# Supplementary material for: The Language of Innovation
Source: PLoS One. 2020 Apr 30;15(4):e0230107. doi: 10.1371/journal.pone.0230107 (PMC7194493; doi:10.1371/journal.pone.0230107)
Supplement: S15 File — (GZ) [file pone.0230107.s015.tar.gz › 1993-1997/V2Run_28_VS_4500_embeddings1993-1997ED32.txt]

4.886723682284355164e-02 2.912999391555786133e-01 -7.838372886180877686e-02 1.283203214406967163e-01 2.721367776393890381e-01 6.214492768049240112e-02 2.380363941192626953e-01 2.199423462152481079e-01 1.346413195133209229e-01 4.375436529517173767e-02 2.286697477102279663e-01 -1.973622292280197144e-01 2.724623978137969971e-01 -1.245077997446060181e-01 7.819706946611404419e-02 1.690934449434280396e-01 -3.741151094436645508e-02 -2.110561728477478027e-01 1.304278224706649780e-01 -3.490258753299713135e-01 2.490499317646026611e-01 9.411497414112091064e-02 -3.492983058094978333e-02 -1.234365031123161316e-01 -3.689240664243698120e-02 -9.333064663223922253e-04 1.231690645217895508e-01 8.283627033233642578e-02 3.105881065130233765e-02 1.551544815301895142e-01 1.121466979384422302e-02 -3.883136212825775146e-01
-2.295956946909427643e-02 -8.208405226469039917e-02 2.088251151144504547e-02 -2.749119102954864502e-01 2.075717896223068237e-01 1.191356256604194641e-01 1.182260587811470032e-01 3.260853514075279236e-02 -1.692696064710617065e-01 -1.319021824747323990e-02 6.624214351177215576e-02 -5.054388940334320068e-02 1.681021153926849365e-01 3.722576051950454712e-02 -4.341776296496391296e-02 4.979772493243217468e-02 -6.133211404085159302e-02 -1.313603222370147705e-01 -3.010253980755805969e-02 -4.114516675472259521e-01 4.412285983562469482e-01 2.555487751960754395e-01 5.276114493608474731e-02 -3.298163414001464844e-02 -9.095397591590881348e-02 -4.806853458285331726e-02 -1.862446963787078857e-01 1.084742695093154907e-01 2.413656711578369141e-01 1.967756599187850952e-01 4.057829380035400391e-01 2.957366593182086945e-02
-1.231694072484970093e-01 8.302144706249237061e-02 -6.470923312008380890e-03 1.331877112388610840e-01 3.240433037281036377e-01 -2.113028764724731445e-01 -7.291608303785324097e-02 1.522290855646133423e-01 1.483449786901473999e-01 -1.089429184794425964e-01 1.032856553792953491e-01 -1.598928272724151611e-01 1.057870909571647644e-01 7.468230277299880981e-02 2.712755799293518066e-01 -1.548279821872711182e-01 -4.979968070983886719e-02 -4.306691288948059082e-01 -9.968524426221847534e-02 9.216531179845333099e-03 3.179712295532226562e-01 1.867260336875915527e-01 -2.187908887863159180e-01 -3.707692958414554596e-03 2.057898342609405518e-01 -1.760806441307067871e-01 -1.940946429967880249e-01 -3.375862166285514832e-02 2.351156324148178101e-01 -2.625069580972194672e-02 2.037777602672576904e-01 -7.797327637672424316e-02
2.250496670603752136e-02 2.891438007354736328e-01 -1.141233742237091064e-01 -8.108120411634445190e-02 3.146996200084686279e-01 -1.620154529809951782e-01 -1.471280306577682495e-02 2.708314359188079834e-01 1.766109615564346313e-01 -1.956164389848709106e-01 8.703002333641052246e-02 -2.583507895469665527e-01 -2.267312258481979370e-01 -5.389781296253204346e-02 2.034450471401214600e-01 -1.146108657121658325e-01 4.031460359692573547e-02 -6.734744459390640259e-02 4.643545672297477722e-02 -1.951431632041931152e-01 1.667383462190628052e-01 2.798499763011932373e-01 -1.252599209547042847e-01 -1.909260749816894531e-01 1.602743268013000488e-01 -1.938039064407348633e-01 -1.555914990603923798e-02 3.248585760593414307e-01 1.234530122019350529e-03 7.885007560253143311e-02 2.453978359699249268e-01 -6.859523802995681763e-02
2.482718378305435181e-01 2.286475449800491333e-01 -2.404705435037612915e-01 9.986021369695663452e-02 1.970112323760986328e-01 8.994184434413909912e-02 1.333471834659576416e-01 7.580193132162094116e-02 -2.654375731945037842e-01 -1.495465189218521118e-01 -3.000011295080184937e-02 -1.154712587594985962e-01 4.297986999154090881e-02 1.599296480417251587e-01 3.845998048782348633e-01 2.655658721923828125e-01 -3.633581399917602539e-01 -9.317003190517425537e-02 -4.735844954848289490e-02 -6.667345017194747925e-02 2.954037860035896301e-02 2.436302453279495239e-01 -1.350752562284469604e-01 7.674337923526763916e-02 9.625813364982604980e-02 1.614877767860889435e-02 -6.812451034784317017e-02 1.804186217486858368e-02 -1.216266080737113953e-01 -1.172579154372215271e-01 3.176750838756561279e-01 -1.386255025863647461e-01
1.842629909515380859e-01 1.330541633069515228e-02 1.094943508505821228e-01 -2.144023180007934570e-01 2.270323336124420166e-01 -2.760828137397766113e-01 1.138846501708030701e-01 9.087203443050384521e-02 -2.060345113277435303e-01 -2.318445742130279541e-01 2.711509466171264648e-01 -4.049343168735504150e-01 3.003079295158386230e-01 -1.492875069379806519e-01 2.007648646831512451e-01 -2.905717678368091583e-02 -4.153639823198318481e-02 8.166524022817611694e-02 -9.861407428979873657e-02 -1.427097618579864502e-01 1.115228310227394104e-01 -1.783474721014499664e-02 -9.142855554819107056e-02 4.530272446572780609e-03 9.291917830705642700e-02 -9.368760138750076294e-02 -4.674100503325462341e-02 3.266580700874328613e-01 -1.351376920938491821e-01 1.541249603033065796e-01 2.050528079271316528e-01 -4.019108414649963379e-02
4.898419231176376343e-02 7.993093878030776978e-02 2.905129268765449524e-02 -1.102058961987495422e-01 4.314701259136199951e-01 -1.094071939587593079e-01 3.594686836004257202e-02 2.497537285089492798e-01 1.483253985643386841e-01 -7.553591579198837280e-02 -9.019836038351058960e-02 1.379890739917755127e-01 4.856208264827728271e-01 -1.183684393763542175e-01 1.153667792677879333e-01 1.508683413267135620e-01 -5.305115133523941040e-02 -2.444974780082702637e-01 6.820981204509735107e-02 -8.412093669176101685e-02 1.144767031073570251e-01 3.964818716049194336e-01 -7.844115793704986572e-02 -1.466173529624938965e-01 1.455548405647277832e-01 1.713517867028713226e-02 -8.809440582990646362e-02 1.344862431287765503e-01 2.769580669701099396e-02 -2.960229478776454926e-02 2.167107164859771729e-01 -8.611586689949035645e-02
7.082929462194442749e-02 2.259223610162734985e-01 -1.001055985689163208e-01 -2.025865912437438965e-01 1.212724745273590088e-01 -1.437513679265975952e-01 4.446670413017272949e-03 1.510194987058639526e-01 -5.139361135661602020e-03 4.796304553747177124e-02 1.153671965003013611e-01 -2.274751663208007812e-01 2.111570164561271667e-02 -9.525579959154129028e-02 3.114742040634155273e-01 -2.071851044893264771e-01 -7.097188383340835571e-02 -3.008561730384826660e-01 -6.436876952648162842e-02 -4.213657602667808533e-02 3.492547273635864258e-01 6.462955474853515625e-02 -3.017870523035526276e-02 -2.103870213031768799e-01 8.504702150821685791e-02 1.263129711151123047e-01 -2.677262201905250549e-02 1.678477823734283447e-01 7.906220108270645142e-02 -1.775843054056167603e-01 4.912347793579101562e-01 1.177416816353797913e-01
-1.980683952569961548e-01 6.285882741212844849e-02 -1.038886457681655884e-01 2.291159518063068390e-02 3.235458433628082275e-01 5.455285310745239258e-02 1.120725646615028381e-01 1.946721673011779785e-01 -9.537751972675323486e-02 7.191800326108932495e-02 -5.190453678369522095e-02 -2.132091522216796875e-01 1.697749793529510498e-01 9.879425168037414551e-02 -2.353142760694026947e-02 1.072934865951538086e-01 5.142341181635856628e-02 -3.975051343441009521e-01 9.338811039924621582e-02 -2.984737455844879150e-01 -5.866230931133031845e-03 2.819758057594299316e-01 8.456063270568847656e-02 1.563256233930587769e-01 2.393815815448760986e-01 1.595366001129150391e-01 -1.294192373752593994e-01 -7.719819247722625732e-02 -8.902279660105705261e-03 6.448268890380859375e-02 3.996325433254241943e-01 -1.879107654094696045e-01
-1.471609622240066528e-01 1.302052140235900879e-01 -1.757033914327621460e-01 -2.437606900930404663e-01 2.112247347831726074e-01 -6.386796385049819946e-02 -5.025193095207214355e-02 3.145513236522674561e-01 -9.736326336860656738e-02 4.404614865779876709e-02 1.311661303043365479e-01 -4.630927741527557373e-02 -1.703330874443054199e-01 -1.728700995445251465e-01 -5.618355050683021545e-02 1.074017509818077087e-01 -1.897490024566650391e-01 -1.918370723724365234e-01 1.516212671995162964e-01 -1.679841428995132446e-01 2.335834950208663940e-01 3.840856850147247314e-01 7.651699334383010864e-02 -1.087515205144882202e-01 9.839095920324325562e-02 -1.276065558195114136e-01 -7.802224904298782349e-02 -7.241225242614746094e-02 -1.025795191526412964e-01 3.974510133266448975e-01 2.402452230453491211e-01 -9.642244130373001099e-02
-1.520310412161052227e-03 9.644494391977787018e-03 -6.566182523965835571e-02 -2.033739984035491943e-01 1.105621680617332458e-01 -2.144074887037277222e-01 -1.720021218061447144e-01 1.808320581912994385e-01 -1.659799367189407349e-01 3.198176026344299316e-01 -1.648766696453094482e-01 -4.866558313369750977e-02 5.828797444701194763e-02 -1.955379694700241089e-01 9.008838981389999390e-02 5.229531228542327881e-02 -8.720914274454116821e-02 -7.530420273542404175e-02 -9.079484641551971436e-02 -1.932158470153808594e-01 3.258805871009826660e-01 4.415572881698608398e-01 1.077040135860443115e-01 -8.837763965129852295e-02 1.155952513217926025e-01 9.384594112634658813e-02 -1.612687259912490845e-01 2.112920209765434265e-02 -1.278577893972396851e-01 2.091109156608581543e-01 3.208178877830505371e-01 -1.755783259868621826e-01
-1.587275415658950806e-01 1.347052454948425293e-01 -2.257907986640930176e-01 2.278142981231212616e-02 2.367727458477020264e-01 9.587413817644119263e-02 1.916210800409317017e-01 9.916239976882934570e-02 7.366723567247390747e-02 -2.458884716033935547e-01 1.734653860330581665e-01 -2.768763601779937744e-01 2.530564963817596436e-01 -2.949591912329196930e-02 1.958949416875839233e-01 -1.488490551710128784e-01 -1.406012475490570068e-01 -4.647219479084014893e-01 -4.050597175955772400e-02 -6.767608970403671265e-02 4.845103994011878967e-02 6.986309587955474854e-02 8.093021064996719360e-02 -1.939089298248291016e-01 1.458267867565155029e-01 -1.724667400121688843e-01 8.451196551322937012e-02 6.443902105093002319e-02 1.036599203944206238e-01 -2.268415838479995728e-01 2.482581287622451782e-01 -1.257109791040420532e-01
4.037063196301460266e-02 -3.510364890098571777e-02 -2.247383892536163330e-01 -1.895421557128429413e-02 2.941532433032989502e-01 -1.121675521135330200e-01 -1.628051549196243286e-01 2.912529408931732178e-01 1.327363997697830200e-01 -8.465440571308135986e-02 -7.059741765260696411e-02 -5.891628935933113098e-02 3.067920207977294922e-01 -1.761785894632339478e-01 2.432732135057449341e-01 -7.531678676605224609e-02 1.159485802054405212e-01 -3.078171014785766602e-01 -1.186763644218444824e-01 -2.527962625026702881e-01 2.018452733755111694e-01 1.348716616630554199e-01 1.105521619319915771e-01 -3.544722795486450195e-01 1.388627197593450546e-02 1.908147335052490234e-02 -1.168083995580673218e-01 1.949324011802673340e-01 -7.676210254430770874e-02 -7.634047418832778931e-02 1.146958246827125549e-01 -2.291503399610519409e-01
1.602736650966107845e-03 1.105019152164459229e-01 -1.966839730739593506e-01 1.851067990064620972e-01 3.444590866565704346e-01 1.917859464883804321e-01 -2.448705285787582397e-01 2.798684239387512207e-01 -9.885351359844207764e-02 1.816325783729553223e-01 -8.148754388093948364e-02 -5.506952479481697083e-02 7.158816605806350708e-02 -8.990506082773208618e-02 4.101698845624923706e-02 -1.721838116645812988e-02 -3.327109664678573608e-02 -2.781310081481933594e-01 4.384306818246841431e-02 -1.324465125799179077e-01 2.733680903911590576e-01 1.157846674323081970e-01 1.690008491277694702e-02 1.492378413677215576e-01 1.434998214244842529e-01 9.692179411649703979e-02 -2.011100649833679199e-01 1.057024952024221420e-02 8.827323466539382935e-02 1.485240310430526733e-01 4.835577607154846191e-01 -1.031958684325218201e-01
1.762490868568420410e-01 3.746615946292877197e-01 -1.775710284709930420e-01 -2.156527489423751831e-01 -1.195681281387805939e-02 2.186926007270812988e-01 1.074524447321891785e-01 3.083464801311492920e-01 -7.050506770610809326e-02 -2.831883132457733154e-01 9.304312057793140411e-03 5.029344558715820312e-02 2.217019647359848022e-01 -3.688172250986099243e-02 1.208999305963516235e-01 2.013540640473365784e-02 -2.035819590091705322e-01 -9.545920044183731079e-02 -4.084260761737823486e-02 -3.236367404460906982e-01 2.588798403739929199e-01 1.101964712142944336e-01 2.533251345157623291e-01 9.101504087448120117e-02 -7.317105680704116821e-02 -8.148876577615737915e-02 1.007937490940093994e-01 8.172431029379367828e-03 -6.201857700943946838e-02 -4.304352775216102600e-02 1.212720498442649841e-01 -3.023321032524108887e-01
4.035091400146484375e-02 -5.999615415930747986e-02 -2.396755218505859375e-01 -2.234739623963832855e-02 9.390276670455932617e-02 -8.623071014881134033e-02 1.375702768564224243e-01 3.518934547901153564e-02 9.174508601427078247e-02 -3.613454475998878479e-02 6.654924154281616211e-02 -1.733026355504989624e-01 2.905776500701904297e-01 -4.871894046664237976e-02 3.628600835800170898e-01 -1.887660920619964600e-01 3.066925331950187683e-02 -2.835478186607360840e-01 1.572277396917343140e-02 -3.574739992618560791e-01 2.474288642406463623e-01 1.006363630294799805e-01 -3.269278109073638916e-01 -1.354066133499145508e-01 4.030791670083999634e-02 -4.388491623103618622e-03 2.072668075561523438e-01 1.820673048496246338e-01 -7.096087932586669922e-02 6.491186469793319702e-02 3.147036135196685791e-01 -1.006829738616943359e-01
2.137074768543243408e-01 4.340225458145141602e-02 2.362745404243469238e-01 -2.082456089556217194e-02 2.867298722267150879e-01 -1.006130129098892212e-01 6.234217062592506409e-02 3.699201345443725586e-01 1.105204746127128601e-01 -7.430755347013473511e-02 2.691322565078735352e-01 -3.207190930843353271e-01 -4.675532225519418716e-03 -1.137304306030273438e-01 1.313162893056869507e-01 -1.180729269981384277e-01 1.085926145315170288e-01 -1.899273395538330078e-01 -7.638680934906005859e-02 -1.073619872331619263e-01 1.860525272786617279e-02 2.935684025287628174e-01 5.801048129796981812e-02 -4.628472775220870972e-02 -5.437808483839035034e-02 2.865419387817382812e-01 -2.678674161434173584e-01 2.122545801103115082e-02 -1.270489841699600220e-01 6.492608040571212769e-02 2.583072483539581299e-01 -1.560190618038177490e-01
1.724954247474670410e-01 3.067893683910369873e-01 1.301101148128509521e-01 -1.229752227663993835e-01 -7.305884361267089844e-02 8.225653320550918579e-02 2.951525151729583740e-02 8.846011012792587280e-02 2.358877100050449371e-02 -2.635498940944671631e-01 -3.739714622497558594e-02 -1.006473228335380554e-01 -5.628501996397972107e-02 -7.095747627317905426e-03 3.660614490509033203e-01 1.392618119716644287e-01 -3.770461380481719971e-01 -6.241919100284576416e-02 9.457008913159370422e-03 -3.348861634731292725e-01 2.051268517971038818e-01 1.309073269367218018e-01 6.101757287979125977e-03 -2.191147804260253906e-01 3.169370815157890320e-03 -2.716280519962310791e-02 -7.132124155759811401e-02 1.105604693293571472e-01 -6.221999228000640869e-02 -7.442092150449752808e-02 2.820423543453216553e-01 -3.354715704917907715e-01
-4.459090530872344971e-02 2.249384373426437378e-01 -2.144777029752731323e-01 9.913609921932220459e-02 2.754945755004882812e-01 -2.517365105450153351e-02 -6.915053725242614746e-02 9.510467946529388428e-02 4.246220737695693970e-02 1.205528527498245239e-01 1.800292134284973145e-01 -5.627529695630073547e-02 1.183103322982788086e-01 5.836792290210723877e-02 2.551480233669281006e-01 -1.786053180694580078e-01 6.248704716563224792e-02 -3.062915802001953125e-01 -1.526797264814376831e-01 -2.111791372299194336e-01 3.413320183753967285e-01 2.120313048362731934e-01 -1.017416194081306458e-01 -2.209210991859436035e-01 5.212950706481933594e-02 1.855027526617050171e-01 9.145274758338928223e-02 1.704754531383514404e-01 -1.573515385389328003e-01 -1.646598875522613525e-01 2.833437323570251465e-01 -2.048184126615524292e-01
-4.113928228616714478e-02 1.268179416656494141e-01 -1.154374927282333374e-01 -2.676064893603324890e-02 2.965374588966369629e-01 -2.065216451883316040e-01 2.592883110046386719e-01 1.549065709114074707e-01 2.816808782517910004e-02 -2.616178393363952637e-01 -1.653754897415637970e-02 -7.131595164537429810e-02 1.995994895696640015e-01 -4.885987564921379089e-02 2.309605330228805542e-01 -1.881017088890075684e-01 5.494945123791694641e-02 -1.861882358789443970e-01 -3.530523180961608887e-02 -2.086146771907806396e-01 1.996755003929138184e-01 1.074172183871269226e-01 2.750702202320098877e-01 -2.391795516014099121e-01 2.154837846755981445e-01 1.326336562633514404e-01 -1.521665006875991821e-01 4.311153665184974670e-02 7.426835596561431885e-02 -1.843584328889846802e-01 2.225939780473709106e-01 -3.098392188549041748e-01
1.582716852426528931e-01 -1.244169473648071289e-01 -1.771606206893920898e-01 -1.563685387372970581e-01 3.032620251178741455e-01 2.191320210695266724e-01 6.709921360015869141e-02 1.573073863983154297e-01 5.710278823971748352e-02 7.079412788152694702e-02 7.541796565055847168e-02 -2.279428392648696899e-01 2.131026238203048706e-01 -4.758141934871673584e-01 1.262011528015136719e-01 1.998108923435211182e-01 -1.863209605216979980e-01 -3.040977120399475098e-01 -7.316698879003524780e-02 5.941139161586761475e-02 -9.213678538799285889e-02 1.238722801208496094e-01 -2.016136646270751953e-01 4.325622692704200745e-02 1.122251674532890320e-01 6.340724974870681763e-02 -1.834472566843032837e-01 -2.058575674891471863e-02 2.009405568242073059e-02 9.493350237607955933e-02 1.171807870268821716e-01 -2.540704905986785889e-01
1.943228989839553833e-01 2.220136672258377075e-01 -2.773154154419898987e-02 -1.896182261407375336e-02 8.932145312428474426e-03 2.082801610231399536e-01 1.217551380395889282e-01 1.379470527172088623e-01 -5.656933411955833435e-02 -3.950222730636596680e-01 1.875201985239982605e-02 -7.450149208307266235e-02 6.356134265661239624e-02 1.557245105504989624e-01 2.329166531562805176e-01 8.659871667623519897e-02 -3.194589018821716309e-01 -7.921025902032852173e-02 8.123937994241714478e-02 -6.418199837207794189e-02 2.516176402568817139e-01 1.111066564917564392e-01 -1.528171002864837646e-01 1.183077599853277206e-02 1.821524500846862793e-01 1.688026934862136841e-01 -1.426052302122116089e-02 -8.890376240015029907e-02 -2.568857967853546143e-01 -9.755318053066730499e-03 2.014050185680389404e-01 -4.297607243061065674e-01
1.426017284393310547e-01 1.459633857011795044e-01 -2.717686891555786133e-01 2.368270009756088257e-01 3.507399857044219971e-01 9.190934151411056519e-02 1.582265496253967285e-01 -1.360866725444793701e-01 4.451969265937805176e-02 -1.629300564527511597e-01 8.219289779663085938e-02 5.195966362953186035e-02 1.793916523456573486e-01 -1.677755713462829590e-01 1.922836452722549438e-01 1.355162858963012695e-01 -2.860442698001861572e-01 -1.000824272632598877e-01 1.081137508153915405e-01 -2.486669719219207764e-01 9.586893767118453979e-02 1.298952996730804443e-01 5.388051271438598633e-02 7.525619864463806152e-02 1.460711937397718430e-02 3.397069275379180908e-01 9.623637422919273376e-03 -8.555085957050323486e-02 -2.896305620670318604e-01 -1.910206675529479980e-02 2.145202755928039551e-01 -2.155328541994094849e-01
-1.814770251512527466e-01 1.174049228429794312e-01 1.402510702610015869e-02 -5.882213637232780457e-02 3.180478215217590332e-01 -2.592661678791046143e-01 1.513502150774002075e-01 1.432932466268539429e-01 -1.320106536149978638e-01 2.403077930212020874e-01 -1.621376536786556244e-02 -1.609971821308135986e-01 2.260936796665191650e-01 -2.523450255393981934e-01 1.105057075619697571e-02 1.887968246592208743e-04 -2.158619314432144165e-01 -1.904156059026718140e-01 -6.798429414629936218e-03 -2.127029150724411011e-01 1.812279522418975830e-01 3.386690020561218262e-01 -5.317204818129539490e-02 -1.934242546558380127e-01 -7.765838503837585449e-02 1.778796315193176270e-01 -1.740114539861679077e-01 -1.264116615056991577e-01 2.337961457669734955e-02 2.891237437725067139e-01 6.922443956136703491e-02 -1.809680908918380737e-01
1.832599788904190063e-01 3.274222612380981445e-01 9.663435816764831543e-02 3.298501297831535339e-02 1.491731218993663788e-02 1.878723734989762306e-03 1.482748836278915405e-01 2.605949342250823975e-01 -1.435190886259078979e-01 -2.030658274888992310e-01 1.142302006483078003e-01 6.296578049659729004e-02 -1.428953744471073151e-02 5.144041404128074646e-02 4.064070582389831543e-01 1.491920351982116699e-01 -3.548588752746582031e-01 -2.657624185085296631e-01 8.406738936901092529e-02 -1.564051210880279541e-01 2.299467176198959351e-01 -9.021298028528690338e-03 -1.441790759563446045e-01 -2.474993094801902771e-02 -1.775355637073516846e-01 3.654557839035987854e-02 -4.057076945900917053e-02 -1.312341634184122086e-02 -2.460984140634536743e-01 -5.601083114743232727e-02 1.339711248874664307e-01 -2.660399675369262695e-01
1.613724678754806519e-01 -3.498146077618002892e-03 -6.347354501485824585e-02 6.928446888923645020e-02 8.231730014085769653e-02 1.770497858524322510e-01 -1.365021467208862305e-01 1.788809448480606079e-01 -2.272783406078815460e-02 -4.036546498537063599e-02 3.017253987491130829e-02 -2.095290273427963257e-01 -1.111846640706062317e-01 9.816315025091171265e-02 7.265491038560867310e-02 2.886223495006561279e-01 -2.942577004432678223e-01 -1.315518617630004883e-01 -2.457305490970611572e-01 -4.543656706809997559e-01 1.233804672956466675e-01 5.445142090320587158e-02 -2.492734789848327637e-01 1.494007408618927002e-01 -1.653934568166732788e-01 5.019214004278182983e-02 -1.669739633798599243e-01 -2.054243385791778564e-01 -5.041655153036117554e-03 2.929247915744781494e-01 2.388939708471298218e-01 5.099195614457130432e-02
3.305523097515106201e-01 2.771886810660362244e-02 1.933782100677490234e-01 -1.468167640268802643e-02 3.464744985103607178e-01 -2.468011081218719482e-01 -1.263411194086074829e-01 2.985922396183013916e-01 -1.823012232780456543e-01 -3.185090050101280212e-02 -1.459406763315200806e-01 -1.082541346549987793e-01 1.005399748682975769e-01 -2.102219164371490479e-01 -1.319524943828582764e-01 1.415214091539382935e-01 2.817357704043388367e-02 -1.660446822643280029e-01 -5.626807361841201782e-02 -1.744041740894317627e-01 3.111185133457183838e-01 3.969928920269012451e-01 9.875300526618957520e-02 3.592998906970024109e-02 9.328804910182952881e-02 1.100557744503021240e-01 -1.055752485990524292e-01 1.490557491779327393e-01 -5.748813226819038391e-02 1.198888663202524185e-02 5.971252918243408203e-02 -1.367208808660507202e-01
8.285927772521972656e-02 -5.345845967531204224e-02 -1.554415076971054077e-01 1.250968035310506821e-02 -3.297095373272895813e-02 2.176352739334106445e-01 1.769274473190307617e-01 3.885989775881171227e-03 -4.641624167561531067e-02 -6.674008816480636597e-02 1.451166719198226929e-02 -3.201943337917327881e-01 5.424576997756958008e-02 -2.103643715381622314e-01 1.096802577376365662e-01 1.340085864067077637e-01 -1.295282542705535889e-01 -1.636593341827392578e-01 6.220753118395805359e-02 -2.230536192655563354e-01 1.902777999639511108e-01 1.118980627506971359e-02 -1.715143918991088867e-01 -1.480199396610260010e-01 2.675837576389312744e-01 -2.973196208477020264e-01 -2.566752135753631592e-01 -3.334313333034515381e-01 1.268182396888732910e-01 2.705894708633422852e-01 -2.828463912010192871e-03 -2.974039018154144287e-01
3.191577494144439697e-01 -4.493434727191925049e-02 -1.471310481429100037e-02 5.353941768407821655e-02 1.172170713543891907e-01 -4.378005489706993103e-02 1.780733317136764526e-01 -4.340853542089462280e-02 -2.062154412269592285e-01 -8.076848834753036499e-02 1.715658605098724365e-02 -2.087658829987049103e-02 1.806979030370712280e-01 -4.506046772003173828e-01 1.774010360240936279e-01 1.975263804197311401e-01 -4.250859022140502930e-01 -2.075651884078979492e-01 -1.947618089616298676e-02 -6.231068447232246399e-02 1.220527887344360352e-01 2.772685326635837555e-02 -7.192515581846237183e-02 -7.780408859252929688e-02 -8.683512359857559204e-02 1.474441289901733398e-01 -1.342217177152633667e-01 1.156460642814636230e-01 1.888994872570037842e-01 1.243320330977439880e-01 3.027820587158203125e-01 -1.714610308408737183e-01
1.543762236833572388e-01 1.209561452269554138e-01 -1.032991036772727966e-01 -1.622250676155090332e-01 4.179499149322509766e-01 -3.026221990585327148e-01 9.116214513778686523e-02 3.209153711795806885e-01 6.258010119199752808e-02 2.539024129509925842e-02 1.041744053363800049e-01 -2.628497183322906494e-01 1.590974777936935425e-01 -9.800440073013305664e-02 2.619290947914123535e-01 -1.774142533540725708e-01 -7.368418853729963303e-03 2.260788232088088989e-01 -1.142779290676116943e-01 -2.201851159334182739e-01 9.129509329795837402e-02 1.657852679491043091e-01 -1.156186684966087341e-02 1.443809457123279572e-02 8.027025312185287476e-02 -1.351157482713460922e-02 -9.478421509265899658e-02 2.488056272268295288e-01 -1.843020915985107422e-01 -2.794328331947326660e-02 7.640121877193450928e-02 -2.460071444511413574e-01
1.999188773334026337e-02 2.507903277873992920e-01 -2.112724035978317261e-01 2.136617526412010193e-02 7.307969778776168823e-02 9.378413856029510498e-02 -4.309694468975067139e-02 7.268730551004409790e-02 -7.020485401153564453e-02 1.210724115371704102e-01 -2.336808666586875916e-02 -2.916365265846252441e-01 7.461158931255340576e-02 -1.758802086114883423e-01 9.810473024845123291e-02 -3.424672186374664307e-01 -1.797426939010620117e-01 -4.536929130554199219e-01 -1.312690079212188721e-01 -1.292336434125900269e-01 1.660496145486831665e-01 5.864873901009559631e-02 -2.900226116180419922e-01 4.734862595796585083e-02 1.023856177926063538e-01 -1.683519184589385986e-01 1.388775557279586792e-01 1.486400049179792404e-02 1.150782853364944458e-01 5.334943905472755432e-02 2.902862727642059326e-01 -2.315335273742675781e-01
-1.924218237400054932e-02 1.770315468311309814e-01 -1.185657307505607605e-01 -2.130597680807113647e-01 1.856099963188171387e-01 -2.249021977186203003e-01 -6.438016146421432495e-02 6.989260017871856689e-02 -3.613140881061553955e-01 2.850289456546306610e-02 -7.255549728870391846e-02 -6.262478977441787720e-02 1.407601684331893921e-01 1.791257858276367188e-01 1.034343615174293518e-01 2.805775217711925507e-02 -8.490798622369766235e-02 -4.031969010829925537e-01 5.792428739368915558e-03 -6.925224512815475464e-02 3.456948399543762207e-01 8.991758339107036591e-03 1.394253820180892944e-01 -1.589194983243942261e-01 7.375711947679519653e-02 4.713501408696174622e-02 2.273971885442733765e-01 6.903464347124099731e-02 -1.650710403919219971e-02 1.912338882684707642e-01 4.074139595031738281e-01 -7.064186036586761475e-02
-1.041129454970359802e-01 -2.680441737174987793e-02 -8.311916887760162354e-02 -1.745267361402511597e-01 1.150263175368309021e-01 -1.928588151931762695e-01 1.747655272483825684e-01 2.350594103336334229e-01 2.530151605606079102e-01 1.072151362895965576e-01 1.612789332866668701e-01 1.252974867820739746e-01 1.268328130245208740e-01 -2.797245383262634277e-01 -1.921520680189132690e-01 -4.361643642187118530e-02 -1.990002840757369995e-01 -5.427532270550727844e-02 -9.109899401664733887e-02 -3.105851709842681885e-01 3.691130578517913818e-01 7.210566103458404541e-02 -1.223042011260986328e-01 4.314607009291648865e-02 4.758516326546669006e-02 -5.131019279360771179e-02 -2.244468964636325836e-02 9.002367034554481506e-03 1.533479094505310059e-01 -1.244274005293846130e-01 3.261989057064056396e-01 -3.286560475826263428e-01
-9.782253764569759369e-03 1.523945778608322144e-01 1.016303002834320068e-01 -8.937411010265350342e-02 4.863519668579101562e-01 -6.014755461364984512e-03 -1.300805807113647461e-01 1.378418505191802979e-01 -1.161854248493909836e-02 -9.843627363443374634e-02 -1.916568726301193237e-02 4.420181736350059509e-02 2.614924013614654541e-01 -2.268016934394836426e-01 3.728119432926177979e-01 -9.040655940771102905e-02 -1.116306483745574951e-01 2.205197699368000031e-02 2.364021092653274536e-01 -1.261840667575597763e-02 2.784681916236877441e-01 2.161216586828231812e-01 -9.790363907814025879e-02 3.090051468461751938e-03 -5.449621821753680706e-04 1.258740425109863281e-01 8.418358117341995239e-02 -5.134646594524383545e-02 2.376948297023773193e-01 2.551123201847076416e-01 2.140870094299316406e-01 -1.044981628656387329e-01
-1.682432144880294800e-01 5.294074118137359619e-02 -1.310834288597106934e-01 -2.196131497621536255e-01 3.367086499929428101e-02 1.800929009914398193e-02 -5.556048359721899033e-03 2.321416288614273071e-01 -2.854303456842899323e-02 -7.374709099531173706e-02 1.593985408544540405e-01 -2.822674810886383057e-01 1.210538204759359360e-02 1.431495994329452515e-01 1.240147277712821960e-01 5.642136186361312866e-02 3.355939313769340515e-02 -3.863801956176757812e-01 -1.863259673118591309e-01 -2.346683442592620850e-01 2.211429625749588013e-01 1.752031594514846802e-01 -2.189534157514572144e-01 -2.542016506195068359e-01 7.693880796432495117e-02 2.194944024085998535e-01 -1.482170633971691132e-02 1.424282789230346680e-01 2.837519347667694092e-02 -1.064236164093017578e-01 3.438385128974914551e-01 -2.454412281513214111e-01
4.837146401405334473e-02 1.423902958631515503e-01 -7.501013576984405518e-02 6.475622951984405518e-02 2.275891900062561035e-01 -1.772388219833374023e-01 -9.871515631675720215e-02 4.052884578704833984e-01 -1.596928685903549194e-01 -2.574476599693298340e-01 1.547337025403976440e-01 -1.752980425953865051e-02 1.573080867528915405e-01 1.020737458020448685e-02 8.775945007801055908e-02 1.107616946101188660e-01 -2.401515468955039978e-02 1.260453928261995316e-02 -2.647756338119506836e-01 -1.284869462251663208e-01 2.337717860937118530e-01 2.155487686395645142e-01 2.685860395431518555e-01 -6.681537628173828125e-02 -4.299778863787651062e-02 -1.572649478912353516e-01 4.505136609077453613e-02 -5.103684589266777039e-02 1.872998028993606567e-01 -2.825113572180271149e-02 1.952868402004241943e-01 -4.233261048793792725e-01
-3.714566677808761597e-02 2.027443349361419678e-01 -3.292012512683868408e-01 -1.337570250034332275e-01 9.432883560657501221e-02 1.574118621647357941e-02 8.777122944593429565e-03 1.337577402591705322e-01 -1.938897557556629181e-02 6.287555396556854248e-02 -1.298738718032836914e-01 -2.767604589462280273e-01 7.482911646366119385e-02 -2.965980768203735352e-02 3.039469420909881592e-01 -8.164133131504058838e-02 2.290309667587280273e-01 -2.494768351316452026e-01 -1.221608072519302368e-01 -3.241040408611297607e-01 3.916478753089904785e-01 -3.872490301728248596e-02 -1.368951797485351562e-01 -2.033712416887283325e-01 -3.624435048550367355e-03 1.154869422316551208e-01 1.686467044055461884e-02 1.548013240098953247e-01 -1.120366901159286499e-01 -1.091771796345710754e-01 2.579820454120635986e-01 -1.501411646604537964e-01
4.716568440198898315e-02 6.207363680005073547e-02 -2.206491827964782715e-01 -1.447173655033111572e-01 4.407018423080444336e-02 -6.970855593681335449e-02 -1.329087167978286743e-01 3.724137544631958008e-01 -3.919966146349906921e-02 5.303080379962921143e-02 -6.656302511692047119e-02 -1.771895140409469604e-01 3.700789064168930054e-02 -2.950848452746868134e-02 2.636405229568481445e-01 -8.733268827199935913e-02 7.787753641605377197e-02 -2.338362783193588257e-01 6.560546904802322388e-02 -3.526039421558380127e-01 1.414150446653366089e-01 2.655121386051177979e-01 -6.822804361581802368e-02 -2.436697036027908325e-01 1.844120174646377563e-01 4.060954973101615906e-02 -2.256251312792301178e-02 6.259331852197647095e-02 -1.750757247209548950e-01 -1.596233248710632324e-01 3.446259796619415283e-01 -2.875772416591644287e-01
1.252020150423049927e-01 2.886617928743362427e-02 6.974325980991125107e-03 -1.091163903474807739e-01 1.849208027124404907e-02 1.367198377847671509e-01 -8.726075291633605957e-02 5.027899518609046936e-03 2.523151934146881104e-01 -3.488030657172203064e-02 4.207612574100494385e-02 8.708153665065765381e-02 3.040686845779418945e-01 -1.020456403493881226e-01 3.024702966213226318e-01 4.466831386089324951e-01 8.573410101234912872e-03 -1.436918973922729492e-01 -2.068375200033187866e-01 -2.724464833736419678e-01 2.984122633934020996e-01 1.706500202417373657e-01 -1.824855208396911621e-01 6.509920954704284668e-02 -5.601583421230316162e-02 -5.705257505178451538e-02 2.080578505992889404e-01 -8.996134251356124878e-02 -1.469963788986206055e-01 3.000054657459259033e-01 1.171111166477203369e-01 1.427865400910377502e-02
-1.086326390504837036e-01 1.437525302171707153e-01 6.079945713281631470e-02 3.880500793457031250e-02 -1.352356467396020889e-02 2.834091186523437500e-01 1.888191141188144684e-02 -4.277590289711952209e-02 -1.954226195812225342e-01 -1.601109057664871216e-01 3.337727487087249756e-01 -1.633012890815734863e-01 -4.569573327898979187e-02 -1.364122331142425537e-01 2.993877828121185303e-01 1.997223198413848877e-01 -4.541392028331756592e-01 -2.096381187438964844e-01 -7.234364002943038940e-02 -2.178670167922973633e-01 1.289884895086288452e-01 2.263158410787582397e-01 -3.149954974651336670e-02 1.678669303655624390e-01 2.116051688790321350e-02 3.319177031517028809e-01 -8.947868645191192627e-02 2.025944739580154419e-02 -4.976805299520492554e-02 1.917057856917381287e-02 -3.697751462459564209e-02 -6.604434549808502197e-02
3.149015828967094421e-02 3.299744427204132080e-01 -2.009455561637878418e-01 -3.152281418442726135e-02 1.678302586078643799e-01 1.012586578726768494e-01 1.576968133449554443e-01 1.559118460863828659e-02 1.073862686753273010e-01 -9.820007532835006714e-02 -4.963944852352142334e-02 1.600981205701828003e-01 -1.180537045001983643e-01 4.508912935853004456e-02 2.963855564594268799e-01 2.437809407711029053e-01 -4.310001134872436523e-01 -7.975465059280395508e-02 -9.287978708744049072e-02 3.746471554040908813e-02 2.896611988544464111e-01 1.774633228778839111e-01 7.408187538385391235e-02 -8.110490441322326660e-02 8.472246676683425903e-02 2.519250810146331787e-01 -2.165494114160537720e-01 7.189100235700607300e-02 -2.432985156774520874e-01 2.219591103494167328e-02 1.183122098445892334e-01 -2.161045521497726440e-01
4.505863413214683533e-02 1.929219439625740051e-02 -2.640112042427062988e-01 -2.990625984966754913e-02 3.342750072479248047e-01 7.404374331235885620e-02 1.035936623811721802e-01 1.491969078779220581e-01 9.542061015963554382e-03 -8.174656331539154053e-02 -8.462756872177124023e-02 -1.305427253246307373e-01 -2.148684859275817871e-02 -9.523857384920120239e-02 1.384018808603286743e-01 -3.752073049545288086e-01 -1.846476197242736816e-01 -4.366460740566253662e-01 -1.598068326711654663e-01 -1.688132137060165405e-01 1.146176010370254517e-01 1.838384121656417847e-01 -2.123199999332427979e-01 -8.225239068269729614e-02 -1.191678270697593689e-01 -4.391489923000335693e-02 2.570473253726959229e-01 -8.973493427038192749e-02 -1.221968457102775574e-01 3.976196795701980591e-02 2.623357176780700684e-01 -1.522669941186904907e-01
1.138417273759841919e-01 3.119170293211936951e-02 -9.692584164440631866e-03 1.064649447798728943e-01 3.208055794239044189e-01 -1.461993306875228882e-01 1.534838825464248657e-01 1.576067321002483368e-02 -1.165415048599243164e-01 7.982764393091201782e-02 2.992536686360836029e-02 -1.016927883028984070e-01 1.154853329062461853e-01 -3.956335186958312988e-01 1.074937283992767334e-01 1.291235685348510742e-01 -4.569151997566223145e-01 -2.262897640466690063e-01 1.699156165122985840e-01 -1.458468139171600342e-01 6.702721118927001953e-02 -1.704002544283866882e-02 -3.503895923495292664e-02 1.129804477095603943e-01 1.347629725933074951e-01 1.110957935452461243e-01 -1.865231990814208984e-01 1.562332957983016968e-01 6.145821139216423035e-02 2.711406052112579346e-01 1.420130282640457153e-01 -2.849537134170532227e-01
-1.820598840713500977e-01 4.254947230219841003e-02 -8.581341803073883057e-02 -1.570912152528762817e-01 3.903191387653350830e-01 1.328187584877014160e-01 1.610043644905090332e-01 1.543989330530166626e-01 -1.236913427710533142e-01 4.351733252406120300e-02 -8.603145927190780640e-02 -4.788197949528694153e-02 -5.222715809941291809e-02 -3.136163651943206787e-01 -7.918452471494674683e-02 1.938456147909164429e-01 -6.785652041435241699e-02 -3.654820322990417480e-01 -1.679016798734664917e-01 1.441303193569183350e-01 2.805916070938110352e-01 -1.227025687694549561e-01 4.996788874268531799e-02 -2.084918022155761719e-01 1.792158186435699463e-01 -3.820426762104034424e-02 -6.587391346693038940e-02 1.225189939141273499e-01 1.501724272966384888e-01 4.765659943222999573e-02 1.265288889408111572e-01 -3.475259840488433838e-01
4.491221159696578979e-03 7.470566034317016602e-02 5.691877752542495728e-02 5.122848972678184509e-02 2.907692790031433105e-01 2.923741005361080170e-02 5.184975638985633850e-02 3.999634683132171631e-01 -1.138284876942634583e-01 -2.892331182956695557e-01 1.148505955934524536e-01 -1.583241820335388184e-01 2.075495272874832153e-01 -2.277244627475738525e-01 2.310746163129806519e-01 -8.749502710998058319e-03 2.531565725803375244e-01 -3.106349408626556396e-01 1.023481860756874084e-01 -2.053325772285461426e-01 2.550429105758666992e-01 8.819670975208282471e-02 2.056341916322708130e-01 -1.394918560981750488e-01 6.934247910976409912e-02 -6.329688429832458496e-02 1.609473824501037598e-01 -1.099260374903678894e-01 2.127867043018341064e-01 1.125618293881416321e-01 3.333310037851333618e-02 -5.955576151609420776e-02
-7.582432031631469727e-02 1.578209996223449707e-01 -1.948058903217315674e-01 9.643231332302093506e-02 2.033250778913497925e-01 -1.478965729475021362e-01 -1.775962114334106445e-01 1.483654677867889404e-01 -1.818954795598983765e-01 1.106543932110071182e-02 2.139460593461990356e-01 -2.173637300729751587e-01 1.258503198623657227e-01 -9.147104620933532715e-02 1.600725352764129639e-01 -5.845550075173377991e-02 2.226640062872320414e-04 -3.577481806278228760e-01 6.754452735185623169e-02 -1.071850359439849854e-01 1.609526723623275757e-01 1.178870722651481628e-02 -3.726103007793426514e-01 -1.680542677640914917e-01 1.159168109297752380e-01 7.195933163166046143e-02 -1.048786118626594543e-01 2.367709763348102570e-02 -2.402441650629043579e-01 5.765732377767562866e-02 4.410390853881835938e-01 -5.441907420754432678e-02
8.420645445585250854e-02 8.825981616973876953e-02 -2.175449579954147339e-02 -3.349601328372955322e-01 1.654926836490631104e-01 -9.393883496522903442e-02 4.918571561574935913e-02 4.153684079647064209e-01 1.642284914851188660e-02 3.594218567013740540e-02 2.878643274307250977e-01 1.396179050207138062e-01 3.110591322183609009e-02 -1.394211202859878540e-01 6.946737319231033325e-02 4.452702030539512634e-02 -3.430752083659172058e-02 -1.593362540006637573e-01 -1.131868660449981689e-01 -8.583082258701324463e-02 1.911889165639877319e-01 2.803371250629425049e-01 -1.503922343254089355e-01 1.364899277687072754e-01 9.884574264287948608e-02 -3.135981783270835876e-02 -4.190019518136978149e-02 4.947694391012191772e-02 2.442600131034851074e-01 -2.686136662960052490e-01 2.888149321079254150e-01 -3.111753761768341064e-01
-2.038593590259552002e-01 2.001829296350479126e-01 -1.193705797195434570e-01 -3.521168977022171021e-02 2.076974362134933472e-01 -3.709062933921813965e-02 -1.698754914104938507e-02 3.111713528633117676e-01 1.300445795059204102e-01 -1.249687746167182922e-01 1.421329379081726074e-02 -5.136354640126228333e-02 1.051826253533363342e-01 -2.635293900966644287e-01 9.371176362037658691e-02 2.173740230500698090e-02 6.144511699676513672e-02 -5.264346599578857422e-01 2.225315384566783905e-02 -2.504265606403350830e-01 3.099180757999420166e-01 5.244169756770133972e-02 -3.490854501724243164e-01 1.259648520499467850e-02 -4.523192718625068665e-02 3.672263771295547485e-02 -6.976871937513351440e-02 1.130683696828782558e-03 -2.670399472117424011e-02 -1.913606375455856323e-01 5.564407259225845337e-02 -1.499542444944381714e-01
2.509743347764015198e-02 1.375966966152191162e-01 1.021416857838630676e-01 9.599616751074790955e-03 3.008405268192291260e-01 4.368731379508972168e-02 1.398766040802001953e-01 2.811669707298278809e-01 1.091687828302383423e-01 -2.404140383005142212e-01 4.489943012595176697e-02 -2.269525825977325439e-02 3.017293810844421387e-01 -2.348909974098205566e-01 -1.127458363771438599e-01 -7.681435905396938324e-03 -7.445102930068969727e-02 -6.200229749083518982e-02 -2.655821852385997772e-02 4.277376085519790649e-02 2.984134852886199951e-01 2.074651420116424561e-01 -1.852819472551345825e-01 -1.328941285610198975e-01 2.420142441987991333e-01 2.112523466348648071e-01 -1.909928582608699799e-02 4.703897982835769653e-02 2.764270007610321045e-01 2.849251329898834229e-01 2.063760757446289062e-01 -2.137272804975509644e-01
1.374855786561965942e-01 1.228460222482681274e-01 7.270286232233047485e-02 3.703073412179946899e-02 -1.017781645059585571e-01 6.838131695985794067e-02 7.227435708045959473e-02 1.459939777851104736e-01 -3.973410651087760925e-02 -3.345244228839874268e-01 9.470544755458831787e-02 -1.283938139677047729e-01 -2.343808114528656006e-01 4.799862205982208252e-02 3.222775459289550781e-01 3.110446035861968994e-01 -2.257644832134246826e-01 -2.850940823554992676e-01 1.363332867622375488e-01 -2.550271153450012207e-01 1.052512153983116150e-01 2.097966820001602173e-01 -6.044875830411911011e-02 -1.007189601659774780e-02 1.356459856033325195e-01 -1.886824145913124084e-02 1.861908584833145142e-01 1.174741834402084351e-01 -2.218917906284332275e-01 8.254508674144744873e-02 1.570351719856262207e-01 -3.135809302330017090e-01
6.002650782465934753e-02 7.178204506635665894e-02 -2.579504847526550293e-01 -5.367135629057884216e-03 2.954076528549194336e-01 -2.939013838768005371e-01 1.050792261958122253e-01 1.234177723526954651e-01 -1.716830208897590637e-02 1.344034671783447266e-01 9.342116117477416992e-02 -5.343587324023246765e-02 2.224396914243698120e-01 -1.139378100633621216e-01 3.767212927341461182e-01 -3.032212853431701660e-01 -2.028960436582565308e-01 -3.723690509796142578e-01 -2.447310276329517365e-02 7.099566049873828888e-03 -4.813312739133834839e-02 1.323827803134918213e-01 -1.506872624158859253e-01 -6.498490273952484131e-02 2.177709341049194336e-01 -7.523217797279357910e-02 2.025419846177101135e-02 -6.536263972520828247e-02 -1.936496049165725708e-01 -1.646360754966735840e-02 9.859200567007064819e-02 -2.568846344947814941e-01
3.008683323860168457e-01 -9.289620071649551392e-02 -7.363297045230865479e-02 -1.371030211448669434e-01 4.363661408424377441e-01 -8.725859224796295166e-02 4.263264685869216919e-02 1.205264590680599213e-02 -1.015051901340484619e-01 1.231835111975669861e-01 8.291029371321201324e-03 -7.892210036516189575e-02 2.835670299828052521e-02 -3.023016750812530518e-01 2.307429611682891846e-01 2.493305653333663940e-01 -3.859001100063323975e-01 -1.789944767951965332e-01 -4.796521365642547607e-02 8.943653851747512817e-02 8.710974454879760742e-02 1.189012378454208374e-01 -1.662100404500961304e-01 4.089513048529624939e-02 -8.549034595489501953e-02 2.023518783971667290e-03 -1.277230829000473022e-01 8.808092772960662842e-02 4.437105730175971985e-02 1.219823434948921204e-01 1.309984326362609863e-01 -3.599851131439208984e-01
2.044307142496109009e-01 3.285931348800659180e-01 -7.556841522455215454e-02 1.473044008016586304e-01 1.892397850751876831e-01 1.077877357602119446e-01 5.761599913239479065e-02 1.527009904384613037e-01 -2.385561764240264893e-01 -2.154871076345443726e-01 -1.136706843972206116e-01 4.631174728274345398e-02 9.515570476651191711e-03 6.300520151853561401e-02 3.595532476902008057e-01 1.255008429288864136e-01 -3.360565900802612305e-01 -1.638062298297882080e-01 -1.868902519345283508e-02 -1.136404499411582947e-01 2.438849210739135742e-01 2.795463502407073975e-01 -5.673097074031829834e-02 3.975497186183929443e-02 2.112730443477630615e-01 2.581257820129394531e-01 3.635329753160476685e-02 6.044178083539009094e-02 -1.741995364427566528e-01 -1.273862272500991821e-01 9.664528816938400269e-02 -1.168417111039161682e-01
-1.457956284284591675e-01 -1.608249396085739136e-01 -2.191530615091323853e-01 -5.520156770944595337e-02 2.920346558094024658e-01 -4.150439053773880005e-02 -1.257054954767227173e-01 8.035905659198760986e-02 3.691286221146583557e-02 1.195391193032264709e-01 1.563130170106887817e-01 -1.264493912458419800e-01 1.202926337718963623e-01 1.274211704730987549e-01 4.483799636363983154e-01 1.745138550177216530e-03 1.488393992185592651e-01 -3.202936947345733643e-01 -1.040848940610885620e-01 -2.045753896236419678e-01 2.681684494018554688e-01 8.095099031925201416e-02 -1.035573258996009827e-01 -1.639931797981262207e-01 2.852205932140350342e-02 6.302454322576522827e-02 3.839809074997901917e-02 1.386654912494122982e-04 -9.929592721164226532e-03 -1.609545201063156128e-01 3.697634935379028320e-01 -2.054423689842224121e-01
-1.299860775470733643e-01 7.988562434911727905e-02 -1.260271370410919189e-01 -1.814464628696441650e-01 2.173065952956676483e-02 -4.540552571415901184e-02 1.517531722784042358e-01 1.590121239423751831e-01 4.885663837194442749e-02 -1.973467692732810974e-02 7.021142542362213135e-02 6.771574169397354126e-02 8.838886022567749023e-02 -4.736311361193656921e-02 3.350012004375457764e-01 -2.521992623805999756e-01 -2.366984039545059204e-01 -2.800856828689575195e-01 -1.810179352760314941e-01 -2.267064601182937622e-01 1.241252496838569641e-01 3.325039148330688477e-01 -3.057549297809600830e-01 -4.306840896606445312e-02 1.607659757137298584e-01 9.327541291713714600e-02 1.967112571001052856e-01 1.256086975336074829e-01 -1.302327811717987061e-01 -1.035412494093179703e-02 3.363654911518096924e-01 -1.404215395450592041e-01
-9.715939313173294067e-02 9.384939819574356079e-02 -1.809288710355758667e-01 3.282709792256355286e-02 1.111454367637634277e-01 7.750505115836858749e-03 1.433385461568832397e-01 2.138552963733673096e-01 2.977814376354217529e-01 -2.993141673505306244e-02 3.891325369477272034e-02 -2.029541879892349243e-01 1.499054580926895142e-01 6.144874915480613708e-02 3.431221246719360352e-01 -2.346625030040740967e-01 -1.496490836143493652e-01 -2.885124385356903076e-01 -2.871670722961425781e-01 -2.379139214754104614e-01 3.675267845392227173e-02 1.047533750534057617e-01 -2.374966442584991455e-01 -1.443397551774978638e-01 1.307568401098251343e-01 1.677501648664474487e-01 1.521057635545730591e-01 2.000377327203750610e-02 -9.009563177824020386e-02 6.883967667818069458e-02 3.487229645252227783e-01 -2.054746076464653015e-02
2.736891061067581177e-02 1.341738104820251465e-01 -6.616773456335067749e-02 -1.672378927469253540e-01 3.987540006637573242e-01 -1.376594975590705872e-02 -6.797791272401809692e-02 1.314301043748855591e-01 1.709601581096649170e-01 -2.199523001909255981e-01 -2.754858881235122681e-02 -1.600278615951538086e-01 7.690373063087463379e-02 1.825330555438995361e-01 1.081657931208610535e-01 -2.527176439762115479e-01 3.155202046036720276e-02 -3.138806223869323730e-01 -9.818635135889053345e-02 -9.297905862331390381e-02 3.254539966583251953e-01 7.831505686044692993e-02 -6.687922030687332153e-02 -1.631785631179809570e-01 3.780491054058074951e-01 5.305433273315429688e-02 -5.095729976892471313e-02 1.222992613911628723e-01 -1.199039965867996216e-01 -9.815401583909988403e-02 3.167155385017395020e-01 -2.178116142749786377e-02
-2.272146493196487427e-01 1.265780478715896606e-01 -2.821263074874877930e-01 -1.004460304975509644e-01 3.598621785640716553e-01 -1.643180400133132935e-01 1.834861338138580322e-01 4.592872411012649536e-02 -1.028331741690635681e-01 2.517172992229461670e-01 -1.517569064162671566e-03 -2.112056016921997070e-01 9.756296128034591675e-02 1.666335621848702431e-03 -3.067087568342685699e-02 6.182694807648658752e-02 -2.861189842224121094e-01 -7.178336381912231445e-02 -1.312054097652435303e-01 -9.684956818819046021e-02 7.310455292463302612e-02 2.250955551862716675e-01 -3.768414631485939026e-02 -2.395245283842086792e-01 2.079291045665740967e-01 -1.217968612909317017e-01 2.239094376564025879e-01 -1.504969894886016846e-01 -7.714442443102598190e-03 9.426800906658172607e-02 3.214890658855438232e-01 -2.144462168216705322e-01
-8.463087677955627441e-02 1.122238263487815857e-01 4.539547860622406006e-02 -1.262442767620086670e-02 2.185747772455215454e-01 -3.551337495446205139e-02 5.687466636300086975e-02 1.867218464612960815e-01 2.870052456855773926e-01 3.039855659008026123e-01 2.366239577531814575e-01 2.399335354566574097e-01 -9.483418613672256470e-02 1.108602210879325867e-01 1.102317497134208679e-01 3.191214427351951599e-02 -2.454555183649063110e-01 -1.516512781381607056e-01 7.376094162464141846e-02 -2.469201385974884033e-01 1.498585343360900879e-01 2.251416444778442383e-03 -1.080709248781204224e-01 -8.329192548990249634e-02 1.308036744594573975e-01 1.244377046823501587e-01 1.602946966886520386e-01 -2.865277230739593506e-02 -3.861454501748085022e-02 4.613445401191711426e-01 2.432308793067932129e-01 -2.115639597177505493e-01
6.662455201148986816e-02 1.249004453420639038e-01 -2.399594932794570923e-01 9.217772632837295532e-02 1.940836310386657715e-01 -9.026219695806503296e-02 1.778905540704727173e-01 -5.076303705573081970e-02 1.936808526515960693e-01 1.459385603666305542e-01 -1.523905545473098755e-01 -2.634612619876861572e-01 1.037674173712730408e-01 -2.328083068132400513e-01 2.628997862339019775e-01 2.127176672220230103e-01 -1.178944706916809082e-01 -3.637649714946746826e-01 -5.147010833024978638e-02 -1.045095995068550110e-01 1.768878549337387085e-01 1.692222617566585541e-02 2.185425460338592529e-01 2.289594113826751709e-01 -7.786704599857330322e-02 -2.423734217882156372e-01 -1.443619877099990845e-01 2.010487020015716553e-02 4.419559985399246216e-02 3.233236372470855713e-01 1.289347112178802490e-01 -4.843349754810333252e-02
1.481945067644119263e-01 2.775076031684875488e-02 -6.649667024612426758e-02 -1.952865868806838989e-01 3.100338578224182129e-01 7.371287792921066284e-02 -6.928550451993942261e-02 9.409969300031661987e-02 1.905395835638046265e-02 1.495233774185180664e-01 -8.885280042886734009e-02 1.240012980997562408e-02 -3.404616191983222961e-02 -4.347774386405944824e-01 2.137388586997985840e-01 1.393361687660217285e-01 -2.057403326034545898e-01 -1.573549360036849976e-01 -2.842515110969543457e-01 -4.825838282704353333e-02 2.222877889871597290e-01 9.333524107933044434e-02 5.556565895676612854e-02 -9.712851792573928833e-02 2.051945030689239502e-01 -2.270036786794662476e-01 3.697958076372742653e-03 3.649833798408508301e-01 1.764843463897705078e-01 8.459749817848205566e-02 -8.772327750921249390e-02 -1.992953270673751831e-01
4.436529800295829773e-02 4.469087719917297363e-02 -5.143740773200988770e-01 -2.418023534119129181e-02 1.843150407075881958e-01 1.731955111026763916e-01 -3.852348891086876392e-04 2.422332316637039185e-01 -1.167586818337440491e-01 -1.668072640895843506e-01 -2.067631296813488007e-02 -6.600891798734664917e-02 2.055557072162628174e-02 3.297969698905944824e-02 2.595026493072509766e-01 -1.714897900819778442e-01 1.151525601744651794e-01 -2.997317314147949219e-01 2.813229709863662720e-02 -2.078402638435363770e-01 3.752673268318176270e-01 4.188189655542373657e-02 -6.686735153198242188e-02 -2.756800055503845215e-01 9.679995477199554443e-02 2.100668698549270630e-01 3.370079025626182556e-02 -7.972990721464157104e-02 4.320140182971954346e-02 5.586340650916099548e-02 6.520851701498031616e-02 -1.528137475252151489e-01
1.286866068840026855e-01 -4.338103160262107849e-02 -3.019292056560516357e-01 -1.879225075244903564e-01 1.332335025072097778e-01 -2.017099410295486450e-01 3.578906357288360596e-01 8.482658863067626953e-02 6.551116704940795898e-02 -1.802845597267150879e-01 -6.296855956315994263e-02 -6.963706761598587036e-02 2.202586829662322998e-01 -2.558610141277313232e-01 -2.719447202980518341e-02 2.645063400268554688e-01 -1.563507467508316040e-01 -1.882332861423492432e-01 5.324813723564147949e-02 -1.333990693092346191e-01 2.650919854640960693e-01 1.855633407831192017e-01 -3.681536316871643066e-01 5.160778015851974487e-02 1.558662205934524536e-02 -1.873186603188514709e-02 -1.626300960779190063e-01 -6.787928193807601929e-02 -1.066969707608222961e-01 1.818016171455383301e-01 1.771094352006912231e-01 -1.422342751175165176e-02
2.285231500864028931e-01 3.300917148590087891e-01 -6.396080134436488152e-04 2.168714441359043121e-02 1.098660286515951157e-02 -1.133857946842908859e-02 7.136125117540359497e-02 3.322008848190307617e-01 3.544440492987632751e-02 -5.195356011390686035e-01 -3.414211049675941467e-02 -1.059967204928398132e-01 -1.300155669450759888e-01 3.881191089749336243e-02 1.533846706151962280e-01 7.685855031013488770e-02 -2.739988267421722412e-01 -1.520221978425979614e-01 -1.663115918636322021e-01 -2.407787442207336426e-01 2.887021005153656006e-01 5.598820373415946960e-02 6.711794435977935791e-02 -1.229713857173919678e-02 -7.452016323804855347e-02 3.347417339682579041e-02 9.660859592258930206e-03 -5.808178335428237915e-02 -6.372895836830139160e-02 5.223110318183898926e-02 2.037306129932403564e-01 -2.404828071594238281e-01
3.038406930863857269e-02 1.984260529279708862e-01 -7.361510396003723145e-02 -8.943699300289154053e-02 2.252324484288692474e-02 1.380768120288848877e-01 1.616234779357910156e-01 1.074939593672752380e-01 -1.415829211473464966e-01 -2.124452590942382812e-01 1.668533086776733398e-01 -3.477072110399603844e-03 -2.532545030117034912e-01 1.879969090223312378e-01 1.728173792362213135e-01 1.994524002075195312e-01 -3.588384389877319336e-01 -4.587787389755249023e-02 1.065510660409927368e-01 -4.213226735591888428e-01 2.527235150337219238e-01 8.489806205034255981e-02 -1.571401059627532959e-01 -8.465452119708061218e-03 6.143321096897125244e-02 2.073982544243335724e-02 1.053306907415390015e-01 2.905448153614997864e-02 2.736691758036613464e-02 2.188973277807235718e-01 1.960148066282272339e-01 -3.287409245967864990e-01
3.055161237716674805e-01 4.408562555909156799e-02 -2.307457476854324341e-01 -7.909350097179412842e-03 2.089777737855911255e-01 5.742163956165313721e-02 1.899769306182861328e-01 -7.108534127473831177e-02 -2.159796506166458130e-01 2.340223491191864014e-01 7.429043203592300415e-02 -1.379386335611343384e-01 2.339665144681930542e-01 -3.446322977542877197e-01 2.330332249402999878e-01 2.271898984909057617e-01 -2.254185825586318970e-01 -8.165904134511947632e-02 2.217358350753784180e-02 9.864476323127746582e-02 2.728552222251892090e-01 -7.063812762498855591e-02 -1.903536021709442139e-01 -1.604313775897026062e-02 1.061837896704673767e-01 2.066042870283126831e-01 -9.108269214630126953e-02 2.040318399667739868e-01 7.580430060625076294e-02 1.318055689334869385e-01 7.379785180091857910e-02 -2.044974863529205322e-01
-2.596516311168670654e-01 -5.171963945031166077e-03 -2.302386015653610229e-01 1.134527474641799927e-01 1.516530215740203857e-01 -3.848836198449134827e-02 1.597346961498260498e-01 1.071276813745498657e-01 3.969719260931015015e-02 5.204590037465095520e-02 3.607014566659927368e-02 -1.764618009328842163e-01 7.094261050224304199e-02 -7.198376953601837158e-02 3.652116358280181885e-01 -2.164283245801925659e-01 -1.431424766778945923e-01 -2.276403754949569702e-01 1.248702965676784515e-02 -3.035251498222351074e-01 2.438340336084365845e-01 2.499296814203262329e-01 -2.262089252471923828e-01 -1.619949638843536377e-01 4.480952024459838867e-02 1.005024015903472900e-01 1.393438130617141724e-01 8.680557459592819214e-02 -5.610810592770576477e-02 -1.737696081399917603e-01 3.113145530223846436e-01 -2.116468846797943115e-01
2.744839489459991455e-01 1.215382218360900879e-01 -1.456430256366729736e-01 -5.000082030892372131e-02 2.418486922979354858e-01 -6.895729154348373413e-02 1.180344372987747192e-01 -5.758524313569068909e-02 1.039548031985759735e-02 -2.784973680973052979e-01 8.156020194292068481e-02 -8.567857742309570312e-02 -3.799810074269771576e-03 -3.524043560028076172e-01 1.105359196662902832e-01 -2.142544277012348175e-02 -4.969103611074388027e-05 1.525647100061178207e-02 -1.371524631977081299e-01 1.136935874819755554e-01 4.480172693729400635e-01 4.221505522727966309e-01 -1.955488920211791992e-01 -3.965359553694725037e-02 -9.239903837442398071e-02 2.850085198879241943e-01 -6.105882674455642700e-02 -1.542203943245112896e-03 -4.363643378019332886e-02 9.876580536365509033e-02 1.378626227378845215e-01 -4.757769033312797546e-02
1.258013546466827393e-01 2.432797998189926147e-01 -2.086108736693859100e-02 -6.578823179006576538e-02 5.337614193558692932e-02 -4.278276488184928894e-02 -1.381604820489883423e-01 -1.480089724063873291e-01 7.344616204500198364e-02 -2.917897701263427734e-01 1.145262196660041809e-01 -9.887631982564926147e-02 4.330164790153503418e-01 -1.035570055246353149e-01 3.223720192909240723e-01 6.173950433731079102e-02 -7.102873921394348145e-02 -2.333421260118484497e-01 -1.062779352068901062e-01 -2.047021538019180298e-01 1.504921019077301025e-01 -5.143788456916809082e-02 2.358275353908538818e-01 -2.882623076438903809e-01 1.967529207468032837e-02 3.928153961896896362e-02 -2.098233401775360107e-01 -9.227176755666732788e-02 -8.840757608413696289e-02 3.769272938370704651e-02 3.328083455562591553e-01 -6.322210282087326050e-02
-8.449824899435043335e-02 8.995094150304794312e-02 -2.045450359582901001e-01 1.775978356599807739e-01 1.339855194091796875e-01 7.054744660854339600e-02 1.271758824586868286e-01 5.250686779618263245e-02 2.339177578687667847e-01 9.943171590566635132e-02 1.405507177114486694e-01 -1.297465562820434570e-01 -1.250389683991670609e-02 -8.265427500009536743e-02 3.485040962696075439e-01 -6.663310527801513672e-02 -1.476102024316787720e-01 -2.537689208984375000e-01 7.957291603088378906e-02 -1.432869136333465576e-01 -4.521305114030838013e-02 3.396694660186767578e-01 -1.076821386814117432e-01 -1.636143177747726440e-01 1.358505934476852417e-01 2.441009134054183960e-02 1.609712243080139160e-01 1.592651456594467163e-01 -1.144725009799003601e-01 5.005547031760215759e-02 4.840845763683319092e-01 -2.152730375528335571e-01
-7.830037176609039307e-02 -1.245927363634109497e-01 -1.271220147609710693e-01 -6.967992056161165237e-03 1.441216170787811279e-01 1.311718486249446869e-02 -2.319936268031597137e-02 4.514605700969696045e-01 7.875604182481765747e-02 1.095961332321166992e-01 -1.256682164967060089e-02 7.884827256202697754e-02 3.793780459091067314e-03 8.809035271406173706e-02 1.332589536905288696e-01 -5.135193839669227600e-02 6.018099933862686157e-02 -1.256756633520126343e-01 -1.012476012110710144e-01 -1.765938401222229004e-01 4.995297789573669434e-01 1.384948194026947021e-01 -1.118508167564868927e-03 -4.922316372394561768e-01 4.089611768722534180e-02 -9.183456748723983765e-02 -4.055128898471593857e-03 9.886299818754196167e-02 -7.624553143978118896e-02 7.441377267241477966e-03 1.966514587402343750e-01 -2.186034023761749268e-01
1.643220037221908569e-01 7.212004810571670532e-02 -1.062781829386949539e-02 -9.514286369085311890e-02 2.550789415836334229e-01 -6.315734982490539551e-02 -8.981206454336643219e-03 6.550949811935424805e-02 -4.794853553175926208e-02 1.074298024177551270e-01 -4.798841476440429688e-02 -1.313226819038391113e-01 2.521632909774780273e-01 -9.549083560705184937e-02 2.146167308092117310e-02 1.960846185684204102e-01 -3.360732644796371460e-02 -3.151530027389526367e-01 -1.062674745917320251e-01 2.009754925966262817e-01 4.985039234161376953e-01 1.588238179683685303e-01 5.773022770881652832e-02 2.720322608947753906e-01 1.097725033760070801e-01 8.286296576261520386e-02 -2.820486724376678467e-01 -1.828215122222900391e-01 3.601107001304626465e-02 1.824992448091506958e-01 2.429784387350082397e-01 -1.070947870612144470e-01
2.985128760337829590e-01 -1.492569744586944580e-01 1.759928651154041290e-02 1.233022287487983704e-01 2.009902745485305786e-01 8.878193050622940063e-02 2.294878661632537842e-01 9.523571282625198364e-02 -5.574421212077140808e-02 -1.840037852525711060e-01 1.016222909092903137e-01 -2.735075913369655609e-02 1.413153260946273804e-01 1.797359734773635864e-01 3.500637710094451904e-01 2.979443371295928955e-01 -2.068711221218109131e-01 -2.389907240867614746e-01 -2.450922876596450806e-01 -9.088663756847381592e-02 6.390196830034255981e-02 3.243199288845062256e-01 -3.649180382490158081e-02 -2.996798604726791382e-02 -7.231530547142028809e-02 -1.285609137266874313e-02 1.711281836032867432e-01 2.199135124683380127e-01 4.174264892935752869e-02 1.259815543889999390e-01 2.387346327304840088e-01 1.185996159911155701e-01
-6.740518659353256226e-02 4.599072039127349854e-02 2.718803882598876953e-01 -1.118391528725624084e-01 -3.145288676023483276e-02 2.598319761455059052e-02 3.514343202114105225e-01 9.429108351469039917e-02 6.967256311327219009e-03 -6.032152567058801651e-03 -2.182353287935256958e-01 -1.554996669292449951e-01 1.101959273219108582e-01 -3.651094809174537659e-02 3.341071605682373047e-01 -1.639614626765251160e-02 -1.173006221652030945e-01 -1.588027477264404297e-01 -3.200924992561340332e-01 -3.247466981410980225e-01 2.136183232069015503e-01 1.765653491020202637e-01 7.887639105319976807e-03 -3.758933022618293762e-02 -2.031990885734558105e-01 -1.041241064667701721e-01 7.333683967590332031e-02 -7.128881663084030151e-02 -2.066253125667572021e-01 -1.905669867992401123e-01 3.298187553882598877e-01 -5.094322841614484787e-03
3.645925968885421753e-02 -1.120303794741630554e-01 -1.807284206151962280e-01 1.227713539265096188e-03 4.112009108066558838e-01 -5.536375194787979126e-02 -1.964001953601837158e-01 2.529338300228118896e-01 -1.496271640062332153e-01 -8.196272701025009155e-02 3.050539195537567139e-01 -2.975243628025054932e-01 1.231194138526916504e-01 -1.951092779636383057e-01 -9.875163435935974121e-02 2.694655656814575195e-01 -3.445505499839782715e-01 -1.138927638530731201e-01 8.675438910722732544e-02 7.304067164659500122e-02 7.168421894311904907e-02 3.845022618770599365e-02 -8.582028746604919434e-02 -1.503224819898605347e-01 1.234602928161621094e-01 1.236571595072746277e-01 1.172167435288429260e-01 -1.280630230903625488e-01 -5.611833557486534119e-02 -1.773988604545593262e-01 1.038933172821998596e-01 -2.127618789672851562e-01
1.700472384691238403e-01 -1.386792361736297607e-01 1.292137801647186279e-01 -1.939827390015125275e-02 1.180186495184898376e-01 -3.752278164029121399e-02 -5.630164965987205505e-02 -4.814645648002624512e-02 -1.189278140664100647e-01 -2.833207547664642334e-01 -6.039789691567420959e-02 -8.246032148599624634e-02 8.837541937828063965e-02 -4.284619912505149841e-02 1.970932930707931519e-01 -2.114164233207702637e-01 -3.053664974868297577e-02 -3.282112777233123779e-01 -1.974836140871047974e-01 -1.170830205082893372e-01 1.907884925603866577e-01 1.048139855265617371e-01 1.037360914051532745e-02 -4.015126526355743408e-01 1.944521516561508179e-01 4.429147392511367798e-02 2.327719777822494507e-01 -1.484044492244720459e-01 8.242743462324142456e-02 -7.750922441482543945e-02 3.949138224124908447e-01 -2.471756935119628906e-01
-5.821032682433724403e-04 9.750673174858093262e-02 1.667111366987228394e-01 -8.923367410898208618e-02 2.523574233055114746e-01 -5.587218329310417175e-02 6.200549751520156860e-02 2.251269668340682983e-01 3.068141825497150421e-02 1.276855468750000000e-01 -5.959210172295570374e-02 -1.904008723795413971e-02 2.147175818681716919e-01 -2.029888797551393509e-03 -1.053776685148477554e-02 -8.368742465972900391e-02 -1.911947280168533325e-01 -4.005301892757415771e-01 2.215226180851459503e-02 3.080946020781993866e-02 2.230002880096435547e-01 3.478256165981292725e-01 -6.907361000776290894e-02 -2.985644936561584473e-01 2.860679924488067627e-01 2.554766535758972168e-01 -1.721931397914886475e-01 2.014463208615779877e-02 1.759296804666519165e-01 1.274638473987579346e-01 2.345475554466247559e-01 -1.288765072822570801e-01
-5.108185485005378723e-02 2.145475596189498901e-01 -3.524899855256080627e-02 5.505447834730148315e-02 1.111964955925941467e-01 -2.220420688390731812e-01 5.347400438040494919e-03 2.733660638332366943e-01 6.417576968669891357e-02 -2.966710627079010010e-01 -1.083752419799566269e-02 -3.037923872470855713e-01 1.830876320600509644e-01 -6.469973176717758179e-02 1.067640110850334167e-01 -5.505267158150672913e-02 8.499515056610107422e-02 -2.346683293581008911e-01 -1.344277709722518921e-01 -2.511993646621704102e-01 3.320763409137725830e-01 1.674143373966217041e-01 2.523899078369140625e-01 -3.238608837127685547e-01 2.084584832191467285e-01 7.111976295709609985e-02 7.186476886272430420e-02 -7.056331634521484375e-02 1.004729270935058594e-01 -1.086815893650054932e-01 6.350421905517578125e-02 -1.975741237401962280e-01
2.133892625570297241e-01 5.694557353854179382e-02 -2.598526179790496826e-01 -1.601828075945377350e-02 2.053827792406082153e-01 -1.052666008472442627e-01 4.720499366521835327e-02 3.665824607014656067e-02 -1.253691762685775757e-01 -3.920353576540946960e-02 1.719134747982025146e-01 8.533678948879241943e-02 1.572991609573364258e-01 -2.597305774688720703e-01 1.175009384751319885e-01 2.651637494564056396e-01 -3.656393885612487793e-01 -1.576205492019653320e-01 -3.266690671443939209e-02 -1.405572593212127686e-01 1.370617896318435669e-01 -4.951364547014236450e-02 -1.998199373483657837e-01 -2.260174788534641266e-02 7.491558790206909180e-02 2.725163660943508148e-02 -1.193851530551910400e-01 1.272992491722106934e-01 1.080965325236320496e-01 2.874755561351776123e-01 1.966087371110916138e-01 -4.305387139320373535e-01
-1.252687275409698486e-01 6.138693913817405701e-02 1.535768061876296997e-01 -2.444635331630706787e-02 2.603353857994079590e-01 1.174356415867805481e-01 1.010484248399734497e-02 3.385696411132812500e-01 -1.913030892610549927e-01 -2.350480295717716217e-02 -7.869892567396163940e-02 -1.350215971469879150e-01 1.215016692876815796e-01 1.855224817991256714e-01 8.135833591222763062e-02 -1.308129280805587769e-01 -1.522635519504547119e-01 -4.508173465728759766e-01 6.788874417543411255e-02 1.663252525031566620e-02 7.028712332248687744e-02 1.613890379667282104e-01 -1.755579859018325806e-01 -2.222836315631866455e-01 2.682414352893829346e-01 2.071172297000885010e-01 -1.681817024946212769e-01 1.885939687490463257e-01 9.578484296798706055e-02 1.110254749655723572e-01 2.670057415962219238e-01 -1.074808314442634583e-01
4.178225621581077576e-02 8.771742880344390869e-02 -2.942159771919250488e-01 -7.881110534071922302e-03 4.431882500648498535e-02 -3.338311612606048584e-02 6.752263754606246948e-02 2.025598585605621338e-01 1.190019398927688599e-01 -2.135900110006332397e-01 1.089250221848487854e-01 -2.972086332738399506e-02 9.970323182642459869e-03 4.616025462746620178e-02 2.217978686094284058e-01 -4.170536622405052185e-02 1.092460900545120239e-01 -2.538182735443115234e-01 -4.385165870189666748e-02 -1.440869122743606567e-01 4.200177788734436035e-01 1.069174427539110184e-02 4.155697301030158997e-02 -3.999958932399749756e-01 1.812824606895446777e-01 3.373597562313079834e-01 6.055571511387825012e-02 -1.489796638488769531e-01 -1.534321904182434082e-01 -5.200842395424842834e-02 2.876981198787689209e-01 -1.035546436905860901e-01
2.136525064706802368e-01 4.487691223621368408e-01 2.906212024390697479e-02 1.612365059554576874e-02 2.100175023078918457e-01 1.670086979866027832e-01 -7.167151663452386856e-03 1.035107672214508057e-01 8.805491775274276733e-02 -3.197794780135154724e-02 6.892972439527511597e-02 -1.499943435192108154e-01 9.093837440013885498e-02 -1.431891769170761108e-01 2.237618416547775269e-01 1.305887997150421143e-01 7.968592643737792969e-02 -2.395625263452529907e-01 1.069395914673805237e-01 1.346239447593688965e-01 2.500992715358734131e-01 1.116722077131271362e-01 2.660864591598510742e-01 -1.859733611345291138e-01 1.740787625312805176e-01 1.189251914620399475e-01 -2.232543528079986572e-01 -1.761882901191711426e-01 -2.881271243095397949e-01 -4.078840091824531555e-02 2.591070346534252167e-02 -2.297295778989791870e-01
9.902352839708328247e-02 1.930122636258602142e-02 -1.029631644487380981e-01 -2.884568572044372559e-01 3.385058641433715820e-01 -1.531996577978134155e-01 1.438634395599365234e-01 2.529740631580352783e-01 8.292412757873535156e-02 -8.969466388225555420e-02 2.535829842090606689e-01 -3.384093344211578369e-01 -5.759823694825172424e-02 7.183501496911048889e-03 1.171959638595581055e-01 -4.490911960601806641e-02 1.870967000722885132e-01 -3.476832807064056396e-02 -6.490339338779449463e-02 -1.183746084570884705e-01 9.231890738010406494e-02 1.571171581745147705e-01 -1.599818766117095947e-01 -1.750783622264862061e-01 2.388718277215957642e-01 1.173050422221422195e-02 2.234140597283840179e-02 1.318172365427017212e-01 -3.177013397216796875e-01 6.201120093464851379e-02 3.523164689540863037e-01 -1.119092404842376709e-01
7.616726798005402088e-04 2.582878768444061279e-01 1.580210179090499878e-01 -1.421902626752853394e-01 2.255307435989379883e-01 -7.131006568670272827e-02 -7.210189104080200195e-02 1.723370254039764404e-01 8.883787691593170166e-02 -1.361167579889297485e-01 7.821570336818695068e-02 -2.069846838712692261e-01 1.994556188583374023e-01 -3.069798089563846588e-02 2.367047220468521118e-02 -1.977908760309219360e-01 -2.534837722778320312e-01 -4.408513903617858887e-01 -2.090113908052444458e-01 -5.343958735466003418e-02 2.732093036174774170e-01 3.301668167114257812e-01 -1.444216966629028320e-01 3.331306204199790955e-02 9.559500962495803833e-02 -7.178855687379837036e-02 -1.651110202074050903e-01 1.012085676193237305e-01 1.354186683893203735e-01 -1.280420273542404175e-01 2.075539678335189819e-01 -3.299489989876747131e-02
2.919669151306152344e-01 2.130967825651168823e-01 -4.757302626967430115e-02 -5.813308060169219971e-02 2.058489620685577393e-01 -1.304042637348175049e-01 -3.786167874932289124e-02 2.033876627683639526e-01 -8.539555966854095459e-02 -1.876383572816848755e-01 2.859028242528438568e-02 3.862130455672740936e-03 1.032563969492912292e-01 -1.867059990763664246e-02 3.435856103897094727e-01 2.811366021633148193e-01 -3.289134502410888672e-01 2.712428569793701172e-02 2.205048874020576477e-02 -1.032155603170394897e-01 1.782557517290115356e-01 2.176404297351837158e-01 -7.140824198722839355e-02 -2.391479536890983582e-02 1.380742490291595459e-01 2.648518085479736328e-01 -2.623196505010128021e-02 -1.052663568407297134e-02 -3.594879209995269775e-01 6.395350396633148193e-02 -4.393669590353965759e-02 -2.827647626399993896e-01
1.350445598363876343e-01 2.503387928009033203e-01 -9.357591718435287476e-02 1.398308724164962769e-01 8.944834023714065552e-02 5.042864009737968445e-02 1.120359972119331360e-01 9.105594456195831299e-02 -1.061007305979728699e-01 -3.641993701457977295e-01 1.676073968410491943e-01 -1.106210723519325256e-01 -9.208044409751892090e-02 3.436690429225564003e-03 2.042974829673767090e-01 2.767678201198577881e-01 -3.339522182941436768e-01 -2.062789052724838257e-01 1.210854202508926392e-01 -2.513572871685028076e-01 1.797051280736923218e-01 1.624314188957214355e-01 1.543769892305135727e-02 -2.135547101497650146e-01 -1.458999961614608765e-01 9.026026725769042969e-02 1.852946132421493530e-01 -1.112367212772369385e-02 -9.919001162052154541e-02 3.467337414622306824e-02 1.952846795320510864e-01 -3.143770992755889893e-01
7.083318382501602173e-02 -3.951785340905189514e-02 1.197089180350303650e-01 1.406628191471099854e-01 -7.605773210525512695e-02 9.891481697559356689e-02 1.323442310094833374e-01 2.123400866985321045e-01 1.767380535602569580e-01 8.461682498455047607e-02 3.655780851840972900e-01 -1.992517560720443726e-01 2.951778173446655273e-01 -2.030751407146453857e-01 1.087821274995803833e-01 1.009632553905248642e-02 -2.147723585367202759e-01 -2.823396027088165283e-01 3.973499312996864319e-02 -4.936490952968597412e-02 4.378611445426940918e-01 9.352163760922849178e-04 -6.551901996135711670e-02 6.971509009599685669e-02 2.602374926209449768e-02 -2.822688221931457520e-01 -1.852349936962127686e-01 3.761118650436401367e-02 -1.706300973892211914e-01 2.150552272796630859e-01 8.188949525356292725e-02 -1.410683896392583847e-02
2.980611026287078857e-01 2.212477773427963257e-01 -7.179103046655654907e-02 2.818691730499267578e-02 2.024865746498107910e-01 6.014285236597061157e-02 9.067086875438690186e-02 -5.871951580047607422e-02 1.397248655557632446e-01 -7.558556646108627319e-02 -9.139066934585571289e-02 -3.583132103085517883e-02 4.471174255013465881e-02 -1.539116352796554565e-01 2.489067167043685913e-01 2.666523456573486328e-01 -3.728883862495422363e-01 -3.439417481422424316e-02 -6.492947041988372803e-02 -3.498118519783020020e-01 5.536113306879997253e-02 1.137971282005310059e-01 -1.206819526851177216e-02 6.992413848638534546e-02 1.552190631628036499e-01 4.014101028442382812e-01 -7.189856469631195068e-02 4.888861626386642456e-02 -1.459585279226303101e-01 -1.551913917064666748e-01 2.833980023860931396e-01 2.720086136832833290e-03
1.095257475972175598e-01 3.931818604469299316e-01 6.241080909967422485e-02 -4.371461109258234501e-04 -3.888336569070816040e-02 8.586869575083255768e-03 1.363667398691177368e-01 3.383382689207792282e-03 -2.192383259534835815e-01 -3.663211464881896973e-01 1.193315535783767700e-01 -1.486436724662780762e-01 -2.430124580860137939e-02 3.548177704215049744e-02 2.922218739986419678e-01 1.469216495752334595e-01 -3.197236657142639160e-01 -1.688592135906219482e-01 -1.696207374334335327e-01 -1.616701036691665649e-01 2.886199355125427246e-01 1.828428357839584351e-02 -4.614203795790672302e-02 -1.107291951775550842e-01 -4.075399786233901978e-02 1.077722460031509399e-01 1.334608346223831177e-01 4.469963163137435913e-02 -1.056189984083175659e-01 -6.858756393194198608e-02 1.827431768178939819e-01 -3.404292762279510498e-01
1.860920041799545288e-01 -8.840888738632202148e-02 -7.702613621950149536e-02 -6.719217449426651001e-02 2.121235430240631104e-01 -1.370126754045486450e-01 2.186001688241958618e-01 5.057142302393913269e-02 -4.958578944206237793e-02 -1.567965596914291382e-01 -1.902927607297897339e-01 -8.767250925302505493e-02 1.301555186510086060e-01 -1.475385129451751709e-01 -7.869083434343338013e-02 3.815067112445831299e-01 -4.125258624553680420e-01 -2.763493657112121582e-01 -1.474369913339614868e-01 -1.393251717090606689e-01 1.368626356124877930e-01 9.313877671957015991e-02 5.407937988638877869e-02 1.917157918214797974e-01 2.522765100002288818e-01 1.581506580114364624e-01 -6.821627914905548096e-02 -1.259767860174179077e-01 4.645997658371925354e-02 1.335075497627258301e-01 1.560171367600560188e-03 -2.960717976093292236e-01
3.571094945073127747e-02 3.103355132043361664e-02 2.070713089779019356e-03 -3.148979693651199341e-02 1.395838558673858643e-01 -8.617425709962844849e-02 6.407117098569869995e-02 2.527064383029937744e-01 -1.709421724081039429e-01 -2.252122908830642700e-01 1.511773318052291870e-01 3.755571553483605385e-03 4.309035837650299072e-01 4.964767396450042725e-02 2.598291635513305664e-01 2.269227653741836548e-01 6.544692069292068481e-02 -1.167346760630607605e-01 -7.113485783338546753e-02 -2.850714325904846191e-01 7.846395671367645264e-02 1.079440955072641373e-02 1.850741803646087646e-01 4.722533002495765686e-02 -1.313109695911407471e-01 -9.313955903053283691e-02 -1.099730096757411957e-02 -1.887548118829727173e-01 -7.629012316465377808e-02 2.127717584371566772e-01 2.720248699188232422e-01 -3.977231085300445557e-01
-1.026201900094747543e-02 1.134595423936843872e-01 -1.586847901344299316e-01 5.544947832822799683e-02 2.121968567371368408e-01 -7.874703966081142426e-03 -2.484232746064662933e-02 -6.869295239448547363e-02 -3.631937131285667419e-02 4.645603522658348083e-02 -3.909912705421447754e-02 -3.005843758583068848e-01 1.154600009322166443e-01 -1.227738931775093079e-01 3.837435245513916016e-01 -3.073903620243072510e-01 -2.055118978023529053e-01 -4.707938432693481445e-01 -1.768331080675125122e-01 -2.125158607959747314e-01 7.266260683536529541e-02 2.194775938987731934e-01 -2.058604359626770020e-01 -2.334610074758529663e-01 6.332441419363021851e-02 -1.446075085550546646e-02 8.552090823650360107e-02 6.535786390304565430e-02 -5.798729136586189270e-02 9.920568764209747314e-02 1.520473361015319824e-01 -7.515320554375648499e-03
2.998071312904357910e-01 3.391885757446289062e-01 -1.597544252872467041e-01 3.759348019957542419e-02 1.011042371392250061e-01 1.665373593568801880e-01 2.366749197244644165e-01 1.196102350950241089e-01 -7.240308076143264771e-02 -3.450438380241394043e-01 -5.716559290885925293e-02 2.108067460358142853e-02 1.348303165286779404e-02 2.935549616813659668e-02 3.592106699943542480e-01 2.991083562374114990e-01 -1.732338219881057739e-01 -2.875671349465847015e-02 3.823409602046012878e-02 -2.515673637390136719e-01 3.275056779384613037e-01 1.385637372732162476e-01 -1.595345437526702881e-01 -7.612911518663167953e-03 9.141838550567626953e-02 1.307478100061416626e-01 8.259041607379913330e-02 3.983852267265319824e-02 -1.080228760838508606e-01 -7.916057854890823364e-02 1.133812665939331055e-01 9.846621192991733551e-03
-8.691488951444625854e-02 1.723840087652206421e-01 2.495116740465164185e-01 4.941813647747039795e-03 3.049624860286712646e-01 1.012062504887580872e-01 -7.674618065357208252e-02 2.094310075044631958e-01 1.251839697360992432e-01 -1.970153450965881348e-01 -1.985250785946846008e-02 -2.156119942665100098e-01 2.948594093322753906e-01 -2.649024724960327148e-01 1.336437910795211792e-01 1.609933190047740936e-02 2.339448081329464912e-03 -2.345183044672012329e-01 -1.110938144847750664e-03 7.236409466713666916e-03 2.372097820043563843e-01 1.453038603067398071e-01 -6.518539786338806152e-02 -5.890000984072685242e-02 3.087329864501953125e-01 2.613168060779571533e-01 -6.345466524362564087e-02 6.527876108884811401e-02 2.990896403789520264e-01 -3.934586420655250549e-02 2.603799998760223389e-01 2.854225749615579844e-04
1.061262860894203186e-01 -6.395130604505538940e-02 -4.529538378119468689e-02 -1.480368077754974365e-01 4.470345377922058105e-01 2.433489635586738586e-02 2.542139962315559387e-02 1.397096216678619385e-01 -8.133111149072647095e-02 8.155378699302673340e-02 -6.463503837585449219e-02 -8.325570076704025269e-02 2.166495323181152344e-01 2.889154106378555298e-02 1.084125712513923645e-01 2.292411625385284424e-01 5.970604345202445984e-02 -2.882421016693115234e-01 -1.138006225228309631e-01 4.731700941920280457e-02 3.686835467815399170e-01 1.918151527643203735e-01 1.002246364951133728e-01 4.328641593456268311e-01 1.381204575300216675e-01 4.029410332441329956e-02 -1.904851496219635010e-01 -3.897443041205406189e-02 -5.955391377210617065e-02 1.884217411279678345e-01 1.799272000789642334e-01 -4.159052297472953796e-02
2.181169688701629639e-01 3.110494613647460938e-01 -1.255111545324325562e-01 6.716640293598175049e-02 -4.980926960706710815e-02 2.163310796022415161e-01 9.476669132709503174e-02 2.833158671855926514e-01 3.339537978172302246e-02 -2.940493524074554443e-01 9.897118061780929565e-02 -1.288260817527770996e-01 -1.168388798832893372e-01 -7.816448342055082321e-04 3.321331739425659180e-01 5.583150312304496765e-02 -3.380726575851440430e-01 1.483921078033745289e-03 8.692052215337753296e-03 -1.020681038498878479e-01 2.354686409235000610e-01 4.255483672022819519e-02 -5.788067355751991272e-02 -1.350633800029754639e-01 -9.650687873363494873e-02 -1.548043265938758850e-02 -3.656951710581779480e-02 4.335102625191211700e-03 -1.662496775388717651e-01 1.610297709703445435e-01 1.370698064565658569e-01 -4.110016822814941406e-01
-2.212124764919281006e-01 -1.696408689022064209e-01 -2.622464597225189209e-01 -7.417463511228561401e-02 4.661151468753814697e-01 4.984861239790916443e-02 2.573901712894439697e-01 1.252012699842453003e-01 -3.250804916024208069e-02 -1.964094489812850952e-01 2.141950279474258423e-01 -5.343279615044593811e-02 -7.172563672065734863e-02 -1.560662314295768738e-02 1.499222964048385620e-01 1.720581501722335815e-01 -9.361157566308975220e-02 -1.972010545432567596e-02 1.093626469373703003e-01 -1.786147207021713257e-01 2.966437339782714844e-01 5.024639144539833069e-02 2.435223311185836792e-01 -2.999063134193420410e-01 2.503909915685653687e-02 5.963429063558578491e-02 1.978600174188613892e-01 -2.688738144934177399e-02 -1.458353400230407715e-01 -9.475385770201683044e-03 1.641562283039093018e-01 -1.239260211586952209e-01
2.691450715065002441e-01 1.135144978761672974e-01 -4.359550401568412781e-02 -1.656147092580795288e-01 1.883331984281539917e-01 -2.114419639110565186e-02 2.381714433431625366e-01 1.210756078362464905e-01 1.328582465648651123e-01 1.999183446168899536e-01 2.287262529134750366e-01 8.767390996217727661e-02 1.293040812015533447e-01 -7.706922944635152817e-03 2.457560896873474121e-01 -1.013884618878364563e-01 -1.358766853809356689e-01 -1.712142080068588257e-01 -1.417699735611677170e-02 -1.749820262193679810e-01 4.055424630641937256e-01 -5.504152923822402954e-02 -1.272625625133514404e-01 1.030213683843612671e-01 -7.117943465709686279e-02 7.751560956239700317e-02 1.387896537780761719e-01 -3.562449244782328606e-03 -8.885015547275543213e-02 5.068011879920959473e-01 3.523247316479682922e-02 6.112426146864891052e-02
2.623515427112579346e-01 3.668377101421356201e-01 6.300423294305801392e-02 1.634058356285095215e-02 2.155368402600288391e-02 2.093994319438934326e-01 6.553932279348373413e-02 2.187804579734802246e-01 -1.452803015708923340e-01 -2.342018038034439087e-01 1.923651993274688721e-01 -2.417584322392940521e-02 3.139733150601387024e-02 1.119234636425971985e-01 3.764709830284118652e-01 2.102372944355010986e-01 -1.541381180286407471e-01 -6.725782901048660278e-02 -1.858610063791275024e-01 -1.354616731405258179e-01 1.166760697960853577e-01 2.051377147436141968e-01 -1.099282130599021912e-01 -9.687868505716323853e-02 1.172121148556470871e-03 1.396095454692840576e-01 7.345411460846662521e-03 -3.908302634954452515e-02 -1.100880354642868042e-01 -7.125026732683181763e-02 1.034006252884864807e-01 -4.190485775470733643e-01
1.354148089885711670e-01 -7.746586203575134277e-02 6.842742208391427994e-03 -2.604208886623382568e-01 2.778605520725250244e-01 7.084882259368896484e-02 1.763407327234745026e-02 8.838808164000511169e-03 1.052517369389533997e-01 7.003683596849441528e-02 1.862637698650360107e-01 -9.207168966531753540e-02 -1.965511217713356018e-02 -2.054249495267868042e-01 2.296626269817352295e-01 1.880632936954498291e-01 -2.398283630609512329e-01 -1.860534995794296265e-01 -1.864471137523651123e-01 5.690808873623609543e-03 2.484760433435440063e-02 1.385251283645629883e-01 -1.032189652323722839e-01 -1.102005392313003540e-01 3.186124563217163086e-01 -3.118427656590938568e-02 -1.880261003971099854e-01 -1.247075200080871582e-01 9.400294162333011627e-03 2.492853552103042603e-01 -1.344625353813171387e-01 -4.817580282688140869e-01
-1.049539595842361450e-01 2.007059603929519653e-01 2.847328484058380127e-01 1.343125998973846436e-01 4.257068336009979248e-01 -2.793737687170505524e-02 1.528833359479904175e-01 -5.147407762706279755e-03 1.201735287904739380e-01 -2.229515761137008667e-01 6.287714093923568726e-02 -2.695705890655517578e-01 2.030959576368331909e-01 -2.530090510845184326e-01 -9.000419080257415771e-02 5.202763713896274567e-03 3.942744433879852295e-02 -1.446305364370346069e-01 3.609791398048400879e-02 -1.532154083251953125e-01 2.827166616916656494e-01 1.302149444818496704e-01 5.774373933672904968e-02 -2.022901326417922974e-01 1.826618611812591553e-01 5.381245911121368408e-02 -2.654955023899674416e-03 -1.981773599982261658e-02 2.159314602613449097e-01 3.781748563051223755e-02 2.732526659965515137e-01 -2.055406421422958374e-01
3.057946562767028809e-01 3.125989735126495361e-01 -1.500531658530235291e-02 2.138860374689102173e-01 1.189038008451461792e-01 1.679868996143341064e-01 1.677492707967758179e-01 1.651287823915481567e-01 -1.267049014568328857e-01 -2.950627207756042480e-01 4.507161211222410202e-03 4.925635084509849548e-02 1.207866594195365906e-01 1.022639796137809753e-01 2.819596827030181885e-01 2.303143441677093506e-01 -2.656505703926086426e-01 -5.443342775106430054e-02 2.128858491778373718e-02 -2.701362669467926025e-01 2.703794240951538086e-01 2.013209462165832520e-01 -1.343182176351547241e-01 -1.049600690603256226e-01 6.940649449825286865e-02 1.149298921227455139e-01 -3.496091067790985107e-02 8.777543902397155762e-02 -2.291657924652099609e-01 -8.730385452508926392e-04 1.783364117145538330e-01 -3.082717582583427429e-02
7.822670787572860718e-02 -1.852000504732131958e-01 1.616662144660949707e-01 1.469426304101943970e-01 2.154670059680938721e-01 1.434810608625411987e-01 2.880184054374694824e-01 3.038664162158966064e-02 1.223273873329162598e-01 -2.164895683526992798e-01 -9.521601721644401550e-03 -7.527222484350204468e-02 2.120700180530548096e-01 1.788962185382843018e-01 1.288233846426010132e-01 1.089942008256912231e-01 -3.365729451179504395e-01 -2.771705985069274902e-01 -2.205854058265686035e-01 -1.824447363615036011e-01 1.504708975553512573e-01 3.444010913372039795e-01 -1.401201039552688599e-01 2.627385556697845459e-01 4.020396620035171509e-02 -4.115968942642211914e-02 1.375992447137832642e-01 4.216964170336723328e-02 -3.804151341319084167e-02 2.081066966056823730e-01 -6.616380810737609863e-02 -1.131301745772361755e-01
1.957766525447368622e-02 1.145387738943099976e-01 -1.841114163398742676e-01 1.132689043879508972e-01 4.368830323219299316e-01 8.360265754163265228e-03 -1.614757115021348000e-03 2.507506012916564941e-01 1.485876888036727905e-01 3.452546149492263794e-02 -1.121290400624275208e-01 -1.606680154800415039e-01 2.694126665592193604e-01 5.630918219685554504e-02 -5.065823718905448914e-02 -7.355257868766784668e-02 1.893850713968276978e-01 -8.767008781433105469e-02 7.676519453525543213e-02 -2.895309329032897949e-01 1.464176923036575317e-01 1.479523330926895142e-01 -9.299039840698242188e-02 -1.012979261577129364e-02 2.139671891927719116e-01 1.519489940255880356e-02 -3.258278965950012207e-02 -2.526283077895641327e-02 1.378598362207412720e-01 4.362205266952514648e-01 8.753675222396850586e-02 -3.009103834629058838e-01
4.299695491790771484e-01 -1.184956803917884827e-01 -5.890817567706108093e-02 9.975136257708072662e-03 1.161692664027214050e-01 1.377208530902862549e-01 2.078821808099746704e-01 2.916522026062011719e-01 1.973101310431957245e-02 -3.604266792535781860e-02 -8.615237474441528320e-02 -1.975628584623336792e-01 8.820212632417678833e-02 -2.138129472732543945e-01 1.983855813741683960e-01 3.079100549221038818e-01 -1.445175707340240479e-01 -1.893363595008850098e-01 3.897310048341751099e-02 -1.944050006568431854e-02 7.885467261075973511e-02 1.883852034807205200e-01 -2.281879819929599762e-02 1.871424168348312378e-02 -1.856352537870407104e-01 2.032233476638793945e-01 -8.501473814249038696e-02 2.419481277465820312e-01 1.164907589554786682e-01 1.775861531496047974e-01 3.122022449970245361e-01 -1.251489371061325073e-01
1.875575482845306396e-01 1.721749454736709595e-01 1.440842598676681519e-01 1.679341495037078857e-02 3.058063387870788574e-01 2.260677069425582886e-01 6.972446292638778687e-02 -4.653029143810272217e-02 -1.134999319911003113e-01 3.334226831793785095e-02 1.331877857446670532e-01 1.903676688671112061e-01 1.123618632555007935e-01 -3.735171854496002197e-01 2.301302999258041382e-01 -1.410622745752334595e-01 4.625240340828895569e-03 -6.958869844675064087e-02 -1.864343732595443726e-01 -2.590841948986053467e-01 1.973643600940704346e-01 2.574840188026428223e-02 -6.150936707854270935e-02 -2.353914827108383179e-01 4.471784830093383789e-02 -3.026437461376190186e-01 2.105553150177001953e-01 -1.114979907870292664e-01 2.145182043313980103e-01 3.944335132837295532e-02 1.817664951086044312e-01 -1.816251575946807861e-01
2.275712937116622925e-01 1.529166102409362793e-01 2.331100553274154663e-01 -6.178402155637741089e-02 2.285013645887374878e-01 -2.879385054111480713e-01 6.988008320331573486e-02 -2.912400476634502411e-02 -1.654758751392364502e-01 1.781798154115676880e-01 -7.841980457305908203e-02 -2.977032363414764404e-01 1.340809762477874756e-01 2.819280326366424561e-01 2.322528362274169922e-01 -1.532419621944427490e-01 -9.737621992826461792e-02 -2.120458483695983887e-01 1.701443791389465332e-01 -2.395807355642318726e-01 1.402922421693801880e-01 1.054965704679489136e-01 -4.297213256359100342e-02 -9.625513851642608643e-02 3.727555647492408752e-02 -5.674124136567115784e-02 -1.268752813339233398e-01 3.777776658535003662e-02 -1.763706207275390625e-01 2.123059779405593872e-01 2.291435450315475464e-01 -2.519665360450744629e-01
7.809839397668838501e-02 1.708007007837295532e-01 9.756493568420410156e-02 2.030709832906723022e-01 2.759798467159271240e-01 4.102349281311035156e-02 1.215307265520095825e-01 1.380878593772649765e-02 5.323505494743585587e-03 -1.532861590385437012e-01 2.912233173847198486e-01 -3.211167752742767334e-01 1.567562371492385864e-01 -2.433246076107025146e-01 -2.775577642023563385e-02 -1.191696822643280029e-01 -2.292961627244949341e-02 -1.393735706806182861e-01 9.995374828577041626e-02 -1.688088774681091309e-01 2.668089568614959717e-01 1.562178432941436768e-01 -2.977229654788970947e-01 1.443763449788093567e-02 2.434255182743072510e-02 -2.785094082355499268e-01 -9.259513020515441895e-02 -7.749266922473907471e-02 8.469185233116149902e-02 -1.575530469417572021e-01 3.783719539642333984e-01 -1.353005599230527878e-02
-1.080939173698425293e-02 5.775709822773933411e-02 -2.290367037057876587e-01 -3.473198413848876953e-02 2.960176169872283936e-01 7.648772560060024261e-03 -6.830325722694396973e-02 1.377978026866912842e-01 -1.210629865527153015e-01 2.011179476976394653e-01 -6.363964080810546875e-02 -2.045662999153137207e-01 1.271241605281829834e-01 1.467967480421066284e-01 1.432439982891082764e-01 2.587625384330749512e-01 1.912884414196014404e-01 -3.676991760730743408e-01 -7.821090519428253174e-02 -2.263051867485046387e-01 1.927011013031005859e-01 1.430273950099945068e-01 -1.292851716279983521e-01 -2.120651490986347198e-02 -8.429017849266529083e-03 -1.693111360073089600e-01 -1.677789241075515747e-01 1.275985389947891235e-01 1.685832589864730835e-01 -1.729241460561752319e-01 3.391147553920745850e-01 -2.344902008771896362e-01
-1.002006530761718750e-01 4.230125248432159424e-02 -1.044075414538383484e-01 2.874624542891979218e-02 1.750434637069702148e-01 5.789814144372940063e-02 -1.919167302548885345e-02 -1.132375001907348633e-01 2.527403235435485840e-01 -2.328084707260131836e-01 8.025551587343215942e-02 -1.645662784576416016e-01 -1.086993962526321411e-01 -1.199579387903213501e-01 2.886438071727752686e-01 4.023524522781372070e-01 2.354379184544086456e-02 -2.949443832039833069e-02 8.568957448005676270e-03 -2.817958593368530273e-01 3.699586987495422363e-01 -4.616410657763481140e-02 -1.441871672868728638e-01 4.563665948808193207e-03 4.429842159152030945e-02 -1.127001419663429260e-01 2.087551504373550415e-01 4.882255196571350098e-02 1.910010725259780884e-01 3.355941772460937500e-01 5.013240128755569458e-02 -2.308442592620849609e-01
-1.143001839518547058e-01 1.043656021356582642e-01 2.416844666004180908e-02 -2.753058671951293945e-01 3.654241859912872314e-01 -8.152871578931808472e-02 2.076585963368415833e-02 6.677481811493635178e-03 -1.475949138402938843e-01 2.411158531904220581e-01 7.683227956295013428e-02 -3.853361010551452637e-01 1.863840520381927490e-01 -1.944136917591094971e-01 4.266203846782445908e-03 8.093268424272537231e-02 -9.373342245817184448e-02 -2.570247650146484375e-01 1.585365980863571167e-01 -2.795481681823730469e-01 1.941089481115341187e-01 2.599642872810363770e-01 -1.906971335411071777e-01 -1.447730064392089844e-01 2.214520797133445740e-02 -1.775625199079513550e-01 1.133694052696228027e-01 -1.414344310760498047e-01 -3.425415232777595520e-02 8.956477791070938110e-02 1.234746128320693970e-01 1.247671470046043396e-01
3.277488425374031067e-02 2.350877970457077026e-01 -2.007240355014801025e-01 -9.632486850023269653e-02 3.410874903202056885e-01 2.144568562507629395e-01 -1.413418948650360107e-01 -1.426203846931457520e-01 -1.346112191677093506e-01 -6.299939006567001343e-02 2.204050570726394653e-01 -2.582484483718872070e-01 9.467212855815887451e-02 -2.661333680152893066e-01 -8.769840747117996216e-02 1.363814473152160645e-01 -3.906716704368591309e-01 -1.380733549594879150e-01 -1.553233265876770020e-01 -5.422267597168684006e-03 3.055629134178161621e-01 -9.834192693233489990e-03 -7.403127104043960571e-02 1.280274391174316406e-01 1.728912591934204102e-01 7.905135303735733032e-02 -1.776630729436874390e-01 5.758507549762725830e-02 -6.696147471666336060e-02 -8.750428259372711182e-02 -7.322321832180023193e-02 -2.197643667459487915e-01
6.006892397999763489e-02 1.850240975618362427e-01 1.114694327116012573e-01 -4.175442457199096680e-01 2.801165580749511719e-01 1.030135750770568848e-01 4.989628121256828308e-02 1.942258626222610474e-01 -2.342883944511413574e-01 8.727171272039413452e-02 -1.445513665676116943e-01 5.128160491585731506e-02 -1.209575235843658447e-01 -2.047464698553085327e-01 8.265775442123413086e-02 1.326254662126302719e-02 -1.210182532668113708e-01 -2.770504355430603027e-01 -6.952914595603942871e-02 4.576079919934272766e-02 4.025148749351501465e-01 1.013931632041931152e-01 1.011371463537216187e-01 -1.348324269056320190e-01 3.934599924832582474e-03 1.827078126370906830e-02 -5.064160376787185669e-02 2.011623829603195190e-01 6.116252392530441284e-02 5.220248922705650330e-02 -4.870108515024185181e-02 -3.811175823211669922e-01
-1.112660318613052368e-01 -5.541127640753984451e-03 -1.225846819579601288e-02 -1.478620618581771851e-02 2.276169359683990479e-01 1.515570878982543945e-01 -1.449791491031646729e-01 3.468139171600341797e-01 3.949404880404472351e-02 -5.833088606595993042e-02 6.050847843289375305e-02 -1.463789641857147217e-01 1.970263123512268066e-01 -1.440257206559181213e-02 3.229743540287017822e-01 -9.588842839002609253e-02 -1.115332357585430145e-03 -2.723621129989624023e-01 -1.640843972563743591e-02 -4.760448634624481201e-02 -5.025131255388259888e-02 2.834442257881164551e-01 -2.444492876529693604e-01 -4.733839258551597595e-02 3.736994415521621704e-02 3.663100302219390869e-02 2.608363032341003418e-01 8.343410678207874298e-03 2.663162648677825928e-01 1.744406223297119141e-01 2.593858540058135986e-01 -3.570711910724639893e-01
2.548753619194030762e-01 -9.808348119258880615e-02 4.837080091238021851e-02 -1.443839520215988159e-01 3.436369597911834717e-01 -6.490052491426467896e-02 2.016472518444061279e-01 2.578321993350982666e-01 1.117747351527214050e-01 -1.743460260331630707e-02 7.651016861200332642e-02 3.706598654389381409e-02 1.639034450054168701e-01 -3.388813734054565430e-01 -7.162296772003173828e-02 2.644945681095123291e-01 -1.100767329335212708e-01 -4.079172760248184204e-02 2.438902296125888824e-02 -4.004402458667755127e-02 3.793064951896667480e-01 2.353532314300537109e-01 -8.011166751384735107e-02 7.438547909259796143e-02 9.708888828754425049e-02 2.911870134994387627e-03 -1.387680470943450928e-01 -1.998177617788314819e-01 -1.720025688409805298e-01 1.650757789611816406e-01 -3.206714242696762085e-02 -2.868801355361938477e-01
1.690941303968429565e-01 1.077773869037628174e-01 2.215696498751640320e-02 -2.585974037647247314e-01 4.683035314083099365e-01 2.171055972576141357e-02 4.777896538143977523e-05 1.437024474143981934e-01 -1.360055208206176758e-01 3.024325966835021973e-01 -5.313937738537788391e-02 -2.153162956237792969e-01 -4.494826495647430420e-02 -3.204494416713714600e-01 1.043098792433738708e-01 2.316210567951202393e-01 1.059682574123144150e-02 -2.789738178253173828e-01 -2.895049192011356354e-02 8.224014937877655029e-02 1.931072920560836792e-01 -1.555338222533464432e-02 3.256149590015411377e-02 -1.829398125410079956e-01 1.084303557872772217e-01 -5.116131529211997986e-02 7.727418839931488037e-02 7.480131834745407104e-02 1.548142731189727783e-01 4.783129319548606873e-02 1.946988888084888458e-02 -3.368048071861267090e-01
2.277982980012893677e-01 2.612695991992950439e-01 1.036772131919860840e-01 8.496148884296417236e-02 8.927027694880962372e-03 7.202051579952239990e-02 1.338901519775390625e-01 3.035030663013458252e-01 -1.687473356723785400e-01 -2.291938215494155884e-01 -3.148881718516349792e-02 -5.230966955423355103e-02 -1.036996096372604370e-01 9.431822597980499268e-02 3.562946617603302002e-01 1.804809868335723877e-01 -2.617442309856414795e-01 -1.061313450336456299e-01 -2.363953739404678345e-02 -2.700718045234680176e-01 1.521025896072387695e-01 4.501890391111373901e-02 -5.067346990108489990e-02 -1.656473726034164429e-01 -1.730339974164962769e-02 2.728863358497619629e-01 9.643089957535266876e-03 4.375202953815460205e-02 -6.025813147425651550e-02 3.239854797720909119e-02 2.563713490962982178e-01 -3.564386367797851562e-01
2.108595818281173706e-01 1.076756566762924194e-01 -1.743809878826141357e-01 -1.885471791028976440e-01 2.096248865127563477e-01 1.537161320447921753e-01 1.110014542937278748e-01 6.453543901443481445e-02 1.182023342698812485e-02 -1.746713817119598389e-01 -9.654712677001953125e-02 1.639162898063659668e-01 -7.747767120599746704e-02 -1.291016191244125366e-01 -9.566304087638854980e-02 9.885017573833465576e-02 -3.611459136009216309e-01 -4.653966724872589111e-01 -1.670314222574234009e-01 -3.859960734844207764e-01 6.306844204664230347e-02 2.044102400541305542e-01 1.438169926404953003e-01 6.656978279352188110e-02 -4.213386029005050659e-02 1.695743054151535034e-01 -5.576962605118751526e-02 -2.012613601982593536e-02 -9.060142934322357178e-02 -3.353922069072723389e-02 1.494729816913604736e-01 -1.580663919448852539e-01
1.791589111089706421e-01 1.120606809854507446e-01 -6.640796363353729248e-02 -1.679149270057678223e-01 1.390080600976943970e-01 -1.822932064533233643e-01 1.310549378395080566e-01 1.750166714191436768e-01 4.697281494736671448e-02 3.091407241299748421e-03 2.636887133121490479e-01 -1.759410202503204346e-01 1.887207478284835815e-02 -1.156683638691902161e-01 -1.415380090475082397e-01 -7.819088548421859741e-02 1.517163962125778198e-01 -3.530415594577789307e-01 -1.092967167496681213e-01 -3.112508952617645264e-01 3.840683698654174805e-01 -2.432927936315536499e-01 -2.571405172348022461e-01 -6.791166961193084717e-02 -4.820744320750236511e-02 -1.062507741153240204e-02 1.251567713916301727e-02 -3.748071566224098206e-02 6.327296793460845947e-02 -3.042116016149520874e-02 2.074761092662811279e-01 -3.064440488815307617e-01
2.549068629741668701e-01 2.734892964363098145e-01 -5.592830479145050049e-02 2.344124615192413330e-01 2.043842226266860962e-01 1.830868273973464966e-01 1.110392212867736816e-01 5.853816494345664978e-02 -1.829735785722732544e-01 -2.917612195014953613e-01 -8.601708710193634033e-02 4.349273815751075745e-02 1.287005692720413208e-01 1.591475903987884521e-01 3.583618998527526855e-01 1.571864783763885498e-01 -2.255459725856781006e-01 -1.186231598258018494e-01 -1.082623470574617386e-02 -2.301205396652221680e-01 2.403243333101272583e-01 2.298789471387863159e-01 -1.579141318798065186e-01 -3.362501040101051331e-02 2.192189991474151611e-01 1.374745815992355347e-01 -1.452471613883972168e-01 7.309673726558685303e-02 -1.818069368600845337e-01 3.089484944939613342e-02 6.589009612798690796e-02 -4.186945036053657532e-02
-1.239212602376937866e-01 -2.520875073969364166e-02 2.193454187363386154e-03 -1.460232436656951904e-01 3.208193480968475342e-01 -7.732308655977249146e-02 3.561017289757728577e-02 1.766807883977890015e-01 -8.670969307422637939e-02 2.567453980445861816e-01 -2.826908230781555176e-02 1.065031364560127258e-01 3.176040053367614746e-01 -1.227571219205856323e-01 3.516038954257965088e-01 -1.187599673867225647e-01 -2.194512635469436646e-02 -1.281681209802627563e-01 -2.634679377079010010e-01 3.679152578115463257e-02 1.468035578727722168e-01 9.641065448522567749e-02 -2.052706778049468994e-01 -2.105630636215209961e-01 1.283635050058364868e-01 -1.248268336057662964e-01 2.834209501743316650e-01 -2.353035807609558105e-01 -1.174653619527816772e-01 4.824690520763397217e-02 2.461410015821456909e-01 -1.805007159709930420e-01
1.689862310886383057e-01 1.902059316635131836e-01 -3.834440410137176514e-01 3.486778587102890015e-02 2.207982987165451050e-01 -2.105427682399749756e-01 4.127875342965126038e-02 1.212514936923980713e-01 -1.902417093515396118e-01 8.044669777154922485e-02 2.982079684734344482e-01 -1.229071393609046936e-01 1.148208230733871460e-01 -1.987058222293853760e-01 -5.412899702787399292e-02 -4.078663513064384460e-02 4.713903367519378662e-02 -3.933233916759490967e-01 -8.446713536977767944e-02 -2.135801762342453003e-01 1.911555826663970947e-01 2.365050762891769409e-01 -1.100926399230957031e-01 -2.312617301940917969e-01 4.375571012496948242e-02 -3.021106822416186333e-03 -1.179047226905822754e-01 -1.131068542599678040e-01 6.636574119329452515e-02 3.166853636503219604e-02 5.010315030813217163e-02 -2.632211446762084961e-01
-2.490093745291233063e-02 -1.016800031065940857e-01 -1.690383255481719971e-02 -1.358785778284072876e-01 3.945155143737792969e-01 3.339930996298789978e-02 3.032169491052627563e-02 2.607423067092895508e-01 -1.071127131581306458e-01 -3.317853808403015137e-02 -3.710158914327621460e-02 3.450955450534820557e-02 1.653143614530563354e-01 -2.438736259937286377e-01 2.523334324359893799e-01 3.042388558387756348e-01 -3.188927173614501953e-01 8.988901041448116302e-03 -1.898954957723617554e-01 1.112661808729171753e-01 3.066849410533905029e-01 1.288145314902067184e-02 -1.179398372769355774e-01 -1.579312384128570557e-01 5.108820274472236633e-02 -9.487485140562057495e-02 -4.604505747556686401e-02 1.874242722988128662e-01 8.559310436248779297e-02 8.836615085601806641e-02 -1.131124868988990784e-01 -3.554922044277191162e-01
-3.512639179825782776e-02 2.275333106517791748e-01 -1.030767858028411865e-01 -3.792532160878181458e-02 2.007756680250167847e-01 -1.004685368388891220e-02 1.608193814754486084e-01 1.745666265487670898e-01 2.091790884733200073e-01 -4.185656458139419556e-02 1.360602974891662598e-01 -3.479968383908271790e-02 -4.845365509390830994e-02 -5.742365494370460510e-02 -1.020266562700271606e-01 -7.014708220958709717e-02 2.298394776880741119e-02 -5.234154462814331055e-01 -9.084084630012512207e-02 -8.790237456560134888e-02 3.887306153774261475e-01 1.006377413868904114e-01 -1.934159696102142334e-01 -1.207092180848121643e-01 1.617151685059070587e-02 3.177893534302711487e-02 -3.522399812936782837e-02 -9.970866888761520386e-02 -6.876938045024871826e-03 -3.116285204887390137e-01 2.703578174114227295e-01 -2.560842037200927734e-01
2.723792195320129395e-01 2.339956909418106079e-01 -7.229647785425186157e-02 2.273932695388793945e-01 1.741100996732711792e-01 1.126063317060470581e-01 3.129499778151512146e-02 3.278675302863121033e-02 -1.743354946374893188e-01 -2.906935811042785645e-01 -3.313929960131645203e-02 -3.399078175425529480e-02 7.007657736539840698e-02 5.783770605921745300e-02 4.227972924709320068e-01 1.480085998773574829e-01 -3.512052297592163086e-01 -7.089971750974655151e-02 5.512467026710510254e-02 -1.635919064283370972e-01 3.700178265571594238e-01 2.415549308061599731e-01 -9.426642954349517822e-02 2.446404658257961273e-02 1.051229089498519897e-01 1.141036078333854675e-01 -3.678801283240318298e-02 6.005548685789108276e-02 -1.832563430070877075e-01 -6.712722778320312500e-02 1.137355640530586243e-01 -5.320007447153329849e-03
8.126128464937210083e-02 -3.155389800667762756e-02 -2.051164060831069946e-01 -7.600189000368118286e-02 -2.124927472323179245e-03 -2.038161009550094604e-01 -1.260270923376083374e-01 4.972615092992782593e-02 -1.298211216926574707e-01 -1.757957637310028076e-01 3.358604013919830322e-01 -2.735361158847808838e-01 5.708212777972221375e-02 -3.380202353000640869e-01 9.323602169752120972e-02 1.435156613588333130e-01 2.032721787691116333e-02 -2.775246500968933105e-01 -1.992393732070922852e-01 -7.217513769865036011e-02 1.764790415763854980e-01 3.512229621410369873e-01 -2.060814648866653442e-01 -1.914540231227874756e-01 1.484235674142837524e-01 2.108670920133590698e-01 -1.055270954966545105e-01 -7.761466503143310547e-02 1.005936712026596069e-01 1.007121279835700989e-01 1.714967191219329834e-01 -1.147622317075729370e-01
3.586726784706115723e-01 -2.930800244212150574e-02 1.916467249393463135e-01 -4.975113272666931152e-02 2.890552282333374023e-01 -7.715482264757156372e-03 1.911042183637619019e-01 -1.242151781916618347e-01 -4.593295976519584656e-02 -9.130030870437622070e-02 8.150405436754226685e-02 1.118369027972221375e-01 -3.202958405017852783e-02 -2.118797004222869873e-01 1.676913052797317505e-01 4.328547120094299316e-01 7.591231842525303364e-04 -2.603281736373901367e-01 7.180712372064590454e-02 -1.847138404846191406e-01 1.686374247074127197e-01 3.310907259583473206e-02 -1.223842799663543701e-01 -4.710537567734718323e-02 2.175373733043670654e-01 8.379964530467987061e-02 -1.660176217555999756e-01 1.691787540912628174e-01 8.759187906980514526e-02 2.841024398803710938e-01 2.068136632442474365e-01 -9.625566750764846802e-02
2.409076839685440063e-01 1.091151013970375061e-01 -5.488613247871398926e-02 1.119639445096254349e-02 2.117210924625396729e-01 1.156158652156591415e-02 1.613107770681381226e-01 4.133552647545002401e-05 3.512248769402503967e-02 -1.605286449193954468e-01 5.294341221451759338e-02 -2.923330962657928467e-01 1.571811735630035400e-01 4.562728852033615112e-02 1.175993084907531738e-01 -1.837496757507324219e-01 2.285976707935333252e-01 -3.290108442306518555e-01 -4.632528126239776611e-02 -6.396973878145217896e-02 3.621773123741149902e-01 1.907963752746582031e-01 8.353403955698013306e-02 -3.126972317695617676e-01 2.085911184549331665e-01 -3.442750871181488037e-02 -1.244507655501365662e-01 7.829529047012329102e-02 -1.187147051095962524e-01 -1.250823289155960083e-01 2.809620201587677002e-01 -2.285269200801849365e-01
-1.062005385756492615e-01 -1.224761977791786194e-01 1.116318255662918091e-01 8.094836026430130005e-03 1.512211114168167114e-01 1.737151890993118286e-01 7.634583115577697754e-02 1.524894237518310547e-01 -1.515637934207916260e-01 1.605722159147262573e-01 4.138492420315742493e-02 7.585309445858001709e-02 2.469871044158935547e-01 -1.870473474264144897e-01 2.489988505840301514e-02 -7.091402262449264526e-02 -1.690011918544769287e-01 -4.600955173373222351e-02 -4.855609834194183350e-01 -3.411340713500976562e-01 2.951060533523559570e-01 -1.891006380319595337e-01 -9.334809333086013794e-02 1.137387566268444061e-02 1.066047623753547668e-01 -1.802252978086471558e-02 2.420472539961338043e-02 5.961852893233299255e-02 -2.888137698173522949e-01 8.918344229459762573e-02 3.040277957916259766e-01 -8.407253772020339966e-02
-6.140452623367309570e-02 -2.811732329428195953e-02 -3.269126415252685547e-01 2.536490932106971741e-02 2.189569771289825439e-01 -1.054350472986698151e-02 -4.273695126175880432e-02 7.628718018531799316e-02 -8.667839318513870239e-02 -2.219207286834716797e-01 -4.636758565902709961e-02 -9.575070440769195557e-02 4.008598253130912781e-02 3.477923944592475891e-02 3.499533236026763916e-01 -1.307779103517532349e-01 1.762462221086025238e-02 -2.122848778963088989e-01 -9.058318287134170532e-02 -3.142748177051544189e-01 3.460977375507354736e-01 1.773306876420974731e-01 -1.082603707909584045e-01 -4.569509029388427734e-01 4.377614706754684448e-02 2.176562398672103882e-01 -7.817488908767700195e-02 -4.184479266405105591e-02 -7.644761353731155396e-02 -2.958600595593452454e-02 1.442337036132812500e-01 -1.139201000332832336e-01
8.720897883176803589e-02 5.823751166462898254e-02 2.156835496425628662e-01 -7.710598409175872803e-02 2.091951817274093628e-01 -1.793372780084609985e-01 5.042751133441925049e-02 5.474069714546203613e-02 8.916737139225006104e-02 2.644602060317993164e-01 2.450299561023712158e-01 -2.108660936355590820e-01 3.544522821903228760e-01 1.904808133840560913e-01 2.237461060285568237e-01 -3.738189861178398132e-02 -1.325770765542984009e-01 -3.305069208145141602e-01 -1.298337280750274658e-01 -2.336071580648422241e-01 4.044821113348007202e-02 2.690681070089340210e-02 -2.139387279748916626e-01 -2.280130982398986816e-01 -1.370764244347810745e-02 1.166874244809150696e-01 1.797062158584594727e-01 -1.811830848455429077e-01 -1.403614412993192673e-02 2.477047741413116455e-01 1.424509882926940918e-01 -1.296844147145748138e-02
-1.112566441297531128e-01 2.334139868617057800e-02 8.929492533206939697e-02 2.915619499981403351e-02 9.629344940185546875e-02 -7.199188321828842163e-02 1.381022389978170395e-02 1.891754269599914551e-01 2.202704101800918579e-01 -9.921536780893802643e-03 2.845787210389971733e-03 -3.016430437564849854e-01 6.792814284563064575e-02 -3.413625434041023254e-02 1.472475826740264893e-01 -2.218087017536163330e-01 -4.272628575563430786e-02 -4.262779951095581055e-01 -2.142914980649948120e-01 -3.927194774150848389e-01 2.503736615180969238e-01 2.395793348550796509e-01 -4.550791159272193909e-02 8.357380330562591553e-02 2.007360756397247314e-01 5.467677116394042969e-02 9.310859255492687225e-03 1.216919496655464172e-01 -1.346101053059101105e-02 -2.726059854030609131e-01 1.666160523891448975e-01 -1.956544220447540283e-01
1.413715630769729614e-01 -2.319386601448059082e-01 9.770211763679981232e-03 -2.388300001621246338e-01 2.350396066904067993e-01 1.341630425304174423e-02 1.203193217515945435e-01 2.236005663871765137e-02 -1.074036583304405212e-01 1.987016499042510986e-01 2.073180824518203735e-01 -1.475294977426528931e-01 2.871124744415283203e-01 -2.914011776447296143e-01 1.405532099306583405e-02 1.952921301126480103e-01 -1.698618978261947632e-01 -1.814510822296142578e-01 -1.085069105029106140e-01 -1.482609100639820099e-02 1.899392157793045044e-01 2.816344797611236572e-01 -3.337440267205238342e-02 3.512190654873847961e-02 2.383389174938201904e-01 -1.616349667310714722e-01 -2.814130187034606934e-01 -8.805603533983230591e-02 -1.657328307628631592e-01 1.699482947587966919e-01 9.298679232597351074e-02 -2.254916429519653320e-01
3.848939668387174606e-03 1.744258999824523926e-01 6.590125709772109985e-02 1.029298678040504456e-01 2.886543571949005127e-01 4.010258987545967102e-02 4.536709561944007874e-02 1.202772110700607300e-01 7.206086069345474243e-02 -3.307765349745750427e-02 -1.018161401152610779e-01 -2.368171811103820801e-01 1.623453646898269653e-01 -1.182479485869407654e-01 1.615717262029647827e-01 5.974929034709930420e-02 2.387142777442932129e-01 -2.475300878286361694e-01 1.710825115442276001e-01 -1.083788946270942688e-01 2.951417565345764160e-01 3.495223224163055420e-01 -1.037550568580627441e-01 3.579262271523475647e-02 -4.738824442028999329e-03 1.745552867650985718e-01 1.801707148551940918e-01 -5.790512636303901672e-02 1.447366327047348022e-01 2.890553176403045654e-01 3.732456266880035400e-01 -1.403825432062149048e-01
1.930230557918548584e-01 2.612003982067108154e-01 3.048849292099475861e-02 9.376639872789382935e-02 2.525451481342315674e-01 -3.155562654137611389e-02 -3.336168825626373291e-02 2.128209918737411499e-01 6.593818217515945435e-02 -2.168982774019241333e-01 1.926115900278091431e-01 -4.938408266752958298e-03 8.616229891777038574e-02 -3.605563044548034668e-01 -1.492727696895599365e-01 1.858826428651809692e-01 -1.620580852031707764e-01 1.156493648886680603e-02 -3.506047725677490234e-01 -1.473992913961410522e-01 3.150917887687683105e-01 1.970998197793960571e-01 -2.900812625885009766e-01 1.039039418101310730e-01 9.265275299549102783e-02 1.366350706666707993e-02 -1.222336590290069580e-01 1.014767363667488098e-01 9.960538148880004883e-02 7.199797034263610840e-02 1.869425773620605469e-01 5.152617767453193665e-02
-8.001690357923507690e-02 -2.185415476560592651e-01 -5.164231173694133759e-03 -1.612207442522048950e-01 1.352417469024658203e-01 4.754083603620529175e-02 -4.182563349604606628e-02 6.500287353992462158e-02 2.262375876307487488e-02 -1.448948495090007782e-02 -9.397259354591369629e-02 -3.353100642561912537e-02 5.467298254370689392e-02 -1.391487419605255127e-01 2.650786042213439941e-01 3.164707496762275696e-02 -3.066226243972778320e-01 -2.484474331140518188e-01 8.673536032438278198e-02 -3.068885207176208496e-01 2.772474288940429688e-01 1.469171196222305298e-01 -2.281897217035293579e-01 -7.480433210730552673e-03 4.257326424121856689e-01 -6.431119889020919800e-02 -2.424068003892898560e-01 -3.278102278709411621e-01 7.382136583328247070e-02 -3.821364045143127441e-02 -1.364834308624267578e-01 -6.188315898180007935e-02
2.162502110004425049e-01 -1.071262359619140625e-01 -5.297392606735229492e-02 -1.994821280241012573e-01 3.636677861213684082e-01 1.053093895316123962e-01 1.085618957877159119e-01 4.547619447112083435e-02 6.703323125839233398e-02 8.561062812805175781e-02 1.323076933622360229e-01 -2.836116850376129150e-01 2.023172378540039062e-01 -2.227390259504318237e-01 5.818379297852516174e-02 1.806177049875259399e-01 -1.182750836014747620e-01 -2.149353772401809692e-01 -6.248859688639640808e-03 1.293072402477264404e-01 9.524978697299957275e-02 2.183075994253158569e-01 -1.954547315835952759e-01 -4.965781047940254211e-02 1.804708093404769897e-01 2.075758762657642365e-02 -3.146393597126007080e-01 -8.568900078535079956e-02 1.054746955633163452e-01 8.514476567506790161e-02 1.155877709388732910e-01 -4.002807736396789551e-01
6.782133132219314575e-02 1.036493703722953796e-01 2.832604572176933289e-02 -6.009972468018531799e-02 5.635960400104522705e-02 1.154420748353004456e-01 1.708988845348358154e-02 2.989385426044464111e-01 -2.271223068237304688e-01 -2.983688414096832275e-01 -3.367208689451217651e-02 -2.744607925415039062e-01 1.434151679277420044e-01 1.022251415997743607e-02 1.526953876018524170e-01 2.332231551408767700e-01 -1.113378256559371948e-01 -2.023058235645294189e-01 -1.655406802892684937e-01 -2.348236739635467529e-01 3.258593976497650146e-01 -1.506370753049850464e-01 3.036689758300781250e-01 1.135648563504219055e-01 -1.421344578266143799e-01 7.310546003282070160e-03 -1.792563796043395996e-01 -1.080642491579055786e-01 1.966340839862823486e-01 6.376362591981887817e-02 1.980849653482437134e-01 -2.067331224679946899e-01
-2.281697392463684082e-01 -2.125670947134494781e-02 9.623003005981445312e-02 9.131889790296554565e-02 1.437915414571762085e-01 -1.784253269433975220e-01 2.601064443588256836e-01 7.930815219879150391e-02 1.065489053726196289e-01 1.228049844503402710e-01 5.816553160548210144e-02 -1.835623234510421753e-01 1.898347586393356323e-01 -4.631944000720977783e-01 1.544807553291320801e-01 1.312070488929748535e-01 5.010651797056198120e-02 -1.522287875413894653e-01 5.498661845922470093e-02 -1.314911842346191406e-01 1.851207464933395386e-01 -1.189315170049667358e-01 -8.765672147274017334e-02 -1.366270631551742554e-01 2.935338318347930908e-01 -2.102741505950689316e-03 -7.929014973342418671e-03 -1.598847806453704834e-01 -1.858396977186203003e-01 -4.627881944179534912e-02 -1.013423316180706024e-02 -4.229852557182312012e-01
5.186666548252105713e-02 -3.106648335233330727e-03 6.747526116669178009e-03 2.159806340932846069e-01 1.892481297254562378e-01 1.785945445299148560e-01 1.030833944678306580e-01 3.500806167721748352e-02 -1.400349894538521767e-03 -1.623751074075698853e-01 1.106556225568056107e-02 -1.014942228794097900e-01 -3.286573663353919983e-02 -2.300625741481781006e-01 3.043880462646484375e-01 -4.302824735641479492e-01 -4.594141989946365356e-02 -1.787233352661132812e-01 -6.291373074054718018e-02 -5.268113687634468079e-02 2.799836397171020508e-01 3.929786011576652527e-02 -3.968440368771553040e-02 -2.940748035907745361e-01 4.621477052569389343e-02 -3.138911351561546326e-02 -3.283780440688133240e-02 -1.469627469778060913e-01 2.530927397310733795e-02 -2.279916964471340179e-02 4.364450275897979736e-01 -2.760999500751495361e-01
-2.707523666322231293e-02 -1.365715563297271729e-01 8.588135242462158203e-02 -2.110805809497833252e-01 4.858014881610870361e-01 1.086632236838340759e-01 5.840950179845094681e-03 1.453932970762252808e-01 -1.644699722528457642e-01 -3.396132215857505798e-02 1.404651403427124023e-01 -2.432579845190048218e-01 1.285175085067749023e-01 -1.688085794448852539e-01 1.630606055259704590e-01 1.676076799631118774e-01 1.200402900576591492e-02 -1.388471722602844238e-01 -2.549097239971160889e-01 1.443442851305007935e-01 1.398889571428298950e-01 -6.788507103919982910e-03 -1.460492145270109177e-02 -2.306076586246490479e-01 1.834444403648376465e-01 -1.812988221645355225e-01 -1.669272780418395996e-01 1.368876993656158447e-01 1.243867576122283936e-01 1.351751685142517090e-01 -1.649423153139650822e-03 -3.574649095535278320e-01
1.454778164625167847e-01 4.466269612312316895e-01 9.187369607388973236e-03 -1.807416044175624847e-02 1.835928261280059814e-01 6.663045287132263184e-02 -8.875971287488937378e-02 1.618190109729766846e-01 -7.386530190706253052e-02 -2.270131707191467285e-01 -2.712833695113658905e-02 -1.308699250221252441e-01 -1.371483504772186279e-01 1.867788434028625488e-01 2.290164232254028320e-01 3.827089667320251465e-01 -3.954674899578094482e-01 -5.073211342096328735e-02 4.269564151763916016e-02 -1.152018159627914429e-01 1.635563671588897705e-01 1.193008348345756531e-01 -4.014052450656890869e-02 -1.111263111233711243e-01 1.720726191997528076e-01 1.028205379843711853e-01 7.420079410076141357e-02 -8.236280828714370728e-02 -2.031262516975402832e-01 -4.709816072136163712e-03 8.834197372198104858e-02 -2.207071781158447266e-01
2.091153264045715332e-01 9.853711724281311035e-02 -1.910860538482666016e-01 -7.985895127058029175e-02 2.981216609477996826e-01 -9.777756035327911377e-02 1.185903549194335938e-01 1.488626450300216675e-01 -1.648627519607543945e-01 -3.009272553026676178e-02 1.553599983453750610e-01 9.441733360290527344e-02 1.969258785247802734e-01 -4.296137690544128418e-01 9.391358494758605957e-02 2.225010693073272705e-01 -3.225574493408203125e-01 -1.472005546092987061e-01 -9.574341773986816406e-02 1.055561844259500504e-02 1.512115299701690674e-01 1.700107567012310028e-02 -1.208661049604415894e-01 -6.030514463782310486e-02 3.242127224802970886e-02 -1.174217760562896729e-01 -1.526941061019897461e-01 9.620136767625808716e-02 4.338321741670370102e-03 1.686175614595413208e-01 8.289293199777603149e-02 -4.087519943714141846e-01
9.166391938924789429e-02 -4.984037950634956360e-02 2.189556658267974854e-01 -2.669636309146881104e-01 1.012041270732879639e-01 1.695339977741241455e-01 -5.342816933989524841e-02 7.464502938091754913e-03 1.173397004604339600e-01 4.384212940931320190e-02 -3.313984349370002747e-02 -1.815326213836669922e-01 1.767711490392684937e-01 2.168512903153896332e-02 2.146707773208618164e-01 -1.546166930347681046e-02 -2.461173236370086670e-01 -1.128507554531097412e-01 -2.326656877994537354e-01 -1.405752450227737427e-01 3.432293832302093506e-01 -5.073155462741851807e-02 -1.845064163208007812e-01 -2.998924255371093750e-01 3.915449976921081543e-02 -1.955315172672271729e-01 -2.203887403011322021e-01 -3.389998376369476318e-01 -2.262298315763473511e-01 2.125457227230072021e-01 4.038393124938011169e-02 -8.612859249114990234e-02
3.310913145542144775e-01 7.618986535817384720e-03 -1.836733669042587280e-01 -1.342457383871078491e-01 2.502395510673522949e-01 -2.136189304292201996e-02 1.810426414012908936e-01 3.275943920016288757e-02 3.094417275860905647e-03 1.414475310593843460e-02 -2.472247369587421417e-02 5.377829074859619141e-02 3.329553827643394470e-02 -6.431251019239425659e-02 2.494508177042007446e-01 9.532248228788375854e-02 -4.379745423793792725e-01 -4.247072152793407440e-03 -2.601323835551738739e-02 -3.780415356159210205e-01 1.207632049918174744e-01 1.749287694692611694e-01 1.531884223222732544e-01 9.937384724617004395e-02 9.425430744886398315e-02 3.242847621440887451e-01 -3.581235557794570923e-02 7.362025976181030273e-02 -1.381839662790298462e-01 -1.964355409145355225e-01 2.430992573499679565e-01 -9.941706061363220215e-02
9.017886221408843994e-02 5.320040136575698853e-02 1.315790116786956787e-01 1.016556099057197571e-01 -3.103560209274291992e-02 -4.244969412684440613e-02 1.299137771129608154e-01 2.085012793540954590e-01 -7.563144899904727936e-03 7.428012043237686157e-02 -1.684504300355911255e-01 -8.815747685730457306e-03 1.880676113069057465e-02 -1.496156007051467896e-01 3.792285025119781494e-01 5.203269422054290771e-02 1.211896091699600220e-01 -2.421355843544006348e-01 -1.918920278549194336e-01 -3.345486223697662354e-01 1.460895389318466187e-01 2.614094614982604980e-01 -8.425379544496536255e-02 -1.077249348163604736e-01 -6.935279816389083862e-02 -1.229391694068908691e-01 7.979825884103775024e-02 -2.150348275899887085e-01 -3.644884228706359863e-01 -8.297596126794815063e-02 3.882542848587036133e-01 -3.917567804455757141e-02
2.746017575263977051e-01 2.941829860210418701e-01 -1.028960794210433960e-01 2.048225700855255127e-01 1.343363970518112183e-01 1.249783188104629517e-01 7.179880142211914062e-02 5.072169378399848938e-02 -2.319436222314834595e-01 -1.493555009365081787e-01 -8.636817336082458496e-02 -9.513200819492340088e-02 -4.541159607470035553e-03 1.382986307144165039e-01 3.360420763492584229e-01 1.527283489704132080e-01 -2.564160227775573730e-01 -1.052684336900711060e-01 3.179027885198593140e-02 -1.969932168722152710e-01 3.422972857952117920e-01 1.511322706937789917e-01 -2.558457851409912109e-02 2.380911074578762054e-02 1.241211295127868652e-01 2.405773252248764038e-01 -3.846756741404533386e-02 1.703200787305831909e-01 -1.677422970533370972e-01 -1.708022356033325195e-01 1.262299120426177979e-01 -2.474074512720108032e-01
2.807460166513919830e-02 -4.769557155668735504e-03 -1.074369549751281738e-01 -2.197802513837814331e-01 3.520413041114807129e-01 3.542631492018699646e-02 1.437395662069320679e-01 5.004737377166748047e-01 1.871513575315475464e-01 -3.158369660377502441e-02 -1.354698687791824341e-01 -1.929944306612014771e-01 5.253230407834053040e-02 7.275155186653137207e-02 1.424884796142578125e-01 1.891034394502639771e-01 5.549312382936477661e-02 -1.414802372455596924e-01 -6.963700801134109497e-02 -2.225418947637081146e-02 2.730268836021423340e-01 1.379437297582626343e-01 1.365352272987365723e-01 2.480542510747909546e-01 -6.615776568651199341e-03 -1.720858961343765259e-01 1.857626810669898987e-02 -5.905366316437721252e-02 6.933972984552383423e-02 -5.074987933039665222e-02 3.589324653148651123e-01 1.240597069263458252e-01
1.646805256605148315e-01 -2.923637032508850098e-01 8.936091512441635132e-02 1.153141856193542480e-01 3.060488402843475342e-02 8.105455338954925537e-02 1.384100411087274551e-02 1.439136266708374023e-01 1.755751818418502808e-01 2.162621617317199707e-01 1.764689385890960693e-01 -4.081018269062042236e-01 2.913537994027137756e-02 -1.075459718704223633e-01 4.567754268646240234e-02 -3.727089986205101013e-02 -1.915053091943264008e-02 -2.112044245004653931e-01 1.176167801022529602e-01 -1.560806632041931152e-01 4.156595170497894287e-01 1.546377390623092651e-01 1.160412877798080444e-01 9.863486886024475098e-02 7.372065633535385132e-02 -1.527142971754074097e-01 -1.013015024363994598e-02 1.897005587816238403e-01 -2.620004415512084961e-01 8.015662431716918945e-02 2.065514922142028809e-01 -2.467990666627883911e-01
2.268938869237899780e-01 3.189960122108459473e-01 -1.577988117933273315e-01 -3.179342746734619141e-01 2.330619543790817261e-01 2.953275144100189209e-01 2.347111329436302185e-02 2.432318627834320068e-01 4.663557559251785278e-02 -1.190795078873634338e-01 -2.187459729611873627e-02 5.601997673511505127e-02 8.166812360286712646e-02 -2.961622551083564758e-02 2.443626970052719116e-01 2.376935780048370361e-01 -8.861571550369262695e-02 -1.435709595680236816e-01 7.685244083404541016e-02 1.517463922500610352e-01 1.594705134630203247e-01 1.745097897946834564e-02 1.519616395235061646e-01 -6.307621300220489502e-02 3.065662682056427002e-01 -1.826945841312408447e-01 -7.836651057004928589e-02 8.787846565246582031e-02 -1.998343616724014282e-01 2.371810376644134521e-01 1.359475553035736084e-01 -9.848964959383010864e-02
-1.357142031192779541e-01 4.642330110073089600e-02 -1.626746207475662231e-01 8.528053760528564453e-03 2.254108339548110962e-01 1.072531491518020630e-01 8.024092018604278564e-02 1.097266674041748047e-01 1.818741559982299805e-01 1.628875732421875000e-01 -1.094413399696350098e-01 -5.409578606486320496e-02 1.008912920951843262e-01 4.176688566803932190e-02 3.069051504135131836e-01 -4.277022927999496460e-02 -7.828168570995330811e-02 -3.874736428260803223e-01 4.594467952847480774e-02 -1.617786437273025513e-01 8.801388740539550781e-02 4.325044155120849609e-01 -1.733194738626480103e-01 -1.015888229012489319e-01 1.229407712817192078e-01 3.758017718791961670e-02 2.249821424484252930e-01 2.935147285461425781e-01 -1.132501848042011261e-02 -6.554064899682998657e-02 1.548543572425842285e-01 -2.970340549945831299e-01
2.877615392208099365e-01 -2.234286218881607056e-01 -1.225089281797409058e-01 -1.054068747907876968e-02 1.109862476587295532e-01 -1.099852193146944046e-02 1.345509588718414307e-01 1.800534129142761230e-01 -4.787442684173583984e-01 -1.505425292998552322e-02 8.993422240018844604e-02 2.095821127295494080e-02 2.571056485176086426e-01 -2.498786449432373047e-01 8.756985515356063843e-02 2.117404341697692871e-01 -1.441602110862731934e-01 -2.163438051939010620e-01 6.937994807958602905e-02 -1.878520250320434570e-01 1.408098787069320679e-01 3.295632302761077881e-01 -7.964801043272018433e-02 4.487301036715507507e-02 9.877513162791728973e-03 -1.404370553791522980e-02 6.237836554646492004e-02 6.624125689268112183e-02 8.142673969268798828e-02 2.418187260627746582e-01 1.594114601612091064e-01 -1.631505489349365234e-01
1.119941547513008118e-01 8.044342696666717529e-02 5.039363168179988861e-03 -1.668352633714675903e-01 3.761437535285949707e-01 -1.985435932874679565e-02 1.410638839006423950e-01 1.424546986818313599e-01 2.031961530447006226e-01 3.053249418735504150e-01 2.421758323907852173e-01 -1.052297651767730713e-02 1.241309046745300293e-01 8.717357181012630463e-03 -9.296683967113494873e-02 -1.162124448455870152e-03 -2.888505160808563232e-01 -3.485675156116485596e-01 -5.847699567675590515e-02 -6.635766476392745972e-02 9.291943907737731934e-02 -5.593100562691688538e-02 -2.509535662829875946e-02 -3.384887278079986572e-01 -5.500616505742073059e-03 3.070035204291343689e-02 2.070680260658264160e-01 -1.028266400098800659e-01 -7.607148587703704834e-02 3.269705474376678467e-01 -7.004360668361186981e-03 -2.162479460239410400e-01
1.424988638609647751e-02 -3.093553823418915272e-04 3.708424046635627747e-02 -3.099544644355773926e-01 2.307836264371871948e-01 -1.031131222844123840e-01 2.217364124953746796e-02 3.795803189277648926e-01 2.609789371490478516e-01 2.396011166274547577e-02 -1.742740571498870850e-01 -1.460155099630355835e-01 1.821018308401107788e-01 -1.559110544621944427e-02 -3.405255451798439026e-02 -1.170947123318910599e-02 -3.853786289691925049e-01 -1.477591246366500854e-01 5.713567510247230530e-02 -9.558662772178649902e-02 3.146370947360992432e-01 2.591904103755950928e-01 6.344942748546600342e-02 4.234665632247924805e-02 2.642239034175872803e-01 -7.015375792980194092e-02 -3.600046038627624512e-02 2.387678474187850952e-01 -1.332524977624416351e-02 1.203511208295822144e-01 1.097975224256515503e-01 1.558888852596282959e-01
1.149829700589179993e-01 2.984211742877960205e-01 1.652535200119018555e-01 -6.699752807617187500e-02 2.574598193168640137e-01 -2.209857255220413208e-01 2.467490434646606445e-01 1.527954339981079102e-01 8.295801281929016113e-02 9.806979214772582054e-04 7.887028157711029053e-02 -2.373581081628799438e-01 1.637714505195617676e-01 -1.735294908285140991e-01 2.390874549746513367e-02 -2.774932980537414551e-02 1.494136601686477661e-01 -9.692190587520599365e-02 3.868739819154143333e-03 3.422606363892555237e-02 3.239689469337463379e-01 2.011064141988754272e-01 2.447415888309478760e-02 2.092391625046730042e-02 3.822374641895294189e-01 2.919039130210876465e-02 1.682701408863067627e-01 5.274250358343124390e-02 2.084476053714752197e-01 3.999662026762962341e-02 3.644656240940093994e-01 -5.980239063501358032e-02
-1.347339600324630737e-01 2.012944817543029785e-01 -1.420131921768188477e-01 1.167692765593528748e-01 2.176965326070785522e-01 1.175973415374755859e-01 1.442820392549037933e-02 3.457944691181182861e-01 1.838433295488357544e-01 1.432448998093605042e-02 6.062721833586692810e-03 -2.934402227401733398e-02 1.835508942604064941e-01 -4.695620760321617126e-02 1.122101694345474243e-01 -1.169459149241447449e-01 -1.146058142185211182e-01 -2.203445136547088623e-01 3.580542653799057007e-02 -4.097036123275756836e-01 1.574455201625823975e-01 4.754459951072931290e-03 -3.359506130218505859e-01 -3.940904438495635986e-01 -6.205328553915023804e-02 -9.625251591205596924e-02 2.160927802324295044e-01 -7.919339835643768311e-02 -1.002686098217964172e-01 1.209909766912460327e-01 1.199563667178153992e-01 -2.201671898365020752e-02
-6.436378508806228638e-02 8.910866081714630127e-02 1.036949679255485535e-01 -1.384094357490539551e-01 1.734280586242675781e-01 -1.488398164510726929e-01 -2.472943067550659180e-01 2.453762143850326538e-01 2.155173122882843018e-01 1.869144737720489502e-01 7.272342592477798462e-02 -4.801600575447082520e-01 -3.898261114954948425e-02 -3.451577201485633850e-02 1.524861603975296021e-01 1.674476861953735352e-01 -1.656122654676437378e-01 1.629128456115722656e-01 -2.126726210117340088e-01 2.350679785013198853e-02 1.417804807424545288e-01 3.304661065340042114e-02 5.807677283883094788e-02 -1.028324887156486511e-01 1.155485287308692932e-01 1.267613023519515991e-01 -9.762714803218841553e-02 -1.543237864971160889e-01 -7.922642678022384644e-02 2.779494225978851318e-01 2.090537548065185547e-01 -2.971351146697998047e-01
2.380199730396270752e-01 1.532539911568164825e-02 -1.006945371627807617e-01 8.066470175981521606e-02 1.742734014987945557e-01 4.301352053880691528e-02 1.023297384381294250e-01 1.306717842817306519e-01 9.456338733434677124e-02 -1.172601059079170227e-01 2.629945874214172363e-01 1.212621927261352539e-01 1.064280271530151367e-01 1.900091916322708130e-01 -1.725821569561958313e-02 2.294669747352600098e-01 -4.541489779949188232e-01 -2.368368059396743774e-01 -1.273418217897415161e-01 -8.819038420915603638e-02 1.938598453998565674e-01 2.869384288787841797e-01 -2.093256115913391113e-01 -8.907052874565124512e-02 8.441866189241409302e-02 2.013411521911621094e-01 7.027998566627502441e-02 2.005887329578399658e-01 2.406184375286102295e-02 1.419366002082824707e-01 2.178539037704467773e-01 -2.018011510372161865e-01
-1.648897677659988403e-01 1.890490055084228516e-01 -2.857212126255035400e-01 -1.227753907442092896e-01 4.210553765296936035e-01 -1.215372756123542786e-01 2.150158882141113281e-01 -8.647412061691284180e-02 -1.197275817394256592e-01 1.125368550419807434e-01 -9.153065830469131470e-02 -1.823226511478424072e-01 1.666688621044158936e-01 -1.327326893806457520e-01 2.385865151882171631e-01 1.129432246088981628e-01 -2.057940810918807983e-01 -8.689178526401519775e-02 -3.834242746233940125e-02 -3.583968058228492737e-02 1.721934229135513306e-01 1.939936280250549316e-01 8.908034861087799072e-02 -2.484765946865081787e-01 -2.363143488764762878e-02 -1.653997451066970825e-01 1.470639854669570923e-01 -2.034623920917510986e-01 -1.790094524621963501e-01 2.323685884475708008e-01 1.913974434137344360e-01 -8.757396787405014038e-02
6.064575165510177612e-02 1.650256216526031494e-01 3.455511108040809631e-02 6.109423562884330750e-02 4.060862660408020020e-01 -1.526796221733093262e-01 -7.497670501470565796e-02 1.206598877906799316e-01 -2.123842686414718628e-01 2.621331512928009033e-01 -1.060725450515747070e-01 -2.121271640062332153e-01 2.613895833492279053e-01 1.402271091938018799e-01 1.468519121408462524e-01 -7.098479568958282471e-02 -1.234429073520004749e-03 -4.065108597278594971e-01 -1.463123410940170288e-01 -2.811402082443237305e-01 8.691034466028213501e-02 6.877426803112030029e-02 -4.363793134689331055e-02 -7.215983420610427856e-02 8.187122642993927002e-02 3.505112975835800171e-02 -5.742139741778373718e-02 2.712749410420656204e-03 -9.993449784815311432e-03 4.125906527042388916e-02 4.131171703338623047e-01 4.799639061093330383e-02
2.762927114963531494e-01 3.593866899609565735e-02 -1.243738755583763123e-01 1.697693616151809692e-01 6.301042437553405762e-02 1.104704439640045166e-01 1.544575840234756470e-01 -4.057758022099733353e-03 -1.704268455505371094e-01 -2.194590270519256592e-01 1.381044089794158936e-01 2.040804624557495117e-01 7.049477100372314453e-02 -7.707656174898147583e-02 1.480467468500137329e-01 3.216708004474639893e-01 -1.285762488842010498e-01 -2.367032617330551147e-01 6.428042799234390259e-02 -2.815689444541931152e-01 3.447226285934448242e-01 3.009800016880035400e-01 -2.303230464458465576e-01 6.834968179464340210e-02 1.681630611419677734e-01 -1.015458479523658752e-01 -7.201692461967468262e-02 -1.128268465399742126e-01 9.609230607748031616e-02 -1.972443908452987671e-01 1.757573150098323822e-02 -1.890290528535842896e-01
-1.506383866071701050e-01 3.865969926118850708e-02 -1.531315296888351440e-01 7.810134440660476685e-02 2.489460259675979614e-01 1.370561420917510986e-01 8.920527994632720947e-02 -1.214626431465148926e-01 -6.622010376304388046e-03 2.334105968475341797e-01 3.116844780743122101e-02 -3.122773468494415283e-01 9.996723383665084839e-02 -2.438041269779205322e-01 2.902056872844696045e-01 6.778534501791000366e-02 -1.382430791854858398e-01 9.568463265895843506e-02 1.674331910908222198e-02 -1.599538922309875488e-01 2.212767750024795532e-01 1.485804021358489990e-01 -1.316519528627395630e-01 -2.439317703247070312e-01 4.329093918204307556e-02 -2.085101008415222168e-01 1.186246052384376526e-01 -3.339904844760894775e-01 1.591127067804336548e-01 2.441639453172683716e-01 2.711707949638366699e-01 -9.409336373209953308e-03
1.055776402354240417e-01 1.630346626043319702e-01 3.449160456657409668e-01 8.707775920629501343e-02 1.899561285972595215e-01 1.226045414805412292e-01 1.667903363704681396e-01 -8.344472199678421021e-02 1.961898803710937500e-01 1.212522685527801514e-01 -4.383536055684089661e-02 -2.142615318298339844e-01 2.580323219299316406e-01 -3.376518562436103821e-02 3.852738142013549805e-01 2.040017247200012207e-01 1.356195658445358276e-01 -1.481384336948394775e-01 -1.890285313129425049e-01 -3.257587552070617676e-01 1.388306617736816406e-01 2.630999684333801270e-01 -1.008315291255712509e-02 -5.646504834294319153e-02 -1.535369753837585449e-01 -1.838825643062591553e-01 -6.655885279178619385e-02 -5.945297423750162125e-03 -1.339614540338516235e-01 1.787406057119369507e-01 -2.779217250645160675e-02 -6.737004965543746948e-02
1.576852202415466309e-01 1.522561907768249512e-01 -2.668980658054351807e-01 -1.202461570501327515e-01 2.449302673339843750e-01 -2.299603819847106934e-01 3.079603314399719238e-01 1.035204902291297913e-01 -1.813624203205108643e-01 -7.221208512783050537e-02 -7.138084620237350464e-02 -9.980472922325134277e-02 1.468065381050109863e-01 -2.197289317846298218e-01 -4.813795385416597128e-04 2.682338654994964600e-01 -3.341122269630432129e-01 -9.954422712326049805e-03 -1.604831963777542114e-01 -6.184383109211921692e-02 1.424567401409149170e-01 3.714568167924880981e-02 5.220851302146911621e-02 6.842970848083496094e-02 1.889577656984329224e-01 3.840518891811370850e-01 9.114031493663787842e-02 1.183499023318290710e-02 5.266606435179710388e-02 1.923106014728546143e-01 1.625355482101440430e-01 -1.570705622434616089e-01
1.001438573002815247e-01 1.103743463754653931e-01 2.090063542127609253e-01 1.491515636444091797e-01 3.211412131786346436e-01 5.287221819162368774e-02 -9.296889603137969971e-02 1.883960068225860596e-01 -2.767365276813507080e-01 -1.546566486358642578e-01 -5.827007070183753967e-02 -1.504997611045837402e-01 8.122299611568450928e-02 -1.593685597181320190e-01 1.757530570030212402e-01 -2.320942282676696777e-01 -1.948545575141906738e-01 -4.539542198181152344e-01 -1.844240911304950714e-02 -1.104430258274078369e-01 3.001068718731403351e-03 8.440443128347396851e-02 2.484496533870697021e-01 -1.463690847158432007e-01 5.641656368970870972e-02 -3.360943123698234558e-02 -2.009017765522003174e-02 -1.967879682779312134e-01 4.240296408534049988e-02 -6.803867965936660767e-02 1.313635110855102539e-01 -3.232732117176055908e-01
1.928074657917022705e-01 -1.267929673194885254e-01 -1.393952034413814545e-02 -3.212651312351226807e-01 1.921203732490539551e-01 6.061039492487907410e-02 1.054336577653884888e-01 -2.381394244730472565e-02 2.109814435243606567e-01 3.277704864740371704e-02 -5.320423096418380737e-02 -3.591563999652862549e-01 -4.401443153619766235e-02 -2.250231206417083740e-01 1.823429614305496216e-01 1.427368074655532837e-01 -2.400021106004714966e-01 -4.155412688851356506e-02 1.425971537828445435e-01 -2.842080891132354736e-01 2.248065024614334106e-01 2.434196472167968750e-01 -3.649964928627014160e-02 -1.347957551479339600e-01 2.632349133491516113e-01 -6.277659535408020020e-02 -2.853911519050598145e-01 -1.360317319631576538e-01 -6.241792067885398865e-02 1.946277916431427002e-01 -5.238692089915275574e-02 -5.773340817540884018e-03
1.981240659952163696e-01 -2.731871902942657471e-01 -1.266135871410369873e-01 -6.767766922712326050e-02 1.679702103137969971e-01 2.218169532716274261e-02 9.931667894124984741e-02 -9.186130017042160034e-02 -1.410819739103317261e-01 -3.994160518050193787e-02 -9.640305489301681519e-02 -1.811756044626235962e-01 8.870437741279602051e-02 -7.966098189353942871e-02 3.703196644783020020e-01 -5.279312282800674438e-02 -1.061420664191246033e-01 7.678206264972686768e-02 5.169457290321588516e-03 -3.389074206352233887e-01 3.746461868286132812e-01 1.590000241994857788e-01 1.480292975902557373e-01 -1.950094401836395264e-01 2.663308978080749512e-01 -4.939984902739524841e-02 -2.150811105966567993e-01 -2.942082285881042480e-01 -1.651749610900878906e-01 -4.580923356115818024e-03 -4.650322720408439636e-02 -8.633808046579360962e-02
7.300200313329696655e-02 1.447474509477615356e-01 -1.760168969631195068e-01 -6.680041551589965820e-02 6.265799403190612793e-01 3.810054808855056763e-02 7.450254261493682861e-02 7.554814685136079788e-03 -8.040548115968704224e-02 -3.137320280075073242e-02 -1.235061883926391602e-01 -1.320582181215286255e-01 3.653542101383209229e-01 6.506761908531188965e-02 1.003621816635131836e-01 9.245304390788078308e-03 1.167382374405860901e-01 -1.550433486700057983e-01 -8.953583985567092896e-02 -1.767636835575103760e-02 7.446336746215820312e-02 3.614293634891510010e-01 4.571394529193639755e-03 7.448005676269531250e-02 1.343896836042404175e-01 1.352051198482513428e-01 6.802142411470413208e-02 -8.862199634313583374e-02 8.170133829116821289e-02 1.586623936891555786e-01 2.786733508110046387e-01 -6.727461516857147217e-02
1.069692820310592651e-01 2.784894406795501709e-01 -7.367562502622604370e-02 3.037427179515361786e-02 2.936770021915435791e-01 1.974933780729770660e-02 1.225687563419342041e-01 -4.491776973009109497e-02 -6.366462260484695435e-02 -1.437804102897644043e-01 1.963896751403808594e-01 -8.273904770612716675e-02 -6.933714449405670166e-02 1.679131239652633667e-01 3.159507811069488525e-01 2.180260121822357178e-01 -4.145888686180114746e-01 -7.000277191400527954e-02 -1.395767778158187866e-01 -1.576258838176727295e-01 1.981324888765811920e-02 9.174806624650955200e-02 8.893998339772224426e-03 1.378934383392333984e-01 2.814775705337524414e-01 2.590322792530059814e-01 -2.660125307738780975e-02 2.993714809417724609e-02 -2.556029856204986572e-01 -1.545881628990173340e-01 1.321213841438293457e-01 -2.164177298545837402e-01
9.261737018823623657e-02 -7.279645651578903198e-02 -1.155846863985061646e-01 1.013858988881111145e-01 2.638662755489349365e-01 -1.163119450211524963e-01 3.070330806076526642e-02 1.130352839827537537e-01 1.402152180671691895e-01 -1.204627603292465210e-01 -2.477499842643737793e-01 -1.283731758594512939e-01 -8.057814091444015503e-02 -2.865942716598510742e-01 3.459585309028625488e-01 9.428708814084529877e-03 -5.885801836848258972e-02 -1.792786568403244019e-01 1.152412593364715576e-01 -3.443896770477294922e-01 2.504409253597259521e-01 1.536653041839599609e-01 -9.973993152379989624e-02 2.351507544517517090e-02 -1.098910123109817505e-01 -5.905224382877349854e-02 -1.140910163521766663e-01 -1.232465952634811401e-01 -1.104805618524551392e-01 3.300701081752777100e-01 -1.850635409355163574e-01 -2.857949137687683105e-01
2.990854158997535706e-02 3.351795719936490059e-03 8.770145475864410400e-02 -6.718593090772628784e-02 2.961115539073944092e-01 2.962575554847717285e-01 -1.765824854373931885e-01 1.873379945755004883e-01 1.925141662359237671e-01 -1.398796290159225464e-01 -4.049449041485786438e-02 -4.870284721255302429e-02 -1.709653884172439575e-01 -8.666352182626724243e-02 1.963786482810974121e-01 1.555756628513336182e-01 -2.083711773157119751e-01 -1.528394818305969238e-01 -9.120469540357589722e-02 -4.350962042808532715e-01 2.489244006574153900e-02 -8.116501569747924805e-02 -2.427634298801422119e-01 1.358839869499206543e-01 -1.400243490934371948e-01 4.352553188800811768e-02 9.766781330108642578e-02 1.104143075644969940e-02 -4.198034107685089111e-02 1.069190874695777893e-01 1.505215466022491455e-01 -4.110828042030334473e-01
-2.143188193440437317e-02 3.550830483436584473e-02 1.657506078481674194e-01 -1.063170507550239563e-01 2.562686502933502197e-01 -2.316831238567829132e-02 1.648069173097610474e-01 2.726048529148101807e-01 -1.318064779043197632e-01 -4.339618980884552002e-02 2.548792660236358643e-01 -2.754039168357849121e-01 2.948574721813201904e-01 -4.342026542872190475e-03 1.823839545249938965e-01 2.330280393362045288e-01 1.751936525106430054e-01 -2.238033860921859741e-01 1.794427931308746338e-01 1.503483057022094727e-01 2.306256741285324097e-01 4.009701013565063477e-01 1.383404284715652466e-01 -4.992679879069328308e-02 7.713598757982254028e-02 -1.649001985788345337e-01 3.927472978830337524e-03 5.532223358750343323e-02 -3.983507677912712097e-02 1.334042996168136597e-01 3.247940167784690857e-02 -1.714292168617248535e-01
-5.765224993228912354e-02 2.821562066674232483e-02 -1.526652425527572632e-01 1.845538318157196045e-01 2.189656794071197510e-01 5.498434882611036301e-03 6.241049244999885559e-02 8.708456903696060181e-02 1.238332968205213547e-02 9.299097955226898193e-02 2.413514256477355957e-02 -3.061344847083091736e-02 -2.284647338092327118e-02 -1.071218475699424744e-01 3.653049170970916748e-01 -1.718096733093261719e-01 -4.240889847278594971e-02 -4.091469645500183105e-01 7.658537477254867554e-02 -3.170541226863861084e-01 1.248862072825431824e-01 1.138301417231559753e-01 -2.631185054779052734e-01 6.442943215370178223e-02 1.071260347962379456e-01 6.949174404144287109e-02 2.162349671125411987e-01 1.555671393871307373e-01 1.309112757444381714e-01 -9.908815473318099976e-02 3.402059674263000488e-01 -2.937513589859008789e-01
1.096099391579627991e-01 -1.259240321815013885e-03 -1.337610464543104172e-02 3.017863631248474121e-02 2.797781527042388916e-01 -2.459739521145820618e-02 -4.106337577104568481e-02 3.008694648742675781e-01 -6.649454683065414429e-02 1.121372357010841370e-01 7.215656805783510208e-03 -2.979202866554260254e-01 8.735403418540954590e-03 -1.783248186111450195e-01 2.979515790939331055e-01 -4.370779097080230713e-01 -3.833117783069610596e-01 -2.708186805248260498e-01 -5.077849701046943665e-02 -1.254777908325195312e-01 7.062955200672149658e-02 1.854248046875000000e-01 -1.214219629764556885e-01 -8.575679361820220947e-02 -6.024171039462089539e-02 -2.765885740518569946e-02 3.632375597953796387e-02 -2.410209029912948608e-01 4.788617044687271118e-02 1.756361573934555054e-01 -2.535722404718399048e-02 -2.570799551904201508e-02
1.403325200080871582e-01 3.338948488235473633e-01 2.739293128252029419e-02 1.976833045482635498e-01 2.272825390100479126e-01 1.359834372997283936e-01 8.358903229236602783e-02 1.149486005306243896e-01 -1.799224317073822021e-01 -2.074149698019027710e-01 1.522722560912370682e-02 2.965042926371097565e-02 6.149119138717651367e-02 1.196098625659942627e-01 2.252554595470428467e-01 2.794018089771270752e-01 -3.705757558345794678e-01 1.260833442211151123e-02 7.132823765277862549e-02 -2.819712758064270020e-01 2.347177267074584961e-01 3.482414484024047852e-01 -1.474579572677612305e-01 -3.000317886471748352e-02 1.625099331140518188e-01 1.044810488820075989e-01 -5.861469358205795288e-02 -1.615133881568908691e-02 -1.938081383705139160e-01 -2.270997315645217896e-02 1.042204126715660095e-01 -6.476552784442901611e-02
4.506167769432067871e-01 -1.701534539461135864e-01 -1.009355206042528152e-02 -9.081462770700454712e-02 3.827671110630035400e-01 2.079439908266067505e-01 5.865275114774703979e-02 7.026165723800659180e-02 4.545348137617111206e-02 1.862013638019561768e-01 -1.308744549751281738e-01 7.106530480086803436e-03 2.225705794990062714e-02 -1.257239133119583130e-01 1.121039539575576782e-01 1.008397042751312256e-01 -9.678803384304046631e-02 -1.598589271306991577e-01 2.810481004416942596e-02 -1.651204377412796021e-01 2.269912213087081909e-01 6.867226213216781616e-02 -1.976902782917022705e-01 -1.342436075210571289e-01 2.862964868545532227e-01 -2.742440402507781982e-01 -2.482111304998397827e-01 -2.080767601728439331e-01 6.008988246321678162e-02 4.071433469653129578e-02 1.312510669231414795e-01 8.755137026309967041e-02
3.019948899745941162e-01 -9.337468445301055908e-02 -1.458296030759811401e-01 1.160017624497413635e-01 2.272940129041671753e-01 1.720076352357864380e-01 2.674494385719299316e-01 1.854789853096008301e-01 2.201473899185657501e-02 5.133828520774841309e-02 -2.718822062015533447e-01 -1.494063138961791992e-01 4.658300429582595825e-03 -5.359034519642591476e-03 7.897605001926422119e-02 1.019759178161621094e-01 -3.998189568519592285e-01 1.735616242513060570e-03 -1.903580278158187866e-01 -1.276659667491912842e-01 2.722396552562713623e-01 1.140819415450096130e-01 -1.099727377295494080e-01 -1.431381851434707642e-01 -1.454740017652511597e-01 1.402253657579421997e-01 -8.905966579914093018e-02 3.110003173351287842e-01 1.680194735527038574e-01 2.011778950691223145e-01 1.258477419614791870e-01 1.838776515796780586e-03
4.497325047850608826e-02 -9.048683941364288330e-02 -1.069395057857036591e-02 -1.037687901407480240e-02 1.976502984762191772e-01 -1.252761036157608032e-01 -6.503006815910339355e-02 1.202424690127372742e-01 -4.816960915923118591e-02 3.043481148779392242e-02 -3.341384977102279663e-02 -2.280568480491638184e-01 6.747473031282424927e-02 -8.636648952960968018e-02 1.556317955255508423e-01 -1.063465178012847900e-01 -2.054324597120285034e-01 -3.778454065322875977e-01 -2.227484714239835739e-03 -3.761265575885772705e-01 8.882144093513488770e-02 2.897486090660095215e-01 -2.198062539100646973e-01 -1.099828481674194336e-01 -2.575737982988357544e-02 3.451187536120414734e-02 2.051831334829330444e-01 2.949450612068176270e-01 1.420991122722625732e-01 -2.161400765180587769e-01 2.090038210153579712e-01 -3.032589554786682129e-01
-1.529523544013500214e-02 -8.121894299983978271e-02 4.239233583211898804e-02 1.077083349227905273e-01 4.415003359317779541e-01 -1.009227260947227478e-01 9.520789980888366699e-02 3.392250835895538330e-01 1.735414564609527588e-01 -2.632293403148651123e-01 1.230111122131347656e-01 -3.929742574691772461e-01 -3.809479251503944397e-02 -1.159554049372673035e-01 -1.466041207313537598e-01 -2.451564930379390717e-02 -1.798313111066818237e-02 -5.098286643624305725e-02 -1.249548643827438354e-01 -1.947708986699581146e-02 2.058859020471572876e-01 1.930167973041534424e-01 -3.083429485559463501e-02 -1.337952464818954468e-01 1.889380961656570435e-01 3.464347450062632561e-03 6.552080810070037842e-02 3.449472039937973022e-02 -1.496409997344017029e-02 -2.093462646007537842e-02 4.301296472549438477e-01 -1.701383665204048157e-02
-2.120640575885772705e-01 -1.146894991397857666e-01 -1.577380597591400146e-01 -2.315328568220138550e-01 3.420719504356384277e-01 1.030015051364898682e-01 7.895909994840621948e-02 3.101612031459808350e-01 -1.004146113991737366e-01 -1.703727804124355316e-02 1.471484154462814331e-01 -2.655051350593566895e-01 3.476263955235481262e-03 -9.507576376199722290e-02 1.334575414657592773e-01 -3.043481148779392242e-02 -2.350851744413375854e-01 -1.814115643501281738e-01 3.006909787654876709e-02 -6.693561375141143799e-02 2.273939996957778931e-01 3.007532060146331787e-01 3.288021683692932129e-01 -2.615991234779357910e-01 -2.441236935555934906e-02 -9.425390511751174927e-02 -5.253175273537635803e-02 -1.698012948036193848e-01 2.156624570488929749e-02 -4.275815933942794800e-02 2.006893008947372437e-01 8.435205370187759399e-02
8.662277460098266602e-02 2.688947916030883789e-01 1.921098865568637848e-02 1.802168935537338257e-01 2.317254841327667236e-01 -2.922027111053466797e-01 -2.059364225715398788e-03 1.679677963256835938e-01 -8.637463301420211792e-02 2.394606024026870728e-01 2.716782502830028534e-02 -3.556699454784393311e-01 -3.152753924950957298e-03 2.272233515977859497e-01 -1.788065023720264435e-02 1.620747335255146027e-02 -9.507105499505996704e-02 -2.667725682258605957e-01 5.781324580311775208e-02 -2.516663968563079834e-01 5.840426310896873474e-02 7.688932120800018311e-02 -5.771159753203392029e-02 -8.303552120923995972e-02 2.457515299320220947e-01 -9.032672643661499023e-02 3.554998338222503662e-02 8.516857028007507324e-02 -8.749426156282424927e-02 1.838033646345138550e-01 4.211551845073699951e-01 -1.160623133182525635e-01
3.326107561588287354e-01 2.357855141162872314e-01 -4.143965244293212891e-02 1.131845712661743164e-01 2.262789458036422729e-01 1.841443330049514771e-01 1.400672793388366699e-01 1.377117186784744263e-01 -1.791332066059112549e-01 -2.122421413660049438e-01 -1.155452877283096313e-01 6.740667670965194702e-02 8.234275132417678833e-02 1.338826268911361694e-01 4.214461147785186768e-01 1.279685348272323608e-01 -3.537874817848205566e-01 -3.299319744110107422e-02 -3.440183401107788086e-02 -1.412773430347442627e-01 1.966027468442916870e-01 2.401947528123855591e-01 -6.297919899225234985e-02 7.744919508695602417e-03 2.123344987630844116e-01 9.630505740642547607e-02 6.118391454219818115e-02 -6.728525459766387939e-02 -1.997364610433578491e-01 -1.056080088019371033e-01 6.001041457056999207e-02 -1.295198351144790649e-01
1.779116317629814148e-02 1.394342631101608276e-01 6.644809618592262268e-03 -6.099621299654245377e-03 2.362572103738784790e-01 -1.141163110733032227e-01 1.392976492643356323e-01 6.943638622760772705e-02 1.022367477416992188e-01 -2.781032621860504150e-01 9.868558496236801147e-02 -1.595954298973083496e-01 1.073482409119606018e-01 -8.765336126089096069e-02 3.182759284973144531e-01 -4.472106695175170898e-02 1.048432588577270508e-01 -4.808828532695770264e-01 -1.179833710193634033e-01 -2.836676239967346191e-01 1.763517856597900391e-01 2.695803344249725342e-01 5.367268994450569153e-02 2.236864343285560608e-02 2.440558820962905884e-01 9.488048963248729706e-03 5.330549553036689758e-02 7.446154206991195679e-02 7.643128186464309692e-02 -3.114182949066162109e-01 1.568730473518371582e-01 -4.828424006700515747e-02
1.819862574338912964e-01 -1.244505941867828369e-01 3.647489547729492188e-01 1.645879596471786499e-01 1.800192445516586304e-01 6.502637267112731934e-02 1.228836402297019958e-01 2.781126201152801514e-01 5.948851630091667175e-02 2.029999643564224243e-01 -1.436745673418045044e-01 -2.272818386554718018e-01 1.470724046230316162e-01 -2.152443230152130127e-01 4.252121150493621826e-01 2.826474234461784363e-02 7.568666245788335800e-03 -2.527931630611419678e-01 2.075622603297233582e-02 -1.546360105276107788e-01 8.320213109254837036e-02 -5.867910385131835938e-02 -1.529042888432741165e-02 -1.283494234085083008e-01 -1.673136651515960693e-01 4.626936092972755432e-02 2.471742630004882812e-01 -4.894755780696868896e-02 -9.131775051355361938e-02 -1.374675631523132324e-01 1.842176318168640137e-01 -1.593474596738815308e-01
-5.903121829032897949e-02 2.517288029193878174e-01 -1.033277437090873718e-01 -1.964248158037662506e-02 -1.406711153686046600e-02 7.214743178337812424e-03 7.826428115367889404e-02 3.002617955207824707e-01 -2.191871851682662964e-01 -4.297550767660140991e-02 1.099013984203338623e-01 -1.425521541386842728e-02 3.549784421920776367e-01 -4.022113233804702759e-02 2.307772934436798096e-01 5.882142856717109680e-02 -1.077700704336166382e-01 -3.986109197139739990e-01 -1.226162761449813843e-01 1.836964301764965057e-02 1.935306042432785034e-01 -2.143537402153015137e-01 -1.377980317920446396e-02 1.281603127717971802e-01 -2.080236328765749931e-03 3.254180774092674255e-02 -1.456575095653533936e-01 -2.632671296596527100e-01 1.277693659067153931e-01 4.540079087018966675e-02 4.151200354099273682e-01 -1.041265577077865601e-01
2.418290674686431885e-01 2.353602498769760132e-01 -1.736688017845153809e-01 -1.206018216907978058e-02 2.170834541320800781e-01 1.395146399736404419e-01 2.002898305654525757e-01 1.166047379374504089e-01 -1.778498142957687378e-01 -8.130896091461181641e-02 7.681012619286775589e-03 9.520239196717739105e-03 1.565248519182205200e-01 1.789856553077697754e-01 2.774429023265838623e-01 1.381928920745849609e-01 -3.469032347202301025e-01 -1.380584239959716797e-01 3.922976553440093994e-02 -2.982964515686035156e-01 1.005264818668365479e-01 2.439574599266052246e-01 5.493942275643348694e-02 1.199188828468322754e-01 1.261134296655654907e-01 3.382765650749206543e-01 -1.673635691404342651e-01 5.169768258929252625e-02 -1.983536034822463989e-01 -8.274385333061218262e-02 8.365804702043533325e-02 -1.156159117817878723e-01
-1.012029498815536499e-01 1.887304186820983887e-01 3.548815250396728516e-01 -7.871524989604949951e-02 2.168002128601074219e-01 -1.269453614950180054e-01 2.978436881676316261e-03 1.301215738058090210e-01 -1.503428518772125244e-01 1.343893706798553467e-01 5.206867679953575134e-02 -4.466279223561286926e-02 1.506339162588119507e-01 -1.422341167926788330e-01 2.568135261535644531e-01 -7.381941378116607666e-02 -2.283832430839538574e-02 -1.915263384580612183e-01 3.083167131990194321e-03 -2.585644721984863281e-01 3.337213993072509766e-01 1.196586117148399353e-01 1.507697552442550659e-01 5.855839326977729797e-02 1.095170527696609497e-01 6.091412901878356934e-02 -5.209180340170860291e-02 -2.629452943801879883e-01 9.902870282530784607e-03 -1.927005201578140259e-01 4.480136930942535400e-01 -2.875898405909538269e-02
-6.913045048713684082e-02 1.516495794057846069e-01 -1.775125712156295776e-01 -4.783888533711433411e-02 1.620271503925323486e-01 -9.790342301130294800e-02 8.472724258899688721e-02 2.540358603000640869e-01 -7.269489020109176636e-02 -2.869001328945159912e-01 1.855766773223876953e-01 -1.952404230833053589e-01 2.921288460493087769e-02 -6.598098576068878174e-02 2.050393372774124146e-01 -2.363638877868652344e-01 2.048294842243194580e-01 -2.491056919097900391e-01 -8.567868918180465698e-02 -1.628126800060272217e-01 1.869149655103683472e-01 2.509347796440124512e-01 9.435498714447021484e-02 -1.279663890600204468e-01 2.546407878398895264e-01 1.012099310755729675e-01 5.956350825726985931e-03 -1.889634877443313599e-01 -6.850861757993698120e-02 3.017215058207511902e-02 1.886856108903884888e-01 -3.931007683277130127e-01
1.483225524425506592e-01 5.023115780204534531e-03 6.925297528505325317e-02 -8.076990395784378052e-02 1.957308501005172729e-01 2.322961539030075073e-01 -1.152598392218351364e-02 1.015127450227737427e-01 7.940702140331268311e-02 -1.494084149599075317e-01 -1.128038167953491211e-01 -2.029982954263687134e-01 1.374292820692062378e-01 7.703439146280288696e-02 1.157497018575668335e-01 3.434081077575683594e-01 -7.251486182212829590e-02 -6.454142183065414429e-02 -1.113210991024971008e-02 -1.165811717510223389e-01 4.515929818153381348e-01 2.589142322540283203e-01 2.598071936517953873e-03 2.228368222713470459e-01 -2.418165355920791626e-01 8.248257637023925781e-02 7.771154493093490601e-02 1.386135816574096680e-01 1.516760792583227158e-02 2.278060466051101685e-01 2.683272063732147217e-01 -2.584663033485412598e-01
2.478811740875244141e-01 6.759530305862426758e-02 -2.341341376304626465e-01 -2.517392635345458984e-01 1.743469387292861938e-01 1.052587553858757019e-01 1.447017043828964233e-01 1.000947356224060059e-01 9.348230808973312378e-02 -7.581693679094314575e-02 2.800147831439971924e-01 -1.234558522701263428e-01 1.047977060079574585e-01 -1.005492955446243286e-01 4.126185774803161621e-01 3.862089216709136963e-01 -7.130131125450134277e-02 6.669497489929199219e-02 -1.694012284278869629e-01 1.054512262344360352e-01 2.262167818844318390e-02 8.725298941135406494e-02 2.533703483641147614e-02 -2.219853103160858154e-01 1.176001802086830139e-01 2.735005915164947510e-01 -7.888570427894592285e-03 -7.238955795764923096e-02 -1.434317380189895630e-01 2.335184514522552490e-01 5.764567106962203979e-02 -1.223324090242385864e-01
1.891145259141921997e-01 2.654561698436737061e-01 1.907186210155487061e-01 1.223075240850448608e-01 2.798200845718383789e-01 9.474840015172958374e-02 -6.642798334360122681e-02 1.985292136669158936e-01 8.504019933752715588e-04 6.993964314460754395e-02 1.003326475620269775e-01 -1.260504871606826782e-01 2.787405550479888916e-01 -1.336833089590072632e-01 8.862636983394622803e-02 -8.359739184379577637e-02 -5.585907027125358582e-03 -1.700216680765151978e-01 4.538715258240699768e-02 2.071633748710155487e-02 2.762846648693084717e-01 3.176493346691131592e-01 6.516548991203308105e-02 7.277233898639678955e-02 6.460435688495635986e-02 1.550903022289276123e-01 2.763443291187286377e-01 3.586346283555030823e-02 1.637094616889953613e-01 2.493302077054977417e-01 3.945447504520416260e-01 -3.686540946364402771e-02
5.037559941411018372e-02 -2.395628988742828369e-01 6.827814131975173950e-02 -2.351338416337966919e-01 3.029153943061828613e-01 -4.958485066890716553e-02 -1.496874243021011353e-01 2.204639464616775513e-01 4.575044149532914162e-04 -9.827912598848342896e-02 3.062077984213829041e-02 -1.536673903465270996e-01 -3.939267620444297791e-02 -3.797641396522521973e-02 -6.261821091175079346e-02 4.101200401782989502e-01 -1.101461276412010193e-01 -3.847368657588958740e-01 -1.994523406028747559e-01 -2.866499423980712891e-01 1.410018503665924072e-01 9.406351298093795776e-02 3.031120896339416504e-01 -2.149635367095470428e-02 1.685507893562316895e-01 8.584256470203399658e-02 7.197215408086776733e-02 -1.225458905100822449e-01 -1.823737770318984985e-01 1.767670921981334686e-02 1.108610704541206360e-01 -2.367199026048183441e-02
2.866091728210449219e-01 -3.320541679859161377e-01 3.242762526497244835e-03 -2.357832938432693481e-01 3.308680057525634766e-01 -1.110129952430725098e-01 1.238149181008338928e-01 3.545003533363342285e-01 1.495659351348876953e-01 -1.521403342485427856e-01 4.913197457790374756e-02 5.307733081281185150e-03 1.850785315036773682e-01 -2.751231789588928223e-01 8.827716857194900513e-02 2.492013424634933472e-01 -4.524021595716476440e-02 -5.883194878697395325e-02 -1.653096973896026611e-01 -5.221854522824287415e-02 3.084352016448974609e-01 1.099646016955375671e-01 2.436237595975399017e-02 5.619722232222557068e-02 3.651789948344230652e-02 1.513898074626922607e-01 -8.007613569498062134e-02 -1.418253183364868164e-01 -1.551028639078140259e-01 1.180394366383552551e-01 7.675649970769882202e-02 -1.421057432889938354e-01
2.734461426734924316e-01 -2.252265252172946930e-02 -3.319765254855155945e-02 -2.308032214641571045e-01 2.687233388423919678e-01 -2.585571072995662689e-02 1.760051548480987549e-01 2.072493880987167358e-01 9.124799072742462158e-02 -9.823719412088394165e-02 1.124752312898635864e-01 -1.169505491852760315e-01 1.951233446598052979e-01 -3.026656508445739746e-01 -3.781784698367118835e-02 3.178198337554931641e-01 -2.483019530773162842e-01 -4.234254732728004456e-02 -2.383984625339508057e-01 1.358659416437149048e-01 2.359461933374404907e-01 1.774473488330841064e-01 -9.640254825353622437e-02 4.087779298424720764e-02 9.030468016862869263e-02 -5.055892746895551682e-03 -2.508960962295532227e-01 4.627758264541625977e-02 4.115066304802894592e-02 1.084846481680870056e-01 1.835309863090515137e-01 -2.997218668460845947e-01
-6.152336485683917999e-03 2.029986679553985596e-01 -1.253662556409835815e-01 -2.568313479423522949e-01 1.927671581506729126e-01 -1.228364035487174988e-01 5.285996198654174805e-02 1.031061857938766479e-01 -1.301726102828979492e-01 8.703022450208663940e-02 1.704702377319335938e-01 -2.360456734895706177e-01 7.867302000522613525e-02 -2.656540274620056152e-01 -4.353115335106849670e-02 -1.703651994466781616e-01 -1.227654069662094116e-01 -3.674355149269104004e-01 1.041963472962379456e-01 -1.126041542738676071e-02 3.513283133506774902e-01 2.416138350963592529e-02 -3.197003304958343506e-01 6.557190418243408203e-02 1.327968984842300415e-01 -6.155383959412574768e-02 -3.982477262616157532e-02 -2.372242361307144165e-01 -8.073662221431732178e-02 -2.552686035633087158e-01 1.290329843759536743e-01 -1.876742839813232422e-01
1.530519276857376099e-01 -1.714751720428466797e-01 -1.422106921672821045e-01 9.433038532733917236e-03 4.388469159603118896e-01 9.462289512157440186e-02 7.535358518362045288e-02 -9.795555472373962402e-02 -3.390119969844818115e-02 1.240487024188041687e-01 1.158463805913925171e-01 -1.251226365566253662e-01 4.929744079709053040e-02 -2.317173629999160767e-01 9.287784248590469360e-02 3.042943179607391357e-01 3.243713453412055969e-02 -1.687075197696685791e-01 -1.827637292444705963e-02 5.178067833185195923e-03 1.171454116702079773e-01 2.712254524230957031e-01 -8.507346361875534058e-02 -2.447787672281265259e-01 1.423639953136444092e-01 2.793884873390197754e-01 -2.551211118698120117e-01 -5.960535630583763123e-02 -1.001580059528350830e-01 1.820080131292343140e-01 2.227455973625183105e-01 -2.510622739791870117e-01
-8.198680728673934937e-02 3.791356831789016724e-02 2.094395160675048828e-01 2.599480748176574707e-01 2.138841710984706879e-02 1.388037949800491333e-01 3.711082935333251953e-01 1.411524862051010132e-01 4.506189376115798950e-02 1.519223153591156006e-01 8.317089523188769817e-04 -1.825078725814819336e-01 -1.554478555917739868e-01 -2.030892968177795410e-01 2.182132899761199951e-01 1.811000555753707886e-01 1.247263792902231216e-02 -3.449614346027374268e-01 -2.210774719715118408e-01 -1.350085139274597168e-01 5.218132212758064270e-02 4.697163775563240051e-02 -2.581630945205688477e-01 7.392115145921707153e-02 4.185469448566436768e-02 -3.117238730192184448e-02 -2.209806144237518311e-01 -1.149586513638496399e-01 -1.582172811031341553e-01 -7.455133646726608276e-02 3.252108395099639893e-01 -1.853825002908706665e-01
2.246166346594691277e-03 3.025251440703868866e-02 2.004207372665405273e-01 -2.215512096881866455e-01 7.715483754873275757e-02 1.584601253271102905e-01 2.438492886722087860e-02 1.351887173950672150e-02 3.048731479793787003e-03 -2.257579863071441650e-01 3.731120377779006958e-02 -2.692218720912933350e-01 1.015016883611679077e-01 1.984041333198547363e-01 -2.039494924247264862e-02 5.286248028278350830e-02 -1.342772841453552246e-01 8.223792538046836853e-03 -1.654190570116043091e-01 -1.771629750728607178e-01 3.862487375736236572e-01 1.616968065500259399e-01 -3.854348063468933105e-01 -1.639137119054794312e-01 2.290595769882202148e-01 -2.555733025074005127e-01 -2.506663650274276733e-02 -5.686637759208679199e-02 -1.768067032098770142e-01 2.067662775516510010e-01 -4.902834445238113403e-02 -2.731048166751861572e-01
2.490366101264953613e-01 -8.606814779341220856e-03 8.616498857736587524e-02 -1.561789363622665405e-01 2.819528281688690186e-01 2.939299121499061584e-02 7.798895984888076782e-02 -2.008897513151168823e-01 2.045441418886184692e-01 -1.610606908798217773e-01 1.542818546295166016e-01 -1.603973954916000366e-01 1.795304715633392334e-01 1.959305256605148315e-01 2.710255980491638184e-01 3.179815709590911865e-01 -8.857773244380950928e-02 -8.835639804601669312e-02 -3.391431644558906555e-02 -2.271400690078735352e-01 9.595710784196853638e-02 5.106510594487190247e-02 -4.478546231985092163e-02 1.358279287815093994e-01 -1.174291968345642090e-01 5.724516510963439941e-02 -6.184142455458641052e-02 6.660383194684982300e-02 -7.598152011632919312e-02 2.391393184661865234e-01 1.470911204814910889e-01 -4.540972411632537842e-01
1.393450647592544556e-01 1.016779318451881409e-01 -1.676558852195739746e-01 -5.491403117775917053e-02 2.496441453695297241e-01 1.415413022041320801e-01 1.531852185726165771e-01 2.325288504362106323e-01 -1.072290614247322083e-01 6.839964538812637329e-02 4.191061481833457947e-02 -1.081379875540733337e-01 -1.927230060100555420e-01 6.101068109273910522e-02 2.535801827907562256e-01 -3.527380526065826416e-02 5.260001122951507568e-02 -1.692588180303573608e-01 -2.748946249485015869e-01 -1.204071342945098877e-01 1.766287088394165039e-01 8.099695295095443726e-02 -4.890733659267425537e-01 -3.741831332445144653e-02 2.217615246772766113e-01 -2.552500069141387939e-01 1.720509976148605347e-01 -1.866637170314788818e-01 1.347772777080535889e-01 4.159665200859308243e-03 1.739211082458496094e-01 1.270935237407684326e-01
4.582806676626205444e-02 -6.239932030439376831e-02 -5.639431998133659363e-02 1.139049045741558075e-02 6.371192634105682373e-02 -3.153894096612930298e-02 9.912071377038955688e-02 1.199346631765365601e-01 9.469607472419738770e-02 1.490887999534606934e-01 -7.402419298887252808e-02 -1.794713735580444336e-01 6.338810175657272339e-02 -5.756219848990440369e-03 2.476001977920532227e-01 1.097934991121292114e-01 -5.564970429986715317e-03 -3.037606477737426758e-01 -1.419028937816619873e-01 5.742222815752029419e-02 3.015545606613159180e-01 1.290305405855178833e-01 1.285209804773330688e-01 3.035551905632019043e-01 1.642034202814102173e-01 2.628112435340881348e-01 6.058922153897583485e-04 -9.944031387567520142e-02 2.913210690021514893e-01 2.646820843219757080e-01 4.698751866817474365e-01 -3.906270861625671387e-02
3.115639686584472656e-01 -1.381210982799530029e-01 -3.831128403544425964e-02 2.831445038318634033e-01 2.201202660799026489e-01 2.548019886016845703e-01 2.761712670326232910e-01 1.890973933041095734e-02 9.392934292554855347e-02 -3.237569937482476234e-03 -5.475966259837150574e-02 -6.695201247930526733e-02 1.775549948215484619e-01 1.208848133683204651e-01 9.019070863723754883e-02 1.355599910020828247e-01 -3.644787669181823730e-01 -8.478247374296188354e-02 -8.709413558244705200e-02 -1.815273314714431763e-01 1.405389010906219482e-01 4.050517082214355469e-01 -1.166955158114433289e-01 3.372828662395477295e-02 4.635935276746749878e-02 -2.804629877209663391e-02 1.301138103008270264e-01 2.227606475353240967e-01 -7.488206028938293457e-03 1.639862060546875000e-01 1.733158230781555176e-01 -1.327595710754394531e-01
-2.713684178888797760e-02 2.062444984912872314e-01 -2.540433406829833984e-01 -5.964511260390281677e-02 1.670020073652267456e-01 -1.757642328739166260e-01 2.507501095533370972e-02 1.637128889560699463e-01 -2.326819598674774170e-01 2.905047265812754631e-03 3.309655189514160156e-01 -5.356904491782188416e-02 -3.284430131316184998e-02 -2.418320775032043457e-01 1.881934851408004761e-01 1.369000785052776337e-02 4.184824228286743164e-02 -4.214502274990081787e-01 -1.872164458036422729e-01 -2.358797043561935425e-01 1.000135242938995361e-01 1.582049727439880371e-01 -1.478912383317947388e-01 -3.507410287857055664e-01 4.410875961184501648e-03 1.769370585680007935e-01 -2.223865501582622528e-02 -1.436725258827209473e-01 6.211975589394569397e-02 -5.400956608355045319e-03 1.554974168539047241e-01 -1.009025946259498596e-01
-3.193803504109382629e-02 7.467719842679798603e-04 1.307063698768615723e-01 8.116660639643669128e-03 2.471715658903121948e-01 -1.283012926578521729e-01 -2.430865913629531860e-02 3.283455073833465576e-01 -2.439742684364318848e-01 -2.198826223611831665e-01 -4.623633995652198792e-02 -9.407407604157924652e-03 2.514547407627105713e-01 -2.204677462577819824e-01 3.101683259010314941e-01 -6.997241172939538956e-03 1.555709093809127808e-01 -1.863182038068771362e-01 8.410680294036865234e-02 -7.689003646373748779e-02 4.781532883644104004e-01 3.875552862882614136e-02 1.231172531843185425e-01 6.709328293800354004e-02 1.514912545680999756e-01 -1.544261723756790161e-02 1.047208011150360107e-01 -2.298423796892166138e-01 -6.004598364233970642e-02 -5.012820661067962646e-02 2.390096783638000488e-01 -7.592733204364776611e-02
-4.865605756640434265e-02 2.089230567216873169e-01 2.344890385866165161e-01 -1.155688092112541199e-01 1.048221513628959656e-01 -1.654338538646697998e-01 3.647128641605377197e-01 1.334237009286880493e-01 5.874179303646087646e-02 2.215720564126968384e-01 2.047625556588172913e-02 4.313832893967628479e-02 -1.293921023607254028e-01 -2.612416744232177734e-01 -1.223951429128646851e-01 3.032834827899932861e-02 -2.261132895946502686e-01 -1.700341850519180298e-01 1.574436551891267300e-03 -1.593027114868164062e-01 4.212165474891662598e-01 -7.529942691326141357e-02 1.563508361577987671e-01 -4.170134663581848145e-02 2.578657865524291992e-01 1.407127678394317627e-01 -1.152612194418907166e-01 -1.639123633503913879e-02 -2.166457176208496094e-01 3.439527004957199097e-02 1.107530221343040466e-01 -2.565623223781585693e-01
3.182622194290161133e-01 1.093474030494689941e-01 -1.686524897813796997e-01 2.402082979679107666e-01 -3.125497698783874512e-02 -1.740799248218536377e-01 5.666431039571762085e-02 1.352400630712509155e-01 -7.952833920717239380e-02 -1.511815935373306274e-01 1.123515963554382324e-01 3.622792288661003113e-02 -2.268510684370994568e-02 4.428166896104812622e-02 2.420369237661361694e-01 1.078614592552185059e-01 -4.333663284778594971e-01 -1.586454212665557861e-01 -1.754722893238067627e-01 -5.780141800642013550e-02 3.892726004123687744e-01 3.585980534553527832e-01 -2.708747424185276031e-02 -2.596333622932434082e-02 2.899601459503173828e-01 3.795747458934783936e-02 -7.326988875865936279e-02 -6.621390581130981445e-02 3.710378892719745636e-03 -3.524309257045388222e-03 8.677779883146286011e-02 -2.351322211325168610e-02
-1.322235763072967529e-01 2.011711001396179199e-01 2.375322878360748291e-01 -1.498848944902420044e-01 1.411466896533966064e-01 -3.902104198932647705e-01 8.934608101844787598e-02 1.382956653833389282e-01 -3.431712090969085693e-02 2.290142327547073364e-01 -1.220628991723060608e-02 -2.017226815223693848e-01 -2.903013229370117188e-01 -1.069916263222694397e-01 9.586755186319351196e-02 2.677434682846069336e-01 -1.138235330581665039e-01 -1.840559691190719604e-01 -2.086574137210845947e-01 -1.863262653350830078e-01 3.794078528881072998e-01 -2.976583875715732574e-02 -1.649217754602432251e-01 -1.387524753808975220e-01 1.060692071914672852e-01 -7.656423747539520264e-02 -5.407548975199460983e-03 -1.413454115390777588e-01 -1.131314635276794434e-01 8.117080479860305786e-02 1.409278064966201782e-01 -7.451291661709547043e-03
9.485696256160736084e-02 2.032068669795989990e-01 -1.542760729789733887e-01 -4.663949087262153625e-02 3.324626684188842773e-01 -4.565189406275749207e-02 5.796182528138160706e-02 1.468012332916259766e-01 7.197607308626174927e-02 -1.976503282785415649e-01 9.612906724214553833e-02 -3.341564834117889404e-01 -1.064579561352729797e-02 -8.522269129753112793e-02 2.159920930862426758e-01 -1.204767450690269470e-01 1.991157084703445435e-01 -2.024015039205551147e-01 1.948386896401643753e-03 -7.491512596607208252e-02 3.098268806934356689e-01 2.470632940530776978e-01 -1.855919361114501953e-01 -2.594690322875976562e-01 5.548889283090829849e-03 1.234191954135894775e-01 -1.147144883871078491e-01 1.016322597861289978e-01 -3.177744150161743164e-01 -1.007237210869789124e-01 2.298822849988937378e-01 -6.900520622730255127e-02
3.729883432388305664e-01 -7.962990552186965942e-03 -2.358312606811523438e-01 -8.697558194398880005e-02 2.127949595451354980e-01 -2.684829011559486389e-02 1.065822094678878784e-01 4.761040955781936646e-02 -2.820974029600620270e-02 -6.486208736896514893e-02 6.159630790352821350e-02 -1.013087108731269836e-01 -6.212736293673515320e-02 -1.192642524838447571e-01 7.308702915906906128e-02 2.831838428974151611e-01 -2.915232181549072266e-01 -3.913053572177886963e-01 -6.148659065365791321e-02 -2.433534264564514160e-01 -6.845547258853912354e-02 2.462254315614700317e-01 1.647204309701919556e-01 7.717543095350265503e-02 -4.341651871800422668e-02 1.628765612840652466e-01 2.068518996238708496e-01 -5.564224347472190857e-02 -1.665107905864715576e-01 -1.631388515233993530e-01 2.879949212074279785e-01 -6.511000543832778931e-02
-4.661183804273605347e-02 3.249205648899078369e-01 -4.920230805873870850e-02 4.274140670895576477e-02 3.174769580364227295e-01 -6.155003234744071960e-02 1.806339919567108154e-01 1.840912103652954102e-01 1.574891805648803711e-02 -3.080308139324188232e-01 -5.585703626275062561e-02 -2.140889316797256470e-01 7.986193150281906128e-02 -2.815041691064834595e-02 1.358151137828826904e-01 -1.206053942441940308e-01 9.272609651088714600e-02 -2.765503823757171631e-01 -2.710032761096954346e-01 -1.028237938880920410e-01 2.761794626712799072e-01 1.838580220937728882e-01 7.884861528873443604e-02 -7.888273149728775024e-02 2.725503444671630859e-01 -1.983359456062316895e-02 -8.648074418306350708e-02 1.856199651956558228e-01 1.347590703517198563e-02 -1.990441977977752686e-01 2.837129235267639160e-01 -6.438115239143371582e-02
-4.764895513653755188e-02 -5.529508739709854126e-02 -1.627268344163894653e-01 7.677710056304931641e-02 1.034349948167800903e-01 -6.622925400733947754e-02 2.454212307929992676e-02 1.599383056163787842e-01 4.505603387951850891e-02 6.479553878307342529e-02 3.006116114556789398e-02 -9.567811340093612671e-02 1.672171801328659058e-01 -1.366655081510543823e-01 2.544470429420471191e-01 -6.154936179518699646e-02 -1.681417524814605713e-01 -5.419396758079528809e-01 -1.739950329065322876e-01 -3.846206963062286377e-01 1.336774881929159164e-02 7.808725535869598389e-02 -1.622816771268844604e-01 -7.825718820095062256e-02 -1.801065355539321899e-02 4.303185641765594482e-02 2.917061448097229004e-01 1.001477688550949097e-01 -3.781040757894515991e-02 -1.750825196504592896e-01 3.305547535419464111e-01 -1.095941290259361267e-01
-5.200554803013801575e-02 3.533769864588975906e-03 4.676187783479690552e-02 -1.907637566328048706e-01 2.436110824346542358e-01 -2.050543576478958130e-01 1.994452029466629028e-01 1.921767443418502808e-01 -1.599451899528503418e-02 -1.234220564365386963e-01 3.617891669273376465e-01 -1.223923712968826294e-01 2.147119790315628052e-01 -8.662748336791992188e-02 -1.035023629665374756e-01 -5.685498192906379700e-02 -4.275628924369812012e-02 -4.355337619781494141e-01 1.671194285154342651e-02 -2.657563090324401855e-01 2.635811567306518555e-01 -1.659721583127975464e-01 -2.427141964435577393e-01 -1.045351848006248474e-02 1.537078917026519775e-01 -1.041024923324584961e-01 7.803360372781753540e-02 -9.439329057931900024e-02 -2.740173973143100739e-02 -2.037084847688674927e-01 1.309608966112136841e-01 -1.560912132263183594e-01
-1.863945648074150085e-02 3.301839157938957214e-02 6.879053264856338501e-02 -1.465152353048324585e-01 2.227587550878524780e-01 -2.819580733776092529e-01 1.162759587168693542e-01 1.913965493440628052e-01 -8.978065848350524902e-02 -1.724373996257781982e-01 2.521296441555023193e-01 -6.842602789402008057e-02 -4.338701814413070679e-02 -2.069921642541885376e-01 7.364171743392944336e-02 4.279648512601852417e-02 -1.089958753436803818e-02 -4.049026668071746826e-01 8.146503567695617676e-02 -1.655096858739852905e-01 4.468716979026794434e-01 -1.259217709302902222e-01 -2.205416411161422729e-01 3.592585772275924683e-02 -6.367655843496322632e-02 -6.391198933124542236e-02 -4.252254962921142578e-02 -9.429804980754852295e-02 1.530336309224367142e-02 -1.443385332822799683e-01 2.674959599971771240e-01 -2.449958473443984985e-01
7.064385572448372841e-04 -1.019041463732719421e-01 1.119615957140922546e-01 -6.423519551753997803e-02 4.561793506145477295e-01 -2.177475690841674805e-01 3.188940286636352539e-01 2.053347378969192505e-01 -1.541890650987625122e-01 -4.104832559823989868e-02 2.166717350482940674e-01 -3.435353040695190430e-01 -2.134072184562683105e-01 -9.241499751806259155e-02 1.563722789287567139e-01 -5.286377668380737305e-02 -4.553363099694252014e-02 3.453470394015312195e-02 -1.776091009378433228e-01 -1.297643035650253296e-01 1.741248071193695068e-01 1.339792013168334961e-01 8.360049873590469360e-02 -9.065052866935729980e-02 1.785188168287277222e-01 2.566963136196136475e-01 1.451161410659551620e-02 8.460924774408340454e-02 -2.259317226707935333e-02 -6.644722819328308105e-02 2.766775488853454590e-01 -9.908377192914485931e-03
1.697472035884857178e-01 3.080545067787170410e-01 -7.723540067672729492e-02 2.870981693267822266e-01 1.166308298707008362e-01 2.099773138761520386e-01 5.896210670471191406e-02 1.825603097677230835e-01 -2.236159294843673706e-01 -1.422578990459442139e-01 -6.880430132150650024e-02 -1.136265881359577179e-02 3.345706313848495483e-02 7.729686051607131958e-02 3.148414194583892822e-01 2.375259101390838623e-01 -3.874657452106475830e-01 -4.566730186343193054e-02 3.808721154928207397e-02 -1.728245168924331665e-01 2.595061361789703369e-01 2.489662170410156250e-01 -6.258627772331237793e-02 6.243996322154998779e-02 1.565741300582885742e-01 1.059454455971717834e-01 -1.228034347295761108e-01 2.570658177137374878e-02 -2.174992561340332031e-01 -1.215043589472770691e-01 5.118590220808982849e-02 -1.371456980705261230e-01
1.443115770816802979e-01 -1.593440324068069458e-01 -7.276075333356857300e-02 -7.601682096719741821e-02 3.530814945697784424e-01 9.782359004020690918e-03 2.181100845336914062e-02 -6.475927680730819702e-02 1.732794791460037231e-01 1.035798713564872742e-01 -6.777296960353851318e-02 -3.376903533935546875e-01 -4.360666964203119278e-03 -2.016724050045013428e-01 1.696016788482666016e-01 1.173430457711219788e-01 -1.591726839542388916e-01 -1.169636771082878113e-01 1.331650763750076294e-01 -1.898680329322814941e-01 2.706555128097534180e-01 1.780407279729843140e-01 -1.503456979990005493e-01 -8.998909592628479004e-02 2.520276308059692383e-01 -3.076520860195159912e-01 -2.694379091262817383e-01 -3.807739913463592529e-02 -1.979126036167144775e-02 1.586453467607498169e-01 -1.840752959251403809e-01 -2.248548716306686401e-01
8.791907876729965210e-02 1.314240843057632446e-01 2.053354121744632721e-02 2.643735893070697784e-02 4.161833822727203369e-01 -1.040578186511993408e-01 9.045050293207168579e-02 4.487835243344306946e-02 -1.440615113824605942e-02 -9.484582394361495972e-02 2.880817949771881104e-01 -2.399514019489288330e-01 -1.084201410412788391e-01 -2.575934827327728271e-01 2.022998183965682983e-01 -1.472655683755874634e-01 9.093675762414932251e-02 3.776071965694427490e-02 -1.675534099340438843e-01 -2.421434372663497925e-01 2.308244407176971436e-01 8.878108114004135132e-02 -6.683964282274246216e-02 -1.529279798269271851e-01 2.520354688167572021e-01 2.012871205806732178e-01 4.922971874475479126e-02 2.954874038696289062e-01 -2.868814468383789062e-01 3.905712626874446869e-03 1.596220582723617554e-01 -4.650767520070075989e-02
4.240854457020759583e-02 -1.515698283910751343e-01 7.801394164562225342e-02 -8.196771144866943359e-02 -4.427430033683776855e-02 9.029302746057510376e-02 1.935885846614837646e-01 -3.351230174303054810e-02 2.546246647834777832e-01 8.693309873342514038e-02 2.048796862363815308e-01 -2.670425772666931152e-01 2.773636877536773682e-01 -3.313493356108665466e-02 8.605225384235382080e-02 -4.402168840169906616e-02 -1.866614818572998047e-01 -3.968013226985931396e-01 1.399590969085693359e-01 -5.631422623991966248e-03 4.467084109783172607e-01 1.007188037037849426e-01 1.883402764797210693e-01 5.080773681402206421e-02 2.098485231399536133e-01 -4.233611375093460083e-02 -4.503835737705230713e-02 1.462761312723159790e-01 -2.828228473663330078e-01 1.637271605432033539e-02 6.997832655906677246e-02 -1.630722433328628540e-01
9.941978007555007935e-02 -5.957114323973655701e-02 9.939259290695190430e-02 -3.351954221725463867e-01 4.168509244918823242e-01 2.377832382917404175e-01 2.336663007736206055e-02 -9.103585616685450077e-04 -5.206640064716339111e-02 1.297235041856765747e-01 6.316494196653366089e-02 -5.855186283588409424e-02 1.610834449529647827e-01 -4.491790235042572021e-01 1.292472034692764282e-01 1.453875899314880371e-01 -1.290805488824844360e-01 -1.518049836158752441e-01 -7.257552444934844971e-02 4.353328794240951538e-02 2.437227815389633179e-01 1.494591832160949707e-01 -1.477000713348388672e-01 -9.133374691009521484e-02 1.378086656332015991e-01 -3.064229898154735565e-02 2.382194390520453453e-03 1.895928084850311279e-01 7.456768304109573364e-02 2.792767249047756195e-02 2.040268294513225555e-02 -3.457858562469482422e-01
2.420129925012588501e-01 1.061803940683603287e-02 -7.347971946001052856e-02 -1.510241925716400146e-01 3.685382902622222900e-01 1.213371530175209045e-01 1.919110715389251709e-01 -1.057238876819610596e-01 -4.614504799246788025e-02 -7.055465131998062134e-02 -1.253979355096817017e-01 -3.182251006364822388e-02 1.476014149375259876e-03 -2.507975995540618896e-01 8.293872326612472534e-02 2.641261518001556396e-01 -3.338034749031066895e-01 -2.733965814113616943e-01 -9.324084036052227020e-03 6.001788377761840820e-02 7.195931673049926758e-02 3.834313014522194862e-03 -1.437963992357254028e-01 -8.950093388557434082e-02 8.508510142564773560e-02 1.003616005182266235e-01 1.354374885559082031e-01 1.226292923092842102e-01 -1.111933216452598572e-01 3.397340178489685059e-01 -4.049333930015563965e-02 -3.838163018226623535e-01
-2.192967683076858521e-01 5.839594453573226929e-02 -9.497537463903427124e-02 -6.869072467088699341e-02 4.697833061218261719e-01 2.703972626477479935e-03 -1.121669560670852661e-01 1.458076387643814087e-01 -1.327102482318878174e-01 6.300090253353118896e-02 -2.194548100233078003e-01 -2.636965215206146240e-01 2.149473875761032104e-02 1.170459687709808350e-01 2.267224788665771484e-01 2.070289663970470428e-02 3.793477639555931091e-02 -3.246845006942749023e-01 6.051297858357429504e-02 -3.153692483901977539e-01 1.420910656452178955e-01 -6.756434682756662369e-03 -1.149105429649353027e-01 -1.685252226889133453e-02 -5.764218419790267944e-02 8.587689697742462158e-02 -1.007606312632560730e-01 2.154193520545959473e-01 7.409042119979858398e-02 4.464849457144737244e-02 2.974022030830383301e-01 -2.608737945556640625e-01
2.057413011789321899e-01 7.619901560246944427e-03 -5.736209824681282043e-02 -4.407016932964324951e-02 1.722442209720611572e-01 3.221657499670982361e-02 1.473947167396545410e-01 1.481025665998458862e-01 -3.339115530252456665e-02 -3.054864332079887390e-02 -8.086481131613254547e-03 -4.151647910475730896e-02 4.072802141308784485e-02 -4.489609301090240479e-01 2.168965488672256470e-01 4.153907895088195801e-01 -3.725926578044891357e-01 -7.792501151561737061e-02 4.202679730951786041e-03 -1.290580779314041138e-01 1.553721278905868530e-01 9.257699549198150635e-02 1.349084638059139252e-02 -1.084380596876144409e-02 -1.651488058269023895e-02 2.428660988807678223e-01 4.076157137751579285e-02 1.947117000818252563e-01 6.661091465502977371e-03 2.354033142328262329e-01 1.335755437612533569e-01 -2.909377515316009521e-01
-5.367179587483406067e-02 1.591005325317382812e-01 1.671350151300430298e-01 4.804872348904609680e-02 3.296875059604644775e-01 -6.951555609703063965e-03 1.355451643466949463e-01 -5.327646434307098389e-02 6.862347573041915894e-02 1.366354408673942089e-03 -3.738498687744140625e-01 -2.629808783531188965e-01 4.211965482681989670e-03 -3.986824676394462585e-02 2.340499311685562134e-01 9.750701487064361572e-02 -2.662662863731384277e-01 -2.047091573476791382e-01 6.562980264425277710e-02 6.447224318981170654e-02 2.500733435153961182e-01 2.883439362049102783e-01 -1.179758906364440918e-01 -2.832499146461486816e-01 1.304847747087478638e-01 1.651086956262588501e-01 -1.236573606729507446e-02 -2.306772172451019287e-01 2.125419229269027710e-01 -3.547803265973925591e-03 1.674654185771942139e-01 -1.019563432782888412e-02
-2.199867069721221924e-01 -8.123416453599929810e-02 -1.137958392500877380e-01 9.598174691200256348e-02 2.300120741128921509e-01 8.322524279356002808e-02 2.339592948555946350e-02 1.290486901998519897e-01 -1.655798256397247314e-01 -5.232066847383975983e-03 4.575559124350547791e-02 -1.279236823320388794e-01 4.749734699726104736e-02 -1.155731454491615295e-01 1.883008182048797607e-01 -1.601772010326385498e-01 -2.035957276821136475e-01 -5.376591086387634277e-01 -4.642909020185470581e-02 -3.964443802833557129e-01 7.402549684047698975e-02 8.998174220323562622e-02 -2.769305706024169922e-01 1.303289383649826050e-01 9.006533026695251465e-02 -1.346638798713684082e-01 1.629038900136947632e-01 9.584796428680419922e-02 1.449433267116546631e-01 -2.090239897370338440e-02 1.494218707084655762e-01 -1.425997614860534668e-01
2.082321941852569580e-01 5.958219617605209351e-02 -4.371927306056022644e-02 1.322748512029647827e-01 1.677937954664230347e-01 -1.163777038455009460e-01 1.526303440332412720e-01 -2.752634696662425995e-02 -3.559906184673309326e-01 1.008985862135887146e-01 -3.950363770127296448e-02 -3.762963414192199707e-02 1.439449936151504517e-01 -3.966313898563385010e-01 6.573943793773651123e-02 2.534375786781311035e-01 -1.144720241427421570e-01 -1.935367584228515625e-01 7.165826857089996338e-02 -2.620906531810760498e-01 1.593187898397445679e-01 2.850461602210998535e-01 -1.424664109945297241e-01 -7.007013261318206787e-02 2.660396881401538849e-02 -2.153964526951313019e-02 -2.170075178146362305e-01 1.793810874223709106e-01 6.911139935255050659e-02 2.959205508232116699e-01 1.323128342628479004e-01 -1.869043856859207153e-01
-7.484836503863334656e-03 8.328231424093246460e-02 1.081303320825099945e-02 -3.049134612083435059e-01 2.595791816711425781e-01 1.365939974784851074e-01 2.498063892126083374e-01 1.290912032127380371e-01 -1.763324141502380371e-01 1.533547490835189819e-01 -1.386221125721931458e-02 -1.517902165651321411e-01 5.018069222569465637e-02 -3.170613646507263184e-01 2.640957534313201904e-01 2.432512491941452026e-01 -2.230122387409210205e-01 -2.851462960243225098e-01 -1.188340336084365845e-01 -1.928125694394111633e-02 1.415822356939315796e-01 1.083404645323753357e-01 -1.180860865861177444e-02 -7.968959957361221313e-02 1.509708315134048462e-01 -6.374149024486541748e-02 9.548303787596523762e-04 1.032383441925048828e-01 1.897784322500228882e-01 1.716176569461822510e-01 -2.206876128911972046e-01 -2.991822957992553711e-01
-1.304944753646850586e-01 4.849859699606895447e-02 -3.224705755710601807e-01 8.235660940408706665e-02 1.122404783964157104e-01 1.054588630795478821e-01 5.097474157810211182e-02 6.199263036251068115e-02 -8.809722959995269775e-02 2.566491812467575073e-02 3.496235311031341553e-01 -3.601203858852386475e-02 -1.565990447998046875e-01 -1.649208217859268188e-01 2.186150848865509033e-01 -5.299153178930282593e-02 1.313755810260772705e-01 -3.023940622806549072e-01 -2.568475008010864258e-01 -3.742446601390838623e-01 2.449813783168792725e-01 1.994576603174209595e-01 -2.937667667865753174e-01 -1.393676102161407471e-01 1.721751689910888672e-01 1.445238590240478516e-01 -4.377718083560466766e-03 -6.875371187925338745e-02 4.311003163456916809e-02 5.321457609534263611e-02 1.575655192136764526e-01 -1.909251511096954346e-02
1.532039195299148560e-01 -7.754945009946823120e-02 -1.661898791790008545e-01 -5.244287475943565369e-02 2.095781564712524414e-01 -1.451794505119323730e-01 1.449992358684539795e-01 1.078535616397857666e-01 5.991945415735244751e-02 9.092237800359725952e-03 -9.486921876668930054e-02 -2.322726696729660034e-01 8.214058727025985718e-02 -2.371472120285034180e-01 1.805655956268310547e-01 1.392063349485397339e-01 -3.200785443186759949e-02 -2.220830023288726807e-01 -2.258716523647308350e-02 -1.647407710552215576e-01 4.023535251617431641e-01 1.790396124124526978e-01 5.062911286950111389e-02 1.737627536058425903e-01 -5.754942819476127625e-02 -1.762141287326812744e-01 -2.994831204414367676e-01 -2.322095036506652832e-01 1.016597151756286621e-01 3.463445305824279785e-01 2.754738740622997284e-02 -2.172045260667800903e-01
3.170754015445709229e-01 -9.138796478509902954e-03 -1.677610427141189575e-01 -1.328438967466354370e-01 1.415145993232727051e-01 -1.464401036500930786e-01 1.541457176208496094e-01 2.427996397018432617e-01 -8.327916264533996582e-02 -7.958856225013732910e-02 -6.127444282174110413e-02 -1.139434352517127991e-01 9.647038578987121582e-02 -2.916449010372161865e-01 9.261436760425567627e-02 2.666757404804229736e-01 -3.698015213012695312e-01 -2.070375084877014160e-01 6.677464395761489868e-02 -4.530393704771995544e-02 9.870679676532745361e-02 -3.733971714973449707e-02 -1.312053799629211426e-01 -1.128702014684677124e-01 7.427661865949630737e-02 2.675711810588836670e-01 -1.908817291259765625e-01 2.149510942399501801e-02 5.860939621925354004e-02 2.243789732456207275e-01 1.240185126662254333e-01 -3.390414714813232422e-01
1.194767802953720093e-01 1.383345723152160645e-01 -2.922141551971435547e-01 1.429264433681964874e-02 1.612286418676376343e-01 -1.624864041805267334e-01 -8.409269899129867554e-02 1.266501396894454956e-01 -4.798478260636329651e-02 1.442241370677947998e-01 1.767642349004745483e-01 -1.894935071468353271e-01 -8.084347099065780640e-02 5.940488725900650024e-02 2.413296699523925781e-01 1.740775629878044128e-02 1.054678112268447876e-01 -3.776652216911315918e-01 -1.847995966672897339e-01 -2.737945616245269775e-01 1.662517338991165161e-01 6.202216446399688721e-02 -1.968804597854614258e-01 -3.190026283264160156e-01 1.230958998203277588e-01 1.809684038162231445e-01 -1.138129271566867828e-02 2.919612079858779907e-02 1.044223979115486145e-01 -1.884173452854156494e-01 2.134036421775817871e-01 -2.662946581840515137e-01
-1.094456017017364502e-01 5.385370925068855286e-02 -9.092244319617748260e-03 -6.555604189634323120e-02 -1.922952830791473389e-01 -1.641823798418045044e-01 2.229896783828735352e-01 2.354562133550643921e-01 -1.258661299943923950e-01 2.640504762530326843e-02 3.129291534423828125e-01 -1.569235324859619141e-01 2.631527185440063477e-01 -1.215433329343795776e-01 1.350165754556655884e-01 -3.859167918562889099e-02 -2.209089398384094238e-01 -1.710382699966430664e-01 1.994439028203487396e-02 -1.232998631894588470e-02 2.563560605049133301e-01 9.739941358566284180e-02 -1.186377331614494324e-01 3.188032507896423340e-01 4.830975085496902466e-02 -3.169425949454307556e-02 -1.270965486764907837e-01 -4.686063900589942932e-02 -1.287383735179901123e-01 2.027439773082733154e-01 3.261109292507171631e-01 -3.370144963264465332e-01
1.066538393497467041e-01 9.307111799716949463e-02 1.164226010441780090e-01 -2.060724198818206787e-01 1.323750615119934082e-01 1.245211157947778702e-02 2.992269992828369141e-01 2.892263531684875488e-01 1.283443868160247803e-01 4.083261638879776001e-02 6.990844756364822388e-02 -1.601158380508422852e-01 1.979088336229324341e-01 1.228979155421257019e-01 -1.134931221604347229e-01 1.275534480810165405e-01 -2.044005692005157471e-01 -3.711183369159698486e-01 1.435429006814956665e-01 4.591356031596660614e-03 1.096126586198806763e-01 -8.145878091454505920e-03 -6.900606304407119751e-02 1.501393467187881470e-01 3.832645416259765625e-01 -1.402839832007884979e-02 -2.045864164829254150e-01 -1.117779966443777084e-02 1.078487001359462738e-02 5.317367240786552429e-02 4.109500050544738770e-01 2.404109574854373932e-02
4.339642077684402466e-02 -1.710038483142852783e-01 -9.964824467897415161e-02 2.714186534285545349e-02 4.296902418136596680e-01 -1.579673588275909424e-01 1.946413516998291016e-01 2.802248001098632812e-01 -1.453970968723297119e-01 -4.865219444036483765e-02 2.693392336368560791e-02 -2.876956164836883545e-01 -1.543946005403995514e-02 -1.697638332843780518e-01 1.391683220863342285e-01 -5.504335090517997742e-02 -1.011079400777816772e-01 1.052606105804443359e-01 -9.909759461879730225e-02 -6.023361161351203918e-02 2.771242558956146240e-01 1.248131785541772842e-02 -1.991445198655128479e-02 -1.635516285896301270e-01 2.969104051589965820e-01 3.424560427665710449e-01 5.498073622584342957e-02 2.227714359760284424e-01 -1.225633919239044189e-01 -6.382919102907180786e-02 1.874386519193649292e-01 1.503013372421264648e-01
-2.836250700056552887e-02 2.697182893753051758e-01 -5.822756513953208923e-02 -1.936181485652923584e-01 -4.736294969916343689e-02 3.723378106951713562e-02 1.887490153312683105e-01 2.083173990249633789e-01 -1.385055333375930786e-01 6.578177958726882935e-02 -2.510729730129241943e-01 -1.872784197330474854e-01 -4.450514912605285645e-02 -3.738576546311378479e-02 -1.372629404067993164e-01 2.616017758846282959e-01 -3.287249431014060974e-02 -6.371217221021652222e-02 -2.754819393157958984e-01 -2.276483923196792603e-01 4.392546415328979492e-01 -5.665971338748931885e-02 -1.889770627021789551e-01 3.309196978807449341e-02 3.112688660621643066e-01 -1.568275839090347290e-01 1.573555469512939453e-01 -8.442239463329315186e-02 -1.352907419204711914e-01 1.060140356421470642e-01 4.706123471260070801e-02 -1.992373466491699219e-01
8.757179975509643555e-02 -2.454753592610359192e-02 -1.083863601088523865e-01 -4.107456654310226440e-02 3.042947649955749512e-01 2.800158560276031494e-01 5.131904967129230499e-03 4.289824888110160828e-02 -1.530790477991104126e-01 -3.658716008067131042e-02 4.816486835479736328e-01 -4.121386706829071045e-01 3.936637565493583679e-02 -1.700549572706222534e-01 6.694005429744720459e-02 4.176026955246925354e-02 -2.687086760997772217e-01 -7.122328877449035645e-02 -1.548879295587539673e-01 4.991259798407554626e-02 2.649732530117034912e-01 -3.016833961009979248e-02 -1.259648203849792480e-01 7.948845624923706055e-03 6.233991310000419617e-02 4.582031816244125366e-02 -1.773536652326583862e-01 -1.918828636407852173e-01 9.698667377233505249e-02 -2.069613337516784668e-01 1.348219215869903564e-01 -8.141873776912689209e-02
7.368329912424087524e-03 6.995253264904022217e-03 5.531981959939002991e-02 -1.598020195960998535e-01 2.359057366847991943e-01 8.665234595537185669e-02 1.660050749778747559e-01 2.882220447063446045e-01 -1.662268489599227905e-02 1.431207507848739624e-01 1.383647024631500244e-01 -2.310386449098587036e-01 2.784607708454132080e-01 2.780294418334960938e-01 2.225112020969390869e-01 7.700830698013305664e-02 3.476518392562866211e-02 -5.921953544020652771e-02 1.241721361875534058e-01 -3.101295419037342072e-02 3.828997313976287842e-01 2.693364024162292480e-01 1.256524771451950073e-01 -3.041573613882064819e-02 1.183467209339141846e-01 -3.025071322917938232e-01 8.873179322108626366e-04 -2.050423920154571533e-01 -1.701597273349761963e-01 1.025837957859039307e-01 -6.937371939420700073e-02 -2.124382406473159790e-01
2.068931609392166138e-01 4.759393632411956787e-01 -2.158306241035461426e-01 -1.026733666658401489e-01 2.338220626115798950e-01 2.297675609588623047e-01 -5.067613720893859863e-02 -5.045671761035919189e-02 1.334215551614761353e-01 -2.087408602237701416e-01 1.574349403381347656e-01 -1.597125381231307983e-01 2.203354686498641968e-01 -1.443454474210739136e-01 1.635150909423828125e-01 1.440273672342300415e-01 -1.063331887125968933e-01 -9.988786280155181885e-02 8.295093663036823273e-03 -5.279280990362167358e-02 2.483932226896286011e-01 -5.710998922586441040e-02 1.752648353576660156e-01 -1.957368403673171997e-01 1.376278102397918701e-01 -2.733618915081024170e-01 -1.902197301387786865e-01 -6.925974041223526001e-02 4.488338157534599304e-02 5.543822888284921646e-03 1.519650518894195557e-01 -1.205045282840728760e-01
-1.542067974805831909e-01 8.555904030799865723e-02 -4.558472707867622375e-02 -1.610724478960037231e-01 4.116326570510864258e-01 -1.346622407436370850e-01 -2.286902628839015961e-02 1.756107211112976074e-01 -1.614893227815628052e-01 2.175960540771484375e-01 1.076115369796752930e-01 -3.248076140880584717e-01 7.357577979564666748e-02 -2.572828233242034912e-01 8.028361201286315918e-02 -8.369165658950805664e-02 -2.301268279552459717e-01 -2.763105928897857666e-01 4.696543887257575989e-02 -1.667538434267044067e-01 7.430703938007354736e-02 -1.869996078312397003e-02 -2.768500447273254395e-01 -2.366293221712112427e-01 2.219058871269226074e-01 2.382079698145389557e-02 -5.903967469930648804e-02 -1.371925771236419678e-01 -7.711082696914672852e-02 1.573787778615951538e-01 1.542665213346481323e-01 1.480424702167510986e-01
8.230743557214736938e-02 2.017064541578292847e-01 9.659879654645919800e-02 -2.886500954627990723e-02 2.741976082324981689e-01 -1.876302510499954224e-01 -9.406498819589614868e-02 1.750473082065582275e-01 -7.032045722007751465e-02 2.213568687438964844e-01 -2.110722707584500313e-03 -3.566455841064453125e-01 6.842143833637237549e-02 3.435413539409637451e-01 7.395811378955841064e-02 -3.642231971025466919e-02 -6.120683252811431885e-02 -2.582846581935882568e-01 8.053870499134063721e-02 -2.154842019081115723e-01 1.560801565647125244e-01 1.489781215786933899e-02 -1.513182371854782104e-01 -9.695217013359069824e-02 3.402249887585639954e-02 3.022208251059055328e-02 -6.863454729318618774e-02 6.433632969856262207e-02 -7.994822412729263306e-02 1.813076734542846680e-01 4.245802164077758789e-01 -2.667263746261596680e-01
-1.024765893816947937e-01 5.801210552453994751e-02 1.004178375005722046e-01 -2.157944813370704651e-02 -5.070980265736579895e-02 -1.878027170896530151e-01 1.318185180425643921e-01 -9.776267409324645996e-02 -1.803817451000213623e-01 2.223360389471054077e-01 -2.875044941902160645e-02 -3.240840733051300049e-01 2.746990621089935303e-01 3.132436424493789673e-02 2.112634032964706421e-01 1.718179732561111450e-01 -3.022352457046508789e-01 -3.269500732421875000e-01 7.725461851805448532e-03 -1.051121158525347710e-03 2.195342630147933960e-01 1.631407290697097778e-01 -1.118680834770202637e-01 -5.890996381640434265e-02 3.624716401100158691e-02 -2.981441915035247803e-01 -1.788105815649032593e-01 -1.762314513325691223e-02 1.074146702885627747e-01 7.040894776582717896e-02 3.193132579326629639e-01 -2.057768553495407104e-01
2.984744906425476074e-01 2.430283427238464355e-01 5.995679274201393127e-02 1.042362898588180542e-01 1.014014631509780884e-01 1.227061003446578979e-01 1.589027792215347290e-01 3.006385266780853271e-01 -4.191328771412372589e-03 -3.780849874019622803e-01 1.181393116712570190e-01 6.596056371927261353e-02 3.775251656770706177e-02 -1.475052535533905029e-02 2.222953140735626221e-01 1.258112341165542603e-01 -2.318419069051742554e-01 8.144787512719631195e-03 2.520196884870529175e-02 -2.688997685909271240e-01 2.598090171813964844e-01 -2.407744340598583221e-02 -9.972038865089416504e-02 -4.619867354631423950e-02 1.662840601056814194e-03 -9.617640823125839233e-02 1.033986285328865051e-01 2.284790575504302979e-01 -1.563679724931716919e-01 -5.058961734175682068e-02 2.704895436763763428e-01 -2.983587980270385742e-01
-4.810690507292747498e-02 3.790328279137611389e-02 -1.471485570073127747e-02 1.560952067375183105e-01 2.749882042407989502e-01 -1.274350732564926147e-01 1.751860678195953369e-01 4.292619600892066956e-02 -1.671662628650665283e-01 2.171313315629959106e-01 -1.169718578457832336e-01 -1.912590563297271729e-01 -1.169295012950897217e-01 -2.905659377574920654e-01 3.779095411300659180e-02 3.122651576995849609e-01 -5.039617791771888733e-02 5.007037520408630371e-02 -3.659898340702056885e-01 -1.418094784021377563e-01 3.009653091430664062e-01 -1.511228233575820923e-01 9.750129655003547668e-03 -9.288725443184375763e-03 2.855702340602874756e-01 -2.016965299844741821e-01 -1.508520394563674927e-01 -6.162663921713829041e-02 -1.278842091560363770e-01 2.138448506593704224e-01 1.949596107006072998e-01 -5.744469165802001953e-02
9.550534933805465698e-02 1.777534633874893188e-01 8.323198556900024414e-02 2.817960456013679504e-03 2.762742638587951660e-01 -3.060818836092948914e-02 1.020637303590774536e-01 3.248935639858245850e-01 -1.569953709840774536e-01 4.649962298572063446e-03 -1.551751699298620224e-02 -7.539509981870651245e-02 2.969994246959686279e-01 -2.652989923954010010e-01 2.315018177032470703e-01 5.943157710134983063e-03 2.210028618574142456e-01 -2.273759394884109497e-01 6.685360800474882126e-03 -2.586078345775604248e-01 3.512172996997833252e-01 -6.588609516620635986e-02 1.446019262075424194e-01 1.658526435494422913e-02 -2.000821288675069809e-03 -1.704845428466796875e-01 -3.969476372003555298e-02 -2.230291366577148438e-01 -8.378826826810836792e-02 -5.278724431991577148e-02 3.309415280818939209e-01 -1.532172225415706635e-02
1.741894707083702087e-02 5.096243321895599365e-02 -9.773167967796325684e-02 6.150675937533378601e-02 2.493928074836730957e-01 -9.740915149450302124e-02 6.383576244115829468e-02 4.336983710527420044e-02 -2.081736773252487183e-01 -1.651078015565872192e-01 -9.943206608295440674e-02 -2.737976610660552979e-01 -8.701042830944061279e-02 -2.441282719373703003e-01 2.745696604251861572e-01 -2.546565234661102295e-01 -1.254957169294357300e-01 -2.682172358036041260e-01 -2.715625762939453125e-01 -3.066723644733428955e-01 5.885332822799682617e-02 3.003235347568988800e-02 6.515723466873168945e-02 -4.757260158658027649e-02 -1.349418982863426208e-02 4.394419863820075989e-02 1.613254398107528687e-01 -2.987881302833557129e-01 2.743637859821319580e-01 -1.786712929606437683e-02 2.743129730224609375e-01 -9.302160143852233887e-02
2.819414734840393066e-01 9.448150545358657837e-02 -2.623632550239562988e-01 -9.741700254380702972e-03 5.095159262418746948e-02 -6.242322549223899841e-02 1.822535991668701172e-01 -1.083250790834426880e-01 1.115413382649421692e-01 -1.462762057781219482e-01 1.997679173946380615e-01 8.585520088672637939e-02 7.200609892606735229e-02 -1.646825075149536133e-01 1.639520823955535889e-01 4.042550921440124512e-01 -2.976640164852142334e-01 -1.954422295093536377e-01 -1.083247587084770203e-01 -2.374141365289688110e-01 2.110502123832702637e-01 3.338482975959777832e-02 -1.312464177608489990e-01 4.338972270488739014e-02 1.117702797055244446e-01 -4.395778477191925049e-02 -1.790820658206939697e-01 -1.737848073244094849e-01 -3.047708235681056976e-02 -1.036707311868667603e-01 2.653723955154418945e-02 -3.724808096885681152e-01
-3.790707560256123543e-03 3.146170377731323242e-01 3.061508834362030029e-01 -5.606496706604957581e-02 2.050716280937194824e-01 -2.527152597904205322e-01 3.118509948253631592e-01 1.336943060159683228e-01 4.190985113382339478e-02 1.374740153551101685e-01 1.037102844566106796e-02 -1.510816365480422974e-01 -2.336393296718597412e-01 3.064335137605667114e-02 1.732805818319320679e-01 1.311893314123153687e-01 6.310269981622695923e-02 -3.017094433307647705e-01 -1.000844985246658325e-01 -1.216205209493637085e-01 3.422624468803405762e-01 -2.307939529418945312e-01 -1.517156660556793213e-01 -2.305496931076049805e-01 1.513597071170806885e-01 3.960018232464790344e-02 -2.783862687647342682e-02 -1.195893585681915283e-01 -8.172164857387542725e-02 1.065473258495330811e-02 8.321592956781387329e-02 -1.306250691413879395e-01
6.304810941219329834e-02 7.372125983238220215e-02 -1.749646514654159546e-01 -1.060994639992713928e-01 5.494173169136047363e-01 2.066807299852371216e-01 -2.915234491229057312e-02 2.713880538940429688e-01 8.107817918062210083e-02 -2.059407345950603485e-02 1.499003469944000244e-01 -1.866810917854309082e-01 -1.152866259217262268e-01 -3.720175847411155701e-02 4.248828068375587463e-02 1.121568456292152405e-01 -2.707271575927734375e-01 -1.209465116262435913e-01 -1.445301473140716553e-01 -5.068503320217132568e-03 1.662259101867675781e-01 -8.753810822963714600e-02 -2.342727966606616974e-02 -1.325257401913404465e-02 6.484944373369216919e-02 3.019920885562896729e-01 -2.999469041824340820e-01 -3.543804213404655457e-02 -2.736090123653411865e-01 -1.322695165872573853e-01 -8.018615655601024628e-03 1.111809536814689636e-01
1.309183686971664429e-01 4.809110462665557861e-01 5.702411755919456482e-02 -2.648068405687808990e-02 3.379168510437011719e-01 -4.806966520845890045e-03 -4.152061790227890015e-02 -3.078867215663194656e-03 1.564411222934722900e-01 -1.815751940011978149e-01 5.619237199425697327e-02 -3.496345505118370056e-02 2.050957679748535156e-01 4.946169257164001465e-02 -2.696366049349308014e-02 1.594786494970321655e-01 -2.785130031406879425e-02 -2.687762081623077393e-01 -1.459626704454421997e-01 -8.597509562969207764e-02 1.969448924064636230e-01 -8.921448141336441040e-02 1.305563002824783325e-01 -2.228612452745437622e-01 3.430472016334533691e-01 -2.332150638103485107e-01 1.649342291057109833e-02 4.967837035655975342e-02 1.999323517084121704e-01 -5.409004911780357361e-02 1.733279377222061157e-01 -1.904448866844177246e-01
2.144882529973983765e-01 1.865226477384567261e-01 2.617167532444000244e-01 -1.504112929105758667e-01 1.284282952547073364e-01 2.319107353687286377e-01 -3.218388184905052185e-02 -2.042103372514247894e-02 -1.673055253922939301e-02 1.096715554594993591e-01 5.389441922307014465e-02 -4.138899967074394226e-02 -2.687345743179321289e-01 -2.334758639335632324e-01 1.709306091070175171e-01 4.804408550262451172e-02 -4.850449413061141968e-02 -2.891872525215148926e-01 -4.194453358650207520e-02 -1.533311307430267334e-01 7.660871744155883789e-02 1.167608238756656647e-02 8.669744245707988739e-03 -3.737681508064270020e-01 4.154776334762573242e-01 1.301528513431549072e-01 1.565420627593994141e-01 -1.206153333187103271e-01 3.071748884394764900e-03 1.430272608995437622e-01 2.545790076255798340e-01 -1.012380197644233704e-01
-7.820528931915760040e-03 -1.370571553707122803e-01 -8.288665674626827240e-03 1.737060546875000000e-01 2.929828464984893799e-01 3.298043906688690186e-01 -2.924073636531829834e-01 2.482389062643051147e-01 1.989107429981231689e-01 2.987473309040069580e-01 -3.773605450987815857e-02 -1.074071228504180908e-01 1.113846227526664734e-01 -1.978295296430587769e-01 1.309986114501953125e-01 1.852879077196121216e-01 -2.283674627542495728e-01 -1.139566004276275635e-01 -2.086289376020431519e-01 -2.999251782894134521e-01 2.072633206844329834e-01 -6.156764924526214600e-02 -9.333182871341705322e-02 3.664452210068702698e-02 1.891908794641494751e-01 -8.130582422018051147e-02 -6.388965249061584473e-02 -2.098665535449981689e-01 8.695794269442558289e-03 -6.891618669033050537e-02 -8.334764093160629272e-02 -8.150748908519744873e-02
1.864121258258819580e-01 4.383670911192893982e-02 6.031788140535354614e-02 -2.248350977897644043e-01 6.327454000711441040e-02 2.712580561637878418e-01 -7.831841707229614258e-02 2.588862180709838867e-01 8.267491310834884644e-02 2.884665429592132568e-01 -7.599350064992904663e-02 -1.272770464420318604e-01 -1.007886081933975220e-01 2.631908515468239784e-03 8.869077078998088837e-03 3.678756654262542725e-01 -1.203895434737205505e-01 -1.880953609943389893e-01 -1.777203828096389771e-01 -4.358744025230407715e-01 1.184681951999664307e-01 -3.068428672850131989e-02 -6.675244122743606567e-02 9.621140360832214355e-02 3.379704058170318604e-02 -1.148180142045021057e-01 9.608194977045059204e-02 -1.033536344766616821e-01 -2.575223147869110107e-01 5.335959792137145996e-02 1.658043861389160156e-01 -2.641435563564300537e-01
3.600420653820037842e-01 7.171040773391723633e-02 -2.051566839218139648e-01 2.029740214347839355e-01 3.227949738502502441e-01 9.508814662694931030e-02 9.821671992540359497e-02 1.562939137220382690e-01 1.195674166083335876e-01 1.787370145320892334e-01 1.563324928283691406e-01 1.529075503349304199e-01 -7.734975963830947876e-02 -3.074234724044799805e-01 3.329705297946929932e-01 2.817920595407485962e-02 -1.723873168230056763e-01 -4.851275682449340820e-02 -2.066273987293243408e-01 -6.283946335315704346e-02 -2.746441401541233063e-02 -8.069717325270175934e-03 -6.421510130167007446e-02 -1.747810468077659607e-02 -8.723542839288711548e-02 -2.029870450496673584e-02 -1.694310270249843597e-02 -8.358140289783477783e-02 1.309020668268203735e-01 1.753643304109573364e-01 7.580842077732086182e-02 -4.189446270465850830e-01
1.873335242271423340e-01 2.774229831993579865e-02 1.155084744095802307e-01 -3.213550746440887451e-01 2.608777284622192383e-01 1.114352047443389893e-01 2.556928992271423340e-01 1.196078360080718994e-01 -6.992767006158828735e-02 9.539183811284601688e-04 -7.660095393657684326e-02 -1.469571441411972046e-01 -5.865969136357307434e-02 -4.367095530033111572e-01 9.294296056032180786e-02 -4.211724922060966492e-02 -2.164279669523239136e-01 -6.356215476989746094e-02 -2.732628285884857178e-01 -2.970225550234317780e-02 7.661619782447814941e-02 1.458649337291717529e-01 -1.705546230077743530e-01 -2.992922067642211914e-01 3.113491237163543701e-01 -7.049666345119476318e-02 6.420379132032394409e-02 -9.663496911525726318e-02 1.314285248517990112e-01 1.687171906232833862e-01 -2.662105252966284752e-03 -1.306916922330856323e-01
3.289247453212738037e-01 1.226220559328794479e-02 -2.457573264837265015e-02 -9.995916485786437988e-02 3.111929595470428467e-01 -6.373620778322219849e-02 1.047767773270606995e-01 2.757131159305572510e-01 -1.900375187397003174e-01 1.081936806440353394e-01 -8.744182437658309937e-02 -8.661537617444992065e-02 -8.656322956085205078e-02 -2.194655984640121460e-01 1.589082777500152588e-01 2.135871201753616333e-01 7.068735547363758087e-03 -8.546927571296691895e-02 -1.886702030897140503e-01 -1.168884262442588806e-01 -4.618753120303153992e-02 -1.296762377023696899e-02 -1.064311489462852478e-01 -4.143363535404205322e-01 3.328779339790344238e-01 -2.191166132688522339e-01 1.392858028411865234e-01 -1.714309751987457275e-01 -3.032521344721317291e-02 1.020173430442810059e-01 1.902803629636764526e-01 -8.126606047153472900e-02
2.256014943122863770e-01 1.314264982938766479e-01 -4.117998760193586349e-03 -5.614072829484939575e-02 1.335731893777847290e-01 2.088431417942047119e-01 1.218512095510959625e-02 -4.336087405681610107e-02 1.143607571721076965e-01 -7.693944126367568970e-02 -8.916509151458740234e-02 -2.573767006397247314e-01 4.139420762658119202e-02 -1.916156560182571411e-01 1.446827501058578491e-01 -4.179464280605316162e-01 -2.475198730826377869e-02 -1.560095548629760742e-01 -1.623092889785766602e-01 -9.919506311416625977e-02 4.077672362327575684e-01 1.824605911970138550e-01 4.992562346160411835e-03 -3.435079455375671387e-01 1.120730862021446228e-02 5.336374789476394653e-02 -2.271857857704162598e-02 -8.200903236865997314e-02 1.143550574779510498e-01 -1.020562425255775452e-01 2.780268788337707520e-01 -2.195726484060287476e-01
1.380241215229034424e-01 1.074651032686233521e-01 -6.054896861314773560e-02 1.243843510746955872e-01 3.801101744174957275e-01 6.167064607143402100e-02 2.734014987945556641e-01 1.867954134941101074e-01 -1.542280465364456177e-01 -1.682609766721725464e-01 1.434686481952667236e-01 1.183321923017501831e-01 2.469929307699203491e-01 -3.590480983257293701e-01 1.337922811508178711e-01 2.954063117504119873e-01 -1.353875696659088135e-01 -7.057593762874603271e-02 -1.527973264455795288e-01 -5.940018966794013977e-02 9.405149146914482117e-03 1.104928702116012573e-01 -1.867887824773788452e-01 2.474346198141574860e-02 -1.315464228391647339e-01 -2.073288708925247192e-02 -1.566454917192459106e-01 1.545307636260986328e-01 3.075660206377506256e-03 1.039162203669548035e-01 1.696236804127693176e-02 -3.678746819496154785e-01
1.982396543025970459e-01 -5.409789830446243286e-02 1.361046284437179565e-01 -1.539510339498519897e-01 2.327640950679779053e-01 1.873059570789337158e-01 1.769793182611465454e-01 2.363156229257583618e-01 -3.096957877278327942e-02 1.118773445487022400e-01 -1.038481965661048889e-01 2.147429622709751129e-02 -1.659256219863891602e-01 -2.482995390892028809e-01 1.289041489362716675e-01 6.935833394527435303e-02 -2.530317306518554688e-01 -1.241661608219146729e-01 -1.674334257841110229e-01 2.501528523862361908e-02 3.937465324997901917e-02 -3.327776864171028137e-02 -3.029988519847393036e-02 -3.893572688102722168e-01 3.153348267078399658e-01 -1.523488610982894897e-01 2.257647365331649780e-01 -2.527368068695068359e-01 -1.498178094625473022e-01 9.552321583032608032e-02 1.530131846666336060e-01 -2.191708981990814209e-01
-2.946953848004341125e-02 1.048451438546180725e-01 7.532871514558792114e-02 1.241108868271112442e-02 2.621560990810394287e-01 -2.156201153993606567e-01 5.776797886937856674e-03 2.225372493267059326e-01 -2.357243560254573822e-02 1.791853308677673340e-01 -2.329539209604263306e-01 -1.720660924911499023e-01 2.048854082822799683e-01 -5.691020935773849487e-02 1.764604747295379639e-01 -5.824044346809387207e-02 -9.359154105186462402e-02 -5.291447043418884277e-01 -2.328210510313510895e-02 -3.465949296951293945e-01 8.081603795289993286e-02 -7.749468088150024414e-02 -1.216974258422851562e-01 1.303348839282989502e-01 1.374562829732894897e-01 3.526259958744049072e-02 -3.788761794567108154e-02 1.443917155265808105e-01 1.730081588029861450e-01 1.444433331489562988e-01 2.718124091625213623e-01 -1.986902020871639252e-02
5.805790424346923828e-02 6.580229848623275757e-03 -3.229434788227081299e-01 -5.443932861089706421e-02 1.064444258809089661e-01 2.322696894407272339e-02 8.105053752660751343e-02 7.471208460628986359e-03 -4.967697709798812866e-02 -1.207865774631500244e-01 -9.220213629305362701e-03 -6.280706822872161865e-02 4.688512999564409256e-03 1.467621535994112492e-03 2.409323304891586304e-01 -6.105106323957443237e-02 2.893961593508720398e-02 -4.012401103973388672e-01 -1.350220888853073120e-01 -1.880072802305221558e-01 3.900339901447296143e-01 1.955444365739822388e-01 -1.712602078914642334e-01 -4.833762943744659424e-01 2.350361347198486328e-01 1.579038649797439575e-01 1.801066286861896515e-02 4.232819750905036926e-02 -1.168827340006828308e-01 -6.722670048475265503e-02 1.339736878871917725e-01 2.776637114584445953e-02
2.244728654623031616e-01 3.380869925022125244e-01 -1.849786788225173950e-01 -2.413594424724578857e-01 2.823399007320404053e-01 2.236432284116744995e-01 1.342647373676300049e-01 -1.048027351498603821e-01 2.138263285160064697e-01 -2.160170674324035645e-02 5.620321631431579590e-02 -2.136624604463577271e-01 1.081545874476432800e-01 4.379255324602127075e-02 1.751632094383239746e-01 1.722127497196197510e-01 -2.760939672589302063e-02 -3.105114027857780457e-02 -1.429773718118667603e-01 -1.544379591941833496e-01 -4.210100043565034866e-03 1.227787602692842484e-02 1.147413253784179688e-01 -3.176274895668029785e-01 3.266411721706390381e-01 8.507885038852691650e-02 -1.384519487619400024e-01 1.525996923446655273e-01 -1.080360934138298035e-01 1.329023838043212891e-01 2.324452251195907593e-02 -2.619854807853698730e-01
-2.375276386737823486e-02 -3.085803054273128510e-02 -1.244982630014419556e-01 -1.168465837836265564e-01 3.906752765178680420e-01 -2.219947129487991333e-01 3.320833295583724976e-02 -3.907393291592597961e-02 1.013922989368438721e-01 2.954034507274627686e-01 2.132388390600681305e-02 -2.223919034004211426e-01 2.693411111831665039e-01 -2.302476167678833008e-01 -1.572541892528533936e-03 -1.885180920362472534e-01 -3.301936686038970947e-01 -2.925262749195098877e-01 9.018097072839736938e-02 -1.633078008890151978e-01 1.409680098295211792e-01 1.141217127442359924e-01 -2.589409425854682922e-02 -9.307166934013366699e-02 1.793068796396255493e-01 -3.247085958719253540e-02 -2.751367688179016113e-01 -1.309193223714828491e-01 -4.629157856106758118e-02 1.546988189220428467e-01 1.154245063662528992e-01 -1.384299099445343018e-01
1.794436722993850708e-01 1.672672033309936523e-01 1.985643506050109863e-01 1.830591559410095215e-01 2.310543358325958252e-01 -1.339603960514068604e-01 -1.828788779675960541e-02 1.835400760173797607e-01 7.107056677341461182e-02 1.958464086055755615e-01 -1.760554909706115723e-01 -5.053325369954109192e-02 1.525319814682006836e-01 -2.795162796974182129e-01 2.376329898834228516e-01 6.599375605583190918e-02 -6.954624503850936890e-02 -7.113955169916152954e-02 -3.188021183013916016e-01 -2.039497196674346924e-01 2.515839636325836182e-01 -1.796381473541259766e-01 6.459975987672805786e-02 -1.955319344997406006e-01 6.819472648203372955e-03 -1.727006286382675171e-01 2.166459560394287109e-01 8.369580656290054321e-02 -7.964850217103958130e-02 -1.912347525358200073e-01 3.213662207126617432e-01 -3.539811819791793823e-02
4.047786816954612732e-02 -2.178499847650527954e-01 -2.285729944705963135e-01 -5.360878538340330124e-03 4.027345478534698486e-01 6.700175255537033081e-02 -1.283365339040756226e-01 8.412415534257888794e-02 -5.924397706985473633e-02 -1.057283729314804077e-01 -1.665112376213073730e-02 -1.166161820292472839e-01 -6.237600371241569519e-02 1.091653760522603989e-02 -1.233696751296520233e-02 -5.469159036874771118e-02 -1.685013920068740845e-01 -3.103482723236083984e-01 1.129948645830154419e-01 -1.146339997649192810e-01 4.322589635848999023e-01 -1.173404511064291000e-02 1.484461873769760132e-01 -3.878277242183685303e-01 2.925771772861480713e-01 7.777177542448043823e-02 1.842059642076492310e-01 -4.208166524767875671e-02 -1.325255185365676880e-01 -1.111529842019081116e-01 4.311077296733856201e-02 5.916266143321990967e-02
-4.292431473731994629e-02 1.078096479177474976e-01 -1.809641718864440918e-01 -2.625349462032318115e-01 1.805170178413391113e-01 -2.350375242531299591e-02 2.599634416401386261e-02 1.274844817817211151e-02 1.328765973448753357e-02 -3.740726783871650696e-02 3.598137795925140381e-01 -6.474412232637405396e-02 -1.174443066120147705e-01 -3.912265896797180176e-01 -4.106793552637100220e-02 -6.784202903509140015e-02 -1.332277208566665649e-01 -3.338369727134704590e-01 3.103585168719291687e-02 -1.071356236934661865e-01 4.835097491741180420e-01 1.357238143682479858e-01 -1.311213970184326172e-01 4.617384634912014008e-03 2.209420688450336456e-02 -1.572361402213573456e-02 -4.146854579448699951e-02 -1.008172631263732910e-01 1.693953424692153931e-01 -2.126509398221969604e-01 1.897089183330535889e-01 -9.450984746217727661e-02
3.930514454841613770e-01 -5.539022758603096008e-02 -1.608904637396335602e-02 1.468118131160736084e-01 1.645060628652572632e-01 2.198381908237934113e-02 2.632722258567810059e-01 1.885114163160324097e-01 -6.349209696054458618e-02 -4.635069146752357483e-02 -6.155215948820114136e-02 -2.137743234634399414e-01 6.933365762233734131e-02 -1.119255200028419495e-01 1.027238816022872925e-01 2.384759187698364258e-01 -2.660245001316070557e-01 -1.281006783246994019e-01 -8.411268889904022217e-02 -6.156394258141517639e-02 7.926177978515625000e-02 1.131920590996742249e-01 -1.010167151689529419e-01 -5.899795889854431152e-02 -2.386996746063232422e-01 2.767835557460784912e-01 -9.898722171783447266e-02 2.375998347997665405e-01 -1.343863666988909245e-03 2.460869252681732178e-01 2.295889109373092651e-01 -3.222981989383697510e-01
-2.069419771432876587e-01 -4.601426888257265091e-03 -1.201784517616033554e-02 -1.220936700701713562e-01 -4.095739871263504028e-02 -2.537400126457214355e-01 2.470012307167053223e-01 1.131080389022827148e-01 1.460584159940481186e-02 1.245396956801414490e-01 2.068679779767990112e-01 -1.716030985116958618e-01 1.893107891082763672e-01 -1.400601416826248169e-01 1.282947510480880737e-01 1.256445795297622681e-01 -2.499163895845413208e-01 -1.656605005264282227e-01 3.483725711703300476e-02 -4.527992382645606995e-02 4.764314293861389160e-01 1.913359761238098145e-01 -8.823069930076599121e-02 8.337441086769104004e-02 -8.619714528322219849e-02 -1.595308929681777954e-01 -1.406410187482833862e-01 -5.007398873567581177e-02 3.199526108801364899e-03 5.518298223614692688e-02 4.314371645450592041e-01 -1.035015657544136047e-01
5.513341352343559265e-02 -2.573442161083221436e-01 -3.719308376312255859e-01 4.488914459943771362e-02 1.549400836229324341e-01 1.497590243816375732e-01 6.607412546873092651e-02 2.477921545505523682e-01 -1.399912238121032715e-01 -3.133420273661613464e-02 3.052552603185176849e-02 -1.254628300666809082e-01 1.625139415264129639e-01 -1.280718594789505005e-01 2.489308565855026245e-01 -1.344654262065887451e-01 -4.039412364363670349e-02 -2.022270113229751587e-01 -3.688978403806686401e-02 -1.606552302837371826e-01 3.518905341625213623e-01 1.476349830627441406e-01 1.191001906991004944e-01 -4.278386235237121582e-01 3.632233664393424988e-02 9.840509295463562012e-02 9.272220730781555176e-02 -2.971305325627326965e-02 -1.663638949394226074e-01 -2.156502157449722290e-01 8.702560514211654663e-02 5.729195848107337952e-02
-3.437492623925209045e-02 2.193208932876586914e-01 -8.116235584020614624e-02 -5.135510116815567017e-02 2.134648561477661133e-01 -2.950811982154846191e-01 -1.442558616399765015e-01 1.852365136146545410e-01 -1.893661022186279297e-01 -1.698954105377197266e-01 2.746763825416564941e-01 -2.032536268234252930e-01 1.127895414829254150e-01 -2.151556909084320068e-01 6.450667232275009155e-02 -5.641264095902442932e-02 -1.548465248197317123e-02 -2.726153433322906494e-01 -2.402407377958297729e-01 -1.417378783226013184e-01 2.162723541259765625e-01 2.150668948888778687e-01 -1.359372287988662720e-01 -3.120819926261901855e-01 -8.143057115375995636e-03 1.490171551704406738e-01 1.194120347499847412e-01 -1.840532273054122925e-01 8.375869691371917725e-02 8.238597773015499115e-03 1.633132696151733398e-01 -2.011518031358718872e-01
-7.068169862031936646e-02 -4.939264804124832153e-02 4.493841156363487244e-02 -3.411925137042999268e-01 1.954665929079055786e-01 1.275876909494400024e-01 2.249379456043243408e-02 5.139017105102539062e-02 1.174977570772171021e-01 -6.327674537897109985e-02 -1.182153746485710144e-01 -1.061824336647987366e-01 7.081053406000137329e-02 1.366717815399169922e-01 2.216103374958038330e-01 4.120373427867889404e-01 7.879956811666488647e-02 -2.657173573970794678e-01 -3.731386363506317139e-01 -1.755721420049667358e-01 1.773098707199096680e-01 4.755371809005737305e-02 -1.262451410293579102e-01 -1.928158402442932129e-01 -4.763538390398025513e-02 -1.843093931674957275e-01 -2.855984121561050415e-02 -8.945219963788986206e-02 -1.526372283697128296e-01 2.885233163833618164e-01 -2.755149034783244133e-04 -2.134761512279510498e-01
2.745385766029357910e-01 2.547966241836547852e-01 -5.059316754341125488e-02 -4.933462943881750107e-03 1.587127149105072021e-01 1.223706528544425964e-01 2.279278263449668884e-02 1.790089905261993408e-01 -1.297674179077148438e-01 -2.208000570535659790e-01 -4.324558191001415253e-03 1.268776953220367432e-01 9.781413711607456207e-03 1.851328760385513306e-01 3.995674252510070801e-01 1.669238060712814331e-01 -3.392511308193206787e-01 -4.583392664790153503e-02 5.793004855513572693e-02 -1.999576389789581299e-01 2.498801797628402710e-01 4.851268604397773743e-02 -4.800402373075485229e-02 3.457307815551757812e-02 2.568149268627166748e-01 8.516011387109756470e-02 -1.454085111618041992e-01 9.159531444311141968e-02 -2.875193655490875244e-01 2.242360636591911316e-02 1.799071282148361206e-01 -1.835708469152450562e-01
9.611520916223526001e-02 3.271414637565612793e-01 3.298968374729156494e-01 -2.054642289876937866e-01 1.193450614809989929e-01 9.317651391029357910e-02 2.024246752262115479e-02 2.254542429000139236e-03 -2.364368736743927002e-01 -6.216472387313842773e-02 -2.782057784497737885e-02 -2.445465177297592163e-01 1.800672560930252075e-01 -1.501459479331970215e-01 1.319435536861419678e-01 3.081928589381277561e-04 5.098859220743179321e-02 3.723065555095672607e-02 -2.225664705038070679e-01 -1.799595952033996582e-01 2.357132732868194580e-01 3.906734660267829895e-02 -2.938698530197143555e-01 -1.535127311944961548e-01 1.457498818635940552e-01 -2.003322392702102661e-01 2.682919502258300781e-01 -7.707771658897399902e-02 -1.759120821952819824e-01 2.394969016313552856e-01 1.208677813410758972e-01 -1.466347128152847290e-01
9.775429964065551758e-02 1.290767043828964233e-01 -2.198280990123748779e-01 -1.366337090730667114e-01 4.044229090213775635e-01 2.965565919876098633e-01 -7.316255569458007812e-02 1.536347568035125732e-01 -1.891314983367919922e-01 -9.715963155031204224e-02 2.557684779167175293e-01 -3.205361366271972656e-01 3.306906297802925110e-02 -3.465400338172912598e-01 4.752906411886215210e-02 1.257862895727157593e-01 -2.613156139850616455e-01 -1.044834405183792114e-01 -9.193468838930130005e-02 2.536969818174839020e-02 2.306880056858062744e-01 6.533525139093399048e-02 -1.029052659869194031e-01 3.823623061180114746e-02 1.001742319203913212e-03 8.126253634691238403e-02 2.018814720213413239e-02 -2.637233138084411621e-01 -1.504114121198654175e-01 -6.318252533674240112e-02 9.758087992668151855e-02 5.620284751057624817e-02
9.247121959924697876e-02 9.608645737171173096e-02 -6.256756186485290527e-02 -2.055422812700271606e-01 3.803125321865081787e-01 1.703087985515594482e-01 -1.112520042806863785e-02 1.542842537164688110e-01 -2.545871734619140625e-01 -3.828624263405799866e-02 5.674357339739799500e-02 -2.645446062088012695e-01 -1.871060393750667572e-02 -3.207268416881561279e-01 3.899182751774787903e-02 1.317530721426010132e-01 -4.611475169658660889e-01 4.333500191569328308e-02 -9.392418712377548218e-02 1.346912980079650879e-01 2.738575637340545654e-01 -4.669316485524177551e-02 -1.171139776706695557e-01 5.773634836077690125e-02 8.641833811998367310e-02 5.501829087734222412e-02 -2.608157992362976074e-01 -7.118932157754898071e-02 -3.639851510524749756e-02 -1.362892091274261475e-01 1.764509677886962891e-01 -8.097227662801742554e-02
3.171205818653106689e-01 -9.915788471698760986e-02 1.543962657451629639e-01 6.605311483144760132e-02 2.137672305107116699e-01 2.405133545398712158e-01 2.092864215373992920e-01 1.862389892339706421e-01 -2.324350774288177490e-01 9.182507544755935669e-02 -9.898923337459564209e-02 -1.750523000955581665e-01 1.502383407205343246e-02 -1.107053905725479126e-01 3.270577788352966309e-01 -1.848202943801879883e-01 7.357471436262130737e-02 -3.807201609015464783e-02 -8.250799030065536499e-02 -3.465249836444854736e-01 2.402405142784118652e-01 -2.668228149414062500e-01 -6.747775245457887650e-03 -1.938617825508117676e-01 1.080009490251541138e-01 -1.811099201440811157e-01 3.925900906324386597e-02 -1.132770534604787827e-02 -1.425034850835800171e-01 1.550665348768234253e-01 1.260909587144851685e-01 -1.272446811199188232e-01
1.747378110885620117e-01 1.662543565034866333e-01 -4.598438390530645847e-04 -3.187080323696136475e-01 2.041532546281814575e-01 -1.794165074825286865e-01 1.241065561771392822e-02 2.072329521179199219e-01 1.805442869663238525e-01 -5.465762689709663391e-03 1.690749078989028931e-01 -1.419260501861572266e-01 8.179187774658203125e-02 -2.121820002794265747e-01 1.086618453264236450e-01 -1.202941965311765671e-02 5.049726925790309906e-03 -3.604361414909362793e-01 3.187260404229164124e-02 -7.589790970087051392e-02 3.803105056285858154e-01 9.141366183757781982e-02 -9.811454266309738159e-02 1.997876316308975220e-01 -1.008014455437660217e-01 3.089127875864505768e-02 -6.390815228223800659e-02 -7.436987012624740601e-02 2.563034892082214355e-01 -1.249808445572853088e-01 2.291200608015060425e-01 -2.906474769115447998e-01
2.009606808423995972e-01 2.275450825691223145e-01 2.578973956406116486e-02 -1.016475185751914978e-01 1.575640588998794556e-01 5.652587488293647766e-02 -1.841436028480529785e-01 5.957449227571487427e-02 3.031560778617858887e-01 -1.150715276598930359e-01 2.683430016040802002e-01 -9.190704673528671265e-02 1.356397271156311035e-01 -8.718269877135753632e-03 -3.221309743821620941e-03 4.838052988052368164e-01 -2.800563573837280273e-01 -1.811147034168243408e-01 3.344360738992691040e-02 -1.637013852596282959e-01 1.810795068740844727e-01 1.387877017259597778e-01 8.347523957490921021e-02 -1.341472938656806946e-02 1.003328263759613037e-01 4.817667230963706970e-02 -1.457206606864929199e-01 -2.710138261318206787e-01 -6.675010919570922852e-02 -7.454469799995422363e-02 1.581265591084957123e-02 -2.784336507320404053e-01
2.470096349716186523e-01 -1.354271322488784790e-01 1.985566914081573486e-01 -1.186830028891563416e-01 1.204067915678024292e-01 1.253432929515838623e-01 1.885222792625427246e-01 -7.748068124055862427e-02 3.429020345211029053e-01 -5.889996141195297241e-02 8.273825049400329590e-03 -1.816429346799850464e-01 1.626239567995071411e-01 2.135583385825157166e-02 1.488787084817886353e-01 2.778307497501373291e-01 -1.953487247228622437e-01 -3.092493712902069092e-01 -2.280018627643585205e-01 -8.725980669260025024e-02 1.816536486148834229e-01 3.588204681873321533e-01 -1.118251122534275055e-03 1.812695562839508057e-01 8.127798885107040405e-02 -1.485103070735931396e-01 8.535075932741165161e-02 -1.446316838264465332e-01 -6.962218135595321655e-02 2.233366370201110840e-01 -3.535175696015357971e-02 -1.190181449055671692e-01
6.859978288412094116e-02 1.898800730705261230e-01 -4.616198316216468811e-02 -1.971727758646011353e-01 1.296039670705795288e-01 -2.213472127914428711e-02 2.977276965975761414e-02 9.968833625316619873e-02 2.150271981954574585e-01 -7.888131588697433472e-02 5.073352530598640442e-02 1.227762899361550808e-03 3.522204980254173279e-02 -1.482959091663360596e-01 2.483173906803131104e-01 -2.354783415794372559e-01 -1.751784831285476685e-01 -4.904071092605590820e-01 2.642249874770641327e-02 -2.494765222072601318e-01 1.450470983982086182e-01 -2.611208334565162659e-02 -2.236151248216629028e-01 -2.779589295387268066e-01 1.094607412815093994e-01 -1.176674664020538330e-01 -2.919384837150573730e-01 1.821333076804876328e-03 1.808593608438968658e-02 -1.516489982604980469e-01 1.399570256471633911e-01 -2.401294410228729248e-01
1.692414400167763233e-03 -1.726067215204238892e-01 -3.327543288469314575e-02 -9.792839735746383667e-02 3.830909430980682373e-01 -1.698519289493560791e-01 2.022800892591476440e-01 3.161203265190124512e-01 -6.698822975158691406e-02 -1.952962577342987061e-01 1.851963549852371216e-01 -2.608008980751037598e-01 -2.436240911483764648e-01 -3.564213961362838745e-02 2.073021382093429565e-01 -1.117829680442810059e-01 -1.434227973222732544e-01 -4.290712997317314148e-02 -1.697193533182144165e-01 2.279281907249242067e-04 2.634725570678710938e-01 1.135543957352638245e-01 -1.017887983471155167e-02 -1.234846785664558411e-01 3.624688684940338135e-01 2.242410928010940552e-01 -1.512404531240463257e-02 1.366915404796600342e-01 -1.331907957792282104e-01 -4.043337330222129822e-02 1.142316237092018127e-01 1.135525107383728027e-02
-7.207341026514768600e-03 3.761354982852935791e-01 1.354646384716033936e-01 1.820179373025894165e-01 4.414165616035461426e-01 1.081857904791831970e-01 1.501704752445220947e-01 2.994270995259284973e-02 9.735094010829925537e-02 -5.056930705904960632e-02 2.429151833057403564e-01 -2.113400995731353760e-01 6.946210563182830811e-02 -1.644380986690521240e-01 1.455727033317089081e-02 -9.823417663574218750e-02 -7.724329829216003418e-02 -1.070642396807670593e-01 1.319635957479476929e-01 -1.690595149993896484e-01 2.312833070755004883e-01 2.529193758964538574e-01 6.937926262617111206e-02 1.174167469143867493e-01 1.919403821229934692e-01 2.562607452273368835e-02 -2.904864586889743805e-02 -2.026451379060745239e-01 2.269577980041503906e-01 -1.813246011734008789e-01 1.618591547012329102e-01 -1.734253764152526855e-01
-7.751415669918060303e-02 1.551590263843536377e-01 -1.380592733621597290e-01 -1.468947231769561768e-01 1.386402845382690430e-01 -6.081939488649368286e-02 8.814189583063125610e-02 1.400097459554672241e-01 -1.935673356056213379e-01 3.449281156063079834e-01 1.625556498765945435e-01 -1.209996417164802551e-01 7.821270078420639038e-02 -1.324741095304489136e-01 2.983828783035278320e-01 2.118513882160186768e-01 -2.862588167190551758e-01 -8.837875723838806152e-02 1.566780172288417816e-02 3.055299073457717896e-02 2.506956756114959717e-01 2.462811321020126343e-01 2.229682952165603638e-01 -2.245831936597824097e-01 -1.296305954456329346e-01 -7.405094057321548462e-02 2.108432799577713013e-01 -2.746106982231140137e-01 5.609104409813880920e-02 6.884694099426269531e-02 2.434411793947219849e-01 2.366518601775169373e-03
3.789106607437133789e-01 1.730744987726211548e-01 -6.731345504522323608e-02 2.372211962938308716e-01 1.339625120162963867e-01 -1.409050971269607544e-01 1.564668118953704834e-01 1.796847954392433167e-02 -1.326704472303390503e-01 -1.966348886489868164e-01 1.485508382320404053e-01 2.459471486508846283e-02 7.855954766273498535e-02 9.883126616477966309e-02 1.957043707370758057e-01 2.549892365932464600e-01 -2.110050618648529053e-01 -6.167225167155265808e-02 -8.345290273427963257e-02 -8.044031262397766113e-02 3.856369853019714355e-01 3.085979521274566650e-01 -1.629251390695571899e-01 -1.954553276300430298e-02 3.367415070533752441e-01 -1.322544217109680176e-01 -7.471016049385070801e-02 5.742885172367095947e-02 2.226669341325759888e-03 -6.696459650993347168e-02 1.487399786710739136e-01 -7.647626847028732300e-02
-8.498086780309677124e-02 -4.104311019182205200e-02 1.858746632933616638e-03 -2.450548410415649414e-01 3.248582482337951660e-01 5.676698405295610428e-03 1.075838878750801086e-01 1.320453435182571411e-01 -3.688036277890205383e-02 4.535714164376258850e-02 7.786751724779605865e-03 -1.830464228987693787e-02 -5.685199983417987823e-03 -3.585518896579742432e-01 3.166213333606719971e-01 3.038118481636047363e-01 -1.541523933410644531e-01 -2.054705768823623657e-01 -1.342716217041015625e-01 7.863497734069824219e-02 2.501980960369110107e-01 8.353893458843231201e-02 -3.536125645041465759e-02 -1.812248378992080688e-01 1.192431598901748657e-01 -2.273861616849899292e-01 -1.547075062990188599e-01 1.645094156265258789e-01 1.866087019443511963e-01 5.684946477413177490e-02 -8.011075854301452637e-02 -3.409538865089416504e-01
-7.919195294380187988e-02 7.737479358911514282e-02 -3.006802499294281006e-01 -1.941019147634506226e-01 3.691358566284179688e-01 -2.426889836788177490e-01 1.585800349712371826e-01 2.814737381413578987e-03 -2.598569989204406738e-01 8.767397701740264893e-02 3.816236183047294617e-02 -2.621423602104187012e-01 8.310601115226745605e-02 -1.413446068763732910e-01 1.616339832544326782e-01 -1.648831367492675781e-02 -1.828600764274597168e-01 -1.473641991615295410e-01 -1.673525124788284302e-01 -5.639037117362022400e-02 1.204236745834350586e-01 1.799309849739074707e-01 3.490148857235908508e-02 -2.758186757564544678e-01 -6.381384562700986862e-03 -1.225104033946990967e-01 1.604956574738025665e-02 -2.393995374441146851e-01 3.996649384498596191e-02 5.989079922437667847e-02 3.730541467666625977e-01 -1.148404479026794434e-01
-3.227976560592651367e-01 -2.740357816219329834e-02 -1.725627332925796509e-01 -1.673580706119537354e-01 2.134956717491149902e-01 -2.304592169821262360e-02 2.626428306102752686e-01 4.425365105271339417e-02 1.041813716292381287e-01 1.432975232601165771e-01 9.747334569692611694e-02 5.806120857596397400e-02 2.214917987585067749e-01 -1.915297210216522217e-01 2.321309149265289307e-01 3.025706298649311066e-02 -2.072200924158096313e-01 3.879665583372116089e-02 1.461432576179504395e-01 1.606253907084465027e-02 3.775243163108825684e-01 1.434082239866256714e-01 5.395406484603881836e-02 3.823360800743103027e-02 1.908948570489883423e-01 9.749238938093185425e-02 2.084925323724746704e-01 -6.695689260959625244e-02 9.178464114665985107e-02 3.330306708812713623e-01 2.317598760128021240e-01 -1.869263648986816406e-01
-1.083138287067413330e-01 1.095518097281455994e-01 1.496219187974929810e-01 -3.119389340281486511e-02 3.115706741809844971e-01 -1.009840965270996094e-01 4.293403029441833496e-02 -1.215340942144393921e-01 1.040589436888694763e-01 -1.093913987278938293e-01 -9.529025107622146606e-02 -1.521960943937301636e-01 1.485943645238876343e-01 -3.023036122322082520e-01 2.257739901542663574e-01 -2.368825860321521759e-02 -1.510597113519906998e-02 -2.933805286884307861e-01 -1.092370152473449707e-01 -1.462149471044540405e-01 1.874931529164314270e-02 8.414272218942642212e-03 8.762914687395095825e-03 -2.132151573896408081e-01 1.674650460481643677e-01 -3.496953845024108887e-01 -1.355067640542984009e-01 -9.532377123832702637e-02 -1.987955570220947266e-01 1.258735060691833496e-01 -9.828858822584152222e-02 -4.478850364685058594e-01
2.284938991069793701e-01 1.673591285943984985e-01 -1.567425280809402466e-01 -1.526418328285217285e-01 1.146203130483627319e-01 -1.492215394973754883e-01 2.220830619335174561e-01 3.592493757605552673e-02 1.614200510084629059e-02 -1.664497703313827515e-01 6.957810372114181519e-02 -1.566112637519836426e-01 -2.956786006689071655e-02 -3.235369026660919189e-01 1.649612747132778168e-02 8.710759133100509644e-02 -4.491520673036575317e-02 -2.481383085250854492e-01 8.213461190462112427e-02 -9.216570109128952026e-02 2.022319883108139038e-01 4.366259574890136719e-01 -1.354024112224578857e-01 1.390362977981567383e-01 2.939787507057189941e-01 1.970577836036682129e-01 1.705222018063068390e-02 1.712249070405960083e-01 -9.203361719846725464e-02 2.405828237533569336e-01 2.142241895198822021e-01 3.345921169966459274e-03
9.420864284038543701e-02 1.725606024265289307e-01 1.604466140270233154e-02 -4.944678023457527161e-02 2.171323448419570923e-01 1.301547605544328690e-02 2.419670522212982178e-01 2.314936816692352295e-01 9.347710758447647095e-02 -2.577686309814453125e-01 5.739680305123329163e-02 -2.943518459796905518e-01 7.708737254142761230e-02 -4.078456759452819824e-02 1.716549247503280640e-01 -1.821894049644470215e-01 1.341427415609359741e-01 -3.457328975200653076e-01 -2.199101895093917847e-01 -8.428904414176940918e-02 2.797909975051879883e-01 1.470748484134674072e-01 5.581961944699287415e-02 -1.727532297372817993e-01 2.707508802413940430e-01 -4.425707459449768066e-02 -9.941118210554122925e-02 1.768461018800735474e-01 3.280059993267059326e-02 -1.788658648729324341e-01 2.945788502693176270e-01 -4.094178229570388794e-02
1.241418495774269104e-01 -1.661833375692367554e-01 5.710347369313240051e-02 -2.394668757915496826e-01 2.102779895067214966e-01 -1.103212125599384308e-02 -1.766633093357086182e-01 6.090683117508888245e-02 2.639215886592864990e-01 -2.414331398904323578e-02 2.030039019882678986e-02 -2.513520121574401855e-01 1.074688583612442017e-01 2.400464564561843872e-01 3.038779273629188538e-02 1.238407120108604431e-01 6.634023785591125488e-02 -1.292374283075332642e-01 -1.034853309392929077e-01 -2.317767739295959473e-01 3.345759809017181396e-01 1.334191411733627319e-01 -1.578510254621505737e-01 -2.638429999351501465e-01 1.808170974254608154e-01 -4.698075354099273682e-02 -7.931215688586235046e-03 -2.381916046142578125e-01 -3.038565516471862793e-01 2.058763951063156128e-01 -6.300700455904006958e-02 -2.401260286569595337e-01
1.431026756763458252e-01 -1.247152239084243774e-01 -1.208804175257682800e-01 -1.825606673955917358e-01 1.004423350095748901e-01 -1.485600620508193970e-01 -1.099252924323081970e-01 2.053252793848514557e-02 5.227885022759437561e-02 1.740348339080810547e-02 -1.393376588821411133e-01 -3.818255662918090820e-01 1.849019080400466919e-01 -2.136366963386535645e-01 1.277638375759124756e-01 2.016691863536834717e-01 -3.160090744495391846e-01 -1.511988192796707153e-01 -1.325990408658981323e-01 -2.339797616004943848e-01 1.194892451167106628e-01 1.706475317478179932e-01 -4.836243763566017151e-02 -2.786073982715606689e-01 2.467555850744247437e-01 -1.972855776548385620e-01 -2.274456620216369629e-01 -7.589169591665267944e-02 -3.638518275693058968e-03 -5.168107524514198303e-02 -2.079692482948303223e-01 -2.113071382045745850e-01
3.152599185705184937e-02 -3.356871753931045532e-02 -9.464263916015625000e-02 3.399112075567245483e-02 2.434557825326919556e-01 -6.446456164121627808e-02 -8.266591280698776245e-02 4.254567623138427734e-02 -7.393942773342132568e-02 7.322596758604049683e-02 1.261138636618852615e-02 -1.450920403003692627e-01 1.478512138128280640e-01 -2.995655499398708344e-02 2.145414650440216064e-01 -3.423172980546951294e-02 -4.246844723820686340e-02 -5.295931696891784668e-01 -1.833911985158920288e-02 -2.534848153591156006e-01 7.807694375514984131e-02 1.874069571495056152e-01 -2.055745273828506470e-01 -6.474310159683227539e-02 -1.911191456019878387e-02 -2.353316098451614380e-01 2.034843266010284424e-01 5.883482750505208969e-03 1.394007168710231781e-02 -1.861838996410369873e-01 4.294672906398773193e-01 -2.503568530082702637e-01
4.360000044107437134e-02 -1.892114616930484772e-02 -1.274703722447156906e-02 -2.458751648664474487e-01 2.799603641033172607e-01 1.871847510337829590e-01 -8.239466696977615356e-03 2.236115336418151855e-01 1.526600718498229980e-01 1.392473131418228149e-01 1.171341687440872192e-01 2.321374043822288513e-02 7.026530336588621140e-03 -3.945305943489074707e-01 1.815896183252334595e-01 1.272351145744323730e-01 -1.999257951974868774e-01 -1.714339554309844971e-01 -5.477967113256454468e-02 1.490285843610763550e-01 2.254687994718551636e-01 4.898365586996078491e-02 -2.686411440372467041e-01 1.257167309522628784e-01 1.673609316349029541e-01 7.729156315326690674e-02 2.137042209506034851e-02 2.431805431842803955e-01 3.593485429883003235e-02 1.720699071884155273e-01 1.360248029232025146e-01 -3.647718429565429688e-01
-4.719884321093559265e-02 -1.939640194177627563e-01 -1.675814241170883179e-01 -2.068011760711669922e-01 9.427175670862197876e-02 3.069996237754821777e-01 -2.299194224178791046e-02 -7.020212709903717041e-02 2.788459062576293945e-01 4.003791138529777527e-02 -8.664211630821228027e-02 -2.018007934093475342e-01 4.894603043794631958e-02 -3.432223200798034668e-02 1.019665747880935669e-01 -5.962710827589035034e-02 -1.563082635402679443e-01 -2.479621171951293945e-01 -3.679842501878738403e-02 -3.646910488605499268e-01 1.615970879793167114e-01 7.290591299533843994e-02 -1.571013629436492920e-01 -1.474961489439010620e-01 4.037904441356658936e-01 6.234121695160865784e-02 -9.493528306484222412e-02 -3.125054836273193359e-01 -1.033178642392158508e-01 1.108695864677429199e-01 1.982130557298660278e-01 -3.994772210717201233e-02
2.060915082693099976e-01 4.427407085895538330e-01 9.702470898628234863e-02 2.146458020433783531e-03 2.672083377838134766e-01 3.259947299957275391e-01 -9.949265420436859131e-02 1.334740072488784790e-01 -4.095193371176719666e-02 2.546919323503971100e-02 3.247699141502380371e-02 2.847173064947128296e-02 1.195717081427574158e-01 1.085160076618194580e-01 2.037164568901062012e-01 3.998730480670928955e-01 -1.217228844761848450e-01 -2.345968037843704224e-01 -8.172249794006347656e-02 -1.064675152301788330e-01 1.174890697002410889e-01 -1.419003158807754517e-01 1.720147281885147095e-01 -1.371670961380004883e-01 4.860567674040794373e-02 6.579163484275341034e-03 -2.497498989105224609e-01 -8.983397483825683594e-02 -2.793980762362480164e-02 1.149476096034049988e-01 6.166034191846847534e-02 -2.327720075845718384e-01
8.599357306957244873e-02 1.068565770983695984e-01 2.826792895793914795e-01 1.639893949031829834e-01 2.106924951076507568e-01 8.866894245147705078e-02 2.689630985260009766e-01 1.267408281564712524e-01 -7.206029444932937622e-02 4.469067230820655823e-02 -8.038263767957687378e-02 1.084151957184076309e-02 1.483159810304641724e-01 -1.146921217441558838e-01 4.505604803562164307e-01 -8.654746413230895996e-02 8.735318481922149658e-02 -1.231744214892387390e-01 -1.863640993833541870e-01 -1.693883091211318970e-01 1.783885657787322998e-01 1.543357819318771362e-01 -1.330842375755310059e-01 -1.097629889845848083e-01 -5.457427352666854858e-02 4.200389981269836426e-02 2.839681804180145264e-01 -1.920370608568191528e-01 -2.732637524604797363e-01 -5.336390435695648193e-02 2.872684299945831299e-01 -1.427662670612335205e-01
2.162646353244781494e-01 1.455424875020980835e-01 4.599709808826446533e-02 -1.596778035163879395e-01 3.651929199695587158e-01 1.086539626121520996e-01 1.189588233828544617e-01 2.177325636148452759e-01 1.764498203992843628e-01 -1.049072220921516418e-01 -1.460752785205841064e-01 4.160646349191665649e-02 3.251034021377563477e-01 -2.341294884681701660e-01 -7.512650638818740845e-02 9.399514645338058472e-02 -1.069270670413970947e-01 -1.559694707393646240e-01 7.649916410446166992e-02 -2.767147030681371689e-03 2.473592609167098999e-01 3.026777505874633789e-01 -8.582048118114471436e-02 4.849827289581298828e-02 1.698781400918960571e-01 6.428453326225280762e-02 -1.387883275747299194e-01 6.571315973997116089e-02 2.093505859375000000e-01 1.995291560888290405e-01 1.426568627357482910e-01 -3.046435117721557617e-01
6.534728407859802246e-02 1.085416004061698914e-01 -1.579532474279403687e-01 -6.623293459415435791e-02 1.947150230407714844e-01 -6.253439188003540039e-02 -6.918478757143020630e-02 2.138407677412033081e-01 -4.359652101993560791e-02 2.697408199310302734e-01 3.932695463299751282e-02 -1.524666547775268555e-01 7.580569386482238770e-02 8.034618943929672241e-02 1.653631180524826050e-01 2.357983291149139404e-01 2.125737965106964111e-01 -3.869788050651550293e-01 -2.260018140077590942e-01 -3.166778683662414551e-01 9.697943925857543945e-02 -4.992993548512458801e-03 -7.628074288368225098e-02 -1.718113571405410767e-01 1.394895464181900024e-01 7.324708253145217896e-02 -2.453531473875045776e-01 2.138855010271072388e-01 7.614275906234979630e-03 7.916827499866485596e-02 3.630804419517517090e-01 -8.764705061912536621e-02
3.890569210052490234e-01 9.408891201019287109e-02 -1.088206321001052856e-01 2.203999608755111694e-01 2.147431671619415283e-01 -1.238054484128952026e-01 1.312693506479263306e-01 7.364041358232498169e-02 8.977635204792022705e-02 -2.165668606758117676e-01 1.286721788346767426e-02 6.849793344736099243e-02 3.781269118189811707e-02 1.985708922147750854e-01 2.567561864852905273e-01 8.887487649917602539e-02 -3.348295986652374268e-01 -2.285521626472473145e-01 -7.268308848142623901e-02 3.508034721016883850e-02 3.762717545032501221e-01 3.159977495670318604e-01 -1.732156574726104736e-01 5.114949494600296021e-02 1.394950598478317261e-01 5.150271579623222351e-02 -1.734678866341710091e-03 2.043706551194190979e-02 4.124213755130767822e-02 -8.768198080360889435e-03 7.602864503860473633e-02 -2.139161229133605957e-01
1.598879098892211914e-01 -8.488924801349639893e-02 -2.827104628086090088e-01 -2.287550121545791626e-01 2.935263812541961670e-01 1.650301069021224976e-01 1.206404790282249451e-01 1.972689181566238403e-01 -8.776744455099105835e-02 -1.389508843421936035e-01 3.332917392253875732e-01 -2.056130021810531616e-01 1.130881458520889282e-01 -2.115373015403747559e-01 6.624481827020645142e-02 -5.221474543213844299e-02 -3.633454814553260803e-02 -1.591732203960418701e-01 -1.306846737861633301e-01 9.546431899070739746e-02 5.580808967351913452e-02 3.022356033325195312e-01 -1.804259568452835083e-01 -2.375982850790023804e-01 2.002249658107757568e-01 9.562728554010391235e-02 -1.543188542127609253e-01 -1.257784068584442139e-01 5.643836408853530884e-02 -2.211652696132659912e-02 2.170879542827606201e-01 -2.170372456312179565e-01
1.469175666570663452e-01 4.450497627258300781e-01 2.272806875407695770e-02 2.757733874022960663e-02 1.302069127559661865e-01 2.068015336990356445e-01 1.002082377672195435e-01 1.893813759088516235e-01 -1.821217685937881470e-01 -2.848078012466430664e-01 -1.798222772777080536e-02 -5.139283463358879089e-02 -8.919928967952728271e-02 9.779877215623855591e-02 3.856859803199768066e-01 1.445821225643157959e-01 -1.790072768926620483e-01 -2.829174697399139404e-02 -5.741285532712936401e-02 -1.133373156189918518e-01 2.308389395475387573e-01 6.253095716238021851e-02 -7.323864102363586426e-02 3.311018692329525948e-03 1.450350731611251831e-01 1.116387471556663513e-01 -3.384720534086227417e-02 1.868280619382858276e-01 -1.242051050066947937e-01 9.764139354228973389e-02 4.875373095273971558e-02 -4.007121920585632324e-01
7.756074517965316772e-02 -9.800612926483154297e-02 -2.854201570153236389e-02 -1.654092669486999512e-01 2.210098356008529663e-01 -4.681460186839103699e-02 2.750521898269653320e-02 4.374268054962158203e-01 -3.610140457749366760e-02 -2.399362623691558838e-01 -5.302932485938072205e-02 -2.039220780134201050e-01 -6.542048603296279907e-02 -1.283276081085205078e-01 -1.389739196747541428e-02 6.972572207450866699e-02 5.099343508481979370e-02 -3.389925956726074219e-01 -1.467280089855194092e-01 -7.283677905797958374e-02 2.467542886734008789e-01 3.788423240184783936e-01 2.639137208461761475e-01 -4.154577106237411499e-02 1.511522680521011353e-01 2.495447397232055664e-01 -1.411424428224563599e-01 -1.679418608546257019e-02 3.748321533203125000e-02 -2.604763209819793701e-02 2.315029054880142212e-01 -5.348431691527366638e-02
1.551918387413024902e-01 -3.072234056890010834e-02 -1.456945687532424927e-01 -3.798444056883454323e-03 1.017712131142616272e-01 -1.247785314917564392e-01 2.437276095151901245e-01 1.627377122640609741e-01 -2.011695690453052521e-02 5.282674357295036316e-02 -1.109020877629518509e-02 -3.604068979620933533e-02 2.577840983867645264e-01 -2.723870873451232910e-01 1.621454209089279175e-01 3.664396405220031738e-01 -3.420737981796264648e-01 -2.013635039329528809e-01 6.081384606659412384e-03 6.132716313004493713e-02 2.149327248334884644e-01 -1.149729117751121521e-01 -1.839682906866073608e-01 -8.456444740295410156e-02 2.005755305290222168e-01 2.426082193851470947e-01 -4.668463394045829773e-02 1.304134130477905273e-01 3.955475240945816040e-02 2.972052097320556641e-01 3.988798707723617554e-02 -2.540666460990905762e-01
-5.819487571716308594e-02 -8.263780921697616577e-02 -9.445412456989288330e-02 1.770374178886413574e-01 1.767561435699462891e-01 -1.273980140686035156e-01 1.318902075290679932e-01 8.536037057638168335e-02 -5.873331427574157715e-02 7.918330281972885132e-02 -1.796563714742660522e-01 3.781072050333023071e-02 1.156565174460411072e-01 -2.506217360496520996e-01 1.870178431272506714e-01 1.365473717451095581e-01 -2.555847465991973877e-01 4.262705519795417786e-02 -3.221270069479942322e-02 2.409357205033302307e-02 2.366029620170593262e-01 1.918815672397613525e-01 -5.928040295839309692e-02 -4.234852269291877747e-02 -3.169830888509750366e-02 -9.427411109209060669e-02 -1.531110107898712158e-01 -6.152117624878883362e-02 8.148725330829620361e-02 4.438329637050628662e-01 3.513103723526000977e-01 -4.160517156124114990e-01
2.624378502368927002e-01 2.424603402614593506e-01 2.090333402156829834e-01 -3.119476139545440674e-02 3.216477036476135254e-01 5.381506308913230896e-02 1.464880704879760742e-01 1.356839388608932495e-01 -2.608358860015869141e-02 -6.539900600910186768e-02 -2.025817781686782837e-01 -9.153278917074203491e-02 -6.801144033670425415e-02 -1.208300292491912842e-01 1.760406196117401123e-01 -1.182986572384834290e-01 -2.290046066045761108e-01 -6.193782761693000793e-02 -3.803280740976333618e-02 1.071919500827789307e-01 5.816090106964111328e-02 2.317611277103424072e-01 -2.442523650825023651e-02 -3.807628750801086426e-01 1.545350253582000732e-01 -1.908287107944488525e-01 1.718911975622177124e-01 -2.174378782510757446e-01 4.247602075338363647e-02 -9.211324155330657959e-03 3.872334063053131104e-01 -4.487575963139533997e-02
3.504023253917694092e-01 1.457858681678771973e-01 -1.225566193461418152e-01 -1.081224754452705383e-01 3.825207948684692383e-01 2.609291672706604004e-02 1.778088808059692383e-01 -8.921343833208084106e-02 4.521012678742408752e-02 1.408643722534179688e-01 2.100166827440261841e-01 -4.853178746998310089e-03 -1.617377251386642456e-01 -1.724094897508621216e-01 2.959649562835693359e-01 5.361885204911231995e-02 -2.195146232843399048e-01 -2.450960129499435425e-01 -2.347820550203323364e-01 -3.051777184009552002e-01 -6.108192354440689087e-02 9.066723287105560303e-02 -3.504377976059913635e-02 1.234858408570289612e-01 -5.670468509197235107e-02 1.217737272381782532e-01 -1.102018803358078003e-01 -8.220180124044418335e-02 1.833101361989974976e-01 1.289270669221878052e-01 8.806168287992477417e-02 -2.245794385671615601e-01
1.444893181324005127e-01 -3.772127330303192139e-01 1.423067152500152588e-01 -1.236631795763969421e-01 2.786214351654052734e-01 6.964889168739318848e-02 -9.325173497200012207e-02 6.635218113660812378e-02 4.031188040971755981e-02 -2.981649711728096008e-02 -3.380219265818595886e-02 -2.741443812847137451e-01 2.254573106765747070e-01 -6.839832640253007412e-04 5.567362904548645020e-02 3.268770873546600342e-02 -1.211227029561996460e-01 3.665827587246894836e-02 3.427285235375165939e-03 -2.998935580253601074e-01 1.511893421411514282e-01 2.305816300213336945e-02 -1.474146991968154907e-01 -6.253372877836227417e-02 2.514260113239288330e-01 1.411805767565965652e-02 -1.861076951026916504e-01 -4.073900878429412842e-01 -5.114974081516265869e-02 2.041049748659133911e-01 2.366614341735839844e-01 -2.293564677238464355e-01
1.129770427942276001e-01 -1.278459280729293823e-01 3.244748115539550781e-01 2.110154926776885986e-01 1.034832447767257690e-01 -6.523351371288299561e-02 3.146728575229644775e-01 1.342357844114303589e-01 1.053347662091255188e-01 1.214943155646324158e-01 1.101467665284872055e-02 -2.473767548799514771e-01 -1.295146346092224121e-01 -1.203540638089179993e-01 3.433515727519989014e-01 1.797848194837570190e-01 -9.422340244054794312e-02 -1.781421601772308350e-01 6.202809512615203857e-02 -1.787584088742733002e-02 1.685526520013809204e-01 -1.717240512371063232e-01 2.949171885848045349e-02 -2.026102393865585327e-01 2.020481824874877930e-01 8.062769472599029541e-02 2.558790147304534912e-01 -2.474789023399353027e-01 -2.082210630178451538e-01 -2.007523365318775177e-02 2.092824727296829224e-01 -1.192939057946205139e-01
4.647956490516662598e-01 5.565749481320381165e-02 -1.737837195396423340e-01 -2.397252991795539856e-02 6.021212041378021240e-02 3.237081691622734070e-03 7.372435927391052246e-02 1.735964119434356689e-01 -1.268656104803085327e-01 4.288503527641296387e-02 4.670184478163719177e-02 2.744413353502750397e-02 7.672248780727386475e-02 -4.156816899776458740e-01 1.600319743156433105e-01 5.541427806019783020e-02 -3.613803982734680176e-01 -2.437190711498260498e-01 -1.121884211897850037e-02 1.651888899505138397e-02 2.916378974914550781e-01 -2.988743782043457031e-02 -1.148798838257789612e-01 -1.175963133573532104e-01 -3.299652785062789917e-02 1.336169987916946411e-01 -7.050931453704833984e-02 1.447651386260986328e-01 -1.434055157005786896e-02 2.667571902275085449e-01 1.642318367958068848e-01 -1.899592876434326172e-01
1.038690283894538879e-01 2.413935214281082153e-01 1.544117778539657593e-01 2.267168164253234863e-01 7.793132215738296509e-02 1.644401550292968750e-01 6.412959843873977661e-02 1.209238395094871521e-01 -1.654253304004669189e-01 -9.054384380578994751e-02 -1.696099340915679932e-02 -1.068717911839485168e-01 8.174796402454376221e-02 -2.007215917110443115e-01 2.396654188632965088e-01 -1.347562521696090698e-01 7.526094466447830200e-02 -2.824167013168334961e-01 -2.408776134252548218e-01 1.195601560175418854e-02 1.878529489040374756e-01 1.314549893140792847e-01 1.519902646541595459e-01 -1.519098877906799316e-01 2.553491890430450439e-01 2.913431823253631592e-02 3.889350295066833496e-01 -1.685148030519485474e-01 -9.169041179120540619e-03 -6.414286047220230103e-02 3.718861341476440430e-01 -5.875173956155776978e-02
3.848055005073547363e-01 2.896347641944885254e-02 -1.763864606618881226e-01 -8.316136896610260010e-02 3.673284649848937988e-01 -4.835851863026618958e-02 3.423804342746734619e-01 -1.186735928058624268e-02 1.072875261306762695e-01 1.032188013195991516e-01 7.947424054145812988e-02 -6.707178056240081787e-02 -1.951383352279663086e-01 -2.455821335315704346e-01 1.814332455396652222e-01 2.112594097852706909e-01 -2.704631090164184570e-01 -1.420064121484756470e-01 -9.333162009716033936e-02 -2.481157779693603516e-01 -6.404456496238708496e-02 1.710665374994277954e-01 4.488810524344444275e-02 -5.666108336299657822e-04 -4.698133841156959534e-02 1.639603525400161743e-01 -1.452272385358810425e-02 -1.216835454106330872e-01 1.546726822853088379e-01 9.729916602373123169e-02 9.775750339031219482e-02 -2.519561946392059326e-01
1.963095813989639282e-01 3.699058142956346273e-04 -1.126811504364013672e-01 -2.405145764350891113e-01 3.987320959568023682e-01 3.353833779692649841e-02 1.208472475409507751e-01 -7.007646374404430389e-03 2.603550851345062256e-01 1.339798420667648315e-01 2.605933845043182373e-01 3.070705384016036987e-02 -1.433575153350830078e-01 -7.483254373073577881e-02 2.762516438961029053e-01 2.213404923677444458e-01 -1.268564760684967041e-01 -6.500079482793807983e-02 -2.351958006620407104e-01 -1.936220228672027588e-01 3.530940413475036621e-02 8.934309706091880798e-03 -6.464303284883499146e-02 -1.587758809328079224e-01 1.006233990192413330e-01 3.509949520230293274e-02 -1.539111584424972534e-01 -6.288427114486694336e-02 -3.620352654252201319e-04 2.643695771694183350e-01 -2.090477198362350464e-02 -3.961564004421234131e-01
-8.760893344879150391e-02 1.753879487514495850e-01 -3.929486870765686035e-02 5.295644327998161316e-02 -2.691916935145854950e-02 1.834599375724792480e-01 -1.535218954086303711e-01 -1.904766634106636047e-02 1.383476257324218750e-01 4.238235577940940857e-02 -1.424306929111480713e-01 -3.809058070182800293e-01 -5.997423827648162842e-02 4.807667434215545654e-02 4.079253375530242920e-01 2.133253067731857300e-01 1.521586719900369644e-02 -2.599845826625823975e-01 -1.799224317073822021e-01 -2.147618830204010010e-01 4.243322908878326416e-01 5.732009932398796082e-02 -7.268431782722473145e-02 5.033423751592636108e-02 4.924924299120903015e-02 -2.368556894361972809e-02 3.097466826438903809e-01 1.834962368011474609e-01 -1.660569757223129272e-02 1.513319760560989380e-01 -2.143153920769691467e-02 -3.248331323266029358e-02
-4.726580157876014709e-02 2.656269669532775879e-01 -2.798366919159889221e-02 -1.043037623167037964e-01 6.723676621913909912e-02 1.039965823292732239e-01 1.466911379247903824e-02 -2.096132785081863403e-01 -9.006020613014698029e-03 -1.431244462728500366e-01 2.297866344451904297e-01 -2.277632951736450195e-01 2.940070442855358124e-02 -9.539793431758880615e-02 -8.324614912271499634e-02 3.531795740127563477e-01 -5.443935394287109375e-01 -1.711750477552413940e-01 -9.887127578258514404e-02 -1.522215753793716431e-01 3.458860218524932861e-01 6.799653917551040649e-02 -1.282108873128890991e-01 1.579563766717910767e-01 1.129745915532112122e-01 6.141566671431064606e-03 -6.355830281972885132e-02 5.802555009722709656e-02 -1.476190984249114990e-01 -3.957850486040115356e-02 7.120321691036224365e-02 -1.276162266731262207e-01
-1.270789206027984619e-01 -1.870848610997200012e-02 -1.012746840715408325e-01 1.008246839046478271e-01 8.641162514686584473e-02 1.768980622291564941e-01 -2.575938776135444641e-02 4.059519469738006592e-01 -4.131513461470603943e-02 -8.094971068203449249e-03 -9.222113341093063354e-02 -1.154243052005767822e-01 3.632880151271820068e-01 1.518372446298599243e-01 2.625265717506408691e-01 -1.239814981818199158e-01 3.927544131875038147e-02 -2.482574880123138428e-01 -4.048512130975723267e-02 -2.389518320560455322e-01 2.921330928802490234e-01 2.072071842849254608e-02 -8.081399649381637573e-02 -3.903313875198364258e-01 -3.420613706111907959e-02 5.423812195658683777e-02 9.804083406925201416e-02 -4.679195582866668701e-02 -2.182924151420593262e-01 6.733029335737228394e-02 2.003661990165710449e-01 -1.453171521425247192e-01
-1.972205787897109985e-01 9.317961335182189941e-02 5.380058661103248596e-02 5.693506821990013123e-02 1.977874487638473511e-01 -5.250237137079238892e-02 -1.312311887741088867e-01 9.803639352321624756e-02 1.967526823282241821e-01 -1.698156818747520447e-03 -3.951663896441459656e-02 -1.289106756448745728e-01 2.704043090343475342e-01 -1.695254445075988770e-01 3.899294734001159668e-01 -1.155492141842842102e-01 -2.133504301309585571e-01 -3.996828496456146240e-01 -1.336594820022583008e-01 -1.539847850799560547e-01 3.794417902827262878e-02 1.349690705537796021e-01 -2.533016204833984375e-01 -1.227281689643859863e-01 8.397394558414816856e-04 -3.176829516887664795e-01 5.473935231566429138e-02 8.880145102739334106e-02 -4.882609471678733826e-02 5.382898077368736267e-02 2.636385262012481689e-01 -1.453098058700561523e-01
-1.615476422011852264e-02 4.042311608791351318e-01 2.468287646770477295e-01 2.374599426984786987e-01 2.106857448816299438e-01 7.257668673992156982e-02 -1.781098842620849609e-01 2.270659506320953369e-01 2.220693081617355347e-01 -2.625435963273048401e-02 5.794665217399597168e-02 -9.177432209253311157e-02 3.012969493865966797e-01 -1.427915394306182861e-01 1.755608767271041870e-01 9.117527864873409271e-03 -8.940240740776062012e-02 -3.116490542888641357e-01 2.477809600532054901e-02 -8.757327497005462646e-02 1.896207332611083984e-01 2.324379235506057739e-01 6.754606962203979492e-02 -2.055525034666061401e-02 2.848514318466186523e-01 -4.092628136277198792e-02 -1.248500123620033264e-01 -1.185000166296958923e-01 1.448370069265365601e-01 -1.548164244741201401e-02 -1.593247056007385254e-01 -1.217043623328208923e-01
4.023636877536773682e-02 5.512507557868957520e-01 2.771290019154548645e-02 -6.833870708942413330e-02 3.444058895111083984e-01 2.407104223966598511e-01 7.067552953958511353e-02 3.796512261033058167e-02 1.031194552779197693e-01 -5.224068835377693176e-02 -7.979124784469604492e-03 9.136951714754104614e-02 1.327979713678359985e-01 -7.511140406131744385e-02 1.639785170555114746e-01 1.941073983907699585e-01 -1.260121539235115051e-02 -2.022210955619812012e-01 -9.855146706104278564e-02 5.003588646650314331e-02 2.354610860347747803e-01 -6.010327115654945374e-02 1.446820944547653198e-01 -1.257566660642623901e-01 2.374853193759918213e-01 -4.189767688512802124e-02 -2.261738479137420654e-01 -5.972014740109443665e-02 -2.080193161964416504e-01 2.412562966346740723e-01 4.866316542029380798e-02 -1.751091629266738892e-01
-6.827645469456911087e-03 -7.047370076179504395e-02 -4.410005733370780945e-02 -1.399830263108015060e-02 1.818420737981796265e-01 3.771198913455009460e-02 9.650542587041854858e-02 1.230001747608184814e-01 -1.807931512594223022e-01 -3.537847846746444702e-02 9.827466309070587158e-02 -1.649325937032699585e-01 -5.651692673563957214e-02 6.397807598114013672e-02 8.800840377807617188e-02 -1.821234524250030518e-01 -1.634861975908279419e-01 -2.590631246566772461e-01 -1.043389886617660522e-01 -1.057320907711982727e-01 4.920317232608795166e-01 2.302101813256740570e-02 2.214135080575942993e-01 1.913258880376815796e-01 -1.385086923837661743e-01 -2.227910161018371582e-01 -2.288910597562789917e-01 4.505692794919013977e-02 -3.666830062866210938e-01 1.254938095808029175e-01 7.769779115915298462e-02 -3.021075129508972168e-01
-1.214160118252038956e-03 9.800653159618377686e-02 7.222127169370651245e-02 4.282196611166000366e-02 5.358367785811424255e-02 -1.036093309521675110e-01 -1.842756122350692749e-01 1.354916989803314209e-01 9.285123646259307861e-02 -1.836101561784744263e-01 -3.437995538115501404e-02 -1.548643559217453003e-01 3.761951327323913574e-01 6.138333678245544434e-02 9.688734263181686401e-02 -2.598080225288867950e-02 -1.750480979681015015e-01 5.797646567225456238e-02 -2.435480207204818726e-01 -2.395589798688888550e-01 3.588293492794036865e-01 3.147407993674278259e-02 -3.581414222717285156e-01 -2.194852977991104126e-01 1.529597397893667221e-02 -3.377512693405151367e-01 3.725783899426460266e-02 -3.047377616167068481e-02 -2.057046592235565186e-01 5.768250674009323120e-02 1.130915507674217224e-01 -2.502334117889404297e-01
3.921468183398246765e-02 2.017241418361663818e-01 1.216984093189239502e-01 1.555515080690383911e-01 2.537735998630523682e-01 -1.023801639676094055e-01 -8.220624923706054688e-02 2.340152263641357422e-01 3.693074360489845276e-02 -2.081497162580490112e-01 1.194436922669410706e-01 -2.719823122024536133e-01 3.385109901428222656e-01 2.807094529271125793e-02 -4.658252000808715820e-02 -7.296903431415557861e-02 -1.391795426607131958e-01 -8.874733746051788330e-02 -8.771151304244995117e-02 -3.357107639312744141e-01 9.455429017543792725e-02 1.268245875835418701e-01 1.307366043329238892e-01 -1.040109321475028992e-01 1.745217144489288330e-01 5.541917681694030762e-02 -1.946474611759185791e-02 -9.060438722372055054e-02 1.721726953983306885e-01 3.148768544197082520e-01 3.893333971500396729e-01 -5.907549336552619934e-02
3.991692364215850830e-01 6.423711776733398438e-02 -7.071784138679504395e-02 4.182404279708862305e-02 1.839661747217178345e-01 7.914370298385620117e-02 1.405320614576339722e-01 2.120703756809234619e-01 -3.533888608217239380e-02 2.112423777580261230e-01 2.653272124007344246e-03 -2.883894145488739014e-01 6.428859382867813110e-02 -6.550990045070648193e-02 9.867737442255020142e-02 2.318401783704757690e-01 -3.874821364879608154e-01 1.505091637372970581e-01 -2.283088564872741699e-01 -3.446880355477333069e-02 1.945731341838836670e-01 2.017693519592285156e-01 -1.581125557422637939e-01 -2.817730978131294250e-02 -1.614303290843963623e-01 -4.859309270977973938e-02 1.482892185449600220e-01 2.522749006748199463e-01 7.247207313776016235e-02 1.778876632452011108e-01 2.060943692922592163e-01 -1.008017361164093018e-02
2.944253385066986084e-01 2.581420540809631348e-01 1.017161086201667786e-01 7.078334689140319824e-02 -1.140702739357948303e-01 2.044868320226669312e-01 -1.504701189696788788e-02 8.909435570240020752e-02 -1.326864957809448242e-01 -1.529633849859237671e-01 4.934873804450035095e-02 4.306098446249961853e-02 -4.423236101865768433e-02 5.270149186253547668e-02 2.570523619651794434e-01 1.772198081016540527e-02 -2.928192317485809326e-01 -1.495412290096282959e-01 -5.930917337536811829e-03 -2.361978739500045776e-01 3.146334886550903320e-01 2.220286428928375244e-01 4.298131540417671204e-02 4.940816760063171387e-02 -1.032118722796440125e-01 1.920170783996582031e-01 1.472025662660598755e-01 -1.081777922809123993e-02 -4.359034076333045959e-02 6.947096437215805054e-02 3.266186714172363281e-01 -3.907520473003387451e-01
1.005379781126976013e-01 -1.445608139038085938e-01 -2.221360206604003906e-01 6.196578219532966614e-02 3.844291269779205322e-01 1.291387975215911865e-01 1.055153384804725647e-01 -5.378295481204986572e-02 -1.019993498921394348e-01 4.013144597411155701e-02 -3.428666293621063232e-01 -3.213235139846801758e-01 -4.447038099169731140e-02 -6.477996706962585449e-03 3.547612428665161133e-01 3.908190876245498657e-02 -9.224478900432586670e-02 6.748935207724571228e-03 -6.497730314731597900e-02 -2.644795179367065430e-01 2.590617537498474121e-01 -1.065119653940200806e-01 -1.613775938749313354e-01 1.098734885454177856e-01 2.139087766408920288e-01 9.435016661882400513e-02 -1.554720997810363770e-01 -2.547443807125091553e-01 2.455911971628665924e-02 -8.343145996332168579e-02 -1.031809598207473755e-01 -1.177453249692916870e-01
7.080922275781631470e-02 -1.522176899015903473e-02 1.905661523342132568e-01 6.219032034277915955e-02 -1.649067699909210205e-01 1.680956929922103882e-01 3.931222259998321533e-01 4.824581369757652283e-02 1.675092056393623352e-02 1.023193225264549255e-01 -3.884128853678703308e-02 -5.593989044427871704e-02 -3.568037599325180054e-02 -4.668202623724937439e-02 3.233465850353240967e-01 1.776794791221618652e-01 6.764247268438339233e-02 -2.911288142204284668e-01 -3.973896801471710205e-01 -3.246757686138153076e-01 2.424415349960327148e-01 1.445144712924957275e-01 -1.512412074953317642e-02 6.981936842203140259e-02 -6.040477007627487183e-02 -5.083565413951873779e-02 -1.144430935382843018e-01 1.554719638079404831e-02 -1.646315902471542358e-01 6.494656950235366821e-02 2.097610384225845337e-01 -2.344388067722320557e-01
6.383731495589017868e-03 1.420482993125915527e-01 -2.748491764068603516e-01 -2.983844093978404999e-02 4.252606332302093506e-01 2.822491824626922607e-01 -6.708248518407344818e-03 2.388748899102210999e-02 -2.086547613143920898e-01 -8.286208659410476685e-02 2.890985906124114990e-01 -3.485425412654876709e-01 1.277243047952651978e-01 -2.012875527143478394e-01 1.466846559196710587e-02 2.227096706628799438e-01 -3.478829860687255859e-01 -8.896522223949432373e-02 -2.815338075160980225e-01 4.537802934646606445e-02 1.362206786870956421e-01 8.224024623632431030e-02 -7.518467307090759277e-02 -2.531678974628448486e-02 3.039351291954517365e-02 1.741862855851650238e-02 -1.274503469467163086e-01 2.705470845103263855e-02 -1.177883446216583252e-01 -7.518234103918075562e-02 -2.162247151136398315e-02 -6.843663286417722702e-03
1.505721081048250198e-02 -1.244786828756332397e-01 -1.323572099208831787e-01 1.400881726294755936e-02 2.790092527866363525e-01 1.889482885599136353e-01 2.480607926845550537e-01 -1.715359278023242950e-02 -5.296287313103675842e-02 -3.595331311225891113e-02 5.664211511611938477e-02 -1.828689128160476685e-01 1.220686137676239014e-01 6.833627820014953613e-02 -4.386030882596969604e-02 2.682952582836151123e-01 -4.478437602519989014e-01 2.418248681351542473e-03 1.963097602128982544e-03 -2.304417788982391357e-01 1.536823660135269165e-01 -1.984484344720840454e-01 -2.194983810186386108e-01 -3.074806332588195801e-01 1.673412472009658813e-01 6.215827539563179016e-02 -1.213707178831100464e-01 -1.664685644209384918e-02 3.216223716735839844e-01 5.360382422804832458e-02 -8.742468059062957764e-02 -1.916528791189193726e-01
-1.660774499177932739e-01 3.186520934104919434e-01 -1.033149361610412598e-01 9.109280258417129517e-02 2.991133630275726318e-01 6.187112629413604736e-02 -2.079509757459163666e-02 1.681523770093917847e-02 -2.297579497098922729e-01 -1.972287334501743317e-02 -1.667655408382415771e-01 -3.973370417952537537e-02 1.115747988224029541e-01 -2.602142654359340668e-02 1.928970366716384888e-01 4.826813936233520508e-02 3.891862928867340088e-02 -1.485133171081542969e-01 -3.265600502490997314e-01 -4.249243736267089844e-01 1.638474613428115845e-01 1.096277758479118347e-01 2.062657326459884644e-01 -7.745160162448883057e-02 -1.191436201333999634e-01 -1.862390153110027313e-02 -1.684812456369400024e-01 -2.488645464181900024e-01 -1.079900264739990234e-01 -1.915613748133182526e-02 1.683101058006286621e-01 -2.815361022949218750e-01
-4.165805131196975708e-02 2.266838215291500092e-02 7.167521864175796509e-02 -1.396026164293289185e-01 3.121385872364044189e-01 5.416808277368545532e-02 1.611579209566116333e-01 3.091921806335449219e-01 -1.671856492757797241e-01 2.398465722799301147e-01 6.106561049818992615e-02 -1.882855296134948730e-01 1.002434864640235901e-01 -1.020658239722251892e-01 1.608404964208602905e-01 1.794854104518890381e-01 -8.947657048702239990e-02 -3.800660371780395508e-02 1.265196800231933594e-01 -2.615656256675720215e-01 2.679941654205322266e-01 1.671158075332641602e-01 2.793211936950683594e-01 -4.324685633182525635e-01 2.351092845201492310e-01 8.533583581447601318e-02 8.264351636171340942e-02 2.099941857159137726e-02 -7.689531147480010986e-02 -3.417799994349479675e-02 -1.112583875656127930e-01 4.234257619827985764e-03
1.469255685806274414e-01 -1.320529729127883911e-01 7.751017063856124878e-02 -2.608624100685119629e-01 2.636590898036956787e-01 -1.559891700744628906e-01 3.069655001163482666e-01 2.106596082448959351e-01 1.842809170484542847e-01 -8.259645104408264160e-02 1.033070310950279236e-01 -1.949125677347183228e-01 1.752581447362899780e-01 -2.760454714298248291e-01 -1.308441162109375000e-01 2.772527039051055908e-01 -1.697203665971755981e-01 -1.103353574872016907e-01 -1.270354688167572021e-01 -9.511109441518783569e-02 1.946369856595993042e-01 2.128188163042068481e-01 -1.327449828386306763e-01 8.522616326808929443e-02 1.906396448612213135e-01 1.519270986318588257e-01 -2.067281007766723633e-01 -9.532713890075683594e-02 -1.217619180679321289e-01 1.266715675592422485e-01 -4.294146224856376648e-02 -2.143016159534454346e-01
-1.068717166781425476e-01 1.045688763260841370e-01 8.479605615139007568e-02 5.335503816604614258e-02 4.576209485530853271e-01 -1.069861352443695068e-01 -9.608145058155059814e-02 -6.278999894857406616e-02 -6.913769245147705078e-02 1.339121758937835693e-01 -2.433526702225208282e-02 -2.127099633216857910e-01 1.430250555276870728e-01 4.046036675572395325e-02 1.173603255301713943e-02 -1.682029813528060913e-01 -1.199450269341468811e-01 -4.897903501987457275e-01 -1.536540985107421875e-01 -3.209573626518249512e-01 2.568179666996002197e-01 1.015277281403541565e-01 -2.340832501649856567e-01 7.178281992673873901e-02 -2.835617773234844208e-02 9.175322204828262329e-02 2.647068724036216736e-02 1.069751381874084473e-01 5.058882758021354675e-02 -1.430332511663436890e-01 2.148132175207138062e-01 -8.276994526386260986e-02
3.606154918670654297e-01 1.544865071773529053e-01 -7.702648639678955078e-03 2.170130163431167603e-01 -1.281501725316047668e-02 -4.750217869877815247e-02 1.998855769634246826e-01 1.195485219359397888e-01 -1.377027034759521484e-01 -1.616820394992828369e-01 1.880686916410923004e-02 5.119342356920242310e-02 1.474593132734298706e-01 4.263527691364288330e-02 1.129384711384773254e-01 1.861058175563812256e-01 -5.079767704010009766e-01 -8.709305524826049805e-02 -2.259583026170730591e-01 -1.374588608741760254e-01 2.709942460060119629e-01 1.665752977132797241e-01 3.725431859493255615e-02 8.425525575876235962e-02 1.606932133436203003e-01 2.040900103747844696e-02 -3.557179495692253113e-02 1.663986444473266602e-01 -4.466236103326082230e-03 2.179925292730331421e-01 1.416597515344619751e-01 -2.349237501621246338e-01
-5.900635570287704468e-02 1.325307637453079224e-01 2.180464118719100952e-01 -1.702481806278228760e-01 1.671155542135238647e-01 -3.376533389091491699e-01 3.786741197109222412e-01 2.503751777112483978e-02 -7.358393818140029907e-02 1.620532721281051636e-01 -5.222151987254619598e-03 -1.998018622398376465e-01 -1.714349985122680664e-01 1.859003752470016479e-01 1.000944226980209351e-01 1.198513060808181763e-01 -9.315717965364456177e-02 -2.350530326366424561e-01 -8.038581162691116333e-02 -1.257681399583816528e-01 4.390172660350799561e-01 -3.454456105828285217e-02 -1.250916570425033569e-01 -2.650086209177970886e-02 5.150265991687774658e-02 7.170505076646804810e-02 -1.939713954925537109e-01 -2.404009252786636353e-01 -1.091587394475936890e-01 -2.445214428007602692e-02 1.501085311174392700e-01 -1.475324332714080811e-01
9.692711755633354187e-03 -1.166651304811239243e-02 4.453732445836067200e-02 3.742767265066504478e-03 1.872127801179885864e-01 1.674432903528213501e-01 3.104952871799468994e-01 1.679738014936447144e-01 -8.616405725479125977e-02 -1.226736456155776978e-01 3.813839703798294067e-02 -1.132261902093887329e-01 1.651764214038848877e-01 6.101251021027565002e-02 9.455036371946334839e-02 -3.121414482593536377e-01 -6.891608238220214844e-02 -1.370859742164611816e-01 -1.988110989332199097e-01 -3.014612793922424316e-01 3.076385557651519775e-01 3.608355764299631119e-03 2.050849646329879761e-01 -2.465578764677047729e-01 9.182024002075195312e-02 1.218946129083633423e-01 3.732390999794006348e-01 -1.369876265525817871e-01 3.121137432754039764e-02 -7.036737352609634399e-02 7.670431584119796753e-02 -3.021836876869201660e-01
6.340759247541427612e-02 1.905890740454196930e-02 -2.748501300811767578e-01 4.016441479325294495e-02 1.014412492513656616e-01 1.628958247601985931e-02 2.273340672254562378e-01 1.519814878702163696e-01 9.669571369886398315e-02 -7.499215751886367798e-02 4.916995391249656677e-02 1.379378587007522583e-01 1.872144043445587158e-01 -1.498300880193710327e-01 3.222642540931701660e-01 2.043640315532684326e-01 -3.803649246692657471e-01 -9.790897369384765625e-02 5.743555352091789246e-02 -3.383750915527343750e-01 5.435322877019643784e-03 7.746683061122894287e-02 4.458852857351303101e-02 2.473687380552291870e-01 3.029759526252746582e-01 2.308979034423828125e-01 5.735181644558906555e-02 7.099479436874389648e-02 -1.071391776204109192e-01 3.303018584847450256e-02 2.414966672658920288e-01 -1.673072278499603271e-01
-1.441078633069992065e-01 8.046570420265197754e-02 -1.323728263378143311e-01 -2.191221863031387329e-01 2.906622588634490967e-01 -2.042211443185806274e-01 9.782207012176513672e-02 2.091626971960067749e-01 1.193992197513580322e-01 8.912698179483413696e-02 3.435547649860382080e-01 -2.368494309484958649e-02 2.122431248426437378e-02 -2.577065825462341309e-01 1.494362056255340576e-01 -4.470008891075849533e-03 2.633330784738063812e-02 -2.037065178155899048e-01 -1.367503106594085693e-01 -1.233802139759063721e-01 4.625539481639862061e-01 -9.446510672569274902e-02 -2.857315838336944580e-01 -6.240114453248679638e-04 -5.405514966696500778e-03 6.666012108325958252e-02 1.259853541851043701e-01 -1.134729161858558655e-01 -8.968184143304824829e-02 -2.320649474859237671e-01 7.814470678567886353e-02 -1.258829087018966675e-01
-1.744092404842376709e-01 -7.602366060018539429e-02 -1.845918297767639160e-01 -9.596017003059387207e-02 1.917293220758438110e-01 -2.826409935951232910e-01 1.298601329326629639e-01 2.312462478876113892e-01 -1.017615012824535370e-02 1.911973655223846436e-01 -5.408605560660362244e-02 -3.119704425334930420e-01 1.131428256630897522e-01 -1.469551213085651398e-02 2.099357843399047852e-01 1.004063040018081665e-01 -3.284170627593994141e-01 -1.301738470792770386e-01 -1.405189186334609985e-01 -1.149671301245689392e-01 1.519457846879959106e-01 2.093771696090698242e-01 -9.808868169784545898e-03 2.001630142331123352e-03 -6.318252533674240112e-02 -3.491240367293357849e-02 -2.251907736063003540e-01 7.970409840345382690e-02 2.027201279997825623e-02 4.310084581375122070e-01 2.354731112718582153e-01 -2.753627859055995941e-02
4.730792716145515442e-02 7.609496265649795532e-02 5.891774222254753113e-02 -4.732156917452812195e-02 2.626051604747772217e-01 -1.221767812967300415e-01 1.316438019275665283e-01 1.452039480209350586e-01 -1.701935231685638428e-01 2.292242050170898438e-01 4.990046471357345581e-02 -1.269806176424026489e-01 1.482314169406890869e-01 3.276270925998687744e-01 1.664659082889556885e-01 -6.653375923633575439e-02 -1.593165397644042969e-01 -2.066781371831893921e-01 1.141239851713180542e-01 -2.795827388763427734e-01 2.778125405311584473e-01 -1.470959186553955078e-01 -2.209712266921997070e-01 -1.259579509496688843e-01 -3.834250941872596741e-02 2.930207643657922745e-03 2.681270055472850800e-02 -1.714188903570175171e-01 -5.439428612589836121e-02 2.404699474573135376e-01 4.061342477798461914e-01 -1.492438018321990967e-01
3.392303884029388428e-01 1.055303141474723816e-01 -1.410262733697891235e-01 2.015786617994308472e-01 1.676568388938903809e-01 -6.111678481101989746e-02 2.835673093795776367e-01 -8.948236703872680664e-02 -4.741273820400238037e-03 -4.806863144040107727e-02 -9.723351150751113892e-02 1.409200951457023621e-02 1.154694929718971252e-01 4.664646089076995850e-02 2.116913348436355591e-01 2.631122469902038574e-01 -2.503510713577270508e-01 -2.997204847633838654e-02 -3.879494266584515572e-03 -1.094968989491462708e-02 3.683014214038848877e-01 2.744840681552886963e-01 8.804415166378021240e-02 1.731027960777282715e-01 9.073359519243240356e-02 1.986843943595886230e-01 4.318469390273094177e-02 1.262014955282211304e-01 1.706630736589431763e-01 1.063252314925193787e-01 3.135283589363098145e-01 -1.866073757410049438e-01
2.157413065433502197e-01 -1.219011694192886353e-01 -1.561703085899353027e-01 -5.576078221201896667e-02 3.228445053100585938e-01 2.176356017589569092e-01 -1.902707517147064209e-01 2.287420779466629028e-01 1.366667449474334717e-01 2.041304558515548706e-01 -7.279366254806518555e-02 -2.103539705276489258e-01 1.239575594663619995e-01 -1.871341839432716370e-02 6.120260432362556458e-02 3.374545574188232422e-01 -2.463136464357376099e-01 -1.885376125574111938e-01 -2.284235656261444092e-01 -1.968219280242919922e-01 -1.145306974649429321e-01 -6.117914617061614990e-02 -2.784486487507820129e-02 -7.253336906433105469e-02 1.627181321382522583e-01 -6.238549575209617615e-02 1.449352353811264038e-01 -3.010962009429931641e-01 -2.281333804130554199e-01 8.144126832485198975e-02 8.548893383704125881e-04 -1.303983330726623535e-01
-4.421095177531242371e-02 4.271256178617477417e-02 -1.679052710533142090e-01 6.746317446231842041e-02 2.337640970945358276e-01 -1.110434308648109436e-01 -1.807979792356491089e-01 1.291166394948959351e-01 -1.768126338720321655e-02 3.171394392848014832e-02 9.124518328462727368e-06 -2.097563594579696655e-01 -3.282017260789871216e-02 -6.919370591640472412e-02 1.378388702869415283e-01 1.208378747105598450e-01 -1.805105060338973999e-02 -3.841307461261749268e-01 -3.440199419856071472e-02 -4.138021171092987061e-01 7.363801449537277222e-02 9.195172227919101715e-03 -7.648899406194686890e-02 -7.897672057151794434e-02 1.634120494127273560e-01 1.100060790777206421e-01 -2.332564592361450195e-01 2.256099283695220947e-01 1.642488986253738403e-01 -8.567264676094055176e-02 4.913995265960693359e-01 -6.754668056964874268e-02
3.047246336936950684e-01 4.726668447256088257e-02 -1.814852356910705566e-01 5.392991378903388977e-02 8.160789310932159424e-02 -6.115418393164873123e-03 2.660655379295349121e-01 2.058313190937042236e-01 -1.201069727540016174e-01 5.964094772934913635e-02 8.805752731859683990e-03 -1.112179607152938843e-01 -1.442767214030027390e-03 -4.187640845775604248e-01 4.331347346305847168e-02 8.782640844583511353e-02 -4.077741503715515137e-01 -2.530488967895507812e-01 -4.694243147969245911e-02 -2.330665104091167450e-02 9.732896834611892700e-02 -1.212568059563636780e-01 -1.625675410032272339e-01 -2.005672305822372437e-01 -7.341121137142181396e-02 1.654480248689651489e-01 -1.876059919595718384e-01 1.167282238602638245e-01 -5.377530679106712341e-02 2.379074245691299438e-01 1.626900285482406616e-01 -2.058856189250946045e-01
9.477440267801284790e-02 -5.926375836133956909e-02 -1.569721549749374390e-01 -8.457853645086288452e-02 1.524643152952194214e-01 2.345868386328220367e-02 -9.531868249177932739e-02 -3.261210396885871887e-02 2.143348800018429756e-03 -7.461649179458618164e-02 -9.696074761450290680e-03 -1.401907205581665039e-01 -1.467287391424179077e-01 1.073379069566726685e-03 2.558523714542388916e-01 3.788182735443115234e-01 -1.701788306236267090e-01 -1.652659773826599121e-01 -1.419634371995925903e-01 -5.039616823196411133e-01 2.922161519527435303e-01 -1.518182456493377686e-01 -1.326707601547241211e-01 1.822154223918914795e-01 -3.949476778507232666e-02 -1.361903250217437744e-01 2.671067714691162109e-01 5.644536018371582031e-02 1.033495529554784298e-03 9.384739398956298828e-02 1.494507864117622375e-02 -2.695063650608062744e-01
2.516413033008575439e-01 -7.887479662895202637e-02 1.188338771462440491e-01 -1.966862827539443970e-01 2.085031867027282715e-01 2.256664633750915527e-01 -7.715997844934463501e-02 2.026744633913040161e-01 -7.309345994144678116e-03 1.807750314474105835e-01 1.410527825355529785e-01 -1.454840600490570068e-01 -2.404481619596481323e-01 2.348233014345169067e-02 2.932617962360382080e-01 3.669790029525756836e-01 -5.091290175914764404e-02 6.300079822540283203e-02 -2.481704652309417725e-01 -3.446421027183532715e-01 1.415512263774871826e-01 2.950672619044780731e-02 -6.195966899394989014e-02 1.367220580577850342e-01 -4.829112812876701355e-02 -1.456945091485977173e-01 3.982280194759368896e-02 -1.223507225513458252e-01 -1.765523254871368408e-01 9.511376917362213135e-02 1.375030279159545898e-01 -2.318955808877944946e-01
-4.276087135076522827e-02 6.171168386936187744e-02 -1.023293137550354004e-01 -2.963766641914844513e-02 8.662987500429153442e-02 -1.626434177160263062e-01 4.988378286361694336e-02 6.625250726938247681e-02 4.005165025591850281e-02 1.793041080236434937e-01 4.253766238689422607e-01 -7.615379244089126587e-02 3.280500471591949463e-01 -2.816623076796531677e-02 1.874309033155441284e-01 4.900169745087623596e-02 -3.245766460895538330e-02 -1.003057807683944702e-01 -1.187170967459678650e-01 -4.177733659744262695e-01 2.778103351593017578e-01 1.648878753185272217e-01 -1.011481359601020813e-01 -3.484522998332977295e-01 2.847519814968109131e-01 1.324163079261779785e-01 -1.519156098365783691e-01 -8.206072449684143066e-02 8.444250375032424927e-02 -1.607298478484153748e-02 4.527745023369789124e-02 4.592571035027503967e-02
-6.959769129753112793e-02 1.051521301269531250e-01 -3.337754011154174805e-01 3.649203106760978699e-02 1.919634640216827393e-01 -2.276065945625305176e-01 9.620638191699981689e-02 1.766681522130966187e-01 -4.745034128427505493e-02 -8.508706092834472656e-02 -1.078818342648446560e-03 -8.209562301635742188e-02 -7.324553281068801880e-02 -9.406316094100475311e-03 2.786408662796020508e-01 -1.244895011186599731e-01 -7.913397997617721558e-02 -3.725817799568176270e-01 -2.284201681613922119e-01 -3.304700851440429688e-01 6.762751191854476929e-02 3.583719581365585327e-02 -2.335872948169708252e-01 -1.379864364862442017e-01 2.254516631364822388e-01 2.113252431154251099e-01 4.960510507225990295e-02 7.458834350109100342e-02 4.521320387721061707e-02 -1.659771054983139038e-01 2.609339654445648193e-01 -2.007453143596649170e-01
1.156140714883804321e-01 2.383353412151336670e-01 -8.464764058589935303e-02 6.239193957298994064e-03 -3.204423934221267700e-03 2.672667847946286201e-03 1.590794771909713745e-01 1.858532130718231201e-01 -6.773338466882705688e-02 -6.660886853933334351e-02 2.679222226142883301e-01 -2.286927960813045502e-02 1.749041080474853516e-01 -2.614742890000343323e-02 2.779842168092727661e-02 -2.253287583589553833e-01 -1.508197933435440063e-01 -3.372154533863067627e-01 -2.704378664493560791e-01 -3.356042206287384033e-01 1.406978964805603027e-01 1.937244683504104614e-01 -1.266509741544723511e-01 -1.360826939344406128e-01 2.149114608764648438e-01 -1.913883537054061890e-01 -1.365992240607738495e-02 -2.930201590061187744e-01 1.457151472568511963e-01 9.824410080909729004e-02 2.697333395481109619e-01 1.095126792788505554e-01
4.365432262420654297e-02 8.549487590789794922e-02 -1.704594343900680542e-01 -1.866945475339889526e-01 1.529043465852737427e-01 -4.427245259284973145e-02 1.421230733394622803e-01 1.323915868997573853e-01 1.254743784666061401e-01 -6.779587268829345703e-02 -4.078191239386796951e-03 -6.803885847330093384e-02 1.256074160337448120e-01 1.778988242149353027e-01 2.432074211537837982e-02 2.147838771343231201e-01 -2.671830356121063232e-01 -4.411174356937408447e-01 -2.609616518020629883e-01 -2.253785356879234314e-02 3.419838547706604004e-01 2.780458703637123108e-02 -1.517030689865350723e-02 2.010655701160430908e-01 -1.341765075922012329e-01 1.516522169113159180e-01 6.942584365606307983e-02 -5.919982679188251495e-03 9.234160929918289185e-02 3.751319050788879395e-01 -6.122045964002609253e-02 -2.298974394798278809e-01
2.548619732260704041e-02 -4.036761447787284851e-02 4.437267035245895386e-02 -3.468509390950202942e-02 3.197363317012786865e-01 9.582581371068954468e-02 6.270714104175567627e-02 2.345610260963439941e-01 1.095523089170455933e-01 6.137713789939880371e-02 1.365926861763000488e-01 -5.727954208850860596e-03 2.189119160175323486e-01 -3.428978323936462402e-01 2.280787080526351929e-01 2.595320343971252441e-01 -2.171165943145751953e-01 -1.437904536724090576e-01 -2.028555870056152344e-01 1.609625071287155151e-01 1.269749253988265991e-01 6.926252692937850952e-02 -3.288869559764862061e-01 4.390992224216461182e-02 9.162404388189315796e-02 -2.894668839871883392e-02 -2.135855853557586670e-01 2.802270054817199707e-01 1.142605245113372803e-01 1.516926437616348267e-01 2.121377177536487579e-02 -2.627967298030853271e-01
-1.958259940147399902e-01 8.993241004645824432e-03 -1.723873019218444824e-01 1.801997236907482147e-02 2.927576005458831787e-01 1.227018143981695175e-02 -2.131280899047851562e-01 1.976819336414337158e-01 2.159300632774829865e-02 1.841999590396881104e-01 1.767710149288177490e-01 -1.659284234046936035e-01 1.000805869698524475e-01 -4.193384200334548950e-03 2.778140595182776451e-03 1.746497452259063721e-01 3.490670025348663330e-02 -2.622597217559814453e-01 -2.053652256727218628e-01 -4.845550358295440674e-01 1.834254264831542969e-01 3.297017142176628113e-02 -2.162535116076469421e-02 -1.315944045782089233e-01 5.837652087211608887e-02 -5.056825280189514160e-02 -1.155140772461891174e-01 1.865304857492446899e-01 -9.408883750438690186e-02 4.668858274817466736e-02 3.863312005996704102e-01 -1.165312230587005615e-01
2.311522215604782104e-01 1.765271276235580444e-02 -1.082638204097747803e-01 -1.961441785097122192e-01 1.501862406730651855e-01 -2.524242103099822998e-01 1.752481311559677124e-01 9.047367423772811890e-02 3.627444803714752197e-02 1.916321814060211182e-01 7.949939370155334473e-02 7.945957593619823456e-03 1.746333539485931396e-01 -8.630294352769851685e-02 1.811120957136154175e-01 7.879813015460968018e-02 -2.949501574039459229e-01 -2.470253407955169678e-01 7.548716664314270020e-02 1.356224808841943741e-02 2.009303271770477295e-01 2.633216083049774170e-01 1.095138266682624817e-01 -6.097270548343658447e-02 -2.168703358620405197e-03 6.811593472957611084e-02 -4.085962846875190735e-02 -8.057633787393569946e-02 4.108618944883346558e-02 4.511810839176177979e-01 2.661818861961364746e-01 -2.850981652736663818e-01
8.317117393016815186e-02 1.198111772537231445e-01 1.115041133016347885e-02 -7.975473999977111816e-02 1.304264366626739502e-01 -5.751007795333862305e-02 1.023658365011215210e-01 1.115424856543540955e-01 -1.697137355804443359e-01 8.728022128343582153e-02 -2.496873587369918823e-02 6.237825006246566772e-02 2.005212306976318359e-01 -4.970901310443878174e-01 9.657540917396545410e-02 1.260377168655395508e-01 -3.532042205333709717e-01 -2.833835184574127197e-01 -3.663207590579986572e-02 -1.462199389934539795e-01 1.537524610757827759e-01 1.063842885196208954e-02 -7.832249253988265991e-02 4.452814906835556030e-02 6.817105412483215332e-02 1.436341553926467896e-01 -2.162909209728240967e-01 1.009260714054107666e-01 1.021367982029914856e-01 2.808530926704406738e-01 1.711916327476501465e-01 -3.391668498516082764e-01
-2.056679725646972656e-01 1.064214408397674561e-01 7.332931458950042725e-02 -3.125271573662757874e-02 1.929346323013305664e-01 5.813982803374528885e-03 -3.113690912723541260e-01 2.798908054828643799e-01 2.789716422557830811e-02 2.809687256813049316e-01 2.418741732835769653e-01 -3.097614049911499023e-01 -8.371294289827346802e-02 1.110126003623008728e-01 1.013222038745880127e-01 6.564788520336151123e-02 -2.180789560079574585e-01 -4.117712378501892090e-04 -8.714444935321807861e-02 7.866583019495010376e-02 3.711093962192535400e-01 8.803646266460418701e-02 -1.686342060565948486e-02 1.056171506643295288e-01 1.191814392805099487e-01 1.306090317666530609e-02 -3.664446994662284851e-02 1.011358201503753662e-02 -1.357979029417037964e-01 1.813261210918426514e-01 1.972556710243225098e-01 -3.675417006015777588e-01
-7.570326328277587891e-02 8.849202096462249756e-02 1.672038584947586060e-01 2.413016185164451599e-02 3.519816696643829346e-01 -2.169405817985534668e-01 1.679003834724426270e-01 -3.153546527028083801e-02 3.081199247390031815e-03 -5.986470729112625122e-02 -2.763138525187969208e-02 -6.495372951030731201e-02 -1.235006283968687057e-02 -1.990514844655990601e-01 2.639141082763671875e-01 -5.354638025164604187e-02 2.431049793958663940e-01 -1.829755455255508423e-01 6.869082152843475342e-02 -9.226057678461074829e-02 3.152359426021575928e-01 1.085936725139617920e-01 9.291729331016540527e-02 1.240630298852920532e-01 6.420940160751342773e-02 -1.328428834676742554e-01 -1.517619490623474121e-01 -6.300716102123260498e-02 -6.580714136362075806e-02 3.141464591026306152e-01 4.194223284721374512e-01 -2.611216306686401367e-01
1.827254742383956909e-01 -8.600054681301116943e-02 3.215644657611846924e-01 -1.470322161912918091e-01 3.082362413406372070e-01 1.940708309412002563e-01 3.273032605648040771e-01 -3.242346644401550293e-02 5.397320166230201721e-02 1.212216317653656006e-01 6.277239322662353516e-02 8.257134258747100830e-02 1.195463016629219055e-01 -1.238081604242324829e-01 3.513583540916442871e-01 1.746457815170288086e-02 8.988715708255767822e-02 -3.736971318721771240e-01 -6.261297315359115601e-02 -1.355270445346832275e-01 1.597934067249298096e-01 -6.123198568820953369e-02 -8.460051380097866058e-03 -1.331839263439178467e-01 1.369039993733167648e-02 -2.407705038785934448e-02 2.317125499248504639e-01 -8.082836866378784180e-02 -7.162153720855712891e-02 -1.240938827395439148e-01 3.361051380634307861e-01 9.938898729160428047e-04
4.764745756983757019e-02 -6.748917698860168457e-02 -1.785369813442230225e-01 -4.156148061156272888e-02 1.724041998386383057e-01 -2.343104034662246704e-01 1.908561140298843384e-01 -2.613023482263088226e-02 9.852472692728042603e-02 1.978183835744857788e-01 -7.078237086534500122e-02 -1.457803994417190552e-01 3.950440287590026855e-01 -3.159298002719879150e-01 1.275307089090347290e-01 1.079554334282875061e-01 -2.601453363895416260e-01 5.822530016303062439e-02 5.977331846952438354e-02 -6.227639317512512207e-02 2.557072639465332031e-01 1.296724081039428711e-01 -3.296411037445068359e-02 -2.109274864196777344e-01 8.483200520277023315e-02 -1.101409196853637695e-01 2.239039093255996704e-01 -2.010033093392848969e-02 5.178050324320793152e-02 2.948566675186157227e-01 2.854554653167724609e-01 -1.779931187629699707e-01
-1.254563592374324799e-02 -1.517715007066726685e-01 1.652849018573760986e-01 3.231315687298774719e-02 7.448839023709297180e-03 1.788979172706604004e-01 -1.199646200984716415e-02 -2.939730882644653320e-02 1.014460921287536621e-01 9.835720062255859375e-02 2.782519757747650146e-01 -2.285720407962799072e-01 4.753689095377922058e-02 -1.445714831352233887e-01 9.391898661851882935e-02 3.894977271556854248e-02 -3.771867603063583374e-02 -2.356512248516082764e-01 -6.521525979042053223e-02 -2.543014101684093475e-02 5.364487767219543457e-01 1.581913530826568604e-01 1.669837683439254761e-01 2.029263675212860107e-01 1.801590025424957275e-01 -1.553094573318958282e-02 1.338400691747665405e-01 8.531256765127182007e-02 -2.634861469268798828e-01 2.585129737854003906e-01 2.889875769615173340e-01 -1.042470932006835938e-01
3.399943411350250244e-01 1.834307760000228882e-01 -2.540313601493835449e-01 -7.276646047830581665e-02 3.773195445537567139e-01 -6.851858645677566528e-02 2.652069926261901855e-01 -4.235506057739257812e-02 1.937178075313568115e-01 5.719654634594917297e-02 6.014460697770118713e-02 1.383628845214843750e-01 -1.508566439151763916e-01 -1.738165020942687988e-01 1.264909654855728149e-01 1.988222599029541016e-01 -2.813407182693481445e-01 -1.429377496242523193e-01 -1.699900180101394653e-01 -3.729740977287292480e-01 5.754207447171211243e-02 1.812350302934646606e-01 -3.717123344540596008e-02 -7.940213382244110107e-02 -7.685208693146705627e-03 1.532697230577468872e-01 7.850789278745651245e-02 -1.015005484223365784e-01 1.023340970277786255e-01 8.347610384225845337e-02 -1.553769316524267197e-02 -1.433333456516265869e-01
1.043986901640892029e-01 -1.752814054489135742e-01 9.283300489187240601e-02 -2.421365976333618164e-01 2.788904905319213867e-01 2.719131112098693848e-01 -1.025112718343734741e-02 -5.428553372621536255e-02 6.228065490722656250e-02 4.542485624551773071e-02 1.582572609186172485e-01 -2.737303674221038818e-01 5.825426056981086731e-02 -2.679729759693145752e-01 2.006756514310836792e-01 1.227109581232070923e-01 -2.109744101762771606e-01 -2.120731174945831299e-01 -1.051855534315109253e-01 9.322809427976608276e-02 9.249573200941085815e-02 2.939022183418273926e-01 -2.131722420454025269e-01 -1.124305799603462219e-01 2.103562951087951660e-01 -8.207048475742340088e-02 -1.892813295125961304e-01 -1.081385314464569092e-01 -5.885402858257293701e-02 1.800182908773422241e-01 -1.507475823163986206e-01 -2.838190793991088867e-01
2.366686761379241943e-01 -8.303179591894149780e-02 -7.239619642496109009e-02 -9.753201156854629517e-02 2.371732443571090698e-01 -1.509421616792678833e-01 -1.414417326450347900e-01 -3.214769437909126282e-02 7.369196414947509766e-02 -1.449331045150756836e-01 5.605549365282058716e-02 9.682926349341869354e-03 -9.084016084671020508e-02 -1.525553315877914429e-01 1.466059684753417969e-01 2.225180864334106445e-01 -4.252923130989074707e-01 -3.754551410675048828e-01 -2.085606306791305542e-01 -2.748334407806396484e-01 5.579750984907150269e-02 1.164205372333526611e-01 1.405924856662750244e-01 -3.942460566759109497e-02 4.301808401942253113e-02 3.362953066825866699e-01 -3.927950188517570496e-02 -1.767823398113250732e-01 -1.792072057723999023e-01 -3.827388957142829895e-02 1.613697260618209839e-01 -6.198746711015701294e-02
2.726977923884987831e-03 4.424327239394187927e-02 3.293735161423683167e-02 -1.828777790069580078e-02 1.493733227252960205e-01 3.886029422283172607e-01 -2.873335480690002441e-01 1.499336808919906616e-01 -1.703403890132904053e-01 7.051595300436019897e-02 2.957230247557163239e-02 -3.501046299934387207e-01 2.897019684314727783e-01 1.053623184561729431e-01 5.642647296190261841e-02 -3.458547592163085938e-02 -2.114504724740982056e-01 -1.381875872611999512e-01 -1.874959021806716919e-01 -2.743400633335113525e-01 4.270889610052108765e-02 1.439458876848220825e-01 -1.547466814517974854e-01 7.545786350965499878e-02 1.318112313747406006e-01 -1.461288630962371826e-01 2.065281867980957031e-01 -2.114313188940286636e-03 -2.502523660659790039e-01 1.669242978096008301e-01 7.341224700212478638e-02 -2.402728497982025146e-01
1.242015510797500610e-01 4.295359179377555847e-02 -1.443210989236831665e-01 4.790466278791427612e-02 5.790933221578598022e-02 -3.085737824440002441e-01 3.036824464797973633e-01 6.737753748893737793e-02 9.113220870494842529e-02 -1.802664250135421753e-01 1.487133055925369263e-01 -1.128002703189849854e-01 1.953391134738922119e-01 -3.846918940544128418e-01 2.685194648802280426e-02 3.103819489479064941e-01 -1.275630593299865723e-01 -2.158207595348358154e-01 6.531424075365066528e-02 -1.879203319549560547e-01 2.468293309211730957e-01 2.180840820074081421e-01 -2.074591666460037231e-01 1.549433916807174683e-01 6.231160089373588562e-02 1.446251124143600464e-01 -5.173960328102111816e-02 -1.285019516944885254e-01 -1.611123420298099518e-02 1.365839689970016479e-01 1.788220852613449097e-01 -1.805092841386795044e-01
2.206145375967025757e-01 -6.586983799934387207e-02 2.255059219896793365e-02 2.313078939914703369e-01 2.613970339298248291e-01 9.495561569929122925e-02 1.857320517301559448e-01 -2.779541909694671631e-02 1.749185472726821899e-01 -1.473983824253082275e-01 -3.158235549926757812e-02 -1.334137320518493652e-01 1.540735810995101929e-01 1.665401160717010498e-01 2.096334844827651978e-01 1.586933732032775879e-01 -3.039643168449401855e-01 -3.377151787281036377e-01 -2.549950182437896729e-01 -2.513172104954719543e-02 8.661878108978271484e-02 3.836717903614044189e-01 -1.904450356960296631e-01 1.427949070930480957e-01 -5.221778899431228638e-02 -6.108646839857101440e-02 5.936976522207260132e-02 1.553709954023361206e-01 -1.840594038367271423e-02 1.590384095907211304e-01 8.767986297607421875e-02 -1.942463070154190063e-01
3.325895667076110840e-01 -1.670465171337127686e-01 8.279969915747642517e-03 1.405918300151824951e-01 2.672229707241058350e-01 -2.956812037155032158e-03 3.743095695972442627e-02 5.579155683517456055e-02 8.065845072269439697e-02 -9.446919709444046021e-02 -6.919659674167633057e-02 5.359974130988121033e-02 2.497889101505279541e-01 1.066541597247123718e-01 1.489806473255157471e-01 3.728333711624145508e-01 -2.733128368854522705e-01 -2.853381335735321045e-01 -1.526314914226531982e-01 -1.429651975631713867e-01 1.324405074119567871e-01 2.557478547096252441e-01 -1.091490462422370911e-01 2.944747684523463249e-03 4.862766340374946594e-02 -2.598497271537780762e-02 7.003591861575841904e-03 3.377489745616912842e-01 -1.616110950708389282e-01 1.099835895001888275e-02 1.727696955204010010e-01 -1.991959959268569946e-01
1.793335825204849243e-01 -1.420982182025909424e-01 -5.132083781063556671e-03 -1.563374847173690796e-01 2.378295809030532837e-01 1.869796216487884521e-01 1.703812330961227417e-01 1.723763346672058105e-01 -7.626845687627792358e-02 3.553839027881622314e-02 -2.309095580130815506e-03 -1.949883401393890381e-01 -6.702745705842971802e-02 -3.025882178917527199e-03 2.003001570701599121e-01 -7.683059573173522949e-02 -2.012189328670501709e-01 7.869613170623779297e-02 -9.925948455929756165e-03 -2.008115202188491821e-01 3.512468039989471436e-01 -1.660081148147583008e-01 -2.585984952747821808e-02 -2.642495334148406982e-01 1.936827003955841064e-01 -1.726262867450714111e-01 3.792478740215301514e-01 -1.377654224634170532e-01 -1.977738142013549805e-01 -1.778795123100280762e-01 2.582467496395111084e-01 -3.432411327958106995e-02
5.484125763177871704e-02 1.070187166333198547e-01 2.423064559698104858e-01 -9.896118938922882080e-02 2.973277568817138672e-01 6.831634044647216797e-02 -1.341963768936693668e-03 2.309085428714752197e-01 1.224245652556419373e-01 -2.205505669116973877e-01 3.605835139751434326e-02 -2.761768102645874023e-01 1.729947924613952637e-01 -8.932059258222579956e-02 -4.927668347954750061e-02 -1.046530231833457947e-01 -2.090175002813339233e-01 -1.691268980503082275e-01 9.112379699945449829e-02 -1.388829480856657028e-02 2.594749331474304199e-01 1.957523524761199951e-01 -3.235716521739959717e-01 -1.067919433116912842e-01 3.027321696281433105e-01 1.007052436470985413e-01 -8.808045834302902222e-02 1.171468794345855713e-01 1.917040199041366577e-01 -3.244272992014884949e-02 3.322224318981170654e-01 -6.457524001598358154e-02
1.960474997758865356e-01 4.468433558940887451e-02 -1.259700804948806763e-01 -1.296054422855377197e-01 2.278496921062469482e-01 5.940660089254379272e-02 6.741172820329666138e-02 3.146887421607971191e-01 2.663478441536426544e-02 7.971843332052230835e-02 -4.081210121512413025e-02 -1.970294713973999023e-01 2.737674675881862640e-02 5.818516388535499573e-02 1.255026459693908691e-01 2.245803773403167725e-01 7.500907778739929199e-02 -3.425122499465942383e-01 2.940429560840129852e-02 -4.905416071414947510e-02 4.532234966754913330e-01 2.496531903743743896e-01 2.227839231491088867e-01 2.640474736690521240e-01 -4.908331669867038727e-03 -2.279495261609554291e-02 -9.736017882823944092e-02 -5.474970489740371704e-02 1.310073137283325195e-01 1.860313713550567627e-01 2.680251896381378174e-01 -8.920946158468723297e-03
1.333602219820022583e-01 1.491364538669586182e-01 -1.900322586297988892e-01 -1.997135579586029053e-01 1.598677337169647217e-01 1.449229419231414795e-01 8.518757671117782593e-02 -1.936094611883163452e-01 3.068149089813232422e-01 -2.071609944105148315e-01 6.012268736958503723e-02 -1.169758364558219910e-01 2.749580442905426025e-01 6.238632649183273315e-02 -2.657566219568252563e-03 2.475095391273498535e-01 -3.360828161239624023e-01 -1.281340718269348145e-01 -3.010718822479248047e-01 -2.240979969501495361e-01 2.445472627878189087e-01 1.085398495197296143e-01 -1.340751647949218750e-01 -5.644186958670616150e-02 -1.069236919283866882e-01 4.402681067585945129e-02 -1.055168434977531433e-01 -2.834055423736572266e-01 -5.557319894433021545e-02 4.053658992052078247e-02 -8.008192479610443115e-02 -1.364331692457199097e-01
1.084256023168563843e-01 2.022355496883392334e-01 -2.378033548593521118e-01 7.935102097690105438e-03 3.319495022296905518e-01 -2.757243514060974121e-01 2.760119736194610596e-01 2.774525582790374756e-01 2.140874564647674561e-01 -1.168874949216842651e-01 6.474030017852783203e-02 -1.382034420967102051e-01 -2.213828563690185547e-01 -1.624831110239028931e-01 1.277376264333724976e-01 9.781151264905929565e-02 -2.609315514564514160e-01 9.572993963956832886e-02 7.090128958225250244e-02 -8.054833859205245972e-02 1.964630484580993652e-01 9.719593077898025513e-02 -3.312571719288825989e-02 5.932930856943130493e-02 -8.183766156435012817e-02 -1.719480007886886597e-02 -2.023830413818359375e-01 2.134816497564315796e-01 -1.469483226537704468e-01 1.997839510440826416e-01 2.110963463783264160e-01 -1.620163917541503906e-01
-4.374481365084648132e-02 4.833069071173667908e-02 -2.837323844432830811e-01 -4.929864406585693359e-02 2.164332270622253418e-01 2.357555329799652100e-01 5.137223005294799805e-02 -4.572498798370361328e-02 3.386540804058313370e-03 -1.559243444353342056e-02 2.686229050159454346e-01 -2.474661469459533691e-01 1.421910971403121948e-01 -3.760026693344116211e-01 3.811213746666908264e-02 2.393142580986022949e-01 -4.636436700820922852e-01 2.207519300282001495e-02 -1.544145047664642334e-01 6.660666316747665405e-02 2.792340517044067383e-01 1.863977909088134766e-01 -1.469194740056991577e-01 -6.996869295835494995e-02 8.933246135711669922e-02 6.128487735986709595e-02 -1.137039586901664734e-01 9.306915104389190674e-02 -2.315587177872657776e-02 -1.983955875039100647e-02 -1.895494945347309113e-02 -1.847813278436660767e-01
1.248653307557106018e-01 -1.162493377923965454e-01 -4.347616340965032578e-03 -1.410852372646331787e-01 2.104089856147766113e-01 7.675525546073913574e-02 1.695094555616378784e-01 3.786508142948150635e-01 -2.810426950454711914e-01 -4.491876065731048584e-02 -9.490418434143066406e-02 -2.244518548250198364e-01 1.005588322877883911e-01 1.364392787218093872e-01 1.794971972703933716e-01 -2.266565710306167603e-02 8.496763557195663452e-02 -1.805735528469085693e-01 2.155825868248939514e-02 9.995812922716140747e-02 5.235964655876159668e-01 -1.471621170639991760e-02 1.621328443288803101e-01 -3.547619283199310303e-01 5.583404377102851868e-02 -1.062811911106109619e-01 1.152945756912231445e-01 2.314718253910541534e-02 -5.907234549522399902e-02 -2.595646306872367859e-03 1.251772791147232056e-01 -5.143430456519126892e-02
1.532185077667236328e-02 2.150936983525753021e-02 2.095404863357543945e-01 -3.227085769176483154e-01 2.792845964431762695e-01 1.540967375040054321e-01 5.588719621300697327e-02 2.183743715286254883e-01 -1.445401012897491455e-01 -6.428607553243637085e-02 3.418234363198280334e-02 -1.122898012399673462e-01 1.443610899150371552e-02 -2.978492081165313721e-01 7.469958811998367310e-02 2.515285015106201172e-01 -9.332340210676193237e-02 -2.939777374267578125e-01 -2.068094164133071899e-01 1.344500929117202759e-01 2.487790286540985107e-01 1.220074445009231567e-01 1.299722194671630859e-01 -7.763306796550750732e-02 1.275178343057632446e-01 3.003547713160514832e-02 7.979074120521545410e-02 2.746328115463256836e-01 1.139596998691558838e-01 1.623375900089740753e-02 -9.534464776515960693e-02 -3.537764847278594971e-01
3.229968249797821045e-01 -1.133647859096527100e-01 -1.273316144943237305e-01 -3.614648804068565369e-02 2.145132720470428467e-01 -8.064156770706176758e-02 4.922499358654022217e-01 1.321412473917007446e-01 5.245811864733695984e-02 -9.151270985603332520e-02 -2.821261808276176453e-02 8.667202293872833252e-02 9.356312453746795654e-02 -3.314584493637084961e-01 2.180217392742633820e-02 2.730646729469299316e-01 8.906269818544387817e-02 -2.347519546747207642e-01 1.006594952195882797e-02 -8.171351253986358643e-02 2.028946280479431152e-01 1.586820632219314575e-01 -1.511762887239456177e-01 2.277874387800693512e-02 1.085373908281326294e-01 -6.434848904609680176e-02 -1.450976077467203140e-02 -8.573999255895614624e-02 -8.105387538671493530e-02 1.390709280967712402e-01 1.476564556360244751e-01 -3.304301798343658447e-01
5.064410343766212463e-02 7.536612451076507568e-02 -3.115351498126983643e-02 2.141932249069213867e-01 6.765955686569213867e-02 -1.211079955101013184e-01 -2.716720476746559143e-02 1.273490041494369507e-01 -1.024632230401039124e-01 1.637363880872726440e-01 7.656952738761901855e-02 -2.449422925710678101e-01 2.364264279603958130e-01 3.587332963943481445e-01 2.684728503227233887e-01 -1.001873891800642014e-02 -4.106912016868591309e-02 -2.045837193727493286e-01 1.122882068157196045e-01 -2.520854771137237549e-01 3.284260332584381104e-01 2.084295451641082764e-02 -3.449485003948211670e-01 -9.960119426250457764e-02 -3.817276284098625183e-02 7.521458435803651810e-03 -7.243092358112335205e-02 -1.335189640522003174e-01 -1.332394629716873169e-01 1.597393006086349487e-01 3.487825691699981689e-01 -4.859214276075363159e-02
1.609246134757995605e-01 1.673793420195579529e-02 1.013833954930305481e-01 -1.600958555936813354e-01 4.102997779846191406e-01 2.884269058704376221e-01 -2.178618125617504120e-02 1.834366172552108765e-01 -2.363359481096267700e-01 3.121459856629371643e-02 6.623330712318420410e-02 5.164328217506408691e-02 8.988501876592636108e-02 -2.826041579246520996e-01 6.516928225755691528e-02 1.594251841306686401e-01 -3.711800873279571533e-01 -1.230865642428398132e-01 -1.678166389465332031e-01 7.167720794677734375e-02 2.010473608970642090e-01 -1.097518354654312134e-01 -6.339839845895767212e-02 -1.234607398509979248e-01 1.624308526515960693e-01 -2.343603670597076416e-01 -1.089327633380889893e-01 2.118359506130218506e-01 6.709004193544387817e-02 -3.150269761681556702e-02 2.544893696904182434e-02 -2.619552016258239746e-01
2.321131080389022827e-01 1.307919770479202271e-01 2.922252416610717773e-01 -2.924193143844604492e-01 6.392379105091094971e-02 2.396092414855957031e-01 -1.222062632441520691e-01 -3.732609003782272339e-02 3.188449516892433167e-02 1.323639601469039917e-01 1.603232920169830322e-01 -2.164648473262786865e-01 -1.209914386272430420e-01 -1.972907781600952148e-01 3.567357063293457031e-01 -5.670929327607154846e-02 -2.715838253498077393e-01 -2.559693157672882080e-01 -1.331803202629089355e-01 -2.732778899371623993e-02 1.582217216491699219e-01 -9.176548570394515991e-02 -2.215474471449851990e-02 -2.286847382783889771e-01 2.934724390506744385e-01 1.330971866846084595e-01 6.097449734807014465e-02 -5.392811074852943420e-02 7.757528126239776611e-02 1.859657466411590576e-01 9.472136199474334717e-02 3.323737531900405884e-02
1.010710522532463074e-01 1.719328314065933228e-01 -1.631093397736549377e-02 -8.393646031618118286e-02 3.069640994071960449e-01 -1.328726410865783691e-01 -6.811262667179107666e-02 7.848987728357315063e-02 -4.447468370199203491e-02 3.060106635093688965e-01 9.102857857942581177e-02 -1.724668145179748535e-01 3.240226507186889648e-01 1.658116430044174194e-01 3.795220255851745605e-01 3.029690310359001160e-02 -1.799603998661041260e-01 -1.353919357061386108e-01 1.388340592384338379e-01 -2.640083730220794678e-01 1.446582525968551636e-01 -1.289857327938079834e-01 -1.202932447195053101e-01 -2.186835706233978271e-01 -1.503339409828186035e-01 -1.565669327974319458e-01 -1.400023116730153561e-03 5.268404632806777954e-02 -1.453165803104639053e-02 7.786631584167480469e-02 2.974731624126434326e-01 -1.869112551212310791e-01
1.110083460807800293e-01 1.795537471771240234e-01 7.373011857271194458e-02 6.838406622409820557e-02 1.936686336994171143e-01 3.418217003345489502e-01 2.749747931957244873e-01 1.895039826631546021e-01 1.032017320394515991e-01 1.059185639023780823e-01 -3.547978699207305908e-01 -1.399064809083938599e-01 8.000316470861434937e-02 -9.113952517509460449e-02 1.996160596609115601e-01 1.806844174861907959e-01 1.442903131246566772e-01 -1.955555826425552368e-01 -3.972889780998229980e-01 -2.100738734006881714e-01 1.661473810672760010e-01 1.652944087982177734e-01 -1.190342456102371216e-01 -8.066515438258647919e-03 -1.733212620019912720e-01 -6.118964776396751404e-02 7.090426981449127197e-02 -4.026578739285469055e-02 -1.647708714008331299e-01 -3.437266498804092407e-02 1.289078891277313232e-01 -9.671341627836227417e-02
1.581550985574722290e-01 1.268055010586977005e-02 -1.299655139446258545e-01 -6.894139945507049561e-02 4.946018159389495850e-01 -1.658778823912143707e-02 2.309625744819641113e-01 2.067091017961502075e-01 9.162399917840957642e-02 -9.797584265470504761e-02 2.135942131280899048e-01 -3.579621911048889160e-01 -2.030021399259567261e-01 -1.048429459333419800e-01 2.037254869937896729e-01 -8.807115256786346436e-02 2.434038668870925903e-01 -1.544663757085800171e-01 1.658065360970795155e-03 -2.370747476816177368e-01 2.362906187772750854e-01 1.811811327934265137e-01 -6.864515691995620728e-02 -6.163084506988525391e-02 3.342704102396965027e-02 4.794367775321006775e-02 1.093412414193153381e-01 2.056382596492767334e-01 -8.987036347389221191e-02 7.358434796333312988e-02 2.081203833222389221e-02 1.045067086815834045e-01
2.338091880083084106e-01 4.149944186210632324e-01 5.317592062056064606e-03 2.377676665782928467e-01 5.278458073735237122e-02 1.874278038740158081e-01 -3.851935639977455139e-02 9.184949845075607300e-02 -1.387733519077301025e-01 -2.199993431568145752e-01 -6.279806792736053467e-02 4.368032887578010559e-02 -2.269002050161361694e-02 3.697206079959869385e-02 3.007421493530273438e-01 1.852902770042419434e-01 -2.840621173381805420e-01 -2.073822319507598877e-01 4.568185657262802124e-02 -1.826162934303283691e-01 2.338160723447799683e-01 2.724940478801727295e-01 -2.122815549373626709e-01 1.147208269685506821e-02 1.740482598543167114e-01 1.353201419115066528e-01 -7.141657173633575439e-02 9.453594684600830078e-03 -1.331457197666168213e-01 9.245049208402633667e-02 1.278853714466094971e-01 -1.971559822559356689e-01
-7.480934262275695801e-03 1.512091904878616333e-01 2.106542885303497314e-01 -6.998686492443084717e-02 1.261016279458999634e-01 4.435337148606777191e-03 -1.918755657970905304e-02 1.014411598443984985e-01 -1.098127216100692749e-01 -2.337050437927246094e-01 -6.734760850667953491e-02 -2.864023856818675995e-02 -9.287871420383453369e-03 1.473705470561981201e-02 2.932699620723724365e-01 -7.639681547880172729e-02 -1.112189441919326782e-01 -4.356785416603088379e-01 -1.643115282058715820e-01 -1.210530996322631836e-01 2.187699079513549805e-01 -9.284029155969619751e-02 4.230879247188568115e-01 4.107816889882087708e-02 2.476047426462173462e-01 -2.016575932502746582e-01 -1.089131534099578857e-01 -1.606922149658203125e-01 1.134381070733070374e-02 1.866607069969177246e-01 1.566264033317565918e-01 -2.384910881519317627e-01
1.628515869379043579e-01 7.469407469034194946e-02 2.606125175952911377e-01 9.409140050411224365e-02 1.855484694242477417e-01 -6.223876029253005981e-02 1.800812780857086182e-01 3.381665423512458801e-02 2.169661596417427063e-02 2.048979997634887695e-01 -7.202470209449529648e-03 -1.676965877413749695e-02 1.683740168809890747e-01 -7.989449799060821533e-02 4.087327718734741211e-01 -4.066414013504981995e-02 -1.216928195208311081e-02 -2.623564302921295166e-01 -1.349313259124755859e-01 -1.507941484451293945e-01 1.945585757493972778e-01 6.593286991119384766e-02 -1.409241091459989548e-02 -7.847898453474044800e-02 -3.739340230822563171e-02 1.173368096351623535e-01 3.927606642246246338e-01 -2.746600508689880371e-01 -2.522915601730346680e-01 -1.391972601413726807e-01 2.274082154035568237e-01 -1.868921220302581787e-01
1.946425884962081909e-01 -1.517672687768936157e-01 8.148079365491867065e-02 2.345290482044219971e-01 2.272532284259796143e-01 -1.283676456660032272e-02 -9.623028337955474854e-02 1.192533522844314575e-01 -1.104131937026977539e-01 -1.277021765708923340e-01 6.241046264767646790e-02 1.222647204995155334e-01 2.399044036865234375e-01 -5.153580009937286377e-02 2.026403099298477173e-01 2.369135767221450806e-01 -1.720438003540039062e-01 -9.980094432830810547e-02 2.029263041913509369e-02 6.499677896499633789e-02 2.763447463512420654e-01 2.841423451900482178e-01 -3.641602098941802979e-01 -3.201033547520637512e-02 1.182515323162078857e-01 3.021194636821746826e-01 -5.780155584216117859e-02 5.513959005475044250e-02 1.470756530761718750e-01 8.945564925670623779e-02 3.287103772163391113e-01 -1.146410405635833740e-01
-1.632566750049591064e-01 1.402782648801803589e-01 5.086408555507659912e-02 -2.397722564637660980e-02 4.279377758502960205e-01 -9.576705098152160645e-02 -1.018980816006660461e-01 3.385472297668457031e-02 -8.656216412782669067e-02 2.715680301189422607e-01 -7.907826453447341919e-02 -1.798277795314788818e-01 1.083418056368827820e-01 6.223774701356887817e-02 1.968854367733001709e-01 -1.016071885824203491e-01 -9.892160445451736450e-02 -3.501343727111816406e-01 5.241264030337333679e-02 -4.116807579994201660e-01 1.422658264636993408e-01 1.291026324033737183e-01 -6.349370814859867096e-03 1.502869576215744019e-01 1.052777934819459915e-02 7.367884367704391479e-02 -7.540281862020492554e-02 1.761123538017272949e-01 9.263785928487777710e-02 -1.988772153854370117e-01 2.321734130382537842e-01 -2.317815870046615601e-01
2.464959770441055298e-01 1.281013786792755127e-01 -4.960041865706443787e-02 -2.306339517235755920e-02 2.877026498317718506e-01 -3.554987013339996338e-01 2.540761530399322510e-01 2.911190390586853027e-01 -1.609708517789840698e-01 -6.073632836341857910e-02 2.109685391187667847e-01 -1.390005350112915039e-01 -5.014815181493759155e-02 2.009208779782056808e-03 7.697442173957824707e-02 1.780074387788772583e-01 -1.733780056238174438e-01 8.194392919540405273e-02 -2.643588483333587646e-01 1.223085075616836548e-01 2.863549888134002686e-01 2.089239656925201416e-01 5.774885043501853943e-02 1.329082846641540527e-01 4.660317301750183105e-02 1.433759182691574097e-01 -1.730889678001403809e-01 5.419189855456352234e-02 8.241833746433258057e-02 1.236356347799301147e-01 2.860864102840423584e-01 -1.925826654769480228e-03
1.501526236534118652e-01 3.067071735858917236e-02 -3.233222365379333496e-01 -1.508784294128417969e-01 1.522467732429504395e-01 -6.677659600973129272e-02 5.592902749776840210e-02 1.077263131737709045e-01 -9.327346831560134888e-02 -1.563113182783126831e-01 1.001126170158386230e-01 -3.457170724868774414e-02 -8.945436030626296997e-02 -3.132542222738265991e-02 4.321296811103820801e-01 -8.604899793863296509e-02 7.671772688627243042e-02 -1.139247938990592957e-01 -2.324728518724441528e-01 -2.771873176097869873e-01 2.070986777544021606e-01 1.129899024963378906e-01 -1.498766392469406128e-01 -3.630253672599792480e-01 3.022056519985198975e-01 2.566628158092498779e-01 -4.642666131258010864e-02 6.545644998550415039e-02 -2.202934585511684418e-02 -8.828608319163322449e-03 1.551313847303390503e-01 -1.069819182157516479e-01
1.177782937884330750e-01 -1.503812074661254883e-01 9.933659434318542480e-02 1.307403296232223511e-01 5.284809321165084839e-02 -2.492270022630691528e-01 3.040408492088317871e-01 -1.866851896047592163e-01 -1.302368342876434326e-01 -5.322656407952308655e-02 2.866347692906856537e-02 -7.967249304056167603e-02 6.883036345243453979e-02 3.647802770137786865e-02 -3.859535499941557646e-04 2.896299660205841064e-01 -1.149553954601287842e-01 -3.721407055854797363e-01 -1.979625374078750610e-01 2.184114418923854828e-02 3.542669117450714111e-01 4.813402891159057617e-02 -1.520655453205108643e-01 5.146787688136100769e-02 1.531612277030944824e-01 1.485230028629302979e-01 -6.391619145870208740e-02 9.824895113706588745e-02 -3.208836615085601807e-01 1.579896062612533569e-01 2.085714638233184814e-01 -2.275671064853668213e-01
3.003140985965728760e-01 8.580135554075241089e-02 -1.409919746220111847e-02 -9.122341126203536987e-02 1.486595869064331055e-01 -6.007134541869163513e-02 2.579664811491966248e-02 1.724471896886825562e-01 -2.820988595485687256e-01 7.249407470226287842e-02 1.473554223775863647e-01 7.441141456365585327e-02 1.521024703979492188e-01 -3.839420378208160400e-01 1.771254092454910278e-01 8.433628827333450317e-02 -3.681536316871643066e-01 -1.924090534448623657e-01 -1.513944566249847412e-01 -3.740163147449493408e-02 1.496061682701110840e-01 -1.334897056221961975e-02 -2.084564715623855591e-01 7.780267391353845596e-03 -1.359064597636461258e-03 1.600810140371322632e-01 -1.547834724187850952e-01 9.957773238420486450e-02 -5.711589753627777100e-02 3.114573061466217041e-01 1.846789866685867310e-01 -2.446850389242172241e-01
8.443969488143920898e-02 7.430097460746765137e-02 5.615039914846420288e-02 -2.087866961956024170e-01 2.939625978469848633e-01 -8.670911937952041626e-02 5.862180143594741821e-02 -1.303038559854030609e-02 2.897418737411499023e-01 -1.526446193456649780e-01 1.397852599620819092e-02 -6.206931080669164658e-03 1.467423979192972183e-02 7.117716129869222641e-03 2.198526561260223389e-01 -1.484913229942321777e-01 -1.020822301506996155e-01 -4.848467707633972168e-01 6.280856207013130188e-03 -2.002353072166442871e-01 1.514023095369338989e-01 -9.855805337429046631e-02 -1.724857836961746216e-01 -1.760115474462509155e-01 1.419639494270086288e-02 1.334978938102722168e-01 -2.381862699985504150e-01 -4.349721968173980713e-02 -2.571856975555419922e-01 -2.460776269435882568e-01 2.220156341791152954e-01 -1.824677586555480957e-01
5.085559189319610596e-02 2.102604061365127563e-01 3.740048035979270935e-02 -1.501544117927551270e-01 5.048360228538513184e-01 -3.220196813344955444e-02 1.286888271570205688e-01 -8.067077398300170898e-02 -9.444374591112136841e-02 2.013899236917495728e-01 1.191681101918220520e-01 -1.748625636100769043e-01 3.188539743423461914e-01 9.073850512504577637e-02 2.543627917766571045e-01 -1.242085453122854233e-02 -1.790834963321685791e-01 -8.989669382572174072e-02 -1.139399558305740356e-01 -1.018755584955215454e-01 6.633175164461135864e-02 -5.653569102287292480e-02 -2.124544531106948853e-01 -3.251423537731170654e-01 3.893992677330970764e-02 -2.251639962196350098e-01 -7.579725980758666992e-02 3.788383305072784424e-02 -1.159069314599037170e-01 -3.637069463729858398e-02 2.917768061161041260e-01 -5.678098183125257492e-03
1.533307433128356934e-01 9.227930009365081787e-02 -1.411347687244415283e-01 -2.009459733963012695e-01 1.920445859432220459e-01 7.835059612989425659e-02 1.279599666595458984e-01 1.464631706476211548e-01 1.126968115568161011e-01 1.031337585300207138e-02 -1.585081368684768677e-01 -4.013108611106872559e-01 5.753918364644050598e-02 1.375454217195510864e-01 -3.491304069757461548e-02 2.736192643642425537e-01 1.659193933010101318e-01 -2.964297831058502197e-01 3.463271632790565491e-02 -6.968353688716888428e-02 4.201909005641937256e-01 1.562892496585845947e-01 1.772375404834747314e-01 1.980939209461212158e-01 2.149958163499832153e-04 -1.292946487665176392e-01 8.173952251672744751e-02 -7.059251517057418823e-02 5.863820016384124756e-02 1.749181747436523438e-01 2.602752149105072021e-01 -7.922568917274475098e-02
1.338990330696105957e-01 4.154314100742340088e-02 -2.798200547695159912e-01 5.679966509342193604e-02 1.820056736469268799e-01 8.238975703716278076e-02 6.128036975860595703e-02 1.638637781143188477e-01 -3.163032531738281250e-01 -1.187821179628372192e-01 2.730143666267395020e-01 -9.144429862499237061e-02 -3.861508890986442566e-02 -1.202754303812980652e-01 3.795332610607147217e-01 -8.989818394184112549e-02 1.025373488664627075e-01 -9.571555256843566895e-02 -1.222425624728202820e-01 -2.554247677326202393e-01 1.659141927957534790e-01 -3.352049738168716431e-03 -1.807566285133361816e-01 -1.990127712488174438e-01 4.192556738853454590e-01 1.802108734846115112e-01 -9.877935796976089478e-02 1.929794549942016602e-01 -4.344349727034568787e-02 -7.080232724547386169e-03 4.122953116893768311e-02 6.777549535036087036e-02
3.523210808634757996e-02 1.314505282789468765e-02 1.344096213579177856e-01 1.095843240618705750e-01 1.643211394548416138e-01 -5.004136636853218079e-02 5.432680994272232056e-02 1.852508038282394409e-01 -1.474728286266326904e-01 1.243882328271865845e-01 -5.004368722438812256e-02 -3.030916750431060791e-01 1.298815011978149414e-01 -4.762951135635375977e-01 1.461721211671829224e-01 -2.475317008793354034e-02 -1.135653778910636902e-01 -2.409062981605529785e-01 2.803362160921096802e-02 -5.275990068912506104e-02 2.145548611879348755e-01 -2.248735129833221436e-01 -1.837630271911621094e-01 1.602767594158649445e-02 4.919090270996093750e-01 1.773686520755290985e-02 1.357634663581848145e-01 -8.459660410881042480e-02 -1.285258233547210693e-01 5.210254713892936707e-02 8.581553399562835693e-02 -6.954319030046463013e-02
-4.498251900076866150e-02 1.265845596790313721e-01 -1.340038627386093140e-01 3.443510457873344421e-02 7.029848545789718628e-02 -4.237756505608558655e-02 2.998005747795104980e-01 2.854665815830230713e-01 2.092576399445533752e-02 7.480416446924209595e-02 -7.733581960201263428e-02 5.000863596796989441e-02 1.850016564130783081e-01 -1.402841359376907349e-01 1.986234635114669800e-01 2.939242869615554810e-02 2.644405327737331390e-02 1.167646497488021851e-01 -1.071709841489791870e-01 -6.722123175859451294e-02 4.804053902626037598e-01 -1.339528560638427734e-01 -3.743819892406463623e-01 2.546719312667846680e-01 2.560630440711975098e-01 -1.659704744815826416e-02 -9.073871374130249023e-02 4.940090700984001160e-02 -2.685003578662872314e-01 3.693515434861183167e-02 1.763172894716262817e-01 -1.039858385920524597e-01
-9.052333235740661621e-02 -7.261028140783309937e-02 2.474448531866073608e-01 -1.270931512117385864e-01 2.999520599842071533e-01 2.472241818904876709e-01 -1.107608899474143982e-01 7.154074311256408691e-02 -1.465858370065689087e-01 9.037236683070659637e-03 -1.297752410173416138e-01 -4.260844737291336060e-02 1.433244347572326660e-01 -3.199761807918548584e-01 1.880949586629867554e-01 9.289871901273727417e-02 1.521155936643481255e-03 -1.670438051223754883e-01 -3.947002887725830078e-01 -1.797853559255599976e-01 3.067608773708343506e-01 -5.039462819695472717e-02 7.712358236312866211e-02 5.848231911659240723e-02 2.881908416748046875e-01 -5.842588096857070923e-02 -4.314561933279037476e-02 -2.068954706192016602e-01 -6.586119532585144043e-02 1.421699970960617065e-01 -1.008123978972434998e-01 -2.136276811361312866e-01
2.892553806304931641e-01 -1.690840726951137185e-04 -1.106097251176834106e-01 7.047728449106216431e-02 2.923628687858581543e-01 -1.182850152254104614e-01 6.726234406232833862e-02 1.282307058572769165e-01 -1.920139342546463013e-01 1.025774329900741577e-01 -4.617980495095252991e-02 7.801471650600433350e-02 7.993427664041519165e-02 -2.881854772567749023e-01 4.733482748270034790e-02 1.927190870046615601e-01 -3.725691437721252441e-01 -3.474017083644866943e-01 -8.302765898406505585e-03 -3.496795892715454102e-02 1.191660091280937195e-01 -7.044782489538192749e-02 -1.116444841027259827e-01 -2.400272712111473083e-02 3.237490728497505188e-02 2.244072258472442627e-01 -1.640815883874893188e-01 7.614785432815551758e-02 -1.007239893078804016e-01 3.074789047241210938e-01 1.683571040630340576e-01 -2.900185286998748779e-01
1.537901610136032104e-01 -8.421745896339416504e-02 -1.068315953016281128e-01 1.698047220706939697e-01 2.076538652181625366e-01 3.995037451386451721e-02 1.151050478219985962e-01 4.446493461728096008e-03 3.956402093172073364e-02 -8.226859569549560547e-02 -1.707276403903961182e-01 -1.375496089458465576e-01 8.633195608854293823e-02 -1.118502691388130188e-01 1.727045327425003052e-01 -4.972482919692993164e-01 -2.449178695678710938e-01 -2.074087858200073242e-01 -1.285564899444580078e-01 -2.260449677705764771e-01 2.745015025138854980e-01 -8.052236586809158325e-02 5.307270213961601257e-02 -2.456716448068618774e-01 8.090046793222427368e-02 4.174071922898292542e-02 2.837029099464416504e-02 -1.010859906673431396e-01 7.907039672136306763e-02 4.277290403842926025e-02 3.478127419948577881e-01 -2.314703315496444702e-01
4.895434677600860596e-01 -6.264629960060119629e-02 -6.426770985126495361e-02 -6.378813832998275757e-02 1.316646337509155273e-01 4.977612569928169250e-02 8.760969340801239014e-02 3.033654987812042236e-01 2.423784509301185608e-02 -1.010735929012298584e-01 -7.415897399187088013e-02 -1.056573614478111267e-01 8.920988440513610840e-02 -1.047839149832725525e-01 7.144518196582794189e-02 3.193689584732055664e-01 -1.939107179641723633e-01 -2.128248214721679688e-01 1.678741127252578735e-01 -1.106987670063972473e-01 1.421541273593902588e-01 2.604639828205108643e-01 -1.011666133999824524e-01 -6.366559863090515137e-02 -7.318902015686035156e-02 1.659128218889236450e-01 -9.950882941484451294e-02 1.613752394914627075e-01 1.570045650005340576e-01 8.626402914524078369e-02 2.594703733921051025e-01 -2.851057052612304688e-01
-2.033840566873550415e-01 2.071290016174316406e-01 -2.276355773210525513e-02 6.433294713497161865e-02 2.539382874965667725e-01 2.046441473066806793e-02 -1.785049289464950562e-01 -5.769461020827293396e-02 -2.065376490354537964e-01 2.745316922664642334e-01 8.880648016929626465e-02 -3.119587898254394531e-01 1.686789840459823608e-01 3.002037294209003448e-02 3.700740262866020203e-02 2.452333271503448486e-01 -3.086345791816711426e-01 2.578011481091380119e-03 -1.383589506149291992e-01 -6.867665797472000122e-03 2.911451756954193115e-01 1.515456438064575195e-01 3.334494773298501968e-03 1.844981908798217773e-01 1.329280585050582886e-01 -1.333696674555540085e-02 6.622968241572380066e-03 -2.100121229887008667e-02 -2.191540896892547607e-01 -1.170273497700691223e-01 9.883391112089157104e-02 -3.883647620677947998e-01
-2.745417132973670959e-02 3.366043269634246826e-01 5.137665569782257080e-02 -2.076265215873718262e-01 3.892865180969238281e-01 3.751105442643165588e-02 -1.012677624821662903e-01 4.913713037967681885e-02 1.650593280792236328e-01 -7.802026718854904175e-02 4.186527337878942490e-03 -9.940292686223983765e-02 -2.944539487361907959e-02 -2.428991645574569702e-01 1.541305333375930786e-01 -2.008780390024185181e-01 -2.135597914457321167e-01 -5.504748225212097168e-01 7.109121885150671005e-03 -9.984333068132400513e-02 -5.521866306662559509e-02 1.879510097205638885e-02 -5.340880900621414185e-02 -8.674248307943344116e-02 2.146816998720169067e-01 -1.535060256719589233e-01 -1.755933836102485657e-02 -1.426423788070678711e-01 -1.184494048357009888e-01 9.003382921218872070e-02 2.032315172255039215e-02 -1.486057490110397339e-01
1.305536180734634399e-01 1.982206851243972778e-01 1.314732283353805542e-01 1.883859336376190186e-01 3.771435320377349854e-01 -2.005099952220916748e-01 3.357153385877609253e-03 5.894266813993453979e-02 1.158509552478790283e-01 1.696663200855255127e-01 -6.438964605331420898e-02 -4.462660551071166992e-01 2.621705830097198486e-01 1.620934903621673584e-01 -4.898804426193237305e-02 -1.139046624302864075e-02 -2.509086430072784424e-01 -1.090833395719528198e-01 5.115131288766860962e-02 -3.921576216816902161e-02 2.595470845699310303e-01 8.614094555377960205e-02 -2.531583607196807861e-01 -1.323013305664062500e-01 -5.871906131505966187e-02 -4.718130920082330704e-03 -6.139832735061645508e-02 -6.055409088730812073e-02 1.004680469632148743e-01 4.490432515740394592e-02 3.166390657424926758e-01 -5.704667419195175171e-02
2.304315268993377686e-01 4.304969608783721924e-01 -1.580336987972259521e-01 -9.439685195684432983e-02 2.969148755073547363e-01 2.610051631927490234e-02 -7.748277485370635986e-02 1.402118802070617676e-01 9.978060424327850342e-02 -1.944814324378967285e-01 -4.276679083704948425e-02 -2.752375304698944092e-01 2.167397290468215942e-01 1.088828891515731812e-01 4.269206896424293518e-02 -4.636992514133453369e-02 -3.143083304166793823e-02 -2.383347302675247192e-01 -2.578739523887634277e-01 -1.678071171045303345e-01 2.115566730499267578e-01 3.203259781002998352e-02 2.448978722095489502e-01 -1.334764361381530762e-01 2.337227612733840942e-01 -3.588928654789924622e-02 -1.963295042514801025e-01 4.527679830789566040e-02 7.128947973251342773e-02 -2.041543722152709961e-01 7.477618008852005005e-02 1.150853652507066727e-02
-7.611687481403350830e-02 2.860527038574218750e-01 2.882878482341766357e-01 1.337600350379943848e-01 2.634290456771850586e-01 -1.740925461053848267e-01 8.044036477804183960e-02 2.127768397331237793e-01 -2.705793380737304688e-01 1.078377813100814819e-01 -4.996523633599281311e-02 1.067483499646186829e-01 1.824847012758255005e-01 -2.362097203731536865e-01 2.561348378658294678e-01 -6.923178583383560181e-02 -1.789512927643954754e-03 -3.318020999431610107e-01 -3.432925790548324585e-02 -2.717187404632568359e-01 2.436107993125915527e-01 1.437346544116735458e-02 1.326182633638381958e-01 -6.449434161186218262e-02 1.232648566365242004e-01 4.278348758816719055e-02 1.535558514297008514e-02 -1.004353389143943787e-01 -4.741677269339561462e-02 -1.304135620594024658e-01 2.658618092536926270e-01 -1.342073678970336914e-01
1.869745366275310516e-02 1.312047541141510010e-01 -1.403876841068267822e-01 1.575417220592498779e-01 1.169503927230834961e-01 1.768388599157333374e-01 1.392233669757843018e-01 1.954713463783264160e-01 -6.474196910858154297e-02 -9.908348321914672852e-02 1.337679028511047363e-01 -5.888303741812705994e-03 1.759292185306549072e-01 6.271035224199295044e-02 3.027116358280181885e-01 -3.263248801231384277e-01 -1.808361560106277466e-01 -2.649665772914886475e-01 -1.528430730104446411e-01 -3.685440123081207275e-01 1.285983622074127197e-01 8.176466822624206543e-02 -1.512373983860015869e-01 -2.527433335781097412e-01 1.472995877265930176e-01 -2.868531644344329834e-01 2.821380272507667542e-02 -4.476189613342285156e-02 -3.881355375051498413e-02 1.797004938125610352e-01 2.403575330972671509e-01 -9.325133287347853184e-04
2.444531768560409546e-01 3.920580446720123291e-02 -6.722969561815261841e-02 -2.724347114562988281e-01 1.132910251617431641e-01 7.569838315248489380e-02 6.420903652906417847e-02 9.736504405736923218e-02 1.022556349635124207e-01 6.460763514041900635e-02 8.209143579006195068e-02 -9.675477445125579834e-02 -3.617580607533454895e-02 -8.736995607614517212e-02 2.031994611024856567e-01 3.664076328277587891e-01 -4.082229360938072205e-02 -8.802706748247146606e-02 -4.028684794902801514e-01 -1.555747687816619873e-01 1.906885355710983276e-01 3.245502337813377380e-02 -8.216887712478637695e-02 7.510956376791000366e-02 -5.921109393239021301e-02 -1.822675168514251709e-01 3.352134302258491516e-02 -1.919765621423721313e-01 -1.099415346980094910e-01 2.705981433391571045e-01 -1.982195489108562469e-02 -4.543564617633819580e-01
2.128449082374572754e-01 -2.071134001016616821e-01 2.383417785167694092e-01 -1.390600800514221191e-01 4.345825314521789551e-01 3.955792635679244995e-02 4.876903444528579712e-02 6.343556940555572510e-02 1.848227344453334808e-02 9.206310659646987915e-02 1.039454936981201172e-01 6.232030224055051804e-03 1.595108211040496826e-01 1.286805123090744019e-01 1.318343430757522583e-01 5.353978648781776428e-02 -3.469400573521852493e-03 -1.762697696685791016e-01 6.354822218418121338e-02 -1.842411607503890991e-01 1.971906572580337524e-01 -3.147531673312187195e-02 -3.232642710208892822e-01 -1.852132529020309448e-01 3.539827466011047363e-01 -3.301681950688362122e-02 -1.303542107343673706e-01 -3.039254844188690186e-01 1.280218660831451416e-01 1.932900846004486084e-01 6.727617979049682617e-02 -1.230405643582344055e-01
4.117919206619262695e-01 1.578700989484786987e-01 -1.321421265602111816e-01 1.972731649875640869e-01 1.488187462091445923e-01 6.100269407033920288e-02 4.833287373185157776e-02 1.112020164728164673e-01 2.847664582077413797e-04 -2.297230958938598633e-01 8.651047945022583008e-02 3.288013488054275513e-02 -3.860169649124145508e-02 1.734360307455062866e-01 3.014884889125823975e-01 6.946292519569396973e-02 -2.921604812145233154e-01 -1.982688903808593750e-01 -6.995387375354766846e-02 -5.806176364421844482e-02 3.281771242618560791e-01 2.945982217788696289e-01 -1.124885082244873047e-01 1.050547584891319275e-01 3.436690270900726318e-01 1.079647894948720932e-02 -1.247648298740386963e-01 -2.062763832509517670e-02 1.202252805233001709e-01 -7.541567832231521606e-02 1.123730540275573730e-01 -4.277688637375831604e-02
2.587163746356964111e-01 -1.435292214155197144e-01 2.300655543804168701e-01 5.545216053724288940e-02 3.563583195209503174e-01 -1.599641591310501099e-01 9.428136795759201050e-02 1.810953915119171143e-01 -2.835663259029388428e-01 6.588092446327209473e-02 2.145297266542911530e-02 -1.057449169456958771e-02 4.337936639785766602e-02 -8.671316318213939667e-03 2.660628259181976318e-01 -1.261301711201667786e-02 7.059920579195022583e-02 -1.158288642764091492e-01 -5.488891527056694031e-02 -3.037818968296051025e-01 2.294583320617675781e-01 -1.658015847206115723e-01 -2.987706363201141357e-01 -2.828901410102844238e-01 1.571402996778488159e-01 -1.294693946838378906e-01 -5.869694054126739502e-02 -1.676212549209594727e-01 1.290541142225265503e-01 1.831957399845123291e-01 1.327310055494308472e-01 -2.898487495258450508e-03
2.291124500334262848e-02 1.694315373897552490e-01 1.243083253502845764e-01 2.176497876644134521e-02 3.304985463619232178e-01 -2.465303540229797363e-01 6.519313901662826538e-02 2.416005730628967285e-01 -1.515474021434783936e-01 1.889756917953491211e-01 -1.106256544589996338e-01 -2.916275262832641602e-01 9.014522284269332886e-02 2.424959689378738403e-01 1.568511724472045898e-01 4.821916297078132629e-02 -1.565471440553665161e-01 -1.646779626607894897e-01 2.199696749448776245e-01 -2.032977491617202759e-01 7.540135085582733154e-02 1.081551834940910339e-01 -2.278283089399337769e-01 -8.947145193815231323e-02 -6.989614665508270264e-02 -4.846642166376113892e-02 -8.660788834095001221e-02 3.015013784170150757e-02 -1.033805236220359802e-01 1.027595922350883484e-01 3.169410526752471924e-01 -3.411948680877685547e-01
2.382868230342864990e-01 -5.699435248970985413e-02 -8.683959394693374634e-02 7.878524065017700195e-02 2.360736764967441559e-02 -1.586991101503372192e-01 1.431712061166763306e-01 7.060998678207397461e-02 -1.153843626379966736e-01 1.442523002624511719e-01 -2.404563501477241516e-02 -1.743324249982833862e-01 9.248859435319900513e-02 -4.437627494335174561e-01 2.760077714920043945e-01 1.198023259639739990e-01 -3.309522867202758789e-01 -2.245274782180786133e-01 -2.466664277017116547e-02 -3.359569236636161804e-02 2.380632907152175903e-01 4.073260724544525146e-02 5.189905874431133270e-03 -9.288612008094787598e-02 1.468328684568405151e-01 2.872102856636047363e-01 9.233766235411167145e-03 1.695645004510879517e-01 9.523829817771911621e-02 1.694853901863098145e-01 6.449775304645299911e-03 -3.383784294128417969e-01
-1.243281662464141846e-01 1.743919551372528076e-01 3.142631426453590393e-02 -3.011796995997428894e-02 2.321680933237075806e-01 5.900292098522186279e-02 -1.725793033838272095e-01 2.058645337820053101e-01 3.686036169528961182e-02 1.385673228651285172e-02 -3.633518889546394348e-02 -4.316149652004241943e-01 -6.570614408701658249e-03 1.762891560792922974e-02 -8.324760943651199341e-03 -1.173758655786514282e-01 -1.322714090347290039e-01 1.782931536436080933e-01 -1.621683686971664429e-01 -9.554242342710494995e-02 3.591026961803436279e-01 -4.613940045237541199e-02 2.503253147006034851e-02 -2.202019989490509033e-01 -1.048016324639320374e-01 2.322542667388916016e-01 1.336554717272520065e-02 5.523648113012313843e-02 -2.169227898120880127e-01 3.028840720653533936e-01 3.215784430503845215e-01 -2.098879367113113403e-01
-3.261463344097137451e-02 1.243479698896408081e-01 4.002770408987998962e-02 -1.238803863525390625e-01 3.119676709175109863e-01 -1.640001535415649414e-01 -2.359966337680816650e-01 1.781322211027145386e-01 -1.189371719956398010e-01 7.912846654653549194e-02 -3.612310439348220825e-02 -3.297617658972740173e-02 2.640837132930755615e-01 2.331628054380416870e-01 1.938651800155639648e-01 8.342028409242630005e-02 -1.538339108228683472e-01 -4.363237917423248291e-01 8.846259117126464844e-02 -2.159383893013000488e-01 1.686207950115203857e-01 -1.318325400352478027e-01 -2.910272590816020966e-02 -9.304789453744888306e-02 2.318079397082328796e-02 -1.113809049129486084e-01 2.501050569117069244e-02 -7.152017951011657715e-02 -1.628985069692134857e-02 1.122936904430389404e-01 3.950763046741485596e-01 -2.279743254184722900e-01
9.422115236520767212e-02 6.374072283506393433e-02 -2.068325579166412354e-01 -1.276930868625640869e-01 -1.728688925504684448e-02 4.509940370917320251e-02 1.987003684043884277e-01 1.410155147314071655e-01 2.560557052493095398e-02 3.555080890655517578e-01 6.752510368824005127e-02 -3.229874372482299805e-02 -1.253470871597528458e-02 3.593302890658378601e-02 1.287773698568344116e-01 -1.231885980814695358e-02 -2.168211936950683594e-01 -3.088331222534179688e-01 -2.459279000759124756e-01 -1.593073364347219467e-03 5.143221020698547363e-01 -1.899020187556743622e-02 -1.354365702718496323e-02 1.747006326913833618e-01 2.493662387132644653e-02 -2.559286057949066162e-01 -1.717021465301513672e-01 1.034560352563858032e-01 -6.613777577877044678e-02 2.508397400379180908e-01 1.055173352360725403e-01 -1.795762330293655396e-01
-1.269619613885879517e-01 7.878151535987854004e-02 -6.258528679609298706e-02 1.378690153360366821e-01 1.783839017152786255e-01 2.073818817734718323e-02 2.714599370956420898e-01 3.884534910321235657e-02 1.150861456990242004e-01 -1.780631393194198608e-01 -8.714530616998672485e-02 -1.191304698586463928e-01 -6.776032596826553345e-02 -1.112351566553115845e-02 1.458487212657928467e-01 -2.105876356363296509e-01 -1.482541561126708984e-01 -5.972706675529479980e-01 -3.311346471309661865e-02 -3.117673993110656738e-01 1.666563153266906738e-01 6.508348882198333740e-02 -2.348352521657943726e-01 -1.995780467987060547e-01 2.671805024147033691e-02 4.838539287447929382e-02 3.026358410716056824e-02 1.157361268997192383e-02 2.095472365617752075e-01 -8.478962630033493042e-02 9.082188457250595093e-02 -2.068290114402770996e-01
3.658814430236816406e-01 1.032347604632377625e-02 -1.479720026254653931e-01 -5.369128286838531494e-02 2.852419912815093994e-01 -5.920005589723587036e-02 2.947315573692321777e-01 2.141429930925369263e-01 -6.556058768182992935e-03 -8.158396184444427490e-02 -1.711130738258361816e-01 -2.435133419930934906e-02 6.712900847196578979e-02 -2.775541543960571289e-01 -2.699735201895236969e-02 2.660979032516479492e-01 -5.647991597652435303e-02 -1.484285593032836914e-01 1.318116188049316406e-01 -2.123737782239913940e-01 1.582089215517044067e-01 2.606112658977508545e-01 -9.634764492511749268e-02 -8.946882188320159912e-02 -3.841520845890045166e-02 9.602909535169601440e-02 -5.846407637000083923e-02 1.450104713439941406e-01 1.006119549274444580e-01 1.758559942245483398e-01 3.253735005855560303e-01 -2.323999106884002686e-01
1.582254283130168915e-02 4.493757709860801697e-02 -8.850821852684020996e-02 -2.050907313823699951e-01 4.719200432300567627e-01 2.613480985164642334e-01 2.364685200154781342e-02 1.876555383205413818e-01 -1.344902962446212769e-01 -1.378352940082550049e-01 1.967683061957359314e-02 -2.254203259944915771e-01 1.643342077732086182e-01 -4.991810768842697144e-02 1.961990594863891602e-01 1.127028241753578186e-01 -2.982934713363647461e-01 -2.382263541221618652e-01 -1.379319131374359131e-01 1.264738440513610840e-01 2.099546641111373901e-01 -1.852452307939529419e-01 -1.519849896430969238e-01 1.780768036842346191e-01 1.470921677537262440e-03 1.123158410191535950e-01 -2.227768152952194214e-01 -7.964714616537094116e-02 -1.956072896718978882e-01 -1.290598958730697632e-01 7.046179473400115967e-02 9.815897047519683838e-02
1.247427761554718018e-01 -6.359084695577621460e-02 5.296868830919265747e-02 4.780165385454893112e-03 2.988806366920471191e-01 3.451440036296844482e-01 2.435478568077087402e-02 -1.934533379971981049e-02 -2.398298233747482300e-01 -1.763362139463424683e-01 -4.482134804129600525e-02 -1.728675365447998047e-01 -2.605494856834411621e-01 -6.281807273626327515e-02 1.364791393280029297e-01 -2.585239708423614502e-02 -2.466508299112319946e-01 -2.138124220073223114e-02 -9.336305409669876099e-02 -2.269590198993682861e-01 1.966676265001296997e-01 -1.612126678228378296e-01 -2.067178934812545776e-01 -2.287501692771911621e-01 3.071325719356536865e-01 -1.167707145214080811e-01 2.890222072601318359e-01 -1.713667213916778564e-01 -1.195366904139518738e-01 6.643553078174591064e-02 8.994727581739425659e-02 -1.661532670259475708e-01
1.076440215110778809e-01 3.634740784764289856e-02 -7.157383114099502563e-02 -2.809245511889457703e-02 3.925950825214385986e-01 -7.541786879301071167e-02 1.543097496032714844e-01 4.827484115958213806e-02 -3.226628303527832031e-01 -1.464685052633285522e-01 1.390401087701320648e-02 1.164814680814743042e-01 -7.117322180420160294e-03 -4.054492339491844177e-02 -2.100049704313278198e-02 2.477806359529495239e-01 -2.235985547304153442e-01 -2.868658900260925293e-01 -8.516144007444381714e-02 -3.902009502053260803e-02 1.300257891416549683e-01 3.523079454898834229e-01 -1.274249553680419922e-01 1.196532845497131348e-01 8.486934751272201538e-02 1.284559816122055054e-01 -1.254375427961349487e-01 -3.952971659600734711e-03 1.057437732815742493e-01 3.832655549049377441e-01 2.020058780908584595e-01 -2.034282237291336060e-01
1.305176019668579102e-01 -1.698326468467712402e-01 1.075711175799369812e-01 -3.321194052696228027e-01 3.167510926723480225e-01 -8.352911472320556641e-02 2.120610922574996948e-01 3.376170098781585693e-01 1.535725891590118408e-01 -1.122011765837669373e-01 7.424478977918624878e-02 -5.384688079357147217e-02 1.435137093067169189e-01 -2.226498574018478394e-01 -1.216527298092842102e-01 2.934772074222564697e-01 -1.361516267061233521e-01 -5.960292741656303406e-02 -1.422012299299240112e-01 -1.350890398025512695e-01 3.867553472518920898e-01 2.122532576322555542e-01 3.133461624383926392e-02 8.716321736574172974e-02 1.261532306671142578e-01 8.517552912235260010e-02 -3.073917143046855927e-02 -7.441127300262451172e-02 -1.312709152698516846e-01 1.190623193979263306e-01 -1.092008575797080994e-01 -1.163879036903381348e-01
2.573577128350734711e-02 -5.747846141457557678e-02 1.077915132045745850e-01 -3.030446767807006836e-01 -3.558779135346412659e-02 -7.231839001178741455e-02 8.105805516242980957e-02 6.066480651497840881e-02 1.633007824420928955e-01 1.691875457763671875e-01 7.426673173904418945e-02 8.510036766529083252e-02 -4.576228559017181396e-02 -1.129349842667579651e-01 2.667087316513061523e-01 1.150702312588691711e-01 -2.208483070135116577e-01 -2.658526003360748291e-01 -7.689362019300460815e-02 -1.604097895324230194e-02 5.373590588569641113e-01 1.291690617799758911e-01 1.037546247243881226e-01 3.217781707644462585e-02 2.124351449310779572e-03 -2.623673081398010254e-01 -1.846379786729812622e-01 1.261489838361740112e-01 -1.133740842342376709e-01 1.948091089725494385e-01 1.843382567167282104e-01 -2.491326779127120972e-01
2.928763031959533691e-01 -4.791055992245674133e-02 -6.808830797672271729e-02 4.666434973478317261e-02 1.096275001764297485e-01 -1.158119738101959229e-01 2.750249207019805908e-01 -3.773991391062736511e-02 -6.601318717002868652e-02 2.766503393650054932e-01 1.820394545793533325e-01 -2.995401024818420410e-01 1.601068824529647827e-01 2.915564365684986115e-02 7.299872487783432007e-02 1.384062319993972778e-01 1.184179820120334625e-02 -1.374759972095489502e-01 -5.736804381012916565e-02 -2.176896668970584869e-02 3.348897099494934082e-01 3.596762418746948242e-01 2.928749322891235352e-01 -2.809410355985164642e-02 2.156060375273227692e-02 -2.629467844963073730e-01 8.028788864612579346e-02 -2.426509931683540344e-02 -1.795298159122467041e-01 1.958943605422973633e-01 7.879104465246200562e-02 -2.086947709321975708e-01
1.218298822641372681e-01 3.207468688488006592e-01 -1.042897924780845642e-01 3.104108944535255432e-02 2.969124317169189453e-01 2.158366590738296509e-01 -2.503623664379119873e-01 1.646492630243301392e-01 -8.479265496134757996e-03 5.992020014673471451e-03 -1.000541169196367264e-02 3.295780718326568604e-02 4.036698490381240845e-02 3.922322019934654236e-02 2.186674177646636963e-01 2.374324649572372437e-01 -1.885230392217636108e-01 -1.731128394603729248e-01 -1.088425219058990479e-01 -1.002255361527204514e-03 2.514521777629852295e-01 -2.405526489019393921e-01 1.467512845993041992e-01 -2.057545036077499390e-01 1.108749508857727051e-01 -1.520032733678817749e-01 -3.190570473670959473e-01 -5.549022555351257324e-02 -2.119211107492446899e-01 -7.182110100984573364e-02 9.508740901947021484e-02 -2.748596668243408203e-01
5.251689814031124115e-03 9.290100634098052979e-02 1.247366964817047119e-01 9.740319848060607910e-02 1.377544105052947998e-01 2.082876414060592651e-01 -2.728901617228984833e-02 1.623420566320419312e-01 9.510659147053956985e-04 -8.985254168510437012e-02 -9.465571492910385132e-02 -3.260670602321624756e-01 2.891690433025360107e-01 -5.167892575263977051e-02 1.061145588755607605e-01 1.828645169734954834e-01 -1.617641896009445190e-01 -1.652759909629821777e-01 -1.016336213797330856e-02 1.902837902307510376e-01 1.783810704946517944e-01 3.241697549819946289e-01 -2.662290334701538086e-01 -2.223089337348937988e-01 2.141152173280715942e-01 1.363509446382522583e-01 6.690701842308044434e-02 -1.654551178216934204e-01 2.808811366558074951e-01 9.145165234804153442e-02 3.007120490074157715e-01 -3.896630182862281799e-02
1.789450347423553467e-01 6.981533765792846680e-02 -1.058810353279113770e-01 9.515717625617980957e-02 2.520533502101898193e-01 3.210582211613655090e-02 8.238462358713150024e-02 5.822597816586494446e-02 -5.310327559709548950e-02 -3.914543092250823975e-01 -1.248166244477033615e-02 -3.464085459709167480e-01 3.497614711523056030e-02 -2.995205521583557129e-01 -5.255971476435661316e-02 6.682311184704303741e-03 -8.900701254606246948e-02 2.155727334320545197e-02 -3.211353421211242676e-01 -1.714407354593276978e-01 2.295806705951690674e-01 1.959847360849380493e-01 -1.692284643650054932e-01 3.022465109825134277e-01 -1.168897375464439392e-01 -1.233528926968574524e-01 -1.761486679315567017e-01 -2.510843798518180847e-02 7.054934650659561157e-02 -7.794312387704849243e-02 2.527828514575958252e-01 -1.031545028090476990e-01
-6.932048499584197998e-02 1.946883974596858025e-03 3.203582763671875000e-01 4.578883945941925049e-02 1.736537814140319824e-01 1.761015653610229492e-01 4.165591299533843994e-01 1.433666646480560303e-01 -8.548224717378616333e-02 1.636318862438201904e-01 1.787723451852798462e-01 -1.711315810680389404e-01 2.835854887962341309e-02 -1.631016135215759277e-01 3.469639122486114502e-01 2.099871188402175903e-01 5.975488945841789246e-02 -1.102216839790344238e-01 -3.383241593837738037e-02 -2.457899153232574463e-01 5.351484194397926331e-02 1.301478743553161621e-01 8.682040870189666748e-02 7.839652895927429199e-02 -2.678209729492664337e-02 -1.703520119190216064e-01 -2.203574180603027344e-01 7.296790927648544312e-02 -2.446765005588531494e-01 4.165321588516235352e-03 3.056701421737670898e-01 -1.757749728858470917e-02
5.442066788673400879e-01 -7.022833079099655151e-02 -1.361472159624099731e-01 -5.507500097155570984e-02 1.735706925392150879e-01 3.430883400142192841e-03 1.664454340934753418e-01 3.161602318286895752e-01 6.943440530449151993e-03 -1.264719367027282715e-01 -1.011547446250915527e-01 -1.794911921024322510e-01 1.513787060976028442e-01 -3.601541742682456970e-02 9.790211915969848633e-02 2.697990536689758301e-01 -1.033231094479560852e-01 -1.744605749845504761e-01 1.145292669534683228e-01 -1.150864288210868835e-01 9.632824361324310303e-02 1.646744012832641602e-01 -1.401461958885192871e-01 -6.864178925752639771e-02 -7.673646509647369385e-02 2.371889948844909668e-01 -7.346392422914505005e-02 7.479470968246459961e-02 1.288618892431259155e-01 1.156705319881439209e-01 1.380019336938858032e-01 -3.225906193256378174e-01
1.939314603805541992e-01 1.480900943279266357e-01 7.208021730184555054e-02 -3.545063734054565430e-02 2.184750586748123169e-01 5.575035884976387024e-02 2.380540668964385986e-01 1.968872249126434326e-01 1.185312401503324509e-02 -6.912975758314132690e-02 -1.841167956590652466e-01 -2.886232733726501465e-01 2.816957831382751465e-01 7.521152496337890625e-02 -1.724460124969482422e-01 -7.384162396192550659e-03 -7.550766319036483765e-02 -4.522664844989776611e-01 -3.716529905796051025e-02 3.168823942542076111e-02 2.175694704055786133e-01 2.496944814920425415e-01 -9.499580413103103638e-02 9.382744133472442627e-02 3.308232128620147705e-01 -1.518511623144149780e-01 -6.247835978865623474e-02 1.223497688770294189e-01 -1.156691908836364746e-01 7.994796335697174072e-02 1.805576980113983154e-01 8.318241685628890991e-02
-6.263077259063720703e-02 -1.922623217105865479e-01 7.215555757284164429e-02 -1.483715027570724487e-01 1.711107790470123291e-01 6.106031592935323715e-03 1.899208277463912964e-01 3.148191273212432861e-01 -1.067547798156738281e-01 9.717732667922973633e-02 4.148318246006965637e-02 -1.182750165462493896e-01 1.855103224515914917e-01 -2.234927415847778320e-01 1.631911396980285645e-01 8.006697148084640503e-02 -3.082781657576560974e-02 -1.115377768874168396e-01 1.724711805582046509e-01 -2.043588757514953613e-01 3.615922927856445312e-01 1.026656255125999451e-01 7.114337384700775146e-02 -5.479103922843933105e-01 1.372517645359039307e-01 1.468159258365631104e-01 1.140410900115966797e-01 -5.556262657046318054e-02 -7.062639296054840088e-02 1.326188445091247559e-01 -5.122861638665199280e-02 -1.725704595446586609e-02
2.039938569068908691e-01 7.516672462224960327e-02 1.787323802709579468e-01 1.084909737110137939e-01 4.379328191280364990e-01 2.510994970798492432e-01 -1.087496951222419739e-01 1.637879610061645508e-01 -4.136810544878244400e-03 -1.091724261641502380e-01 4.682136327028274536e-02 5.222150683403015137e-02 -9.170012921094894409e-02 6.265880912542343140e-02 1.290847510099411011e-01 3.577913045883178711e-01 -8.114829659461975098e-02 -1.385004669427871704e-01 -6.680191308259963989e-02 -2.076162099838256836e-01 1.323193162679672241e-01 1.593495160341262817e-01 -1.345580443739891052e-02 2.101019471883773804e-01 -3.866978362202644348e-02 -2.825572900474071503e-02 6.927551329135894775e-02 -2.077803909778594971e-01 -7.477843761444091797e-02 1.890531033277511597e-01 2.797196209430694580e-01 -3.335624635219573975e-01
-2.295302748680114746e-01 -3.181947767734527588e-02 -2.544819377362728119e-02 -2.051501572132110596e-01 4.426226615905761719e-01 -1.526967883110046387e-01 -1.914053112268447876e-01 2.866762578487396240e-01 -9.317927062511444092e-02 8.741226792335510254e-02 3.523170575499534607e-02 -3.058823943138122559e-02 1.582191288471221924e-01 -3.756394982337951660e-02 1.378192752599716187e-01 1.812846511602401733e-01 -2.697527408599853516e-01 -2.730369567871093750e-01 3.392905369400978088e-02 -1.462939828634262085e-01 1.079398393630981445e-01 1.025248244404792786e-01 5.622131377458572388e-02 -1.554660648107528687e-01 1.664184406399726868e-02 -4.370861127972602844e-02 8.149610459804534912e-02 -1.705866903066635132e-01 -9.878412634134292603e-02 1.319555640220642090e-01 4.288270175457000732e-01 1.902957819402217865e-02
1.069875285029411316e-01 -1.603206694126129150e-01 1.502946913242340088e-01 1.406643390655517578e-01 2.292735427618026733e-01 8.722377568483352661e-02 1.232795938849449158e-01 2.774437703192234039e-02 -5.277048423886299133e-02 1.425361186265945435e-01 2.279683053493499756e-01 -1.522045582532882690e-01 2.217741906642913818e-01 -2.437732182443141937e-02 1.977980285882949829e-01 -1.455886662006378174e-01 -9.736822545528411865e-02 -2.968396842479705811e-01 1.049249693751335144e-01 -8.803194761276245117e-02 3.863785862922668457e-01 1.164135411381721497e-01 2.151321172714233398e-01 -5.060490220785140991e-03 4.524803534150123596e-02 5.312717705965042114e-02 -1.728713661432266235e-01 1.428495943546295166e-01 -4.163773953914642334e-01 2.402525246143341064e-01 -8.676796406507492065e-02 -1.292941719293594360e-01
5.948568508028984070e-02 -2.069224119186401367e-01 -9.679536521434783936e-02 -6.136523187160491943e-02 1.569468295201659203e-03 9.541427344083786011e-02 6.640139967203140259e-02 -3.857906907796859741e-02 -1.022762060165405273e-01 1.022698581218719482e-01 -2.022792100906372070e-01 -3.005302250385284424e-01 2.825856506824493408e-01 -2.596405148506164551e-01 2.805186510086059570e-01 3.854410350322723389e-02 -2.738107182085514069e-02 -2.239108532667160034e-01 1.444110721349716187e-01 -2.278636991977691650e-01 8.148761838674545288e-02 -5.621416494250297546e-03 -6.710984557867050171e-02 -3.437312692403793335e-02 4.413626790046691895e-01 -1.009618043899536133e-01 -2.142044156789779663e-01 -1.252887248992919922e-01 -3.073872625827789307e-01 3.435136377811431885e-02 1.310780048370361328e-01 -1.745383888483047485e-01
-4.827729985117912292e-02 1.115172728896141052e-01 1.810824871063232422e-01 -2.970299422740936279e-01 2.398857772350311279e-01 1.714045852422714233e-01 1.469312459230422974e-01 7.578109949827194214e-02 -3.108510188758373260e-02 -6.164684146642684937e-02 -7.843685895204544067e-02 -1.038040500134229660e-02 3.752944618463516235e-02 -3.764780759811401367e-01 1.260787248611450195e-01 2.287141829729080200e-01 -2.338116317987442017e-01 -2.947463095188140869e-01 3.702342882752418518e-02 -1.001482605934143066e-01 1.375959664583206177e-01 8.770413696765899658e-02 4.087199456989765167e-03 -2.425006330013275146e-01 2.016626745462417603e-01 -1.968532949686050415e-01 1.317406445741653442e-02 2.254483103752136230e-01 2.675180137157440186e-01 1.911998391151428223e-01 4.464142490178346634e-03 -2.250068038702011108e-01
-5.425141379237174988e-02 2.111918330192565918e-01 1.931449919939041138e-01 -5.081730708479881287e-02 1.292253583669662476e-01 -4.685257375240325928e-02 -1.538855023682117462e-02 -2.113701961934566498e-02 1.310028582811355591e-01 -4.781100898981094360e-02 -1.575780957937240601e-01 6.736247986555099487e-02 4.725569486618041992e-02 -5.560318380594253540e-02 2.726486884057521820e-03 -7.208558171987533569e-02 -2.200742512941360474e-01 4.494623839855194092e-02 -1.506826132535934448e-01 -2.303435504436492920e-01 4.255135357379913330e-01 1.680916734039783478e-02 -3.360198140144348145e-01 -8.192203938961029053e-02 1.797140836715698242e-01 1.483408957719802856e-01 6.088155880570411682e-02 6.392033398151397705e-02 -3.695834875106811523e-01 2.515632212162017822e-01 1.800584942102432251e-01 -3.347713947296142578e-01
-2.550558745861053467e-01 -6.685461103916168213e-02 -2.335833460092544556e-01 4.852743074297904968e-02 2.874749898910522461e-01 1.537695643492043018e-03 8.218345791101455688e-02 9.406764805316925049e-02 -5.319481715559959412e-02 2.246299572288990021e-02 -4.905360192060470581e-02 -2.600439488887786865e-01 3.555864989757537842e-01 -1.542030870914459229e-01 3.929735124111175537e-01 9.344714879989624023e-02 -1.639755666255950928e-01 1.948699206113815308e-01 8.982017636299133301e-02 -4.244223609566688538e-02 2.053713649511337280e-01 1.641424149274826050e-01 9.319739788770675659e-02 -1.106143593788146973e-01 2.129064649343490601e-01 -1.794591993093490601e-01 3.077271878719329834e-01 -4.051689058542251587e-02 1.345112472772598267e-01 5.046303942799568176e-02 1.113296523690223694e-01 -1.299625784158706665e-01
5.241342261433601379e-02 6.063443049788475037e-02 1.153641343116760254e-01 -1.421460807323455811e-01 1.351886093616485596e-01 -9.661546908318996429e-03 6.657567620277404785e-02 4.765819292515516281e-03 -7.212746143341064453e-02 2.017513662576675415e-01 5.747762322425842285e-02 -2.177974134683609009e-01 2.372915744781494141e-01 -8.124314248561859131e-02 6.050953269004821777e-02 2.363862097263336182e-01 -9.545562416315078735e-02 -1.916868984699249268e-01 -1.284929662942886353e-01 -1.460085958242416382e-01 3.899184465408325195e-01 4.591948390007019043e-01 3.117499053478240967e-01 -1.608202159404754639e-01 -1.088888868689537048e-01 -1.689783483743667603e-01 2.325074002146720886e-02 -1.345015168190002441e-01 -1.633831113576889038e-01 1.757393926382064819e-01 -5.454924702644348145e-02 -1.700498461723327637e-01
-1.254395842552185059e-01 -5.825188383460044861e-02 -6.181573029607534409e-03 3.436958789825439453e-02 3.445519506931304932e-01 -1.236730441451072693e-01 4.144690930843353271e-02 2.992144227027893066e-01 -2.707301266491413116e-02 2.616524696350097656e-01 -1.796638518571853638e-01 -2.552695274353027344e-01 1.171432882547378540e-01 -1.622768938541412354e-01 1.359301060438156128e-01 -2.781844735145568848e-01 -3.578703701496124268e-01 -2.403169423341751099e-01 -1.054394990205764771e-01 -2.221376299858093262e-01 9.716922789812088013e-02 2.276427447795867920e-01 1.937392540276050568e-02 8.688900619745254517e-03 -5.495727062225341797e-02 -1.321127116680145264e-01 -6.172554194927215576e-02 5.714526027441024780e-02 4.202538356184959412e-02 2.345687896013259888e-01 2.110174745321273804e-01 -1.223552972078323364e-01
-4.197757691144943237e-02 1.334261000156402588e-01 4.193508997559547424e-02 -1.653880923986434937e-01 8.979252725839614868e-02 3.482556939125061035e-01 -3.784943744540214539e-02 2.185385525226593018e-01 5.957574117928743362e-03 -3.618306815624237061e-01 3.419882431626319885e-02 -1.546196490526199341e-01 8.917134255170822144e-02 9.493904560804367065e-02 2.132124304771423340e-01 3.050273656845092773e-01 -2.541999518871307373e-01 -2.113852351903915405e-01 1.278240382671356201e-01 -2.616961598396301270e-01 1.507642269134521484e-01 -2.146621700376272202e-03 6.556173413991928101e-02 -7.704382389783859253e-02 -2.047451138496398926e-01 -1.561281532049179077e-01 -2.669813344255089760e-03 7.851580530405044556e-02 8.080522716045379639e-02 1.581777781248092651e-01 2.143512815237045288e-01 -2.902221977710723877e-01
-9.190925955772399902e-02 8.998567936941981316e-04 -1.980238854885101318e-01 7.091135252267122269e-03 3.714588284492492676e-01 -5.184062197804450989e-02 2.744497731328010559e-02 -8.005401492118835449e-02 -2.229239046573638916e-01 1.634649634361267090e-01 1.463628858327865601e-01 -1.415483206510543823e-01 2.117569744586944580e-01 4.826676100492477417e-02 2.139112651348114014e-01 9.061793237924575806e-02 -1.853849440813064575e-01 -4.083792492747306824e-02 8.838636428117752075e-02 -1.390123367309570312e-01 1.587891429662704468e-01 1.403411924839019775e-01 -3.058850467205047607e-01 -2.039646804332733154e-01 1.703753620386123657e-01 -2.705185115337371826e-01 6.878598127514123917e-03 -3.180474936962127686e-01 -1.894254237413406372e-01 7.933395355939865112e-02 3.103539943695068359e-01 1.700087636709213257e-02
3.969796895980834961e-01 -1.297438144683837891e-01 -1.341748088598251343e-01 -5.936974287033081055e-02 1.845345944166183472e-01 -1.513606905937194824e-01 3.137655854225158691e-01 1.857921928167343140e-01 8.296244591474533081e-02 -5.534587055444717407e-02 -3.800379112362861633e-02 -3.205861896276473999e-02 1.464496254920959473e-01 -2.801577448844909668e-01 -2.402602508664131165e-02 2.414716333150863647e-01 -9.972179681062698364e-02 6.810151971876621246e-03 9.901046007871627808e-02 -2.361729443073272705e-01 2.721367180347442627e-01 7.243404537439346313e-02 -2.620704174041748047e-01 -8.284451067447662354e-02 1.013926416635513306e-02 1.398454755544662476e-01 -1.126119792461395264e-01 -1.228242740035057068e-01 -1.318061500787734985e-01 1.198895573616027832e-01 2.705997228622436523e-01 -2.450664639472961426e-01
5.278351902961730957e-02 8.363931626081466675e-02 6.652908772230148315e-02 -1.788796633481979370e-01 2.347478419542312622e-01 2.287129610776901245e-01 2.349806204438209534e-02 -3.081918060779571533e-01 -3.244551271200180054e-02 2.338855899870395660e-02 -2.844017930328845978e-02 -1.358537524938583374e-01 -9.560285508632659912e-02 -6.748322397470474243e-02 -1.368333846330642700e-01 1.594003438949584961e-01 -4.128852486610412598e-01 -2.648156881332397461e-01 2.702091634273529053e-02 -2.237014472484588623e-01 2.636252045631408691e-01 8.590777404606342316e-03 -3.503846824169158936e-01 -1.208757534623146057e-01 2.992841601371765137e-01 -1.368246078491210938e-01 -1.034695003181695938e-02 3.519635275006294250e-02 -1.131133586168289185e-01 1.653283536434173584e-01 1.471306979656219482e-01 4.912654682993888855e-02
-4.430600628256797791e-02 7.038427889347076416e-02 1.337870862334966660e-02 2.401918321847915649e-01 1.085431501269340515e-01 1.917500346899032593e-01 -3.283571079373359680e-02 8.294460177421569824e-02 3.231047391891479492e-01 1.726222783327102661e-01 3.031210005283355713e-01 -1.727644950151443481e-01 1.617937684059143066e-01 -1.575006842613220215e-01 3.909142613410949707e-01 -9.448702633380889893e-02 -1.657338254153728485e-02 -1.568892598152160645e-01 -3.548384830355644226e-02 -1.716700494289398193e-01 2.284086644649505615e-01 2.156734913587570190e-01 -1.528665721416473389e-01 -2.722823619842529297e-01 1.189612969756126404e-01 2.616980373859405518e-01 -2.302027344703674316e-01 -9.640219807624816895e-02 -1.119291782379150391e-02 -7.870767265558242798e-02 8.302354067564010620e-02 1.031226851046085358e-02
2.737639248371124268e-01 2.736709713935852051e-01 -1.230121031403541565e-01 1.264208257198333740e-01 2.146410793066024780e-01 1.073756366968154907e-01 8.890260010957717896e-02 1.581553369760513306e-01 -2.034160494804382324e-01 -3.271304070949554443e-01 -4.656552150845527649e-02 5.212266929447650909e-03 7.003220380283892155e-04 1.781349778175354004e-01 3.160392045974731445e-01 1.676630973815917969e-01 -3.543619811534881592e-01 -1.729875057935714722e-01 -8.731092512607574463e-02 -1.809720098972320557e-01 1.918003708124160767e-01 1.960673332214355469e-01 -1.173127442598342896e-01 -7.636974006891250610e-02 2.108397036790847778e-01 1.058863475918769836e-01 -1.048572957515716553e-01 -4.894111678004264832e-02 -2.136169523000717163e-01 -1.020862683653831482e-01 4.789320379495620728e-02 -1.074860803782939911e-02
-1.765988618135452271e-01 1.583077013492584229e-01 8.515410125255584717e-02 1.090648993849754333e-01 -1.885964535176753998e-02 5.550616607069969177e-02 -1.893977522850036621e-01 3.523641824722290039e-01 -1.151620671153068542e-01 6.220660731196403503e-02 1.296517252922058105e-01 -3.430811762809753418e-01 2.038609981536865234e-01 -1.103927148506045341e-03 1.305945813655853271e-01 6.516549736261367798e-02 -8.464829623699188232e-02 -1.869610697031021118e-01 -3.648601174354553223e-01 -2.737531661987304688e-01 2.531102001667022705e-01 1.000065729022026062e-01 -1.512387953698635101e-02 -8.205365389585494995e-02 -1.091309711337089539e-01 1.030212640762329102e-01 2.553457915782928467e-01 -1.378948390483856201e-01 -1.560840457677841187e-01 1.613011807203292847e-01 2.959616715088486671e-03 -2.414305061101913452e-01
-1.233467236161231995e-01 1.634386628866195679e-01 -4.455107077956199646e-02 1.574610173702239990e-01 2.212309092283248901e-01 2.474231123924255371e-01 1.096522342413663864e-02 -7.255164440721273422e-03 -7.244335860013961792e-02 -1.520502865314483643e-01 1.221823319792747498e-01 -1.160636842250823975e-01 -1.382972449064254761e-01 1.209224481135606766e-02 9.553334116935729980e-02 3.015236854553222656e-01 -4.456087350845336914e-01 -1.017336770892143250e-01 1.567386463284492493e-02 -3.134101927280426025e-01 2.937566637992858887e-01 9.601927548646926880e-02 -1.169454753398895264e-01 2.539996802806854248e-01 9.047829359769821167e-02 7.772247493267059326e-02 -8.821354247629642487e-03 1.370078977197408676e-02 -3.233622610569000244e-01 -1.084921658039093018e-01 1.749844253063201904e-01 -4.836431518197059631e-02
1.794331818819046021e-01 3.499069511890411377e-01 -1.116803362965583801e-01 4.448158293962478638e-02 2.423475533723831177e-01 1.548794209957122803e-01 5.022674426436424255e-02 -3.275581984780728817e-04 -5.684443283826112747e-03 -1.015056893229484558e-01 1.009915247559547424e-01 -8.614608645439147949e-02 9.413025528192520142e-02 1.303208023309707642e-01 3.766480386257171631e-01 2.881647646427154541e-01 -4.775775372982025146e-01 -1.992308720946311951e-02 -1.410720171406865120e-03 -1.315272599458694458e-01 2.576475143432617188e-01 9.784498065710067749e-02 1.258747726678848267e-01 1.424300074577331543e-01 7.848491519689559937e-02 1.385052800178527832e-01 -1.415881216526031494e-01 -2.482559718191623688e-02 -2.025975733995437622e-01 5.408675968647003174e-02 -8.990496862679719925e-04 -1.383032053709030151e-01
6.711726635694503784e-02 6.430885195732116699e-02 7.043439894914627075e-02 -2.368554770946502686e-01 1.822740435600280762e-01 1.975907981395721436e-01 1.448556184768676758e-01 1.010424271225929260e-01 2.144662663340568542e-02 -1.595193520188331604e-02 -1.356260925531387329e-01 -2.172527462244033813e-01 2.604162991046905518e-01 -4.502570629119873047e-02 2.058750241994857788e-01 -2.625856548547744751e-02 -1.963373869657516479e-01 -1.618930250406265259e-01 6.814539432525634766e-02 7.799859344959259033e-02 1.159310457296669483e-03 4.443264007568359375e-01 -2.808590233325958252e-01 -2.533193528652191162e-01 2.493280172348022461e-01 1.842239350080490112e-01 -1.323098689317703247e-01 -1.497843116521835327e-01 1.291813552379608154e-01 8.585941046476364136e-03 2.783392369747161865e-01 -3.701956570148468018e-02
-5.945720523595809937e-02 1.332769542932510376e-01 1.890199780464172363e-01 2.850483730435371399e-02 1.654460877180099487e-01 6.793052703142166138e-02 1.239162869751453400e-02 8.625979721546173096e-02 8.367829024791717529e-03 2.029393911361694336e-01 -1.767795234918594360e-01 4.178911820054054260e-02 7.459118217229843140e-02 -2.079830616712570190e-01 2.055842280387878418e-01 -4.566225036978721619e-02 -1.192507147789001465e-02 -2.919202148914337158e-01 -1.487002819776535034e-01 -2.105238437652587891e-01 1.242153495550155640e-01 6.377449631690979004e-02 3.201052844524383545e-01 -1.887571960687637329e-01 3.985914587974548340e-01 7.651259750127792358e-02 -4.574941843748092651e-02 1.176854316145181656e-02 -2.216613292694091797e-02 2.150281518697738647e-01 4.572043716907501221e-01 5.520081892609596252e-02
3.893377482891082764e-01 1.813982874155044556e-01 -1.907427161931991577e-01 2.634785175323486328e-01 5.771439522504806519e-02 -8.418072760105133057e-02 1.670571714639663696e-01 -3.307295590639114380e-02 -1.712552011013031006e-01 -2.078592181205749512e-01 7.417661696672439575e-02 5.434432066977024078e-03 3.965619578957557678e-02 5.881880596280097961e-02 2.942508459091186523e-01 1.021322906017303467e-01 -2.043737024068832397e-01 -1.183374747633934021e-01 -1.053567156195640564e-01 7.553283125162124634e-03 3.965170681476593018e-01 2.968726754188537598e-01 -3.686386346817016602e-02 6.315829604864120483e-02 3.715299963951110840e-01 -1.456932630389928818e-02 3.747546300292015076e-02 -5.101597681641578674e-02 -2.243169024586677551e-02 2.740165218710899353e-02 4.644562676548957825e-02 -1.639324426651000977e-01
3.892489373683929443e-01 1.428981870412826538e-01 -1.828888207674026489e-01 2.386128902435302734e-01 1.468903124332427979e-01 5.381575599312782288e-02 5.387299135327339172e-02 1.222633793950080872e-01 3.645393298938870430e-03 -1.261471807956695557e-01 1.355158835649490356e-01 9.645335376262664795e-02 9.864375740289688110e-02 8.875077217817306519e-02 1.527535021305084229e-01 2.198262065649032593e-01 -3.235767185688018799e-01 -2.228547781705856323e-01 -9.800963848829269409e-02 -6.244077160954475403e-02 2.919876575469970703e-01 3.751910924911499023e-01 -9.763935953378677368e-02 -6.827074103057384491e-04 1.195928752422332764e-01 4.682830721139907837e-02 5.988689884543418884e-02 2.211521714925765991e-01 -1.352490782737731934e-01 -4.419633746147155762e-02 1.950765997171401978e-01 -1.782648265361785889e-01
-7.878659293055534363e-03 1.859933733940124512e-01 -6.806576158851385117e-03 -1.601395457983016968e-01 3.992837667465209961e-01 -4.959154501557350159e-02 1.624449044466018677e-01 1.929936856031417847e-01 5.959790199995040894e-02 1.167114898562431335e-01 1.940850615501403809e-01 1.896178424358367920e-01 7.425486296415328979e-02 1.162555441260337830e-01 -1.988834515213966370e-02 6.680780649185180664e-02 -3.580952882766723633e-01 -2.460042834281921387e-01 -8.956252597272396088e-03 -1.795623600482940674e-01 2.115752547979354858e-01 -8.938162028789520264e-02 -1.757230162620544434e-01 -2.551167085766792297e-02 6.873986870050430298e-02 9.096882492303848267e-02 1.319288462400436401e-01 2.937998063862323761e-02 5.863182246685028076e-03 5.085960626602172852e-01 2.226633019745349884e-02 -6.017798185348510742e-02
1.502694375813007355e-02 3.072643093764781952e-02 1.249352544546127319e-01 9.617078118026256561e-03 1.243303567171096802e-01 -1.711306422948837280e-01 2.289670556783676147e-01 1.692158579826354980e-01 2.138113379478454590e-01 1.787412464618682861e-01 1.631931364536285400e-01 -2.868356406688690186e-01 2.395926713943481445e-01 -3.515801951289176941e-02 8.544224500656127930e-02 -3.992566466331481934e-02 -1.397189199924468994e-01 9.197358042001724243e-02 -2.785748541355133057e-01 1.310809794813394547e-02 3.352726101875305176e-01 -2.531500160694122314e-01 4.109640792012214661e-02 -1.290826499462127686e-01 9.342237608507275581e-04 -2.026634663343429565e-02 -3.004722893238067627e-01 -3.810396417975425720e-02 -4.034288693219423294e-03 -5.996845662593841553e-02 4.212355315685272217e-01 -1.715241372585296631e-01
1.839173883199691772e-01 -2.690552175045013428e-02 -3.449753671884536743e-02 -8.722307975403964520e-04 1.668238788843154907e-01 -1.835342943668365479e-01 2.786217033863067627e-01 6.854324042797088623e-02 1.446269731968641281e-02 1.577889174222946167e-01 -1.464471369981765747e-01 -1.973735541105270386e-01 1.419134251773357391e-02 -1.519967764616012573e-01 2.759724855422973633e-01 1.646030247211456299e-01 -1.587614715099334717e-01 -1.118860617280006409e-01 -1.537549644708633423e-01 1.361895948648452759e-01 3.804647922515869141e-01 -2.534698843955993652e-01 3.546598553657531738e-02 1.554940193891525269e-01 1.426274031400680542e-01 -2.923516333103179932e-01 1.204173341393470764e-01 4.195723682641983032e-02 -4.023948684334754944e-02 -2.777844071388244629e-01 2.502673864364624023e-01 -1.746681630611419678e-01
-2.005412429571151733e-02 3.479631990194320679e-02 -2.386521995067596436e-01 9.760522842407226562e-02 1.494360864162445068e-01 -5.827958881855010986e-02 5.130254849791526794e-02 -6.966734677553176880e-02 2.093404904007911682e-02 4.274116456508636475e-02 -1.566810607910156250e-01 -1.308591067790985107e-01 -2.944146108347922564e-04 -1.018991321325302124e-01 2.633116245269775391e-01 -3.064446151256561279e-01 -2.460770905017852783e-01 -4.723598957061767578e-01 -1.766944527626037598e-01 -1.799836605787277222e-01 1.483903676271438599e-01 2.982560694217681885e-01 -2.350425571203231812e-01 -1.541307717561721802e-01 1.549821197986602783e-01 3.693314641714096069e-02 1.779045164585113525e-01 4.932031780481338501e-02 -1.954177469015121460e-01 1.060112714767456055e-01 1.869044601917266846e-01 -5.759655497968196869e-03
6.938426196575164795e-02 1.778245121240615845e-01 1.430595014244318008e-02 -2.502180039882659912e-01 4.466594159603118896e-01 2.765971720218658447e-01 1.025937348604202271e-01 2.532452046871185303e-01 -2.302609682083129883e-01 1.598730981349945068e-01 -1.521168393082916737e-03 -1.207712963223457336e-01 6.612133979797363281e-02 -3.845296204090118408e-01 1.518538892269134521e-01 1.672469973564147949e-01 -2.153483331203460693e-01 -1.505239754915237427e-01 -1.483304351568222046e-01 7.225702702999114990e-02 2.411564067006111145e-02 6.543857511132955551e-03 -6.353917717933654785e-02 2.951795607805252075e-02 1.479910220950841904e-02 -1.053033173084259033e-01 -6.898164749145507812e-02 2.116098254919052124e-01 -6.704458501189947128e-03 -1.483048349618911743e-01 1.168388500809669495e-02 -2.623709440231323242e-01
4.658411070704460144e-02 1.674434542655944824e-01 1.237637475132942200e-01 -1.822794377803802490e-01 1.635451167821884155e-01 1.872339397668838501e-01 1.185928806662559509e-01 5.107612907886505127e-02 -2.745067477226257324e-01 2.364904582500457764e-01 1.106196865439414978e-01 3.477257117629051208e-02 -4.325893148779869080e-02 -2.209585607051849365e-01 2.384559214115142822e-01 9.522392600774765015e-02 -3.918530791997909546e-02 -2.180199325084686279e-01 -9.834688156843185425e-02 -9.806505590677261353e-02 5.347476005554199219e-01 -1.145835150964558125e-03 7.271523773670196533e-02 1.071418598294258118e-01 -3.247384727001190186e-01 -2.519569396972656250e-01 -5.200293287634849548e-02 1.111126542091369629e-01 -5.200914666056632996e-02 -1.135833263397216797e-01 6.140696257352828979e-02 -8.353132754564285278e-02
1.932047754526138306e-01 -1.158358827233314514e-01 -2.875520847737789154e-02 -1.258698105812072754e-02 3.950149118900299072e-01 -1.437542736530303955e-01 2.979094982147216797e-01 1.852635592222213745e-01 -6.043021380901336670e-02 -2.771147526800632477e-02 2.379254549741744995e-01 -3.401884138584136963e-01 -2.334034144878387451e-01 -8.297841995954513550e-03 1.485382467508316040e-01 -2.231063991785049438e-01 -1.386852860450744629e-01 1.583664268255233765e-01 -1.546065509319305420e-01 -1.527896374464035034e-01 3.043614029884338379e-01 2.098558247089385986e-01 -4.952970892190933228e-02 -1.595361083745956421e-01 1.258753240108489990e-01 1.045439913868904114e-01 2.102823182940483093e-02 -3.204621002078056335e-02 -1.134818419814109802e-01 -7.102701067924499512e-02 2.043102383613586426e-01 3.606631606817245483e-02
1.075924187898635864e-02 1.579190492630004883e-01 6.902194023132324219e-02 -1.798046231269836426e-01 5.203077197074890137e-01 5.783922597765922546e-02 1.487128157168626785e-02 1.048853397369384766e-01 -9.246580302715301514e-02 2.295100986957550049e-01 5.753716826438903809e-02 -1.108691245317459106e-01 1.384427398443222046e-01 -8.940161764621734619e-02 1.687466949224472046e-01 -9.052789956331253052e-02 1.517363358289003372e-02 -1.993175745010375977e-01 -1.601796895265579224e-01 3.572124242782592773e-02 -4.275202285498380661e-03 1.723540946841239929e-02 -1.493497043848037720e-01 -4.500797390937805176e-01 2.148105353116989136e-01 -4.203780367970466614e-02 -1.045801788568496704e-01 1.575572341680526733e-01 -1.517437547445297241e-01 6.559518724679946899e-02 3.222631216049194336e-01 -7.049369812011718750e-02
2.229046821594238281e-01 2.006388967856764793e-03 -5.785505101084709167e-02 1.084545254707336426e-01 2.239428162574768066e-01 -1.986998468637466431e-01 -6.747309118509292603e-02 1.768008768558502197e-01 -1.352562159299850464e-01 -3.681960999965667725e-01 -1.767896711826324463e-01 -2.667613923549652100e-01 -4.966414719820022583e-02 -2.945210635662078857e-01 1.733997277915477753e-02 8.199028670787811279e-02 -2.261581271886825562e-01 -6.174752488732337952e-02 -2.800422012805938721e-01 -3.201548755168914795e-02 2.103678137063980103e-01 3.462983667850494385e-01 -2.485388964414596558e-01 8.353811502456665039e-02 6.627494096755981445e-02 3.664176911115646362e-02 -4.462666809558868408e-02 1.794719137251377106e-02 3.904660046100616455e-02 -2.089823633432388306e-01 1.824985891580581665e-01 -5.793749541044235229e-02
2.846767306327819824e-01 -1.183368787169456482e-01 2.182084619998931885e-01 -2.714566886425018311e-01 3.570296466350555420e-01 -9.086390584707260132e-02 1.730597764253616333e-01 2.837867736816406250e-01 6.898479908704757690e-02 2.596706449985504150e-01 -1.688144952058792114e-01 -1.364150457084178925e-02 6.471862643957138062e-02 -1.298555731773376465e-01 1.536516845226287842e-01 -1.653515361249446869e-02 -1.230219528079032898e-01 8.618972450494766235e-02 -1.372990757226943970e-01 -6.885032355785369873e-02 1.479116529226303101e-01 1.531628367956727743e-04 -1.395428627729415894e-01 -9.842031449079513550e-02 3.183965384960174561e-01 -1.023298576474189758e-01 7.199840992689132690e-02 -9.632839262485504150e-02 2.295230627059936523e-01 1.836588829755783081e-01 2.759436964988708496e-01 -7.468170672655105591e-02
-5.899536609649658203e-02 2.279642224311828613e-01 -3.691355139017105103e-02 8.096338249742984772e-03 3.003477677702903748e-02 1.470768358558416367e-02 2.285791933536529541e-01 2.541149854660034180e-01 -1.177120655775070190e-01 7.123948633670806885e-02 2.925051376223564148e-02 -2.017239034175872803e-01 1.298371851444244385e-01 -2.197110801935195923e-01 3.494855388998985291e-02 6.299926340579986572e-02 2.386238053441047668e-02 1.712753921747207642e-01 -1.231703907251358032e-01 -2.241253703832626343e-01 3.564653098583221436e-01 -1.905240267515182495e-01 -4.184747636318206787e-01 1.459058225154876709e-01 8.104566484689712524e-02 -2.155507355928421021e-02 4.371096566319465637e-02 8.164048939943313599e-02 -1.816569268703460693e-01 7.301112264394760132e-02 1.592198908329010010e-01 -4.000100493431091309e-01
3.919839262962341309e-01 6.896700710058212280e-02 -2.126497402787208557e-02 2.365010976791381836e-01 1.312666106969118118e-02 -5.336509551852941513e-03 2.447459697723388672e-01 1.052492335438728333e-01 -5.667775496840476990e-02 -1.858520209789276123e-01 4.801220446825027466e-02 -1.153717488050460815e-01 1.393209956586360931e-02 2.158636003732681274e-01 2.043698579072952271e-01 1.639455407857894897e-01 -3.003091812133789062e-01 -6.384477019309997559e-02 2.286946401000022888e-03 -7.536640018224716187e-02 3.997907042503356934e-01 2.580382823944091797e-01 -1.913307607173919678e-01 -4.167766775935888290e-03 3.241350948810577393e-01 4.891940578818321228e-02 -2.328891903162002563e-01 3.252454847097396851e-02 6.609536940231919289e-04 -8.411239832639694214e-02 1.094786971807479858e-01 -2.053981460630893707e-02
2.838554680347442627e-01 -1.343546360731124878e-01 8.975309133529663086e-02 -7.041475176811218262e-02 1.704096049070358276e-01 1.868121773004531860e-01 -9.867487102746963501e-02 2.691134065389633179e-02 9.524029679596424103e-03 3.415386890992522240e-03 6.309225410223007202e-02 1.242879852652549744e-01 5.431093275547027588e-02 2.269692867994308472e-01 8.728550374507904053e-02 2.276181429624557495e-01 -3.576671183109283447e-01 -2.511461973190307617e-01 -2.193427681922912598e-01 -6.322327256202697754e-02 2.447965443134307861e-01 3.548766076564788818e-01 -6.416633725166320801e-02 6.645041704177856445e-02 9.312266856431961060e-02 -1.653117500245571136e-02 1.786224693059921265e-01 2.468741387128829956e-01 -2.291560024023056030e-01 3.840553760528564453e-02 2.167451381683349609e-01 -2.006731331348419189e-01
-1.121767684817314148e-01 1.343809813261032104e-01 -8.835943043231964111e-02 1.692795455455780029e-01 1.561689525842666626e-01 4.579045251011848450e-02 -7.649985142052173615e-03 -1.392378509044647217e-01 -2.648355364799499512e-01 -2.276018261909484863e-03 1.131024956703186035e-01 -4.788440465927124023e-02 -6.001458317041397095e-02 -8.902802318334579468e-02 8.326238393783569336e-02 -5.093203485012054443e-02 -1.452528834342956543e-01 -9.258519858121871948e-02 -8.793898858129978180e-03 -3.116410374641418457e-01 3.744365870952606201e-01 1.927683651447296143e-01 -4.339627921581268311e-01 -2.963463962078094482e-01 3.071548342704772949e-01 2.104016244411468506e-01 -7.912766188383102417e-02 -7.548484951257705688e-02 -1.468141525983810425e-01 -8.792185038328170776e-02 1.330796480178833008e-01 5.233769118785858154e-02
2.484214901924133301e-01 4.361181557178497314e-01 1.395514048635959625e-02 1.091210357844829559e-02 2.583542466163635254e-01 4.314042255282402039e-02 -2.164835482835769653e-01 1.452367007732391357e-01 1.981709450483322144e-01 -1.216624006628990173e-01 3.873411938548088074e-02 -2.107381075620651245e-01 3.225040435791015625e-01 -7.738462090492248535e-02 1.326537132263183594e-01 1.309049129486083984e-01 -8.589025586843490601e-02 -1.414858847856521606e-01 -6.974980980157852173e-02 1.396350413560867310e-01 1.068445667624473572e-01 4.297169297933578491e-02 1.934381872415542603e-01 -7.662398368120193481e-02 2.990685999393463135e-01 -1.414145976305007935e-01 5.662783607840538025e-02 -2.964341081678867340e-02 -1.895454525947570801e-01 2.041769325733184814e-01 2.211720049381256104e-01 -1.346249729394912720e-01
2.303163409233093262e-01 -4.713619500398635864e-02 6.954586505889892578e-02 -1.016802191734313965e-01 4.057292044162750244e-01 -1.109484955668449402e-01 2.248055785894393921e-01 1.460922509431838989e-01 2.260729372501373291e-01 -8.576461672782897949e-02 -1.415921449661254883e-01 -1.495138108730316162e-01 1.778643429279327393e-01 -9.464851021766662598e-02 -1.005550622940063477e-01 9.771291166543960571e-02 -1.581052243709564209e-01 -1.161909550428390503e-01 -1.089469715952873230e-01 1.943492516875267029e-02 2.901083528995513916e-01 1.557669937610626221e-01 -8.577772974967956543e-02 2.002153992652893066e-01 2.785964310169219971e-01 -7.055277004837989807e-03 -1.445897817611694336e-01 -2.254436016082763672e-01 2.328493446111679077e-01 2.836230993270874023e-01 1.311739236116409302e-01 -1.084026098251342773e-01
-9.769614785909652710e-02 1.711230278015136719e-01 8.115248382091522217e-02 1.501776278018951416e-01 -6.659470964223146439e-03 3.253189027309417725e-01 3.735762834548950195e-01 2.154060155153274536e-01 -1.300221681594848633e-01 2.065906524658203125e-01 3.403322026133537292e-02 -1.227889135479927063e-01 -1.760767996311187744e-01 -1.761219054460525513e-01 2.243067473173141479e-01 1.711157113313674927e-01 -2.660686708986759186e-02 -1.787247061729431152e-01 -2.939043939113616943e-01 -1.599568128585815430e-01 1.929297000169754028e-01 2.945777475833892822e-01 6.657331436872482300e-02 7.764447480440139771e-02 9.800450503826141357e-02 -2.156186848878860474e-01 -1.605783998966217041e-01 -3.495462983846664429e-02 -1.408916860818862915e-01 8.926668763160705566e-02 1.768838763236999512e-01 -3.841023519635200500e-02
2.910004258155822754e-01 4.330423772335052490e-01 -6.452377140522003174e-02 2.545108646154403687e-02 1.997855454683303833e-01 1.427647620439529419e-01 -7.474863529205322266e-02 -2.705943398177623749e-02 1.371848434209823608e-01 -1.089270636439323425e-01 -8.892815560102462769e-02 -3.688859343528747559e-01 3.336186408996582031e-01 1.048904657363891602e-01 1.099867820739746094e-01 8.443253487348556519e-02 -1.454365849494934082e-01 -1.688278168439865112e-01 7.390888035297393799e-02 1.315206103026866913e-02 1.483844965696334839e-01 -1.578813535161316395e-03 2.090730667114257812e-01 -3.004909679293632507e-02 2.536439299583435059e-01 1.914572715759277344e-01 -6.180502474308013916e-02 4.489847272634506226e-02 -6.302604079246520996e-02 1.179407164454460144e-01 2.916593253612518311e-01 -9.202126413583755493e-02
1.050358712673187256e-01 2.876337766647338867e-01 -5.452378466725349426e-02 1.055453941226005554e-01 2.876647710800170898e-01 -6.993824243545532227e-02 -5.416643619537353516e-02 -2.140529081225395203e-02 3.810141002759337425e-03 -2.113006860017776489e-01 1.106013059616088867e-01 -1.782015562057495117e-01 -6.346244830638170242e-03 -7.255429774522781372e-02 3.971301317214965820e-01 -5.373958870768547058e-02 -5.853835493326187134e-03 -3.119319379329681396e-01 -8.724205195903778076e-02 -1.122368127107620239e-02 -5.271681770682334900e-02 2.047386020421981812e-02 3.215340077877044678e-01 6.884317845106124878e-03 2.760103940963745117e-01 -1.634216606616973877e-01 -9.281237423419952393e-02 -2.918657958507537842e-01 -7.347083836793899536e-02 -4.441296681761741638e-02 2.113109678030014038e-01 -2.934583127498626709e-01
-2.938019752036780119e-04 -1.425544172525405884e-02 2.452866584062576294e-01 1.315715759992599487e-01 1.782440990209579468e-01 1.996344625949859619e-01 3.324709534645080566e-01 1.480998564511537552e-02 2.753942646086215973e-02 -1.373092923313379288e-02 -1.829878538846969604e-01 -2.988186478614807129e-01 1.384483277797698975e-01 -5.588246881961822510e-02 3.660553395748138428e-01 7.587761431932449341e-02 1.018330901861190796e-01 -1.665339469909667969e-01 -2.509583830833435059e-01 -4.080951586365699768e-02 1.739553362131118774e-01 1.726273447275161743e-01 -4.831832647323608398e-02 1.968767344951629639e-01 1.840370297431945801e-01 -2.572599649429321289e-01 -9.299342520534992218e-03 -1.952074617147445679e-01 -2.589844167232513428e-01 2.001693844795227051e-01 -4.843943193554878235e-02 -5.033291131258010864e-02
5.613110214471817017e-02 -2.937256395816802979e-01 3.625252470374107361e-02 -4.594622179865837097e-03 1.817493587732315063e-01 -4.517862200736999512e-02 1.864221133291721344e-02 2.118217647075653076e-01 -1.740897297859191895e-01 1.719231456518173218e-01 8.657986670732498169e-02 6.205214560031890869e-02 -4.438187927007675171e-02 -2.409618645906448364e-01 3.123188316822052002e-01 1.610537320375442505e-01 -1.891743242740631104e-01 -1.256940811872482300e-01 7.742919772863388062e-02 -5.622108932584524155e-03 4.281593859195709229e-01 1.244267597794532776e-01 1.242706105113029480e-01 -1.130792424082756042e-01 -6.205074116587638855e-02 -3.336916863918304443e-01 -1.013047918677330017e-01 1.364125013351440430e-01 -1.255688667297363281e-01 -2.034677267074584961e-01 8.360570669174194336e-02 -2.852206826210021973e-01
-1.663251817226409912e-01 1.616977900266647339e-01 2.413828372955322266e-01 -2.014334499835968018e-01 1.158672384917736053e-03 -3.500285744667053223e-01 3.008291125297546387e-01 1.531632393598556519e-01 -7.873284816741943359e-02 2.074188441038131714e-01 9.733372181653976440e-02 -2.297264337539672852e-01 -2.027721842750906944e-03 8.205539733171463013e-02 1.074394583702087402e-01 1.610718965530395508e-01 -1.949080079793930054e-01 -3.581422194838523865e-02 -1.839420944452285767e-01 -1.071285530924797058e-01 5.217760801315307617e-01 1.045437157154083252e-01 -2.016632072627544403e-02 -1.543764770030975342e-01 -2.642464125528931618e-03 -4.896809160709381104e-02 -7.379481941461563110e-02 -5.212008953094482422e-02 7.089979201555252075e-02 -6.812203209847211838e-03 8.894994854927062988e-02 -1.990540027618408203e-01
-3.988745808601379395e-02 9.015250951051712036e-03 -4.949104413390159607e-02 -1.385979652404785156e-01 2.932593822479248047e-01 3.670269623398780823e-02 -1.132070273160934448e-01 2.425744384527206421e-01 1.937838196754455566e-01 3.974258725065737963e-04 5.947010219097137451e-02 -1.985830515623092651e-01 -1.059364713728427887e-02 -2.652185559272766113e-01 2.644726037979125977e-01 3.868750333786010742e-01 -1.603787541389465332e-01 -1.422072350978851318e-01 7.467637956142425537e-02 -1.921235620975494385e-01 1.649659872055053711e-01 -3.447170928120613098e-02 -1.978319510817527771e-02 -7.624468207359313965e-02 6.970101594924926758e-02 -3.707327321171760559e-02 1.548126488924026489e-01 3.859809041023254395e-01 1.176359727978706360e-01 1.513564884662628174e-01 -1.529005169868469238e-01 -2.910698354244232178e-01
-2.286719530820846558e-01 8.552406728267669678e-02 -9.414390474557876587e-02 -1.655685603618621826e-01 2.559644281864166260e-01 -2.173329591751098633e-01 1.319961398839950562e-01 -3.148861974477767944e-02 -1.864302307367324829e-01 3.359267953783273697e-03 1.128663346171379089e-01 -3.296044766902923584e-01 1.257194280624389648e-01 7.033988833427429199e-02 2.913735210895538330e-01 1.483111828565597534e-01 -1.278777420520782471e-01 1.038937084376811981e-02 -6.223062053322792053e-02 -1.069200932979583740e-01 9.846904873847961426e-02 1.113696545362472534e-01 -4.099858924746513367e-03 9.764136373996734619e-02 -8.363229036331176758e-02 -1.436098944395780563e-02 -1.719952821731567383e-01 -3.946682810783386230e-02 -2.761182561516761780e-02 4.238335490226745605e-01 3.991346359252929688e-01 -2.183988094329833984e-01
1.329635530710220337e-01 -1.173698455095291138e-01 -1.417575031518936157e-01 9.966231137514114380e-02 2.681323587894439697e-01 -1.440217643976211548e-01 3.276395499706268311e-01 2.389678657054901123e-01 -1.187833771109580994e-01 -1.182238683104515076e-01 -5.445358902215957642e-02 3.593266010284423828e-03 1.554712802171707153e-01 -7.815764844417572021e-02 1.215222254395484924e-01 2.560048997402191162e-01 -3.074699342250823975e-01 5.587494373321533203e-02 -1.588333100080490112e-01 -1.726445108652114868e-01 4.087803885340690613e-02 1.777767688035964966e-01 1.072538867592811584e-01 5.914142727851867676e-02 1.307175904512405396e-01 2.743475437164306641e-01 -6.194570660591125488e-02 -1.171681843698024750e-02 1.249599084258079529e-01 3.603796958923339844e-01 2.311018556356430054e-01 -2.087598592042922974e-01
-2.437590062618255615e-02 7.089325785636901855e-02 1.532192826271057129e-01 -2.030555754899978638e-01 2.840789258480072021e-01 5.401594191789627075e-02 -5.087976902723312378e-02 1.760099083185195923e-01 5.062016099691390991e-02 -5.214643850922584534e-02 1.361714396625757217e-02 -1.740843951702117920e-01 3.659068048000335693e-02 -2.702001631259918213e-01 6.180323287844657898e-02 -2.167393863201141357e-01 -2.390623539686203003e-01 -4.382705688476562500e-01 -1.943697482347488403e-01 -1.792355440557003021e-02 4.257197678089141846e-02 3.637639433145523071e-02 -2.830210924148559570e-01 -2.695228457450866699e-01 2.581465244293212891e-01 -2.087287157773971558e-01 1.422843337059020996e-01 -1.987937539815902710e-01 -6.149129569530487061e-02 -5.219049006700515747e-02 1.698632538318634033e-01 -5.503504723310470581e-02
3.097476363182067871e-01 1.044183820486068726e-01 -1.259785890579223633e-01 2.932753562927246094e-01 1.289826035499572754e-01 2.135179750621318817e-02 2.108589410781860352e-01 2.459610253572463989e-02 -1.282584220170974731e-01 -2.512399554252624512e-01 -3.521090000867843628e-02 -3.685226663947105408e-02 8.516427129507064819e-03 2.021459341049194336e-01 1.643991768360137939e-01 1.582985520362854004e-01 -2.888398766517639160e-01 -2.944534420967102051e-01 -4.546337947249412537e-02 2.501582726836204529e-02 3.430036604404449463e-01 2.308048754930496216e-01 -4.066570475697517395e-02 -3.170095384120941162e-02 3.502499163150787354e-01 2.325778640806674957e-02 -1.918842941522598267e-01 4.248666763305664062e-02 7.903843186795711517e-03 -1.425010710954666138e-01 1.185675710439682007e-01 -1.060642153024673462e-01
2.197194397449493408e-01 4.433493912220001221e-01 9.487397968769073486e-03 -1.690741181373596191e-01 1.508493274450302124e-01 1.312675178050994873e-01 9.889119863510131836e-02 1.543081253767013550e-01 6.671816110610961914e-02 -1.856865733861923218e-01 -9.019839763641357422e-02 -5.325314030051231384e-02 1.409550756216049194e-01 -1.708864420652389526e-01 1.108152344822883606e-01 3.659836351871490479e-01 -1.198987811803817749e-01 -1.512246876955032349e-01 1.463800016790628433e-02 -4.832153394818305969e-02 1.888232231140136719e-01 1.349335163831710815e-01 6.582335382699966431e-02 -1.538074165582656860e-01 3.975756093859672546e-02 9.200996905565261841e-02 -2.497594058513641357e-01 1.491708159446716309e-01 -1.483567059040069580e-01 4.010502099990844727e-01 3.487179800868034363e-02 -8.558406680822372437e-02
9.431545436382293701e-02 5.488757789134979248e-02 -1.187359765172004700e-01 -1.710686683654785156e-01 2.718508839607238770e-01 2.986530363559722900e-01 -1.434651575982570648e-02 3.628514707088470459e-02 -1.072715744376182556e-01 -2.269483953714370728e-01 -1.761365979909896851e-01 -1.560586839914321899e-01 7.522138301283121109e-03 -3.044873178005218506e-01 2.330163121223449707e-01 2.765825986862182617e-01 -1.119465604424476624e-01 -3.543833270668983459e-02 -9.995532780885696411e-02 -2.771945297718048096e-01 3.223672509193420410e-01 7.554252445697784424e-02 -5.976098403334617615e-02 2.887611389160156250e-01 -1.642126441001892090e-01 1.567007303237915039e-01 1.304403245449066162e-01 7.302354555577039719e-03 -1.652773171663284302e-01 5.414951220154762268e-02 2.040063142776489258e-01 -2.239574678242206573e-02
2.980930507183074951e-01 -1.010542642325162888e-02 -1.368216425180435181e-01 3.028938472270965576e-01 1.155456826090812683e-01 -8.080936968326568604e-02 1.052725613117218018e-01 1.713273227214813232e-01 3.226484358310699463e-02 -1.463643312454223633e-01 1.734452880918979645e-02 1.361254006624221802e-01 -1.961840316653251648e-02 1.070284098386764526e-01 3.042148053646087646e-01 7.834981381893157959e-02 -3.984551429748535156e-01 -1.508809775114059448e-01 -1.318327784538269043e-01 9.637764841318130493e-02 2.988710403442382812e-01 2.705147862434387207e-01 -1.006065830588340759e-01 1.157448999583721161e-02 2.556695342063903809e-01 1.517652124166488647e-01 -9.351547807455062866e-02 6.157095357775688171e-02 1.562827378511428833e-01 -7.185657322406768799e-02 1.412393748760223389e-01 -2.387628406286239624e-01
9.124676883220672607e-02 2.024453729391098022e-01 -1.969970166683197021e-01 1.129313334822654724e-01 4.042235016822814941e-01 7.410112768411636353e-02 1.712023764848709106e-01 2.097280472517013550e-01 -8.412273228168487549e-02 8.583274483680725098e-02 -1.891959905624389648e-01 -1.181381046772003174e-01 3.833839297294616699e-01 2.620284073054790497e-02 1.925826668739318848e-01 3.142971172928810120e-02 -7.987389713525772095e-02 9.027341380715370178e-03 6.971031427383422852e-02 -4.692571982741355896e-02 1.797817945480346680e-01 3.634358942508697510e-01 -2.672296762466430664e-01 7.215843349695205688e-02 7.566502690315246582e-02 3.426354005932807922e-02 -2.526935338973999023e-01 7.380746304988861084e-02 1.353694647550582886e-01 9.203939884901046753e-02 1.913944333791732788e-01 1.132529675960540771e-01
3.456779420375823975e-01 3.367651104927062988e-01 -1.337530016899108887e-01 1.486645787954330444e-01 2.790269814431667328e-02 3.038676269352436066e-02 1.866893023252487183e-01 1.888549178838729858e-01 4.848935455083847046e-02 -1.700032055377960205e-01 2.137591242790222168e-01 2.608199976384639740e-02 6.152135785669088364e-03 -1.013591513037681580e-01 2.165882289409637451e-01 -4.253689572215080261e-02 -3.774827122688293457e-01 2.596590109169483185e-02 -1.157787889242172241e-01 -2.667392604053020477e-02 3.611006438732147217e-01 3.155270218849182129e-01 2.374560944736003876e-02 1.184500232338905334e-01 1.245942637324333191e-01 -1.529656909406185150e-02 -1.400243192911148071e-01 1.202013567090034485e-01 3.575234115123748779e-02 8.109813183546066284e-02 2.402284145355224609e-01 -3.194336965680122375e-02
1.459844559431076050e-01 -5.667565017938613892e-02 1.329557038843631744e-02 -6.331455707550048828e-02 3.197755217552185059e-01 2.705017924308776855e-01 4.692957550287246704e-02 4.984214901924133301e-02 -5.081680417060852051e-02 9.749538451433181763e-02 5.668671429157257080e-02 -1.647573709487915039e-01 7.698635011911392212e-02 -3.865785598754882812e-01 2.380393445491790771e-01 2.019602060317993164e-01 -3.206786215305328369e-01 -1.321716159582138062e-01 -5.405233800411224365e-02 1.699058562517166138e-01 2.343348860740661621e-01 7.502160221338272095e-02 -2.105623036623001099e-01 -1.464842706918716431e-01 1.397668151184916496e-03 -2.438704669475555420e-02 -1.835996843874454498e-02 2.567984163761138916e-01 9.912691265344619751e-02 2.241755872964859009e-01 -1.776424795389175415e-02 -3.003422915935516357e-01
-3.075042553246021271e-02 -8.782523125410079956e-02 -8.532206714153289795e-02 4.181447997689247131e-02 2.612545490264892578e-01 6.778135150671005249e-02 2.583386003971099854e-01 2.612443864345550537e-01 -1.472231149673461914e-01 9.725168347358703613e-02 5.120100453495979309e-02 -1.993682980537414551e-02 7.164277136325836182e-02 -2.771158888936042786e-02 1.955345124006271362e-01 3.787153363227844238e-01 1.987984180450439453e-01 -8.942980319261550903e-02 1.018124148249626160e-01 9.374634176492691040e-02 5.281212925910949707e-01 2.159436792135238647e-01 1.343169957399368286e-01 -1.211971938610076904e-01 1.653082966804504395e-01 2.067314684391021729e-01 9.662589989602565765e-03 -1.773825734853744507e-01 -5.620784591883420944e-03 1.266562938690185547e-02 1.610391885042190552e-01 -8.442883379757404327e-03
2.437983900308609009e-01 -7.100184261798858643e-02 -9.305848181247711182e-02 5.264535173773765564e-02 3.019878566265106201e-01 2.555674612522125244e-01 -2.121639847755432129e-01 -5.593107547610998154e-03 -1.204140856862068176e-02 -9.671280160546302795e-03 3.803606331348419189e-01 -3.234346508979797363e-01 9.002263844013214111e-02 -3.758890330791473389e-01 2.141575515270233154e-01 9.818549454212188721e-02 -1.719330698251724243e-01 -1.136118918657302856e-01 -2.235774248838424683e-01 2.234484255313873291e-02 1.421766281127929688e-01 -1.115061715245246887e-01 -1.266474425792694092e-01 2.429336868226528168e-02 1.261148005723953247e-01 4.486944153904914856e-02 -1.562960743904113770e-01 1.024002879858016968e-01 -4.338589310646057129e-02 -1.908793300390243530e-01 1.710273772478103638e-01 -7.401122152805328369e-02
2.249203026294708252e-01 -3.385962545871734619e-02 -9.519720822572708130e-02 -1.008327025920152664e-02 2.197493463754653931e-01 -3.245537728071212769e-02 4.127740561962127686e-01 2.910238318145275116e-02 -8.156308531761169434e-02 -1.158274486660957336e-01 -6.609442830085754395e-02 1.400711107999086380e-02 -6.367985159158706665e-02 -3.459754586219787598e-01 1.084055826067924500e-01 2.715954482555389404e-01 -1.504233777523040771e-01 -2.448002994060516357e-01 -2.056785300374031067e-02 -2.140214294195175171e-02 1.304553896188735962e-01 -2.769406884908676147e-02 1.638173870742321014e-02 -4.211745038628578186e-02 3.109948337078094482e-01 9.838058054447174072e-02 -1.427780091762542725e-01 1.725722998380661011e-01 1.981096342206001282e-02 3.262511193752288818e-01 1.144641488790512085e-01 -3.238264620304107666e-01
2.348619252443313599e-01 5.072864294052124023e-01 -3.041283488273620605e-01 -8.914618939161300659e-02 1.261065453290939331e-01 -6.828083097934722900e-02 -1.795890480279922485e-01 3.313898295164108276e-02 -4.805251583456993103e-02 1.450403593480587006e-02 4.525059834122657776e-02 -1.632035374641418457e-01 3.577549755573272705e-01 4.237955808639526367e-02 2.584488391876220703e-01 1.437396705150604248e-01 -4.784550145268440247e-02 -2.508513927459716797e-01 -6.382642686367034912e-02 -4.173182696104049683e-02 3.919893503189086914e-02 -9.707136452198028564e-02 2.901331335306167603e-02 -5.498652532696723938e-02 1.007008850574493408e-01 1.240417882800102234e-01 -7.547079026699066162e-02 -6.669251620769500732e-02 -9.886854887008666992e-02 1.928600817918777466e-01 2.522043883800506592e-01 -2.293387204408645630e-01
1.858676820993423462e-01 1.753434538841247559e-01 -1.434778273105621338e-01 -1.865624189376831055e-01 4.352000653743743896e-01 -1.179071143269538879e-01 1.344577372074127197e-01 9.772353619337081909e-02 1.349860727787017822e-01 -1.736375689506530762e-01 2.831640243530273438e-01 -2.313335686922073364e-01 -6.478459388017654419e-02 -1.376740783452987671e-01 1.532224565744400024e-01 -8.680220693349838257e-02 1.308153867721557617e-01 -1.969836056232452393e-01 -5.863394588232040405e-02 -3.281587362289428711e-02 2.825989723205566406e-01 2.891443371772766113e-01 -2.800231426954269409e-02 -1.580129116773605347e-01 8.841311186552047729e-02 2.491969615221023560e-01 2.608614973723888397e-03 1.130504757165908813e-01 -2.688737511634826660e-01 -6.903840601444244385e-02 5.198558419942855835e-02 6.431374233216047287e-03
-1.672190986573696136e-02 5.682504549622535706e-02 -1.191780045628547668e-01 4.002912715077400208e-02 4.523628950119018555e-01 -6.853146106004714966e-02 5.265076085925102234e-02 2.021856009960174561e-01 -1.807498484849929810e-01 2.516592144966125488e-01 4.924803227186203003e-02 -3.531660139560699463e-01 1.322102099657058716e-01 -3.032597526907920837e-02 9.172145510092377663e-04 1.116513386368751526e-01 4.243951290845870972e-02 -2.516238391399383545e-01 4.141722619533538818e-02 -1.890104115009307861e-01 1.509094536304473877e-01 3.213981091976165771e-01 -1.629855632781982422e-01 -4.852785170078277588e-02 3.164070472121238708e-02 -6.958942860364913940e-02 -3.470989316701889038e-02 -6.555178761482238770e-02 6.184422597289085388e-02 2.755123376846313477e-01 3.519426286220550537e-01 3.461926057934761047e-02
-5.681007727980613708e-02 -2.457315325736999512e-01 3.671484068036079407e-02 -2.775990962982177734e-01 4.136753976345062256e-01 -1.865550130605697632e-02 -5.532392300665378571e-03 4.554530978202819824e-01 1.113991532474756241e-02 -1.661934256553649902e-01 -1.998167112469673157e-02 -1.851655170321464539e-02 -2.350403368473052979e-02 -2.288432270288467407e-01 -9.635655581951141357e-02 2.933093905448913574e-01 -9.514210373163223267e-02 -4.756917431950569153e-02 -8.859380334615707397e-02 -8.038136363029479980e-02 3.886262774467468262e-01 7.358009368181228638e-02 -3.160410374402999878e-02 4.323239997029304504e-02 5.622684955596923828e-03 1.626995950937271118e-01 9.217690676450729370e-03 -1.327539682388305664e-01 -1.721861064434051514e-01 9.910821914672851562e-03 1.837229728698730469e-01 -9.830571711063385010e-02
2.865197360515594482e-01 -1.387809682637453079e-02 -2.575529515743255615e-01 -1.797370016574859619e-01 1.600007265806198120e-01 3.769282251596450806e-02 1.218591853976249695e-01 7.139062881469726562e-02 1.155168265104293823e-01 -4.802453890442848206e-02 1.834253966808319092e-01 -1.900940537452697754e-01 -1.068656966090202332e-01 -3.260149359703063965e-01 -5.993283912539482117e-02 1.337891519069671631e-01 -6.496322900056838989e-02 -2.668588422238826752e-03 -1.667417585849761963e-01 -9.112784266471862793e-02 2.789493799209594727e-01 3.308432996273040771e-01 -2.071349471807479858e-01 1.714341789484024048e-01 1.439911574125289917e-01 2.609129548072814941e-01 -9.820153936743736267e-03 -1.821854896843433380e-02 -1.380656510591506958e-01 9.101814031600952148e-02 7.181142270565032959e-02 -3.547385632991790771e-01
[truncated: 3,268,243 more chars]
