# Supplementary material for: The Language of Innovation
Source: PLoS One. 2020 Apr 30;15(4):e0230107. doi: 10.1371/journal.pone.0230107 (PMC7194493; doi:10.1371/journal.pone.0230107)
Supplement: S15 File — (GZ) [file pone.0230107.s015.tar.gz › 1993-1997/V2Run_7_VS_4500_embeddings1993-1997ED32.txt]

1.552002429962158203e-01 -2.741305902600288391e-02 -1.260532885789871216e-01 -1.592435240745544434e-01 2.607330381870269775e-01 -1.885730624198913574e-01 -8.956594392657279968e-03 1.380385756492614746e-01 2.156825959682464600e-01 2.042025178670883179e-01 -2.171275764703750610e-01 -1.326923221349716187e-01 1.797768175601959229e-01 -5.629880726337432861e-02 -3.145082667469978333e-02 -2.057293355464935303e-01 -1.484845280647277832e-01 -2.759953439235687256e-01 2.528750151395797729e-02 -2.255995720624923706e-01 1.681406944990158081e-01 -2.052454836666584015e-02 -1.677510291337966919e-01 -1.677863672375679016e-02 -3.573351725935935974e-02 -9.399297088384628296e-02 1.098060011863708496e-01 -4.836665689945220947e-01 2.848026454448699951e-01 -9.426642209291458130e-02 3.575962781906127930e-02 1.587916612625122070e-01
3.693468868732452393e-02 -1.246450617909431458e-01 1.515632215887308121e-02 -3.341203331947326660e-01 2.580349445343017578e-01 -8.622121065855026245e-02 8.420634269714355469e-02 -2.143314927816390991e-01 8.434812724590301514e-02 -1.339969933032989502e-01 1.317073823884129524e-03 -2.645311653614044189e-01 -4.746484011411666870e-02 -2.346888333559036255e-01 -8.476944267749786377e-02 -1.420255899429321289e-01 1.265806555747985840e-01 -3.011928200721740723e-01 7.265336811542510986e-02 -2.497850917279720306e-02 1.017759963870048523e-01 -1.141368299722671509e-01 -4.063658416271209717e-01 1.491835527122020721e-02 -5.315760895609855652e-02 1.494555920362472534e-01 1.230598837137222290e-01 -4.119088053703308105e-01 -4.500986076891422272e-03 -4.662529006600379944e-02 7.151614874601364136e-02 -2.139712721109390259e-01
1.925789117813110352e-01 -1.710366308689117432e-01 1.341930627822875977e-01 -1.541844457387924194e-01 -1.505996566265821457e-02 -8.562561869621276855e-02 1.307366639375686646e-01 -5.274168029427528381e-02 1.850684732198715210e-01 4.746016114950180054e-02 -2.585232257843017578e-01 5.861620232462882996e-02 1.058210283517837524e-01 -1.370804011821746826e-01 -2.066436111927032471e-01 -1.298343688249588013e-01 2.146037220954895020e-01 8.225146681070327759e-02 1.565578579902648926e-01 -2.274165898561477661e-01 -3.146304786205291748e-01 -7.114974316209554672e-03 -3.756892979145050049e-01 3.117494657635688782e-02 9.230280667543411255e-02 2.336989641189575195e-01 1.792718917131423950e-01 -2.414379119873046875e-01 -2.008826844394207001e-02 -7.911336421966552734e-02 -1.401225626468658447e-01 3.435953259468078613e-01
1.418715864419937134e-01 -2.356124371290206909e-01 -2.037171870470046997e-01 6.453124433755874634e-02 -2.140160202980041504e-01 9.840317815542221069e-02 -3.318692743778228760e-02 -1.373472958803176880e-01 5.319139733910560608e-02 2.054397948086261749e-02 -1.847685128450393677e-01 -1.546696275472640991e-01 1.478359103202819824e-01 -2.174469232559204102e-01 -2.051584571599960327e-01 -3.355794548988342285e-01 2.219225764274597168e-01 -5.895126983523368835e-02 3.864947706460952759e-02 -1.520581990480422974e-01 8.526192605495452881e-02 -1.672708690166473389e-01 -3.078885376453399658e-01 -1.278252154588699341e-02 -6.989174336194992065e-02 3.090370595455169678e-01 5.905675236135721207e-03 -3.854944109916687012e-01 5.708288773894309998e-02 -2.063516154885292053e-02 -5.132521316409111023e-02 2.349268645048141479e-01
-2.715094685554504395e-01 -2.461943030357360840e-02 -1.465212255716323853e-01 9.261339902877807617e-02 -1.397891622036695480e-02 1.942217051982879639e-01 -7.967872917652130127e-02 1.228719130158424377e-01 1.466527879238128662e-01 3.003779649734497070e-01 -1.604151129722595215e-01 -2.387751191854476929e-01 5.929883569478988647e-02 7.840414345264434814e-02 -6.409929692745208740e-02 -6.811699271202087402e-02 1.318171918392181396e-01 1.426871679723262787e-02 1.370817571878433228e-01 -2.654987275600433350e-01 1.264877766370773315e-01 1.362079232931137085e-01 -2.187650501728057861e-01 5.162760615348815918e-02 5.022544786334037781e-02 1.313369125127792358e-01 2.973560988903045654e-02 -4.848070740699768066e-01 4.939756542444229126e-02 3.133716881275177002e-01 1.213054731488227844e-01 2.457393109798431396e-01
5.925699323415756226e-02 -2.317119687795639038e-01 -3.213512003421783447e-01 -1.323442906141281128e-01 3.206830844283103943e-02 -1.209222991019487381e-02 3.052881658077239990e-01 -3.898802446201443672e-03 3.153298497200012207e-01 1.675178296864032745e-02 -2.905110828578472137e-02 6.305276602506637573e-02 -3.810200840234756470e-02 -3.178168535232543945e-01 -3.093415796756744385e-01 8.962525427341461182e-02 3.007393181324005127e-01 -7.518077641725540161e-02 -8.520571887493133545e-02 -6.043257191777229309e-03 -1.272016018629074097e-02 -2.394028753042221069e-01 -9.560617804527282715e-02 4.944691807031631470e-02 -2.105362862348556519e-01 2.661478519439697266e-01 9.009446203708648682e-02 -1.885658800601959229e-01 2.275742143392562866e-01 1.289138663560152054e-02 -1.598840504884719849e-01 9.000614285469055176e-02
-1.402038931846618652e-01 1.366422176361083984e-01 1.399501860141754150e-01 -1.427682302892208099e-02 1.752690225839614868e-01 -1.038329117000102997e-02 -1.115267053246498108e-01 -2.186796218156814575e-01 -5.334598943591117859e-02 3.649761974811553955e-01 -1.225237473845481873e-01 -2.000181078910827637e-01 2.975979819893836975e-02 -1.524080932140350342e-01 -1.030657812952995300e-01 -3.216046988964080811e-01 2.674187123775482178e-01 -1.664803028106689453e-01 1.408217698335647583e-01 -2.314640432596206665e-01 -1.738737076520919800e-01 -9.017936885356903076e-02 -2.659216523170471191e-01 3.044776991009712219e-02 -9.045419842004776001e-02 -1.216169297695159912e-01 1.126861721277236938e-01 -4.111065268516540527e-01 1.436382234096527100e-01 -3.254004754126071930e-03 -1.075319829396903515e-03 1.165919080376625061e-01
1.895668804645538330e-01 -1.819616705179214478e-01 -1.365005671977996826e-01 -1.873479187488555908e-01 -9.490813128650188446e-03 1.830814331769943237e-01 5.080651864409446716e-02 -1.418818235397338867e-01 1.497742235660552979e-01 3.552854061126708984e-01 -8.947701007127761841e-02 4.785101115703582764e-02 1.923504620790481567e-01 -1.826670579612255096e-02 -2.512154579162597656e-01 -1.650371402502059937e-01 2.522289156913757324e-01 -1.946097761392593384e-01 1.313640326261520386e-01 1.084373593330383301e-01 -1.825666576623916626e-01 -2.613729238510131836e-01 -1.656452566385269165e-01 2.075730590149760246e-03 2.822820246219635010e-01 1.872560232877731323e-01 1.512350440025329590e-01 -1.643903851509094238e-01 -7.912366092205047607e-02 -1.426978260278701782e-01 8.846184611320495605e-02 2.749145925045013428e-01
2.317464351654052734e-01 -2.325979918241500854e-01 3.746074438095092773e-02 1.262078294530510902e-03 1.890011876821517944e-01 -1.699041724205017090e-01 1.889407932758331299e-01 7.993198931217193604e-03 -1.531057506799697876e-01 1.360323429107666016e-01 -1.479400396347045898e-01 -3.016548454761505127e-01 1.413059188053011894e-03 -1.706316508352756500e-02 -2.826780313625931740e-03 -1.917044669389724731e-01 4.032022655010223389e-01 -2.547154724597930908e-01 -1.110504642128944397e-01 2.132105827331542969e-01 -1.106163039803504944e-01 -1.039241179823875427e-01 -3.385480046272277832e-01 -4.692412540316581726e-02 4.237055033445358276e-02 6.486766040325164795e-02 2.261204421520233154e-01 -2.638235688209533691e-01 -8.884998969733715057e-03 6.318160146474838257e-02 5.941991135478019714e-02 1.977922767400741577e-01
-9.270270913839340210e-02 -1.538019031286239624e-01 -1.681808531284332275e-01 -1.416774243116378784e-01 2.981778606772422791e-02 -3.795992583036422729e-02 1.066529229283332825e-01 -7.821223884820938110e-02 -1.484104692935943604e-01 -7.283213734626770020e-02 -1.854750365018844604e-01 3.001697547733783722e-02 2.331648468971252441e-01 1.344523280858993530e-01 -1.866592317819595337e-01 -2.494787275791168213e-01 1.760589778423309326e-01 -1.911700814962387085e-01 -4.119746014475822449e-02 2.000968456268310547e-01 -7.457955926656723022e-02 -1.421727836132049561e-01 -4.403766393661499023e-01 -1.186946928501129150e-01 -1.184568479657173157e-01 1.746843904256820679e-01 2.410887181758880615e-01 -3.765307366847991943e-01 1.546739786863327026e-01 6.131003424525260925e-02 8.325161039829254150e-02 -2.127944231033325195e-01
-1.907468736171722412e-01 -1.882967203855514526e-01 1.615292876958847046e-01 -7.601913064718246460e-02 8.370272815227508545e-02 -1.264294423162937164e-02 -8.568284660577774048e-02 -3.685116022825241089e-02 -9.255992621183395386e-02 2.012216597795486450e-01 2.278218977153301239e-02 5.415278300642967224e-02 1.250497438013553619e-02 -1.824646592140197754e-01 -2.304822206497192383e-01 -2.251868546009063721e-01 3.135708272457122803e-01 -1.921544373035430908e-01 -7.341101020574569702e-02 1.497389227151870728e-01 7.945895195007324219e-04 -8.805330097675323486e-02 -3.116839826107025146e-01 2.007198482751846313e-01 -8.428835123777389526e-02 -1.047409698367118835e-01 3.261585533618927002e-01 -4.563730955123901367e-01 6.946259178221225739e-03 3.784954175353050232e-02 1.811127364635467529e-01 -1.239749267697334290e-01
7.566767185926437378e-02 -1.262407749891281128e-01 -2.322186827659606934e-01 7.434770232066512108e-04 2.791681289672851562e-01 -1.214522644877433777e-01 -9.260816127061843872e-02 -1.751410812139511108e-01 -1.049588341265916824e-02 5.760469660162925720e-02 -1.508436799049377441e-01 -7.167275249958038330e-02 2.207615822553634644e-01 1.427415013313293457e-01 -4.321487247943878174e-02 -1.615253388881683350e-01 4.063407778739929199e-01 -4.960711672902107239e-02 5.878956243395805359e-02 -1.635840386152267456e-01 2.253897301852703094e-02 -1.667695045471191406e-01 -2.190085202455520630e-01 1.334736198186874390e-01 1.322233080863952637e-01 1.903498172760009766e-01 1.461893469095230103e-01 -2.461619377136230469e-01 5.233358591794967651e-02 -1.020618453621864319e-01 -1.455749720335006714e-01 4.496300220489501953e-01
2.088669920340180397e-03 -9.247259050607681274e-02 -1.869134157896041870e-01 -1.957387626171112061e-01 1.443919725716114044e-02 9.923676401376724243e-02 -4.242840409278869629e-02 5.988873541355133057e-02 -7.988034188747406006e-02 1.974207758903503418e-01 -1.066989749670028687e-01 -1.028682440519332886e-01 -7.563319057226181030e-02 -5.510943382978439331e-02 -2.676723897457122803e-01 -3.065561652183532715e-01 1.135667338967323303e-01 -2.424855977296829224e-01 1.868283189833164215e-02 -3.032052218914031982e-01 -1.971528232097625732e-01 -3.138452172279357910e-01 -3.203421235084533691e-01 1.045044064521789551e-01 2.476584911346435547e-01 1.116258129477500916e-01 4.577774181962013245e-02 -2.364210039377212524e-01 -1.426873356103897095e-01 2.355374991893768311e-01 -3.760241717100143433e-02 1.926695555448532104e-01
9.088532626628875732e-02 -2.404347509145736694e-01 -3.082600049674510956e-02 1.595912873744964600e-01 2.008424848318099976e-01 -5.984744429588317871e-02 6.678101420402526855e-02 1.556597650051116943e-01 1.220365092158317566e-01 -6.370489299297332764e-02 -1.195007115602493286e-01 -2.043570429086685181e-01 -1.308218240737915039e-01 -1.748892068862915039e-01 -1.255150735378265381e-01 -1.047847867012023926e-01 1.811831146478652954e-01 -2.483427226543426514e-01 -8.432266861200332642e-02 3.397455811500549316e-02 -2.501106262207031250e-01 -8.597137778997421265e-02 -4.702336490154266357e-01 -1.703340560197830200e-01 2.226874232292175293e-01 -1.297313440591096878e-02 3.256321549415588379e-01 -2.971291244029998779e-01 1.162076741456985474e-01 -4.204777255654335022e-02 5.723349750041961670e-02 -7.096722838468849659e-04
1.420778036117553711e-01 -1.481693144887685776e-02 -2.145792692899703979e-01 -9.748671203851699829e-02 1.665614359080791473e-02 -1.698954403400421143e-01 1.986187547445297241e-01 -2.109500579535961151e-02 2.888028025627136230e-01 -4.793261177837848663e-03 -6.388738006353378296e-02 -2.933379411697387695e-01 2.995108067989349365e-02 2.037056833505630493e-01 -6.348776817321777344e-02 5.734787881374359131e-02 1.317077875137329102e-01 -1.200580522418022156e-01 3.427031636238098145e-01 -1.381639689207077026e-01 -6.476108729839324951e-02 4.026476293802261353e-02 -6.308773532509803772e-03 2.346114516258239746e-01 -1.867768317461013794e-01 5.154344439506530762e-02 3.473042547702789307e-01 -3.624913394451141357e-01 1.146591529250144958e-01 3.137027025222778320e-01 -3.766549006104469299e-02 -2.901679603382945061e-03
2.734810672700405121e-02 -3.488369584083557129e-01 -1.261944770812988281e-01 2.285127900540828705e-02 1.858931630849838257e-01 2.285094112157821655e-01 3.081947565078735352e-02 -2.250972017645835876e-02 -1.475640982389450073e-01 1.845932453870773315e-01 -2.761357128620147705e-01 -1.887404620647430420e-01 1.131252348423004150e-01 -1.369486153125762939e-01 -1.959908455610275269e-01 -8.436145633459091187e-02 2.502318322658538818e-01 5.698173120617866516e-02 -3.186450898647308350e-02 -6.748430430889129639e-02 -1.833840459585189819e-01 -8.259537070989608765e-02 1.373440865427255630e-02 4.686117172241210938e-02 2.209086418151855469e-01 1.834504902362823486e-01 1.830888688564300537e-01 -3.091114163398742676e-01 -2.857404351234436035e-01 -5.189539492130279541e-02 -7.023296505212783813e-02 3.361767530441284180e-01
2.431723028421401978e-01 3.068002313375473022e-02 -1.620951592922210693e-01 -1.273705959320068359e-01 -1.042210012674331665e-01 -4.215104132890701294e-02 5.473632365465164185e-02 -1.587800448760390282e-03 1.691326200962066650e-01 2.705299258232116699e-01 -3.120997846126556396e-01 -1.965361237525939941e-01 -5.723306164145469666e-02 -3.070840835571289062e-01 -2.878020107746124268e-01 -2.400317937135696411e-01 3.027844429016113281e-01 -1.074642986059188843e-01 -3.169479966163635254e-02 -1.714251562952995300e-02 1.098197400569915771e-01 -2.046615630388259888e-01 1.030939910560846329e-02 1.605216860771179199e-01 -8.658077567815780640e-02 1.294694542884826660e-01 2.860609889030456543e-01 -1.669608056545257568e-01 2.282309085130691528e-01 1.635110229253768921e-01 8.403132855892181396e-02 4.179134219884872437e-02
1.341430693864822388e-01 1.858396455645561218e-02 -1.602089554071426392e-01 -2.260087132453918457e-01 1.504021883010864258e-01 9.947181493043899536e-02 -1.960117928683757782e-02 1.160078123211860657e-01 1.506135910749435425e-01 2.077569514513015747e-01 -1.734703630208969116e-01 -2.632897496223449707e-01 1.449850201606750488e-01 2.444552332162857056e-01 1.532222842797636986e-03 1.031209751963615417e-01 -1.175797432661056519e-01 6.398504227399826050e-02 5.807888507843017578e-02 -2.537429630756378174e-01 -3.024319186806678772e-02 1.449945867061614990e-01 -6.877993047237396240e-02 7.090547680854797363e-02 -3.337185597047209740e-03 2.633996009826660156e-01 1.375082582235336304e-01 -5.145037174224853516e-01 1.251133978366851807e-01 3.109347522258758545e-01 -1.338873952627182007e-01 3.511427342891693115e-02
7.875621318817138672e-02 -3.586640655994415283e-01 -2.038355767726898193e-01 -3.374894559383392334e-01 1.228579506278038025e-01 1.325650960206985474e-01 6.929267197847366333e-02 -4.994924366474151611e-02 1.294509228318929672e-02 1.488888859748840332e-01 -2.168385237455368042e-01 -1.596788316965103149e-01 1.628112792968750000e-01 -1.325559467077255249e-01 -1.503131240606307983e-01 -1.400040537118911743e-01 2.276409715414047241e-01 -2.805937230587005615e-01 2.464811131358146667e-02 -2.004407495260238647e-01 -1.256624758243560791e-01 -3.378422856330871582e-01 -3.521694988012313843e-02 1.912861466407775879e-01 7.708854973316192627e-02 8.856220543384552002e-02 9.303013235330581665e-02 -1.943717747926712036e-01 -1.489167362451553345e-01 -1.037506833672523499e-01 -4.789693653583526611e-02 2.325258105993270874e-01
2.094501405954360962e-01 -3.876759484410285950e-02 -2.118251025676727295e-01 -4.896298050880432129e-02 1.006535291671752930e-01 -1.813941150903701782e-01 7.442412525415420532e-02 -1.729199439287185669e-01 -5.171251296997070312e-02 1.848300099372863770e-01 -1.408053040504455566e-01 1.190447434782981873e-01 -1.334233582019805908e-01 1.102455407381057739e-01 -3.015511929988861084e-01 -8.544448018074035645e-02 1.276375353336334229e-01 -1.885039955377578735e-01 1.522826701402664185e-01 -8.664881438016891479e-02 -6.800531595945358276e-02 -1.626698076725006104e-01 -3.054299652576446533e-01 2.539268732070922852e-01 4.645654186606407166e-02 4.713310673832893372e-02 4.625309258699417114e-02 -4.183151125907897949e-01 -3.457558900117874146e-02 1.208552420139312744e-01 9.232021868228912354e-02 3.907103538513183594e-01
5.454389378428459167e-03 -2.316459119319915771e-01 -2.192007564008235931e-02 -2.802643775939941406e-01 -3.314940035343170166e-01 -6.284090876579284668e-02 2.357783466577529907e-01 1.619122326374053955e-01 1.647226363420486450e-01 2.838144600391387939e-01 -2.448790967464447021e-01 -1.001408975571393967e-02 -1.978232413530349731e-01 1.115606948733329773e-01 -2.981557883322238922e-02 -2.000016719102859497e-01 7.820625603199005127e-02 -2.262862175703048706e-01 -2.163412570953369141e-01 -1.572605073451995850e-01 -8.698169887065887451e-02 1.015750616788864136e-01 -2.347171157598495483e-01 3.409765288233757019e-02 -1.466853171586990356e-01 -1.013253722339868546e-02 8.469850569963455200e-02 -3.022075295448303223e-01 2.187186926603317261e-01 -1.870993226766586304e-01 -7.079064100980758667e-02 -2.111752890050411224e-02
2.695690840482711792e-02 -1.022036671638488770e-01 -2.434864342212677002e-01 3.703746572136878967e-02 1.397866872139275074e-03 -4.527549899648874998e-04 8.382477611303329468e-02 9.898912161588668823e-02 3.072403371334075928e-01 1.351183205842971802e-01 -2.344143837690353394e-01 -2.470570653676986694e-01 -9.178292006254196167e-02 1.851988285779953003e-01 -3.185714781284332275e-02 9.282472729682922363e-02 9.146359562873840332e-02 -8.800165355205535889e-02 -1.310167312622070312e-01 -9.361613541841506958e-02 5.377191677689552307e-02 2.711052894592285156e-01 -1.343594491481781006e-01 -5.133150890469551086e-02 7.437209039926528931e-02 2.403856068849563599e-01 5.758143379352986813e-04 -4.061822593212127686e-01 2.095927894115447998e-01 4.321861565113067627e-01 2.897165156900882721e-02 1.771366447210311890e-01
-2.771586179733276367e-01 9.440130740404129028e-02 -2.135865837335586548e-01 5.462454631924629211e-02 3.705674037337303162e-02 -9.832587093114852905e-03 -1.076339408755302429e-01 1.676007062196731567e-01 1.120608523488044739e-01 3.632822036743164062e-01 -1.852917522192001343e-01 -5.061040446162223816e-02 -1.928506046533584595e-01 -3.436134383082389832e-02 6.709651090204715729e-03 2.155467569828033447e-01 8.006083965301513672e-02 -1.930516213178634644e-01 -5.655631422996520996e-03 -1.211539879441261292e-01 -9.396977722644805908e-02 1.955518424510955811e-01 -1.771794110536575317e-01 5.764651671051979065e-02 1.929893493652343750e-01 6.756559014320373535e-02 4.114041328430175781e-01 -4.078175127506256104e-01 1.173681467771530151e-01 4.043478891253471375e-02 -1.554209440946578979e-01 3.316633775830268860e-02
-8.797195553779602051e-02 -8.970960229635238647e-02 4.184023290872573853e-02 -2.458935976028442383e-01 1.538366526365280151e-01 -1.528057008981704712e-01 -8.105361461639404297e-02 7.630578428506851196e-02 -9.130085818469524384e-03 2.570414841175079346e-01 -1.247635930776596069e-01 3.415264189243316650e-02 3.713199794292449951e-01 -1.608667671680450439e-01 -1.992627829313278198e-01 -2.145100235939025879e-01 2.649646103382110596e-01 -1.180514916777610779e-01 -1.318075414746999741e-02 1.375922188162803650e-02 -1.797278784215450287e-02 -2.290420830249786377e-01 -3.733758926391601562e-01 -3.158877491950988770e-01 -6.971719115972518921e-02 -5.151338502764701843e-02 3.842199221253395081e-02 -3.253980875015258789e-01 1.923727989196777344e-01 -2.536280313506722450e-03 -3.388679400086402893e-02 -2.662100829184055328e-02
1.432181447744369507e-01 -7.948277145624160767e-02 -2.780550718307495117e-01 -1.134808524511754513e-03 4.549998324364423752e-03 1.386680640280246735e-02 -1.291123568080365658e-03 7.389520853757858276e-02 2.439356446266174316e-01 1.825778484344482422e-01 -2.163049131631851196e-01 -2.284592688083648682e-01 2.528894245624542236e-01 6.240201368927955627e-02 -3.118940070271492004e-02 -5.336154252290725708e-02 -2.018694132566452026e-01 -1.597679704427719116e-01 1.660832613706588745e-01 -1.725865006446838379e-01 9.611005336046218872e-02 2.042331397533416748e-01 -2.929125130176544189e-01 -1.128763630986213684e-01 -5.265945568680763245e-02 2.385024130344390869e-01 1.030138283967971802e-01 -3.750984668731689453e-01 1.777568310499191284e-01 3.294884562492370605e-01 6.933947559446096420e-03 4.881237447261810303e-02
-3.723535686731338501e-02 -1.292956769466400146e-01 -1.614108681678771973e-01 6.917227059602737427e-02 1.045286282896995544e-01 -5.848245695233345032e-03 4.210268557071685791e-01 1.185524240136146545e-01 1.730060391128063202e-02 1.749227494001388550e-01 -2.970328554511070251e-02 -4.013917446136474609e-01 -6.588919088244438171e-03 2.358915358781814575e-01 1.758662015199661255e-01 3.964442387223243713e-02 3.463166952133178711e-02 -3.515463173389434814e-01 1.803362928330898285e-02 1.739580631256103516e-01 -1.206114143133163452e-01 1.823386847972869873e-01 2.089559845626354218e-02 -1.684508770704269409e-01 -1.326073333621025085e-02 3.084449172019958496e-01 2.289473712444305420e-01 -2.478821724653244019e-01 -1.395779699087142944e-01 -6.811369210481643677e-02 4.804823175072669983e-02 1.053481176495552063e-02
-8.071227371692657471e-02 3.789798915386199951e-02 1.655721813440322876e-01 -1.290503889322280884e-01 -6.108310818672180176e-02 -2.866104841232299805e-01 2.413820773363113403e-01 -2.438556104898452759e-01 1.010311171412467957e-01 2.925836443901062012e-01 2.360123768448829651e-02 -2.460919618606567383e-01 -2.250823378562927246e-02 -1.027338905259966850e-03 -4.119320809841156006e-01 -8.934215456247329712e-02 6.560373306274414062e-02 -1.322641372680664062e-01 6.492961198091506958e-03 1.184010580182075500e-01 3.654789179563522339e-02 -7.597000896930694580e-02 -2.952776551246643066e-01 -1.110248118638992310e-01 -1.100698411464691162e-01 1.050356542691588402e-03 3.611964881420135498e-01 -2.314613163471221924e-01 1.251892149448394775e-01 1.857905834913253784e-01 9.896702319383621216e-02 1.031749173998832703e-01
-3.059138953685760498e-01 -5.362340211868286133e-01 2.821991592645645142e-02 -3.758511841297149658e-01 5.962412059307098389e-02 1.406804937869310379e-02 1.938720792531967163e-01 5.206519737839698792e-02 1.197634637355804443e-01 2.642529904842376709e-01 -1.079734414815902710e-02 4.390374571084976196e-02 8.429705351591110229e-02 5.829927697777748108e-02 3.895281115546822548e-03 -1.942834556102752686e-01 -3.715122863650321960e-02 2.511731982231140137e-01 5.352366715669631958e-02 1.077715009450912476e-01 -1.415439546108245850e-01 7.881937175989151001e-02 -1.135723665356636047e-01 -1.637986153364181519e-01 -1.981259509921073914e-02 1.231973897665739059e-02 1.662491112947463989e-01 -1.196530610322952271e-01 1.715728193521499634e-01 2.566692605614662170e-02 -1.612476408481597900e-01 2.339999377727508545e-01
-2.823368906974792480e-01 -1.607685089111328125e-01 -1.135109588503837585e-01 -1.062958911061286926e-01 4.694848880171775818e-02 1.172017008066177368e-01 2.192716300487518311e-01 1.276779025793075562e-01 5.103519186377525330e-02 2.764689922332763672e-01 -4.052047133445739746e-01 -3.477833420038223267e-02 6.759007461369037628e-03 -3.064235113561153412e-02 -1.614082455635070801e-01 1.039600372314453125e-01 2.114754915237426758e-01 -1.209692507982254028e-01 -1.974814832210540771e-01 -2.108894437551498413e-01 7.373052835464477539e-02 1.064745858311653137e-01 -4.146887660026550293e-01 5.557052046060562134e-02 -1.179462373256683350e-01 -1.194772310554981232e-02 5.484612658619880676e-03 -3.459534347057342529e-01 5.084695294499397278e-02 -1.437895447015762329e-01 8.077492564916610718e-02 -9.715314209461212158e-02
2.502410411834716797e-01 -1.493599563837051392e-01 -2.958048880100250244e-01 -1.423022709786891937e-02 -5.538577958941459656e-02 -7.694022357463836670e-02 2.386767864227294922e-01 7.882153987884521484e-02 8.859976381063461304e-02 2.130379676818847656e-01 -1.013737097382545471e-01 1.536751836538314819e-01 2.523998022079467773e-01 -2.589275240898132324e-01 -1.257802397012710571e-01 -1.788466721773147583e-01 2.287401705980300903e-01 9.889529645442962646e-02 -1.536564249545335770e-02 -2.114601284265518188e-01 4.761594906449317932e-02 -1.955153048038482666e-01 -1.333592981100082397e-01 1.948863863945007324e-01 -1.158745959401130676e-01 1.866872906684875488e-01 2.924030125141143799e-01 -3.449224829673767090e-01 8.660889416933059692e-02 4.291160032153129578e-02 -6.443487107753753662e-02 1.412806063890457153e-01
-2.806567959487438202e-02 -1.708371788263320923e-01 9.791467338800430298e-02 -1.988410353660583496e-01 1.551333963871002197e-01 1.732721179723739624e-02 -1.671797335147857666e-01 -4.557982459664344788e-02 1.838447600603103638e-01 -8.234822750091552734e-02 -3.043180108070373535e-01 -1.833315789699554443e-01 2.864181995391845703e-01 6.307862699031829834e-02 -1.681192517280578613e-01 -2.616528570652008057e-01 4.055106341838836670e-01 -8.606123179197311401e-02 2.560529485344886780e-02 1.826630532741546631e-02 -2.241048365831375122e-01 -1.015412285923957825e-01 5.033672973513603210e-02 -1.312808319926261902e-02 -1.626149266958236694e-01 1.070218011736869812e-01 2.568455636501312256e-01 -2.002310156822204590e-01 -4.377147555351257324e-02 1.542609035968780518e-01 -1.156078875064849854e-01 3.128204345703125000e-01
1.948471367359161377e-01 -9.886935353279113770e-02 -8.127383887767791748e-02 -2.646517455577850342e-01 8.282209187746047974e-02 -1.522214412689208984e-01 1.877315044403076172e-01 1.517770141363143921e-01 6.872577220201492310e-02 1.018628925085067749e-01 -1.406707465648651123e-01 -9.903865307569503784e-02 7.798875123262405396e-02 -5.510044097900390625e-02 -2.261971235275268555e-01 -7.138094305992126465e-02 2.349547594785690308e-01 2.616089768707752228e-02 4.927933588624000549e-02 8.205374330282211304e-02 -3.088480532169342041e-01 -3.072330951690673828e-01 -2.009114027023315430e-01 -5.505207553505897522e-02 5.826004594564437866e-02 -2.465740144252777100e-01 1.963402926921844482e-01 -4.236365854740142822e-01 -2.600459754467010498e-01 -2.575678937137126923e-02 -1.588114202022552490e-01 5.731214582920074463e-02
6.073337048292160034e-03 1.915997266769409180e-01 1.192084606736898422e-02 -1.351104080677032471e-01 2.657037973403930664e-01 -1.901550740003585815e-01 4.675314947962760925e-02 -2.061468511819839478e-01 2.500354498624801636e-02 8.148314058780670166e-02 -1.457204371690750122e-01 -2.503622472286224365e-01 3.352344930171966553e-01 -1.886961981654167175e-03 -2.233234047889709473e-01 -1.515329480171203613e-01 3.136823773384094238e-01 -3.106447458267211914e-01 -7.729473710060119629e-02 -2.004761248826980591e-01 -5.978696048259735107e-02 -3.221116587519645691e-02 -2.388285286724567413e-02 7.318971306085586548e-02 1.206741333007812500e-01 9.304107725620269775e-02 2.512419819831848145e-01 -1.200773641467094421e-01 2.064020335674285889e-01 -2.780300080776214600e-01 -2.001159787178039551e-01 -6.858749687671661377e-02
-6.869745254516601562e-02 -1.006301194429397583e-01 -3.391430899500846863e-02 -1.629903763532638550e-01 3.454475998878479004e-01 -1.067628245800733566e-02 2.662752568721771240e-01 -2.606125473976135254e-01 1.773661822080612183e-01 1.669987142086029053e-01 -2.821736335754394531e-01 -1.509275287389755249e-01 -9.912692755460739136e-02 -1.446145325899124146e-01 -3.132205456495285034e-02 -1.337936222553253174e-01 3.525816202163696289e-01 2.368136793375015259e-01 2.050488144159317017e-01 -1.107430383563041687e-01 -1.446018218994140625e-01 -2.356163710355758667e-01 -9.619051963090896606e-02 -9.311761707067489624e-02 4.482464119791984558e-02 -2.481099218130111694e-02 9.267859160900115967e-02 -3.109897375106811523e-01 1.723931431770324707e-01 -6.879261136054992676e-02 -4.697721451520919800e-02 -1.189952865242958069e-01
1.006358191370964050e-01 -1.019415333867073059e-01 -1.642264872789382935e-01 -2.553226649761199951e-01 3.975241631269454956e-02 1.803864389657974243e-01 3.528871014714241028e-02 9.239553660154342651e-02 7.674296200275421143e-02 1.609297469258308411e-02 -2.593489289283752441e-01 -1.560126543045043945e-01 1.971824914216995239e-01 -2.411442250013351440e-02 -8.695555478334426880e-02 -5.606580525636672974e-02 2.446477413177490234e-01 -2.943264842033386230e-01 -6.959986686706542969e-02 8.938349783420562744e-02 -6.854826956987380981e-02 -2.574766576290130615e-01 -3.176132738590240479e-01 8.090348541736602783e-02 1.809427440166473389e-01 1.177641823887825012e-01 3.384352326393127441e-01 -1.826689243316650391e-01 -1.623195409774780273e-01 -1.398983895778656006e-01 -5.943809170275926590e-03 3.424920737743377686e-01
3.634881079196929932e-01 -6.617312785238027573e-03 -2.254703938961029053e-01 -7.994501292705535889e-02 -4.402723629027605057e-03 -2.544374465942382812e-01 2.447602897882461548e-01 -9.101757407188415527e-02 1.270388215780258179e-01 1.348319202661514282e-01 -1.561295390129089355e-01 -2.367455810308456421e-01 -3.674666956067085266e-02 8.782146871089935303e-02 -6.161818280816078186e-02 -2.903067767620086670e-01 -1.912519782781600952e-01 -5.765457078814506531e-02 8.589372038841247559e-02 -2.887556552886962891e-01 -1.305122524499893188e-01 -1.156926080584526062e-01 -2.435625791549682617e-01 -8.672536164522171021e-02 5.670247599482536316e-02 -1.410209834575653076e-01 8.745487034320831299e-02 -4.320790171623229980e-01 2.222061902284622192e-02 9.897907078266143799e-02 -9.479475021362304688e-02 3.366484120488166809e-02
2.002831548452377319e-01 -2.723866999149322510e-01 -2.534047067165374756e-01 -2.232707589864730835e-01 -4.315394442528486252e-03 8.362288773059844971e-02 -2.064638584852218628e-02 1.707043796777725220e-01 -2.725307084619998932e-02 1.725922897458076477e-02 -1.865366399288177490e-01 -1.100982353091239929e-01 7.925027608871459961e-02 -1.308037489652633667e-01 -1.310364156961441040e-01 -1.889477074146270752e-01 1.465003639459609985e-01 -1.848997771739959717e-01 -3.093311563134193420e-02 -1.197383627295494080e-01 -1.293681841343641281e-02 -2.194842100143432617e-01 -4.189467802643775940e-02 1.726224422454833984e-01 2.813715338706970215e-01 1.116633564233779907e-01 2.296040505170822144e-01 -4.055364131927490234e-01 -2.719924449920654297e-01 -2.390651777386665344e-02 2.320892065763473511e-01 1.508597433567047119e-01
2.448889464139938354e-01 -2.186171561479568481e-01 -1.677205562591552734e-01 -2.118851244449615479e-01 9.389850310981273651e-03 2.124745845794677734e-01 -6.388783454895019531e-02 6.207520887255668640e-02 9.647245705127716064e-02 2.169810086488723755e-01 -1.032004058361053467e-01 -1.897917091846466064e-01 1.301419734954833984e-01 -6.549897044897079468e-02 -8.331720530986785889e-02 -2.309065908193588257e-01 1.162076368927955627e-01 -1.200601980090141296e-01 -6.550361216068267822e-02 -4.885626584291458130e-02 -6.669181585311889648e-02 -1.428755074739456177e-01 -3.850513994693756104e-01 1.533592790365219116e-01 1.164366602897644043e-01 2.187074534595012665e-02 1.075416505336761475e-01 -3.249117136001586914e-01 -3.548421859741210938e-01 8.424481749534606934e-02 8.257435262203216553e-02 2.815277278423309326e-01
-9.268226474523544312e-02 -3.414438366889953613e-01 2.620217204093933105e-02 1.553988009691238403e-01 1.179251372814178467e-01 9.262542426586151123e-02 3.650341331958770752e-01 3.176897168159484863e-01 -1.990350782871246338e-01 -5.212410911917686462e-02 -1.242271587252616882e-01 -3.029293417930603027e-01 2.145465165376663208e-01 8.743508160114288330e-02 -8.463813923299312592e-03 -2.761853337287902832e-01 -5.255944654345512390e-02 -1.246384829282760620e-01 -2.854026854038238525e-02 -8.117368817329406738e-02 1.328428238630294800e-01 1.301839854568243027e-02 -1.050737574696540833e-01 -7.096690684556961060e-02 -2.114892303943634033e-01 2.774098515510559082e-01 3.826198354363441467e-02 -3.152111768722534180e-01 6.019868329167366028e-02 8.247067779302597046e-02 -1.453108340501785278e-01 1.148429326713085175e-02
-1.718936860561370850e-01 -3.124448470771312714e-02 -3.420013785362243652e-01 -1.015187799930572510e-01 2.918910607695579529e-02 -1.849213987588882446e-01 -5.238981172442436218e-02 1.574630439281463623e-01 1.974282115697860718e-01 5.801642313599586487e-02 -1.346450895071029663e-01 -1.736465990543365479e-01 5.003617331385612488e-02 1.474706977605819702e-01 3.594817966222763062e-02 1.825594715774059296e-02 2.518053911626338959e-02 -1.133635491132736206e-01 -1.287034749984741211e-01 -2.232817113399505615e-01 1.613616049289703369e-01 1.831963956356048584e-01 6.744298338890075684e-02 9.014686197042465210e-02 -5.865692347288131714e-02 2.700487077236175537e-01 4.257076382637023926e-01 -4.193187057971954346e-01 1.992013864219188690e-02 -2.283619716763496399e-02 2.719615399837493896e-01 -5.131749063730239868e-02
-8.493779599666595459e-02 -2.560512721538543701e-01 -1.865669786930084229e-01 -1.237158849835395813e-02 -1.073120608925819397e-01 -3.858939558267593384e-02 -1.981637179851531982e-01 6.989821791648864746e-02 3.426484763622283936e-01 3.762676119804382324e-01 -1.935675889253616333e-01 -2.020233571529388428e-01 -6.268519163131713867e-02 1.723893359303474426e-02 -1.684338301420211792e-01 2.560679614543914795e-01 4.277179017663002014e-02 -1.271767467260360718e-01 9.976489096879959106e-02 -1.654742509126663208e-01 1.692839711904525757e-01 2.088443338871002197e-01 -1.072645038366317749e-01 -1.149120479822158813e-01 -2.758024726063013077e-03 7.249460369348526001e-02 3.522123098373413086e-01 -2.815923988819122314e-01 3.419209038838744164e-03 1.818186789751052856e-01 -6.930273771286010742e-02 -2.939194440841674805e-02
-1.175686269998550415e-01 -2.864315509796142578e-01 -1.663450598716735840e-01 -1.129139680415391922e-02 9.382075071334838867e-02 1.490471959114074707e-01 -2.298106998205184937e-01 8.900013566017150879e-02 1.601177304983139038e-01 1.724103987216949463e-01 -2.222023755311965942e-01 -1.720372587442398071e-01 2.903432771563529968e-02 5.272337421774864197e-02 -3.501875400543212891e-01 -1.786602437496185303e-01 3.830145299434661865e-01 -6.410343199968338013e-02 -1.279805600643157959e-01 -2.225166931748390198e-02 -2.738625109195709229e-01 -1.003661900758743286e-01 -1.545295771211385727e-02 -6.233795732259750366e-02 -4.366499930620193481e-02 -6.442160159349441528e-02 9.098993986845016479e-02 -1.460125893354415894e-01 -9.175615012645721436e-02 7.260064780712127686e-02 -1.996055543422698975e-01 3.821093142032623291e-01
-1.242075338959693909e-01 -2.114421278238296509e-01 -5.681909993290901184e-02 -8.820529282093048096e-02 1.084954738616943359e-01 -2.335712313652038574e-02 3.241830468177795410e-01 1.810763478279113770e-01 2.490468919277191162e-01 4.723624289035797119e-01 -3.708935379981994629e-01 -9.161653928458690643e-03 1.756718754768371582e-01 -1.474942266941070557e-01 3.063995577394962311e-02 -4.346365854144096375e-02 1.811258792877197266e-01 -1.728910505771636963e-01 -2.313374429941177368e-01 -8.376879245042800903e-02 -4.665528610348701477e-02 1.285659819841384888e-01 -3.230598270893096924e-01 1.030547171831130981e-02 -1.007431838661432266e-02 -1.840865425765514374e-02 1.458157300949096680e-01 -9.805847704410552979e-02 7.344872504472732544e-02 2.081776596605777740e-02 -5.268351361155509949e-02 -1.186712533235549927e-01
9.060700982809066772e-02 -1.125247627496719360e-01 -7.134193181991577148e-02 -1.288814693689346313e-01 7.651650905609130859e-02 -1.581787019968032837e-01 2.249474674463272095e-01 1.857047230005264282e-01 2.240435332059860229e-01 1.165607944130897522e-01 -2.945285141468048096e-01 2.558309137821197510e-01 -4.591381177306175232e-02 3.372218608856201172e-01 -1.446317285299301147e-01 -1.024585291743278503e-01 2.739961743354797363e-01 -2.618362307548522949e-01 -2.231035232543945312e-01 1.779519394040107727e-02 4.249254241585731506e-02 -1.422612369060516357e-01 -1.407077610492706299e-01 -1.037167683243751526e-01 9.670826047658920288e-02 -1.955217421054840088e-01 1.837312579154968262e-01 -3.304916024208068848e-01 9.702511131763458252e-02 -1.108847633004188538e-01 1.275915503501892090e-01 5.804154276847839355e-02
7.501673698425292969e-02 -5.097442492842674255e-02 -2.245981842279434204e-01 -2.682136185467243195e-02 1.368470489978790283e-01 7.384731899946928024e-03 2.215195745229721069e-01 -2.520494163036346436e-01 1.647648215293884277e-01 1.117385998368263245e-01 -2.581598460674285889e-01 -4.805313050746917725e-02 -6.307637691497802734e-02 2.954649329185485840e-01 -2.389742434024810791e-01 -3.153375387191772461e-01 7.809852063655853271e-02 -4.078579694032669067e-02 -1.171629875898361206e-01 -2.806511521339416504e-02 -2.541015148162841797e-01 -2.248680591583251953e-01 -3.827731907367706299e-01 1.870506256818771362e-01 6.608141958713531494e-02 2.041487991809844971e-01 1.268878486007452011e-02 -2.198143154382705688e-01 -2.822365239262580872e-02 1.807591319084167480e-01 -7.466001808643341064e-02 1.828105561435222626e-02
2.844163030385971069e-02 -1.457605510950088501e-01 1.329656392335891724e-01 -2.207216322422027588e-01 8.748955279588699341e-02 2.012078166007995605e-01 2.853509970009326935e-02 1.835626363754272461e-01 -7.796502113342285156e-02 -1.140244677662849426e-02 -1.967678517103195190e-01 7.837886363267898560e-02 2.707293331623077393e-01 -2.638771235942840576e-01 -1.989764273166656494e-01 -2.663475275039672852e-01 1.955502480268478394e-01 -2.626928389072418213e-01 -4.981337487697601318e-02 -5.420380458235740662e-02 -2.153667956590652466e-01 -3.054349720478057861e-01 -1.046745851635932922e-01 1.099899336695671082e-01 1.191608235239982605e-02 1.664796471595764160e-01 2.574774324893951416e-01 -2.549710273742675781e-01 -1.417937316000461578e-02 -9.211769327521324158e-03 -1.672044247388839722e-01 2.481342703104019165e-01
-2.991787716746330261e-02 2.008889019489288330e-01 1.072305887937545776e-01 -6.358467042446136475e-02 2.023728564381599426e-02 -3.930955380201339722e-02 3.295558691024780273e-02 -1.762674748897552490e-01 2.175000607967376709e-01 2.937778457999229431e-02 -2.957496047019958496e-01 -2.107034176588058472e-01 2.283538458868861198e-03 -1.097929999232292175e-01 -2.602479159832000732e-01 -3.375394642353057861e-01 3.107140362262725830e-01 -2.571407854557037354e-01 -1.690259277820587158e-01 -1.427697539329528809e-01 1.598340868949890137e-01 1.635686755180358887e-01 -2.896904945373535156e-01 7.432170957326889038e-02 1.701686829328536987e-01 1.673733629286289215e-02 2.649180591106414795e-01 -1.852123737335205078e-01 7.704218477010726929e-02 -1.550495177507400513e-01 -1.143339797854423523e-01 7.216040790081024170e-02
1.982959359884262085e-01 -3.640290349721908569e-02 1.072902828454971313e-01 -1.137873902916908264e-01 2.295276820659637451e-01 2.814351916313171387e-01 1.000382751226425171e-01 8.149025030434131622e-03 3.075467422604560852e-02 -8.446582406759262085e-02 -2.332921177148818970e-01 -9.925390034914016724e-02 2.303530424833297729e-01 9.879716485738754272e-02 -3.545401692390441895e-01 -9.510109573602676392e-02 2.948902249336242676e-01 -2.432654649019241333e-01 -4.332098737359046936e-02 -2.229543328285217285e-01 -7.997856475412845612e-03 2.663041464984416962e-02 -1.478236764669418335e-01 1.868533641099929810e-01 -1.055873557925224304e-02 2.211059778928756714e-01 -8.639789372682571411e-02 -3.605706095695495605e-01 -1.033266335725784302e-01 -1.718458235263824463e-01 -2.788459137082099915e-02 2.007134109735488892e-01
7.137594372034072876e-02 1.160317063331604004e-01 -1.129789426922798157e-01 -1.216891035437583923e-01 1.650463938713073730e-01 -4.453025013208389282e-02 1.081748455762863159e-01 -1.674022525548934937e-01 1.023141220211982727e-01 2.919757664203643799e-01 -3.130350410938262939e-01 -1.047580689191818237e-01 -7.804736495018005371e-02 5.129094049334526062e-02 -4.487702995538711548e-02 -1.902904659509658813e-01 1.964130848646163940e-01 1.541711091995239258e-01 -5.070282891392707825e-02 -2.121670395135879517e-01 -1.992890685796737671e-01 -1.439840532839298248e-02 -4.379721581935882568e-01 -7.661371678113937378e-02 -2.544230595231056213e-02 6.609241664409637451e-02 2.136403471231460571e-01 -3.394364416599273682e-01 2.193242162466049194e-01 -2.290877848863601685e-01 1.152281910181045532e-01 7.752120494842529297e-02
-1.338224112987518311e-01 1.935152523219585419e-02 -2.119301855564117432e-01 -9.497036039829254150e-02 6.087475270032882690e-02 -7.919187657535076141e-03 9.007445722818374634e-02 2.740706503391265869e-01 3.794145882129669189e-01 2.344896048307418823e-01 -1.554718017578125000e-01 -2.376669049263000488e-01 1.940088421106338501e-01 1.321759670972824097e-01 -8.062271517701447010e-04 3.104834072291851044e-02 -1.718949228525161743e-01 -4.211634770035743713e-02 -8.863602764904499054e-03 -1.976097226142883301e-01 -5.974387750029563904e-02 2.374270260334014893e-01 -1.326454728841781616e-01 1.294704824686050415e-01 -1.682376861572265625e-01 2.562379837036132812e-01 9.865682572126388550e-02 -2.687680423259735107e-01 -9.182624518871307373e-02 2.742847204208374023e-01 -1.688963174819946289e-01 2.285711765289306641e-01
5.853626132011413574e-02 -3.279134929180145264e-01 -5.986274033784866333e-02 -1.997604668140411377e-01 1.133171319961547852e-01 -7.633887976408004761e-02 -1.603223383426666260e-01 -8.202344179153442383e-03 -2.921133860945701599e-02 2.552098929882049561e-01 -2.218035608530044556e-01 3.120153769850730896e-02 1.701689064502716064e-01 -2.500812113285064697e-01 -1.147973313927650452e-01 -2.047898620367050171e-01 4.043858945369720459e-01 -1.284878849983215332e-01 -3.968873526901006699e-03 -1.003582179546356201e-01 -3.867306411266326904e-01 1.147093772888183594e-01 1.587345600128173828e-01 9.467642009258270264e-02 1.034462079405784607e-01 3.715645894408226013e-02 2.142822891473770142e-01 -1.609094738960266113e-01 -7.989520579576492310e-02 1.159621477127075195e-01 -1.931074112653732300e-01 1.016531363129615784e-01
-1.295531988143920898e-01 -3.050348758697509766e-01 1.631462574005126953e-02 -8.959115296602249146e-02 1.564995502121746540e-03 -1.457921266555786133e-01 2.058104127645492554e-01 1.423854827880859375e-01 2.535819113254547119e-01 3.307901918888092041e-01 -3.372898101806640625e-01 -1.412922292947769165e-01 -7.745049893856048584e-02 9.653790853917598724e-03 -1.564367413520812988e-01 -6.750243157148361206e-02 9.428926557302474976e-02 -2.861604988574981689e-01 -1.322028040885925293e-01 -7.783483713865280151e-02 5.911039188504219055e-02 1.045680120587348938e-01 -2.886945307254791260e-01 4.478746652603149414e-02 -2.394021749496459961e-01 -2.552799321711063385e-02 2.245993763208389282e-01 -6.043592840433120728e-02 2.141151428222656250e-01 -2.107879668474197388e-01 -6.236993893980979919e-02 -1.873243451118469238e-01
-2.532477676868438721e-01 -2.117497473955154419e-02 -9.950488060712814331e-02 5.564259737730026245e-02 5.534369498491287231e-02 1.513546407222747803e-01 -9.860213845968246460e-03 4.195300117135047913e-02 4.495202898979187012e-01 1.304504126310348511e-01 -1.868884712457656860e-01 -2.691596150398254395e-01 -3.595435619354248047e-02 1.983960568904876709e-01 -1.140261963009834290e-01 -2.773780748248100281e-02 -5.053337663412094116e-02 6.773695931769907475e-04 8.062615990638732910e-03 -5.827315896749496460e-02 1.720764636993408203e-01 1.938648670911788940e-01 -2.713844776153564453e-01 4.487364366650581360e-02 1.000374779105186462e-01 1.036056131124496460e-01 2.370800077915191650e-01 -4.163206517696380615e-01 1.037826165556907654e-01 2.831612527370452881e-01 4.328552260994911194e-02 1.474392563104629517e-01
4.703724384307861328e-02 -2.937175929546356201e-01 -1.335948109626770020e-01 -5.825139954686164856e-02 1.241675838828086853e-01 8.855172246694564819e-02 -1.027415320277214050e-01 -8.492337656207382679e-04 -2.923228032886981964e-02 1.367011219263076782e-01 -2.595447301864624023e-01 -1.564026772975921631e-01 1.923420578241348267e-01 1.913785748183727264e-02 -2.672779560089111328e-01 -6.648553907871246338e-02 1.256231497973203659e-02 -3.108315467834472656e-01 3.234932571649551392e-02 -9.601915627717971802e-02 -2.997578680515289307e-02 -3.437407016754150391e-01 -2.915975451469421387e-01 3.645838424563407898e-02 1.117700859904289246e-01 8.287376165390014648e-02 2.846712768077850342e-01 -2.340534031391143799e-01 -3.537702262401580811e-01 -1.237012371420860291e-01 -7.012540102005004883e-02 1.373588293790817261e-01
-3.676382452249526978e-02 -3.010096848011016846e-01 -1.778354495763778687e-01 -1.796965599060058594e-01 7.692874222993850708e-02 3.269390165805816650e-01 -4.134507477283477783e-02 -5.466821044683456421e-02 4.639938101172447205e-02 1.457340568304061890e-01 -1.857445202767848969e-02 -1.072518378496170044e-01 1.627065241336822510e-01 -1.232745200395584106e-01 -8.393039554357528687e-02 -1.474880725145339966e-01 4.663003981113433838e-01 -3.765794262290000916e-02 5.868563801050186157e-02 -1.072513088583946228e-01 -3.202575445175170898e-01 -4.853188246488571167e-02 2.103103138506412506e-02 1.738467961549758911e-01 -9.895426034927368164e-02 1.190896183252334595e-01 1.581593751907348633e-01 -3.476226925849914551e-01 -1.306256949901580811e-01 1.516479700803756714e-01 -3.341796994209289551e-02 2.012966275215148926e-01
4.091081768274307251e-02 -2.103157490491867065e-01 -3.765329420566558838e-01 -1.343750208616256714e-01 2.043033242225646973e-01 1.187936514616012573e-01 7.360566407442092896e-02 -5.431436002254486084e-02 1.264063268899917603e-01 1.327718347311019897e-01 -1.673096418380737305e-01 -7.812710478901863098e-03 8.974661678075790405e-02 -2.769069559872150421e-02 -9.938428550958633423e-02 -3.435010462999343872e-02 4.242236018180847168e-01 -7.027380913496017456e-02 -4.341554362326860428e-03 -1.506187468767166138e-01 -2.485035806894302368e-01 -1.483989655971527100e-01 6.234478205442428589e-02 -1.253579705953598022e-01 9.439952671527862549e-02 1.196647882461547852e-01 2.131681144237518311e-01 -2.628057003021240234e-01 -2.212196886539459229e-01 -8.107414841651916504e-02 -2.658963575959205627e-02 3.788906335830688477e-01
2.789513766765594482e-01 -9.201191365718841553e-02 -1.885814964771270752e-01 -1.879908740520477295e-01 5.257625505328178406e-02 2.153398096561431885e-02 -7.374061644077301025e-02 8.301735669374465942e-02 4.654338955879211426e-02 7.664652913808822632e-02 -1.130932345986366272e-01 -1.736289821565151215e-02 -5.765054374933242798e-02 -1.102319434285163879e-01 -1.411022543907165527e-01 -1.789843291044235229e-02 1.210135743021965027e-01 -1.649701595306396484e-01 -8.852406404912471771e-03 -1.319777667522430420e-01 -2.206101566553115845e-01 -2.637474238872528076e-01 -3.018565773963928223e-01 -9.740834683179855347e-02 1.367062181234359741e-01 1.218674108386039734e-01 4.448053613305091858e-02 -4.261856079101562500e-01 1.153999939560890198e-01 -1.313058584928512573e-01 3.034537099301815033e-02 4.935546517372131348e-01
1.216179206967353821e-01 -9.646003693342208862e-02 -1.129795014858245850e-01 -2.491385936737060547e-01 7.668015360832214355e-02 2.445611655712127686e-01 9.746579453349113464e-03 6.958040595054626465e-02 2.666571736335754395e-02 2.295806109905242920e-01 -2.066996842622756958e-01 7.854972779750823975e-02 1.635210514068603516e-01 -4.474182799458503723e-02 -1.916884779930114746e-01 -4.175669550895690918e-01 1.358157247304916382e-01 -2.062408477067947388e-01 -1.134409662336111069e-02 1.833774149417877197e-01 -9.727061539888381958e-02 5.283181369304656982e-02 -1.563113927841186523e-01 -6.878484785556793213e-02 -2.649986147880554199e-01 -1.107329409569501877e-02 -1.414065659046173096e-01 -4.299602508544921875e-01 -2.387231290340423584e-01 8.728633075952529907e-02 -9.228622913360595703e-02 -6.160818412899971008e-02
6.487245857715606689e-02 -9.864109754562377930e-02 9.631174057722091675e-02 -4.116357117891311646e-02 2.206477075815200806e-01 -5.844531208276748657e-02 -2.626602649688720703e-01 3.861140906810760498e-01 -1.428836882114410400e-01 2.564663290977478027e-01 -1.991150081157684326e-01 -1.311585158109664917e-01 1.722258031368255615e-01 1.632579714059829712e-01 1.050462275743484497e-01 -6.885049492120742798e-02 2.120390832424163818e-01 -3.874037265777587891e-01 -1.035195309668779373e-02 -3.766821324825286865e-02 -1.112299337983131409e-01 1.012573093175888062e-01 -1.442793160676956177e-01 -8.684602216817438602e-04 -2.386998385190963745e-01 -3.197002783417701721e-02 2.730161249637603760e-01 -3.150462806224822998e-01 -6.404634565114974976e-02 -1.118884906172752380e-01 -3.299769386649131775e-02 -1.652372628450393677e-02
1.428022235631942749e-01 -4.231137633323669434e-01 6.907464563846588135e-02 1.295415163040161133e-01 -1.309018861502408981e-02 -1.532392203807830811e-01 2.893546819686889648e-01 2.436922490596771240e-01 1.733817756175994873e-01 2.510451674461364746e-01 -2.992348745465278625e-02 -1.179489269852638245e-01 2.225456386804580688e-02 -1.163874268531799316e-01 -1.244997903704643250e-01 -8.777705579996109009e-02 1.289328485727310181e-01 -3.246856387704610825e-03 -1.559486985206604004e-01 8.572942018508911133e-02 -1.405737996101379395e-01 2.640321254730224609e-01 -2.828950881958007812e-01 1.007219776511192322e-01 -5.417239293456077576e-02 4.969666898250579834e-02 1.504294872283935547e-01 -2.434567660093307495e-01 1.192409470677375793e-01 1.667461544275283813e-01 -1.858643591403961182e-01 -2.744095623493194580e-01
-2.532474696636199951e-01 -3.961003124713897705e-01 6.271115690469741821e-02 -1.143831238150596619e-01 3.414655104279518127e-02 -2.109889872372150421e-02 2.564946413040161133e-01 7.158119231462478638e-02 2.737792730331420898e-01 8.069811761379241943e-02 -8.692107349634170532e-02 1.523039042949676514e-01 -1.504867617040872574e-02 2.402210086584091187e-01 -1.582676172256469727e-01 -1.699461489915847778e-01 2.068430334329605103e-01 -2.937937676906585693e-01 -2.562165074050426483e-02 -1.130801886320114136e-01 4.282987862825393677e-02 -6.574691087007522583e-02 -3.056497871875762939e-01 1.394276022911071777e-01 1.238010525703430176e-01 -1.387746185064315796e-01 1.428394317626953125e-01 -1.400893479585647583e-01 1.657900959253311157e-01 -2.931158542633056641e-01 -1.158216819167137146e-01 4.852972552180290222e-02
2.225108630955219269e-02 -1.547925472259521484e-01 -3.847932219505310059e-01 -1.463940888643264771e-01 2.205024287104606628e-02 3.982484340667724609e-02 -1.294613778591156006e-01 -3.697291016578674316e-02 -1.048992350697517395e-01 1.545986533164978027e-01 4.744758084416389465e-02 -1.948006004095077515e-01 -1.081037223339080811e-01 8.651345968246459961e-02 -1.938458383083343506e-01 -2.295507937669754028e-01 -7.934371009469032288e-03 -1.754522770643234253e-01 -2.909756638109683990e-02 -1.193878948688507080e-01 -1.247653663158416748e-01 -1.408581286668777466e-01 -7.549834996461868286e-02 2.060173749923706055e-01 1.379724591970443726e-01 -7.186580449342727661e-02 4.036151468753814697e-01 -2.754422724246978760e-01 -1.036135628819465637e-01 -1.253009438514709473e-01 1.098104193806648254e-02 4.269370734691619873e-01
-1.439301203936338425e-02 -4.046063125133514404e-02 1.058931946754455566e-01 -4.021441340446472168e-01 -1.562382131814956665e-01 1.479977071285247803e-01 3.651519417762756348e-01 -7.980971783399581909e-02 2.377217635512351990e-03 3.724582195281982422e-01 -1.106291413307189941e-01 -6.228377297520637512e-02 1.337470263242721558e-01 8.446051925420761108e-02 -8.243526518344879150e-02 -5.813932511955499649e-03 5.900301784276962280e-02 -1.725441068410873413e-01 -1.105214282870292664e-01 -3.247828781604766846e-02 -7.426682114601135254e-02 3.685141801834106445e-01 -2.834967672824859619e-01 8.570906519889831543e-02 -7.206065207719802856e-02 4.747412726283073425e-02 2.396777868270874023e-01 -3.193729221820831299e-01 2.707084640860557556e-02 3.240592405200004578e-02 -4.856155812740325928e-02 -7.690150290727615356e-02
1.014305949211120605e-01 6.206806749105453491e-03 -2.022339105606079102e-01 1.068712957203388214e-02 1.688100844621658325e-01 -1.570016741752624512e-01 -6.905576586723327637e-02 6.740241497755050659e-02 2.023232430219650269e-01 7.930579781532287598e-02 -6.992456316947937012e-02 -4.247245192527770996e-01 1.035163924098014832e-01 9.276503324508666992e-02 1.732731238007545471e-02 9.886010736227035522e-02 8.550439774990081787e-02 -2.060407698154449463e-01 5.481343343853950500e-02 -2.196990996599197388e-01 -1.342902034521102905e-01 1.238620877265930176e-01 -1.752857714891433716e-01 1.221284344792366028e-01 -1.455702632665634155e-01 1.649355441331863403e-01 1.535510122776031494e-01 -4.000832438468933105e-01 8.005790412425994873e-03 3.622608482837677002e-01 -2.827968597412109375e-01 3.068082965910434723e-02
-1.652703732252120972e-01 -3.163037449121475220e-02 -1.343395709991455078e-01 -4.759537056088447571e-02 3.872649371623992920e-02 -1.039501503109931946e-01 -3.092945367097854614e-02 1.472046375274658203e-01 2.606530189514160156e-01 3.052974939346313477e-01 -1.646944582462310791e-01 -3.286970853805541992e-01 1.361562758684158325e-01 3.714089691638946533e-01 9.042752534151077271e-02 1.012565568089485168e-03 -1.338838785886764526e-01 -2.048836648464202881e-01 1.199741959571838379e-01 -1.369093954563140869e-01 -1.326381117105484009e-01 1.126089990139007568e-01 -5.040779337286949158e-02 8.168413490056991577e-02 -1.737035065889358521e-01 1.841263920068740845e-01 -1.399594638496637344e-02 -4.586000740528106689e-01 2.552259527146816254e-02 2.048196941614151001e-01 -5.609539151191711426e-02 5.104999989271163940e-02
-1.494056433439254761e-01 -2.695916891098022461e-01 -1.265086978673934937e-01 -3.134693801403045654e-01 7.868349552154541016e-02 -2.743735350668430328e-02 1.406003832817077637e-01 1.019586995244026184e-01 2.663851082324981689e-01 3.511186540126800537e-01 -2.245722562074661255e-01 -3.835258632898330688e-02 1.307891756296157837e-01 -7.960996031761169434e-02 -1.317992955446243286e-01 -4.347113519906997681e-02 2.018142938613891602e-01 -2.487536519765853882e-01 1.281854137778282166e-02 -2.476184219121932983e-01 1.367429047822952271e-01 2.629871368408203125e-01 -2.524919807910919189e-01 8.890637755393981934e-02 -2.786765694618225098e-01 -7.659390568733215332e-02 -1.761389672756195068e-01 -1.016570627689361572e-01 3.363464027643203735e-02 -2.888600574806332588e-03 -9.920208156108856201e-02 -7.279124110937118530e-02
7.454926520586013794e-02 -3.569361269474029541e-01 -1.362208276987075806e-01 -1.101494953036308289e-01 2.238592058420181274e-01 2.085336744785308838e-01 -1.386688351631164551e-01 -1.489658951759338379e-01 1.478950530290603638e-01 1.815046370029449463e-01 -9.355094283819198608e-02 -1.296853460371494293e-02 1.393255591392517090e-01 -1.976441890001296997e-01 -9.015721827745437622e-02 -1.424013823270797729e-01 3.041725754737854004e-01 -1.202974393963813782e-01 9.950217604637145996e-02 2.704035490751266479e-02 -6.890216469764709473e-02 -1.047556251287460327e-01 -3.553698956966400146e-02 2.165794223546981812e-01 7.551421970129013062e-02 8.978476375341415405e-02 2.321339994668960571e-01 -3.076493740081787109e-01 -2.238526344299316406e-01 -8.828779682517051697e-03 -1.478079706430435181e-01 3.672391772270202637e-01
-3.060040436685085297e-02 1.962723135948181152e-01 -2.740971148014068604e-01 -1.488675326108932495e-01 -7.330546155571937561e-03 9.467798471450805664e-02 1.218581795692443848e-01 -1.512269582599401474e-02 4.662883281707763672e-02 4.488365948200225830e-01 -3.523700311779975891e-02 -3.362531587481498718e-02 2.077946066856384277e-01 7.036612182855606079e-02 -2.599368393421173096e-01 -7.060504704713821411e-02 6.720606982707977295e-02 1.575780473649501801e-02 -1.748012900352478027e-01 -1.048748567700386047e-01 1.025452390313148499e-01 6.725470721721649170e-02 -2.591292262077331543e-01 -1.293659508228302002e-01 -3.185123503208160400e-01 1.230234056711196899e-01 2.459256649017333984e-01 -2.353004962205886841e-01 1.195663362741470337e-01 -2.303784787654876709e-01 -5.986210331320762634e-02 2.526766061782836914e-01
1.692148447036743164e-01 -3.901761770248413086e-02 -3.627772033214569092e-01 -2.777915075421333313e-02 5.474847927689552307e-02 6.726212799549102783e-02 5.059852078557014465e-02 -1.812595278024673462e-01 8.159185945987701416e-02 1.271543800830841064e-01 -1.084902882575988770e-01 -1.137467175722122192e-01 8.965383283793926239e-03 -9.631562232971191406e-02 -1.179408878087997437e-01 -3.608301281929016113e-02 2.035242617130279541e-01 -2.233787477016448975e-01 4.774964451789855957e-01 -2.087493613362312317e-02 -1.510735414922237396e-02 1.418753266334533691e-01 -1.717725843191146851e-01 -7.682663947343826294e-02 2.189943194389343262e-01 1.325252354145050049e-01 9.786476194858551025e-02 -2.456719428300857544e-01 -4.495654627680778503e-02 2.895951457321643829e-02 -4.363285005092620850e-01 1.349276453256607056e-01
-1.630269140005111694e-01 -3.343310356140136719e-01 -2.042768597602844238e-01 -1.998755186796188354e-01 1.514710187911987305e-01 1.760167330503463745e-01 -7.610026746988296509e-02 -7.616668194532394409e-02 1.850495785474777222e-01 4.392321407794952393e-02 -1.762456595897674561e-01 -1.251951754093170166e-01 5.615670233964920044e-02 -2.639255225658416748e-01 1.705328188836574554e-02 -1.113255620002746582e-01 4.084107279777526855e-01 -1.124291867017745972e-02 -1.244542300701141357e-01 -5.224727466702461243e-02 -2.045807689428329468e-01 -1.416567414999008179e-01 -1.673315316438674927e-01 5.976098403334617615e-02 9.017162024974822998e-02 1.106614768505096436e-01 1.564455032348632812e-01 -2.454342842102050781e-01 -1.562023758888244629e-01 -1.299276053905487061e-01 -3.129892945289611816e-01 1.519083827733993530e-01
-4.697135835886001587e-02 -1.510332673788070679e-01 -1.501808762550354004e-01 -2.651104331016540527e-01 3.502257168292999268e-01 7.833582907915115356e-02 6.605771929025650024e-02 -9.867773950099945068e-02 8.619672060012817383e-02 1.396347284317016602e-01 1.828217953443527222e-01 8.368990570306777954e-02 1.542054265737533569e-01 7.402603328227996826e-02 -1.894582062959671021e-01 -8.782925456762313843e-02 -2.056485973298549652e-02 4.036812484264373779e-02 -1.923263259232044220e-02 5.261552706360816956e-02 -1.473506987094879150e-01 -2.664288878440856934e-01 -4.238845705986022949e-01 1.015882119536399841e-01 1.935280114412307739e-01 1.961997449398040771e-01 1.247817650437355042e-01 -3.175700604915618896e-01 -2.637565135955810547e-01 6.571251899003982544e-02 -1.253627892583608627e-02 2.114927172660827637e-01
1.075384616851806641e-01 -1.128701120615005493e-01 3.522717952728271484e-01 -4.873549193143844604e-02 -1.550781726837158203e-02 -9.172029793262481689e-02 3.436836898326873779e-01 -2.176051773130893707e-02 2.348792366683483124e-02 1.928957700729370117e-01 -2.011533640325069427e-02 -2.807700932025909424e-01 4.951979592442512512e-02 2.220501750707626343e-01 -3.029900193214416504e-01 -2.251264154911041260e-01 2.708387970924377441e-01 1.607374474406242371e-02 -5.046155303716659546e-02 4.045766592025756836e-02 1.718564704060554504e-02 7.062332332134246826e-02 -2.598808109760284424e-01 -1.226703897118568420e-01 5.493390187621116638e-02 7.715579122304916382e-02 7.368724048137664795e-02 -4.176484048366546631e-01 9.671011567115783691e-02 1.563089154660701752e-02 -1.735692769289016724e-01 -1.285361945629119873e-01
-2.813992500305175781e-01 -5.162948742508888245e-02 -1.253443807363510132e-01 -5.853152368217706680e-03 1.194729134440422058e-01 1.482846140861511230e-01 1.114156916737556458e-01 1.740936487913131714e-01 1.732509769499301910e-02 1.383434515446424484e-02 -7.975257933139801025e-03 -4.704298675060272217e-01 4.037471488118171692e-02 -3.399672219529747963e-03 -7.260112464427947998e-02 -1.024740561842918396e-01 8.790356665849685669e-02 -5.004880204796791077e-02 -1.957187354564666748e-01 -1.073155999183654785e-01 1.486504077911376953e-01 1.371608823537826538e-01 -2.900749146938323975e-01 2.534893751144409180e-01 -1.028354391455650330e-01 -1.236446574330329895e-01 3.531986176967620850e-01 -2.899231612682342529e-01 -8.011252619326114655e-03 1.059092432260513306e-01 -1.477216929197311401e-01 2.588652372360229492e-01
2.282796613872051239e-02 -2.224497348070144653e-01 -3.236860632896423340e-01 1.630857139825820923e-01 4.987824335694313049e-02 1.202546209096908569e-01 -4.377491399645805359e-02 2.886102497577667236e-01 1.114628016948699951e-01 1.917859017848968506e-01 -2.434798032045364380e-01 -2.868033945560455322e-01 1.403640061616897583e-01 -1.255031079053878784e-01 -8.593013882637023926e-02 -2.062371373176574707e-01 -8.672805130481719971e-02 1.386651694774627686e-01 2.657536417245864868e-02 2.720016837120056152e-01 -1.206591501832008362e-01 -2.399671226739883423e-01 -8.282294869422912598e-02 2.010058611631393433e-01 1.634550979360938072e-03 -3.119607269763946533e-02 1.196244508028030396e-01 -3.639198541641235352e-01 1.855607703328132629e-02 2.294204086065292358e-01 -7.709254324436187744e-02 1.133898124098777771e-01
-1.323885172605514526e-01 -1.352903544902801514e-01 3.791959956288337708e-02 -1.077498421072959900e-01 -2.632674947381019592e-02 -1.047878041863441467e-01 1.081612855195999146e-01 -4.181104525923728943e-02 -1.325866132974624634e-01 3.590170443058013916e-01 -3.208245933055877686e-01 -5.162780359387397766e-02 -7.744591683149337769e-02 1.559986025094985962e-01 -3.144190087914466858e-02 -2.724026143550872803e-01 -1.348875612020492554e-01 -1.480148732662200928e-01 -3.850411474704742432e-01 -2.894620597362518311e-01 -9.765578806400299072e-02 -1.783476769924163818e-01 -5.025670677423477173e-02 -1.080203708261251450e-02 2.572028338909149170e-02 2.698892056941986084e-01 6.442016363143920898e-02 -3.202304840087890625e-01 -1.417757421731948853e-01 -1.258340924978256226e-01 -1.832472980022430420e-01 5.060816556215286255e-02
-4.497987031936645508e-02 2.499421127140522003e-02 -2.841719985008239746e-01 -3.346160948276519775e-01 7.661190629005432129e-02 -9.897486865520477295e-02 -6.739436835050582886e-02 -4.152032360434532166e-02 -2.095221914350986481e-02 8.120382577180862427e-02 -3.058956265449523926e-01 -1.726719141006469727e-01 4.217752441763877869e-02 1.149629056453704834e-01 -7.503192126750946045e-02 -3.126827776432037354e-01 1.343980878591537476e-01 -1.408454328775405884e-01 1.546641141176223755e-01 1.977628469467163086e-01 -1.997602880001068115e-01 1.324475556612014771e-01 -1.948453783988952637e-01 -5.169994197785854340e-03 3.029686510562896729e-01 1.260287500917911530e-02 -3.196128085255622864e-02 -2.524479627609252930e-01 -1.244706735014915466e-01 4.662852734327316284e-02 9.631751477718353271e-02 3.922609984874725342e-01
2.438645362854003906e-01 -1.438988279551267624e-02 1.083167046308517456e-01 -2.987202703952789307e-01 4.530867934226989746e-02 2.659532427787780762e-02 -8.739273250102996826e-02 -8.959675207734107971e-03 1.124511733651161194e-01 1.858972758054733276e-01 -2.979509830474853516e-01 -2.839219756424427032e-02 -1.702322810888290405e-02 -8.294213563203811646e-02 5.272302776575088501e-02 -2.726581394672393799e-01 1.769354045391082764e-01 -5.361499637365341187e-02 3.111683763563632965e-02 -4.994609579443931580e-02 -3.200499415397644043e-01 -1.184053421020507812e-01 -2.667240202426910400e-01 -7.712314277887344360e-02 -1.214235797524452209e-01 -5.176006816327571869e-03 2.872771322727203369e-01 -4.039691388607025146e-01 2.396520674228668213e-01 -2.562296949326992035e-02 1.778988391160964966e-01 1.624530106782913208e-01
2.059494853019714355e-01 1.422316953539848328e-02 -2.202414721250534058e-01 -1.535331606864929199e-01 -2.016382105648517609e-02 -1.539164632558822632e-01 1.669725924730300903e-01 -1.230008527636528015e-01 -1.471524238586425781e-01 6.781528145074844360e-02 -2.291757166385650635e-01 -9.352400153875350952e-02 -1.848035603761672974e-01 1.716355979442596436e-01 -1.818576157093048096e-01 -2.706729769706726074e-01 9.429842233657836914e-02 -1.031699627637863159e-01 -1.701708324253559113e-02 4.441174119710922241e-02 -6.121659651398658752e-02 -1.059973165392875671e-01 -1.904923319816589355e-01 2.135558873414993286e-01 1.136776655912399292e-01 2.489374130964279175e-01 1.073909997940063477e-01 -4.156475663185119629e-01 -1.548993736505508423e-01 9.731657058000564575e-02 -1.850491613149642944e-01 3.393514454364776611e-01
-7.449034601449966431e-02 -1.034768670797348022e-01 -8.210024982690811157e-02 -1.435135304927825928e-01 2.556209266185760498e-02 -1.029944419860839844e-01 2.678832113742828369e-01 6.047663465142250061e-02 2.379894703626632690e-01 4.643146395683288574e-01 -3.347277045249938965e-01 -5.163929983973503113e-02 1.068277508020401001e-01 -3.625560551881790161e-02 3.515894711017608643e-02 9.807699918746948242e-02 1.686471700668334961e-01 -3.334560394287109375e-01 -7.453475892543792725e-02 -1.439702659845352173e-01 3.307431563735008240e-02 1.211801096796989441e-01 -2.767986953258514404e-01 8.011004887521266937e-03 -2.108947932720184326e-01 -3.835102543234825134e-02 1.180335283279418945e-01 -3.448142409324645996e-01 1.029859334230422974e-01 -7.908425480127334595e-02 -1.536394096910953522e-02 -7.041380554437637329e-02
1.502072662115097046e-01 -9.861320257186889648e-02 5.225936695933341980e-02 -9.009424597024917603e-02 3.807576745748519897e-02 1.361498981714248657e-01 -4.728094860911369324e-02 7.330101728439331055e-02 8.294475823640823364e-02 8.676846325397491455e-02 -3.412318229675292969e-01 -2.290855497121810913e-01 -2.681013569235801697e-02 -1.037208735942840576e-02 -6.209840998053550720e-02 -1.252370774745941162e-01 2.542831003665924072e-01 -1.041915714740753174e-01 7.418690714985132217e-03 4.194185510277748108e-02 -3.798416852951049805e-01 -1.422385424375534058e-01 -3.102748394012451172e-01 3.272282332181930542e-02 -4.756534472107887268e-02 1.844893395900726318e-01 3.047129511833190918e-01 -2.739430963993072510e-01 1.821762323379516602e-01 -7.550629973411560059e-02 3.274350464344024658e-01 1.899887025356292725e-01
2.665962278842926025e-01 -2.944397330284118652e-01 -3.974291682243347168e-01 -7.416775822639465332e-02 2.293381281197071075e-02 2.301677167415618896e-01 2.867998927831649780e-02 -5.239138379693031311e-02 -5.275448411703109741e-02 8.022417128086090088e-02 -4.666316322982311249e-03 -1.034032180905342102e-01 -1.056157648563385010e-01 4.750935360789299011e-03 -2.178654372692108154e-01 -1.118418499827384949e-01 -6.053246930241584778e-02 -3.086058795452117920e-01 -1.221049926243722439e-03 -1.525014787912368774e-01 -8.937894552946090698e-02 5.127171054482460022e-02 -3.366635143756866455e-01 1.125565394759178162e-01 2.074168920516967773e-01 2.941649965941905975e-02 1.921545267105102539e-01 -2.350216209888458252e-01 -1.723887771368026733e-01 -1.139263808727264404e-01 -5.835216143168509007e-04 3.051139712333679199e-01
5.080803111195564270e-02 -3.593679070472717285e-01 -2.365632951259613037e-01 -2.801081240177154541e-01 2.769550308585166931e-02 1.574063748121261597e-01 -7.112481445074081421e-02 -3.275332748889923096e-01 2.959055006504058838e-01 2.394581139087677002e-01 -1.767267100512981415e-02 -6.776151061058044434e-02 -1.239019781351089478e-01 1.840496808290481567e-01 4.661604762077331543e-02 -1.219527143985033035e-02 1.967830806970596313e-01 4.389858990907669067e-02 2.692735791206359863e-01 -3.953635692596435547e-02 1.629858762025833130e-01 1.082472577691078186e-01 -1.661818474531173706e-01 -1.600637286901473999e-02 3.728944435715675354e-02 1.253498047590255737e-01 2.370439618825912476e-01 -1.699529439210891724e-01 9.288684278726577759e-02 1.329390704631805420e-01 -2.812336981296539307e-01 7.855820655822753906e-02
2.117968797683715820e-01 -6.383258849382400513e-02 -3.075977563858032227e-01 -7.339945435523986816e-02 -4.780040588229894638e-03 1.138886734843254089e-01 -5.703045800328254700e-02 -1.544175948947668076e-02 8.849915117025375366e-02 2.679532766342163086e-01 -2.503482997417449951e-01 4.230123013257980347e-02 1.607322096824645996e-01 -4.633330702781677246e-01 -1.794075965881347656e-01 -8.683701045811176300e-03 2.920449152588844299e-02 -2.980197966098785400e-01 -1.001359894871711731e-01 -6.082851812243461609e-02 4.897461459040641785e-02 -1.453206241130828857e-01 -2.242181450128555298e-01 1.307977549731731415e-02 -6.585466116666793823e-02 2.036467045545578003e-01 7.695876061916351318e-02 -3.563332557678222656e-01 -5.006914585828781128e-02 -2.641323022544384003e-03 -1.032190099358558655e-01 2.201803028583526611e-01
1.980650126934051514e-01 -5.477954074740409851e-02 1.999878436326980591e-01 -1.432611793279647827e-01 -2.045366168022155762e-02 5.340930446982383728e-02 5.651424452662467957e-02 -9.211006760597229004e-02 2.948243618011474609e-01 1.177896633744239807e-01 -1.289066374301910400e-01 -4.172160476446151733e-02 2.429478429257869720e-02 8.195886015892028809e-02 -1.591273844242095947e-01 -2.185658365488052368e-01 2.876161038875579834e-01 -9.553370624780654907e-02 1.288927495479583740e-01 -1.096038427203893661e-02 -7.853052020072937012e-02 -9.625148028135299683e-02 -3.674544394016265869e-01 -3.766415640711784363e-02 -2.722591534256935120e-02 3.514991998672485352e-01 1.679762154817581177e-01 -2.579424977302551270e-01 2.989990077912807465e-02 -3.065020032227039337e-02 4.306809604167938232e-02 4.467219710350036621e-01
-1.700076311826705933e-01 -1.195759326219558716e-01 -1.494177430868148804e-01 1.781837642192840576e-02 1.173739135265350342e-01 4.322087019681930542e-02 -1.208150107413530350e-02 -1.531116813421249390e-01 1.813630759716033936e-01 2.298308014869689941e-01 -2.292802184820175171e-01 -1.372653096914291382e-01 -5.315624549984931946e-02 6.836915016174316406e-02 -1.364246755838394165e-01 7.186248153448104858e-02 1.683238521218299866e-02 -3.035756349563598633e-01 3.029737435281276703e-02 -2.654343545436859131e-01 2.212562412023544312e-01 3.952898383140563965e-01 -2.023301869630813599e-01 6.531804054975509644e-02 3.232243657112121582e-02 2.324816733598709106e-01 1.579241454601287842e-01 -3.482889831066131592e-01 2.016498595476150513e-01 1.953441649675369263e-01 -1.039789766073226929e-01 -3.635793924331665039e-02
-2.029635906219482422e-01 6.457978487014770508e-02 -1.746929138898849487e-01 6.495474837720394135e-03 6.910669803619384766e-02 -6.364271044731140137e-02 -7.337002083659172058e-03 1.260487586259841919e-01 2.312544435262680054e-01 2.095282971858978271e-01 -8.097739517688751221e-02 -2.252088636159896851e-01 3.122524023056030273e-01 1.581359505653381348e-01 -5.240111052989959717e-02 3.706257417798042297e-02 -1.197814494371414185e-01 -1.154260411858558655e-01 1.022303476929664612e-02 -1.403214782476425171e-01 1.018063947558403015e-01 -2.761441282927989960e-03 -7.480270415544509888e-02 5.545374751091003418e-02 -8.568666875362396240e-02 3.349543809890747070e-01 1.538746803998947144e-01 -3.972982466220855713e-01 2.341502010822296143e-01 3.666692972183227539e-01 -2.364068776369094849e-01 7.275334000587463379e-02
2.088320553302764893e-01 -1.811957955360412598e-01 6.821791175752878189e-03 -1.439773291349411011e-01 4.593433067202568054e-02 1.192695423960685730e-01 2.746804431080818176e-02 1.828821599483489990e-01 2.440640926361083984e-01 3.438105881214141846e-01 1.171406507492065430e-01 -2.515071332454681396e-01 3.736289143562316895e-01 1.069187670946121216e-01 2.221440896391868591e-02 -3.733501136302947998e-01 1.349353641271591187e-01 9.308987855911254883e-02 -2.202505618333816528e-01 1.293744891881942749e-01 1.176685541868209839e-01 8.022355288267135620e-02 -1.591997295618057251e-01 6.427423655986785889e-02 1.056763008236885071e-01 1.798968166112899780e-01 8.431489765644073486e-02 -9.227008372545242310e-02 7.853142172098159790e-02 8.363863825798034668e-02 -3.030970692634582520e-01 -2.277570031583309174e-02
-2.525116801261901855e-01 -1.106258630752563477e-01 -8.430579304695129395e-02 -9.597186744213104248e-02 5.438640713691711426e-02 1.966778486967086792e-01 7.149422913789749146e-02 1.860188245773315430e-01 2.478774986229836941e-04 2.973303496837615967e-01 -3.266839683055877686e-01 -5.366551503539085388e-02 -2.250965312123298645e-02 -1.204175278544425964e-01 -6.955165416002273560e-02 2.006046026945114136e-01 -6.664954870939254761e-02 -1.583189368247985840e-01 -3.012581542134284973e-02 -1.052263602614402771e-01 1.791839301586151123e-01 2.188573181629180908e-01 -8.700087666511535645e-02 3.676858171820640564e-02 1.898448467254638672e-01 2.357314825057983398e-01 4.217799007892608643e-01 -3.305064141750335693e-01 1.951502449810504913e-02 2.316824197769165039e-01 -3.881600499153137207e-02 5.925846472382545471e-02
6.076510250568389893e-02 -4.298925772309303284e-02 -2.642693221569061279e-01 1.356012769974768162e-03 -1.245954353362321854e-02 -6.848891824483871460e-02 -1.075799614191055298e-01 6.851691752672195435e-02 1.966865211725234985e-01 1.621061116456985474e-01 -9.028641879558563232e-02 -3.005321919918060303e-01 2.339756637811660767e-01 2.229370474815368652e-01 -2.006947062909603119e-02 4.118463397026062012e-02 -6.691335141658782959e-02 -1.657578498125076294e-01 4.243106022477149963e-02 -1.218701899051666260e-01 1.423825882375240326e-02 2.353058159351348877e-01 -1.027618423104286194e-01 -1.499243360012769699e-02 5.079245567321777344e-02 2.110390216112136841e-01 7.278004288673400879e-02 -4.525226354598999023e-01 2.754054069519042969e-01 3.175000250339508057e-01 -1.797366738319396973e-01 2.289389669895172119e-01
-9.509950876235961914e-02 -1.479224115610122681e-02 1.100946515798568726e-01 -9.041594713926315308e-02 1.826605796813964844e-01 1.020634695887565613e-01 4.090501964092254639e-01 1.304681450128555298e-01 -1.223964337259531021e-02 4.294364750385284424e-01 -1.641109138727188110e-01 1.221006084233522415e-02 -5.399500206112861633e-02 -1.269407868385314941e-01 -7.580757886171340942e-02 -1.164116058498620987e-02 -3.781093284487724304e-02 -3.914550840854644775e-01 -5.018659308552742004e-02 -9.360903501510620117e-02 7.031176984310150146e-02 1.789430826902389526e-01 -1.475659161806106567e-01 -2.878782153129577637e-02 6.327293813228607178e-02 4.001377895474433899e-02 1.686648279428482056e-01 -3.396046161651611328e-01 3.204694092273712158e-01 -6.029339879751205444e-02 5.502929165959358215e-02 -1.466016173362731934e-01
3.126401007175445557e-01 4.447917640209197998e-02 -2.171909660100936890e-01 -1.415191963315010071e-02 1.331742405891418457e-01 -1.053953468799591064e-01 3.731159269809722900e-01 1.480820775032043457e-01 2.221021614968776703e-02 9.123474359512329102e-02 -1.771238744258880615e-01 -1.850346177816390991e-01 1.298403143882751465e-01 2.194406241178512573e-01 -1.172875985503196716e-01 -3.320297896862030029e-01 -1.907102391123771667e-02 -2.906093895435333252e-01 2.293483167886734009e-01 -1.188448518514633179e-01 -4.254585597664117813e-03 -1.223756670951843262e-01 -1.095523759722709656e-01 -7.471098750829696655e-02 -1.439526211470365524e-02 -5.261372774839401245e-03 1.162768229842185974e-01 -2.872177958488464355e-01 4.339816421270370483e-02 2.772826254367828369e-01 -1.985952109098434448e-01 -2.999196946620941162e-02
-2.505008131265640259e-02 -2.911197841167449951e-01 -1.866702735424041748e-01 -1.690950840711593628e-01 1.034532934427261353e-01 -4.499074071645736694e-03 -1.597919315099716187e-01 -7.751197554171085358e-03 -1.403564214706420898e-01 9.385140985250473022e-02 -2.888645827770233154e-01 -1.143720224499702454e-01 2.079140096902847290e-01 -7.449696213006973267e-02 -9.323108941316604614e-02 -2.246002256870269775e-01 3.777152299880981445e-01 1.190871000289916992e-02 1.949470303952693939e-02 -5.741474777460098267e-02 -1.054747030138969421e-01 7.459604740142822266e-02 -1.753342598676681519e-01 -1.222117170691490173e-01 -5.775189399719238281e-02 -6.684865802526473999e-02 2.339102774858474731e-01 -2.524905800819396973e-01 -1.355145871639251709e-01 7.055290043354034424e-02 -2.124130576848983765e-01 4.222962558269500732e-01
-8.831317722797393799e-02 4.240965098142623901e-02 -1.067858003079891205e-02 3.116700984537601471e-02 1.044834870845079422e-02 1.098794490098953247e-01 -1.499507576227188110e-01 1.861044317483901978e-01 4.163195788860321045e-01 1.680809631943702698e-02 -1.527483016252517700e-01 -2.688573002815246582e-01 1.950216683326289058e-04 -2.103489823639392853e-02 6.553953886032104492e-02 -6.422724574804306030e-02 8.492393046617507935e-02 -6.659239530563354492e-02 3.713702317327260971e-03 -1.815324574708938599e-01 1.182211562991142273e-01 1.995140165090560913e-01 -1.967303454875946045e-01 1.768224239349365234e-01 -7.705529779195785522e-02 1.301948577165603638e-01 1.395304352045059204e-01 -5.808475613594055176e-01 1.458174586296081543e-01 2.429482489824295044e-01 -1.009144857525825500e-01 5.790951848030090332e-02
2.409896627068519592e-02 3.711741790175437927e-02 5.690920352935791016e-02 -4.028334747999906540e-03 1.758311539888381958e-01 9.370644390583038330e-02 6.600490212440490723e-02 -2.738842666149139404e-01 -5.962210148572921753e-02 1.913861185312271118e-01 -3.054363429546356201e-01 -8.461231738328933716e-02 -1.574915647506713867e-01 1.164040416479110718e-01 -1.546238660812377930e-01 -2.116346061229705811e-01 9.407070279121398926e-02 9.017188847064971924e-02 8.490234613418579102e-02 -6.433808803558349609e-02 -6.894265115261077881e-02 -1.711039245128631592e-01 -2.951629459857940674e-01 4.879118502140045166e-02 -1.315235048532485962e-01 1.152229011058807373e-01 3.129365742206573486e-01 -3.879459202289581299e-01 2.174962908029556274e-01 -2.273364812135696411e-01 -2.230213768780231476e-02 3.125461637973785400e-01
2.124074846506118774e-01 -2.034058719873428345e-01 1.172029078006744385e-01 5.016522482037544250e-02 7.419014349579811096e-03 -8.198099210858345032e-03 3.413447439670562744e-01 1.416421830654144287e-01 -2.840633317828178406e-02 2.014281898736953735e-01 -1.427627075463533401e-02 -3.913331925868988037e-01 -1.282054483890533447e-01 9.282977133989334106e-02 -8.856661617755889893e-02 -2.977238893508911133e-01 2.865256965160369873e-01 -1.040372326970100403e-01 -1.919564455747604370e-01 1.144604058936238289e-03 6.667404621839523315e-02 2.923263935372233391e-03 -2.359416782855987549e-01 -9.531836956739425659e-02 8.695615828037261963e-02 4.943551868200302124e-02 5.908495560288429260e-02 -4.216144979000091553e-01 1.279492974281311035e-01 8.324608206748962402e-02 -7.465451210737228394e-02 -1.586984395980834961e-01
1.105876117944717407e-01 -2.072310149669647217e-01 -1.326835751533508301e-01 5.608939751982688904e-02 1.308505237102508545e-01 1.489822268486022949e-01 -2.857594937086105347e-02 3.852156549692153931e-02 1.817242950201034546e-01 2.556465864181518555e-01 -2.262624353170394897e-01 -2.525209784507751465e-01 1.495384275913238525e-01 2.596734464168548584e-01 7.307480275630950928e-02 5.835607647895812988e-02 -7.065290212631225586e-02 -1.684509068727493286e-01 -3.084677271544933319e-02 -1.287991553544998169e-01 6.567391008138656616e-02 6.766768544912338257e-02 -9.997062385082244873e-02 1.241849586367607117e-01 -1.384412795305252075e-01 3.076911866664886475e-01 1.081001013517379761e-01 -3.297985196113586426e-01 1.540689319372177124e-01 4.360042810440063477e-01 -1.929586082696914673e-01 -1.633953434065915644e-05
-1.347117573022842407e-01 -1.678509265184402466e-01 -2.126565426588058472e-01 -5.535620823502540588e-02 1.087949499487876892e-01 -4.016425013542175293e-01 7.276455312967300415e-02 -2.980129420757293701e-01 2.218503504991531372e-02 2.236331850290298462e-01 -3.292843699455261230e-02 -1.294375807046890259e-01 5.451524630188941956e-02 -6.865212321281433105e-02 -8.086954057216644287e-02 -1.614288538694381714e-01 -1.626613140106201172e-01 -2.608470022678375244e-01 -3.324257135391235352e-01 1.188791170716285706e-01 -3.370800241827964783e-02 -8.856706321239471436e-02 -1.223892420530319214e-01 2.174711227416992188e-01 1.875178888440132141e-02 1.047045961022377014e-01 9.799641370773315430e-02 -3.926230072975158691e-01 -2.082298994064331055e-01 8.665422350168228149e-02 -1.036911830306053162e-01 4.921706393361091614e-02
-1.357361376285552979e-01 -1.342788934707641602e-01 6.415899097919464111e-02 -1.027973517775535583e-01 2.671484351158142090e-01 -2.410207539796829224e-01 2.146230824291706085e-02 2.109062820672988892e-01 -1.474468410015106201e-01 2.090619951486587524e-01 -2.792760729789733887e-03 -3.651176765561103821e-02 3.073235154151916504e-01 1.177034527063369751e-01 -1.875862926244735718e-01 -1.468436233699321747e-02 2.293458282947540283e-01 -1.851582229137420654e-01 8.345011621713638306e-02 -5.346877872943878174e-02 -1.301925443112850189e-02 -8.707161061465740204e-03 2.626419626176357269e-02 3.111502230167388916e-01 -1.088826283812522888e-01 -4.924970492720603943e-02 4.674142003059387207e-01 -2.289632558822631836e-01 1.351069360971450806e-01 4.828868806362152100e-02 -2.247828543186187744e-01 -1.149590462446212769e-01
1.635234206914901733e-01 4.685800522565841675e-02 -2.035826295614242554e-01 1.040854603052139282e-01 1.457222700119018555e-01 5.053173005580902100e-02 2.039870619773864746e-02 2.185615599155426025e-01 2.658033668994903564e-01 2.371891885995864868e-01 -1.532204002141952515e-01 -1.536158919334411621e-01 7.294752448797225952e-02 3.093293905258178711e-01 -3.438405692577362061e-02 2.477317117154598236e-02 1.119230687618255615e-01 -1.846060454845428467e-01 7.966563105583190918e-02 -1.421388834714889526e-01 5.021131411194801331e-02 2.165647894144058228e-01 -1.429929435253143311e-01 -5.440761148929595947e-02 6.707455217838287354e-02 3.205037117004394531e-01 1.814264804124832153e-01 -3.702693283557891846e-01 1.770375818014144897e-01 3.112462759017944336e-01 -6.917757540941238403e-02 1.174778938293457031e-01
-1.054671481251716614e-01 -2.878496348857879639e-01 -1.323809754103422165e-02 -1.738729774951934814e-01 -3.527222201228141785e-02 -1.169083826243877411e-02 1.376212537288665771e-01 9.674525260925292969e-02 1.957281231880187988e-01 1.571646928787231445e-01 -2.857613861560821533e-01 1.335948240011930466e-02 2.592638693749904633e-02 1.775281280279159546e-01 -7.748664170503616333e-02 -2.734314799308776855e-01 2.521892450749874115e-02 -2.425855547189712524e-01 -1.375928614288568497e-02 -5.677630007266998291e-02 1.434508594684302807e-04 1.602147072553634644e-01 -9.113682061433792114e-02 -1.652478822506964207e-04 -2.551966309547424316e-01 3.197415545582771301e-02 1.907612979412078857e-01 -1.898272931575775146e-01 4.377638399600982666e-01 -3.312097787857055664e-01 -2.149780988693237305e-01 -7.162891328334808350e-02
1.816310137510299683e-01 9.012218797579407692e-04 -7.018958032131195068e-02 -7.022884488105773926e-02 3.844922184944152832e-01 -5.183942988514900208e-02 7.847332209348678589e-02 -3.233053684234619141e-01 -1.022188067436218262e-01 2.743316590785980225e-01 -2.355315685272216797e-01 -5.467640981078147888e-02 -8.151557296514511108e-02 8.295263350009918213e-02 -3.409637212753295898e-01 -1.572146862745285034e-01 5.695357918739318848e-02 7.608465850353240967e-02 1.187437847256660461e-01 -9.118199348449707031e-02 -1.870083622634410858e-02 1.372444778680801392e-01 -2.525940537452697754e-01 -1.567805707454681396e-01 -1.929385513067245483e-01 2.455584853887557983e-01 7.420960813760757446e-02 -3.069711029529571533e-01 8.214341104030609131e-02 -1.059876456856727600e-01 2.360787242650985718e-02 2.060522139072418213e-01
-1.156017407774925232e-01 1.054806634783744812e-01 -5.945970490574836731e-02 6.024118512868881226e-02 2.274150587618350983e-02 1.194026768207550049e-01 -2.000411599874496460e-02 1.220956221222877502e-01 3.529707193374633789e-01 2.602620236575603485e-02 -2.902288734912872314e-01 -2.807242870330810547e-01 7.322357594966888428e-02 1.235422343015670776e-01 -1.007868051528930664e-01 -3.464810177683830261e-02 3.068312257528305054e-02 -1.931890249252319336e-01 7.991059869527816772e-02 -1.905824691057205200e-01 4.695142805576324463e-02 2.788101434707641602e-01 -1.456975340843200684e-01 5.430597066879272461e-02 2.057126909494400024e-02 7.873969525098800659e-02 2.004596590995788574e-01 -5.331599116325378418e-01 7.166901975870132446e-02 2.796422839164733887e-01 -6.498216837644577026e-02 1.194305643439292908e-01
-2.751854956150054932e-01 -1.395204365253448486e-01 1.664505340158939362e-02 -6.137781962752342224e-02 -1.671703346073627472e-02 2.883021160960197449e-02 4.525290802121162415e-02 1.999744623899459839e-01 1.763767935335636139e-02 2.133764773607254028e-01 3.948314115405082703e-02 -4.021696746349334717e-01 3.141544163227081299e-01 -1.770526915788650513e-01 -5.239927768707275391e-02 -2.443882226943969727e-01 -2.024077251553535461e-02 -9.897946566343307495e-02 1.479404121637344360e-01 -1.135546490550041199e-01 2.017575651407241821e-01 2.420960366725921631e-01 -1.207680329680442810e-01 1.372116953134536743e-01 -6.586693972349166870e-02 -2.068439871072769165e-01 1.775881946086883545e-01 -3.674957752227783203e-01 -5.553714558482170105e-02 -7.880028337240219116e-02 -2.303173094987869263e-01 -4.682901129126548767e-02
1.824227422475814819e-01 -1.877550333738327026e-01 1.352937053889036179e-02 -8.431836962699890137e-02 2.255665063858032227e-01 1.089840475469827652e-02 6.768575310707092285e-02 1.915342211723327637e-01 -1.348516792058944702e-01 1.489308029413223267e-01 -2.203824520111083984e-01 -1.942281126976013184e-01 -3.194008767604827881e-01 -7.419111579656600952e-02 4.952491819858551025e-02 -2.796954512596130371e-01 1.376547217369079590e-01 6.581120193004608154e-02 -2.836081683635711670e-01 -6.933335959911346436e-02 -2.132181376218795776e-01 -2.413378283381462097e-02 -3.683792352676391602e-01 -7.197994738817214966e-02 -1.597353518009185791e-01 1.027439981698989868e-01 7.363560795783996582e-02 -3.348607420921325684e-01 -4.662314802408218384e-02 -2.099069952964782715e-01 -1.468971818685531616e-01 1.270352210849523544e-02
-4.890736937522888184e-02 -1.083790063858032227e-01 -2.057294696569442749e-01 -1.813813149929046631e-01 1.963478922843933105e-01 1.376091390848159790e-01 4.542185962200164795e-01 1.545074135065078735e-01 -5.995773524045944214e-02 2.285678982734680176e-01 -1.024923622608184814e-01 -2.061233371496200562e-01 -1.113576889038085938e-01 5.622733384370803833e-02 -1.610967665910720825e-01 2.390340156853199005e-02 2.013199925422668457e-01 -1.941314935684204102e-01 -3.632990270853042603e-02 -1.715224534273147583e-01 1.612762510776519775e-01 1.547059267759323120e-01 -3.875318467617034912e-01 -1.816595792770385742e-01 -1.844149976968765259e-01 3.264518082141876221e-02 2.374801039695739746e-01 -9.661140292882919312e-02 8.107804507017135620e-02 8.816324919462203979e-02 3.504036366939544678e-02 1.165597662329673767e-01
-9.651303291320800781e-02 -2.492717206478118896e-01 -3.019766807556152344e-01 -3.402946516871452332e-02 5.467600375413894653e-02 -2.146969735622406006e-01 4.860905185341835022e-02 -5.550396069884300232e-02 -3.590817004442214966e-02 -8.270736783742904663e-02 -6.479951143264770508e-01 2.663192898035049438e-02 6.204809620976448059e-02 2.668081521987915039e-01 -1.216530203819274902e-01 -9.255339950323104858e-02 9.947379678487777710e-02 -7.521589100360870361e-02 9.682849794626235962e-02 1.969726532697677612e-01 -1.383924633264541626e-01 -7.136361207813024521e-03 -2.144818156957626343e-01 7.394526153802871704e-02 9.831537306308746338e-02 1.593985408544540405e-01 9.054671972990036011e-02 -1.853569895029067993e-01 1.121946722269058228e-01 -5.475245043635368347e-02 -1.640527546405792236e-01 -2.356768818572163582e-03
1.158145442605018616e-02 -1.744424849748611450e-01 7.843481749296188354e-02 -7.196452468633651733e-02 2.871347069740295410e-01 -1.824373900890350342e-01 -8.981379680335521698e-03 2.171477973461151123e-01 2.001805901527404785e-01 2.779636383056640625e-01 -1.039436310529708862e-01 -2.686688303947448730e-01 1.525594890117645264e-01 -2.777421772480010986e-01 -3.013958334922790527e-01 -2.068582475185394287e-01 1.027549803256988525e-01 -9.642029553651809692e-02 -8.501253277063369751e-02 1.835149079561233521e-01 -3.326486647129058838e-01 -1.510165333747863770e-01 3.929812088608741760e-02 -7.757852226495742798e-02 -2.456597983837127686e-01 1.834821701049804688e-01 1.816966533660888672e-01 -1.162649765610694885e-01 -1.043918430805206299e-01 6.159819662570953369e-03 8.449086546897888184e-02 1.920765265822410583e-02
2.686148285865783691e-01 -1.518810912966728210e-02 8.779421448707580566e-03 -1.171827763319015503e-01 1.831210851669311523e-01 -8.529976010322570801e-02 8.186443150043487549e-02 -6.872621923685073853e-02 1.679756492376327515e-01 5.097382143139839172e-02 -2.524672448635101318e-01 -4.009642452001571655e-02 1.815187931060791016e-01 8.446665108203887939e-02 -3.103918135166168213e-01 -1.969660371541976929e-01 1.650558970868587494e-02 -1.612657606601715088e-01 7.370229810476303101e-02 -1.515144109725952148e-01 -1.819707304239273071e-01 7.699866592884063721e-02 -1.106088310480117798e-01 -2.560912072658538818e-01 -2.149785012006759644e-01 4.036566019058227539e-01 3.594483435153961182e-01 -2.386742830276489258e-02 1.529558002948760986e-01 8.088961243629455566e-02 3.438366949558258057e-02 2.204839438199996948e-01
5.880113691091537476e-02 -2.338396906852722168e-01 2.672408521175384521e-01 3.621006757020950317e-02 2.574283778667449951e-01 2.453400194644927979e-02 2.021024525165557861e-01 1.971170008182525635e-01 -5.283895507454872131e-02 5.462715774774551392e-02 -1.777913272380828857e-01 -1.531320214271545410e-01 7.414892315864562988e-02 -6.754875928163528442e-02 -1.987683326005935669e-01 -1.055023074150085449e-01 2.344813942909240723e-01 -3.135688006877899170e-01 2.778510376811027527e-02 -1.010953038930892944e-01 -1.467034518718719482e-01 -4.516627267003059387e-02 -3.766745924949645996e-01 1.377415955066680908e-01 1.151328906416893005e-01 4.337454587221145630e-02 1.809243708848953247e-01 -3.100520968437194824e-01 -2.631908357143402100e-01 -6.321641802787780762e-02 1.173138245940208435e-01 1.458644419908523560e-01
1.496796682476997375e-02 -1.988002806901931763e-01 4.694528877735137939e-02 1.352844685316085815e-01 1.127335056662559509e-01 -3.248933255672454834e-01 3.717348277568817139e-01 1.051513031125068665e-01 4.914544150233268738e-02 1.372079830616712570e-02 -3.625103831291198730e-02 -1.527222841978073120e-01 2.352790981531143188e-01 1.294519901275634766e-01 3.072808263823390007e-03 -1.315720528364181519e-01 8.865313977003097534e-02 -6.422141194343566895e-02 4.880009964108467102e-02 -2.365760803222656250e-01 5.771630629897117615e-02 2.567612826824188232e-01 3.939798101782798767e-02 3.304312005639076233e-03 2.468581311404705048e-02 -1.661136448383331299e-01 2.042141370475292206e-02 -5.119384527206420898e-01 2.202896028757095337e-01 -9.421063214540481567e-02 1.026956364512443542e-01 2.361344695091247559e-01
8.560857921838760376e-02 -2.144996225833892822e-01 5.886043980717658997e-02 -3.898041546344757080e-01 5.266337096691131592e-02 2.696776203811168671e-02 2.717362158000469208e-02 1.587456613779067993e-01 3.345295041799545288e-02 2.805875241756439209e-01 -2.877133488655090332e-01 7.765192538499832153e-02 3.074772888794541359e-03 -2.145238369703292847e-01 -1.543314754962921143e-01 -4.531276524066925049e-01 1.003501489758491516e-01 -8.284016698598861694e-02 3.654604777693748474e-02 1.837245970964431763e-01 -8.473427593708038330e-02 -4.198588058352470398e-02 -1.435168385505676270e-01 -2.543064355850219727e-01 5.201048031449317932e-02 2.473858147859573364e-01 1.346704959869384766e-01 -2.097568660974502563e-01 -1.780649125576019287e-01 -8.245478570461273193e-02 4.973953217267990112e-02 -6.874879449605941772e-02
-1.829838752746582031e-01 -2.661472260951995850e-01 7.608358561992645264e-02 -1.381548345088958740e-01 -1.259457170963287354e-01 -8.785051852464675903e-02 8.012160658836364746e-02 -6.602393090724945068e-02 2.535584382712841034e-02 3.579869568347930908e-01 -1.753468960523605347e-01 -1.616182178258895874e-01 -2.337713912129402161e-02 1.864020228385925293e-01 5.306547507643699646e-03 -2.161266207695007324e-01 1.874204725027084351e-01 -2.432353794574737549e-01 -6.896453350782394409e-02 -4.096980690956115723e-01 6.062391400337219238e-02 -1.410887092351913452e-01 2.411420792341232300e-01 -3.990378603339195251e-02 -3.063873760402202606e-02 3.312051892280578613e-01 1.160327270627021790e-01 -2.943941950798034668e-01 5.715127661824226379e-02 -3.985128924250602722e-02 4.906375706195831299e-02 2.241337485611438751e-02
-8.301057666540145874e-02 -1.813703477382659912e-01 4.650217015296220779e-03 -3.108249418437480927e-02 1.932602673768997192e-01 9.777743369340896606e-03 2.236580289900302887e-02 -6.595791876316070557e-02 1.270396858453750610e-01 3.033452928066253662e-01 -1.078467890620231628e-01 9.002465009689331055e-02 -1.111918091773986816e-01 3.288817703723907471e-01 -1.905822902917861938e-01 -2.448055297136306763e-01 1.843523979187011719e-01 -4.022057652473449707e-01 -9.489139914512634277e-02 2.775260806083679199e-02 2.382201105356216431e-01 6.678307801485061646e-02 -2.832259237766265869e-01 2.244161255657672882e-02 1.665029823780059814e-01 -1.147911101579666138e-01 1.254786998033523560e-01 -2.048643231391906738e-01 1.776451021432876587e-01 -2.654210925102233887e-01 1.544588655233383179e-01 -1.794616132974624634e-02
7.476621866226196289e-02 -3.909407556056976318e-01 -1.189779192209243774e-01 7.286260277032852173e-02 2.439993619918823242e-01 9.902277588844299316e-02 -3.157327324151992798e-02 -1.980732828378677368e-01 2.555282115936279297e-01 -1.196776796132326126e-02 -2.663626670837402344e-01 -7.420013099908828735e-02 -1.791167072951793671e-02 -5.667708069086074829e-02 -1.297317296266555786e-01 -1.676176041364669800e-01 2.665881216526031494e-01 1.432362794876098633e-01 -2.111890166997909546e-02 -1.218497157096862793e-01 -1.786059588193893433e-01 1.512878388166427612e-02 -3.029322028160095215e-01 2.209663949906826019e-02 -2.044888734817504883e-01 -1.899670958518981934e-01 1.963432580232620239e-01 -3.346505761146545410e-01 -2.062583714723587036e-01 -4.262076318264007568e-02 -7.446911185979843140e-03 1.344024538993835449e-01
-1.803203374147415161e-01 -1.274849176406860352e-01 -7.738743722438812256e-02 -3.239146471023559570e-01 -1.259295791387557983e-01 1.528747007250785828e-02 2.445642948150634766e-01 -1.482274681329727173e-01 8.928919583559036255e-02 2.315534353256225586e-01 -5.788121744990348816e-02 -1.445311009883880615e-01 8.926182985305786133e-02 2.198954969644546509e-01 -2.258211821317672729e-01 -6.209171190857887268e-02 3.524716198444366455e-02 -2.042123377323150635e-01 -2.452975511550903320e-01 7.841599732637405396e-02 -3.227213397622108459e-02 1.470892131328582764e-01 -1.490669399499893188e-01 -1.735280603170394897e-01 1.816558092832565308e-02 1.731106452643871307e-02 2.431967705488204956e-01 -3.317394554615020752e-01 2.692995071411132812e-01 -5.685014277696609497e-02 -2.558819055557250977e-01 -2.238672673702239990e-01
-2.396134883165359497e-01 -2.287244349718093872e-01 2.263930253684520721e-02 2.081825584173202515e-02 1.021560952067375183e-01 -1.424586176872253418e-01 1.655751466751098633e-01 7.603149861097335815e-02 2.278847992420196533e-01 2.335252463817596436e-01 -3.352175652980804443e-01 2.632591724395751953e-01 -3.593200072646141052e-02 1.349069327116012573e-01 -2.643132805824279785e-01 -2.935774624347686768e-01 9.716511517763137817e-02 -2.446874231100082397e-01 -9.990889579057693481e-02 1.457547247409820557e-01 8.246086537837982178e-02 -1.857237331569194794e-02 -2.416746318340301514e-01 -2.138743549585342407e-01 2.036384344100952148e-01 -1.497230827808380127e-01 8.367117494344711304e-02 -1.466457992792129517e-01 1.820685863494873047e-01 -1.505067348480224609e-01 -2.609295584261417389e-02 3.178226202726364136e-02
-5.695608444511890411e-03 -4.004361107945442200e-02 -2.285166084766387939e-01 -1.457818876951932907e-02 1.544440686702728271e-01 3.254419658333063126e-03 4.880839586257934570e-02 1.631230562925338745e-01 3.123409748077392578e-01 5.932492017745971680e-02 -2.377382814884185791e-01 -2.535697221755981445e-01 1.673578768968582153e-01 1.852636933326721191e-01 -9.226509183645248413e-02 1.197593361139297485e-01 -3.603633726015686989e-03 -6.238192319869995117e-02 1.742832064628601074e-01 -2.338985353708267212e-01 2.765235863626003265e-02 8.016392588615417480e-02 -2.823720276355743408e-01 -7.252400368452072144e-02 6.700222194194793701e-02 1.538071334362030029e-01 -7.640940602868795395e-03 -4.718407392501831055e-01 1.638141125440597534e-01 3.045273125171661377e-01 -1.829269677400588989e-01 -3.085989318788051605e-02
-8.129586279392242432e-02 7.141106575727462769e-02 6.905531138181686401e-02 -1.760045737028121948e-01 9.392403811216354370e-02 -1.160009205341339111e-01 6.049878429621458054e-03 2.068382948637008667e-01 7.524082064628601074e-02 3.682686388492584229e-01 -1.214328184723854065e-01 -2.689336538314819336e-01 -1.735697984695434570e-01 -1.414305567741394043e-01 1.204500347375869751e-01 1.745681315660476685e-01 -5.570607632398605347e-02 -3.332100212574005127e-01 -3.435407951474189758e-02 9.806691110134124756e-02 1.803851276636123657e-01 1.279650777578353882e-01 -3.731365799903869629e-01 -3.651657700538635254e-02 1.421338468790054321e-01 2.431767582893371582e-01 2.081646323204040527e-01 -2.824374139308929443e-01 3.133112564682960510e-02 1.408144235610961914e-01 -3.339728713035583496e-02 1.587749868631362915e-01
3.481099307537078857e-01 1.202745288610458374e-01 -7.093393057584762573e-02 -1.214695945382118225e-01 2.161696404218673706e-01 4.589417204260826111e-02 -1.554765738546848297e-02 8.706660568714141846e-02 2.950156331062316895e-01 1.388631761074066162e-03 -1.657028645277023315e-01 -3.954427689313888550e-02 2.062004804611206055e-01 -4.255466908216476440e-02 -1.889099478721618652e-01 -2.159464508295059204e-01 9.760281443595886230e-02 -6.259170919656753540e-02 -3.031911253929138184e-01 -2.399244904518127441e-01 -2.099528908729553223e-02 1.136134490370750427e-01 -6.644999980926513672e-02 3.201303258538246155e-02 1.164703667163848877e-01 9.862971305847167969e-02 6.291923671960830688e-02 -4.039130210876464844e-01 -1.526101678609848022e-01 -2.997091710567474365e-01 -1.741606295108795166e-01 1.721487343311309814e-01
-1.153068915009498596e-01 5.484039708971977234e-02 -3.601151704788208008e-02 9.690793603658676147e-02 -3.303203731775283813e-02 1.565107554197311401e-01 -7.096851617097854614e-02 1.908928304910659790e-01 3.556703031063079834e-01 -6.550949066877365112e-03 -2.490954548120498657e-01 -3.178587257862091064e-01 -2.781885489821434021e-02 6.142484024167060852e-02 -1.571257263422012329e-01 -9.492383897304534912e-02 4.478911310434341431e-02 -1.398793607950210571e-01 -1.743927784264087677e-02 -1.524569690227508545e-01 1.754581332206726074e-01 3.204303085803985596e-01 -1.434351801872253418e-01 1.825194805860519409e-02 1.592213171534240246e-03 1.497574746608734131e-01 1.890476495027542114e-01 -5.151796936988830566e-01 6.038490682840347290e-02 1.257051676511764526e-01 -2.916344441473484039e-02 1.862998604774475098e-01
1.567501388490200043e-02 -1.905445605516433716e-01 -1.286895126104354858e-01 -3.503789901733398438e-01 1.677816808223724365e-01 -1.893956214189529419e-02 6.424613296985626221e-02 1.923218369483947754e-01 9.910878725349903107e-03 1.062633618712425232e-01 -3.717276453971862793e-01 2.137453854084014893e-01 2.182510048151016235e-01 -7.837454904802143574e-04 -1.173410192131996155e-01 -1.910745799541473389e-01 -4.727771505713462830e-03 -1.256527304649353027e-01 1.468303352594375610e-01 1.468381583690643311e-01 -2.593082189559936523e-01 -1.417763680219650269e-01 -9.602314978837966919e-02 1.217998862266540527e-01 5.086549371480941772e-02 -1.211286485195159912e-01 -5.261967703700065613e-02 -3.404300808906555176e-01 -1.898137331008911133e-01 -2.030963450670242310e-01 -2.745703160762786865e-01 4.908537864685058594e-02
9.391909092664718628e-02 7.960122311487793922e-04 -1.078836172819137573e-01 -3.157886266708374023e-01 -1.220225244760513306e-01 -5.771176517009735107e-02 1.699169874191284180e-01 5.525286868214607239e-02 -2.653635665774345398e-02 4.147871211171150208e-02 -1.312713474035263062e-01 -1.060794368386268616e-01 2.637764513492584229e-01 -1.430220901966094971e-01 -2.415059506893157959e-01 -4.327952861785888672e-01 2.052873224020004272e-01 -4.073292613029479980e-01 -2.165075689554214478e-01 -2.415641993284225464e-01 -1.710496693849563599e-01 1.010921597480773926e-01 -1.533530205488204956e-01 -5.347580835223197937e-02 -4.350914619863033295e-03 -9.149668365716934204e-02 9.681602567434310913e-02 -1.902175098657608032e-01 -4.907253012061119080e-02 -1.327832695096731186e-02 -5.187794100493192673e-03 1.655033677816390991e-01
-1.203041896224021912e-01 -3.812488913536071777e-01 -2.016614824533462524e-01 -6.470449268817901611e-02 5.292414873838424683e-02 -1.693636775016784668e-01 1.264294087886810303e-01 -7.117888331413269043e-02 2.260224968194961548e-01 2.979679107666015625e-01 -1.379493921995162964e-01 4.390433058142662048e-02 -4.885369911789894104e-02 2.530086636543273926e-01 -1.084275171160697937e-01 -8.115394040942192078e-03 1.737228631973266602e-01 -2.503092885017395020e-01 -3.316090628504753113e-02 -6.310640275478363037e-02 1.583166420459747314e-01 -1.190934050828218460e-02 -3.047425448894500732e-01 -4.566957056522369385e-02 -7.156845182180404663e-02 -1.663160175085067749e-01 2.446047030389308929e-02 -2.575194537639617920e-01 1.214532926678657532e-01 -2.947435379028320312e-01 -2.795713245868682861e-01 -7.858993858098983765e-02
2.778010368347167969e-01 -4.370518028736114502e-02 6.378664076328277588e-02 -5.174511298537254333e-02 5.641913786530494690e-02 1.715944558382034302e-01 -2.659793943166732788e-02 -1.222523227334022522e-01 7.301480323076248169e-02 -5.962885916233062744e-02 -2.029974311590194702e-01 -3.080588020384311676e-02 2.162503004074096680e-01 1.544116735458374023e-01 -3.529161810874938965e-01 -5.660611018538475037e-02 1.035787463188171387e-01 -2.348058372735977173e-01 -3.480911627411842346e-02 -2.946914434432983398e-01 -1.250594109296798706e-01 3.385262936353683472e-02 -4.600057378411293030e-02 5.157406255602836609e-02 1.467300504446029663e-01 1.621956974267959595e-01 2.706747055053710938e-01 -4.419423043727874756e-01 1.433784421533346176e-02 -2.445340305566787720e-01 -6.065060570836067200e-02 2.467988431453704834e-01
-1.660195738077163696e-01 8.405718021094799042e-03 -4.228099063038825989e-02 2.427415549755096436e-02 1.069883629679679871e-01 1.707306057214736938e-01 -8.244786411523818970e-02 3.794251754879951477e-02 3.294437527656555176e-01 7.258667051792144775e-02 -2.536770105361938477e-01 -3.379612267017364502e-01 6.010591983795166016e-02 8.571055531501770020e-02 -2.069566994905471802e-01 -3.883547335863113403e-02 2.227211929857730865e-02 -3.300874307751655579e-02 -9.507556259632110596e-02 -2.263755053281784058e-01 1.275007426738739014e-01 3.651534318923950195e-01 -1.997685730457305908e-01 -5.277152732014656067e-02 5.540920794010162354e-02 1.146752238273620605e-01 1.983394026756286621e-01 -4.734536707401275635e-01 8.539583534002304077e-03 1.859776675701141357e-01 3.707136958837509155e-02 5.981871113181114197e-02
-1.078920066356658936e-01 3.066708333790302277e-03 -9.388639777898788452e-02 -3.690676689147949219e-01 -2.562830448150634766e-01 6.136118993163108826e-02 1.738433539867401123e-01 -5.746337771415710449e-02 4.792517796158790588e-02 1.491618603467941284e-01 -1.054644435644149780e-01 9.735375642776489258e-02 2.314858883619308472e-01 1.174269244074821472e-02 -4.439319670200347900e-01 -1.749738603830337524e-01 4.997818171977996826e-02 -3.555448949337005615e-01 -9.242101572453975677e-03 -1.253339499235153198e-01 -1.388102024793624878e-01 -3.697603708133101463e-03 -2.370408177375793457e-01 -2.000108510255813599e-01 3.357400372624397278e-02 -4.991956055164337158e-03 1.937643587589263916e-01 -1.002627983689308167e-01 6.542468070983886719e-02 -2.049401029944419861e-02 -8.970217406749725342e-02 3.035094738006591797e-01
-1.746627390384674072e-01 -1.238187476992607117e-01 1.366855204105377197e-01 -3.578429520130157471e-01 6.834150850772857666e-02 6.034212559461593628e-02 2.643176913261413574e-01 -4.389903973788022995e-03 3.851089254021644592e-02 7.734110206365585327e-02 -3.530222177505493164e-01 -6.351023912429809570e-02 1.670559197664260864e-01 6.770669668912887573e-02 -1.693712174892425537e-01 5.623355880379676819e-02 3.297007083892822266e-01 -1.772774010896682739e-01 9.340898692607879639e-02 -2.940635941922664642e-02 3.073297441005706787e-01 2.698157131671905518e-01 -7.176891714334487915e-02 -5.707442387938499451e-02 -1.204275339841842651e-01 -5.301399528980255127e-02 2.912549078464508057e-01 -2.687020599842071533e-01 1.597796827554702759e-01 5.055659264326095581e-02 1.490222755819559097e-02 2.716041915118694305e-02
2.296637892723083496e-01 -9.168785810470581055e-02 -2.982380092144012451e-01 -1.065734252333641052e-01 -9.351919591426849365e-02 -1.322527974843978882e-01 -7.146117836236953735e-02 -1.044800654053688049e-01 -1.512433886528015137e-01 3.362892270088195801e-01 -3.500135540962219238e-01 -2.183119058609008789e-01 4.029348492622375488e-02 3.105217963457107544e-02 -1.642083376646041870e-01 7.273116707801818848e-02 5.931559205055236816e-02 -2.073212116956710815e-01 8.845774829387664795e-02 -6.685870140790939331e-02 -9.707246720790863037e-02 -9.508724510669708252e-02 -3.184824287891387939e-01 1.403654664754867554e-01 1.309150010347366333e-01 1.610129773616790771e-01 1.297362148761749268e-01 -2.691990733146667480e-01 -3.570218011736869812e-02 -5.405754968523979187e-02 3.946530818939208984e-02 3.446687161922454834e-01
-9.170620143413543701e-02 -1.924918889999389648e-01 -2.302305698394775391e-01 1.305298507213592529e-01 5.419993028044700623e-02 6.274505704641342163e-02 1.318071633577346802e-01 2.245211750268936157e-01 3.185464441776275635e-01 -1.849882863461971283e-02 -1.097144261002540588e-01 -1.750808581709861755e-02 1.655834913253784180e-01 -1.882468932308256626e-03 -1.911059021949768066e-01 -3.039007484912872314e-01 -2.051356881856918335e-01 -9.450024366378784180e-02 -3.818483278155326843e-02 2.871132791042327881e-01 -1.422268450260162354e-01 -4.873627424240112305e-02 1.761166751384735107e-01 -4.909268766641616821e-02 -7.250174134969711304e-02 2.279993742704391479e-01 2.968173325061798096e-01 -3.112814128398895264e-01 2.947305142879486084e-02 2.543863952159881592e-01 -1.869740486145019531e-01 -7.528378814458847046e-02
4.885309841483831406e-03 -1.145310178399085999e-01 -4.723086655139923096e-01 -1.711431741714477539e-01 1.031312048435211182e-01 1.309476792812347412e-01 -7.085539400577545166e-02 -1.205467730760574341e-01 -3.495949134230613708e-02 8.801176398992538452e-02 3.085968829691410065e-02 -2.044888585805892944e-01 9.985928237438201904e-02 -1.369000226259231567e-01 -3.631886541843414307e-01 -1.099035963416099548e-01 6.096974387764930725e-02 -3.674860298633575439e-01 5.507350340485572815e-02 -9.476128220558166504e-02 -9.588179737329483032e-02 -1.032892167568206787e-01 -6.220862269401550293e-02 1.372840553522109985e-01 1.710287928581237793e-01 2.823509089648723602e-02 1.976718902587890625e-01 -3.423045575618743896e-01 -1.400860697031021118e-01 -1.668021269142627716e-02 6.193668395280838013e-02 2.435886114835739136e-01
2.228541858494281769e-02 -1.062009409070014954e-01 -7.473389059305191040e-02 -1.095793843269348145e-01 4.385914206504821777e-01 -2.004664093255996704e-01 -6.194236129522323608e-02 2.237793356180191040e-01 -2.754007577896118164e-01 2.615177333354949951e-01 -2.965699732303619385e-01 -1.262980550527572632e-01 1.137696206569671631e-01 -1.290153264999389648e-01 -1.432032138109207153e-01 -2.168583422899246216e-01 2.472241073846817017e-01 -6.641551852226257324e-02 2.102155685424804688e-01 5.646291002631187439e-02 4.140363261103630066e-02 -5.610799416899681091e-02 -2.267074305564165115e-03 -6.434247829020023346e-03 -2.434776872396469116e-01 2.247444353997707367e-02 2.549598217010498047e-01 -1.718989461660385132e-01 -1.438453644514083862e-01 -6.120144203305244446e-02 3.693948313593864441e-02 2.023441940546035767e-01
6.458669155836105347e-02 -1.141559034585952759e-01 -4.294808488339185715e-03 -8.783315867185592651e-02 -2.207939326763153076e-02 -2.749163284897804260e-02 -8.532333187758922577e-03 -1.313325166702270508e-01 2.309274375438690186e-01 9.736978262662887573e-02 -1.382617801427841187e-01 -2.159359306097030640e-02 -9.617049247026443481e-02 7.797123491764068604e-02 -3.081237375736236572e-01 8.805841207504272461e-03 4.428552091121673584e-01 -2.321157008409500122e-01 1.028792113065719604e-01 -8.640344603918492794e-04 -1.058569997549057007e-01 -7.054495066404342651e-02 -2.058048546314239502e-02 1.750385463237762451e-01 2.951505221426486969e-02 1.927243769168853760e-01 2.038787119090557098e-02 -4.716622829437255859e-01 -2.556749880313873291e-01 -4.628430306911468506e-02 -2.669470757246017456e-02 3.561117649078369141e-01
-7.414942979812622070e-02 -2.428218573331832886e-01 1.887176185846328735e-02 -4.021936058998107910e-01 -6.557781994342803955e-02 6.289794109761714935e-03 9.380115568637847900e-02 1.462300568819046021e-01 1.273850202560424805e-01 3.143599927425384521e-01 -5.817435309290885925e-02 -1.156006231904029846e-01 2.668148651719093323e-02 9.714595973491668701e-02 -6.281539797782897949e-02 -4.121615588665008545e-01 1.965049952268600464e-01 -1.257474869489669800e-01 -1.732062697410583496e-01 5.042527243494987488e-02 7.049357146024703979e-02 8.915190398693084717e-02 -1.290981173515319824e-01 5.445820838212966919e-02 -2.086470723152160645e-01 -1.948697306215763092e-02 2.062447220087051392e-01 -2.232093960046768188e-01 2.796899378299713135e-01 -5.447923392057418823e-02 -1.292085498571395874e-01 -2.635365128517150879e-01
2.859748303890228271e-01 -2.321085184812545776e-01 7.058602571487426758e-02 -1.951437257230281830e-02 2.669550478458404541e-01 9.900428354740142822e-02 1.941670328378677368e-01 -1.537461727857589722e-01 -1.958203688263893127e-02 2.424613684415817261e-01 -1.923917084932327271e-01 -2.972988486289978027e-01 6.433027796447277069e-03 -2.160083055496215820e-01 -8.213303238153457642e-02 -2.927286624908447266e-01 8.277408778667449951e-02 1.060058027505874634e-01 -1.494470387697219849e-01 -1.173806935548782349e-01 1.424878463149070740e-02 -1.341524422168731689e-01 -3.687963783740997314e-01 -1.142945885658264160e-02 -6.833618879318237305e-02 -5.654120445251464844e-02 1.470175478607416153e-02 -3.585552573204040527e-01 5.534960329532623291e-02 -7.617286592721939087e-02 -1.750217825174331665e-01 9.044504165649414062e-02
-2.455350011587142944e-01 1.471213698387145996e-01 -1.081746071577072144e-01 -5.270059779286384583e-02 -1.209015026688575745e-01 -1.356798708438873291e-01 1.617376208305358887e-01 2.519270405173301697e-03 1.681104749441146851e-01 1.790114790201187134e-01 -9.692907333374023438e-02 -2.552620172500610352e-01 -2.705206722021102905e-02 8.005910366773605347e-02 -4.594432413578033447e-01 5.299310386180877686e-02 1.092079728841781616e-01 -1.303383111953735352e-01 8.983096107840538025e-03 -3.038939237594604492e-01 -1.162362098693847656e-01 2.012693695724010468e-02 -2.833296954631805420e-01 -3.164283931255340576e-01 4.164708778262138367e-02 1.392653137445449829e-01 1.673623621463775635e-01 -2.268038541078567505e-01 1.756791919469833374e-01 -1.701320111751556396e-01 -6.489780545234680176e-02 9.074645489454269409e-02
-2.190496623516082764e-01 -4.583614766597747803e-01 -6.212590634822845459e-02 -2.476856559514999390e-01 2.274315357208251953e-01 1.720531135797500610e-01 1.861581057310104370e-01 -4.477292299270629883e-03 -1.315742847509682178e-03 1.335919369012117386e-02 1.998477280139923096e-01 1.088896915316581726e-01 4.443046078085899353e-02 -1.911102086305618286e-01 5.334697198122739792e-03 -2.433326542377471924e-01 5.750247091054916382e-02 -6.520183384418487549e-02 -4.681406542658805847e-02 6.473582983016967773e-02 -1.525981277227401733e-01 1.456986218690872192e-01 -3.069152310490608215e-02 -7.546632736921310425e-02 -7.255212217569351196e-02 3.241145983338356018e-02 1.999040395021438599e-01 -3.461797833442687988e-01 2.569798827171325684e-01 -2.013096213340759277e-01 -7.117866724729537964e-02 2.610760033130645752e-01
-2.096762321889400482e-02 -1.876576393842697144e-01 -2.012778073549270630e-02 -2.352126985788345337e-01 -9.493870288133621216e-02 1.871854066848754883e-02 1.143544539809226990e-01 9.977196156978607178e-02 1.658133119344711304e-01 2.627784609794616699e-01 -2.956292033195495605e-01 -4.558620229363441467e-02 -1.140342354774475098e-01 5.438243970274925232e-02 6.523375399410724640e-03 -3.286896944046020508e-01 5.403264984488487244e-02 -1.245985552668571472e-01 -2.284154593944549561e-01 -2.017592936754226685e-01 -6.742256879806518555e-02 6.505490839481353760e-02 -2.559881806373596191e-01 -1.793023347854614258e-01 -2.787545025348663330e-01 -1.091776322573423386e-02 6.633716821670532227e-02 -2.814608812332153320e-01 3.786120116710662842e-01 -1.102348119020462036e-01 -1.771039366722106934e-01 -8.200576528906822205e-03
3.224000334739685059e-01 -1.970067471265792847e-01 -2.514657080173492432e-01 4.939702153205871582e-02 1.553877443075180054e-01 -6.285977363586425781e-02 3.744973242282867432e-01 7.470584660768508911e-02 -2.347202738747000694e-03 1.418482363224029541e-01 -1.143915578722953796e-01 -2.266224324703216553e-01 -2.432420998811721802e-01 2.401101887226104736e-01 -1.805535107851028442e-01 6.232702359557151794e-02 -4.131152108311653137e-02 -1.999598592519760132e-01 -2.127163752447813749e-04 -1.494516730308532715e-01 -8.322840183973312378e-02 -9.210830181837081909e-02 -3.973050042986869812e-02 8.112488687038421631e-02 -2.307951822876930237e-02 2.005618661642074585e-01 1.092082709074020386e-01 -3.751169741153717041e-01 1.535643968963995576e-05 1.705119311809539795e-01 -2.377955913543701172e-01 -1.147035807371139526e-01
7.837326824665069580e-02 -2.627706527709960938e-01 -1.270124018192291260e-01 -2.569681107997894287e-01 3.149111568927764893e-01 8.057618141174316406e-02 1.944925040006637573e-01 1.967718452215194702e-01 -2.147807180881500244e-01 1.487437933683395386e-01 -3.169459998607635498e-01 1.378431916236877441e-01 5.587651208043098450e-02 -5.814716964960098267e-02 -3.038119077682495117e-01 -1.728511303663253784e-01 -1.603572629392147064e-02 1.425568461418151855e-01 -2.730161696672439575e-02 5.762547627091407776e-02 1.561547517776489258e-01 -8.074662648141384125e-03 -1.145980581641197205e-01 -3.594860434532165527e-02 1.592567563056945801e-01 5.432779341936111450e-02 1.701441258192062378e-01 -3.643398731946945190e-02 4.096104502677917480e-01 -1.089008152484893799e-01 -8.303929120302200317e-02 1.881393045186996460e-01
-8.058320381678640842e-04 -5.873830989003181458e-02 -3.079576790332794189e-01 -1.977929025888442993e-01 1.359991431236267090e-01 3.089261613786220551e-02 -1.662471592426300049e-01 -3.308156132698059082e-02 -1.205627545714378357e-01 -5.633810907602310181e-02 -4.016333520412445068e-01 -3.232752680778503418e-01 4.345283284783363342e-02 6.635333597660064697e-02 -2.851445078849792480e-01 2.514981850981712341e-02 1.701362580060958862e-01 -1.705919951200485229e-01 -6.417241692543029785e-02 9.128820896148681641e-02 -2.981966435909271240e-01 3.809915855526924133e-02 -8.829605579376220703e-02 -6.761444360017776489e-02 2.655620276927947998e-01 -5.909087602049112320e-03 7.612212002277374268e-02 -2.115921974182128906e-01 2.044366747140884399e-01 1.127531304955482483e-01 -1.038323640823364258e-01 2.880923748016357422e-01
1.885649980977177620e-03 -2.745282948017120361e-01 -1.034479439258575439e-01 -3.279030621051788330e-01 5.152869224548339844e-02 -3.915176726877689362e-03 8.018184453248977661e-02 -7.151131867431104183e-04 3.056827485561370850e-01 1.135301962494850159e-01 -1.424166113138198853e-01 1.944135278463363647e-01 -2.076524496078491211e-01 1.392752379179000854e-01 -2.908626198768615723e-01 -2.531562447547912598e-01 1.462491229176521301e-02 -1.565224528312683105e-01 -3.479881584644317627e-02 -2.310811579227447510e-01 2.168929576873779297e-01 -1.224938407540321350e-01 -1.395224183797836304e-01 -4.173263534903526306e-02 -9.342205524444580078e-02 -1.391768604516983032e-01 1.184262931346893311e-01 -3.555524945259094238e-01 2.081794440746307373e-01 -1.955966353416442871e-01 9.322606027126312256e-03 -9.428823739290237427e-02
-1.564792096614837646e-01 -9.605573862791061401e-02 -3.473149240016937256e-01 3.990630432963371277e-02 1.046759262681007385e-01 6.498576607555150986e-03 -3.640865162014961243e-02 -1.116201132535934448e-01 3.573664426803588867e-01 2.641332447528839111e-01 -1.341348439455032349e-01 -1.277445256710052490e-01 9.509345144033432007e-02 2.026802450418472290e-01 1.772350966930389404e-01 -6.338592153042554855e-03 -6.130353733897209167e-02 -1.021516993641853333e-01 4.022980853915214539e-02 -1.605323404073715210e-01 2.524929046630859375e-01 2.843017578125000000e-01 -6.681942939758300781e-02 -4.604078829288482666e-02 1.416151523590087891e-01 1.753882467746734619e-01 8.677692711353302002e-02 -4.180263578891754150e-01 -4.149600863456726074e-02 2.167750298976898193e-01 -1.406007260084152222e-01 1.077029705047607422e-01
-2.082444727420806885e-01 -2.081586718559265137e-01 7.603502273559570312e-02 -2.234353423118591309e-01 -5.331640690565109253e-02 -1.114555001258850098e-01 1.405834704637527466e-01 -3.918679431080818176e-02 2.441963404417037964e-01 5.127402544021606445e-01 -3.786246180534362793e-01 -3.915372490882873535e-02 1.730707436800003052e-01 7.051629573106765747e-02 -4.718331620097160339e-02 6.350951641798019409e-02 1.505003571510314941e-01 -2.618989944458007812e-01 -6.140506267547607422e-02 -1.326018422842025757e-01 1.390573382377624512e-01 6.014807615429162979e-03 -3.135266304016113281e-01 -8.600357919931411743e-02 -1.234890222549438477e-01 -2.163955941796302795e-02 7.105435431003570557e-02 -1.932821124792098999e-01 -4.885568469762802124e-02 -1.958716847002506256e-02 -1.132533326745033264e-01 3.225492313504219055e-02
-9.452518075704574585e-02 -4.557175338268280029e-01 4.732519760727882385e-02 -3.152541518211364746e-01 1.195668131113052368e-01 -2.503355033695697784e-02 1.769920438528060913e-02 1.938464194536209106e-01 -1.596260070800781250e-02 -8.783192373812198639e-03 -2.565627098083496094e-01 -1.424513906240463257e-01 -3.239359334111213684e-02 -8.838751912117004395e-02 -4.300329461693763733e-02 -3.204183280467987061e-01 -4.649042710661888123e-02 1.889117807149887085e-01 2.020006030797958374e-01 2.648234553635120392e-02 6.247086077928543091e-02 -1.034957021474838257e-01 1.446210443973541260e-01 -1.845891475677490234e-01 -2.179609611630439758e-02 2.269372493028640747e-01 2.671082913875579834e-01 -3.699032962322235107e-01 1.127961501479148865e-01 -7.065303623676300049e-02 -3.581592068076133728e-02 -3.187633678317070007e-02
-3.380128443241119385e-01 7.139266468584537506e-03 -2.273394912481307983e-01 -2.314411997795104980e-01 -4.074395820498466492e-02 2.494993507862091064e-01 1.072953417897224426e-01 2.120927274227142334e-01 1.279052942991256714e-01 2.875528931617736816e-01 -1.929786652326583862e-01 -1.176188960671424866e-01 -8.847615867853164673e-02 -3.779059275984764099e-02 -1.504444032907485962e-01 2.916751615703105927e-02 7.128298282623291016e-02 -2.395282685756683350e-01 6.933836638927459717e-02 -7.199974358081817627e-02 1.018412262201309204e-01 2.106765657663345337e-01 -1.124683246016502380e-01 7.944405078887939453e-02 2.640068233013153076e-01 2.865398824214935303e-01 3.146430850028991699e-01 -1.802468001842498779e-01 4.547284170985221863e-02 2.008378654718399048e-01 3.845082968473434448e-02 -6.197745352983474731e-02
-6.179320067167282104e-02 -2.604448497295379639e-01 -3.211863338947296143e-01 6.997363269329071045e-02 1.603361219167709351e-01 -5.832205712795257568e-02 6.898834556341171265e-02 1.724589318037033081e-01 -5.484656989574432373e-02 1.090633645653724670e-01 -2.309086322784423828e-01 -2.618348598480224609e-01 2.606644332408905029e-01 -1.035495698451995850e-01 -2.324658185243606567e-01 -2.205221354961395264e-01 -1.752201281487941742e-02 -9.533953666687011719e-02 1.784264147281646729e-01 3.730610311031341553e-01 -2.283366024494171143e-02 -1.716392040252685547e-01 -3.854114795103669167e-03 1.755748540163040161e-01 1.026110574603080750e-01 -1.411397755146026611e-01 1.115379780530929565e-01 -2.736901044845581055e-01 7.035362999886274338e-03 2.083391249179840088e-01 -4.387791827321052551e-02 1.848191022872924805e-01
-1.452075093984603882e-01 3.636293578892946243e-03 -6.801867485046386719e-02 -3.666303120553493500e-03 -2.071344479918479919e-02 1.285119950771331787e-01 -5.904420465230941772e-02 1.814515441656112671e-01 3.858505785465240479e-01 8.419727534055709839e-02 -2.650967538356781006e-01 -3.077596127986907959e-01 2.753602527081966400e-02 1.531149148941040039e-01 -1.043867245316505432e-01 3.229357674717903137e-02 -7.346658408641815186e-02 -1.329233944416046143e-01 9.480220824480056763e-02 -2.430812269449234009e-01 1.013739705085754395e-01 2.235910147428512573e-01 -1.947432309389114380e-01 1.066689006984233856e-02 1.203818842768669128e-01 1.273584663867950439e-01 7.813110202550888062e-02 -4.536889493465423584e-01 1.586705297231674194e-01 2.819719016551971436e-01 -8.173095062375068665e-03 1.641672402620315552e-01
2.327013462781906128e-01 1.159699540585279465e-02 3.464440628886222839e-02 5.255741998553276062e-02 1.641970127820968628e-01 -3.750507894437760115e-04 1.016553342342376709e-01 -1.348420530557632446e-01 1.817254871129989624e-01 2.205002307891845703e-01 -3.130612894892692566e-02 -3.813159167766571045e-01 -7.616534829139709473e-02 1.047979369759559631e-01 2.611476741731166840e-02 -1.264705508947372437e-01 8.288204669952392578e-02 -2.214567512273788452e-01 -1.024740710854530334e-01 1.082851812243461609e-01 -4.521441459655761719e-02 -2.942335903644561768e-01 -1.931367516517639160e-01 3.143842890858650208e-02 3.045339882373809814e-01 1.562799066305160522e-01 2.677989602088928223e-01 -3.255385458469390869e-01 1.643766611814498901e-01 -9.302801638841629028e-02 -2.807103097438812256e-01 -1.020489558577537537e-01
1.212657243013381958e-01 -2.292820364236831665e-01 -1.853041797876358032e-01 -3.481484055519104004e-01 -2.093418128788471222e-02 -1.418143045157194138e-02 6.702987849712371826e-02 9.339534491300582886e-02 3.673926293849945068e-01 -3.711950033903121948e-02 3.926475048065185547e-01 -1.527194529771804810e-01 2.161681354045867920e-01 7.713503390550613403e-02 -5.900789424777030945e-02 -9.614574909210205078e-02 1.582222580909729004e-01 -7.011491805315017700e-02 -1.300336569547653198e-01 1.358717828989028931e-01 -1.207614666782319546e-03 4.357078671455383301e-02 -2.539987564086914062e-01 1.834141761064529419e-01 -7.886297069489955902e-03 1.432319283485412598e-01 -4.143342748284339905e-02 -3.520578444004058838e-01 1.904718875885009766e-01 6.937909871339797974e-02 -1.770906895399093628e-01 -2.264859213028103113e-04
1.078470945358276367e-01 -3.015902936458587646e-01 2.411752007901668549e-02 -2.016318589448928833e-01 2.737705409526824951e-01 -3.562162071466445923e-02 -1.291543096303939819e-01 -4.883054271340370178e-02 2.937600314617156982e-01 2.595753669738769531e-01 -1.213082373142242432e-01 -5.719495192170143127e-02 -6.643413007259368896e-02 2.705035209655761719e-01 4.012101888656616211e-02 -2.916241064667701721e-02 1.830325275659561157e-01 -6.401368975639343262e-02 1.827353686094284058e-01 -2.908908128738403320e-01 2.355755120515823364e-01 2.043800204992294312e-01 -2.195766568183898926e-01 -1.521066725254058838e-01 1.994898319244384766e-01 -5.994977056980133057e-02 1.814125627279281616e-01 -1.150407493114471436e-01 5.293800681829452515e-02 1.478412300348281860e-01 -2.409993559122085571e-01 1.126178950071334839e-01
-3.594094887375831604e-02 -3.418666422367095947e-01 -8.992016315460205078e-02 1.509184297174215317e-02 4.783188924193382263e-02 2.329473346471786499e-01 -4.545682296156883240e-02 -2.295108437538146973e-01 2.464869171380996704e-01 1.824987083673477173e-01 -2.139028608798980713e-01 -2.126866430044174194e-01 1.998768001794815063e-01 -1.079078987240791321e-01 9.789926558732986450e-02 -1.657975465059280396e-01 3.764687478542327881e-01 -1.388229578733444214e-01 -8.500836789608001709e-02 -7.214523106813430786e-02 -1.558115780353546143e-01 -9.424155950546264648e-02 -1.247878074645996094e-01 -1.675247028470039368e-02 7.442327681928873062e-03 -2.391730062663555145e-02 5.770525336265563965e-02 -3.666227459907531738e-01 -2.034753859043121338e-01 6.596098840236663818e-02 -2.413196265697479248e-01 1.539728790521621704e-01
-2.966227829456329346e-01 -1.256860494613647461e-01 -5.058051645755767822e-02 -2.745172977447509766e-01 5.094348639249801636e-02 1.512525603175163269e-02 2.939435243606567383e-01 5.901360884308815002e-02 2.534263022243976593e-02 1.982924640178680420e-01 -2.658385336399078369e-01 -1.459873467683792114e-01 3.133674263954162598e-01 -6.509961187839508057e-02 -2.025105431675910950e-02 -1.829714924097061157e-01 1.765394061803817749e-01 -8.031883835792541504e-02 -1.025706455111503601e-01 -1.180313974618911743e-01 1.524775028228759766e-01 8.747477829456329346e-02 -4.209502339363098145e-01 -8.397601544857025146e-02 -7.068057358264923096e-02 -1.309889256954193115e-01 1.203193441033363342e-01 -2.643416821956634521e-01 -5.557250604033470154e-02 2.231204360723495483e-01 8.799649029970169067e-02 -1.139160543680191040e-01
4.586435481905937195e-02 -6.177638657391071320e-03 -1.022563651204109192e-01 -2.702424228191375732e-01 2.929807603359222412e-01 -2.338643223047256470e-01 -4.497847706079483032e-02 3.475231528282165527e-01 -2.477034926414489746e-01 3.954598903656005859e-01 -3.002051711082458496e-01 5.194615200161933899e-02 2.700962591916322708e-03 6.107592210173606873e-02 -1.045249328017234802e-01 -1.575417518615722656e-01 2.462062388658523560e-01 -1.747110337018966675e-01 7.201088964939117432e-02 -9.548876434564590454e-02 6.597884744405746460e-02 2.137467451393604279e-02 -2.824765257537364960e-02 -1.735139340162277222e-01 -6.809899210929870605e-02 3.131791576743125916e-02 2.786554396152496338e-01 -8.956122398376464844e-02 -1.145457997918128967e-01 -1.966667175292968750e-01 -1.196719482541084290e-01 4.926695302128791809e-02
1.092818379402160645e-01 9.196016192436218262e-02 -6.975907087326049805e-02 -2.089681662619113922e-02 -4.709592089056968689e-03 -1.927144229412078857e-01 -8.063253760337829590e-02 -9.965642541646957397e-02 1.103534474968910217e-01 1.046805381774902344e-01 4.016912356019020081e-02 -2.149420380592346191e-01 4.329882189631462097e-02 -5.978171713650226593e-03 2.961317077279090881e-02 -1.363476514816284180e-01 3.057792484760284424e-01 -1.557686775922775269e-01 6.959420163184404373e-03 1.285207569599151611e-01 -2.123567163944244385e-01 9.019872546195983887e-02 -4.130075871944427490e-01 -2.269008159637451172e-01 1.992247998714447021e-01 2.411312460899353027e-01 2.281834930181503296e-01 -4.257688522338867188e-01 2.860279083251953125e-01 -5.457932129502296448e-02 3.994758427143096924e-02 3.444200754165649414e-02
2.781123816967010498e-01 2.194226346909999847e-02 -1.350608319044113159e-01 7.861858606338500977e-02 2.561766505241394043e-01 -1.428113970905542374e-02 1.705180555582046509e-01 -2.685298621654510498e-01 8.455316722393035889e-02 3.157673478126525879e-01 -1.631818413734436035e-01 -8.966359496116638184e-02 1.414266601204872131e-02 -9.757655858993530273e-02 -1.982580125331878662e-01 -2.027806937694549561e-01 2.114636152982711792e-01 1.509222239255905151e-01 -1.670477986335754395e-01 1.498113125562667847e-01 2.092476747930049896e-02 1.969975046813488007e-02 -3.087792396545410156e-01 -6.926460564136505127e-02 -2.428644523024559021e-02 1.116092354059219360e-01 1.044921576976776123e-01 -2.617184817790985107e-01 1.678555011749267578e-01 -9.121856838464736938e-02 -1.905895322561264038e-01 3.390693068504333496e-01
9.669339284300804138e-03 -1.908017545938491821e-01 -2.732067108154296875e-01 2.678930293768644333e-03 2.865763008594512939e-01 1.268775910139083862e-01 -1.844267547130584717e-01 2.193456329405307770e-02 7.620822638273239136e-02 8.281751722097396851e-02 -1.642039716243743896e-01 -1.484940648078918457e-01 1.871056556701660156e-01 1.090382933616638184e-01 -1.391784250736236572e-01 -4.310263991355895996e-01 3.368285670876502991e-02 -1.978645771741867065e-01 1.063941940665245056e-01 -5.541782081127166748e-02 -2.555587589740753174e-01 -1.934290826320648193e-01 6.890090554952621460e-02 -5.649808421730995178e-02 1.241414621472358704e-01 1.965288817882537842e-01 -8.939830586314201355e-03 -2.754347622394561768e-01 -1.025296226143836975e-01 -3.047665059566497803e-01 -6.716390606015920639e-03 2.089077979326248169e-01
1.931151449680328369e-01 -1.971608102321624756e-01 -4.153828322887420654e-02 2.328066974878311157e-01 -1.231727078557014465e-01 -7.617457769811153412e-03 2.318834513425827026e-01 5.555747449398040771e-02 1.718949079513549805e-01 1.976437568664550781e-01 -1.156074851751327515e-01 1.689577549695968628e-01 4.674654453992843628e-02 -3.235621843487024307e-03 -4.595870152115821838e-02 -3.856181204319000244e-01 -5.680900812149047852e-02 -2.908879816532135010e-01 1.665111929178237915e-01 -4.436811432242393494e-02 2.590424148365855217e-03 -1.213854923844337463e-01 -4.694543406367301941e-02 -1.558431237936019897e-02 -8.870271965861320496e-03 1.701450794935226440e-01 -3.826154861599206924e-03 -5.046315789222717285e-01 2.203924506902694702e-01 -4.462373256683349609e-02 1.214929223060607910e-01 -2.203311771154403687e-01
-1.210919320583343506e-01 -1.382037699222564697e-01 -6.093240901827812195e-02 5.134794488549232483e-02 1.788438409566879272e-01 1.617583930492401123e-01 1.461868137121200562e-01 1.234930157661437988e-01 1.997626125812530518e-01 3.267505764961242676e-01 -1.708177179098129272e-01 -5.048384666442871094e-01 9.700304269790649414e-02 -1.106307655572891235e-01 -5.230986326932907104e-02 3.377520665526390076e-02 1.271698474884033203e-01 -2.577642910182476044e-03 8.658418431878089905e-03 -1.984733343124389648e-01 -2.361798100173473358e-02 -3.244748339056968689e-02 -2.393613606691360474e-01 4.012610763311386108e-02 6.868255138397216797e-02 6.345954537391662598e-02 4.936538636684417725e-01 2.347113564610481262e-02 1.680378168821334839e-01 1.027249172329902649e-01 3.024181351065635681e-02 4.957886412739753723e-03
7.618709653615951538e-02 -8.158215135335922241e-02 -1.349404454231262207e-01 -3.082851767539978027e-01 9.252721071243286133e-02 1.260400190949440002e-02 1.295161694288253784e-01 9.610100090503692627e-02 1.236468181014060974e-01 3.039930760860443115e-01 -1.512510776519775391e-01 1.876011341810226440e-01 1.941809952259063721e-01 -1.658783666789531708e-02 -1.940938383340835571e-01 -3.094074726104736328e-01 2.382289469242095947e-01 2.395367249846458435e-03 2.037262618541717529e-01 1.267265230417251587e-01 -1.094326451420783997e-01 1.483650226145982742e-02 -1.703614741563796997e-02 -1.945311725139617920e-01 -1.027329489588737488e-01 -1.018029674887657166e-01 9.882203489542007446e-02 -5.129178166389465332e-01 -1.492737531661987305e-01 4.517205804586410522e-02 -4.025704413652420044e-02 -1.343119740486145020e-01
2.025941461324691772e-01 -2.802693247795104980e-01 1.053958386182785034e-02 -1.906927791424095631e-04 1.967653483152389526e-01 -2.081459909677505493e-01 6.081359460949897766e-02 9.166649729013442993e-02 2.192852646112442017e-01 2.167699113488197327e-02 -1.932314634323120117e-01 -1.792599409818649292e-01 8.347291499376296997e-02 -1.661679148674011230e-01 -1.302899569272994995e-01 -2.439203858375549316e-01 2.212572544813156128e-01 -2.549364566802978516e-01 -1.437774579972028732e-02 1.081467494368553162e-01 -3.797332048416137695e-01 -1.232639178633689880e-01 -2.806834876537322998e-01 3.411074355244636536e-02 8.147939108312129974e-03 -5.989741999655961990e-03 -7.778049260377883911e-02 -3.845648765563964844e-01 -1.147244870662689209e-01 -1.092377454042434692e-01 6.632252037525177002e-02 9.136366844177246094e-02
-3.440283536911010742e-01 -4.022737592458724976e-02 1.612799018621444702e-01 -9.475769102573394775e-02 1.092671900987625122e-01 2.994109988212585449e-01 3.406654298305511475e-02 4.154401645064353943e-02 2.798458039760589600e-01 1.136093884706497192e-01 -2.587959542870521545e-02 -1.865685731172561646e-01 2.989066541194915771e-01 3.340472653508186340e-02 -5.118331313133239746e-02 9.371133148670196533e-02 1.463356707245111465e-02 -1.524166911840438843e-01 -6.694305688142776489e-02 -1.280217617750167847e-01 -1.441036015748977661e-01 1.799869537353515625e-01 -2.731176316738128662e-01 9.015246480703353882e-02 -1.529565006494522095e-01 3.798555731773376465e-01 1.214418858289718628e-01 -3.298820257186889648e-01 1.512664258480072021e-01 2.052370086312294006e-02 1.093268245458602905e-01 7.275385409593582153e-02
7.902225852012634277e-02 -2.871620655059814453e-01 -1.925001740455627441e-01 -1.047414094209671021e-01 2.529936432838439941e-01 1.809719651937484741e-01 1.774584352970123291e-01 1.166636347770690918e-01 4.278875887393951416e-03 2.061165273189544678e-01 -3.341584205627441406e-01 2.186781466007232666e-01 1.775369942188262939e-01 7.542446255683898926e-02 2.448916621506214142e-02 -4.751498401165008545e-01 1.452885270118713379e-01 1.014849990606307983e-01 -2.863482572138309479e-02 -2.336681075394153595e-02 -7.839417457580566406e-02 1.663390174508094788e-02 1.562709957361221313e-01 -1.439037322998046875e-01 3.406630363315343857e-03 2.245562896132469177e-02 3.316705301403999329e-02 -3.574073910713195801e-01 -3.833517839666455984e-04 -9.153594728559255600e-04 -1.618614941835403442e-01 -1.263606101274490356e-01
3.798399120569229126e-02 -3.388931155204772949e-01 -1.579140573740005493e-01 -1.242913529276847839e-01 1.093565225601196289e-01 1.812698096036911011e-01 2.770889699459075928e-01 2.427134364843368530e-01 -1.008608713746070862e-01 -3.444676985964179039e-03 -6.623288244009017944e-02 -3.315922319889068604e-01 3.007571995258331299e-01 8.047383278608322144e-02 5.824745818972587585e-02 -1.242940649390220642e-01 -3.750789910554885864e-02 1.839861460030078888e-02 3.676109015941619873e-02 3.221757709980010986e-01 6.946494430303573608e-02 3.627808392047882080e-02 1.527486182749271393e-02 2.263311743736267090e-01 -1.209796667098999023e-01 -8.261537732323631644e-05 2.449026852846145630e-01 -4.056760966777801514e-01 7.887222617864608765e-02 -7.945141196250915527e-02 -4.206956177949905396e-02 6.734847277402877808e-02
-1.274328678846359253e-01 -1.225838139653205872e-01 -7.937793433666229248e-02 -8.384580910205841064e-02 2.473319694399833679e-02 1.194046959280967712e-01 3.786217868328094482e-01 -1.053312644362449646e-01 1.107890754938125610e-01 4.283060729503631592e-01 -1.663531512022018433e-01 1.320549547672271729e-01 -5.159821826964616776e-03 -1.776576489210128784e-01 -3.504408895969390869e-02 5.749091878533363342e-02 4.670457541942596436e-02 -2.508968412876129150e-01 1.765759289264678955e-01 -5.041466653347015381e-02 1.662814170122146606e-01 1.173262372612953186e-01 -2.655212581157684326e-01 6.617944687604904175e-02 1.650803536176681519e-01 -1.853943057358264923e-02 2.250305116176605225e-01 -3.749031126499176025e-01 1.560877561569213867e-01 1.120682880282402039e-01 1.387187838554382324e-01 -1.379528641700744629e-01
3.995602950453758240e-03 -1.915245354175567627e-01 -9.909677505493164062e-02 -2.699422538280487061e-01 1.955180317163467407e-01 -2.043971419334411621e-01 1.274245977401733398e-01 2.315046079456806183e-02 1.138028353452682495e-01 -1.844056695699691772e-01 -2.893093526363372803e-01 -1.636441946029663086e-01 -1.175925135612487793e-01 1.886826902627944946e-01 -3.061493337154388428e-01 -2.122683972120285034e-01 3.679718673229217529e-01 1.279091238975524902e-01 1.766964942216873169e-01 -4.349735379219055176e-02 -1.325759142637252808e-01 -3.174914047122001648e-02 -1.898682415485382080e-01 -7.187770307064056396e-02 5.225967615842819214e-02 6.983332335948944092e-03 8.941059559583663940e-02 -1.844986528158187866e-01 5.057899653911590576e-02 2.589778006076812744e-01 6.812518835067749023e-02 2.728069424629211426e-01
-1.402745395898818970e-01 -2.573384642601013184e-01 -2.270565629005432129e-01 -2.081670016050338745e-01 4.903952404856681824e-02 1.465370319783687592e-02 2.574518024921417236e-01 3.229099139571189880e-02 -7.231587916612625122e-02 2.548908889293670654e-01 -6.296499073505401611e-02 -6.044856831431388855e-02 1.643074117600917816e-02 6.030261516571044922e-02 1.100172027945518494e-01 -2.708538174629211426e-01 2.347462112084031105e-03 -8.940909057855606079e-02 -3.048750162124633789e-01 1.265858262777328491e-01 -9.625491499900817871e-02 3.072121143341064453e-01 -1.264665871858596802e-01 -3.201740682125091553e-01 -2.342391945421695709e-02 1.612541675567626953e-01 1.136422380805015564e-01 -2.352948635816574097e-01 3.065742850303649902e-01 -1.502354294061660767e-01 -7.040949165821075439e-02 1.631287187337875366e-01
-2.975531518459320068e-01 -3.463938236236572266e-01 -2.437735795974731445e-01 -2.299269586801528931e-01 2.605115175247192383e-01 2.530916593968868256e-02 5.704797804355621338e-02 -2.171749472618103027e-01 2.987216971814632416e-02 8.841744065284729004e-02 -1.523509528487920761e-02 -5.522583797574043274e-02 -1.023154109716415405e-01 -1.201388537883758545e-01 -8.144076913595199585e-02 -2.940025031566619873e-01 -2.466034144163131714e-01 6.013122200965881348e-02 -6.731164176017045975e-03 -7.607118785381317139e-02 -2.177302390336990356e-01 3.154955506324768066e-01 -1.135160326957702637e-01 -5.897897109389305115e-02 1.831471621990203857e-01 1.394544094800949097e-01 1.436108350753784180e-01 -2.410202324390411377e-01 1.961322426795959473e-01 -2.350960485637187958e-02 -1.588964909315109253e-01 -2.734857052564620972e-02
-7.877760380506515503e-02 -4.625277221202850342e-02 -1.121311169117689133e-02 7.710574567317962646e-02 2.739852964878082275e-01 -7.992489635944366455e-02 2.417363077402114868e-01 -1.043140143156051636e-01 -1.636583656072616577e-01 2.449934333562850952e-01 -1.164497658610343933e-01 -7.380475848913192749e-02 -1.485037356615066528e-01 -3.208103179931640625e-01 -1.317323744297027588e-01 -2.164731174707412720e-01 3.100710809230804443e-01 -6.304971873760223389e-03 -4.675605520606040955e-02 1.215537935495376587e-01 -1.429466009140014648e-01 6.920924037694931030e-02 -3.807553350925445557e-01 -7.865274697542190552e-02 -1.194896467495709658e-04 1.081623733043670654e-01 -5.138500779867172241e-02 -4.385419785976409912e-01 -3.892540559172630310e-02 -4.508556053042411804e-02 9.130629152059555054e-02 1.781479418277740479e-01
-2.271814942359924316e-01 -1.186533272266387939e-01 -3.933471739292144775e-01 6.371755897998809814e-02 1.158733963966369629e-01 2.241551280021667480e-01 -1.870042458176612854e-02 4.074393212795257568e-02 3.611155748367309570e-01 3.434799909591674805e-01 -2.062837928533554077e-01 -1.811407804489135742e-01 2.496731467545032501e-02 2.440224867314100266e-03 1.978083252906799316e-01 2.418262138962745667e-02 -4.631574824452400208e-02 -8.090753853321075439e-02 -7.320736069232225418e-03 -1.746217608451843262e-01 7.869474589824676514e-02 1.117653027176856995e-01 -1.612304151058197021e-02 -1.008692383766174316e-01 1.836731582880020142e-01 2.282938063144683838e-01 1.800887286663055420e-01 -3.428892791271209717e-01 8.621560782194137573e-02 1.202962771058082581e-01 1.279375255107879639e-01 5.717094987630844116e-02
-1.497963070869445801e-01 -3.090209662914276123e-01 -1.893016993999481201e-01 3.561744466423988342e-02 1.863695681095123291e-01 -1.082274913787841797e-01 2.690727412700653076e-01 -7.824418134987354279e-03 -8.184564113616943359e-02 2.916719913482666016e-01 -3.649094328284263611e-02 -7.548928260803222656e-02 1.197883188724517822e-01 4.703754186630249023e-02 1.618287898600101471e-02 1.012803688645362854e-01 1.139155775308609009e-01 3.666625171899795532e-02 1.074310019612312317e-02 1.485374122858047485e-01 -3.554780483245849609e-01 2.855303585529327393e-01 -2.434753775596618652e-01 -9.821675485000014305e-04 3.684528637677431107e-04 1.109444797039031982e-01 1.441337317228317261e-01 -2.799455523490905762e-01 3.673820197582244873e-01 -1.210861727595329285e-01 -1.538380086421966553e-01 1.083907708525657654e-01
1.318849064409732819e-02 -2.846304476261138916e-01 -1.167590841650962830e-01 -4.703437909483909607e-02 3.182521462440490723e-01 -1.927351206541061401e-01 2.262148559093475342e-01 1.269508451223373413e-01 1.221070960164070129e-01 4.442404583096504211e-02 -7.571177929639816284e-02 -1.103540509939193726e-01 1.984261870384216309e-01 3.555676713585853577e-02 2.684910893440246582e-01 1.003534123301506042e-01 -2.098353803157806396e-01 -4.565911293029785156e-01 9.146818518638610840e-02 -5.040392652153968811e-02 7.402103394269943237e-02 1.173812001943588257e-01 7.569224387407302856e-02 -1.236601993441581726e-01 -8.781497180461883545e-02 8.490473031997680664e-02 1.845060735940933228e-01 -3.860922157764434814e-01 5.022170022130012512e-03 1.377537250518798828e-01 -4.329826682806015015e-03 1.375296115875244141e-01
2.088710367679595947e-01 -2.095413953065872192e-01 6.732141599059104919e-03 -2.615946531295776367e-01 4.073910042643547058e-02 3.964806720614433289e-02 1.935557126998901367e-01 -1.998424082994461060e-01 1.210209354758262634e-01 3.843064606189727783e-01 5.172774568200111389e-02 -1.690712720155715942e-01 -1.226661056280136108e-01 -8.774442598223686218e-03 -1.933564692735671997e-01 -4.441904425621032715e-01 6.061589345335960388e-02 2.229862809181213379e-01 -4.200239479541778564e-02 8.641211688518524170e-02 1.549078524112701416e-01 -4.443988949060440063e-02 -3.968946933746337891e-01 -1.334030367434024811e-02 1.285113543272018433e-01 8.027646690607070923e-02 1.093677654862403870e-01 -1.841131448745727539e-01 2.458305098116397858e-02 5.175638943910598755e-02 -4.835689323954284191e-04 -3.920214250683784485e-02
3.252538666129112244e-02 -3.518179059028625488e-01 -5.108695849776268005e-02 -8.726173639297485352e-02 1.796777099370956421e-01 8.197002857923507690e-02 -8.194220066070556641e-02 -1.113049313426017761e-01 2.125808447599411011e-01 2.610551426187157631e-03 -2.761224508285522461e-01 -2.773247659206390381e-01 3.602764755487442017e-02 -2.767654657363891602e-01 -1.038939729332923889e-01 -1.687717884778976440e-01 3.602521419525146484e-01 -3.413849323987960815e-02 -5.200332030653953552e-02 -7.795615494251251221e-02 -6.051052361726760864e-02 -5.201580375432968140e-02 1.489477306604385376e-01 1.414585113525390625e-01 1.709118485450744629e-02 3.694825281854718924e-04 6.681106239557266235e-02 -4.073859453201293945e-01 -1.946457922458648682e-01 -3.397696092724800110e-02 -1.026563644409179688e-01 2.876103818416595459e-01
-1.211469694972038269e-01 -1.595568954944610596e-01 -2.307795733213424683e-01 -1.939895600080490112e-01 1.225132793188095093e-01 3.598909359425306320e-03 -1.895369775593280792e-02 1.024010926485061646e-01 2.188966125249862671e-01 -1.179872527718544006e-01 -2.507989406585693359e-01 -1.340351402759552002e-01 6.439997255802154541e-02 -3.669902309775352478e-02 -3.241225779056549072e-01 -3.657921254634857178e-01 3.741353452205657959e-01 -7.997772842645645142e-02 -2.917780913412570953e-02 2.690322697162628174e-02 -1.631648838520050049e-01 2.890731096267700195e-01 -1.672412157058715820e-01 -3.584746718406677246e-01 9.229772724211215973e-03 1.656515523791313171e-02 1.683542318642139435e-02 -1.624568402767181396e-01 -9.326874464750289917e-02 3.213909803889691830e-04 -3.225883468985557556e-02 6.831459701061248779e-02
-1.980762183666229248e-01 -3.721342235803604126e-02 -9.827698767185211182e-02 1.842946410179138184e-01 -1.268059387803077698e-02 5.560564249753952026e-02 -5.596884712576866150e-02 6.674174219369888306e-02 3.852580189704895020e-01 1.566999703645706177e-01 -1.910655200481414795e-01 -3.490583598613739014e-01 1.402971893548965454e-02 1.173627004027366638e-01 -1.728756427764892578e-01 -1.927955634891986847e-02 -4.537881910800933838e-02 -7.557072490453720093e-02 -5.476339906454086304e-02 -1.858499348163604736e-01 1.782248765230178833e-01 2.798684835433959961e-01 -1.441172808408737183e-01 6.098540499806404114e-02 9.519261866807937622e-02 1.467355191707611084e-01 2.223125100135803223e-01 -4.961729347705841064e-01 1.546597480773925781e-02 1.145234107971191406e-01 4.079244658350944519e-02 9.084172546863555908e-02
-4.463612139225006104e-01 -2.436532527208328247e-01 -2.173772267997264862e-02 -1.671413779258728027e-01 7.255245745182037354e-02 -3.618694096803665161e-02 -2.416293472051620483e-01 1.654737889766693115e-01 8.669765293598175049e-02 1.346053034067153931e-01 8.497837185859680176e-02 -3.749651461839675903e-02 -4.832512512803077698e-02 -1.425836831331253052e-01 5.239461362361907959e-02 -2.847558557987213135e-01 1.660973429679870605e-01 -1.932211071252822876e-01 -1.386178378015756607e-02 1.746232807636260986e-01 -9.725259989500045776e-02 2.288710027933120728e-01 -6.900978833436965942e-02 -3.275274932384490967e-01 9.748502820730209351e-02 1.168957203626632690e-01 1.677339971065521240e-01 -2.796238958835601807e-01 1.602660417556762695e-01 -1.399827301502227783e-01 -1.388167440891265869e-01 1.279062181711196899e-01
-2.742053866386413574e-01 -2.601183950901031494e-01 -2.037861198186874390e-01 -2.201944291591644287e-01 1.046896949410438538e-01 9.513007849454879761e-02 2.108283191919326782e-01 1.788740605115890503e-01 -3.753089904785156250e-02 1.811186373233795166e-01 9.750556945800781250e-02 -2.407274097204208374e-01 -5.266273021697998047e-02 6.496199965476989746e-02 -1.893102936446666718e-02 1.243787072598934174e-02 1.859128624200820923e-01 -3.302617669105529785e-01 -1.224968135356903076e-01 -2.012072801589965820e-01 5.668291077017784119e-02 -4.693622887134552002e-02 -3.568352758884429932e-01 5.547142028808593750e-02 -1.862791776657104492e-01 -1.393477469682693481e-01 1.920916289091110229e-01 -2.884903736412525177e-02 1.778177917003631592e-01 1.622207909822463989e-01 -8.244685083627700806e-02 2.645242512226104736e-01
1.193897053599357605e-01 -3.837782740592956543e-01 1.431540399789810181e-01 -8.320109546184539795e-02 1.925568878650665283e-01 1.046019718050956726e-01 -1.484540700912475586e-01 -1.032672444125637412e-04 2.751649618148803711e-01 1.112147793173789978e-01 -3.379499912261962891e-01 -1.937345862388610840e-01 5.929253250360488892e-02 -1.931544765830039978e-02 -1.142120808362960815e-01 -1.241779774427413940e-01 2.655854523181915283e-01 -3.840605169534683228e-02 -9.071032702922821045e-02 -2.033551931381225586e-01 -6.713008880615234375e-02 -2.192413955926895142e-01 -6.752295792102813721e-02 -1.095888018608093262e-01 1.475008577108383179e-01 -8.320771157741546631e-03 6.585767865180969238e-02 -2.865486443042755127e-01 -2.884335219860076904e-01 2.807902358472347260e-02 -2.756452932953834534e-02 2.916428446769714355e-01
1.368036121129989624e-01 -1.193941291421651840e-02 -1.655941754579544067e-01 1.051926687359809875e-01 1.207121238112449646e-01 -1.427058279514312744e-01 2.588133811950683594e-01 -2.607322633266448975e-01 4.817485436797142029e-02 2.281782180070877075e-01 -3.274061083793640137e-01 -5.804359167814254761e-02 -2.851036190986633301e-02 -1.997608691453933716e-01 -1.232051923871040344e-01 -2.161219269037246704e-01 8.153848350048065186e-02 -1.805655956268310547e-01 -1.425840109586715698e-01 -1.131988540291786194e-01 -5.784127116203308105e-02 -8.925291150808334351e-02 -2.425088733434677124e-01 -1.298703849315643311e-01 2.487972192466259003e-02 3.890329301357269287e-01 3.215982913970947266e-01 -2.010308504104614258e-01 7.200926542282104492e-02 2.973607927560806274e-02 9.608705341815948486e-02 1.862951517105102539e-01
-2.043117582798004150e-01 -1.575121432542800903e-01 -1.763218939304351807e-01 -3.405669033527374268e-01 4.666122421622276306e-02 -2.473030686378479004e-01 4.912504181265830994e-02 -2.730084955692291260e-01 -1.310581564903259277e-01 3.896718844771385193e-02 -1.336679607629776001e-01 -9.908831864595413208e-02 9.180541336536407471e-02 -7.169678062200546265e-02 -3.145049214363098145e-01 -2.712047100067138672e-01 1.647437959909439087e-01 -2.052097767591476440e-02 -2.393790893256664276e-02 7.025197148323059082e-02 -6.218719482421875000e-02 -2.347232550382614136e-01 -1.976400241255760193e-02 1.775548234581947327e-02 2.089795283973217010e-02 1.119995042681694031e-01 1.883321404457092285e-01 -3.967542052268981934e-01 -2.378464303910732269e-02 2.250499576330184937e-01 -8.453553915023803711e-02 -2.381452471017837524e-01
2.532167136669158936e-01 -1.666224896907806396e-01 8.362976834177970886e-03 1.361260414123535156e-01 1.151754483580589294e-01 -1.649057567119598389e-01 7.021114230155944824e-02 3.479156494140625000e-01 1.380758583545684814e-01 2.314264476299285889e-01 -1.491521894931793213e-01 -2.173492461442947388e-01 1.595242917537689209e-01 -1.135085821151733398e-01 -1.255676001310348511e-01 -2.133971005678176880e-01 2.758740782737731934e-01 -1.452665477991104126e-01 -1.437618024647235870e-02 2.294265925884246826e-01 -9.475910663604736328e-02 -1.606606096029281616e-01 -1.736973375082015991e-01 -1.932315826416015625e-01 -1.577220261096954346e-01 1.634211540222167969e-01 1.867245882749557495e-01 -2.122874408960342407e-01 -8.896872401237487793e-02 -1.206004321575164795e-01 7.171912491321563721e-02 2.643202245235443115e-01
-1.857144385576248169e-01 1.955521991476416588e-03 -2.184428423643112183e-01 1.148858591914176941e-01 1.277776062488555908e-01 1.804171651601791382e-01 -7.738123182207345963e-03 6.777161359786987305e-02 3.173333704471588135e-01 1.404184699058532715e-01 -2.739835083484649658e-01 -2.165170758962631226e-01 -5.406072363257408142e-02 5.099193751811981201e-02 -1.824611425399780273e-01 -8.789432793855667114e-02 6.529514677822589874e-03 -1.150355264544487000e-01 5.206428095698356628e-02 -1.858065426349639893e-01 7.551852613687515259e-02 2.964498400688171387e-01 -1.114241406321525574e-01 3.618213161826133728e-02 4.748384281992912292e-02 8.094834536314010620e-02 2.433120608329772949e-01 -4.530299305915832520e-01 1.715330332517623901e-01 2.676913142204284668e-01 1.647197306156158447e-01 5.362555757164955139e-02
1.580017209053039551e-01 -1.278619021177291870e-01 6.236574053764343262e-02 -2.428990304470062256e-01 1.783357746899127960e-02 -6.261433660984039307e-02 9.256931394338607788e-02 -2.878384888172149658e-01 1.489821523427963257e-01 5.051076412200927734e-02 -2.424116730690002441e-01 -1.769376918673515320e-02 8.229114115238189697e-02 -1.692960225045681000e-02 -1.604387760162353516e-01 -5.488938465714454651e-02 2.241216599941253662e-01 -2.178443521261215210e-01 1.833806745707988739e-02 -1.015997529029846191e-01 5.905802827328443527e-03 -8.579170703887939453e-02 -1.866348087787628174e-01 1.825711280107498169e-01 1.002668291330337524e-01 1.957374811172485352e-01 -4.947666451334953308e-02 -3.904511630535125732e-01 5.241116974502801895e-03 1.884674727916717529e-01 -1.192246302962303162e-01 4.935275316238403320e-01
3.427632153034210205e-02 -1.361738443374633789e-01 -2.935320436954498291e-01 -4.786615446209907532e-02 2.955883145332336426e-01 -9.983560442924499512e-02 1.024057120084762573e-01 3.456647694110870361e-01 7.951409369707107544e-02 1.062848269939422607e-01 -1.416129022836685181e-01 1.316260099411010742e-01 2.045114785432815552e-01 -3.715929388999938965e-02 -2.224177420139312744e-01 -1.416746675968170166e-01 -2.789635583758354187e-02 4.349507391452789307e-03 -5.057094991207122803e-02 8.760214596986770630e-02 -1.387161463499069214e-01 -7.387028634548187256e-02 1.451474130153656006e-01 2.136667966842651367e-01 2.531535625457763672e-01 -9.710850194096565247e-03 -4.781351983547210693e-02 -3.243979513645172119e-01 1.109188050031661987e-01 2.995959222316741943e-01 9.383575618267059326e-02 3.343011140823364258e-01
4.502245485782623291e-01 -1.760529875755310059e-01 1.565914042294025421e-02 5.883539840579032898e-02 -5.841676145792007446e-02 9.292562305927276611e-02 -9.645844250917434692e-02 1.641679406166076660e-01 1.591592133045196533e-01 -1.707410626113414764e-02 -1.099718734622001648e-01 -1.441934555768966675e-01 -3.566443175077438354e-02 1.345003545284271240e-01 -2.014642059803009033e-01 -2.803156673908233643e-01 1.335621625185012817e-01 -1.143144592642784119e-01 8.241269737482070923e-02 -1.482021063566207886e-01 -2.585370242595672607e-01 2.109367400407791138e-01 -1.583344191312789917e-01 -1.163783669471740723e-02 7.531595230102539062e-02 -2.362624183297157288e-02 2.535174787044525146e-01 -3.455368280410766602e-01 -6.249765865504741669e-03 1.383473426103591919e-01 -3.149731457233428955e-01 -1.130029261112213135e-01
-3.036366403102874756e-01 2.523289248347282410e-02 -1.402278393507003784e-01 3.235117718577384949e-02 -5.875802040100097656e-02 1.405233591794967651e-01 8.981592021882534027e-03 -4.172576218843460083e-02 3.241247832775115967e-01 2.237996757030487061e-01 -2.785133719444274902e-01 -2.170399278402328491e-01 -1.712147204671055079e-04 8.394309878349304199e-02 -7.102400064468383789e-02 6.292615085840225220e-02 1.236381158232688904e-01 -1.739805638790130615e-01 1.444793939590454102e-01 -5.530932173132896423e-02 2.214626520872116089e-01 1.683339327573776245e-01 -1.018452122807502747e-01 7.883433997631072998e-02 2.469866126775741577e-01 2.177314609289169312e-01 2.291583120822906494e-01 -4.218036532402038574e-01 8.530219644308090210e-02 2.011537551879882812e-01 -2.791728265583515167e-02 1.214445084333419800e-01
2.579526007175445557e-01 -1.233752444386482239e-02 -5.357037112116813660e-02 2.637689001858234406e-03 3.064141273498535156e-01 -8.514954894781112671e-02 1.075278595089912415e-01 -1.184406951069831848e-01 1.362564265727996826e-01 8.291467279195785522e-02 -2.077858746051788330e-01 -1.137104034423828125e-01 -5.103283096104860306e-03 -1.096477657556533813e-01 -4.030735492706298828e-01 -2.785755991935729980e-01 5.529288947582244873e-02 -9.075319021940231323e-02 1.756652146577835083e-01 2.936589419841766357e-01 -2.000896334648132324e-01 8.872748911380767822e-02 -1.479392945766448975e-01 1.913538426160812378e-01 1.779177784919738770e-01 4.331237822771072388e-02 2.333247810602188110e-01 -2.445439696311950684e-01 8.399599231779575348e-03 -2.137120254337787628e-02 -2.872349917888641357e-01 6.657204031944274902e-02
3.417985439300537109e-01 -1.062834933400154114e-01 -3.650063276290893555e-01 -1.307971179485321045e-01 -6.640847027301788330e-02 -9.142597019672393799e-02 -1.568626239895820618e-02 -7.926191389560699463e-02 6.004147976636886597e-02 -2.456526737660169601e-03 -1.132201850414276123e-01 -4.344884678721427917e-02 -2.377416752278804779e-02 6.240272428840398788e-03 -1.485885828733444214e-01 -1.667284667491912842e-01 2.171593755483627319e-01 -2.734870314598083496e-01 -9.933892637491226196e-02 -1.958776451647281647e-02 -1.722535043954849243e-01 6.545104086399078369e-02 -3.077536225318908691e-01 2.761250734329223633e-01 -3.411075845360755920e-02 5.106643587350845337e-02 2.157315015792846680e-01 -3.499869108200073242e-01 -6.461703777313232422e-02 1.473272591829299927e-01 -2.615610696375370026e-02 3.113831281661987305e-01
7.339722663164138794e-02 -2.484653145074844360e-01 7.386001199483871460e-02 3.324623033404350281e-02 2.702056616544723511e-02 -9.501919895410537720e-02 3.593699038028717041e-01 1.320361532270908356e-02 -8.171872235834598541e-03 1.446087062358856201e-01 9.537123143672943115e-02 -3.681582510471343994e-01 1.120634302496910095e-01 1.270990967750549316e-01 -2.717712707817554474e-02 -4.720161110162734985e-02 9.710589423775672913e-03 -2.801114320755004883e-01 3.045441024005413055e-02 -1.066741272807121277e-01 2.220943719148635864e-01 -9.063491225242614746e-02 -2.766295671463012695e-01 -8.144157379865646362e-02 -1.733081638813018799e-01 -4.884202778339385986e-02 1.551685035228729248e-01 -5.132423043251037598e-01 -4.296419024467468262e-02 6.854352355003356934e-02 -1.668179780244827271e-01 -6.398731470108032227e-02
-1.457634568214416504e-01 -1.849019378423690796e-01 -2.747461944818496704e-02 -1.019331589341163635e-01 -3.542554751038551331e-02 2.687273779883980751e-03 -8.269072324037551880e-02 1.503222715109586716e-02 -4.090426117181777954e-02 3.478913009166717529e-01 -1.605205833911895752e-01 1.373555418103933334e-02 -7.671964913606643677e-02 1.417331546545028687e-01 -6.395942717790603638e-02 -9.909909963607788086e-02 -1.265665888786315918e-01 -2.744686603546142578e-01 2.005064040422439575e-01 -3.360723257064819336e-01 2.978418469429016113e-01 8.456141501665115356e-02 -2.406533509492874146e-01 -7.084330916404724121e-02 2.376933209598064423e-02 1.960178315639495850e-01 7.669178396463394165e-02 -1.923436820507049561e-01 2.930533289909362793e-01 -1.965918205678462982e-02 -3.400632143020629883e-01 2.224465310573577881e-01
6.137630715966224670e-02 -2.376681566238403320e-01 -8.791828900575637817e-02 9.283603727817535400e-02 2.669043242931365967e-01 1.382695883512496948e-01 -7.836380973458290100e-03 -2.837390601634979248e-01 1.329633891582489014e-01 2.177432775497436523e-01 -1.819611042737960815e-01 -3.473790884017944336e-01 -1.484453082084655762e-01 7.667361944913864136e-02 -1.643295586109161377e-01 -1.258519291877746582e-01 2.190522700548171997e-01 1.269896775484085083e-01 -6.242806836962699890e-02 1.554900407791137695e-01 -1.626868546009063721e-01 -8.709488064050674438e-02 -4.241832196712493896e-01 -1.083727329969406128e-01 -1.624878495931625366e-02 9.350883215665817261e-02 7.519675884395837784e-03 -2.611761093139648438e-01 1.622827202081680298e-01 -1.983738839626312256e-01 1.876278221607208252e-02 -4.013944417238235474e-02
-8.525735139846801758e-02 -1.386680155992507935e-01 1.441644039005041122e-02 -1.525488495826721191e-01 3.694142401218414307e-02 -1.496789008378982544e-01 2.703218162059783936e-01 8.470194041728973389e-02 4.463916644454002380e-02 1.361947357654571533e-01 1.053986102342605591e-01 -7.371309399604797363e-02 -1.324715018272399902e-01 -5.177022889256477356e-02 -6.649123877286911011e-02 -7.934840023517608643e-02 -2.249162346124649048e-01 -2.158432751893997192e-01 1.708806306123733521e-02 -5.498065426945686340e-02 5.551454424858093262e-02 -1.590941548347473145e-01 -3.518836498260498047e-01 -2.575924992561340332e-01 3.761510848999023438e-01 1.417728364467620850e-01 2.777441442012786865e-01 -3.769092261791229248e-01 -3.671582415699958801e-02 2.597441673278808594e-01 -5.620760098099708557e-02 7.842864841222763062e-02
-3.187108039855957031e-02 2.972076274454593658e-02 -1.228343173861503601e-01 -2.893266975879669189e-01 4.978883638978004456e-02 2.214053086936473846e-02 2.720823884010314941e-01 1.537210959941148758e-02 9.580149501562118530e-02 1.528395265340805054e-01 7.618895918130874634e-02 -7.110348343849182129e-02 8.725579828023910522e-03 2.498067021369934082e-01 -1.050146669149398804e-01 -3.256231173872947693e-02 6.054691970348358154e-02 -1.966782510280609131e-01 -3.043345212936401367e-01 -2.879527211189270020e-02 -1.168776899576187134e-01 1.911140792071819305e-02 -2.293079048395156860e-01 -2.123098075389862061e-01 -1.590138114988803864e-02 3.736434131860733032e-02 4.923265874385833740e-01 -2.275849729776382446e-01 1.954450309276580811e-01 1.644120365381240845e-02 -3.471516072750091553e-01 -4.253935441374778748e-02
5.681980028748512268e-02 -1.359094977378845215e-01 -2.975824661552906036e-02 -1.951495856046676636e-01 2.248575910925865173e-02 -2.811238169670104980e-02 3.379634320735931396e-01 -5.244568362832069397e-02 1.441042721271514893e-01 3.792680501937866211e-01 -2.033847123384475708e-01 -1.640027165412902832e-01 2.290384843945503235e-02 1.153019443154335022e-01 -2.238197624683380127e-02 -1.493716835975646973e-01 1.912712901830673218e-01 -3.004311919212341309e-01 -2.566657960414886475e-01 -1.731920540332794189e-01 9.419413655996322632e-02 2.388643845915794373e-02 -1.763340383768081665e-01 -1.143181622028350830e-01 -1.791453212499618530e-01 3.275487199425697327e-02 2.397914081811904907e-01 -1.924462020397186279e-01 2.632264792919158936e-01 -7.530873268842697144e-02 -2.343577593564987183e-01 -1.328698545694351196e-01
9.733152389526367188e-02 -9.560193121433258057e-02 2.000231891870498657e-01 -2.379252910614013672e-01 1.686069071292877197e-01 9.011194854974746704e-02 -8.201295137405395508e-02 4.887140542268753052e-02 1.272626668214797974e-01 1.875772327184677124e-02 -2.964872717857360840e-01 2.427433282136917114e-01 9.897287189960479736e-02 -8.285859227180480957e-02 -4.256470799446105957e-01 -2.008388638496398926e-01 1.616170853376388550e-01 -2.416328936815261841e-01 -2.404069453477859497e-01 -1.927523761987686157e-01 -1.672655791044235229e-01 1.436847895383834839e-01 1.943323388695716858e-02 1.604529097676277161e-02 -2.841053996235132217e-03 2.350731194019317627e-01 1.369768679141998291e-01 -3.197786808013916016e-01 -1.064093410968780518e-02 -1.230647414922714233e-01 1.303939670324325562e-01 -1.714000850915908813e-02
-1.438564509153366089e-01 -1.525428891181945801e-01 -6.022166833281517029e-02 -1.980520188808441162e-01 -4.848578572273254395e-02 5.212739575654268265e-03 -8.463133126497268677e-02 6.603675335645675659e-02 -1.596334129571914673e-01 3.390100598335266113e-01 -2.794599533081054688e-01 5.298447981476783752e-02 -1.373841147869825363e-02 -7.176122069358825684e-02 -1.537284255027770996e-01 -1.927412152290344238e-01 -6.585232913494110107e-02 -1.571512520313262939e-01 -1.630279719829559326e-01 -2.516096532344818115e-01 -3.488267585635185242e-02 7.682105991989374161e-03 -3.003382384777069092e-01 -1.170071437954902649e-01 -1.466293334960937500e-01 -2.003548443317413330e-01 3.111280500888824463e-01 -2.612702250480651855e-01 3.122512400150299072e-01 1.135080382227897644e-01 -2.140681743621826172e-01 6.960029900074005127e-02
5.463236570358276367e-02 -2.807735204696655273e-01 -4.534292966127395630e-02 -5.745157599449157715e-02 -1.125198043882846832e-02 1.323089152574539185e-01 -1.455631665885448456e-02 1.207377687096595764e-01 1.741470098495483398e-01 2.131595760583877563e-01 -2.068742066621780396e-01 -2.674422860145568848e-01 3.795475363731384277e-01 1.034992337226867676e-01 -2.482719421386718750e-01 -1.501155924052000046e-02 4.255071282386779785e-02 -1.212894916534423828e-01 1.535856574773788452e-01 3.805487751960754395e-01 2.154592275619506836e-01 -7.127337902784347534e-02 -1.074211895465850830e-01 1.334480755031108856e-02 1.332398056983947754e-01 -7.467594742774963379e-02 2.141079679131507874e-02 -1.444983482360839844e-01 2.036622911691665649e-01 1.737441420555114746e-01 -9.698650985956192017e-02 3.159064650535583496e-01
3.157626688480377197e-01 -4.579935073852539062e-01 9.083744138479232788e-02 -2.008357644081115723e-01 5.627919360995292664e-02 1.449790298938751221e-01 8.645424619317054749e-03 1.723932027816772461e-01 -1.355407983064651489e-01 1.927760541439056396e-01 -9.307172149419784546e-02 -9.744016826152801514e-02 -2.163590118288993835e-02 -5.894622951745986938e-02 -8.800978213548660278e-02 8.005762845277786255e-02 -8.548867702484130859e-02 -5.617575347423553467e-02 1.132482662796974182e-01 3.142337128520011902e-02 -8.543030358850955963e-03 7.796143740415573120e-02 1.430114358663558960e-01 -7.402177900075912476e-02 -7.972098886966705322e-02 3.278604745864868164e-01 1.954295784235000610e-01 -4.797322750091552734e-01 5.241046845912933350e-02 -2.042396962642669678e-01 -1.024893969297409058e-01 5.170144513249397278e-02
4.738496616482734680e-03 -1.307044625282287598e-01 -4.768433049321174622e-02 1.544732004404067993e-01 1.653414666652679443e-01 -1.590586006641387939e-01 3.011760115623474121e-01 1.126970723271369934e-01 7.655926980078220367e-03 2.852670550346374512e-01 -2.219544947147369385e-01 -2.194698005914688110e-01 9.795669466257095337e-02 -7.495090365409851074e-02 9.019862860441207886e-02 -2.888780459761619568e-02 -1.905948072671890259e-01 -1.353286653757095337e-01 2.593065798282623291e-02 -1.366423070430755615e-01 2.530232369899749756e-01 2.360330522060394287e-01 3.705515712499618530e-02 -4.564950708299875259e-03 -2.470922917127609253e-01 1.783099211752414703e-02 2.496399730443954468e-01 -4.138039350509643555e-01 7.231872528791427612e-02 -7.708525657653808594e-02 -3.102026879787445068e-01 -1.512283459305763245e-02
-1.261502951383590698e-01 -2.621587812900543213e-01 -2.273104339838027954e-01 2.823576144874095917e-02 1.963786184787750244e-01 4.851006716489791870e-02 -1.702829003334045410e-01 1.512264460325241089e-01 6.570546422153711319e-03 8.189988136291503906e-02 -1.853584200143814087e-01 2.442751824855804443e-01 2.804263234138488770e-01 4.800267517566680908e-02 -1.580153852701187134e-01 -2.169991731643676758e-01 -2.170094288885593414e-02 -4.373807907104492188e-01 -5.963760614395141602e-02 1.803415827453136444e-02 -1.834012120962142944e-01 2.647707164287567139e-01 8.494309335947036743e-02 -9.717343002557754517e-02 -2.794771082699298859e-02 1.057314649224281311e-01 9.702134132385253906e-02 -2.663686573505401611e-01 -2.170155197381973267e-02 -2.306722849607467651e-02 -2.407158762216567993e-01 2.213673442602157593e-01
9.384988248348236084e-02 -2.413639277219772339e-01 2.984561920166015625e-01 1.257153153419494629e-01 4.557481408119201660e-02 -1.113669127225875854e-01 1.642551869153976440e-01 -6.294068694114685059e-02 -1.174447312951087952e-01 4.572990536689758301e-02 -1.923935115337371826e-01 -2.140486389398574829e-01 -4.526395723223686218e-02 -4.083136469125747681e-02 -9.530084580183029175e-02 -1.311088949441909790e-01 2.365770637989044189e-01 9.896530956029891968e-02 -1.285363454371690750e-02 -4.093536362051963806e-02 2.821516618132591248e-02 1.258543878793716431e-01 -3.511343896389007568e-01 1.392295062541961670e-01 1.332397460937500000e-01 3.847945109009742737e-02 1.485403627157211304e-01 -5.582328438758850098e-01 1.659934967756271362e-01 1.335190683603286743e-01 -1.533496975898742676e-01 -7.205234467983245850e-02
-4.051551520824432373e-01 -3.784218057990074158e-02 -1.115625798702239990e-01 -1.576836556196212769e-01 7.942947745323181152e-02 1.593922972679138184e-01 2.145701497793197632e-01 1.141429692506790161e-01 1.478563547134399414e-01 3.424451500177383423e-02 -3.047801367938518524e-02 -4.990337789058685303e-01 2.260163277387619019e-01 -5.893044546246528625e-02 -1.553546488285064697e-01 -6.049530953168869019e-02 1.230074018239974976e-01 -2.111994624137878418e-01 5.479402467608451843e-02 -2.373712360858917236e-01 8.373675495386123657e-02 3.784802556037902832e-02 -2.358267009258270264e-01 2.513613998889923096e-01 -3.263230994343757629e-02 -6.257907301187515259e-02 1.012637317180633545e-01 -2.277635782957077026e-01 4.631055146455764771e-02 2.957417070865631104e-02 -1.854230612516403198e-01 1.170631498098373413e-02
3.651659935712814331e-02 1.233560126274824142e-02 -2.635812163352966309e-01 -3.041130602359771729e-01 -8.459813892841339111e-03 -2.805485203862190247e-02 1.393029540777206421e-01 9.237166494131088257e-03 -5.792291462421417236e-02 2.085202932357788086e-02 -1.406012624502182007e-01 2.801905013620853424e-02 3.133330345153808594e-01 -1.308604329824447632e-01 -3.802007436752319336e-01 -3.405281305313110352e-01 1.671205610036849976e-01 -3.322262763977050781e-01 4.883078485727310181e-02 -1.972757279872894287e-01 -7.438603788614273071e-02 1.071776673197746277e-01 -1.062354892492294312e-01 -2.815693989396095276e-02 7.377413660287857056e-02 -1.230707764625549316e-01 2.405744343996047974e-01 -2.119970768690109253e-01 -1.551347374916076660e-01 -3.845674172043800354e-02 -8.402060717344284058e-03 2.414925247430801392e-01
2.521921396255493164e-01 1.520754024386405945e-02 -1.679774373769760132e-01 -2.688405513763427734e-01 2.540150582790374756e-01 1.446170150302350521e-03 1.930834203958511353e-01 -1.632928401231765747e-01 2.309855520725250244e-01 1.422040760517120361e-01 -1.791942268610000610e-01 -1.776715070009231567e-01 -1.469062268733978271e-01 1.256098155863583088e-03 -3.551412224769592285e-01 -1.674090027809143066e-01 -1.180286183953285217e-01 -2.114461511373519897e-01 -9.819554537534713745e-02 9.050121158361434937e-02 -2.432901412248611450e-01 -1.390989720821380615e-01 -1.659201085567474365e-01 2.347263842821121216e-01 2.164786309003829956e-01 -2.724550431594252586e-03 -6.829714402556419373e-03 -2.421536892652511597e-01 1.560906618833541870e-01 3.416932001709938049e-02 -1.588682532310485840e-01 -1.589121855795383453e-02
1.445556879043579102e-01 8.716942369937896729e-02 -7.306995987892150879e-02 4.576622694730758667e-02 2.941558063030242920e-01 5.105060525238513947e-03 1.021762564778327942e-01 3.802373260259628296e-02 7.762825489044189453e-02 2.096872478723526001e-01 -5.048393458127975464e-02 1.073127239942550659e-01 1.143218651413917542e-01 3.577870083972811699e-03 -3.352034986019134521e-01 2.333656325936317444e-02 3.353120386600494385e-01 -1.004181653261184692e-01 -2.809661626815795898e-02 2.247710078954696655e-01 2.507325410842895508e-01 2.141057699918746948e-01 3.638667240738868713e-02 2.021653950214385986e-02 2.012629806995391846e-01 5.110715329647064209e-02 1.076558753848075867e-01 -4.046729207038879395e-01 3.680914938449859619e-01 -1.873047351837158203e-01 4.632355645298957825e-02 -1.117724459618330002e-02
-1.286507099866867065e-01 6.146487221121788025e-02 6.477606296539306641e-02 6.874906271696090698e-02 6.153091788291931152e-02 2.950097918510437012e-01 1.242472082376480103e-01 1.646932363510131836e-01 3.891863226890563965e-01 2.368890792131423950e-01 -8.756250888109207153e-02 -2.304299771785736084e-01 1.651953756809234619e-01 -2.926054783165454865e-02 -2.195652872323989868e-01 -1.237735971808433533e-01 2.231548279523849487e-01 -1.154038757085800171e-01 -1.216858848929405212e-01 -9.843751043081283569e-02 1.545752282254397869e-03 2.628290057182312012e-01 -2.191044576466083527e-02 -3.261682391166687012e-02 -6.110400706529617310e-02 9.799515455961227417e-02 2.253499627113342285e-01 -4.098025560379028320e-01 2.111559733748435974e-02 2.340090721845626831e-01 1.651451885700225830e-01 6.762603670358657837e-02
1.183484331704676151e-03 -1.061072573065757751e-02 2.998912520706653595e-02 -1.656651347875595093e-01 1.814990639686584473e-01 4.670090973377227783e-02 -2.865629456937313080e-02 1.499022096395492554e-01 1.190365403890609741e-01 -4.208993539214134216e-02 -3.527846038341522217e-01 -1.545571535825729370e-02 5.381544306874275208e-02 -2.802835404872894287e-01 -3.675502538681030273e-01 -5.970221757888793945e-02 1.831374019384384155e-01 1.083022281527519226e-01 5.456049740314483643e-02 2.859647572040557861e-01 2.553056180477142334e-01 1.355268508195877075e-01 -9.456054121255874634e-02 -4.409280605614185333e-03 3.243977949023246765e-02 2.969641983509063721e-01 1.834029406309127808e-01 -3.527785539627075195e-01 -9.122923761606216431e-02 -1.547542810440063477e-01 -2.175209075212478638e-01 -5.412960797548294067e-02
1.711670756340026855e-01 -6.883505731821060181e-02 -3.765226006507873535e-01 -8.115339279174804688e-02 -1.108975261449813843e-01 7.226727157831192017e-02 -1.196867451071739197e-01 3.310057893395423889e-02 -8.577625453472137451e-02 3.781473338603973389e-01 -2.440693080425262451e-01 3.503547748550772667e-03 5.897449795156717300e-03 -1.233941391110420227e-01 -3.616504967212677002e-01 -7.979366183280944824e-02 1.638936847448348999e-01 -2.120338231325149536e-01 -2.313608676195144653e-02 -6.846510618925094604e-02 -2.279414329677820206e-03 -1.654102504253387451e-01 -1.719752252101898193e-01 2.417486906051635742e-01 8.056721836328506470e-02 1.929155737161636353e-01 1.663518100976943970e-01 -2.731853127479553223e-01 8.499930799007415771e-02 -1.500403434038162231e-01 -8.837067335844039917e-02 2.152446955442428589e-01
-4.551168382167816162e-01 -2.520440332591533661e-02 -6.822928041219711304e-02 -1.238535195589065552e-01 1.399214714765548706e-01 2.380482293665409088e-02 8.091698586940765381e-02 9.107165038585662842e-02 1.160632520914077759e-01 4.171622991561889648e-01 4.836385324597358704e-02 -2.265197485685348511e-01 -1.704872101545333862e-01 -5.501027405261993408e-02 -2.040390968322753906e-01 1.705116033554077148e-01 -1.484601795673370361e-01 -1.186742931604385376e-01 6.369224190711975098e-02 1.269755959510803223e-01 1.517967879772186279e-01 -1.452768780291080475e-02 -2.931692004203796387e-01 7.364976406097412109e-02 7.029215991497039795e-02 2.372481077909469604e-01 1.632370948791503906e-01 -3.090879619121551514e-01 2.901232987642288208e-02 1.241649836301803589e-01 -1.375475078821182251e-01 -6.157945096492767334e-02
2.750091254711151123e-01 -1.054277196526527405e-01 -1.545629203319549561e-01 -5.931727588176727295e-02 -1.577617414295673370e-02 -1.882563084363937378e-01 7.681822776794433594e-02 -1.952585577964782715e-01 -1.520294463261961937e-03 3.310691118240356445e-01 -1.816804707050323486e-01 -4.110239818692207336e-02 2.436516806483268738e-02 7.901947945356369019e-02 -2.222209572792053223e-01 -4.997476190328598022e-02 2.434235662221908569e-01 -1.620618104934692383e-01 6.534709781408309937e-02 -2.857133373618125916e-02 -1.348423808813095093e-01 -1.245203986763954163e-01 -2.398746907711029053e-01 2.215268015861511230e-01 1.069532856345176697e-01 3.251142799854278564e-01 -6.874791532754898071e-02 -3.236933648586273193e-01 5.062784999608993530e-02 1.456189453601837158e-01 -2.960010059177875519e-02 3.477256894111633301e-01
6.561283767223358154e-02 -2.561966478824615479e-01 -1.208195313811302185e-01 -8.635033667087554932e-02 1.895731538534164429e-01 1.821022294461727142e-02 4.183107987046241760e-02 5.197182297706604004e-02 2.103718370199203491e-01 1.389849185943603516e-01 -2.412148565053939819e-01 -2.764082849025726318e-01 1.800235062837600708e-01 -9.430085867643356323e-02 -1.822264790534973145e-01 -1.161083951592445374e-01 4.778164327144622803e-01 -4.170685634016990662e-02 1.172498613595962524e-01 -1.093246489763259888e-01 -1.233857963234186172e-02 -1.049392893910408020e-01 4.272697493433952332e-02 -3.732954617589712143e-03 1.507028043270111084e-01 -1.165723986923694611e-02 4.638303816318511963e-02 -2.433889210224151611e-01 -3.312632143497467041e-01 -1.760615222156047821e-02 -1.165746375918388367e-01 3.232846558094024658e-01
4.375017285346984863e-01 -5.498358234763145447e-02 -1.666458137333393097e-02 -7.109581679105758667e-02 1.122996881604194641e-01 -2.950007282197475433e-02 -4.018589109182357788e-02 7.087024301290512085e-02 1.504165381193161011e-01 3.330105170607566833e-02 -1.880280673503875732e-01 5.965781211853027344e-02 5.083768814802169800e-02 7.990114390850067139e-02 -2.368793338537216187e-01 -1.953321844339370728e-01 1.032302975654602051e-01 -2.934708297252655029e-01 -2.395731359720230103e-01 -1.251813173294067383e-01 -1.274214088916778564e-01 1.479077637195587158e-01 -1.274708509445190430e-01 -3.372526541352272034e-02 1.942301541566848755e-01 4.276072382926940918e-01 6.763788871467113495e-03 -2.979430258274078369e-01 -6.849446147680282593e-02 -2.205216884613037109e-01 -1.096308752894401550e-01 1.189922541379928589e-01
2.227797806262969971e-01 2.539916895329952240e-02 4.084895178675651550e-02 -3.314409255981445312e-01 1.007806584239006042e-01 1.191149950027465820e-01 1.443087160587310791e-01 1.475240290164947510e-02 2.972157001495361328e-01 5.826854333281517029e-02 -1.681349128484725952e-01 1.587487384676933289e-02 1.076159998774528503e-01 1.238382235169410706e-01 -4.103905856609344482e-01 -1.594456583261489868e-01 4.288348555564880371e-02 -1.097165271639823914e-01 -1.678628772497177124e-01 -1.401399523019790649e-01 -3.560802713036537170e-02 -6.440574768930673599e-03 -2.082424610853195190e-01 9.666130878031253815e-03 7.164135575294494629e-02 2.457431703805923462e-01 1.568413078784942627e-01 -3.071196675300598145e-01 -1.358443945646286011e-01 -2.745079398155212402e-01 -2.532458603382110596e-01 -5.434260889887809753e-02
8.495426923036575317e-02 -1.942306011915206909e-01 -3.401977121829986572e-01 4.750336334109306335e-02 3.163705766201019287e-02 -1.112415790557861328e-01 2.598751783370971680e-01 -2.606516480445861816e-01 2.356584072113037109e-01 2.582034766674041748e-01 -1.795519292354583740e-01 1.302272975444793701e-01 1.081243753433227539e-01 -2.881972491741180420e-01 -3.651324212551116943e-01 -1.000306010246276855e-01 5.674779042601585388e-02 -1.736914962530136108e-01 -1.645036041736602783e-01 5.369640141725540161e-02 9.922547638416290283e-02 1.318410634994506836e-01 -9.459580481052398682e-02 1.462262272834777832e-01 -1.991003565490245819e-02 1.837120205163955688e-01 1.835268139839172363e-01 -2.843125164508819580e-01 -6.298276036977767944e-02 3.106010146439075470e-02 6.501589715480804443e-02 5.002835765480995178e-03
-2.151604741811752319e-01 -5.299257487058639526e-02 -5.512980371713638306e-02 1.407255828380584717e-01 7.888033986091613770e-02 1.451233178377151489e-01 -4.333835840225219727e-02 1.001653745770454407e-01 3.583923876285552979e-01 1.048388257622718811e-01 -2.767445445060729980e-01 -1.836991459131240845e-01 4.114173352718353271e-02 1.526414602994918823e-01 -2.368423789739608765e-01 7.096368819475173950e-02 -9.417995810508728027e-03 -1.258092969655990601e-01 -6.849757581949234009e-02 -2.166317403316497803e-01 2.342000901699066162e-01 1.827809214591979980e-01 -1.891920417547225952e-01 -2.535776421427726746e-02 1.282055079936981201e-01 1.390166580677032471e-01 1.896163225173950195e-01 -4.663035273551940918e-01 8.237475156784057617e-02 2.355913072824478149e-01 5.354693531990051270e-02 8.015289902687072754e-02
-1.011919230222702026e-01 -4.092143177986145020e-01 -5.542995408177375793e-02 -2.693237960338592529e-01 2.331354655325412750e-02 -7.263089716434478760e-02 1.959504038095474243e-01 1.238106787204742432e-01 -3.055933676660060883e-02 1.985872685909271240e-01 1.687920466065406799e-02 -2.687807194888591766e-02 9.056169539690017700e-02 4.818442463874816895e-02 3.690707311034202576e-02 -3.053992986679077148e-01 9.322191774845123291e-02 -6.232693791389465332e-02 -4.711041599512100220e-02 4.686550050973892212e-02 -1.011804565787315369e-01 2.931991219520568848e-01 -3.930856287479400635e-02 -2.374573051929473877e-01 1.359593570232391357e-01 1.105742231011390686e-01 1.827798485755920410e-01 -2.495650947093963623e-01 3.623676300048828125e-01 -2.922343611717224121e-01 -7.075838744640350342e-02 1.461961865425109863e-01
9.501224011182785034e-02 -2.203919887542724609e-01 -2.097195237874984741e-01 4.774940386414527893e-02 -7.439592480659484863e-02 3.047092817723751068e-02 -3.417930006980895996e-02 -9.364628791809082031e-02 1.234623119235038757e-01 2.217778861522674561e-01 -6.775846332311630249e-02 9.583028405904769897e-02 1.188245043158531189e-01 -4.204171299934387207e-01 -3.804272711277008057e-01 -1.291795223951339722e-01 2.831502072513103485e-02 -1.926824748516082764e-01 -1.109757423400878906e-01 -2.285450510680675507e-02 1.487716734409332275e-01 2.942873351275920868e-02 -2.123049944639205933e-01 2.535202801227569580e-01 -5.140900611877441406e-02 1.962621361017227173e-01 2.604941427707672119e-01 -1.991468518972396851e-01 1.300523877143859863e-01 1.792976260185241699e-01 -1.634543687105178833e-01 2.041651308536529541e-01
1.434326637536287308e-02 -1.515528559684753418e-01 -1.584231108427047729e-01 -2.493887692689895630e-01 1.120923180133104324e-02 3.727704659104347229e-02 -5.435847118496894836e-02 9.259924292564392090e-02 2.041637748479843140e-01 9.115807712078094482e-02 2.191801816225051880e-01 -2.237309068441390991e-01 3.053293824195861816e-01 1.223432123661041260e-01 9.869473427534103394e-02 -2.978542149066925049e-01 2.572267055511474609e-01 1.065716706216335297e-02 -1.713163778185844421e-02 8.185557276010513306e-02 -7.092376053333282471e-02 3.082460165023803711e-01 -1.566314101219177246e-01 2.658805251121520996e-01 3.130044341087341309e-01 2.362552843987941742e-02 1.831284910440444946e-01 -2.870026230812072754e-01 4.906224086880683899e-02 2.488878183066844940e-02 -1.867333501577377319e-01 -2.952691726386547089e-02
-1.787440478801727295e-01 -3.295248746871948242e-01 -1.745677888393402100e-01 -1.619512587785720825e-01 -9.408146142959594727e-02 -4.449024051427841187e-02 1.004683077335357666e-01 5.522816255688667297e-02 3.389691412448883057e-01 1.845626980066299438e-01 -2.463801801204681396e-01 1.876907073892652988e-03 -1.604039072990417480e-01 1.683454960584640503e-01 -2.222447842359542847e-01 -2.812546789646148682e-01 1.584900915622711182e-01 -2.765730321407318115e-01 -1.236392557621002197e-01 -9.446997195482254028e-02 6.154554337263107300e-02 1.793790981173515320e-02 -1.776356846094131470e-01 -1.610691994428634644e-01 1.197048500180244446e-01 -9.981594979763031006e-02 4.786616191267967224e-02 -1.521960794925689697e-01 2.848914563655853271e-01 -2.597238719463348389e-01 -1.421913388185203075e-03 -2.740301005542278290e-02
-1.730863302946090698e-01 -2.860827147960662842e-01 -1.526699066162109375e-01 -1.086001992225646973e-01 -5.916568636894226074e-02 -7.973768562078475952e-02 2.035251855850219727e-01 1.424244940280914307e-01 5.624076351523399353e-02 4.259195029735565186e-01 -2.956713736057281494e-01 -7.864241302013397217e-02 9.989497251808643341e-03 2.778121232986450195e-01 8.637485653162002563e-02 8.396666496992111206e-03 2.374260574579238892e-01 -2.645979225635528564e-01 1.103876978158950806e-01 -1.048523187637329102e-01 -1.274152542464435101e-03 1.438427269458770752e-01 -1.734759211540222168e-01 1.142692416906356812e-01 -3.642511740326881409e-02 -9.981620311737060547e-02 2.881573140621185303e-01 -1.850974857807159424e-01 1.500007361173629761e-01 -1.847064644098281860e-01 8.916106075048446655e-02 -1.094722151756286621e-01
1.255899071693420410e-01 -3.656747341156005859e-01 1.537440866231918335e-01 2.336668036878108978e-02 2.126270681619644165e-01 2.546676062047481537e-02 7.321337470784783363e-04 1.729649007320404053e-01 1.187844276428222656e-01 5.217704549431800842e-02 -2.773539125919342041e-01 -2.347792126238346100e-02 -1.248279586434364319e-01 -6.015556678175926208e-02 -6.320269405841827393e-02 -9.910066425800323486e-02 2.161072790622711182e-01 -3.159888684749603271e-01 -8.450218290090560913e-02 1.342315375804901123e-01 -1.580970287322998047e-01 -2.278075516223907471e-01 -3.549431562423706055e-01 1.016654446721076965e-01 1.469438523054122925e-01 4.061200469732284546e-02 1.574313789606094360e-01 -2.372844815254211426e-01 -2.235436737537384033e-01 -1.346662789583206177e-01 -2.237159013748168945e-01 1.257681101560592651e-01
-1.648717969655990601e-01 -2.001366913318634033e-01 -1.882980912923812866e-01 -1.174057871103286743e-01 2.444753656163811684e-03 -1.329864710569381714e-01 3.860673308372497559e-01 3.994445875287055969e-02 1.317780315876007080e-01 3.978831171989440918e-01 -2.537013888359069824e-01 -3.873154520988464355e-02 -9.787586517632007599e-03 2.510531619191169739e-02 -5.072397366166114807e-02 1.743247359991073608e-01 2.241627424955368042e-01 -2.683820724487304688e-01 -6.821845471858978271e-02 -1.176824122667312622e-01 1.380990594625473022e-01 5.084647238254547119e-02 -3.025482594966888428e-01 2.548881433904170990e-02 -6.091712042689323425e-02 -8.481770008802413940e-02 2.268920540809631348e-01 -3.160245716571807861e-01 1.451786458492279053e-01 -7.403987925499677658e-03 -3.473752737045288086e-02 -2.721956744790077209e-02
-2.283214963972568512e-02 3.030150197446346283e-03 -2.010691463947296143e-01 -2.547589875757694244e-02 6.108855083584785461e-02 6.163305789232254028e-02 2.018706649541854858e-01 -7.480654120445251465e-02 2.886896431446075439e-01 1.462392657995223999e-01 -3.451992869377136230e-01 5.499212071299552917e-02 1.249059215188026428e-01 -2.158312946557998657e-01 1.512798666954040527e-01 -2.480154037475585938e-01 1.940290331840515137e-01 1.674632430076599121e-01 1.566710919141769409e-01 7.934445887804031372e-02 -1.846374720335006714e-01 1.721930652856826782e-01 -6.746302545070648193e-02 3.350164741277694702e-02 -1.694316565990447998e-01 1.836382411420345306e-02 2.481481246650218964e-02 -5.367069244384765625e-01 1.734221167862415314e-02 -5.091569200158119202e-02 4.622313752770423889e-02 2.057313919067382812e-01
-3.358845412731170654e-02 -3.409226536750793457e-01 1.581606268882751465e-01 -2.739565446972846985e-02 1.950668096542358398e-01 6.511674076318740845e-02 -7.119385153055191040e-02 -1.674945503473281860e-01 1.188209950923919678e-01 3.028121590614318848e-02 -1.544435471296310425e-01 -1.866298019886016846e-01 1.863535195589065552e-01 5.225878581404685974e-02 -3.792533874511718750e-01 -2.481524944305419922e-01 3.017959594726562500e-01 -1.027508154511451721e-01 1.014572158455848694e-01 7.849384099245071411e-02 -2.600064966827630997e-03 -1.867705024778842926e-02 -1.067495346069335938e-01 -1.046943571418523788e-02 -3.251154348254203796e-02 6.325893849134445190e-02 -1.875907648354768753e-03 -2.895817160606384277e-01 -1.765382885932922363e-01 -4.856459796428680420e-02 -1.592847704887390137e-01 4.325550794601440430e-01
-2.129131704568862915e-01 -1.996686160564422607e-01 -5.954035371541976929e-02 -2.441058158874511719e-01 -7.423780113458633423e-02 -6.660062074661254883e-02 1.300279200077056885e-01 1.007156446576118469e-01 8.469259738922119141e-02 1.820609271526336670e-01 -3.336178958415985107e-01 -1.577769666910171509e-01 2.073555141687393188e-01 -1.263568103313446045e-01 -4.403634369373321533e-02 -7.001074030995368958e-03 2.022934854030609131e-01 -3.605260252952575684e-01 -2.133521139621734619e-01 2.864358760416507721e-02 -5.481930822134017944e-02 1.733290404081344604e-01 -4.134296178817749023e-01 -7.977363467216491699e-02 -3.002947382628917694e-02 -1.115567684173583984e-01 -6.304693873971700668e-03 -2.761673927307128906e-01 1.012497395277023315e-01 1.547824591398239136e-01 1.311559975147247314e-01 -9.253509342670440674e-02
-1.590122878551483154e-01 -3.900445699691772461e-01 2.126589044928550720e-02 -1.695501655340194702e-01 3.327988460659980774e-02 -2.373676151037216187e-01 2.089062780141830444e-01 9.993325918912887573e-02 2.994842529296875000e-01 1.537665426731109619e-01 -3.042186796665191650e-01 7.407545298337936401e-02 -4.181887209415435791e-02 7.045532763004302979e-02 6.067093927413225174e-03 -2.596103549003601074e-01 8.317509293556213379e-02 -1.320736259222030640e-01 -7.575606554746627808e-02 6.445554643869400024e-02 2.038982808589935303e-01 -5.260104313492774963e-02 -1.933078169822692871e-01 -2.699443697929382324e-02 8.171864598989486694e-02 -1.282671093940734863e-01 1.990073919296264648e-02 -2.674374580383300781e-01 3.908255398273468018e-01 -1.468427181243896484e-01 -9.567873179912567139e-02 3.973591327667236328e-02
-8.301649987697601318e-02 -9.152370691299438477e-02 -2.730148136615753174e-01 -2.106026560068130493e-01 -2.572879195213317871e-02 4.933771118521690369e-02 4.330601543188095093e-02 -1.661744900047779083e-02 8.756528794765472412e-02 -3.990021347999572754e-02 3.743266861420124769e-04 4.738445207476615906e-02 1.563462913036346436e-01 -1.771391779184341431e-01 -2.874583601951599121e-01 -3.513759970664978027e-01 1.318517774343490601e-01 -3.389365375041961670e-01 -1.806833967566490173e-02 -2.348895370960235596e-01 -1.018305718898773193e-01 1.794498562812805176e-01 -5.030989274382591248e-02 2.146390229463577271e-01 2.602574229240417480e-02 -6.692522764205932617e-02 2.830378115177154541e-01 -3.239192962646484375e-01 -1.644999831914901733e-01 -1.959857344627380371e-01 4.132586345076560974e-02 2.255316227674484253e-01
7.512483280152082443e-03 -2.437621951103210449e-01 -1.807222142815589905e-03 -2.227882482111454010e-02 1.165540516376495361e-01 -3.797754272818565369e-02 4.441980421543121338e-01 1.248544454574584961e-01 2.637473493814468384e-02 3.091002404689788818e-01 4.473455995321273804e-02 -1.055325120687484741e-01 8.989439904689788818e-02 -8.040986955165863037e-02 -2.009719423949718475e-02 -1.931402981281280518e-01 8.415374904870986938e-02 -1.438164561986923218e-01 -1.256606578826904297e-01 1.970282495021820068e-01 -1.580532938241958618e-01 1.373357623815536499e-01 -2.294261902570724487e-01 -1.387776900082826614e-02 -1.628737337887287140e-02 1.770863831043243408e-01 2.042999416589736938e-01 -2.943518161773681641e-01 3.749695420265197754e-01 -1.390676386654376984e-02 -1.201956048607826233e-01 -2.370018810033798218e-01
-2.232073545455932617e-01 -7.862341403961181641e-02 -1.221452131867408752e-01 -1.942465603351593018e-01 1.291728466749191284e-01 -1.575186997652053833e-01 3.640195429325103760e-01 -3.695737943053245544e-02 3.112082555890083313e-02 4.620425105094909668e-01 -3.532974123954772949e-01 1.995285414159297943e-02 -3.390558063983917236e-02 1.032323390245437622e-02 -6.466925144195556641e-02 5.899445712566375732e-02 1.663513630628585815e-01 -2.083936184644699097e-01 -4.427008703351020813e-02 -6.594003736972808838e-02 -4.978245124220848083e-02 1.818238198757171631e-01 -3.268209993839263916e-01 -1.689325645565986633e-02 -1.649798899888992310e-01 8.653636276721954346e-02 1.425236910581588745e-01 -2.299870550632476807e-01 1.631513386964797974e-01 1.031322702765464783e-01 4.659461230039596558e-02 7.666672463528811932e-04
6.776780635118484497e-02 -3.219588994979858398e-01 -1.671642810106277466e-01 -1.994411945343017578e-01 5.035164579749107361e-02 1.030456572771072388e-01 6.335197389125823975e-02 1.357774715870618820e-02 1.117284074425697327e-01 2.564556896686553955e-02 -2.202502638101577759e-01 -7.774479687213897705e-02 3.172969222068786621e-01 5.234748497605323792e-02 -2.559146583080291748e-01 -2.372840046882629395e-01 1.143471077084541321e-01 -4.092799127101898193e-01 -7.024532556533813477e-02 -1.867527663707733154e-01 -5.493400245904922485e-02 -1.174945011734962463e-01 -1.386029869318008423e-01 9.235820919275283813e-02 9.196163713932037354e-02 3.951142728328704834e-02 2.356605976819992065e-01 -7.391630113124847412e-02 -2.451363801956176758e-01 -4.860447719693183899e-02 1.259602606296539307e-01 3.153902888298034668e-01
2.201998829841613770e-01 -7.426703721284866333e-02 -5.789305642247200012e-02 -5.657026171684265137e-02 -2.076670154929161072e-02 -1.502665281295776367e-01 9.943562000989913940e-02 3.875239938497543335e-02 5.352045223116874695e-02 1.772272884845733643e-01 9.103186428546905518e-02 -6.123927608132362366e-02 4.516280889511108398e-01 4.504185914993286133e-02 -2.543105781078338623e-01 -1.297730356454849243e-01 4.491620361804962158e-01 -1.572676301002502441e-01 8.424517512321472168e-02 -6.476266682147979736e-02 1.044716686010360718e-01 2.227188348770141602e-01 -6.903223693370819092e-02 -2.679261751472949982e-02 -1.887254789471626282e-02 2.077149450778961182e-01 6.833489984273910522e-02 -2.124637812376022339e-01 3.107392489910125732e-01 9.004918485879898071e-02 -2.583677470684051514e-01 5.210907757282257080e-02
6.216666102409362793e-02 1.952657103538513184e-01 1.036140173673629761e-01 -1.430093795061111450e-01 6.823401898145675659e-02 -1.243084371089935303e-01 -9.936970658600330353e-03 1.099332571029663086e-01 7.064486294984817505e-02 9.715270996093750000e-02 2.172851003706455231e-02 2.765873633325099945e-02 2.962892316281795502e-02 -2.596767060458660126e-02 -8.556842058897018433e-02 -2.053558379411697388e-01 5.057488679885864258e-01 3.905284404754638672e-02 -1.534791011363267899e-02 -3.346782177686691284e-02 -2.589577138423919678e-01 4.922600835561752319e-02 -1.122586503624916077e-01 4.903278499841690063e-02 -2.711161039769649506e-02 2.531246840953826904e-01 1.686629503965377808e-01 -4.770401120185852051e-01 3.700657784938812256e-01 9.914078563451766968e-02 -9.016406536102294922e-02 9.452430158853530884e-02
2.400391995906829834e-01 -2.933197617530822754e-01 -2.517174482345581055e-01 -1.450484246015548706e-01 7.099769264459609985e-02 -2.956160530447959900e-02 2.428690046072006226e-01 -2.370589226484298706e-01 1.308916956186294556e-01 3.087542951107025146e-01 -7.300520688295364380e-02 5.914631485939025879e-02 8.068063855171203613e-02 -2.317110896110534668e-01 -1.504991650581359863e-01 -1.762170642614364624e-01 -4.039130732417106628e-02 -1.866080313920974731e-01 -2.619538903236389160e-01 3.324454417452216148e-03 1.241700276732444763e-01 -4.298118501901626587e-02 3.166036307811737061e-02 2.009306102991104126e-01 -1.613413691520690918e-01 1.593110114336013794e-01 2.939463853836059570e-01 -1.994743347167968750e-01 -8.053482323884963989e-02 2.499201148748397827e-01 -2.461513876914978027e-02 6.908002495765686035e-02
4.247044399380683899e-02 -3.139415383338928223e-01 -5.464906617999076843e-02 -1.202854514122009277e-01 1.364244222640991211e-01 1.234452575445175171e-01 1.475027948617935181e-01 4.160888493061065674e-01 4.610138013958930969e-02 -9.452798403799533844e-03 -5.687448382377624512e-02 -4.682733118534088135e-02 -6.305021792650222778e-02 -2.771355509757995605e-01 -3.169623315334320068e-01 3.184792026877403259e-02 1.491858363151550293e-01 -5.853982269763946533e-02 -8.134313672780990601e-02 1.455163657665252686e-01 3.039545416831970215e-01 3.739286586642265320e-02 1.953935250639915466e-02 -3.274458348751068115e-01 8.818374574184417725e-02 1.475798040628433228e-01 1.013654023408889771e-01 -3.961511254310607910e-01 -4.585000127553939819e-02 -5.339903011918067932e-02 -3.575533255934715271e-02 7.536730170249938965e-02
-2.724843323230743408e-01 -2.109555006027221680e-01 7.640052121132612228e-03 -3.360644578933715820e-01 7.446533441543579102e-02 -8.020294830203056335e-03 9.491206705570220947e-02 -1.510449200868606567e-01 1.774860173463821411e-01 2.247267216444015503e-01 -3.030474185943603516e-01 -2.360590174794197083e-02 -7.871258258819580078e-02 1.106906589120626450e-02 -2.510209679603576660e-01 -2.494672238826751709e-01 -1.283326535485684872e-03 -1.070819646120071411e-01 -2.689343988895416260e-01 -3.365866541862487793e-01 7.433763891458511353e-02 -9.477923624217510223e-03 1.951299160718917847e-01 -3.598948940634727478e-02 -8.699332922697067261e-02 3.107332885265350342e-01 1.005213335156440735e-01 -2.423495203256607056e-01 -6.296864151954650879e-02 -4.226575139909982681e-03 -7.621736824512481689e-02 5.834362935274839401e-03
1.538782962597906590e-03 -1.989826560020446777e-01 -1.092844903469085693e-01 -4.920717179775238037e-01 2.003870010375976562e-01 -1.849977374076843262e-01 1.104371845722198486e-01 -3.631021454930305481e-02 5.808692798018455505e-02 8.397810161113739014e-02 1.397298276424407959e-01 -2.290052473545074463e-01 3.695002943277359009e-02 1.941586285829544067e-01 -1.422228217124938965e-01 -2.544097900390625000e-01 9.111840277910232544e-02 1.676454395055770874e-01 8.822225034236907959e-02 2.896074652671813965e-01 -6.787219643592834473e-02 5.189701914787292480e-03 -1.898285746574401855e-01 9.334464371204376221e-02 1.020988076925277710e-01 2.430395483970642090e-01 1.689759194850921631e-01 -2.465184628963470459e-01 -1.161389146000146866e-02 -2.635742723941802979e-01 -9.501156746409833431e-04 -7.845155894756317139e-02
2.570883929729461670e-01 -2.219053506851196289e-01 -1.144063770771026611e-01 -1.973806470632553101e-01 1.250681877136230469e-01 4.129622876644134521e-02 1.400325894355773926e-01 -2.171579748392105103e-01 1.011575087904930115e-01 2.847617864608764648e-01 -1.365365236997604370e-01 3.974105045199394226e-02 -1.891775429248809814e-01 1.475121229887008667e-01 1.530592143535614014e-02 -1.276252269744873047e-01 1.282703280448913574e-01 -9.629609994590282440e-03 1.874016225337982178e-01 -3.733989298343658447e-01 6.094265356659889221e-02 1.371445506811141968e-01 -6.694206036627292633e-03 -1.245358288288116455e-01 2.685215771198272705e-01 2.496516406536102295e-01 2.498373389244079590e-01 -2.597076296806335449e-01 4.372001066803932190e-02 1.267540454864501953e-01 -1.388637423515319824e-01 1.793347299098968506e-01
1.202601268887519836e-01 -2.230833619832992554e-01 -3.326225327327847481e-03 -3.730822503566741943e-01 2.454820275306701660e-01 -1.404746063053607941e-02 8.649132400751113892e-02 1.466061919927597046e-01 -5.858033522963523865e-02 1.856812536716461182e-01 -2.030785977840423584e-01 2.526658475399017334e-01 1.278370022773742676e-01 -1.330154240131378174e-01 -1.881883293390274048e-01 -4.085442721843719482e-01 2.416789233684539795e-01 -2.464275956153869629e-01 -1.352431327104568481e-01 4.991833120584487915e-02 -1.524893492460250854e-01 -1.735317558050155640e-01 4.846777766942977905e-02 -1.612973213195800781e-01 -3.790558502078056335e-02 1.496169120073318481e-01 1.001778692007064819e-01 -2.292290478944778442e-01 2.360188215970993042e-02 -3.648680821061134338e-02 1.456346549093723297e-02 1.327936351299285889e-01
1.943707168102264404e-01 -2.578393220901489258e-01 3.486028406769037247e-03 -2.763340249657630920e-02 1.676627695560455322e-01 -2.159862518310546875e-01 1.504173278808593750e-01 2.222528904676437378e-01 1.643347144126892090e-01 2.710478901863098145e-01 -1.762215197086334229e-01 -2.366515845060348511e-01 8.701957017183303833e-02 -1.246197987347841263e-02 -1.873225867748260498e-01 -1.137959063053131104e-01 1.887996941804885864e-01 -1.230262890458106995e-01 -6.892763823270797729e-02 1.666745245456695557e-01 -2.091558277606964111e-01 -3.267741799354553223e-01 -1.435207426548004150e-01 -6.431224942207336426e-02 -1.734034568071365356e-01 1.468865126371383667e-01 1.083694100379943848e-01 -2.133961766958236694e-01 -1.808884888887405396e-01 -2.404216378927230835e-01 9.995793551206588745e-02 1.920098662376403809e-01
-6.353971362113952637e-02 -2.569565474987030029e-01 -1.849109120666980743e-02 -2.608812414109706879e-02 -4.969572648406028748e-02 -1.381843835115432739e-01 -1.174910888075828552e-01 1.890079677104949951e-01 6.237606331706047058e-02 3.015595376491546631e-01 -1.259510219097137451e-01 -1.930769383907318115e-01 3.609620630741119385e-01 -2.398368716239929199e-02 -3.403487503528594971e-01 -1.881361007690429688e-01 2.481127083301544189e-01 -5.382527410984039307e-02 1.347797662019729614e-01 1.257604211568832397e-01 -1.864803135395050049e-01 -3.783636260777711868e-03 -3.256162703037261963e-01 -1.301006078720092773e-01 4.663549736142158508e-02 1.165336966514587402e-01 1.771588176488876343e-01 -1.040228158235549927e-01 -8.637871593236923218e-03 -1.348016709089279175e-01 -2.737882435321807861e-01 -1.428332775831222534e-01
1.112336888909339905e-01 2.387260459363460541e-02 -1.772259324789047241e-01 -3.152712062001228333e-02 1.830609738826751709e-01 7.378475368022918701e-02 1.916874200105667114e-02 1.667854040861129761e-01 3.598671853542327881e-01 1.323025077581405640e-01 -1.514188200235366821e-01 -2.581350207328796387e-01 8.582247793674468994e-02 1.758905798196792603e-01 -1.308319903910160065e-02 3.384875133633613586e-02 -8.861502259969711304e-02 -1.135696992278099060e-01 -3.125333413481712341e-02 -2.068792283535003662e-01 1.168843284249305725e-01 -5.609872564673423767e-02 -1.568285375833511353e-01 1.736871600151062012e-01 -2.515505552291870117e-01 9.019809216260910034e-02 1.299091577529907227e-01 -4.116161465644836426e-01 2.514495551586151123e-01 3.476469814777374268e-01 -1.330743879079818726e-01 1.253582835197448730e-01
-1.538602709770202637e-01 -2.186632603406906128e-01 4.050441086292266846e-02 -1.527856588363647461e-01 2.325684130191802979e-01 -5.813584849238395691e-02 2.899769246578216553e-01 1.034829244017601013e-01 1.871687769889831543e-01 6.295181810855865479e-02 -2.579992711544036865e-01 -9.462408721446990967e-03 2.663609012961387634e-02 -5.906152725219726562e-02 -2.417706549167633057e-01 5.791049078106880188e-02 2.092348039150238037e-01 -1.630129292607307434e-02 6.397965550422668457e-02 3.704747557640075684e-01 1.281842291355133057e-01 5.548981949687004089e-02 1.314742714166641235e-01 -3.873945027589797974e-02 2.422140091657638550e-01 -1.015448123216629028e-01 3.030034303665161133e-01 -3.309048414230346680e-01 1.246230155229568481e-01 -1.881060302257537842e-01 -5.308526381850242615e-02 -1.786229163408279419e-01
2.819546461105346680e-01 -1.753912493586540222e-02 -6.875397264957427979e-02 -2.011716216802597046e-01 2.241604030132293701e-01 -5.121561884880065918e-02 1.620276719331741333e-01 2.721403352916240692e-02 3.263427019119262695e-01 9.548617154359817505e-02 -2.069756239652633667e-01 -1.366388201713562012e-01 -4.811475798487663269e-02 9.972921758890151978e-02 -3.453697562217712402e-01 -3.026542067527770996e-01 7.598203420639038086e-02 -1.946014910936355591e-01 2.330510877072811127e-02 1.885464191436767578e-01 -2.296866327524185181e-01 -1.220168396830558777e-01 -1.481632292270660400e-01 2.203552126884460449e-01 1.391937881708145142e-01 -7.438996108248829842e-04 1.532767117023468018e-01 -1.582473963499069214e-01 3.949706628918647766e-02 1.331565082073211670e-01 -2.965013384819030762e-01 -4.314353689551353455e-02
3.069180250167846680e-02 -1.032046675682067871e-01 -2.531735002994537354e-01 -1.898342221975326538e-01 1.443320810794830322e-01 -7.950393110513687134e-02 3.214976191520690918e-02 4.558888822793960571e-02 5.993391573429107666e-02 -8.737691491842269897e-02 -1.688214242458343506e-01 -1.240570396184921265e-01 1.408407986164093018e-01 2.285821735858917236e-01 -3.280824422836303711e-01 -3.160306215286254883e-01 1.341344267129898071e-01 -7.161770761013031006e-02 1.669347845017910004e-02 2.830304391682147980e-02 -1.435433030128479004e-01 1.319288909435272217e-01 -3.195427954196929932e-01 7.029124349355697632e-02 -1.883127726614475250e-02 -7.142376899719238281e-02 -1.796581298112869263e-01 -2.514541149139404297e-01 -5.408093333244323730e-02 1.791278570890426636e-01 -2.545640766620635986e-01 3.914787471294403076e-01
-1.563421934843063354e-01 -2.341910153627395630e-01 9.063041955232620239e-02 -1.657924205064773560e-01 6.614880263805389404e-02 1.376660466194152832e-01 2.922946214675903320e-02 1.816148161888122559e-01 1.959788054227828979e-01 3.541937172412872314e-01 -3.285135328769683838e-02 -2.085432410240173340e-02 9.843635559082031250e-02 -6.182900443673133850e-02 1.687248051166534424e-01 1.970871835947036743e-01 2.484418898820877075e-01 -1.360021382570266724e-01 1.412869542837142944e-01 -1.861607134342193604e-01 -8.602642267942428589e-02 1.212908476591110229e-01 -8.007198572158813477e-03 5.936624854803085327e-02 -1.288380026817321777e-01 3.639989495277404785e-01 3.497421741485595703e-01 -2.740207910537719727e-01 2.608198225498199463e-01 -2.610474824905395508e-02 6.865039467811584473e-02 3.442060947418212891e-02
1.071674972772598267e-01 -9.215475060045719147e-03 5.448896437883377075e-03 -6.641950458288192749e-03 3.460637331008911133e-01 2.810203842818737030e-02 -1.193945184350013733e-01 2.094364017248153687e-01 1.761735528707504272e-01 -6.220213323831558228e-02 -3.516446352005004883e-01 1.072643920779228210e-01 1.378321647644042969e-01 -1.551711410284042358e-01 -3.992617130279541016e-01 -6.984515488147735596e-02 7.082126289606094360e-02 1.177791282534599304e-01 -9.515058249235153198e-02 1.813796907663345337e-01 1.386522054672241211e-01 9.877742826938629150e-02 -1.596566736698150635e-01 -1.183179169893264771e-01 4.413188248872756958e-02 5.924174562096595764e-02 2.577771544456481934e-01 -3.858735561370849609e-01 -4.849359020590782166e-02 -5.317095667123794556e-02 -1.846864074468612671e-01 2.070147246122360229e-01
-6.403162330389022827e-02 -1.615874618291854858e-01 -4.575913771986961365e-02 -4.122852347791194916e-03 -1.171875223517417908e-01 -5.458277836441993713e-02 4.369326680898666382e-02 4.136803001165390015e-02 3.795842081308364868e-02 1.732666343450546265e-01 -1.001648902893066406e-01 -2.249719202518463135e-02 -2.423621267080307007e-01 -4.517602548003196716e-02 -1.665710657835006714e-01 -3.004086911678314209e-01 -3.677972033619880676e-02 -3.271801173686981201e-01 -2.558335959911346436e-01 -2.328625321388244629e-01 1.932765394449234009e-01 -2.075336687266826630e-02 2.001447677612304688e-01 -1.459090411663055420e-01 -7.256889343261718750e-02 2.621194720268249512e-02 3.228767812252044678e-01 -4.350647032260894775e-01 -9.634201973676681519e-02 1.802714914083480835e-01 -1.532028317451477051e-01 1.860888600349426270e-01
3.196955323219299316e-01 -1.231498569250106812e-01 -1.241943165659904480e-01 -1.315854787826538086e-01 2.318745404481887817e-01 2.184639126062393188e-01 1.862107664346694946e-01 -5.998261645436286926e-02 1.026337221264839172e-02 5.517213791608810425e-02 -6.202201172709465027e-02 -2.743933908641338348e-02 -2.411885261535644531e-01 -3.250404447317123413e-02 -3.445023298263549805e-02 -1.886895447969436646e-01 2.959620058536529541e-01 -6.943922489881515503e-02 3.618164360523223877e-01 -2.975164651870727539e-01 3.872209414839744568e-02 1.003700569272041321e-01 -7.706104964017868042e-02 -1.717787832021713257e-01 4.753376543521881104e-02 1.169412732124328613e-01 1.471968740224838257e-01 -3.425630033016204834e-01 1.657986044883728027e-01 9.584099054336547852e-02 -9.593302011489868164e-02 2.160233557224273682e-01
-5.869025737047195435e-02 -1.606522947549819946e-01 -2.389671057462692261e-01 -2.850296199321746826e-01 2.519118785858154297e-01 -1.695876419544219971e-01 -5.532494187355041504e-02 -1.398015115410089493e-02 3.460596501827239990e-01 -9.256228059530258179e-02 -3.917800784111022949e-01 -3.193129599094390869e-02 -9.380286559462547302e-03 1.040839105844497681e-01 -7.841876894235610962e-02 -2.021381705999374390e-01 1.608902662992477417e-01 -3.249312341213226318e-01 5.052523314952850342e-02 2.204446345567703247e-01 1.645715534687042236e-01 1.002306044101715088e-01 1.150484606623649597e-01 1.116912662982940674e-01 -8.794479817152023315e-02 3.266134262084960938e-01 -5.267396196722984314e-02 -7.867354899644851685e-02 9.301487356424331665e-02 -6.642949581146240234e-02 -1.171172633767127991e-01 2.333670109510421753e-02
2.802148088812828064e-02 -2.627996504306793213e-01 2.733673155307769775e-02 -8.676421642303466797e-02 2.141942381858825684e-01 6.005177856422960758e-04 4.484440982341766357e-01 3.752744495868682861e-01 2.435068935155868530e-01 1.326327584683895111e-02 -3.200872987508773804e-02 3.354850783944129944e-02 -1.319654732942581177e-01 2.552518993616104126e-02 3.135755285620689392e-02 -2.599572837352752686e-01 -6.939258426427841187e-03 -3.332387208938598633e-01 -2.482917532324790955e-02 1.416527945548295975e-02 -1.223068833351135254e-01 1.599886454641819000e-02 2.048864811658859253e-01 -2.373077869415283203e-01 5.829442292451858521e-02 -8.906722068786621094e-03 2.735987603664398193e-01 -1.775885522365570068e-01 1.159717142581939697e-02 -9.640154242515563965e-02 -8.132205903530120850e-02 1.856876164674758911e-01
-8.076319843530654907e-02 -3.404525816440582275e-01 -6.393887102603912354e-02 -5.984907969832420349e-02 1.123974844813346863e-01 -5.937733128666877747e-02 2.644267976284027100e-01 5.347945541143417358e-02 3.083645105361938477e-01 2.435465157032012939e-02 -7.082504034042358398e-02 -3.064216375350952148e-01 8.956184610724449158e-03 -2.728302776813507080e-02 7.813020609319210052e-03 -4.095123335719108582e-02 -1.776526719331741333e-01 -5.152325630187988281e-01 2.406628876924514771e-01 1.584600508213043213e-01 7.727393507957458496e-02 -7.246434688568115234e-02 9.300837665796279907e-02 -2.486443966627120972e-01 9.720087982714176178e-03 5.286704003810882568e-02 1.022979430854320526e-02 -3.376592099666595459e-01 4.707129299640655518e-02 -2.272824943065643311e-02 -4.714721068739891052e-02 -9.524001739919185638e-03
-1.635560542345046997e-01 -5.420071631669998169e-02 2.278833091259002686e-02 -2.218562811613082886e-01 -1.233499124646186829e-01 -2.112234830856323242e-01 3.238374590873718262e-01 2.099405378103256226e-01 2.881554067134857178e-01 3.032467961311340332e-01 -4.013445973396301270e-01 -2.102880328893661499e-01 -4.638690873980522156e-02 4.952821508049964905e-02 5.675021931529045105e-02 2.402970334514975548e-03 1.243332996964454651e-01 -6.497387588024139404e-02 1.056151837110519409e-01 1.249445788562297821e-02 1.430382672697305679e-02 -8.817833848297595978e-03 -1.976923346519470215e-01 2.823732197284698486e-01 -5.940472334623336792e-02 1.297263056039810181e-01 1.587240546941757202e-01 -5.882630497217178345e-02 1.321241855621337891e-01 -6.967346370220184326e-02 -3.073872625827789307e-01 8.817028999328613281e-02
-6.228503212332725525e-02 -1.709501743316650391e-01 -3.218759596347808838e-01 -4.220549464225769043e-01 -5.270078778266906738e-02 -1.584704518318176270e-01 -6.511320173740386963e-02 7.735235244035720825e-02 1.963810771703720093e-01 1.718343496322631836e-01 -3.414040207862854004e-01 4.825143516063690186e-02 1.423508976586163044e-03 5.294524133205413818e-02 1.816382631659507751e-03 -1.805984973907470703e-01 2.122131884098052979e-01 -2.342630624771118164e-01 1.508445851504802704e-02 2.428597062826156616e-01 -2.126173116266727448e-02 6.936959922313690186e-02 2.838973142206668854e-02 -1.321930736303329468e-01 -4.884994775056838989e-02 -1.119447126984596252e-01 -7.641304284334182739e-02 -1.697773337364196777e-01 3.213561475276947021e-01 -1.984760016202926636e-01 -1.748998463153839111e-01 1.383691281080245972e-01
-2.917127311229705811e-01 -1.440450549125671387e-01 -3.296795785427093506e-01 -3.169747889041900635e-01 3.113558590412139893e-01 -5.499139800667762756e-02 -1.157451719045639038e-01 2.146796137094497681e-01 1.612328886985778809e-01 1.228004544973373413e-01 -1.340585947036743164e-01 2.430755496025085449e-01 -5.361426994204521179e-02 2.792191803455352783e-01 -1.150509417057037354e-01 -2.255674004554748535e-01 2.356841713190078735e-01 -1.624335497617721558e-01 -5.177658982574939728e-03 1.676856726408004761e-01 6.003377959132194519e-02 1.447691619396209717e-01 -8.987058699131011963e-02 -1.588811278343200684e-01 -1.590097099542617798e-01 8.245383389294147491e-03 6.834011524915695190e-02 -1.692754030227661133e-01 -6.162324175238609314e-02 -1.062215119600296021e-02 -1.095867529511451721e-01 1.410619020462036133e-01
-6.637767702341079712e-02 -7.065249979496002197e-02 -2.980028092861175537e-01 -1.024116724729537964e-01 -2.352582067251205444e-01 -2.116247080266475677e-02 -9.988242387771606445e-02 2.325985953211784363e-02 -3.730410337448120117e-02 -1.894489303231239319e-02 -3.617505133152008057e-01 -2.385536730289459229e-01 2.562261000275611877e-02 8.382821083068847656e-02 -2.445078045129776001e-01 -6.559312809258699417e-03 7.296142727136611938e-02 -1.271805018186569214e-01 -7.569443434476852417e-02 1.998298056423664093e-02 -3.218810856342315674e-01 8.108529448509216309e-02 -2.992013394832611084e-01 -1.083097793161869049e-02 2.253495007753372192e-01 -3.065774589776992798e-02 3.553715720772743225e-02 -4.026580750942230225e-01 4.479046911001205444e-02 -8.588044345378875732e-02 7.118069380521774292e-02 3.330896496772766113e-01
-9.920767694711685181e-02 -1.369343996047973633e-01 1.106536313891410828e-01 -2.505556344985961914e-01 -3.684325516223907471e-02 -7.435023039579391479e-02 1.852699369192123413e-01 1.415018141269683838e-01 2.212526351213455200e-01 2.423973232507705688e-01 -3.422797620296478271e-01 -1.507358998060226440e-01 2.132026404142379761e-01 6.100547313690185547e-02 -1.950733363628387451e-02 1.279138624668121338e-01 2.083438187837600708e-01 -8.760023862123489380e-02 -1.192697659134864807e-01 -4.029437899589538574e-01 1.592103242874145508e-01 -2.126801311969757080e-01 -2.977795302867889404e-01 2.280158549547195435e-02 -3.272907435894012451e-02 -9.410229325294494629e-02 1.935877799987792969e-01 -1.741024255752563477e-01 1.559368371963500977e-01 9.142923355102539062e-02 -1.426043510437011719e-01 5.896371230483055115e-02
-1.689396798610687256e-01 -1.535736322402954102e-01 -3.721310496330261230e-01 -2.470250874757766724e-01 1.883004456758499146e-01 -3.672682913020253181e-03 -2.012387514114379883e-01 2.488747090101242065e-01 1.447564959526062012e-01 2.453347444534301758e-01 -2.400647848844528198e-01 2.189146876335144043e-01 -1.205792650580406189e-01 2.875856757164001465e-01 -1.211170330643653870e-01 -1.982398182153701782e-01 6.636366248130798340e-02 7.981509715318679810e-02 -3.472350910305976868e-02 1.926690638065338135e-01 4.331193491816520691e-02 9.266563504934310913e-02 7.848518341779708862e-02 2.177651524543762207e-01 -1.748609989881515503e-01 3.548340871930122375e-02 1.649284362792968750e-02 -3.004905283451080322e-01 8.201050013303756714e-02 -8.088003844022750854e-02 -1.459191143512725830e-01 4.945756867527961731e-02
1.654222756624221802e-01 -3.324689865112304688e-01 2.052984386682510376e-01 -1.141339018940925598e-01 2.757696807384490967e-01 7.682049274444580078e-02 4.328190535306930542e-02 1.088377386331558228e-01 1.501651704311370850e-01 3.505140915513038635e-02 -3.400684520602226257e-02 -2.897863984107971191e-01 -8.698864281177520752e-02 1.586550474166870117e-02 -2.909762561321258545e-01 -1.600114852190017700e-01 4.217109084129333496e-01 -1.745013892650604248e-01 -1.192649304866790771e-01 9.125763177871704102e-02 -2.363169640302658081e-01 -4.730271548032760620e-02 -2.892147302627563477e-01 -1.279677599668502808e-01 5.150712653994560242e-02 1.671462804079055786e-01 3.326427564024925232e-02 -1.705439388751983643e-01 -7.277141511440277100e-02 -9.462166577577590942e-02 -3.491592407226562500e-02 1.380524337291717529e-01
-6.390073895454406738e-02 -1.363349854946136475e-01 -3.753192126750946045e-01 -2.293783277273178101e-01 8.037149161100387573e-02 5.289261043071746826e-02 2.437669970095157623e-02 -6.584576517343521118e-02 -9.810470044612884521e-02 1.956686377525329590e-01 5.829950049519538879e-02 -1.821367740631103516e-01 1.301712840795516968e-01 -2.297947555780410767e-01 -2.174321264028549194e-01 -1.326368600130081177e-01 1.034712642431259155e-01 -2.373758703470230103e-01 2.838293462991714478e-02 -4.868383705615997314e-02 -2.301601767539978027e-01 1.104853376746177673e-01 -1.834625452756881714e-01 2.116064727306365967e-01 1.538407504558563232e-01 6.216435506939888000e-02 1.422195881605148315e-01 -2.786419987678527832e-01 -1.863387376070022583e-01 -1.513167470693588257e-01 1.345115453004837036e-01 3.682434558868408203e-01
5.162517353892326355e-02 -3.025119304656982422e-01 -9.679599106311798096e-02 -1.447905302047729492e-01 1.065633669495582581e-01 1.301356703042984009e-01 -6.919989734888076782e-02 -3.256793692708015442e-02 1.280336827039718628e-01 7.398916780948638916e-02 -4.314776062965393066e-01 4.757481440901756287e-02 -1.351261883974075317e-01 9.034070372581481934e-02 1.670489460229873657e-01 -9.908460825681686401e-02 -7.030532509088516235e-02 -2.729087173938751221e-01 9.952387213706970215e-02 -2.968283593654632568e-01 1.961208432912826538e-01 1.763714402914047241e-01 -2.302454560995101929e-01 -8.950589597225189209e-02 1.134592369198799133e-01 1.593592613935470581e-01 2.397265136241912842e-01 -1.966720372438430786e-01 1.503095626831054688e-01 -9.824471175670623779e-02 -2.990642189979553223e-01 5.263053253293037415e-02
1.444084197282791138e-01 -3.157806396484375000e-01 1.037430092692375183e-01 -2.713024020195007324e-01 1.163116544485092163e-01 -7.239506393671035767e-02 -6.909531354904174805e-02 -3.085034340620040894e-02 -5.393940955400466919e-02 2.076405435800552368e-01 -1.421022266149520874e-01 5.577245354652404785e-02 1.676310300827026367e-01 -2.021106332540512085e-01 -1.423323899507522583e-01 -3.649941086769104004e-01 1.786056160926818848e-01 -2.613249123096466064e-01 6.923605501651763916e-02 4.162389039993286133e-02 -1.428006738424301147e-01 2.097615897655487061e-01 -2.243769615888595581e-01 -2.460598498582839966e-01 1.275690365582704544e-02 4.262520000338554382e-02 2.037587314844131470e-01 -1.990934908390045166e-01 1.460439115762710571e-01 -2.499534785747528076e-01 -1.358456909656524658e-01 -1.068442538380622864e-01
1.307032704353332520e-01 -1.534481626003980637e-02 -2.311947047710418701e-01 9.348758496344089508e-03 4.419898092746734619e-01 9.655018895864486694e-02 3.494245931506156921e-02 1.567912399768829346e-01 2.188895940780639648e-01 1.528703272342681885e-01 -3.663709461688995361e-01 3.076630458235740662e-02 1.207903251051902771e-01 1.748766899108886719e-01 -1.933570206165313721e-01 -1.378612369298934937e-01 5.140015389770269394e-03 3.764280304312705994e-02 1.638145893812179565e-01 3.073729276657104492e-01 2.756266295909881592e-02 1.883315294981002808e-01 -1.032485738396644592e-01 9.806151688098907471e-02 8.431742340326309204e-02 6.557309068739414215e-03 3.198584616184234619e-01 -1.806757450103759766e-01 -1.774979680776596069e-01 1.230006664991378784e-01 1.375348120927810669e-01 6.101376563310623169e-02
-9.343250840902328491e-02 -2.434324324131011963e-01 -5.156977847218513489e-02 3.182505816221237183e-02 1.829977631568908691e-01 4.876181483268737793e-02 -1.133217662572860718e-01 -2.349094450473785400e-01 -1.699318885803222656e-01 1.042822599411010742e-01 2.345570921897888184e-02 -3.027566522359848022e-02 1.024830387905240059e-03 1.927939243614673615e-02 -2.458873540163040161e-01 -3.306146264076232910e-01 -2.620724737644195557e-01 -1.943126469850540161e-01 -3.644182980060577393e-01 -3.753277286887168884e-02 -2.325772494077682495e-01 -4.958351608365774155e-03 -3.152082860469818115e-02 1.806179732084274292e-01 4.533624276518821716e-02 2.124218195676803589e-01 1.332706660032272339e-01 -3.553687334060668945e-01 -5.800066888332366943e-02 1.304462105035781860e-01 -2.073644250631332397e-01 1.734988093376159668e-01
-9.014900028705596924e-02 -1.479275245219469070e-02 1.101173460483551025e-01 -3.435137867927551270e-01 6.516690552234649658e-02 2.636895049363374710e-03 1.078822910785675049e-01 -1.641702055931091309e-01 2.408484369516372681e-01 -6.774586439132690430e-02 -9.681317210197448730e-02 2.004008591175079346e-01 1.387962400913238525e-01 -4.093874245882034302e-02 -4.023356437683105469e-01 -2.040766030550003052e-01 1.308749318122863770e-01 -2.869231402873992920e-01 -2.612879574298858643e-01 -3.069995641708374023e-01 -1.221189275383949280e-01 -3.166440501809120178e-02 -9.785247594118118286e-02 -1.728560775518417358e-02 1.392638832330703735e-01 2.297555208206176758e-01 6.318432837724685669e-02 -2.860266566276550293e-01 9.281258285045623779e-02 -1.051898896694183350e-01 -1.191592887043952942e-01 4.963998869061470032e-02
-5.762009695172309875e-02 -1.673683077096939087e-01 -2.671201825141906738e-01 -2.930322885513305664e-01 1.368746459484100342e-01 3.018276393413543701e-02 3.972911536693572998e-01 1.555659174919128418e-01 4.223456233739852905e-02 3.744965195655822754e-01 -1.971428990364074707e-01 -2.826418876647949219e-01 -5.634434893727302551e-02 1.893327757716178894e-02 -3.636670112609863281e-02 1.133539751172065735e-01 9.512976557016372681e-02 -1.238392144441604614e-01 -9.352787747047841549e-04 -1.730221956968307495e-01 9.459581226110458374e-02 1.244600936770439148e-01 -3.170768618583679199e-01 -1.773114688694477081e-02 -2.781132161617279053e-01 1.303630787879228592e-02 1.968604922294616699e-01 -4.751857370138168335e-02 1.096926927566528320e-01 1.250226944684982300e-01 -4.018469527363777161e-02 6.205409392714500427e-02
1.906841248273849487e-01 -2.053930461406707764e-01 -5.020274966955184937e-02 1.311436790274456143e-04 3.135429322719573975e-02 -1.604252755641937256e-01 -1.129651367664337158e-01 3.953150287270545959e-02 7.409867644309997559e-02 1.880516111850738525e-01 7.454318553209304810e-02 8.649030327796936035e-02 1.764097064733505249e-01 5.742391198873519897e-02 -3.681136667728424072e-01 -1.021304875612258911e-01 4.365508854389190674e-01 -9.360683709383010864e-02 -1.051146015524864197e-01 1.311782631091773510e-03 -5.717191845178604126e-02 1.333056986331939697e-01 -2.009295523166656494e-01 1.136360988020896912e-01 -7.424078136682510376e-02 1.499296873807907104e-01 2.657567560672760010e-01 -2.874909639358520508e-01 6.161968037486076355e-02 -7.784903794527053833e-02 -3.448451459407806396e-01 -2.210965156555175781e-01
-4.910537600517272949e-02 -2.408073097467422485e-01 -3.460016250610351562e-01 -1.995548307895660400e-01 2.174156606197357178e-01 -1.007912456989288330e-01 -7.115668803453445435e-02 -5.455575138330459595e-02 -2.395632266998291016e-01 6.709299236536026001e-02 4.821332916617393494e-02 -1.465811431407928467e-01 8.305537700653076172e-02 -1.426577121019363403e-01 -3.955273628234863281e-01 -1.872355192899703979e-01 -3.685984015464782715e-02 -1.052217781543731689e-01 -2.061267346143722534e-01 -9.635593742132186890e-02 -1.685483902692794800e-01 -5.731693282723426819e-02 -1.020459085702896118e-01 1.242278441786766052e-01 1.938346624374389648e-01 5.446568876504898071e-02 2.266072630882263184e-01 -2.990985214710235596e-01 -1.712497696280479431e-02 8.424275368452072144e-02 1.782988160848617554e-01 2.605183720588684082e-01
1.392400264739990234e-01 5.943695828318595886e-02 -2.289644330739974976e-01 -3.492747545242309570e-01 5.989695340394973755e-02 8.297765627503395081e-03 1.351143866777420044e-01 -1.304050534963607788e-01 9.148319065570831299e-02 -1.386739779263734818e-02 -1.510218977928161621e-01 3.778827935457229614e-02 1.440767347812652588e-01 -2.060934714972972870e-02 -4.810135960578918457e-01 -3.147583007812500000e-01 2.494059801101684570e-01 -2.468911856412887573e-01 -3.542781108990311623e-03 -1.407711356878280640e-01 -7.240085303783416748e-02 5.402396433055400848e-03 -1.747522354125976562e-01 -3.780484572052955627e-02 -7.385588437318801880e-02 -1.305353455245494843e-02 2.720974087715148926e-01 -1.795498877763748169e-01 -1.464697867631912231e-01 6.012886762619018555e-03 -6.031344830989837646e-02 2.491255700588226318e-01
-1.466256566345691681e-02 -4.742338955402374268e-01 4.729912430047988892e-02 -1.294899615459144115e-03 1.195429787039756775e-01 8.575310930609703064e-03 2.573814094066619873e-01 6.933452188968658447e-02 -9.019313752651214600e-02 1.705173999071121216e-01 -1.955629736185073853e-01 -2.651027739048004150e-01 9.805782884359359741e-02 5.821283161640167236e-02 -4.954128991812467575e-03 -8.899691700935363770e-02 -2.925488352775573730e-01 -3.629519045352935791e-02 3.294864296913146973e-02 5.932660028338432312e-02 1.307110339403152466e-01 -2.801724672317504883e-01 -1.432484090328216553e-01 -1.632172167301177979e-01 -1.857524551451206207e-02 1.340007334947586060e-01 -5.739063769578933716e-02 -3.955262005329132080e-01 6.585434544831514359e-03 -1.886086761951446533e-01 -2.648403346538543701e-01 -5.005220696330070496e-02
-1.612550579011440277e-02 -2.272453159093856812e-02 -1.209712028503417969e-01 3.081758506596088409e-02 9.748736396431922913e-03 9.594821184873580933e-02 -1.176284812390804291e-02 7.194790989160537720e-02 3.781419992446899414e-01 2.737538516521453857e-01 -2.248702049255371094e-01 -1.210402101278305054e-01 -1.939752697944641113e-02 7.431376725435256958e-02 -7.914217561483383179e-02 -4.383407067507505417e-03 3.778484463691711426e-02 -1.249723806977272034e-01 9.555660188198089600e-02 -2.691343426704406738e-01 2.099353820085525513e-01 2.845949530601501465e-01 -1.224412843585014343e-01 -3.766850382089614868e-02 1.062740609049797058e-01 8.237213641405105591e-02 2.429037094116210938e-01 -5.090901851654052734e-01 1.067011579871177673e-01 2.862679362297058105e-01 -3.132645413279533386e-02 5.508466437458992004e-02
5.592295154929161072e-02 -2.729339599609375000e-01 -9.680562466382980347e-02 -1.540883779525756836e-01 7.085850089788436890e-02 -4.455101862549781799e-02 -2.540741860866546631e-02 3.622491657733917236e-01 -7.222613203339278698e-05 2.035507708787918091e-01 -2.211646139621734619e-01 9.461044520139694214e-02 -5.442283302545547485e-02 2.668672241270542145e-02 -2.421435713768005371e-01 -1.874660551548004150e-01 -1.650290489196777344e-01 -7.813531905412673950e-02 2.839950025081634521e-01 2.193360328674316406e-01 -3.139315545558929443e-02 -1.198136061429977417e-02 -3.972823172807693481e-02 3.370222076773643494e-02 -9.958685189485549927e-02 3.678500354290008545e-01 -1.866788268089294434e-01 -4.146038889884948730e-01 1.850682683289051056e-02 -1.357877999544143677e-01 -1.081265285611152649e-01 7.243903726339340210e-02
-1.444404721260070801e-01 -2.411978244781494141e-01 6.066844239830970764e-02 -3.159403502941131592e-01 -7.741738855838775635e-02 -1.611790210008621216e-01 6.003766134381294250e-02 -4.143881425261497498e-02 1.128718331456184387e-01 3.333938419818878174e-01 -1.428333669900894165e-01 -1.184756830334663391e-01 -2.114030122756958008e-01 9.935007989406585693e-02 -1.277462095022201538e-01 -1.742984354496002197e-01 1.267558634281158447e-01 -3.192796707153320312e-01 -3.084108233451843262e-01 -1.937083899974822998e-01 -2.327014692127704620e-02 -9.275072813034057617e-02 2.353006899356842041e-01 -1.247415319085121155e-01 -7.153857499361038208e-02 2.115814983844757080e-01 5.099708959460258484e-02 -3.189190924167633057e-01 -3.723745793104171753e-02 -7.291443645954132080e-02 -1.134475916624069214e-01 1.268536299467086792e-01
-2.521396577358245850e-01 -2.887586355209350586e-01 2.835254184901714325e-02 -1.429566890001296997e-01 1.209695637226104736e-01 -1.854990571737289429e-01 1.282609701156616211e-01 -1.229396928101778030e-02 1.994868516921997070e-01 2.133042067289352417e-01 -2.989575266838073730e-01 -2.362705320119857788e-01 -1.628982126712799072e-01 -1.333548501133918762e-02 -1.455660015344619751e-01 -2.003919184207916260e-01 2.490320652723312378e-01 -3.039740324020385742e-01 -3.504248261451721191e-01 -1.986828893423080444e-01 1.009458526968955994e-01 -3.430113196372985840e-02 1.414222717285156250e-01 -1.162072718143463135e-01 -1.517231017351150513e-01 8.050870895385742188e-02 8.573115617036819458e-02 -1.644597202539443970e-01 -3.753329440951347351e-02 -1.086312383413314819e-01 -8.233737945556640625e-02 -4.644452780485153198e-02
-4.917500913143157959e-02 -2.132689505815505981e-01 -3.490352034568786621e-01 -6.472432613372802734e-02 3.116461932659149170e-01 -6.230298802256584167e-02 -5.552248656749725342e-02 6.835676729679107666e-02 5.297228693962097168e-02 1.030611842870712280e-01 -5.508306622505187988e-02 2.411363273859024048e-02 -1.653607785701751709e-01 9.594604372978210449e-02 -2.446657717227935791e-01 2.887708321213722229e-02 2.799788862466812134e-02 -1.316181570291519165e-02 1.091878116130828857e-01 3.474638760089874268e-01 -3.469212055206298828e-01 8.422257751226425171e-02 9.730646014213562012e-02 -9.921366721391677856e-02 1.735116690397262573e-01 2.046796530485153198e-01 1.005284115672111511e-01 -3.683800995349884033e-01 2.281672209501266479e-01 1.047177612781524658e-02 1.131375655531883240e-01 1.997120678424835205e-01
1.893334388732910156e-01 1.313934475183486938e-01 3.839179500937461853e-02 -1.088223159313201904e-01 2.098730355501174927e-01 7.604364305734634399e-03 2.199658006429672241e-01 -1.481727808713912964e-01 2.741940021514892578e-01 1.702558696269989014e-01 -1.242202073335647583e-01 -1.970988065004348755e-01 1.071713566780090332e-01 4.068388044834136963e-02 -2.363392710685729980e-01 -2.964294254779815674e-01 2.717899680137634277e-01 -1.633126288652420044e-01 -1.464492827653884888e-01 -2.279494404792785645e-01 -7.692018151283264160e-02 9.795793145895004272e-02 -1.139393523335456848e-01 -5.350101366639137268e-02 2.305878698825836182e-01 2.027643658220767975e-02 1.585957109928131104e-01 -2.634491920471191406e-01 -7.983902096748352051e-02 -3.616693913936614990e-01 -1.127826422452926636e-01 2.161205932497978210e-02
1.114116907119750977e-01 -1.712420135736465454e-01 -1.265273243188858032e-02 -3.336485475301742554e-02 -4.615396726876497269e-03 7.685166597366333008e-02 1.529202014207839966e-01 -5.426105484366416931e-02 1.274206340312957764e-01 2.134052366018295288e-01 6.968178600072860718e-02 -8.698306977748870850e-02 -1.271204948425292969e-01 2.123457565903663635e-02 3.122083544731140137e-01 -3.297672048211097717e-02 -2.577094547450542450e-02 -3.337454199790954590e-01 2.547171339392662048e-02 -2.171676754951477051e-01 2.024745792150497437e-01 7.348825782537460327e-02 -6.106872111558914185e-02 2.291946485638618469e-02 -1.491507738828659058e-01 3.926325142383575439e-01 1.497141569852828979e-01 -5.433968901634216309e-01 2.188834361732006073e-02 4.647741466760635376e-02 -1.546463221311569214e-01 6.477061659097671509e-02
-1.990992128849029541e-01 -1.420126855373382568e-01 -2.061350457370281219e-02 -1.236833631992340088e-01 -9.160219877958297729e-02 -9.365919232368469238e-02 2.233158499002456665e-01 2.818335890769958496e-01 -1.038935333490371704e-01 5.265885964035987854e-02 -1.196046173572540283e-02 -4.385673403739929199e-01 1.823352426290512085e-01 -1.837998032569885254e-01 1.051087155938148499e-01 -3.927385509014129639e-01 6.831782404333353043e-03 -8.721277862787246704e-02 -2.363497577607631683e-02 -1.520201563835144043e-02 1.280063390731811523e-01 1.039525866508483887e-01 -1.739433035254478455e-02 1.706936024129390717e-02 -2.727067284286022186e-02 -7.153046317398548126e-03 6.238113343715667725e-02 -4.540631175041198730e-01 1.616318523883819580e-01 -4.184145480394363403e-02 -2.542105615139007568e-01 -6.996936630457639694e-03
1.483867913484573364e-01 -3.227000236511230469e-01 -3.666519373655319214e-02 -2.082639187574386597e-01 -2.714128606021404266e-02 2.167381495237350464e-01 -2.061480283737182617e-01 -4.006468132138252258e-02 7.393974810838699341e-02 4.117162153124809265e-02 -1.650816798210144043e-01 -4.791869968175888062e-02 1.402178853750228882e-01 1.040106490254402161e-01 -1.705204844474792480e-01 -2.277932018041610718e-01 2.843356430530548096e-01 -9.777412563562393188e-02 9.035959839820861816e-02 -2.320802658796310425e-01 -2.765313982963562012e-01 1.079323291778564453e-01 -1.406637728214263916e-01 1.428233683109283447e-01 2.341571450233459473e-01 2.742933928966522217e-01 1.863854825496673584e-01 -2.624464333057403564e-01 5.441489815711975098e-02 -2.209762930870056152e-01 8.331220597028732300e-02 1.265073418617248535e-01
2.018786817789077759e-01 -3.097931146621704102e-01 -4.322479665279388428e-01 6.778451055288314819e-02 -9.262906759977340698e-02 -6.035208702087402344e-02 8.579636365175247192e-02 -1.204416453838348389e-01 1.759367585182189941e-01 2.646254897117614746e-01 -8.243811130523681641e-02 2.730451524257659912e-02 1.373322401195764542e-02 -2.583620250225067139e-01 -2.727022171020507812e-01 -1.082636490464210510e-01 -7.086493819952011108e-02 -1.627548038959503174e-01 -3.034222424030303955e-01 -1.164768263697624207e-01 7.247181981801986694e-02 3.819077461957931519e-02 -1.146228238940238953e-01 7.379173487424850464e-02 -4.382374137639999390e-02 4.447571933269500732e-02 3.334266245365142822e-01 -3.000873029232025146e-01 -1.184332650154829025e-02 1.382830645889043808e-02 -2.749865176156163216e-03 9.110862016677856445e-02
1.411649286746978760e-01 -6.355597078800201416e-02 -1.042903289198875427e-01 1.096767857670783997e-01 3.316724896430969238e-01 -7.771006226539611816e-02 1.435043215751647949e-01 -9.268576651811599731e-02 -4.298010841012001038e-02 -1.941926195286214352e-03 -2.966946065425872803e-01 -9.967961907386779785e-02 3.034743480384349823e-02 1.273545920848846436e-01 -3.487420678138732910e-01 -2.897481024265289307e-01 -3.660233691334724426e-02 -1.347617805004119873e-01 4.726651310920715332e-02 -2.551508545875549316e-01 3.304767236113548279e-02 1.156953647732734680e-01 -3.460114896297454834e-01 -8.454050868749618530e-02 -1.541859805583953857e-01 2.325101941823959351e-01 1.193900406360626221e-01 -1.115650013089179993e-01 2.368601411581039429e-01 2.185325510799884796e-02 -9.599486738443374634e-02 2.947076261043548584e-01
-1.281414330005645752e-01 -1.128008309751749039e-02 -3.580259531736373901e-02 -2.476467639207839966e-01 6.403528898954391479e-02 2.860326506197452545e-02 -8.011519908905029297e-02 -1.511761099100112915e-01 4.523846134543418884e-02 2.658418118953704834e-01 -1.844881623983383179e-01 1.807743906974792480e-01 8.582346886396408081e-02 -8.272355422377586365e-03 -2.450775802135467529e-01 -3.127233386039733887e-01 1.556243598461151123e-01 -4.832602664828300476e-02 2.882036566734313965e-01 1.621354073286056519e-01 1.032382547855377197e-01 -1.023565828800201416e-01 -2.125022113323211670e-01 -8.459993451833724976e-02 2.342469692230224609e-01 7.476863265037536621e-02 5.229933559894561768e-02 -4.895417690277099609e-01 -5.936704948544502258e-02 2.240427210927009583e-02 -3.994454070925712585e-02 -2.531808018684387207e-01
-7.175935804843902588e-02 -6.692561507225036621e-02 1.104720756411552429e-01 2.171595394611358643e-02 -8.992654830217361450e-02 3.189438581466674805e-01 -2.784123457968235016e-02 8.702770620584487915e-02 4.516861140727996826e-01 2.959347069263458252e-01 -1.899577528238296509e-01 -3.240258395671844482e-01 1.172227039933204651e-01 -2.229440771043300629e-02 -2.161831557750701904e-01 -4.212205857038497925e-02 9.907503426074981689e-02 -1.120074689388275146e-01 -5.664839968085289001e-02 -1.879927366971969604e-01 -3.216289449483156204e-03 6.111287698149681091e-02 -1.528133153915405273e-01 1.777532137930393219e-02 -1.205262318253517151e-01 1.679948717355728149e-02 2.580558955669403076e-01 -3.405179083347320557e-01 1.318817287683486938e-01 1.846246272325515747e-01 8.863247185945510864e-02 1.382003128528594971e-01
1.818360760807991028e-02 -3.803186118602752686e-01 6.997721269726753235e-03 -6.140062212944030762e-02 1.252722442150115967e-01 -2.234624624252319336e-01 9.259102493524551392e-02 2.527802437543869019e-02 2.888818979263305664e-01 1.308003962039947510e-01 -1.747397333383560181e-01 1.499515175819396973e-01 2.883922541514039040e-03 2.218814641237258911e-01 -1.391298770904541016e-01 -1.119298264384269714e-01 1.718169897794723511e-01 -2.468233108520507812e-01 -1.806764900684356689e-01 -6.670606136322021484e-02 2.076043337583541870e-01 2.334435842931270599e-02 -2.976073324680328369e-01 4.212214425206184387e-02 -9.127837605774402618e-03 -1.472520381212234497e-01 1.465998142957687378e-01 -2.521752417087554932e-01 3.599224984645843506e-01 -1.908522993326187134e-01 -5.395353958010673523e-02 6.637493520975112915e-02
4.063744470477104187e-02 -2.851049788296222687e-02 -8.966045081615447998e-02 -3.380926251411437988e-01 1.630852520465850830e-01 7.837671786546707153e-02 1.003188490867614746e-01 -3.727764263749122620e-02 3.201584517955780029e-02 2.357574999332427979e-01 -1.064868494868278503e-01 1.891832947731018066e-01 2.427194267511367798e-01 -1.726879477500915527e-01 -3.663378953933715820e-01 -3.780076801776885986e-01 8.383613824844360352e-02 -2.750589549541473389e-01 1.962493658065795898e-01 2.481289952993392944e-01 -8.018739521503448486e-02 1.503605488687753677e-02 -1.424313932657241821e-01 -1.494904756546020508e-01 -6.868685036897659302e-02 1.731039956212043762e-02 1.216527372598648071e-01 -3.018544018268585205e-01 -4.862103611230850220e-03 1.061989292502403259e-01 -3.679186850786209106e-02 -7.607269287109375000e-02
6.921448558568954468e-02 -9.603001922369003296e-02 -5.384732410311698914e-02 -1.525140553712844849e-01 1.168502420186996460e-01 -1.630927324295043945e-01 1.232937350869178772e-02 -2.235706150531768799e-02 -8.890665322542190552e-02 3.039322197437286377e-01 -1.933675706386566162e-01 7.455888390541076660e-02 1.077461838722229004e-01 3.159061819314956665e-02 -9.901644289493560791e-02 -1.854797601699829102e-01 1.381392776966094971e-01 -2.748521603643894196e-02 1.484060585498809814e-01 -1.865481287240982056e-01 -1.079574823379516602e-01 8.613801747560501099e-02 -2.706860899925231934e-01 2.822826616466045380e-03 2.264098227024078369e-01 -3.572633117437362671e-02 -8.768167346715927124e-02 -5.451548695564270020e-01 1.494177132844924927e-01 -1.824168562889099121e-01 -1.192532032728195190e-01 -3.501721918582916260e-01
5.541910231113433838e-02 -5.402128100395202637e-01 -1.695273071527481079e-01 -2.624501287937164307e-01 1.288526803255081177e-01 2.712906338274478912e-02 2.128207497298717499e-02 -9.084156714379787445e-03 -2.174160480499267578e-01 -1.173104271292686462e-01 -2.250686436891555786e-01 -2.960063144564628601e-02 7.100317161530256271e-04 8.860381692647933960e-02 -3.424744307994842529e-01 -6.091194972395896912e-02 9.140339493751525879e-02 4.251725226640701294e-02 2.341927140951156616e-01 -1.125600785017013550e-01 9.540630877017974854e-02 7.054001092910766602e-02 -1.583974063396453857e-01 -1.055957302451133728e-01 -1.286200284957885742e-01 6.622342020273208618e-02 2.082377113401889801e-02 -1.845106035470962524e-01 2.677980065345764160e-01 -2.531723976135253906e-01 -1.515329927206039429e-01 7.754665613174438477e-02
-6.801991164684295654e-02 1.713892370462417603e-01 -6.494334340095520020e-02 -2.627751231193542480e-01 -1.706370562314987183e-01 -2.014866285026073456e-02 1.920984238386154175e-01 -4.792117327451705933e-02 -2.260275371372699738e-02 5.769805312156677246e-01 -1.059989407658576965e-01 -2.011809349060058594e-01 6.967340409755706787e-02 -1.809800863265991211e-01 -1.690245121717453003e-01 4.279179126024246216e-02 7.463962584733963013e-02 -1.156031563878059387e-01 -1.674021184444427490e-01 6.484574824571609497e-02 4.357146471738815308e-02 3.336028754711151123e-02 -3.203224241733551025e-01 2.676345966756343842e-02 -6.890497356653213501e-02 8.810918778181076050e-02 1.169604808092117310e-01 -3.069998621940612793e-01 7.723829150199890137e-02 1.148745510727167130e-02 -1.470976769924163818e-01 2.553446888923645020e-01
3.062042891979217529e-01 -5.278333276510238647e-02 -1.953302323818206787e-01 -1.249331235885620117e-01 -2.854995243251323700e-02 -1.699037998914718628e-01 4.208194836974143982e-02 -5.499774590134620667e-02 1.785136200487613678e-02 3.126423656940460205e-01 -2.271040230989456177e-01 -1.307444721460342407e-01 -1.019151695072650909e-02 5.798481777310371399e-02 -3.101257085800170898e-01 -3.729409351944923401e-02 1.426208168268203735e-01 -1.133835166692733765e-01 1.292987316846847534e-01 -1.234142705798149109e-01 -4.418346658349037170e-02 -1.807882636785507202e-01 -2.034025341272354126e-01 1.934898048639297485e-01 9.560765326023101807e-02 2.488663196563720703e-01 1.487147994339466095e-02 -3.432089090347290039e-01 3.889800980687141418e-02 6.205622106790542603e-02 5.913736298680305481e-02 4.134009182453155518e-01
-2.896738052368164062e-02 -4.110769033432006836e-01 1.105869859457015991e-01 -2.531514503061771393e-02 1.587997376918792725e-01 1.392910182476043701e-01 1.956135220825672150e-02 1.077287346124649048e-01 -2.007209211587905884e-01 -4.734655469655990601e-02 -1.668484061956405640e-01 -1.527855545282363892e-01 7.716633379459381104e-03 -6.384178996086120605e-02 -3.777052462100982666e-02 -1.149033904075622559e-01 -2.391369193792343140e-01 -5.406083539128303528e-02 -4.775876551866531372e-02 -5.411414802074432373e-02 -1.647157222032546997e-01 -1.158256828784942627e-01 -2.946896478533744812e-02 -1.997931897640228271e-01 8.847354352474212646e-02 2.067841887474060059e-01 3.301197588443756104e-01 -4.913628697395324707e-01 7.380870729684829712e-02 -2.959577739238739014e-01 -7.740946859121322632e-02 -3.919643163681030273e-02
-4.689253494143486023e-02 -5.122341513633728027e-01 6.999985128641128540e-02 -2.634169459342956543e-01 -3.702031075954437256e-02 2.735660970211029053e-01 3.812070190906524658e-01 -1.149021610617637634e-01 1.159861981868743896e-01 2.264490723609924316e-01 -9.896433353424072266e-02 1.201422289013862610e-01 4.179983586072921753e-02 -4.623125307261943817e-03 9.964752942323684692e-02 -1.695176064968109131e-01 -1.098481118679046631e-01 -1.560167074203491211e-01 4.120340570807456970e-03 5.772661045193672180e-02 -1.126261353492736816e-01 1.521679610013961792e-01 -1.336776614189147949e-01 -8.725323528051376343e-02 9.757686406373977661e-02 1.189368292689323425e-01 1.168234422802925110e-01 -2.166690677404403687e-01 2.606744766235351562e-01 -1.634748727083206177e-01 3.829263150691986084e-02 1.245885863900184631e-01
4.159330204129219055e-02 -2.505699396133422852e-01 5.355054885149002075e-02 -1.358565092086791992e-01 8.870325982570648193e-02 4.341212287545204163e-02 -1.726463586091995239e-01 -1.951691112481057644e-03 2.140219658613204956e-01 6.848937273025512695e-02 -2.835608720779418945e-01 -3.193436563014984131e-01 1.501373499631881714e-01 -1.312480866909027100e-01 -3.852832615375518799e-01 -1.592185348272323608e-01 3.157435953617095947e-01 -9.531286358833312988e-02 1.089499890804290771e-01 -5.542145296931266785e-02 -7.659410685300827026e-02 -2.822136878967285156e-01 2.132786996662616730e-02 -1.880061812698841095e-02 9.963773190975189209e-02 4.288775101304054260e-02 6.200772151350975037e-02 -3.300367593765258789e-01 -1.796426773071289062e-01 -1.327545940876007080e-01 -1.382732838392257690e-01 1.567213982343673706e-01
-1.265645772218704224e-01 -2.480242252349853516e-01 -2.191501706838607788e-01 -1.255945265293121338e-01 -9.942346811294555664e-02 -2.822448909282684326e-01 2.179770171642303467e-01 3.244664985686540604e-03 4.435471594333648682e-01 2.299960553646087646e-01 -2.402591854333877563e-01 -1.123957782983779907e-01 -8.028013631701469421e-03 -6.615126971155405045e-03 -1.364039331674575806e-01 -1.635236889123916626e-01 1.028351634740829468e-01 -2.245797216892242432e-01 1.302091870456933975e-02 -2.733716964721679688e-01 5.268152337521314621e-03 1.639440655708312988e-02 -2.901427149772644043e-01 -6.802534312009811401e-02 6.091381423175334930e-03 -2.024356573820114136e-01 4.648428782820701599e-02 -1.300651282072067261e-01 1.863930821418762207e-01 -1.768866330385208130e-01 -6.292366236448287964e-02 -3.231003135442733765e-02
-8.560658991336822510e-02 -3.034432530403137207e-01 -1.287237703800201416e-01 -2.275088578462600708e-01 -1.956570148468017578e-02 1.179269999265670776e-01 2.030583471059799194e-01 4.393588751554489136e-02 -1.701782643795013428e-02 -1.497157216072082520e-01 -1.117631122469902039e-01 -4.490348324179649353e-02 -1.937218457460403442e-01 -1.107384786009788513e-01 7.252383977174758911e-02 -2.510776221752166748e-01 -8.521287888288497925e-02 4.099858924746513367e-03 1.867426908574998379e-03 8.521633595228195190e-02 -1.399625390768051147e-01 2.619931101799011230e-01 -4.380697384476661682e-02 -1.114680990576744080e-01 1.479082703590393066e-01 2.054105401039123535e-01 2.992173731327056885e-01 -3.379988074302673340e-01 5.288177728652954102e-02 -2.749122977256774902e-01 -1.412482410669326782e-01 3.690830469131469727e-01
1.475679278373718262e-01 -2.868565618991851807e-01 -1.286040842533111572e-01 -7.719889283180236816e-02 1.044982597231864929e-01 1.366143673658370972e-01 1.573750823736190796e-01 1.152825057506561279e-01 2.122404277324676514e-01 5.703567340970039368e-02 -2.153254747390747070e-01 -3.263894915580749512e-01 -3.127693533897399902e-01 2.659152448177337646e-01 5.054373666644096375e-02 8.079202473163604736e-02 1.669740676879882812e-01 -7.697768509387969971e-02 2.071226537227630615e-01 -1.290045976638793945e-01 3.087968528270721436e-01 9.300270676612854004e-02 -1.481349170207977295e-01 -1.611221581697463989e-01 1.039445027709007263e-01 2.200990021228790283e-01 1.516139805316925049e-01 -1.910581290721893311e-01 -1.363564878702163696e-01 -1.990526169538497925e-02 -2.008600234985351562e-01 6.047105044126510620e-02
5.342264845967292786e-02 -9.970968216657638550e-02 -2.047205567359924316e-01 -7.394701987504959106e-02 2.727020978927612305e-01 -8.641158044338226318e-02 -8.309442549943923950e-02 2.987430989742279053e-01 -1.541077718138694763e-02 3.358463943004608154e-02 -3.038399517536163330e-01 -1.866861134767532349e-01 2.183445692062377930e-01 4.268006980419158936e-02 -9.655543416738510132e-02 -2.203253507614135742e-01 -9.851755201816558838e-02 6.769035011529922485e-03 9.041161835193634033e-02 1.705595254898071289e-01 -1.729991137981414795e-01 -4.826447367668151855e-02 1.673425287008285522e-01 2.863948345184326172e-01 1.243282109498977661e-01 -1.059248521924018860e-01 4.869097843766212463e-02 -4.544998109340667725e-01 1.277562975883483887e-01 8.123914897441864014e-02 3.489146009087562561e-02 2.772805690765380859e-01
2.002351731061935425e-02 7.082495093345642090e-02 1.541513204574584961e-01 -8.079989999532699585e-02 1.866779923439025879e-01 -2.557680569589138031e-02 1.453243046998977661e-01 -2.028755545616149902e-01 5.231184512376785278e-02 3.687337338924407959e-01 -1.585425734519958496e-01 -1.773306131362915039e-01 -1.571245789527893066e-01 1.004112362861633301e-01 1.230574212968349457e-02 -1.637736260890960693e-01 2.525611817836761475e-01 -1.616104543209075928e-01 -1.097135897725820541e-02 -8.106006681919097900e-02 -2.342290990054607391e-02 1.804249584674835205e-01 -3.187683522701263428e-01 3.752857819199562073e-02 -1.703270375728607178e-01 -6.665191054344177246e-02 2.725825309753417969e-01 -3.319811820983886719e-01 3.568309545516967773e-01 -1.595457643270492554e-01 5.516264960169792175e-02 5.451806634664535522e-02
4.555887356400489807e-02 -2.496140003204345703e-01 1.577169448137283325e-01 -9.246125817298889160e-02 1.991437822580337524e-01 9.754770249128341675e-02 1.657966971397399902e-01 2.180551737546920776e-01 -7.591011375188827515e-02 4.710353165864944458e-02 -3.620664775371551514e-02 -1.204580292105674744e-01 -7.334787398576736450e-02 -1.426593065261840820e-01 -1.217619478702545166e-01 -2.610887289047241211e-01 1.127613931894302368e-01 -3.485000729560852051e-01 -3.813459351658821106e-02 -8.710661903023719788e-03 4.511494189500808716e-02 -2.120603173971176147e-01 -3.400056660175323486e-01 2.961553335189819336e-01 -5.803792551159858704e-02 5.113902315497398376e-02 2.963972985744476318e-01 -2.214896231889724731e-01 -1.670529246330261230e-01 -6.792748719453811646e-02 1.962091401219367981e-02 2.892114222049713135e-01
-8.402787894010543823e-02 2.305594971403479576e-03 -3.024617955088615417e-02 3.514584526419639587e-02 1.173710897564888000e-01 3.739680349826812744e-01 7.436216622591018677e-02 9.069491922855377197e-02 3.038786649703979492e-01 2.670565545558929443e-01 -1.506010536104440689e-02 -3.895944356918334961e-01 1.155468747019767761e-01 -2.530288416892290115e-03 -1.828612685203552246e-01 -3.940614685416221619e-02 1.264537274837493896e-01 -6.642870604991912842e-02 -4.106278717517852783e-02 -2.082346975803375244e-01 2.356972172856330872e-02 1.542193144559860229e-01 -1.529234200716018677e-01 5.412427335977554321e-02 -6.331820785999298096e-02 2.133242972195148468e-02 3.434271812438964844e-01 -3.685188293457031250e-01 2.386804670095443726e-01 9.179120510816574097e-02 -5.153222475200891495e-03 1.401478499174118042e-01
-1.605096459388732910e-02 -1.919795572757720947e-02 -2.228654474020004272e-01 -3.368309438228607178e-01 -1.234222128987312317e-01 1.033542901277542114e-01 4.351343214511871338e-02 2.077439054846763611e-02 7.485358417034149170e-02 2.586523592472076416e-01 -2.256506979465484619e-01 3.381673991680145264e-02 -6.378098577260971069e-02 -4.066931456327438354e-02 -1.891442239284515381e-01 -3.762856125831604004e-01 -3.280087187886238098e-02 -3.635491430759429932e-01 -1.889374703168869019e-01 -2.782638669013977051e-01 -1.407298147678375244e-01 -4.200342297554016113e-02 -9.602276235818862915e-02 -9.445858001708984375e-02 -2.477150410413742065e-01 -3.561196476221084595e-02 -6.945487856864929199e-02 -2.726726830005645752e-01 1.332978904247283936e-01 -2.807450108230113983e-02 -1.153073087334632874e-01 2.015283256769180298e-01
8.832332491874694824e-02 -3.621412068605422974e-02 -1.911161690950393677e-01 -1.104558352380990982e-02 1.356241554021835327e-01 -1.990225724875926971e-02 -1.957503706216812134e-02 -5.587529018521308899e-02 3.825075328350067139e-01 1.309428364038467407e-01 -2.958652973175048828e-01 -3.431413173675537109e-01 1.462774425745010376e-01 2.301635146141052246e-01 2.797169378027319908e-03 -1.396689284592866898e-02 1.035653725266456604e-01 -1.261465251445770264e-01 1.616216301918029785e-01 -1.749952137470245361e-01 1.224390491843223572e-01 2.588319778442382812e-01 -1.412346661090850830e-01 6.506600230932235718e-02 -8.229112625122070312e-02 2.796153724193572998e-01 1.186632364988327026e-01 -3.087996542453765869e-01 1.001456007361412048e-01 2.684237658977508545e-01 -9.758750349283218384e-02 1.143724322319030762e-01
-1.917443051934242249e-02 4.596601054072380066e-02 -1.625969558954238892e-01 -1.149581447243690491e-01 1.316633308306336403e-03 -9.912626445293426514e-02 1.208837032318115234e-01 -2.443778067827224731e-01 6.379241589456796646e-03 2.698333859443664551e-01 -2.614107169210910797e-02 -1.915161162614822388e-01 -1.481918096542358398e-01 6.682328134775161743e-02 -2.290695756673812866e-01 -9.969457238912582397e-02 3.281952142715454102e-01 -2.120361328125000000e-01 -9.959320724010467529e-02 -5.110415443778038025e-02 -4.393286257982254028e-02 -2.754039168357849121e-01 -3.578967154026031494e-01 -6.266996264457702637e-02 1.685917973518371582e-01 9.411496669054031372e-02 2.888366878032684326e-01 -3.568613231182098389e-01 1.148395910859107971e-01 1.859559118747711182e-01 3.551138192415237427e-02 5.071083828806877136e-02
-1.370457746088504791e-02 -2.003755867481231689e-01 -1.732835620641708374e-01 -2.157530337572097778e-01 1.756010800600051880e-01 3.489631786942481995e-02 4.182735681533813477e-01 -1.233844086527824402e-02 2.344546020030975342e-01 4.549720287322998047e-01 -2.670471966266632080e-01 6.466293707489967346e-03 1.072415485978126526e-01 -7.704438176006078720e-04 -1.090287342667579651e-01 3.122930973768234253e-02 1.452118009328842163e-01 -2.909201681613922119e-01 -4.681503027677536011e-02 -9.428584575653076172e-02 9.312473982572555542e-02 2.207813113927841187e-01 -1.285591274499893188e-01 8.137729950249195099e-03 -2.347460985183715820e-01 -9.645105898380279541e-02 6.924983114004135132e-02 -1.701796501874923706e-01 2.472157403826713562e-02 -4.696500673890113831e-02 -3.113607317209243774e-02 -1.596061587333679199e-01
-2.536553442478179932e-01 -1.679583191871643066e-01 -4.127267748117446899e-02 -5.769193638116121292e-03 1.107098758220672607e-01 6.607725471258163452e-02 3.170548677444458008e-01 7.147164642810821533e-02 -1.105323340743780136e-02 2.814539372920989990e-01 -2.575430572032928467e-01 -1.265271753072738647e-01 2.065030485391616821e-01 -1.182208210229873657e-01 -2.203184515237808228e-01 -5.071040242910385132e-02 4.089914858341217041e-01 -1.767981350421905518e-01 6.588339805603027344e-02 -3.733082860708236694e-02 -1.959465146064758301e-01 -5.295532569289207458e-02 -2.655209302902221680e-01 -8.533915877342224121e-02 1.016004234552383423e-01 -1.256003044545650482e-02 -8.556433022022247314e-02 -1.603907793760299683e-01 2.092383056879043579e-01 -2.139352262020111084e-02 -2.065630853176116943e-01 -2.456974089145660400e-01
7.128555793315172195e-03 -1.030472014099359512e-02 -2.500382065773010254e-01 -1.034551933407783508e-01 2.124334126710891724e-01 -9.441214799880981445e-02 2.203609794378280640e-02 -1.712664216756820679e-01 2.239935547113418579e-01 1.446157842874526978e-01 -4.411420226097106934e-01 2.286263927817344666e-02 1.029591932892799377e-01 9.646162390708923340e-02 7.361399009823799133e-03 -1.533003151416778564e-01 2.409255802631378174e-01 -1.219496205449104309e-01 1.391385048627853394e-01 2.972933351993560791e-01 -2.706219255924224854e-01 1.456232517957687378e-01 -4.925787448883056641e-02 -1.187069937586784363e-01 -1.807891428470611572e-01 -4.915669187903404236e-02 -4.818692058324813843e-02 -3.571221828460693359e-01 1.406870633363723755e-01 7.290282845497131348e-02 1.274717748165130615e-01 1.874814927577972412e-01
-2.400066852569580078e-01 2.630808763206005096e-02 -3.723024204373359680e-02 -1.900603920221328735e-01 -2.079096809029579163e-02 -1.365057975053787231e-01 1.502984166145324707e-01 1.875320374965667725e-01 8.210960775613784790e-02 1.208954900503158569e-01 -2.731337249279022217e-01 -1.230912096798419952e-02 -1.289722882211208344e-02 -2.167874574661254883e-02 3.234577551484107971e-02 -7.993900030851364136e-02 4.955254867672920227e-02 -1.262881904840469360e-01 1.823220103979110718e-01 6.997156143188476562e-02 2.713585644960403442e-02 8.762280642986297607e-02 -1.872846633195877075e-01 3.212535083293914795e-01 -1.811986416578292847e-01 3.592672944068908691e-01 3.550441861152648926e-01 -2.184989154338836670e-01 4.087289273738861084e-01 -6.699626147747039795e-02 -1.126254349946975708e-01 4.022868815809488297e-03
-2.097517251968383789e-02 -4.385550916194915771e-01 2.057486586272716522e-02 -1.079165562987327576e-01 4.114308059215545654e-01 -1.102631241083145142e-01 6.765837967395782471e-02 3.467744588851928711e-02 -3.147010877728462219e-02 -2.195230871438980103e-02 -5.757620185613632202e-02 -6.530608236789703369e-02 -6.732481718063354492e-02 6.572844833135604858e-02 1.624640971422195435e-01 -3.448609113693237305e-01 4.568161815404891968e-02 1.807301938533782959e-01 -6.104585900902748108e-02 -2.054911665618419647e-02 -3.010545857250690460e-02 6.978248804807662964e-02 2.288920991122722626e-02 -2.964778244495391846e-01 -1.200491413474082947e-01 4.905464500188827515e-02 1.485090404748916626e-01 -4.145841002464294434e-01 2.523995935916900635e-01 -6.755058467388153076e-02 -7.958099246025085449e-02 1.620649397373199463e-01
1.555967237800359726e-02 -2.539775073528289795e-01 -8.288720995187759399e-02 -5.475346371531486511e-02 3.236038386821746826e-01 -6.740038841962814331e-02 -8.127860724925994873e-02 3.614195883274078369e-01 8.449119329452514648e-02 -8.920695399865508080e-04 -2.037664949893951416e-01 3.958896920084953308e-02 5.718239396810531616e-02 -4.618899524211883545e-02 -6.013080477714538574e-02 1.987151354551315308e-01 6.938878446817398071e-02 4.892230778932571411e-02 -2.439501434564590454e-01 2.931607365608215332e-01 -5.388719961047172546e-02 8.671678602695465088e-02 9.131116792559623718e-03 2.841512560844421387e-01 7.632463425397872925e-02 4.639465734362602234e-02 1.047922000288963318e-01 -3.788626790046691895e-01 1.100839152932167053e-01 1.206351742148399353e-01 -1.520134955644607544e-01 3.520943224430084229e-01
-1.656548827886581421e-01 -2.074234932661056519e-01 -6.483119726181030273e-02 -1.587649732828140259e-01 9.747990965843200684e-02 -9.570625424385070801e-02 2.744562923908233643e-01 1.285309940576553345e-01 1.783944964408874512e-01 4.020304083824157715e-01 -3.165643513202667236e-01 4.357817396521568298e-02 3.619470447301864624e-02 1.001920849084854126e-01 -6.378639489412307739e-02 1.172865182161331177e-01 2.198864370584487915e-01 -3.640242218971252441e-01 -7.487732172012329102e-02 -1.988814473152160645e-01 -6.638667732477188110e-02 6.599628180265426636e-02 -3.963933587074279785e-01 -7.568998634815216064e-02 -1.084945946931838989e-01 9.738180041313171387e-02 2.792572975158691406e-02 -3.730139508843421936e-02 -1.403273176401853561e-02 8.104153722524642944e-02 1.452239304780960083e-01 1.263084858655929565e-01
2.099239267408847809e-02 7.133138179779052734e-02 -2.840655446052551270e-01 -1.790658533573150635e-01 2.306913733482360840e-01 -1.241597756743431091e-01 4.222663491964340210e-02 9.419371932744979858e-02 5.781105905771255493e-02 -1.136457175016403198e-01 -5.552569031715393066e-01 -6.779496371746063232e-02 4.132819548249244690e-02 1.836440563201904297e-01 -1.108021363615989685e-01 -2.665584683418273926e-01 -3.088960796594619751e-02 8.792883716523647308e-03 4.270222038030624390e-02 5.976334214210510254e-02 -1.707634329795837402e-01 1.326613593846559525e-02 -2.619556616991758347e-03 1.481511294841766357e-01 1.507052630186080933e-01 1.704561114311218262e-01 6.558429449796676636e-02 -3.053106665611267090e-01 2.391566336154937744e-02 2.153065502643585205e-01 4.218593984842300415e-02 3.143025040626525879e-01
-3.928930759429931641e-01 -1.281355973333120346e-03 -6.021317839622497559e-02 -3.104557991027832031e-01 -1.109098922461271286e-02 -5.309748649597167969e-02 2.448747754096984863e-01 1.337609291076660156e-01 1.442064344882965088e-01 1.961278170347213745e-01 -1.513156294822692871e-01 -3.841532394289970398e-02 1.572532020509243011e-02 9.150085970759391785e-03 -2.289974689483642578e-02 -1.117467507719993591e-01 -4.705291241407394409e-03 -1.405271738767623901e-01 1.823292672634124756e-01 -4.469413682818412781e-02 5.451367422938346863e-02 1.500018239021301270e-01 -3.173051774501800537e-01 2.799608111381530762e-01 -5.964945256710052490e-02 2.505644857883453369e-01 3.678888082504272461e-01 -7.033833116292953491e-02 2.443816661834716797e-01 -6.673458963632583618e-02 -1.911585032939910889e-01 3.095782548189163208e-02
-2.037418335676193237e-01 -2.952443063259124756e-01 6.112571805715560913e-02 -2.095581889152526855e-01 3.035486117005348206e-02 -1.181141734123229980e-01 1.312987804412841797e-01 1.427217423915863037e-01 5.467004701495170593e-02 8.566053956747055054e-02 -2.839093804359436035e-01 9.480395168066024780e-02 -4.326414273236878216e-05 1.808907091617584229e-01 3.998484089970588684e-02 -1.997435092926025391e-02 -4.767479747533798218e-02 -1.254480332136154175e-01 9.286902099847793579e-02 -1.357945352792739868e-01 -1.989657431840896606e-02 -3.707250580191612244e-02 -2.384595423936843872e-01 7.694021612405776978e-02 -1.157356202602386475e-01 2.585419118404388428e-01 2.809024751186370850e-01 -1.903369426727294922e-01 3.855136930942535400e-01 -1.141244620084762573e-01 -4.121862351894378662e-01 2.490776823833584785e-03
-6.898206472396850586e-02 -2.001957446336746216e-01 -3.314296528697013855e-02 1.697304546833038330e-01 1.120452284812927246e-01 1.766557246446609497e-02 2.244563549757003784e-01 2.707732617855072021e-01 1.200276687741279602e-01 -2.161215804517269135e-02 2.048601210117340088e-01 -7.325918413698673248e-03 9.170630574226379395e-02 9.545551612973213196e-03 -3.037655651569366455e-01 -1.378959417343139648e-01 -2.022933959960937500e-01 -1.381130516529083252e-01 1.159795075654983521e-01 -1.643809080123901367e-01 -1.540859341621398926e-01 1.195283085107803345e-01 -2.111268192529678345e-01 6.525690108537673950e-02 -7.194922119379043579e-02 -7.441041618585586548e-02 -6.078138248994946480e-04 -5.632866621017456055e-01 1.022923830896615982e-02 -1.094499602913856506e-01 2.723646908998489380e-02 2.895545959472656250e-01
-1.884149610996246338e-01 -2.853190004825592041e-01 -2.069696225225925446e-02 6.468509882688522339e-02 -1.532079279422760010e-01 -2.200637012720108032e-01 1.446570549160242081e-02 8.307020366191864014e-02 1.249302476644515991e-01 4.442041516304016113e-01 -4.375280812382698059e-02 -2.472715824842453003e-01 8.698713965713977814e-03 4.698376730084419250e-02 6.010661832988262177e-03 -4.219840094447135925e-02 -1.067117042839527130e-02 -1.225597877055406570e-02 -1.626851037144660950e-02 -2.579913139343261719e-01 6.855633854866027832e-02 2.797931246459484100e-02 9.447358548641204834e-02 -2.704636380076408386e-02 2.162679098546504974e-03 4.012803733348846436e-01 2.796568870544433594e-01 -4.061465859413146973e-01 3.689474612474441528e-02 3.409408405423164368e-02 1.088364496827125549e-01 -1.363702267408370972e-01
1.952937394380569458e-01 -1.584860086441040039e-01 -3.761062622070312500e-01 -1.812497377395629883e-01 2.469934970140457153e-01 1.143772080540657043e-01 1.917100325226783752e-02 2.194614410400390625e-01 -3.605953976511955261e-02 1.389931291341781616e-01 -1.038557812571525574e-01 -1.695969402790069580e-01 1.329803615808486938e-01 8.842506259679794312e-02 -2.101200073957443237e-01 -1.684542894363403320e-01 -1.222277134656906128e-01 -5.020541697740554810e-02 9.032319486141204834e-02 -1.067834794521331787e-01 -2.191532701253890991e-01 -3.435997068881988525e-01 -1.173346415162086487e-01 2.157174237072467804e-02 2.030959576368331909e-01 1.236367300152778625e-01 1.331523805856704712e-01 -3.372987508773803711e-01 -2.208336740732192993e-01 -1.027053520083427429e-01 5.057152733206748962e-02 1.198650971055030823e-01
2.627905011177062988e-01 -4.294738173484802246e-01 -7.176817208528518677e-02 -2.216340899467468262e-01 5.851984769105911255e-02 1.448314934968948364e-01 -5.941601097583770752e-02 -4.953279718756675720e-02 5.638281581923365593e-04 1.464971303939819336e-01 -2.975000739097595215e-01 -2.425611913204193115e-01 1.325304210186004639e-01 5.422865599393844604e-02 -2.747492492198944092e-01 -1.376980990171432495e-01 2.892187237739562988e-01 -5.816166475415229797e-02 5.246338248252868652e-02 -6.321275234222412109e-02 -1.569554209709167480e-01 -1.130954027175903320e-01 -5.191927403211593628e-02 -1.190620586276054382e-01 -1.247043535113334656e-01 3.450410068035125732e-02 -7.194830104708671570e-03 -2.546083927154541016e-01 -1.602503508329391479e-01 -1.261498183012008667e-01 -3.021247386932373047e-01 1.245470792055130005e-01
1.427738964557647705e-01 -2.126974165439605713e-01 -5.053694918751716614e-02 5.670822039246559143e-02 1.532849818468093872e-01 1.234265137463808060e-02 1.705691218376159668e-01 -2.470820844173431396e-01 8.982015401124954224e-02 2.121003121137619019e-01 -2.780874371528625488e-01 -2.267600446939468384e-01 -2.329425662755966187e-01 6.450714915990829468e-02 -1.387349609285593033e-02 -4.346585869789123535e-01 1.354368329048156738e-01 1.127960830926895142e-01 1.979372203350067139e-01 -1.283362507820129395e-01 9.819164872169494629e-03 1.627465337514877319e-01 -1.699227690696716309e-01 3.442296385765075684e-02 7.636860758066177368e-02 2.801808714866638184e-01 1.652659773826599121e-01 -7.681524008512496948e-02 7.727502286434173584e-02 1.332707144320011139e-02 -3.311502933502197266e-02 3.425101339817047119e-01
-8.884326554834842682e-03 -2.507177591323852539e-01 -2.730424106121063232e-01 -1.710507124662399292e-01 2.130042165517807007e-01 1.748284697532653809e-01 -1.318833790719509125e-02 -1.125630289316177368e-01 2.855708003044128418e-01 2.127462774515151978e-01 5.533767864108085632e-02 -3.200306743383407593e-02 -2.294483780860900879e-01 2.723809480667114258e-01 -1.191715057939291000e-02 -1.202900335192680359e-01 2.488829791545867920e-01 -8.721479773521423340e-02 2.852705121040344238e-01 -1.443189084529876709e-01 2.330710589885711670e-01 3.893388435244560242e-02 -2.180500477552413940e-01 -1.896831989288330078e-01 1.445749104022979736e-01 3.787999972701072693e-02 3.013711273670196533e-01 -8.621852099895477295e-02 -2.592169307172298431e-02 4.768343642354011536e-02 -1.795811057090759277e-01 7.220403105020523071e-02
1.225532069802284241e-01 -1.539423465728759766e-01 -3.161217570304870605e-01 -1.807363145053386688e-02 1.302791535854339600e-01 -8.131052553653717041e-02 3.340775072574615479e-01 5.603824183344841003e-02 1.938683688640594482e-01 2.323515415191650391e-01 2.984505593776702881e-01 -7.708208262920379639e-02 1.481017023324966431e-01 2.033895403146743774e-01 -2.152491807937622070e-01 -2.734416425228118896e-01 1.890289187431335449e-01 -1.742903739213943481e-01 7.447763532400131226e-02 1.212020218372344971e-01 5.996981635689735413e-03 1.221841499209403992e-01 -2.673204243183135986e-01 1.896193772554397583e-01 1.671794950962066650e-01 2.526278793811798096e-01 4.165063053369522095e-02 -1.169427856802940369e-01 1.300586313009262085e-01 1.244570240378379822e-01 4.121980443596839905e-02 -4.110497236251831055e-02
2.636772096157073975e-01 -4.984036386013031006e-01 -2.466350197792053223e-01 -1.008727326989173889e-01 1.573974639177322388e-01 -4.125425219535827637e-02 2.002319693565368652e-02 1.234036386013031006e-01 8.090650662779808044e-03 1.566163003444671631e-01 2.535491436719894409e-02 -1.656212955713272095e-01 1.237774044275283813e-01 -2.619433403015136719e-01 -1.393640637397766113e-01 -1.188493967056274414e-01 -2.121222168207168579e-01 -7.472751289606094360e-02 2.152619659900665283e-01 8.759073168039321899e-02 -2.933540754020214081e-02 6.922844052314758301e-02 -5.339848622679710388e-02 -2.046395093202590942e-01 -9.288993477821350098e-02 3.094156384468078613e-01 1.434602737426757812e-01 -2.226282358169555664e-01 -1.629354804754257202e-01 -9.347189962863922119e-02 -1.663071066141128540e-01 7.989268749952316284e-02
1.810469031333923340e-01 -1.006275340914726257e-01 -2.090989947319030762e-01 -2.402603067457675934e-02 2.203615307807922363e-01 -1.683237552642822266e-01 1.867228150367736816e-01 -8.522780239582061768e-02 7.965482771396636963e-03 5.305524542927742004e-02 -1.652697175741195679e-01 -1.924516409635543823e-01 -1.197065562009811401e-01 8.382511138916015625e-02 1.740878447890281677e-02 -3.715084195137023926e-01 1.787675470113754272e-01 4.296771809458732605e-02 4.823325574398040771e-02 -1.057002991437911987e-01 -2.196187227964401245e-01 -1.698400378227233887e-01 -3.524195253849029541e-01 -3.683751076459884644e-02 -2.716078162193298340e-01 2.356071472167968750e-01 1.384817715734243393e-02 -3.722177445888519287e-01 -6.658277660608291626e-02 -5.776610225439071655e-02 -1.663223356008529663e-01 1.160912960767745972e-01
-3.715655207633972168e-01 -1.457340121269226074e-01 -2.574459910392761230e-01 -2.178332060575485229e-01 1.859934031963348389e-01 3.788638487458229065e-02 1.926015317440032959e-01 5.619414523243904114e-02 3.300239518284797668e-02 2.792586684226989746e-01 7.064287364482879639e-02 -2.894333302974700928e-01 -1.687975078821182251e-01 -1.125609874725341797e-02 -7.821608334779739380e-02 4.005242139101028442e-03 1.255208998918533325e-02 -1.882689893245697021e-01 -2.531064860522747040e-02 -5.639417096972465515e-02 1.797050088644027710e-01 -2.412945590913295746e-02 -3.530347943305969238e-01 -5.166941508650779724e-02 -2.401097565889358521e-01 -2.308374792337417603e-01 -4.695988446474075317e-02 -2.015071064233779907e-01 -5.273904651403427124e-02 -8.921153098344802856e-02 -1.484148055315017700e-01 2.489582151174545288e-01
-7.834336720407009125e-03 -1.165013238787651062e-01 -2.240633815526962280e-01 1.662450283765792847e-02 -2.682284824550151825e-02 -4.973363876342773438e-02 1.701161414384841919e-01 1.996454447507858276e-01 2.530796527862548828e-01 -6.581761408597230911e-04 -2.486127801239490509e-02 -4.525471925735473633e-01 1.314761638641357422e-01 2.707965970039367676e-01 -1.381327658891677856e-01 4.018344357609748840e-02 4.514503292739391327e-03 8.257349021732807159e-03 1.317842900753021240e-01 -2.039120644330978394e-01 8.633901178836822510e-02 2.018230855464935303e-01 -2.614061236381530762e-01 1.116690859198570251e-01 4.741979762911796570e-02 1.888332515954971313e-01 2.404398620128631592e-01 -3.012416958808898926e-01 1.815788000822067261e-01 2.691102325916290283e-01 -5.213353782892227173e-02 2.272202074527740479e-02
-9.177462011575698853e-02 -4.219669401645660400e-01 -1.762603074312210083e-01 -1.628519594669342041e-01 3.716070055961608887e-01 -3.788303211331367493e-02 3.129521012306213379e-01 7.490573078393936157e-02 -3.434346243739128113e-02 2.710252702236175537e-01 -2.901607658714056015e-04 9.250349551439285278e-02 -1.477212756872177124e-01 -3.302164375782012939e-02 9.609800577163696289e-02 -2.287325710058212280e-01 1.508914530277252197e-01 -6.930126249790191650e-02 -7.391794025897979736e-02 -5.158866569399833679e-02 -2.226134687662124634e-01 3.537631332874298096e-01 1.779211759567260742e-01 -2.984218113124370575e-02 2.350844442844390869e-02 3.139759972691535950e-02 6.597243249416351318e-02 -2.650478482246398926e-01 -2.225709147751331329e-03 4.061290994286537170e-02 1.408424787223339081e-02 1.557494401931762695e-01
-1.017626188695430756e-02 -2.224141657352447510e-01 -1.617276966571807861e-01 1.284093856811523438e-01 2.467184662818908691e-01 4.914531484246253967e-02 3.975322842597961426e-02 1.423828601837158203e-01 4.037846624851226807e-02 3.327952623367309570e-01 -1.319876760244369507e-01 -3.539525568485260010e-01 2.645332813262939453e-01 6.607861816883087158e-02 -8.712563663721084595e-02 -2.356473207473754883e-01 -1.364541053771972656e-01 -1.817082911729812622e-01 1.612161099910736084e-01 3.214960694313049316e-01 2.280591577291488647e-01 -1.559361219406127930e-01 1.693856087513267994e-03 2.059860378503799438e-01 1.402318105101585388e-02 -3.947949409484863281e-02 1.098761782050132751e-01 -2.225734293460845947e-01 2.145678997039794922e-01 5.608409270644187927e-02 -1.008000299334526062e-01 8.737079054117202759e-02
-2.537634670734405518e-01 -3.143994510173797607e-01 1.938226632773876190e-02 -1.714743673801422119e-01 -1.338744908571243286e-01 -9.635806083679199219e-02 1.914426535367965698e-01 -6.479190289974212646e-02 1.160158887505531311e-01 2.643508315086364746e-01 -1.498307138681411743e-01 -1.785731017589569092e-01 -2.078474909067153931e-01 1.664188802242279053e-01 -1.790511012077331543e-01 -2.508616447448730469e-01 1.497554481029510498e-01 -7.972878217697143555e-02 -2.212540358304977417e-01 -3.236766159534454346e-01 4.171978309750556946e-02 -1.094120740890502930e-01 1.656301766633987427e-01 7.757285609841346741e-03 -1.006543934345245361e-01 3.010482490062713623e-01 8.369196951389312744e-02 -2.990504205226898193e-01 3.860323131084442139e-02 -4.080048575997352600e-02 -3.575967624783515930e-02 1.000919714570045471e-01
-3.197736144065856934e-01 -3.229773938655853271e-01 7.854953408241271973e-02 -3.775740265846252441e-01 1.537209302186965942e-01 4.007007926702499390e-02 1.363608241081237793e-01 -4.552310705184936523e-02 1.067404896020889282e-01 5.080030113458633423e-02 -1.141289323568344116e-01 1.773638427257537842e-01 7.058804482221603394e-02 6.123416870832443237e-02 3.090227581560611725e-02 -3.959119785577058792e-03 -1.165117025375366211e-01 9.140790440142154694e-03 1.636467501521110535e-02 -2.885034978389739990e-01 -2.229834347963333130e-01 -6.080168113112449646e-02 -2.724067680537700653e-02 6.285524368286132812e-02 -2.600714862346649170e-01 9.521498531103134155e-02 5.963537469506263733e-02 -5.045118331909179688e-01 1.778503954410552979e-01 6.861853599548339844e-02 -6.155704334378242493e-02 2.106061019003391266e-02
8.417984843254089355e-02 -1.755012124776840210e-01 -3.240517973899841309e-01 -3.922889381647109985e-02 9.566822648048400879e-02 -9.091912955045700073e-02 2.430486977100372314e-01 3.146452605724334717e-01 8.008446544408798218e-02 -1.041296049952507019e-01 -1.666752807796001434e-02 -3.222228586673736572e-01 -1.451886892318725586e-01 1.510779261589050293e-01 -2.229407876729965210e-01 -2.954175472259521484e-01 -8.917190134525299072e-03 4.388451948761940002e-02 1.745887100696563721e-01 1.387120932340621948e-01 -1.090211868286132812e-01 -5.616525560617446899e-02 -2.126406878232955933e-01 -1.759719289839267731e-02 -1.381612196564674377e-02 3.689580038189888000e-02 3.868684470653533936e-01 -1.353063732385635376e-01 1.267180498689413071e-02 5.469639599323272705e-02 -1.858226060867309570e-01 2.415123581886291504e-01
-1.437865346670150757e-01 -2.735840082168579102e-01 -3.007914423942565918e-01 -2.005124092102050781e-01 3.221642971038818359e-01 3.594488278031349182e-02 3.916888311505317688e-02 -1.228690594434738159e-01 -5.067873373627662659e-02 7.433817256242036819e-03 -3.526274487376213074e-02 1.217635199427604675e-01 6.842765957117080688e-02 2.661718614399433136e-02 -2.469394654035568237e-01 -1.609831452369689941e-01 2.583268843591213226e-02 1.168949995189905167e-02 -2.673881947994232178e-01 2.932428568601608276e-02 7.894847542047500610e-02 -1.386390328407287598e-01 -1.725511103868484497e-01 4.172681272029876709e-02 2.249019145965576172e-01 -1.153837740421295166e-01 2.382644452154636383e-02 -5.587460994720458984e-01 2.747420512605458498e-04 -3.596655651926994324e-02 -1.300500184297561646e-01 -1.269248127937316895e-01
-1.964218541979789734e-02 -3.509194031357765198e-02 -7.966376096010208130e-02 -3.337310552597045898e-01 -1.685978919267654419e-01 3.685177862644195557e-02 2.282401919364929199e-01 -3.716912178788334131e-04 7.765175402164459229e-02 3.268685042858123779e-01 -7.415131479501724243e-02 -1.116555333137512207e-01 1.823475770652294159e-02 8.583118021488189697e-02 -1.116075292229652405e-01 -1.057520434260368347e-01 2.133762389421463013e-01 -1.766699105501174927e-01 -2.727518677711486816e-01 -3.124491125345230103e-02 -3.422648087143898010e-02 8.992101252079010010e-02 -2.363142743706703186e-02 -1.775282472372055054e-01 1.912604458630084991e-02 2.674135565757751465e-02 3.435977101325988770e-01 -2.977988123893737793e-01 3.621599674224853516e-01 -9.701189585030078888e-03 -3.210774362087249756e-01 -3.151303529739379883e-02
9.181455522775650024e-02 -3.029876351356506348e-01 3.656161427497863770e-01 -5.096344649791717529e-02 1.384972482919692993e-01 3.821618854999542236e-02 -1.010120734572410583e-01 3.762471675872802734e-02 1.936680674552917480e-01 1.993905454874038696e-01 -2.517586946487426758e-01 -1.825105994939804077e-01 7.851739972829818726e-02 -5.926431715488433838e-02 -2.128500193357467651e-01 -2.091641128063201904e-01 2.651389539241790771e-01 -2.682371735572814941e-01 1.494830399751663208e-01 -2.573464810848236084e-02 -7.548623532056808472e-02 -2.270381152629852295e-01 -1.176706030964851379e-01 -2.823287062346935272e-02 1.340705901384353638e-01 -4.937527328729629517e-02 7.924851030111312866e-02 -2.363029867410659790e-01 -2.024418674409389496e-02 -1.648934334516525269e-01 2.680366300046443939e-02 3.324922621250152588e-01
-2.412461191415786743e-01 9.937899885699152946e-04 -3.027741611003875732e-01 9.079582057893276215e-03 1.992994248867034912e-01 1.761525869369506836e-01 1.292042732238769531e-01 7.026704400777816772e-02 3.452363610267639160e-01 3.307685256004333496e-01 -5.269899219274520874e-02 -3.984442353248596191e-01 4.598888382315635681e-02 -6.588917970657348633e-02 -6.425217539072036743e-02 8.811926096677780151e-02 2.455278933048248291e-01 -2.768676578998565674e-01 1.467706263065338135e-02 -1.879263520240783691e-01 2.608363516628742218e-02 4.890554770827293396e-02 -1.396252065896987915e-01 -1.178642455488443375e-02 -1.575304269790649414e-01 3.273431956768035889e-02 1.534578353166580200e-01 -1.732040047645568848e-01 1.908041983842849731e-01 1.832018047571182251e-01 -2.050911821424961090e-02 -6.464781612157821655e-02
-1.037478893995285034e-01 -2.404556795954704285e-02 -6.913347542285919189e-02 1.229990832507610321e-02 1.844216138124465942e-01 8.975498378276824951e-03 -2.214893549680709839e-01 2.733449935913085938e-01 6.039410829544067383e-02 1.536233425140380859e-01 -1.301715075969696045e-01 -3.232776746153831482e-02 8.303566277027130127e-02 -1.595101654529571533e-01 -3.712940514087677002e-01 -1.424508541822433472e-01 1.599084436893463135e-01 2.388652712106704712e-01 -6.949849426746368408e-02 1.192220374941825867e-01 1.015817672014236450e-01 1.681730598211288452e-01 -2.206797748804092407e-01 -4.874856024980545044e-02 1.484443396329879761e-01 2.602253556251525879e-01 2.555093169212341309e-01 -3.602595031261444092e-01 -1.044859141111373901e-01 -1.830456554889678955e-01 -2.594353556632995605e-01 -4.722617939114570618e-02
7.797962427139282227e-02 -8.608375489711761475e-02 -1.594551056623458862e-01 -2.547914087772369385e-01 2.283581495285034180e-01 -1.488298177719116211e-01 -7.274314761161804199e-02 -4.699052497744560242e-02 1.594712026417255402e-02 -1.907911002635955811e-01 -3.224226534366607666e-01 -1.896541416645050049e-01 -8.276867121458053589e-02 1.655730009078979492e-01 -1.536696106195449829e-01 -1.285996735095977783e-01 -1.192780211567878723e-01 -7.364450395107269287e-02 -1.240126192569732666e-01 -6.333005614578723907e-03 -2.033853679895401001e-01 -5.789946019649505615e-02 -1.384677141904830933e-01 4.099126532673835754e-02 1.435260176658630371e-01 2.941663749516010284e-02 -5.539478361606597900e-02 -5.709499120712280273e-01 -1.527849435806274414e-01 1.242111474275588989e-01 1.033433452248573303e-01 2.505168616771697998e-01
-2.234680205583572388e-01 -4.829218611121177673e-02 -2.185477763414382935e-01 -2.639163434505462646e-01 -8.033519238233566284e-02 -1.864036917686462402e-02 5.934159457683563232e-02 3.930312022566795349e-02 1.828545778989791870e-01 3.072293102741241455e-01 -1.267516911029815674e-01 -3.450658917427062988e-02 -1.526011712849140167e-02 -2.438783198595046997e-01 -8.335315436124801636e-02 1.819722056388854980e-01 3.549714013934135437e-02 -1.638377010822296143e-01 -2.193615771830081940e-02 -2.058321088552474976e-01 8.890882879495620728e-02 3.004646599292755127e-01 -2.180607914924621582e-01 1.011687144637107849e-01 3.463869392871856689e-01 1.250373423099517822e-01 2.577413916587829590e-01 -3.233608007431030273e-01 4.002653434872627258e-02 1.735286116600036621e-01 -2.543765306472778320e-02 -8.775788545608520508e-02
1.299932301044464111e-01 8.809429593384265900e-03 -7.201464381068944931e-03 -1.529848426580429077e-01 2.261127158999443054e-02 5.958278849720954895e-02 1.840534508228302002e-01 -6.030504032969474792e-02 1.921279877424240112e-01 -4.097126796841621399e-02 -3.207540512084960938e-01 2.890317700803279877e-02 2.459678202867507935e-01 -4.411642253398895264e-02 -3.510461151599884033e-01 -2.030489444732666016e-01 -5.752904806286096573e-03 -1.455838531255722046e-01 -2.574776709079742432e-01 -4.517519846558570862e-02 -4.753784090280532837e-02 1.320338249206542969e-01 -1.011366024613380432e-01 1.147844046354293823e-01 1.726040095090866089e-01 3.267489969730377197e-01 -1.333240885287523270e-02 -3.888734579086303711e-01 -6.207073107361793518e-02 -3.439015746116638184e-01 -9.460753761231899261e-03 7.711651921272277832e-02
-7.960561662912368774e-02 -3.857958912849426270e-01 1.331432312726974487e-01 -4.740627482533454895e-02 3.441515937447547913e-02 -6.781373172998428345e-02 -8.192250505089759827e-03 1.250241547822952271e-01 7.075017690658569336e-02 2.666219174861907959e-01 1.581467129290103912e-02 -8.403496444225311279e-02 2.554635703563690186e-01 -8.407804369926452637e-02 -2.328021824359893799e-01 -6.680037081241607666e-02 2.896694540977478027e-01 -4.867635667324066162e-02 1.324657052755355835e-01 1.775963045656681061e-02 -9.465912729501724243e-02 -1.867410391569137573e-01 -3.914517462253570557e-01 -1.242873817682266235e-01 -1.330413371324539185e-01 6.854325532913208008e-02 1.588572412729263306e-01 -2.263260781764984131e-01 2.068641632795333862e-01 2.833870053291320801e-02 -2.846634387969970703e-01 -2.209815084934234619e-01
8.939111977815628052e-02 -1.789870709180831909e-01 -6.690398603677749634e-02 -4.048224166035652161e-02 3.090357780456542969e-01 -3.063361048698425293e-01 -9.560652822256088257e-02 3.294586241245269775e-01 1.265345066785812378e-01 2.068234384059906006e-01 -1.266364157199859619e-01 -5.300466343760490417e-02 8.615130931138992310e-02 -4.327166453003883362e-02 -2.763289213180541992e-01 -2.044363170862197876e-01 3.311355784535408020e-02 -1.631151437759399414e-01 3.426175191998481750e-02 4.476046189665794373e-02 -2.936988174915313721e-01 -1.800687462091445923e-01 -1.468653976917266846e-01 -8.643075078725814819e-02 -1.322431117296218872e-01 1.381770372390747070e-01 6.917508691549301147e-02 -3.082845807075500488e-01 -2.412335276603698730e-01 -1.787512600421905518e-01 -1.882699131965637207e-01 3.389968723058700562e-02
-2.298555374145507812e-01 -1.427044533193111420e-02 -1.168171390891075134e-01 5.500224232673645020e-02 1.690618842840194702e-01 3.514954149723052979e-01 2.995636463165283203e-01 9.578892588615417480e-02 1.992499232292175293e-01 1.001883447170257568e-01 -8.925952762365341187e-02 -2.599516212940216064e-01 8.261965960264205933e-02 -1.542312800884246826e-01 -2.402268536388874054e-02 7.803302258253097534e-02 2.626178264617919922e-01 -2.549119293689727783e-01 3.580561280250549316e-02 -1.022614389657974243e-01 1.122238487005233765e-02 1.712023280560970306e-02 -2.163774073123931885e-01 -5.350622534751892090e-02 -9.154789149761199951e-02 1.289631472900509834e-03 2.640031278133392334e-01 -3.328137099742889404e-01 2.990149557590484619e-01 2.002409845590591431e-01 -2.689766930416226387e-03 -5.038602650165557861e-02
-9.088749438524246216e-02 -2.940566241741180420e-01 -3.930494934320449829e-02 -2.742611765861511230e-01 -7.719825208187103271e-02 9.453165344893932343e-03 1.912608444690704346e-01 2.880330383777618408e-01 3.835821151733398438e-01 -5.819794908165931702e-02 3.711003065109252930e-02 -3.502980992197990417e-02 -1.225588656961917877e-02 3.343237563967704773e-02 3.135047256946563721e-01 -1.221620962023735046e-01 1.168555989861488342e-01 -3.928411006927490234e-01 1.609810292720794678e-01 -7.618652191013097763e-03 -5.391546990722417831e-03 -4.520603269338607788e-02 4.904013127088546753e-02 -2.837720215320587158e-01 3.114754520356655121e-02 8.680668473243713379e-02 1.841206699609756470e-01 -2.501822710037231445e-01 6.076740100979804993e-02 -1.961864903569221497e-02 -2.489804662764072418e-02 2.160074263811111450e-01
7.211536169052124023e-02 -1.480812877416610718e-01 1.638304442167282104e-01 -1.350860297679901123e-01 3.615883737802505493e-02 3.621807321906089783e-02 6.853253394365310669e-02 1.704381853342056274e-01 1.741757988929748535e-01 -8.740473538637161255e-03 -1.130507290363311768e-01 -7.308991998434066772e-02 1.219568699598312378e-01 -3.045498393476009369e-02 -1.215256303548812866e-01 -1.210478022694587708e-01 2.853516340255737305e-01 -4.162703752517700195e-01 -3.244918957352638245e-02 -1.302859783172607422e-01 -4.141093418002128601e-02 -3.797225952148437500e-01 -2.889473140239715576e-01 -3.112065047025680542e-02 5.417290702462196350e-02 9.462974220514297485e-02 2.745838761329650879e-01 -3.029920756816864014e-01 -1.511904299259185791e-01 9.229789488017559052e-03 3.008617833256721497e-02 3.026933670043945312e-01
-2.275693118572235107e-01 -1.655903160572052002e-01 -1.727283000946044922e-01 -1.144669204950332642e-01 1.333927065134048462e-01 4.362498223781585693e-02 2.822958528995513916e-01 -4.003885388374328613e-02 3.820174187421798706e-02 4.352144300937652588e-01 -3.182415366172790527e-01 6.495800800621509552e-03 4.412604495882987976e-02 2.341575324535369873e-01 -1.356293857097625732e-01 1.350484192371368408e-01 2.786840796470642090e-01 -3.503443300724029541e-01 -1.984972953796386719e-01 -1.307890713214874268e-01 -2.194014750421047211e-02 5.839360505342483521e-02 -2.367841899394989014e-01 9.511024691164493561e-03 -1.212147027254104614e-01 2.656207047402858734e-02 -8.429931104183197021e-02 -7.436447590589523315e-02 1.022044122219085693e-01 1.539791971445083618e-01 -7.713872194290161133e-02 7.848756015300750732e-02
-1.067679077386856079e-01 -3.417704701423645020e-01 -4.210601001977920532e-02 9.558995068073272705e-02 3.312062919139862061e-01 -3.185786604881286621e-01 3.722470700740814209e-01 1.107908859848976135e-01 2.096153646707534790e-01 9.483131766319274902e-02 1.477979123592376709e-02 -2.451500147581100464e-01 7.246123999357223511e-02 -3.336010500788688660e-02 2.668049372732639313e-02 1.634175777435302734e-01 -2.897405996918678284e-03 -1.266375333070755005e-01 1.154453679919242859e-01 -1.337386369705200195e-01 1.868704147636890411e-02 1.735581308603286743e-01 -4.866647720336914062e-02 -1.382601708173751831e-01 -1.034832820296287537e-01 1.120009645819664001e-01 -1.576776430010795593e-02 -3.918815255165100098e-01 -3.047437639907002449e-04 -8.679687976837158203e-02 -1.889733783900737762e-02 2.600822448730468750e-01
-1.747681349515914917e-01 -2.817215919494628906e-01 -1.932929968461394310e-03 -2.011656761169433594e-01 1.795258671045303345e-01 -2.137314975261688232e-01 3.321851789951324463e-01 1.047084182500839233e-01 3.185532093048095703e-01 -5.258695036172866821e-02 -1.292212456464767456e-01 -2.963017523288726807e-01 -8.049316704273223877e-02 3.562715835869312286e-03 4.054342582821846008e-02 1.610101908445358276e-01 -1.666894853115081787e-01 -2.595705389976501465e-01 1.628410965204238892e-01 8.938427269458770752e-02 4.865856096148490906e-02 -4.158645868301391602e-02 4.714972525835037231e-02 -7.264386117458343506e-02 1.838501244783401489e-01 8.546496927738189697e-02 2.199164219200611115e-02 -4.191242158412933350e-01 6.335107982158660889e-02 -1.641943007707595825e-01 -1.340805888175964355e-01 -1.144145708531141281e-02
-8.540850132703781128e-02 -1.842604726552963257e-01 1.143638193607330322e-01 -3.508247137069702148e-01 5.653725191950798035e-02 -2.784212306141853333e-02 1.500734835863113403e-01 -1.932138651609420776e-01 1.280498206615447998e-01 2.959018573164939880e-02 -5.498278513550758362e-02 -2.534285932779312134e-02 2.929631769657135010e-01 -1.956310570240020752e-01 -1.965377777814865112e-01 -2.997513413429260254e-01 -1.920631527900695801e-01 -4.076703488826751709e-01 9.142445772886276245e-02 -1.641285233199596405e-02 -1.861523538827896118e-01 -1.895157620310783386e-02 -2.827832996845245361e-01 1.611069142818450928e-01 -1.908241771161556244e-02 2.068382650613784790e-01 9.367825090885162354e-02 -5.592121183872222900e-02 -1.134936735033988953e-01 -2.785615622997283936e-02 -1.029779538512229919e-01 2.308709770441055298e-01
-1.956935040652751923e-02 -2.039498537778854370e-01 -1.322548091411590576e-01 -1.725546270608901978e-01 1.617100089788436890e-01 1.319044083356857300e-01 1.030681058764457703e-01 -8.766315132379531860e-02 1.821498125791549683e-01 -7.674169261008501053e-03 -2.043800503015518188e-01 -2.565027098171412945e-04 1.869495064020156860e-01 -1.333241816610097885e-02 -7.972838729619979858e-02 -2.663069367408752441e-01 3.201833963394165039e-01 -3.157916665077209473e-01 -9.339192509651184082e-02 -9.157147258520126343e-02 4.745180904865264893e-02 -2.509580552577972412e-02 -1.317075639963150024e-01 1.243929043412208557e-01 3.169740363955497742e-02 1.615997254848480225e-01 1.587591320276260376e-01 -1.451747268438339233e-01 -3.084054291248321533e-01 8.620464801788330078e-02 6.165298447012901306e-02 4.761187732219696045e-01
1.204966977238655090e-01 -5.554135143756866455e-02 -2.529890239238739014e-01 -1.391190886497497559e-01 5.455934256315231323e-02 -2.748795747756958008e-01 9.997843205928802490e-02 -2.820695936679840088e-02 9.468566626310348511e-03 1.012445241212844849e-01 -8.466702699661254883e-02 2.836787328124046326e-02 1.375397294759750366e-01 1.482118368148803711e-01 -2.437417022883892059e-02 -5.761514902114868164e-01 1.813001036643981934e-01 -3.026914596557617188e-01 1.478355973958969116e-01 -9.058113396167755127e-02 -3.017200231552124023e-01 7.067997753620147705e-02 -1.500350702553987503e-02 -1.831899955868721008e-02 -7.767277304083108902e-03 1.486860662698745728e-01 -6.404927000403404236e-03 -1.714050471782684326e-01 -2.559182420372962952e-02 -1.358581427484750748e-02 -2.077714502811431885e-01 2.668872177600860596e-01
1.133607253432273865e-01 -1.156518980860710144e-02 1.083440408110618591e-01 5.630869790911674500e-02 1.651508808135986328e-01 -2.071674615144729614e-01 3.384177982807159424e-01 4.045273065567016602e-01 -2.262828797101974487e-01 2.340946793556213379e-01 9.282095357775688171e-03 -2.035403698682785034e-01 -4.328961670398712158e-02 7.313725352287292480e-02 -6.654387712478637695e-02 -8.148638904094696045e-02 1.834867000579833984e-01 -1.000140756368637085e-01 4.316596314311027527e-02 -1.863448470830917358e-01 7.216422818601131439e-03 1.316834390163421631e-01 -1.310995370149612427e-01 1.378107368946075439e-01 -1.686474084854125977e-01 1.425614506006240845e-01 1.873561441898345947e-01 -4.141664505004882812e-01 1.284395754337310791e-01 -1.503462642431259155e-01 -1.717219799757003784e-01 -1.066056452691555023e-02
-8.034253865480422974e-02 -2.765604555606842041e-01 -8.490490913391113281e-02 -2.090745270252227783e-01 -1.774255335330963135e-01 -1.581280231475830078e-01 2.203966528177261353e-01 4.467228427529335022e-02 4.151155650615692139e-01 2.295923829078674316e-01 -2.087099552154541016e-01 -7.194894552230834961e-02 -7.243523839861154556e-03 1.546546369791030884e-01 -2.508768737316131592e-01 -1.618624292314052582e-02 1.406636834144592285e-01 -2.256651073694229126e-01 7.123663276433944702e-02 -3.046431243419647217e-01 3.356210142374038696e-02 -1.226265206933021545e-01 -2.627725899219512939e-01 -1.054075360298156738e-02 -1.171482354402542114e-01 -9.312412887811660767e-02 5.021111667156219482e-02 -1.499833613634109497e-01 1.640422791242599487e-01 -1.759334653615951538e-01 -1.810054630041122437e-01 -7.865999639034271240e-02
2.157272025942802429e-02 -5.984704196453094482e-02 8.643334358930587769e-02 -1.076407879590988159e-01 2.390119135379791260e-01 5.453566834330558777e-02 5.153818428516387939e-02 3.025213778018951416e-01 4.561350680887699127e-03 6.288966536521911621e-02 -6.054691597819328308e-02 -9.592498093843460083e-02 6.805094331502914429e-02 -3.049080446362495422e-02 -4.045491665601730347e-02 -1.546817421913146973e-01 2.958838343620300293e-01 -4.016018807888031006e-01 9.979757666587829590e-02 -1.291993558406829834e-01 8.134502917528152466e-02 -3.836637139320373535e-01 -2.666830718517303467e-01 -1.567104831337928772e-02 1.652147024869918823e-01 1.112743467092514038e-01 2.892078757286071777e-01 -2.815798223018646240e-01 -2.319826334714889526e-01 3.874325752258300781e-02 -7.539974898099899292e-02 1.018842086195945740e-01
-3.400596231222152710e-02 -4.239798337221145630e-02 -8.916227519512176514e-02 -2.121827006340026855e-01 -8.294229395687580109e-03 -1.711431294679641724e-01 1.875916570425033569e-01 1.964030116796493530e-01 -4.666889086365699768e-02 3.264418244361877441e-01 -1.115990653634071350e-01 2.506831847131252289e-02 1.655600070953369141e-01 -3.939352929592132568e-02 -4.926698282361030579e-02 -5.076478421688079834e-02 4.203097224235534668e-01 -1.781648993492126465e-01 1.126696765422821045e-01 7.735235989093780518e-02 -1.765934228897094727e-01 6.743691116571426392e-02 -2.606337368488311768e-01 -4.317511990666389465e-02 -2.101478129625320435e-01 -5.556358769536018372e-02 2.531008720397949219e-01 -3.953412473201751709e-01 1.745523810386657715e-01 9.689261764287948608e-02 -5.840978398919105530e-02 -2.041550129652023315e-01
-2.074332535266876221e-01 -2.010825723409652710e-01 4.137359932065010071e-02 -1.015543118119239807e-01 4.934386536478996277e-02 -1.112179681658744812e-01 3.230702280998229980e-01 1.551718264818191528e-01 2.378851026296615601e-01 3.469811975955963135e-01 -3.950766026973724365e-01 1.457371711730957031e-01 1.841518729925155640e-01 -5.083446949720382690e-02 -1.176045462489128113e-01 7.055428624153137207e-02 2.463759034872055054e-01 -2.368984818458557129e-01 -1.152311563491821289e-01 1.186827290803194046e-02 3.436958417296409607e-02 6.441102176904678345e-02 -2.716320753097534180e-01 9.204189479351043701e-02 -1.121923848986625671e-01 1.917697489261627197e-02 1.021525636315345764e-02 -3.121659159660339355e-01 1.093220710754394531e-01 -2.619865350425243378e-02 -4.715824965387582779e-03 -1.031831577420234680e-01
1.932182759046554565e-01 -2.424969822168350220e-01 -4.067359492182731628e-02 2.146110832691192627e-01 7.683720439672470093e-03 -1.547941714525222778e-01 1.174919158220291138e-01 4.307096078991889954e-02 2.414250075817108154e-01 2.228019833564758301e-01 3.612259775400161743e-02 -2.787037193775177002e-02 2.359404116868972778e-01 7.696784287691116333e-02 -3.324193879961967468e-02 -5.278412103652954102e-01 4.656381160020828247e-02 -1.627397388219833374e-01 4.616131633520126343e-02 -1.276504844427108765e-01 4.937829077243804932e-02 -5.959942191839218140e-02 -8.596470952033996582e-02 1.427342742681503296e-01 1.390806585550308228e-01 9.709439426660537720e-02 6.172369047999382019e-02 -3.990684151649475098e-01 5.646909028291702271e-02 -1.890485584735870361e-01 9.857872873544692993e-02 -2.093677222728729248e-01
9.219758212566375732e-02 -2.534314990043640137e-01 1.079517155885696411e-01 -6.321622431278228760e-02 3.397657275199890137e-01 -1.486199498176574707e-01 1.699279397726058960e-01 -1.959426887333393097e-02 -2.227233536541461945e-02 2.395098954439163208e-01 -1.063881739974021912e-01 -6.510017812252044678e-02 8.034985512495040894e-02 -2.172533869743347168e-01 -2.610831558704376221e-01 -2.763986587524414062e-02 -8.481730037601664662e-05 -7.483051158487796783e-03 2.363114953041076660e-01 2.426913380622863770e-01 -1.252271533012390137e-01 -1.477730721235275269e-01 -4.232420027256011963e-01 2.265867590904235840e-02 3.658512979745864868e-02 2.589414417743682861e-01 -2.230639755725860596e-02 -7.351748645305633545e-02 2.791776359081268311e-01 1.310806870460510254e-01 -2.117153406143188477e-01 5.129868909716606140e-02
-5.423778295516967773e-02 1.425047963857650757e-02 -2.412441968917846680e-01 -2.030089050531387329e-01 3.483896255493164062e-01 8.912066370248794556e-02 1.718455255031585693e-01 3.660934865474700928e-01 2.343592420220375061e-02 1.145070716738700867e-01 -2.153992056846618652e-01 3.494774177670478821e-02 1.580906063318252563e-01 2.477124333381652832e-03 4.950188472867012024e-02 -1.157783344388008118e-01 7.112131267786026001e-02 3.832491114735603333e-02 6.345134228467941284e-03 2.789529263973236084e-01 -2.062374204397201538e-01 2.388340793550014496e-02 -2.680227532982826233e-02 1.951684653759002686e-01 3.561691343784332275e-01 1.270700693130493164e-01 4.443954303860664368e-02 -3.089286684989929199e-01 -5.496089160442352295e-02 7.701478898525238037e-02 -8.135715872049331665e-02 2.831184864044189453e-01
-8.312316611409187317e-03 -2.372659742832183838e-01 -1.716114431619644165e-01 -2.334578335285186768e-01 -8.663741871714591980e-03 8.188721537590026855e-02 9.241537749767303467e-02 -1.237338595092296600e-02 -8.554939180612564087e-02 5.880437493324279785e-01 -3.816223740577697754e-01 7.337091118097305298e-02 6.148260459303855896e-02 7.795797288417816162e-02 -5.270310491323471069e-02 -7.492749392986297607e-02 2.840161621570587158e-01 3.209390863776206970e-02 1.335974037647247314e-01 -1.920276321470737457e-03 -1.403630226850509644e-01 8.835276961326599121e-02 -1.994711607694625854e-01 -1.045127362012863159e-01 3.792453557252883911e-02 -2.835476770997047424e-02 -4.202225804328918457e-02 -2.917065620422363281e-01 -3.651017695665359497e-02 -4.748474806547164917e-02 -3.662921860814094543e-02 -2.236719578504562378e-01
1.226076558232307434e-01 -1.817588806152343750e-01 -2.081413269042968750e-01 -1.982276700437068939e-02 1.675297617912292480e-01 5.094236508011817932e-02 -4.954287782311439514e-03 2.715062797069549561e-01 1.758766174316406250e-01 1.010667830705642700e-01 4.364257156848907471e-01 -1.922164112329483032e-01 8.549533784389495850e-02 4.178362339735031128e-02 -1.115265041589736938e-01 -2.692137956619262695e-01 2.056814730167388916e-01 1.015689224004745483e-01 -7.232969999313354492e-02 -7.199691981077194214e-02 7.709232717752456665e-02 3.242140263319015503e-02 -3.031362295150756836e-01 1.531273126602172852e-01 1.820526719093322754e-01 1.627717465162277222e-01 3.407016023993492126e-02 -3.814548552036285400e-01 2.019023001194000244e-01 5.833319574594497681e-02 -6.306897848844528198e-02 -3.822129592299461365e-02
-3.404116034507751465e-01 5.500942468643188477e-02 8.502154052257537842e-02 -2.758267521858215332e-01 -7.767916657030582428e-03 1.218071859329938889e-02 2.687444090843200684e-01 2.787922322750091553e-01 1.379425525665283203e-01 1.556645035743713379e-01 -1.989164054393768311e-01 3.197956131771206856e-03 -5.329635739326477051e-02 -7.576199620962142944e-02 -3.015415556728839874e-02 -8.010286837816238403e-02 -1.384926727041602135e-03 -1.206317991018295288e-01 1.238729953765869141e-01 -4.752665385603904724e-02 1.154994890093803406e-01 8.469297736883163452e-02 -2.326055616140365601e-01 2.546580135822296143e-01 -1.177429184317588806e-01 3.103979825973510742e-01 3.407497406005859375e-01 -1.403066217899322510e-01 3.475291728973388672e-01 1.552652567625045776e-02 -4.227502271533012390e-02 9.190289676189422607e-02
-1.220307871699333191e-01 -3.183811008930206299e-01 -1.675875782966613770e-01 -1.402416080236434937e-01 -1.026361510157585144e-01 5.162607878446578979e-02 1.781523227691650391e-01 1.471027284860610962e-01 1.003995314240455627e-01 6.921252608299255371e-02 -1.912583857774734497e-01 2.023860253393650055e-02 1.605927385389804840e-02 2.091014534235000610e-01 -8.829084783792495728e-02 -3.837803900241851807e-01 8.915374986827373505e-03 4.021171107888221741e-02 -2.066790610551834106e-01 -8.663792163133621216e-02 6.587847322225570679e-02 7.617833465337753296e-02 -9.433521330356597900e-02 2.052941825240850449e-03 -2.233170121908187866e-01 1.165671870112419128e-01 1.095747053623199463e-01 -3.302661180496215820e-01 3.764016330242156982e-01 -2.831715345382690430e-01 -1.997822821140289307e-01 3.470933809876441956e-02
-1.845809966325759888e-01 2.322163246572017670e-02 -1.189979165792465210e-01 -2.647371590137481689e-01 1.148832961916923523e-01 -1.195648685097694397e-02 3.064511902630329132e-02 3.820388019084930420e-01 -2.715764753520488739e-02 3.990886211395263672e-01 7.105803489685058594e-02 1.292940136045217514e-02 -1.864450126886367798e-01 -8.422153443098068237e-02 -5.610955879092216492e-02 6.973674893379211426e-02 -7.750543206930160522e-02 -2.418880164623260498e-01 -1.078216265887022018e-02 -1.172609776258468628e-01 2.162541300058364868e-01 -1.315017463639378548e-03 -2.555511593818664551e-01 1.626793742179870605e-01 8.253450691699981689e-02 2.417945265769958496e-01 2.451377213001251221e-01 -3.247108459472656250e-01 -9.935781359672546387e-02 2.131814956665039062e-01 -3.523493185639381409e-02 3.911991417407989502e-02
-2.806243672966957092e-02 -3.865082859992980957e-01 -1.733897030353546143e-01 -1.017605438828468323e-01 -1.126144006848335266e-01 -3.115416318178176880e-02 1.932616382837295532e-01 3.570178151130676270e-01 2.816892266273498535e-01 1.281870156526565552e-01 1.337103694677352905e-01 -3.529581800103187561e-02 -1.213618293404579163e-01 -6.763321161270141602e-02 -7.354673929512500763e-03 -3.041095733642578125e-01 -1.226091384887695312e-01 -2.310424000024795532e-01 2.311088591814041138e-01 -1.379641145467758179e-02 -1.731606572866439819e-01 -1.830990053713321686e-02 -1.264171004295349121e-01 -3.904674202203750610e-02 -1.292961984872817993e-01 1.882025897502899170e-01 4.034212231636047363e-02 -2.722395062446594238e-01 -1.896539628505706787e-01 -1.132197082042694092e-01 1.517050117254257202e-01 1.862073093652725220e-01
3.725654631853103638e-02 1.110455319285392761e-01 -5.747051909565925598e-02 -3.801783323287963867e-01 -8.143540471792221069e-02 7.258234918117523193e-02 3.169797658920288086e-01 -3.617723006755113602e-03 8.465983904898166656e-03 3.563273847103118896e-01 -1.377227008342742920e-01 -1.426841765642166138e-01 1.858219355344772339e-01 -5.393347144126892090e-02 -7.371447235345840454e-02 1.522674411535263062e-01 1.922834217548370361e-01 -3.065953254699707031e-01 -6.757340580224990845e-02 -6.229368969798088074e-02 -8.882294595241546631e-02 3.247850239276885986e-01 -1.223436519503593445e-01 -4.157133772969245911e-02 1.617360487580299377e-02 8.955035358667373657e-02 2.537588179111480713e-01 -3.558597564697265625e-01 5.775264650583267212e-02 -1.130205243825912476e-01 -5.126871541142463684e-02 -7.803210616111755371e-02
-2.999663054943084717e-01 -5.898443982005119324e-02 -4.748504608869552612e-02 1.142926812171936035e-01 1.584279686212539673e-01 1.623093783855438232e-01 2.561860084533691406e-01 9.630057960748672485e-02 6.191099807620048523e-02 1.926738619804382324e-01 -4.453813657164573669e-02 -4.215038120746612549e-01 2.178966552019119263e-01 -1.542321443557739258e-01 -7.441666722297668457e-02 -7.364590466022491455e-02 9.420730173587799072e-03 -2.127742171287536621e-01 4.083964973688125610e-02 -7.252488285303115845e-02 6.924340873956680298e-02 1.383800357580184937e-01 -9.575729817152023315e-02 2.255824059247970581e-01 -2.418091520667076111e-03 -2.222423702478408813e-01 2.691052854061126709e-01 -3.483335375785827637e-01 1.415748801082372665e-02 -7.319571822881698608e-02 -2.748563885688781738e-01 3.867496177554130554e-02
-2.948023974895477295e-01 -5.772685259580612183e-02 5.187760107219219208e-03 -1.003232374787330627e-01 1.702827662229537964e-01 1.447090506553649902e-01 3.897789865732192993e-02 5.396105349063873291e-02 -2.276505157351493835e-02 2.623171508312225342e-01 -3.687912598252296448e-02 -5.143519639968872070e-01 1.023420691490173340e-01 -1.273842528462409973e-02 -7.302474975585937500e-02 -5.251931771636009216e-02 2.743095718324184418e-02 -2.792407870292663574e-01 -2.012267708778381348e-03 -2.640066146850585938e-01 1.360811442136764526e-01 1.598653756082057953e-02 1.460497383959591389e-03 2.364224642515182495e-01 -9.972099214792251587e-02 -1.076302602887153625e-01 3.689255118370056152e-01 -2.775901257991790771e-01 8.445247262716293335e-02 1.059931442141532898e-01 -4.815004765987396240e-02 1.133448556065559387e-01
-3.947924077510833740e-02 -2.678937613964080811e-01 -6.639721244573593140e-02 -2.510403394699096680e-01 3.193891644477844238e-01 -1.758261770009994507e-01 -1.831031739711761475e-01 -8.281227946281433105e-02 3.841830650344491005e-03 5.124033242464065552e-02 -9.126976877450942993e-02 9.468770772218704224e-02 -9.126409143209457397e-02 2.540610544383525848e-02 -5.826802179217338562e-02 -5.731713026762008667e-02 -1.519373208284378052e-01 -2.291584461927413940e-01 -2.139691077172756195e-02 2.932781577110290527e-01 -2.056749165058135986e-01 -3.939796704798936844e-03 9.058669954538345337e-02 3.263166546821594238e-01 -2.315794490277767181e-02 1.194579005241394043e-01 8.485101163387298584e-02 -5.212264657020568848e-01 1.098789572715759277e-01 1.742750220000743866e-02 8.388969302177429199e-02 1.348030269145965576e-01
2.292619943618774414e-01 -5.269280076026916504e-02 1.960077509284019470e-02 1.072363462299108505e-02 6.623979657888412476e-02 3.549159690737724304e-02 1.249629929661750793e-01 -1.955995559692382812e-01 1.729395687580108643e-01 1.366486102342605591e-01 -3.395937085151672363e-01 1.695210114121437073e-02 5.891237873584032059e-03 1.753995567560195923e-02 -1.157305315136909485e-01 -1.494823843240737915e-01 1.375994086265563965e-01 -1.320160776376724243e-01 3.322165459394454956e-02 -9.437434375286102295e-02 -2.698803246021270752e-01 -7.106624543666839600e-02 -2.143642157316207886e-01 -1.030928567051887512e-01 -8.762940019369125366e-02 2.388201951980590820e-01 2.288044691085815430e-01 -3.100853264331817627e-01 3.843547999858856201e-01 -5.957376211881637573e-02 2.760031521320343018e-01 2.507112324237823486e-01
3.254277259111404419e-02 -1.915684640407562256e-01 2.137630432844161987e-01 2.006578631699085236e-02 2.024853974580764771e-01 1.930295489728450775e-02 1.486987918615341187e-01 -2.371144481003284454e-03 8.592322468757629395e-02 1.960102915763854980e-01 4.548428207635879517e-02 -3.653106689453125000e-01 -1.438280642032623291e-01 1.872315406799316406e-01 -9.769570082426071167e-02 -2.622785866260528564e-01 1.485704630613327026e-01 -1.375340670347213745e-01 -1.594956517219543457e-01 7.265367358922958374e-02 -7.166269235312938690e-03 -1.180694624781608582e-01 -3.976780772209167480e-01 -8.583304472267627716e-03 1.518734395503997803e-01 2.128979712724685669e-01 2.363306283950805664e-01 -3.094092607498168945e-01 3.115230426192283630e-02 -5.112043023109436035e-02 -1.654974371194839478e-01 -2.058771103620529175e-01
-1.472166478633880615e-01 -2.433919906616210938e-01 7.051453739404678345e-02 3.078846633434295654e-02 -7.235849648714065552e-02 6.426027417182922363e-02 6.564914365299046040e-04 1.337540615350008011e-02 -8.364936336874961853e-03 2.744177281856536865e-01 -1.081618890166282654e-01 -1.950049251317977905e-01 -4.931146278977394104e-02 -2.369039058685302734e-01 2.759993672370910645e-01 -6.485714577138423920e-03 -2.176348492503166199e-02 -3.942964226007461548e-02 1.081043481826782227e-01 -9.197873622179031372e-02 9.360790252685546875e-02 -4.546201229095458984e-02 3.957760706543922424e-02 -1.407491415739059448e-01 -1.913974583148956299e-01 3.546761572360992432e-01 2.996662557125091553e-01 -5.183899998664855957e-01 1.344100981950759888e-01 -7.377260178327560425e-02 -2.009495198726654053e-01 6.725172698497772217e-02
-1.225857716053724289e-02 -3.279405087232589722e-02 -2.948324978351593018e-01 7.170557975769042969e-02 -1.345684677362442017e-01 -8.755600452423095703e-02 4.492993652820587158e-01 -1.095825210213661194e-01 6.282544881105422974e-02 3.580747246742248535e-01 -1.432304233312606812e-01 -1.418297588825225830e-01 4.257427453994750977e-01 -8.521889150142669678e-02 -1.676402986049652100e-01 4.116262495517730713e-02 5.493348091840744019e-02 -7.175301201641559601e-03 -5.668199807405471802e-02 -2.146431654691696167e-01 6.758920848369598389e-02 -7.275249063968658447e-02 -2.371007651090621948e-01 -3.240375965833663940e-02 -1.723740436136722565e-02 -1.040336340665817261e-01 1.534575670957565308e-01 -3.188433349132537842e-01 -5.378165468573570251e-02 6.847402453422546387e-02 -4.235566593706607819e-03 1.119392737746238708e-01
-3.230222165584564209e-01 -2.072686403989791870e-01 -2.392305433750152588e-02 -1.695066094398498535e-01 -1.004670411348342896e-01 -1.539544165134429932e-01 6.170605495572090149e-02 1.024850551038980484e-02 1.148130744695663452e-01 3.751437962055206299e-01 -1.821304559707641602e-01 -1.252703368663787842e-01 1.128361443988978863e-03 1.908462345600128174e-01 -2.066264003515243530e-01 -1.800134181976318359e-01 4.719816148281097412e-02 -1.018338948488235474e-01 -1.671457886695861816e-01 -4.440863132476806641e-01 1.319113380304770544e-05 2.251460775732994080e-02 -9.212010540068149567e-03 3.676942363381385803e-02 -1.690015047788619995e-01 2.063211202621459961e-01 -4.914136976003646851e-02 -2.910028100013732910e-01 2.329417914152145386e-01 -7.739165425300598145e-02 -8.470545709133148193e-02 -7.768933475017547607e-02
2.473064512014389038e-01 -1.020249500870704651e-01 -2.307248711585998535e-01 -3.373678624629974365e-01 2.495667934417724609e-01 4.039183259010314941e-03 -1.222167089581489563e-01 -7.559139281511306763e-02 5.500762164592742920e-02 2.203944623470306396e-01 1.023430004715919495e-02 -1.911337822675704956e-01 -9.335526823997497559e-02 7.431916892528533936e-02 -2.709489464759826660e-01 -7.553900778293609619e-02 -9.085436165332794189e-02 1.269060075283050537e-01 -2.882813513278961182e-01 4.915905743837356567e-02 -1.887190043926239014e-01 -1.605858653783798218e-01 -4.098382592201232910e-02 1.286429353058338165e-02 1.648164093494415283e-01 6.863719969987869263e-02 2.268959581851959229e-01 -4.480359256267547607e-01 -1.242343336343765259e-01 1.428601592779159546e-01 5.722154676914215088e-02 2.220268733799457550e-02
5.354344099760055542e-02 -3.180174827575683594e-01 -2.007127404212951660e-01 1.649691956117749214e-03 8.533681929111480713e-02 -6.757491081953048706e-02 2.806145250797271729e-01 4.850446060299873352e-02 2.111774235963821411e-01 2.185888439416885376e-01 -9.511558711528778076e-02 2.220955304801464081e-02 -2.711711823940277100e-01 1.839908063411712646e-01 -5.304784327745437622e-02 -2.442854344844818115e-01 2.734080553054809570e-01 -1.081819459795951843e-01 -7.497113198041915894e-02 -1.617062240839004517e-01 2.447334676980972290e-01 -1.121179088950157166e-01 -3.281977176666259766e-01 4.346248134970664978e-02 1.236459314823150635e-01 -3.909814357757568359e-02 1.471754461526870728e-01 -1.576535701751708984e-01 2.639726698398590088e-01 -2.026560455560684204e-01 1.218268424272537231e-01 4.186708852648735046e-02
-2.194068365497514606e-04 -2.967246808111667633e-02 -8.168039470911026001e-02 -3.428919017314910889e-01 -1.460216194391250610e-01 1.195827946066856384e-01 3.450699448585510254e-01 -4.484118148684501648e-02 -8.030517399311065674e-02 1.950531452894210815e-01 -3.910831212997436523e-01 -2.324657738208770752e-01 1.939181685447692871e-01 1.730061918497085571e-01 -1.723143458366394043e-01 5.595858767628669739e-02 2.315722703933715820e-01 -8.731580525636672974e-02 -6.407961994409561157e-02 -3.647494688630104065e-02 -6.077551096677780151e-02 2.210991233587265015e-01 -1.054782792925834656e-01 2.018399536609649658e-02 7.532656192779541016e-02 -2.017026208341121674e-02 2.958739101886749268e-01 -2.552630901336669922e-01 2.533623576164245605e-01 4.919939488172531128e-02 -3.531220927834510803e-02 -9.427226334810256958e-02
1.504268348217010498e-01 -3.158828318119049072e-01 -2.248325049877166748e-01 1.114661246538162231e-01 2.820366621017456055e-01 -4.597163200378417969e-02 3.826813399791717529e-02 2.366116940975189209e-01 -8.289564400911331177e-02 2.403926998376846313e-01 -1.101508289575576782e-01 -2.602213323116302490e-01 2.767200767993927002e-01 -1.619762033224105835e-01 -3.401094675064086914e-01 -1.619673371315002441e-01 1.113511100411415100e-01 -8.658991754055023193e-02 6.133735179901123047e-02 9.106779471039772034e-03 -1.484206318855285645e-01 -1.288437992334365845e-01 -1.717668175697326660e-01 5.631071049720048904e-03 -1.268409043550491333e-01 5.149637162685394287e-02 1.961530419066548347e-03 -2.617502808570861816e-01 -2.206990420818328857e-01 -2.200346887111663818e-01 2.693504653871059418e-02 9.626843780279159546e-02
-2.184714376926422119e-01 -2.534655630588531494e-01 -5.650182440876960754e-02 -1.638821363449096680e-01 -1.945002935826778412e-02 -6.518645584583282471e-02 2.674931585788726807e-01 8.482691645622253418e-02 4.010553658008575439e-01 1.987889409065246582e-01 -2.869163155555725098e-01 -7.118760794401168823e-02 -1.164876222610473633e-01 2.063211202621459961e-01 -1.303511559963226318e-01 -9.627472609281539917e-02 2.722015082836151123e-01 -3.252736330032348633e-01 -2.317989617586135864e-01 2.603727206587791443e-02 1.440773755311965942e-01 -1.382393240928649902e-01 1.406125165522098541e-02 -1.669343374669551849e-02 1.847517304122447968e-02 -1.747703254222869873e-01 8.578342944383621216e-02 -1.756554692983627319e-01 -1.105014458298683167e-01 -1.833858340978622437e-01 7.397143542766571045e-02 9.689375013113021851e-02
-2.140379101037979126e-01 -3.266546130180358887e-01 3.641440719366073608e-02 -1.634584218263626099e-01 2.079986631870269775e-01 5.846682563424110413e-02 -2.555088885128498077e-02 -9.625652432441711426e-02 2.604110836982727051e-01 -4.217974096536636353e-02 -3.312957584857940674e-01 7.115528732538223267e-02 -9.087222814559936523e-02 2.991176247596740723e-01 -1.653415895998477936e-02 -1.042733490467071533e-01 1.735121458768844604e-01 -2.694773077964782715e-01 8.471177518367767334e-02 9.882807731628417969e-02 8.376216888427734375e-02 -1.314401179552078247e-01 4.467736184597015381e-02 6.694350391626358032e-02 1.120888888835906982e-01 4.068453609943389893e-01 4.290628805756568909e-02 -1.485084295272827148e-01 1.670632660388946533e-01 -1.768850088119506836e-01 -2.032380104064941406e-01 1.289449483156204224e-01
1.174887567758560181e-01 -1.984244436025619507e-01 -1.773938536643981934e-01 -7.508767396211624146e-02 3.399181663990020752e-01 -2.285226285457611084e-01 1.857404597103595734e-02 1.996868997812271118e-01 1.121064275503158569e-01 2.065822631120681763e-01 -1.437630057334899902e-01 -1.669116914272308350e-01 2.493578493595123291e-01 -1.261132806539535522e-01 -2.232590764760971069e-01 -1.439067572355270386e-01 1.501300036907196045e-01 -2.677238583564758301e-01 1.170872002840042114e-01 1.672431826591491699e-02 -2.195187360048294067e-01 -2.216315418481826782e-01 -3.856241330504417419e-02 -2.059140652418136597e-01 -1.945539005100727081e-02 7.512293756008148193e-02 4.103388637304306030e-02 -2.554061412811279297e-01 -3.096812665462493896e-01 -1.586574316024780273e-01 -7.132521271705627441e-02 -2.865075320005416870e-02
1.550151109695434570e-01 -3.242717981338500977e-01 -6.567896902561187744e-02 -3.528808429837226868e-02 -1.052600890398025513e-02 2.018444985151290894e-01 1.879126280546188354e-01 2.756264209747314453e-01 2.457197988405823708e-03 2.260597050189971924e-01 -1.610932052135467529e-01 -1.349676400423049927e-01 1.005853265523910522e-01 1.076243370771408081e-01 -1.877078860998153687e-01 -7.530124485492706299e-02 -1.255227476358413696e-01 -1.796784847974777222e-01 1.308625191450119019e-01 3.159832954406738281e-01 1.006471663713455200e-01 -1.075353622436523438e-01 6.781514734029769897e-02 2.468942105770111084e-01 -1.252691596746444702e-01 -1.489115357398986816e-01 1.991600096225738525e-01 -3.754385113716125488e-01 1.649831794202327728e-02 1.945225149393081665e-01 -4.299885034561157227e-02 2.110422998666763306e-01
7.445640861988067627e-02 -1.728762835264205933e-01 -3.813372552394866943e-01 3.153754398226737976e-02 2.180828712880611420e-02 4.538959264755249023e-02 -1.757123470306396484e-01 -1.407898962497711182e-01 9.069313853979110718e-02 3.815548717975616455e-01 -1.682048588991165161e-01 -4.917751066386699677e-03 3.398630768060684204e-02 -1.668336540460586548e-01 -2.445161938667297363e-01 -6.946773082017898560e-02 -1.190919429063796997e-02 -2.344602644443511963e-01 -1.140943989157676697e-01 4.876513034105300903e-02 1.375268250703811646e-01 -1.729061454534530640e-01 -1.235298737883567810e-01 2.059782743453979492e-01 -2.325416952371597290e-01 3.681791126728057861e-01 1.879525929689407349e-01 -1.733726412057876587e-01 2.104445546865463257e-01 -4.839542135596275330e-02 -8.857508748769760132e-02 5.195927992463111877e-02
-1.286393105983734131e-01 -8.409108966588973999e-02 -8.375370502471923828e-02 1.245225220918655396e-01 1.895923912525177002e-02 1.505741477012634277e-01 2.172515727579593658e-02 1.796437054872512817e-01 3.012955784797668457e-01 1.368200778961181641e-01 -2.072925865650177002e-01 -2.827472686767578125e-01 3.265533596277236938e-02 2.447793781757354736e-01 -1.671537309885025024e-01 -1.170046161860227585e-02 -1.118741631507873535e-01 -1.073741316795349121e-01 -2.786257117986679077e-02 -1.625810712575912476e-01 1.979274004697799683e-01 3.560896515846252441e-01 -1.948674917221069336e-01 -3.079915978014469147e-02 -7.909915596246719360e-02 1.630416959524154663e-01 1.823197305202484131e-01 -4.331973195075988770e-01 1.374514698982238770e-01 1.872578561305999756e-01 1.170944515615701675e-02 1.123497039079666138e-01
1.666003167629241943e-01 -2.964057326316833496e-01 -2.101880759000778198e-01 -2.676544785499572754e-01 5.896865203976631165e-02 -1.229894980788230896e-01 1.177628785371780396e-01 -9.071283973753452301e-03 3.614822775125503540e-02 1.914706975221633911e-01 -1.503011584281921387e-01 -1.744294315576553345e-01 -1.479169279336929321e-01 1.572021394968032837e-01 -3.210917413234710693e-01 -1.228683367371559143e-01 5.324735492467880249e-02 1.330958902835845947e-01 3.957411050796508789e-01 -1.136777997016906738e-01 -1.165875345468521118e-01 -4.989451169967651367e-02 -1.622637808322906494e-01 6.375014781951904297e-02 5.506708100438117981e-02 1.384001076221466064e-01 -5.456519871950149536e-02 -1.928920298814773560e-01 8.785502612590789795e-02 3.470676839351654053e-01 -2.071707099676132202e-01 -1.010869741439819336e-01
1.293292492628097534e-01 -4.217791929841041565e-02 -1.802400648593902588e-01 -9.829748421907424927e-02 2.849095165729522705e-01 -1.682697683572769165e-01 -1.126370765268802643e-02 3.459796309471130371e-01 -2.009928040206432343e-02 2.172838598489761353e-01 -3.121071457862854004e-01 -1.930963546037673950e-01 2.187891006469726562e-01 -4.066103138029575348e-04 -8.149220049381256104e-02 -1.674402318894863129e-02 -1.537095010280609131e-02 2.971258014440536499e-03 -7.581016980111598969e-03 1.820259988307952881e-01 -1.893621981143951416e-01 -2.863720245659351349e-02 1.155082955956459045e-01 2.134260833263397217e-01 2.098505198955535889e-01 -3.833308443427085876e-02 6.130317971110343933e-02 -3.882109224796295166e-01 6.601154804229736328e-02 1.169519498944282532e-01 -8.740138262510299683e-02 3.439068198204040527e-01
-2.612026631832122803e-01 3.492532670497894287e-02 -2.203042060136795044e-02 -2.310494184494018555e-01 1.259807646274566650e-01 2.380967885255813599e-01 1.127355173230171204e-01 -8.203852921724319458e-02 2.524384558200836182e-01 1.820632517337799072e-01 -1.059905663132667542e-01 -2.261333912611007690e-01 5.874836072325706482e-02 1.328842062503099442e-02 -8.294097334146499634e-02 8.221566677093505859e-02 1.509394794702529907e-01 3.279232233762741089e-02 3.043669834733009338e-02 -9.526710957288742065e-02 -1.238220930099487305e-01 -1.149030998349189758e-01 -3.148854672908782959e-01 9.388869255781173706e-02 -1.755490154027938843e-01 -2.536589503288269043e-01 3.668268918991088867e-01 -3.819561898708343506e-01 1.077224612236022949e-01 -1.297088712453842163e-01 1.709496825933456421e-01 6.742677092552185059e-02
2.245263904333114624e-01 -2.940637171268463135e-01 2.511627078056335449e-01 -1.239338442683219910e-01 3.106926381587982178e-01 5.199706181883811951e-02 -6.043608859181404114e-02 6.358945742249488831e-03 2.490786612033843994e-01 1.390168368816375732e-01 -2.582433521747589111e-01 -1.981783509254455566e-01 4.680222366005182266e-03 -6.297899782657623291e-02 -2.346644550561904907e-01 -1.305772215127944946e-01 1.221503987908363342e-01 -3.582500517368316650e-01 -1.517533510923385620e-02 7.474976032972335815e-02 -2.196620255708694458e-01 -2.245757430791854858e-01 -1.551206707954406738e-01 1.325668301433324814e-02 8.151723444461822510e-02 -7.478099316358566284e-02 7.381147891283035278e-02 -2.377502918243408203e-01 -1.581151783466339111e-01 -9.671664983034133911e-02 -4.842380806803703308e-02 1.881326884031295776e-01
-4.995491728186607361e-02 1.099800691008567810e-01 5.260485038161277771e-02 5.468844994902610779e-02 8.299245685338973999e-02 -8.001610636711120605e-02 4.068278968334197998e-01 -1.822392791509628296e-01 1.190219819545745850e-01 7.618257403373718262e-02 -1.371994763612747192e-01 -1.613011360168457031e-01 9.645340591669082642e-02 -2.660653293132781982e-01 -2.874895334243774414e-01 -4.932659491896629333e-02 1.834823489189147949e-01 -1.368125528097152710e-01 -2.487720251083374023e-01 -1.185486093163490295e-02 3.255460560321807861e-01 -5.717181786894798279e-02 -9.658747166395187378e-02 -1.029118672013282776e-01 -1.462832838296890259e-01 -5.230841040611267090e-02 1.558418571949005127e-01 -4.341805875301361084e-01 8.348359167575836182e-02 1.215894892811775208e-01 -7.888058573007583618e-02 1.707655638456344604e-01
-6.071624904870986938e-02 -1.529598981142044067e-01 -4.601558446884155273e-01 -1.120601296424865723e-01 -1.444579511880874634e-01 1.039173081517219543e-01 5.589486286044120789e-02 5.015452578663825989e-02 1.374991238117218018e-02 1.679766476154327393e-01 9.652136825025081635e-03 -1.634535044431686401e-01 1.101739853620529175e-01 -1.173579692840576172e-01 -3.581032752990722656e-01 -2.677519321441650391e-01 9.610641747713088989e-02 -2.969290614128112793e-01 1.288826912641525269e-01 -1.490623801946640015e-01 -5.838052555918693542e-02 5.197841674089431763e-02 -1.034791171550750732e-01 1.286417394876480103e-01 2.484579198062419891e-02 1.654235720634460449e-01 3.369743824005126953e-01 -1.257883906364440918e-01 -2.258144021034240723e-01 -1.273505482822656631e-02 -5.049406737089157104e-02 2.226939201354980469e-01
2.318635582923889160e-01 -9.925162047147750854e-02 -1.610872894525527954e-01 -2.927601039409637451e-01 1.988940387964248657e-01 1.307099610567092896e-01 -4.210639162920415401e-04 1.032426804304122925e-01 7.356519997119903564e-02 3.240602016448974609e-01 -8.205714076757431030e-02 -3.390089273452758789e-01 3.316926956176757812e-02 6.474149227142333984e-02 -1.901453286409378052e-01 1.502471119165420532e-01 8.839191496372222900e-02 -2.636266946792602539e-01 -1.518326904624700546e-02 -3.004446811974048615e-02 2.543263733386993408e-01 2.373351603746414185e-01 -1.978109329938888550e-01 1.764769554138183594e-01 1.440692134201526642e-02 1.315897405147552490e-01 6.933618336915969849e-03 -2.103838473558425903e-01 1.621763408184051514e-02 -3.295937776565551758e-01 2.408546395599842072e-02 -1.424171626567840576e-01
-1.076939627528190613e-01 -2.119205892086029053e-01 -3.070946596562862396e-02 -1.352506428956985474e-01 -3.245352208614349365e-02 -4.063598811626434326e-03 2.448119670152664185e-01 4.898981750011444092e-02 2.228408902883529663e-01 3.682937920093536377e-01 -4.663740396499633789e-01 -3.485865518450737000e-02 1.382987499237060547e-01 1.321670971810817719e-02 -3.955737128853797913e-02 9.714990854263305664e-02 1.859555244445800781e-01 -3.627372086048126221e-01 -4.147883504629135132e-02 -1.211130470037460327e-01 -1.632349216379225254e-03 -1.054187640547752380e-01 -3.317164182662963867e-01 9.524389356374740601e-02 -1.070844829082489014e-01 3.019923344254493713e-02 -1.074778959155082703e-01 -2.079979181289672852e-01 1.305164545774459839e-01 5.203914642333984375e-02 -7.450877688825130463e-03 -1.636132895946502686e-01
9.818450361490249634e-02 -1.769067496061325073e-01 -5.318009853363037109e-02 -2.746920287609100342e-01 2.882600016891956329e-02 2.356429696083068848e-01 -2.398498803377151489e-01 1.716371327638626099e-01 2.592916786670684814e-01 4.091175645589828491e-02 -7.105262577533721924e-02 1.362075470387935638e-02 1.719614416360855103e-01 3.073706924915313721e-01 -1.309887021780014038e-01 -1.221313923597335815e-01 2.258190214633941650e-01 -2.328833639621734619e-01 -8.218684233725070953e-04 -3.789982795715332031e-01 -2.500756680965423584e-01 -1.482828855514526367e-01 -1.233993694186210632e-01 8.960871398448944092e-02 2.044044584035873413e-01 1.649791896343231201e-01 4.562807083129882812e-02 -2.467157989740371704e-01 7.566231489181518555e-02 -3.116841427981853485e-02 -1.642246544361114502e-02 1.077247709035873413e-01
6.207814440131187439e-02 -4.437070712447166443e-02 -1.317893415689468384e-01 -2.102821171283721924e-01 2.962135374546051025e-01 2.403278835117816925e-02 -5.444737523794174194e-02 1.682831794023513794e-01 3.114267587661743164e-01 2.469044476747512817e-01 -2.241962105035781860e-01 1.323066204786300659e-01 3.179306387901306152e-01 -6.676954776048660278e-02 -1.078860387206077576e-01 -1.566550731658935547e-01 1.439163237810134888e-01 -3.245142996311187744e-01 1.424664407968521118e-01 -3.878034278750419617e-02 -3.114689290523529053e-01 -1.655995100736618042e-01 1.223830413073301315e-02 -1.620960980653762817e-01 -2.633657865226268768e-02 1.825980842113494873e-01 -8.017870783805847168e-02 -2.858874499797821045e-01 -7.970433682203292847e-02 -1.205128878355026245e-01 -5.440957844257354736e-03 -6.136886030435562134e-02
9.982313960790634155e-03 -8.831253508105874062e-04 1.244039610028266907e-01 9.425301104784011841e-02 1.745543777942657471e-01 -1.619602739810943604e-01 1.786986887454986572e-01 -6.119640078395605087e-03 8.050362020730972290e-02 2.114794254302978516e-01 -2.758210524916648865e-02 -4.991096854209899902e-01 -3.783151507377624512e-02 1.905714273452758789e-01 -6.399885565042495728e-02 -1.594749540090560913e-01 2.104658782482147217e-01 -9.446130692958831787e-02 -1.170728877186775208e-01 1.391080766916275024e-01 -7.851658761501312256e-02 -2.141888141632080078e-01 -6.819160282611846924e-02 -9.476747363805770874e-03 8.551582694053649902e-02 8.191702514886856079e-02 9.531483799219131470e-02 -5.590491890907287598e-01 5.246221274137496948e-02 -2.447925135493278503e-02 3.085033968091011047e-02 -1.884443014860153198e-01
-1.503367274999618530e-01 -5.076866596937179565e-03 -4.874065220355987549e-01 -2.038389146327972412e-01 -6.437107175588607788e-02 1.337020099163055420e-02 1.113196387887001038e-01 -4.817648325115442276e-03 2.850372791290283203e-01 1.278057415038347244e-02 1.123725920915603638e-01 3.521874919533729553e-02 -4.123329650610685349e-03 -2.784385085105895996e-01 -2.372059971094131470e-01 -2.420938163995742798e-01 1.572338305413722992e-02 -1.401164233684539795e-01 2.046565711498260498e-02 -8.813841640949249268e-02 -3.829483687877655029e-02 -1.557814422994852066e-03 -7.344123907387256622e-03 3.042497932910919189e-01 2.853090688586235046e-02 1.931240409612655640e-01 2.365457862615585327e-01 -2.296580970287322998e-01 -9.492098540067672729e-02 -1.143699958920478821e-01 -1.603477001190185547e-01 2.775861918926239014e-01
-8.887138217687606812e-02 -2.165389358997344971e-01 -8.416061103343963623e-02 -2.498194873332977295e-01 3.641632795333862305e-01 2.829868495464324951e-01 5.774222314357757568e-02 5.063207354396581650e-03 1.184703856706619263e-01 5.865664035081863403e-02 -1.859392076730728149e-01 3.706830441951751709e-01 -3.733288263902068138e-03 4.843416437506675720e-02 -3.910907208919525146e-01 1.098143286071717739e-03 -7.294158637523651123e-02 -8.506827056407928467e-03 9.092390537261962891e-02 1.994059234857559204e-01 5.125474557280540466e-02 1.214006617665290833e-01 -1.766767203807830811e-01 2.123082429170608521e-01 4.719151183962821960e-03 1.813508570194244385e-01 1.226185932755470276e-01 -1.599693745374679565e-01 1.945144385099411011e-01 -5.955266952514648438e-02 -1.894156634807586670e-01 1.304667890071868896e-01
1.074424088001251221e-01 -1.760387718677520752e-01 -1.311072520911693573e-02 -1.013750061392784119e-01 8.224800229072570801e-02 8.771581947803497314e-02 4.531166516244411469e-03 2.460567802190780640e-01 9.858569130301475525e-03 1.071772277355194092e-01 -2.631067633628845215e-01 -2.730190157890319824e-01 6.400111317634582520e-02 6.395601481199264526e-02 -5.340897440910339355e-01 -1.314254999160766602e-01 2.445676364004611969e-02 -4.863325133919715881e-02 -4.271391406655311584e-02 -3.375701233744621277e-02 1.872275769710540771e-01 1.473272144794464111e-01 1.545442193746566772e-01 -8.662016689777374268e-02 3.118411600589752197e-01 2.677607536315917969e-01 7.033179700374603271e-02 -1.532972455024719238e-01 1.580454856157302856e-01 1.337832212448120117e-01 -2.370470315217971802e-01 -1.241210848093032837e-01
3.316502273082733154e-02 -4.467906653881072998e-01 -9.333126246929168701e-02 -2.390487194061279297e-01 6.135372817516326904e-02 -2.453282848000526428e-02 3.558357954025268555e-01 2.083154618740081787e-01 1.709658801555633545e-01 -5.465012509375810623e-03 -2.639719545841217041e-01 -6.562004983425140381e-02 -3.204205930233001709e-01 1.242068558931350708e-01 -2.946693301200866699e-01 -1.840774565935134888e-01 -5.864781886339187622e-02 -3.938265144824981689e-03 8.491514623165130615e-02 2.408411353826522827e-02 -5.701453983783721924e-02 3.845938248559832573e-03 1.495912075042724609e-01 2.695963531732559204e-02 1.601573079824447632e-01 -7.296367734670639038e-02 1.210875138640403748e-01 -2.706971168518066406e-01 1.561518311500549316e-01 6.550607830286026001e-02 -9.318172931671142578e-02 -1.519840955734252930e-01
-2.434727400541305542e-01 -2.696893922984600067e-02 -9.507263451814651489e-02 -7.839629799127578735e-02 1.615766137838363647e-01 -6.443545222282409668e-02 2.535378038883209229e-01 1.475369781255722046e-01 5.921396985650062561e-02 4.453073740005493164e-01 -3.911442756652832031e-01 -4.648223519325256348e-02 1.038488820195198059e-01 4.942721128463745117e-02 -1.342923939228057861e-01 2.386819978710263968e-04 1.718768179416656494e-01 -3.384049832820892334e-01 -1.029021739959716797e-01 -4.752108827233314514e-02 3.372853249311447144e-02 1.079030632972717285e-01 -2.643831372261047363e-01 1.993060261011123657e-01 -1.091536879539489746e-01 -3.780977800488471985e-02 8.500749617815017700e-02 -2.082506567239761353e-01 1.291734129190444946e-01 1.271549910306930542e-01 -2.275167033076286316e-02 -2.089513540267944336e-01
-1.606513261795043945e-01 -1.868000030517578125e-01 -1.795717626810073853e-01 -7.721395045518875122e-02 1.037605479359626770e-01 -1.568330377340316772e-01 -2.360568195581436157e-01 -9.053589403629302979e-02 -8.335964594152756035e-06 -2.641930244863033295e-02 -2.846473157405853271e-01 -3.468827307224273682e-01 -1.779293082654476166e-02 1.119067817926406860e-01 -1.642562896013259888e-01 -2.422031164169311523e-01 1.454429924488067627e-01 -1.061014384031295776e-01 -9.924731403589248657e-02 4.175004083663225174e-03 -2.785125374794006348e-01 3.658260032534599304e-02 -1.846850365400314331e-01 -1.004355102777481079e-01 2.129682302474975586e-01 -9.343371540307998657e-02 9.425007551908493042e-02 -1.939114630222320557e-01 3.730589896440505981e-02 1.005006060004234314e-01 -6.707527488470077515e-02 4.683282971382141113e-01
-1.055414676666259766e-01 -5.870861932635307312e-02 -1.488536223769187927e-02 -1.867456734180450439e-01 2.291365116834640503e-01 1.142809912562370300e-01 3.447316288948059082e-01 3.383141756057739258e-02 -2.555567026138305664e-02 3.978038728237152100e-01 -2.608141303062438965e-01 -1.894584894180297852e-01 -1.469871699810028076e-01 9.769204258918762207e-02 -1.619738787412643433e-01 1.043395474553108215e-01 -1.018446777015924454e-02 -1.254589408636093140e-01 1.632041670382022858e-02 -1.406279653310775757e-01 1.221021078526973724e-02 1.634400039911270142e-01 -3.206854164600372314e-01 -1.797048747539520264e-01 -2.818504273891448975e-01 4.727078974246978760e-02 2.561739981174468994e-01 -1.708712428808212280e-01 1.704479604959487915e-01 1.179377958178520203e-01 8.645571023225784302e-02 9.415973722934722900e-02
-1.761608719825744629e-01 -1.941754519939422607e-01 7.392182201147079468e-02 2.183395624160766602e-02 1.060277000069618225e-01 -1.243580877780914307e-01 1.530229598283767700e-01 2.354978919029235840e-01 3.437364399433135986e-01 2.965471148490905762e-01 1.407204009592533112e-02 -1.282934546470642090e-01 1.964379101991653442e-01 -8.466977626085281372e-02 5.751923844218254089e-02 -4.090557992458343506e-01 1.199784278869628906e-01 3.109452780336141586e-03 -5.396159365773200989e-02 -2.157122045755386353e-01 4.019086062908172607e-02 -1.509044021368026733e-01 1.683358997106552124e-01 1.222671121358871460e-01 1.781240403652191162e-01 3.491035401821136475e-01 5.395221337676048279e-02 -2.252004295587539673e-01 -1.167396306991577148e-01 -7.448109239339828491e-02 2.834211848676204681e-02 -1.478774398565292358e-01
2.696580588817596436e-01 -3.242599070072174072e-01 -1.495859324932098389e-01 -4.426555633544921875e-01 1.004636585712432861e-01 -5.459591373801231384e-02 -2.040645629167556763e-01 3.121773153543472290e-02 -2.229584194719791412e-02 3.901486471295356750e-02 -3.577639460563659668e-01 -5.309019982814788818e-02 1.218381524085998535e-02 5.123106297105550766e-03 -1.362475007772445679e-01 -1.519629955291748047e-01 2.974537014961242676e-01 -6.909630447626113892e-02 2.450331449508666992e-01 -1.879127025604248047e-01 -3.604847565293312073e-02 1.676570922136306763e-01 -5.387386307120323181e-02 -1.692131012678146362e-01 -9.498463571071624756e-02 2.130497395992279053e-01 1.225882917642593384e-01 -1.499141901731491089e-01 1.444047540426254272e-01 -8.695090562105178833e-02 -1.046701706945896149e-02 5.898689478635787964e-02
1.601208597421646118e-01 -1.179065033793449402e-01 -3.233534842729568481e-02 1.793277412652969360e-01 1.245417296886444092e-01 -2.163253426551818848e-01 1.012107878923416138e-01 -3.793143108487129211e-02 2.273910045623779297e-01 1.211541965603828430e-01 -2.831195294857025146e-01 -1.417011171579360962e-01 3.159876465797424316e-01 -1.249278038740158081e-01 1.566712930798530579e-02 -1.118285655975341797e-01 6.980650871992111206e-02 -1.028786078095436096e-01 5.777677148580551147e-02 2.270054370164871216e-01 -2.223386913537979126e-01 -3.360845148563385010e-02 -2.544588148593902588e-01 -1.879698969423770905e-02 -3.313750028610229492e-01 2.545123994350433350e-01 1.870215088129043579e-01 -3.007179796695709229e-01 -1.581604965031147003e-02 -2.255233824253082275e-01 8.014609664678573608e-02 1.221339553594589233e-01
3.840579390525817871e-01 -1.312862336635589600e-01 -1.853984892368316650e-01 -1.765336096286773682e-01 5.771702621132135391e-03 1.422762498259544373e-02 -8.195555210113525391e-02 -1.322326809167861938e-01 2.523030340671539307e-01 1.963906437158584595e-01 -2.990557067096233368e-02 -1.656306535005569458e-01 -2.289523035287857056e-01 1.153339669108390808e-01 -2.445185184478759766e-02 -9.143522381782531738e-02 2.408058941364288330e-01 -2.086471021175384521e-01 1.435886472463607788e-01 -9.566928446292877197e-02 -1.254907250404357910e-01 -1.610782891511917114e-01 -7.570910453796386719e-02 -1.534439623355865479e-01 1.642130017280578613e-01 3.874273002147674561e-01 8.279923349618911743e-02 -2.358845472335815430e-01 1.326512545347213745e-01 2.097336202859878540e-01 -8.986687660217285156e-02 1.690241694450378418e-01
2.709406614303588867e-01 -4.571682959794998169e-02 -2.058416754007339478e-01 7.907993346452713013e-02 2.581744194030761719e-01 -5.767172574996948242e-02 9.259162098169326782e-02 6.434065848588943481e-02 2.756688594818115234e-01 -9.546566009521484375e-02 -3.650967478752136230e-01 -1.241353675723075867e-01 4.016639292240142822e-02 -6.899529695510864258e-02 -3.243590593338012695e-01 -2.588767111301422119e-01 3.962964564561843872e-02 -3.993709385395050049e-02 1.907962933182716370e-02 2.244260907173156738e-01 -1.969917714595794678e-01 7.655986398458480835e-02 -1.445466130971908569e-01 1.599927395582199097e-01 2.083423286676406860e-01 -4.503301158547401428e-02 7.396886497735977173e-02 -2.513705193996429443e-01 6.955076754093170166e-02 -6.016426160931587219e-02 -2.838291227817535400e-01 1.805759370326995850e-01
-4.632327705621719360e-02 -3.152846992015838623e-01 -3.332994878292083740e-01 -5.815519392490386963e-02 1.878053396940231323e-01 -9.402322024106979370e-02 -5.083592608571052551e-02 3.858854621648788452e-02 -1.074564978480339050e-01 1.754465401172637939e-01 -9.744442254304885864e-02 -1.034248769283294678e-01 1.006035879254341125e-01 9.261745959520339966e-02 5.481357872486114502e-02 -2.601700723171234131e-01 1.448970735073089600e-01 -1.968758106231689453e-01 1.898139715194702148e-01 -1.065770089626312256e-01 -3.925323486328125000e-01 -1.856800764799118042e-01 -1.391011662781238556e-02 -5.664381012320518494e-02 1.772660762071609497e-02 1.704007983207702637e-01 -2.157331444323062897e-02 -2.246803194284439087e-01 -2.273089624941349030e-02 8.007031679153442383e-02 -1.829213500022888184e-01 4.050833284854888916e-01
-1.132021248340606689e-01 -4.271460473537445068e-01 -3.477108478546142578e-02 -1.620271950960159302e-01 -2.914590016007423401e-02 -2.088499367237091064e-01 3.104655444622039795e-01 1.648527979850769043e-01 1.417814940214157104e-01 7.129970192909240723e-02 -1.283422112464904785e-01 -2.686658501625061035e-01 8.945874124765396118e-02 9.004786843433976173e-04 1.308941096067428589e-01 3.689517080783843994e-02 -5.173828452825546265e-02 -1.299896091222763062e-01 1.904007643461227417e-01 4.050156846642494202e-02 1.935992836952209473e-01 -1.090331971645355225e-01 -5.916448682546615601e-02 -9.380754083395004272e-02 -7.395907491445541382e-02 2.240201979875564575e-01 -7.036440819501876831e-02 -3.967774510383605957e-01 2.236234694719314575e-01 -4.563004896044731140e-02 -2.807597815990447998e-01 -2.844949439167976379e-02
-2.449973374605178833e-01 -2.203712016344070435e-01 -1.632890999317169189e-01 -1.140284314751625061e-01 1.845253258943557739e-01 -1.426119506359100342e-01 -1.804384887218475342e-01 1.173432543873786926e-01 1.470867693424224854e-01 5.870712175965309143e-02 -5.283237248659133911e-02 1.777563691139221191e-01 2.571763936430215836e-03 -1.524341106414794922e-01 5.577724799513816833e-02 -2.806706726551055908e-01 -1.474672742187976837e-02 7.355345785617828369e-02 -9.356093592941761017e-03 4.201262444257736206e-02 -1.038185879588127136e-01 4.923625662922859192e-02 -1.298761963844299316e-01 -2.602531313896179199e-01 -1.991364061832427979e-01 4.290074110031127930e-03 3.505828976631164551e-01 -4.090472459793090820e-01 1.036595627665519714e-01 -1.898572295904159546e-01 -2.266401052474975586e-01 2.304157614707946777e-01
-4.006875306367874146e-02 6.921185553073883057e-02 4.642616212368011475e-02 9.002742171287536621e-02 -3.068334423005580902e-02 2.943801879882812500e-01 1.705428212881088257e-02 6.961479783058166504e-02 4.165821075439453125e-01 1.541322022676467896e-01 2.751678042113780975e-02 -1.369130313396453857e-01 2.011190801858901978e-01 -6.115183606743812561e-02 -1.229148283600807190e-01 -1.196257248520851135e-01 9.333345293998718262e-02 -1.690879613161087036e-01 -1.172553673386573792e-01 -1.362436711788177490e-01 5.778313055634498596e-02 2.120503187179565430e-01 -1.845384389162063599e-01 6.332169473171234131e-02 -5.695376545190811157e-02 7.946642488241195679e-02 2.770047783851623535e-01 -4.049143791198730469e-01 2.299876809120178223e-01 2.151478826999664307e-01 5.967710539698600769e-02 3.020391166210174561e-01
-1.372935473918914795e-01 -1.574415713548660278e-01 -3.149738907814025879e-01 -1.030273661017417908e-01 3.231066465377807617e-01 -1.638704538345336914e-01 -2.567648589611053467e-01 2.406764924526214600e-01 2.394660413265228271e-01 -6.431857496500015259e-02 -3.365347534418106079e-02 2.104048579931259155e-01 2.768090181052684784e-02 9.940965101122856140e-03 -2.237215042114257812e-01 -2.502112686634063721e-01 1.287446450442075729e-02 -9.139589220285415649e-02 8.620762825012207031e-02 4.216016083955764771e-02 -1.608798652887344360e-01 1.344677358865737915e-01 -1.091896221041679382e-01 -1.823373436927795410e-01 4.408677294850349426e-02 7.289950549602508545e-02 2.178045213222503662e-01 -2.886222004890441895e-01 -8.061304688453674316e-02 -2.013255804777145386e-01 -2.734755277633666992e-01 6.594451516866683960e-02
5.237878486514091492e-02 -3.457067012786865234e-01 2.013593725860118866e-02 5.211374163627624512e-02 3.760968744754791260e-01 -2.594093084335327148e-01 9.178264439105987549e-02 2.417934983968734741e-01 1.916178613901138306e-01 3.014777898788452148e-01 -1.393439024686813354e-01 -1.106163859367370605e-01 1.401652842760086060e-01 -1.072416082024574280e-01 -1.277386248111724854e-01 -1.836593002080917358e-01 1.998207718133926392e-01 -1.122130528092384338e-01 2.266375906765460968e-02 2.093951851129531860e-01 -2.426713109016418457e-01 -1.731549203395843506e-01 -2.041770517826080322e-01 4.411729052662849426e-03 -1.174009740352630615e-01 1.263646930456161499e-01 2.819590643048286438e-02 -1.549625992774963379e-01 -1.682893931865692139e-01 -1.620483100414276123e-01 7.730651646852493286e-02 1.263376325368881226e-01
-7.803626824170351028e-03 -3.514235019683837891e-01 -2.010883241891860962e-01 -1.323208808898925781e-01 3.066446818411350250e-02 -1.060398146510124207e-01 2.936396300792694092e-01 1.217038333415985107e-01 1.275517046451568604e-01 3.860239386558532715e-01 -3.569862246513366699e-01 6.582753360271453857e-02 1.369331330060958862e-01 -1.753803044557571411e-01 -6.204740703105926514e-02 7.305128127336502075e-02 1.711854189634323120e-01 -2.848719060420989990e-01 -1.243515014648437500e-01 -7.418190687894821167e-02 7.835628092288970947e-02 2.251716703176498413e-01 -2.271898835897445679e-01 1.723851710557937622e-01 -8.527357876300811768e-02 -1.032708436250686646e-01 4.200110211968421936e-02 -1.212511286139488220e-01 1.711542606353759766e-01 9.263839572668075562e-02 -5.338487029075622559e-02 6.926865875720977783e-02
2.657114267349243164e-01 -3.490934073925018311e-01 -8.910623937845230103e-02 1.558519899845123291e-01 3.761516138911247253e-02 -2.398341894149780273e-02 2.236519306898117065e-01 7.573059201240539551e-02 1.686449795961380005e-01 2.541202008724212646e-01 -3.378315642476081848e-02 1.932574063539505005e-02 4.314723238348960876e-02 1.111014112830162048e-01 -2.231900393962860107e-01 -2.701227068901062012e-01 -7.517674565315246582e-02 -9.575396031141281128e-02 2.128017991781234741e-01 2.601471357047557831e-02 1.521887164562940598e-02 -3.658501505851745605e-01 3.849740698933601379e-02 -1.474549174308776855e-01 -4.790125787258148193e-02 2.313937097787857056e-01 1.724737286567687988e-01 -3.931303620338439941e-01 -1.057359129190444946e-01 1.353138498961925507e-02 1.276953071355819702e-01 -1.214455533772706985e-02
3.042037189006805420e-01 -2.005411535501480103e-01 -1.549944747239351273e-02 9.492581710219383240e-03 2.333031445741653442e-01 -2.239054813981056213e-02 2.681758441030979156e-02 1.353497952222824097e-01 4.519107565283775330e-02 1.882022768259048462e-01 -1.361222565174102783e-01 -2.594640552997589111e-01 6.658536847680807114e-03 -2.450441708788275719e-03 -2.718420922756195068e-01 -1.579955518245697021e-01 1.201236322522163391e-01 -3.230617344379425049e-01 1.663319468498229980e-01 1.144395545125007629e-01 -2.290014028549194336e-01 -2.140997052192687988e-01 -1.357420235872268677e-01 -9.557612985372543335e-02 -1.176470890641212463e-01 -1.281534880399703979e-01 1.544048637151718140e-01 -3.370621204376220703e-01 -1.885410845279693604e-01 -1.575529426336288452e-01 -2.331932783126831055e-01 5.338921770453453064e-02
2.345235086977481842e-02 -1.444561183452606201e-01 5.679599940776824951e-02 -5.127142742276191711e-02 1.930130869150161743e-01 -1.506944745779037476e-01 1.653569340705871582e-01 3.149987459182739258e-01 4.198977723717689514e-02 4.520986974239349365e-01 5.366753041744232178e-02 -9.490091353654861450e-02 2.991678118705749512e-01 1.343878954648971558e-01 -1.098816022276878357e-01 -1.850913465023040771e-01 3.368971049785614014e-01 -1.022980138659477234e-01 -1.228266134858131409e-01 2.155291438102722168e-01 1.104045510292053223e-01 1.488704979419708252e-01 -1.668922901153564453e-01 1.484770327806472778e-01 7.582151889801025391e-02 1.734758764505386353e-01 -2.767445147037506104e-02 -2.460308820009231567e-01 -5.205881968140602112e-02 1.915884464979171753e-01 -7.991373538970947266e-02 -3.955823928117752075e-02
9.369599074125289917e-02 -2.284034043550491333e-01 -1.355087310075759888e-01 1.769941672682762146e-02 1.152329146862030029e-01 1.464674621820449829e-01 -7.453531026840209961e-02 -1.688162684440612793e-01 1.779790073633193970e-01 3.155840933322906494e-02 -2.422615885734558105e-01 -1.876201927661895752e-01 1.400380581617355347e-01 5.604234710335731506e-02 -2.322018742561340332e-01 -1.876333951950073242e-01 3.137085437774658203e-01 -1.551155447959899902e-01 1.306798905134201050e-01 -1.230030134320259094e-01 -1.321907788515090942e-01 1.768166720867156982e-01 9.370313637191429734e-05 4.299539700150489807e-02 1.526668965816497803e-01 4.762086272239685059e-02 2.828398020938038826e-03 -3.393016755580902100e-01 -2.600425481796264648e-02 -1.354298293590545654e-01 1.213523149490356445e-01 4.831469655036926270e-01
-6.230065971612930298e-02 3.021530993282794952e-02 -7.260934263467788696e-02 -2.894294857978820801e-01 2.342279851436614990e-01 -6.655075587332248688e-03 2.181558907032012939e-01 -3.149046748876571655e-02 -1.380026787519454956e-01 3.560290336608886719e-01 -3.413879275321960449e-01 -1.791937351226806641e-01 8.264158852398395538e-03 4.513152316212654114e-02 -3.985280916094779968e-02 -8.475758135318756104e-03 2.262382060289382935e-01 -9.348676353693008423e-02 -8.990199118852615356e-02 -2.681193873286247253e-02 1.163377463817596436e-01 1.693151146173477173e-01 -4.200300276279449463e-01 -3.923761099576950073e-02 -7.738755643367767334e-02 -1.041777506470680237e-01 3.181002438068389893e-01 -1.916175037622451782e-01 2.258324623107910156e-01 5.832544714212417603e-02 6.334635615348815918e-02 4.896438494324684143e-02
-4.802981764078140259e-02 -2.334411740303039551e-01 3.638847917318344116e-02 -2.478548288345336914e-01 3.591958433389663696e-02 7.088391482830047607e-02 1.950405985116958618e-01 1.464067697525024414e-01 1.848536431789398193e-01 2.642676234245300293e-02 5.625547841191291809e-02 -1.595018059015274048e-01 -3.725492656230926514e-01 1.127979382872581482e-01 -1.957754939794540405e-01 -9.497836232185363770e-02 2.377168387174606323e-01 -2.538163363933563232e-01 -2.952859699726104736e-01 -1.856240034103393555e-01 1.495333313941955566e-01 -5.602188408374786377e-02 1.619561761617660522e-01 3.545275330543518066e-02 -6.521355360746383667e-02 2.414117306470870972e-01 2.176205664873123169e-01 -2.337868660688400269e-01 -1.197986006736755371e-01 1.237533017992973328e-01 -1.565715968608856201e-01 1.949756741523742676e-01
-2.865194082260131836e-01 -4.100733101367950439e-01 -1.860260665416717529e-01 -1.374839097261428833e-01 1.373353004455566406e-01 -2.037566751241683960e-01 -2.336388379335403442e-01 -1.404152717441320419e-02 -6.374743580818176270e-02 5.975999310612678528e-02 -2.334454059600830078e-01 -6.888175755739212036e-02 -1.962740272283554077e-01 1.113253161311149597e-01 -6.679043173789978027e-02 2.577426843345165253e-02 -1.312853991985321045e-01 -1.135099753737449646e-01 4.621234163641929626e-02 1.554545909166336060e-01 -1.634246557950973511e-01 6.563948094844818115e-02 1.894081979990005493e-01 2.837950736284255981e-02 -4.338406771421432495e-02 2.018396556377410889e-01 8.986875414848327637e-02 -4.492486119270324707e-01 9.747468680143356323e-02 2.347258664667606354e-02 -1.959248483180999756e-01 1.818743795156478882e-01
-1.253953129053115845e-01 -9.375420212745666504e-02 2.068449370563030243e-02 -9.174076467752456665e-02 -1.004335954785346985e-01 1.243112981319427490e-01 2.801113426685333252e-01 1.703112870454788208e-01 1.558935046195983887e-01 3.286354541778564453e-01 -2.924804985523223877e-01 -2.464619129896163940e-01 9.724312275648117065e-02 -1.214968785643577576e-02 -1.623582690954208374e-01 2.002233266830444336e-02 2.358728460967540741e-02 -7.488702982664108276e-02 1.084372699260711670e-01 -1.051428075879812241e-02 3.025321289896965027e-02 -9.703300893306732178e-02 -4.440391361713409424e-01 -9.601838886737823486e-02 -1.787878125905990601e-01 2.752212435007095337e-02 2.164603024721145630e-01 -2.810368239879608154e-01 1.756608933210372925e-01 1.075870171189308167e-01 1.334725767374038696e-01 -2.551774084568023682e-01
-4.069776087999343872e-02 -4.987730085849761963e-02 -8.739912509918212891e-02 -3.301468491554260254e-01 1.474848948419094086e-02 -2.316260151565074921e-02 3.658542037010192871e-01 -8.960093557834625244e-02 1.544971317052841187e-01 6.300260126590728760e-02 1.010105833411216736e-01 -9.092426300048828125e-02 9.204736351966857910e-02 2.087631225585937500e-01 -9.168012440204620361e-02 -1.477850079536437988e-01 7.143364101648330688e-02 -1.632247418165206909e-01 -2.525463700294494629e-01 -2.424511499702930450e-02 2.882193960249423981e-02 3.628926724195480347e-02 -1.704927682876586914e-01 -1.860157102346420288e-01 -1.619750261306762695e-02 -2.792891860008239746e-02 4.088402390480041504e-01 -3.568604290485382080e-01 2.413434684276580811e-01 2.551308646798133850e-02 -2.801623642444610596e-01 -1.145370826125144958e-01
1.586541533470153809e-01 -3.786312341690063477e-01 3.416275978088378906e-02 -9.389606118202209473e-02 7.941456884145736694e-02 -3.735015988349914551e-01 8.404853194952011108e-02 1.707914322614669800e-01 3.471474722027778625e-02 1.754187196493148804e-01 9.035176783800125122e-02 -9.532801061868667603e-02 2.891952693462371826e-01 1.352042704820632935e-01 -1.116217225790023804e-01 -7.037004921585321426e-03 2.760166525840759277e-01 -1.406749635934829712e-01 -2.915045246481895447e-02 1.228089630603790283e-01 1.267277896404266357e-01 1.229031085968017578e-01 -2.551166415214538574e-01 1.836252510547637939e-01 1.737212389707565308e-01 2.301630377769470215e-01 1.421614587306976318e-01 -2.230399101972579956e-01 2.452306300401687622e-01 -5.788582190871238708e-02 -1.156319752335548401e-01 -6.280389428138732910e-02
-7.385824620723724365e-02 -1.033206749707460403e-02 -1.806689351797103882e-01 -3.175315260887145996e-01 1.094325929880142212e-01 -9.712064266204833984e-02 2.744749374687671661e-02 2.071742266416549683e-01 -6.061388924717903137e-02 4.231854975223541260e-01 2.271794676780700684e-01 -1.796074360609054565e-01 1.213507428765296936e-01 6.203339248895645142e-02 -1.824879348278045654e-01 -3.684193193912506104e-01 1.711338460445404053e-01 -2.963721752166748047e-02 -7.806018739938735962e-02 2.330679446458816528e-01 5.490573495626449585e-02 3.000951837748289108e-03 -1.956599950790405273e-01 1.010769307613372803e-01 -5.442367121577262878e-02 7.393286097794771194e-03 4.103893041610717773e-02 -3.785080015659332275e-01 4.061401635408401489e-02 5.025913938879966736e-02 4.453141987323760986e-02 -2.131204009056091309e-01
1.796761751174926758e-01 -4.296803474426269531e-01 -1.803745478391647339e-01 4.230710491538047791e-02 9.116074442863464355e-02 -7.336968556046485901e-03 7.674142718315124512e-02 -4.591685533523559570e-02 3.153840899467468262e-01 1.701710373163223267e-01 2.483021654188632965e-02 -1.883270144462585449e-01 -3.440430760383605957e-01 1.739751994609832764e-01 -6.427036225795745850e-02 -1.240124776959419250e-01 1.999898254871368408e-01 -2.079985588788986206e-01 1.910572201013565063e-01 -1.800914704799652100e-01 1.817394495010375977e-01 5.369268730282783508e-02 1.498704999685287476e-01 -3.486104309558868408e-03 -1.026590075343847275e-02 6.523796170949935913e-02 2.021220028400421143e-01 -1.498131901025772095e-01 1.110504120588302612e-01 1.775218695402145386e-01 -1.379939168691635132e-01 2.421265393495559692e-01
3.028703480958938599e-02 -1.048978492617607117e-01 2.105164900422096252e-02 2.423794195055961609e-02 1.338113546371459961e-01 2.976823449134826660e-01 1.305673420429229736e-01 -2.036981731653213501e-01 2.679063975811004639e-01 1.992283165454864502e-01 -3.267621397972106934e-01 5.507389828562736511e-02 -8.794529736042022705e-02 5.565115064382553101e-02 9.448117017745971680e-02 -2.088377624750137329e-01 4.459306225180625916e-02 1.283334847539663315e-02 2.750099077820777893e-02 1.186752393841743469e-01 -3.006789386272430420e-01 5.060569569468498230e-02 -3.210322856903076172e-01 6.356174498796463013e-02 -1.732172071933746338e-01 -1.646411977708339691e-02 2.025924474000930786e-01 -4.426824748516082764e-01 4.184137284755706787e-02 -9.144125133752822876e-02 8.294218778610229492e-02 1.897405982017517090e-01
3.865640610456466675e-02 1.168055683374404907e-01 -6.127906218171119690e-02 -1.375683397054672241e-01 -7.140015065670013428e-02 -2.955646514892578125e-01 2.551060020923614502e-01 7.710144389420747757e-03 2.585193216800689697e-01 3.123278319835662842e-01 1.733693033456802368e-01 -2.601729929447174072e-01 -5.691035650670528412e-03 -3.626041114330291748e-02 -1.319506168365478516e-01 -2.039984762668609619e-01 1.428505778312683105e-01 -2.798766493797302246e-01 8.720532059669494629e-02 -2.584909796714782715e-01 -3.481984511017799377e-02 3.980220854282379150e-02 -1.237626597285270691e-01 -2.066997736692428589e-01 -1.122085601091384888e-01 3.014021217823028564e-01 1.367120146751403809e-01 -2.167558223009109497e-01 -1.259031984955072403e-02 -4.275283962488174438e-02 1.010405197739601135e-01 2.584273815155029297e-01
1.356359571218490601e-01 -2.616986036300659180e-01 -1.045610606670379639e-01 -2.255189418792724609e-01 5.125056579709053040e-02 9.904361516237258911e-02 5.328077450394630432e-02 1.921085864305496216e-01 1.234608069062232971e-01 1.198886483907699585e-01 5.468878895044326782e-02 -4.444301873445510864e-02 3.286048471927642822e-01 3.943115472793579102e-02 -2.439114637672901154e-02 -1.860263198614120483e-01 -1.435545855201780796e-04 -3.978979215025901794e-02 -3.209339454770088196e-02 3.809039890766143799e-01 1.184517368674278259e-01 -1.975437849760055542e-01 -1.232075020670890808e-01 6.497308611869812012e-02 1.777449399232864380e-01 1.387195196002721786e-02 1.798287332057952881e-01 -2.363476753234863281e-01 3.274741172790527344e-01 2.690042853355407715e-01 -1.546655744314193726e-01 2.759714424610137939e-01
-3.399988636374473572e-02 -1.569867134094238281e-02 -8.479186892509460449e-02 -2.863095700740814209e-01 1.846870929002761841e-01 -3.048476763069629669e-02 3.149375319480895996e-01 2.717377385124564171e-03 -9.546276926994323730e-02 3.598916232585906982e-01 -1.990637779235839844e-01 -1.767422109842300415e-01 -2.015300989151000977e-01 7.941723614931106567e-02 -5.529658496379852295e-02 3.765060752630233765e-02 1.087229773402214050e-01 -1.182077154517173767e-01 7.214052975177764893e-02 -1.680295765399932861e-01 4.419176653027534485e-02 2.479973435401916504e-01 -2.465569227933883667e-01 -5.081567168235778809e-02 -2.108973264694213867e-01 8.732182532548904419e-02 3.091695904731750488e-01 -2.143295109272003174e-01 2.697432041168212891e-01 2.064428180456161499e-01 8.188737928867340088e-02 1.119625344872474670e-01
2.174515426158905029e-01 1.760142296552658081e-01 1.765604466199874878e-01 -4.837965592741966248e-02 1.269700229167938232e-01 -6.001311168074607849e-02 -1.278637498617172241e-01 2.790537104010581970e-02 8.593101799488067627e-02 2.757191658020019531e-01 9.148217737674713135e-02 -1.413447260856628418e-01 -5.445677787065505981e-02 4.857779294252395630e-02 -7.056359201669692993e-02 -6.567707657814025879e-02 1.552480608224868774e-01 -2.974285185337066650e-02 -1.688356138765811920e-02 1.457176655530929565e-01 -2.745234072208404541e-01 1.207272782921791077e-01 -2.901845574378967285e-01 4.817276075482368469e-02 -7.141965627670288086e-02 2.738058865070343018e-01 1.611089855432510376e-01 -4.883177578449249268e-01 2.520817816257476807e-01 -7.865518331527709961e-02 -7.686723768711090088e-02 2.861918210983276367e-01
-7.051253318786621094e-02 -2.806504666805267334e-01 -3.272613883018493652e-01 -2.843766808509826660e-01 2.663121223449707031e-01 -3.176027163863182068e-02 9.036790579557418823e-02 -1.530515253543853760e-01 -1.099865436553955078e-01 1.471771597862243652e-01 1.487298775464296341e-02 1.816315352916717529e-01 1.668582409620285034e-01 2.668578177690505981e-02 -2.532599568367004395e-01 -1.888750940561294556e-01 -1.980637311935424805e-01 -1.095660105347633362e-01 -1.636042296886444092e-01 1.625645160675048828e-01 -8.731413632631301880e-02 -1.442854702472686768e-01 -2.197905778884887695e-01 -1.668580621480941772e-02 2.131590396165847778e-01 2.497736550867557526e-02 1.383727937936782837e-01 -3.693083822727203369e-01 6.448346376419067383e-02 -4.788121581077575684e-02 -1.946900933980941772e-01 -4.501507431268692017e-02
-3.732966631650924683e-02 -3.135838732123374939e-02 -1.984384953975677490e-01 -1.636658906936645508e-01 1.897739619016647339e-01 -1.763832867145538330e-01 3.813151121139526367e-01 1.742698252201080322e-01 2.192483246326446533e-01 1.169194281101226807e-01 -1.517974883317947388e-01 -3.774791955947875977e-01 7.540310174226760864e-02 1.028704643249511719e-02 2.191248387098312378e-01 -1.189664974808692932e-01 -1.313697993755340576e-01 -1.643128991127014160e-01 1.331074684858322144e-01 4.618567973375320435e-02 2.829323410987854004e-01 1.621097624301910400e-01 -6.614779680967330933e-02 -1.791869252920150757e-01 -6.961744278669357300e-03 5.530123785138130188e-02 1.470394432544708252e-01 -3.453295528888702393e-01 -1.894240826368331909e-01 3.517466038465499878e-02 -6.296681612730026245e-02 -3.666970133781433105e-02
4.443546012043952942e-02 -1.580273173749446869e-02 4.195218160748481750e-02 -8.949259668588638306e-02 1.799958795309066772e-01 5.219544470310211182e-02 1.872506178915500641e-02 -4.953923821449279785e-02 1.229534819722175598e-01 2.348283976316452026e-01 -1.730599850416183472e-01 -1.353065073490142822e-01 5.252199620008468628e-02 -6.211153417825698853e-02 -3.012508451938629150e-01 -3.573637604713439941e-01 2.489013969898223877e-02 -3.710256814956665039e-01 1.345450133085250854e-01 1.918661147356033325e-01 -2.182642072439193726e-01 -1.986267119646072388e-01 -2.135826647281646729e-01 -2.307453751564025879e-01 8.208905160427093506e-02 -4.467756301164627075e-02 1.692565828561782837e-01 -3.119463324546813965e-01 -2.012931406497955322e-01 1.204272434115409851e-01 -1.654699593782424927e-01 -1.011932045221328735e-01
-5.841816961765289307e-02 -3.107530176639556885e-01 -3.666384220123291016e-01 -2.677262425422668457e-01 9.440317004919052124e-02 -1.301806122064590454e-01 -9.254448860883712769e-02 -1.378172356635332108e-02 2.367897480726242065e-01 2.023760229349136353e-01 2.711763679981231689e-01 -3.434983193874359131e-01 2.116333693265914917e-01 1.091857179999351501e-01 -7.157635688781738281e-02 -2.935827374458312988e-01 1.346108168363571167e-01 -1.436182260513305664e-01 -1.018428057432174683e-01 3.022741898894309998e-02 9.239345043897628784e-02 7.117157429456710815e-02 -1.433026194572448730e-01 5.741162598133087158e-02 1.891632974147796631e-01 1.793250143527984619e-01 -1.046569943428039551e-01 -7.365103065967559814e-02 1.690572649240493774e-01 7.317694276571273804e-02 -9.811218082904815674e-02 -8.592678606510162354e-02
3.013064526021480560e-02 -5.225631594657897949e-01 -3.333877399563789368e-02 -2.209150046110153198e-01 2.999670803546905518e-01 2.147823125123977661e-01 5.465484037995338440e-02 1.447194814682006836e-01 1.136952266097068787e-01 5.261246114969253540e-02 -1.277022659778594971e-01 1.025525853037834167e-01 2.202747948467731476e-02 -1.036572009325027466e-01 -2.445818781852722168e-01 -2.553945779800415039e-01 -2.264456599950790405e-01 -5.408802255988121033e-02 -1.373772472143173218e-01 -5.320674553513526917e-02 -9.643584489822387695e-02 3.475569784641265869e-01 -1.130110174417495728e-01 -1.362320184707641602e-01 -9.148544073104858398e-02 -2.863157354295253754e-02 1.783186495304107666e-01 -9.655017405748367310e-02 1.881313472986221313e-01 1.079216320067644119e-02 -8.224941045045852661e-02 8.572914451360702515e-02
1.011808402836322784e-02 -1.897793412208557129e-01 3.738778457045555115e-02 -3.270544111728668213e-02 5.778077617287635803e-02 -1.724170148372650146e-01 1.473085433244705200e-01 -1.417263876646757126e-02 2.004792243242263794e-01 7.973829656839370728e-02 -3.384240567684173584e-01 1.107921227812767029e-01 -1.698495149612426758e-01 3.078246414661407471e-01 -1.104456186294555664e-01 -1.558549553155899048e-01 2.775458395481109619e-01 -2.613435983657836914e-01 -4.623252525925636292e-02 7.391729950904846191e-02 7.287012785673141479e-02 1.112861260771751404e-01 -1.772347390651702881e-01 -1.228799484670162201e-02 6.165092065930366516e-02 -5.369926616549491882e-02 1.556930541992187500e-01 -3.381749391555786133e-01 3.790794909000396729e-01 -2.174297720193862915e-01 1.780115067958831787e-01 5.342277884483337402e-02
1.454820930957794189e-01 -2.574546635150909424e-01 -4.415334016084671021e-02 -1.485385596752166748e-01 7.166932523250579834e-02 -8.836104720830917358e-02 -2.861406467854976654e-02 2.800149321556091309e-01 7.382319867610931396e-02 4.723180532455444336e-01 -1.270894855260848999e-01 -3.095963597297668457e-01 1.503353714942932129e-01 -1.491454243659973145e-01 -2.286634892225265503e-01 9.519524127244949341e-02 -1.071902140974998474e-01 1.643089205026626587e-02 2.314874976873397827e-01 3.940203785896301270e-02 -7.481345441192388535e-03 -6.531877070665359497e-02 1.258982121944427490e-01 -1.444325745105743408e-01 1.705217510461807251e-01 3.508724272251129150e-01 1.860667318105697632e-01 -6.481726467609405518e-02 6.778391450643539429e-02 -2.113500684499740601e-01 -4.869524855166673660e-03 3.750600665807723999e-02
1.114070266485214233e-01 -1.228703930974006653e-01 -2.880799174308776855e-01 -2.077579647302627563e-01 2.830943465232849121e-01 1.046732515096664429e-01 2.929114561993628740e-04 -1.103383079171180725e-01 1.010441407561302185e-02 3.710687756538391113e-01 -2.011730223894119263e-01 9.878455102443695068e-02 -1.713474690914154053e-01 7.180267479270696640e-03 -1.729756221175193787e-02 -2.997456490993499756e-01 1.533917188644409180e-01 1.972495205700397491e-02 -1.577583327889442444e-02 -1.370860040187835693e-01 -1.161691471934318542e-01 1.005106568336486816e-01 3.759291255846619606e-03 8.288685977458953857e-02 3.108568303287029266e-02 -1.550637185573577881e-01 1.429222244769334793e-02 -5.015469789505004883e-01 -9.330913424491882324e-02 -9.395682811737060547e-02 -1.049364805221557617e-01 -2.381823807954788208e-01
-6.274464726448059082e-02 -1.530131250619888306e-01 -1.004119291901588440e-01 -3.139906227588653564e-01 -8.760706521570682526e-03 -3.326203674077987671e-02 1.260490417480468750e-01 2.275920361280441284e-01 -1.534179784357547760e-02 2.548897266387939453e-01 2.439326941967010498e-01 1.053475402295589447e-02 1.482254732400178909e-02 -1.191685907542705536e-02 -2.716171145439147949e-01 -3.393521606922149658e-01 -4.163271561264991760e-02 5.628915876150131226e-02 1.438938975334167480e-01 1.463117301464080811e-01 1.708125770092010498e-01 -9.345964342355728149e-02 -3.990046679973602295e-01 -3.287903591990470886e-02 6.519931554794311523e-02 8.849760144948959351e-02 1.380336731672286987e-01 -3.905304372310638428e-01 7.868958264589309692e-02 2.950528636574745178e-02 -8.764067292213439941e-02 -1.933567225933074951e-01
-8.291589468717575073e-02 -2.590306103229522705e-01 1.442908942699432373e-01 -9.743387997150421143e-02 2.716765403747558594e-01 -7.843217253684997559e-02 1.145741194486618042e-01 6.914927810430526733e-02 1.233210563659667969e-01 4.983274266123771667e-02 -1.735231876373291016e-01 -8.927202969789505005e-02 3.827181831002235413e-02 -1.369157135486602783e-01 -4.067724049091339111e-01 -3.149323463439941406e-01 5.211511254310607910e-01 -1.613527834415435791e-01 2.790727280080318451e-02 1.265471428632736206e-01 -6.724067777395248413e-02 4.769848287105560303e-02 -1.703426092863082886e-01 -1.550965756177902222e-01 2.242810092866420746e-02 1.126045286655426025e-01 2.539016678929328918e-02 -7.857280969619750977e-02 -3.220495209097862244e-02 1.701840311288833618e-01 -1.750679314136505127e-01 4.768964648246765137e-02
1.678237766027450562e-01 -6.938545405864715576e-02 -1.486948877573013306e-01 -3.810355439782142639e-02 2.407516986131668091e-01 -1.132695525884628296e-01 2.110324949026107788e-01 5.887848325073719025e-03 2.995574772357940674e-01 6.012165546417236328e-02 8.838224224746227264e-03 -2.775252759456634521e-01 1.413319408893585205e-01 3.053803443908691406e-01 1.760247796773910522e-01 9.255399554967880249e-02 -7.145127654075622559e-02 -1.242978721857070923e-01 6.237884983420372009e-02 -2.397069185972213745e-01 1.558329258114099503e-02 -1.764048188924789429e-01 -7.986728847026824951e-02 -2.007815428078174591e-02 -2.063835710287094116e-01 2.037688940763473511e-01 4.807059094309806824e-02 -4.188413619995117188e-01 -8.818702772259712219e-03 5.174521729350090027e-02 -2.821523249149322510e-01 2.014902234077453613e-01
-9.157977253198623657e-02 -2.553064525127410889e-01 4.785198718309402466e-02 -1.652661859989166260e-01 2.697661221027374268e-01 1.966148763895034790e-01 -4.351688548922538757e-02 1.937299817800521851e-01 1.323113888502120972e-01 1.909522861242294312e-01 -1.718137115240097046e-01 2.338570803403854370e-01 3.301705121994018555e-01 -1.085226386785507202e-01 -7.140333950519561768e-02 -2.983186841011047363e-01 9.313250193372368813e-04 -1.202769428491592407e-01 -3.522059693932533264e-02 -4.967336729168891907e-02 -1.920528709888458252e-01 -1.054114848375320435e-01 2.940951846539974213e-02 -1.884357929229736328e-01 -1.165394037961959839e-01 8.340550586581230164e-03 1.036698594689369202e-01 -3.766107559204101562e-01 -2.206094413995742798e-01 -4.618819802999496460e-02 -2.655456364154815674e-01 -5.308422818779945374e-02
-7.710397243499755859e-02 -8.974413573741912842e-02 -7.308584451675415039e-02 -4.124263525009155273e-01 -2.102204365655779839e-03 -2.445921115577220917e-02 2.743017673492431641e-01 -1.360282599925994873e-01 -1.163222193717956543e-01 4.615823328495025635e-01 -3.186428844928741455e-01 -2.439302057027816772e-01 4.365630913525819778e-03 9.945510886609554291e-03 -1.082160398364067078e-01 5.928944423794746399e-02 1.185288131237030029e-01 -1.464053392410278320e-01 -1.153865829110145569e-01 -7.377247512340545654e-02 -9.497820585966110229e-02 2.757943868637084961e-01 -1.260500103235244751e-01 -5.813114717602729797e-02 5.403148010373115540e-02 5.232131481170654297e-02 2.861943542957305908e-01 -1.650633215904235840e-01 1.810325533151626587e-01 3.615489602088928223e-02 -6.285987794399261475e-02 -4.260259494185447693e-02
-3.081422746181488037e-01 -3.642999231815338135e-01 3.885046392679214478e-02 -1.058772876858711243e-01 -4.047997295856475830e-02 -6.474699825048446655e-02 1.276355087757110596e-01 7.537946850061416626e-02 -1.057796180248260498e-01 3.327719867229461670e-01 -1.479263603687286377e-01 1.424656808376312256e-01 1.835155636072158813e-01 1.953323781490325928e-01 -1.691193878650665283e-01 -1.366298049688339233e-01 5.065015703439712524e-02 -1.377587951719760895e-02 1.439774632453918457e-01 4.164363071322441101e-02 1.277832388877868652e-01 1.148454770445823669e-01 1.999146640300750732e-01 -3.376155346632003784e-02 4.537452943623065948e-03 3.040272295475006104e-01 3.000896275043487549e-01 -2.834849357604980469e-01 -1.066350191831588745e-01 -2.571600973606109619e-01 1.553191058337688446e-02 1.102140471339225769e-01
-7.580194622278213501e-02 -5.323363095521926880e-02 -9.744299203157424927e-02 -3.850565850734710693e-01 -7.311706244945526123e-02 -1.090043261647224426e-01 -2.247022092342376709e-01 -1.146422624588012695e-01 3.159821927547454834e-01 9.892594069242477417e-02 -1.003974676132202148e-01 -2.060294449329376221e-01 1.508103162050247192e-01 -1.674134284257888794e-01 1.851227506995201111e-02 -1.754399687051773071e-01 -1.246945485472679138e-01 -1.856878995895385742e-01 1.096512749791145325e-01 -8.054435998201370239e-02 -6.782530993223190308e-02 1.219011992216110229e-01 -2.024007141590118408e-01 1.899830251932144165e-01 4.829081147909164429e-02 2.870487868785858154e-01 1.486566513776779175e-01 -1.997491717338562012e-01 -3.739986196160316467e-02 -2.043694704771041870e-01 1.256789714097976685e-01 3.714770078659057617e-01
-2.534780502319335938e-01 3.025436028838157654e-02 -1.335022449493408203e-01 1.179978996515274048e-01 3.975937142968177795e-02 1.858065575361251831e-01 -3.109969012439250946e-02 1.472718864679336548e-01 3.072722256183624268e-01 3.391644731163978577e-02 -2.027734220027923584e-01 -2.764646112918853760e-01 3.160273283720016479e-02 4.420109465718269348e-02 -1.676151007413864136e-01 -4.177917912602424622e-02 7.296273950487375259e-03 -3.077947720885276794e-02 8.054780960083007812e-02 -1.347892731428146362e-01 6.126898154616355896e-02 2.124152481555938721e-01 -5.944798141717910767e-02 -1.943713873624801636e-01 4.172715917229652405e-02 2.319846749305725098e-01 1.555821895599365234e-01 -5.591604709625244141e-01 1.771445572376251221e-01 2.183103710412979126e-01 3.528314083814620972e-02 9.931308031082153320e-02
1.777562648057937622e-01 -1.250873208045959473e-01 -3.275155127048492432e-01 -1.031349599361419678e-01 7.346947491168975830e-02 1.432476341724395752e-01 1.472705304622650146e-01 2.617429494857788086e-01 2.033875435590744019e-01 2.411595918238162994e-02 1.640786230564117432e-01 -2.159168273210525513e-01 8.149970322847366333e-03 2.679159864783287048e-02 -1.684922724962234497e-01 -3.529948294162750244e-01 -1.156511083245277405e-01 -1.300265341997146606e-01 2.085908949375152588e-01 5.503642931580543518e-02 -2.197795361280441284e-01 -2.607621066272258759e-02 -5.700913816690444946e-02 -1.058369525708258152e-03 -1.428852230310440063e-01 7.839860767126083374e-02 1.195370703935623169e-01 -4.333320260047912598e-01 -9.598170965909957886e-02 -5.593304336071014404e-02 2.616259157657623291e-01 1.048575490713119507e-01
-2.079454958438873291e-01 -2.138352096080780029e-01 -2.163161486387252808e-01 6.064489483833312988e-02 5.543212220072746277e-02 -1.434787362813949585e-01 2.612844109535217285e-02 2.563773393630981445e-01 2.769817411899566650e-01 1.919917464256286621e-01 -1.696850508451461792e-01 -2.266928702592849731e-01 7.150042057037353516e-02 9.873441606760025024e-02 3.641302138566970825e-02 2.102217078208923340e-02 -1.087753400206565857e-01 -2.068483531475067139e-01 -1.549982279539108276e-01 -2.396391332149505615e-01 2.325758337974548340e-01 5.726620927453041077e-02 2.389420941472053528e-02 -1.611277014017105103e-01 2.108539938926696777e-01 2.587605416774749756e-01 2.288807481527328491e-01 -2.931492626667022705e-01 -1.721821576356887817e-01 1.315103173255920410e-01 1.112682297825813293e-01 1.762546002864837646e-01
-2.231589108705520630e-01 -2.701795697212219238e-01 -2.556324899196624756e-01 1.709356606006622314e-01 2.067383676767349243e-01 1.440707594156265259e-01 -4.842745512723922729e-02 6.249031983315944672e-03 3.081263601779937744e-01 2.616187036037445068e-01 -1.635364890098571777e-01 -1.654536873102188110e-01 -2.909024246037006378e-02 -4.638935253024101257e-02 1.314148157835006714e-01 5.376140028238296509e-02 6.802774220705032349e-02 -1.956420689821243286e-01 1.111364513635635376e-01 -1.905173659324645996e-01 1.762216836214065552e-01 2.029893398284912109e-01 -3.627833351492881775e-02 -1.470780372619628906e-01 2.563569508492946625e-02 2.810033857822418213e-01 2.466923445463180542e-01 -3.313584327697753906e-01 4.104854539036750793e-02 1.891230195760726929e-01 -2.697300165891647339e-02 2.961034141480922699e-02
1.398527622222900391e-01 -3.314493969082832336e-02 -4.719286039471626282e-02 -1.669169068336486816e-01 5.495682731270790100e-02 1.585008054971694946e-01 8.438319712877273560e-02 6.433748174458742142e-03 1.543623656034469604e-01 1.817496716976165771e-01 -2.644228041172027588e-01 1.295427381992340088e-01 -4.910187423229217529e-02 -2.111268788576126099e-01 9.056743234395980835e-02 -1.592249274253845215e-01 6.238466128706932068e-02 -2.018901705741882324e-01 -2.668762579560279846e-03 7.227723300457000732e-02 -3.410051763057708740e-01 1.226354911923408508e-01 -2.380947470664978027e-01 -1.102456077933311462e-01 -2.059170007705688477e-01 -1.428938806056976318e-01 8.688964694738388062e-02 -4.212820529937744141e-01 2.086076140403747559e-01 -1.440611183643341064e-01 6.949929893016815186e-02 3.504968881607055664e-01
-4.297290369868278503e-02 2.767902053892612457e-02 -5.363849177956581116e-02 -1.961047649383544922e-01 3.009469211101531982e-01 -1.050054207444190979e-01 -7.952807843685150146e-02 1.875428408384323120e-01 3.796538710594177246e-02 5.683265253901481628e-02 -3.936084806919097900e-01 -2.007274478673934937e-01 -2.148898690938949585e-01 -1.321746110916137695e-01 -1.042220462113618851e-02 -3.313497602939605713e-01 1.758422255516052246e-01 -1.265479624271392822e-01 1.645683348178863525e-01 1.850549280643463135e-01 -2.173283398151397705e-01 8.396207541227340698e-02 -3.688798248767852783e-01 2.182358950376510620e-01 2.264461964368820190e-01 1.017599739134311676e-02 7.570320274680852890e-03 -1.105724051594734192e-01 2.865542843937873840e-02 1.436879038810729980e-01 -8.706334233283996582e-02 -2.377822808921337128e-02
-8.716455847024917603e-02 3.471368178725242615e-02 -5.251235514879226685e-02 5.954056605696678162e-02 -3.966941684484481812e-02 2.820034027099609375e-01 -5.314659327268600464e-03 1.737607568502426147e-01 4.337703585624694824e-01 2.118572443723678589e-01 -8.053018897771835327e-02 -2.333542853593826294e-01 2.571118175983428955e-01 -1.268007047474384308e-02 -3.331695199012756348e-01 7.237152010202407837e-02 1.884391605854034424e-01 -2.190467417240142822e-01 -1.111229434609413147e-01 -1.503362506628036499e-01 -5.193747580051422119e-02 1.446306407451629639e-01 -6.871508806943893433e-02 -1.250875890254974365e-01 -1.178198726847767830e-04 4.537616670131683350e-02 2.384916841983795166e-01 -3.424046933650970459e-01 1.249922662973403931e-01 7.384738326072692871e-02 1.661230474710464478e-01 9.905444830656051636e-02
-2.405608147382736206e-01 -6.803899258375167847e-02 9.667608886957168579e-03 6.618873775005340576e-02 -2.442761324346065521e-02 1.874025911092758179e-01 1.380715370178222656e-01 6.861188262701034546e-02 2.407680600881576538e-01 2.729625999927520752e-01 -1.229526847600936890e-01 -5.545504093170166016e-01 1.445075273513793945e-01 -2.487542852759361267e-02 -5.082492530345916748e-02 -3.193940594792366028e-02 2.010762840509414673e-01 -2.667854353785514832e-02 -1.605380475521087646e-01 -1.938434392213821411e-01 1.656017079949378967e-02 7.156170904636383057e-02 -7.360526174306869507e-02 6.464514881372451782e-02 -1.384635549038648605e-02 -1.679924665950238705e-03 2.741911113262176514e-01 -3.502539694309234619e-01 7.261913269758224487e-02 2.087781280279159546e-01 1.657183468341827393e-02 1.632189601659774780e-01
3.466430678963661194e-02 -1.105004996061325073e-01 1.739558875560760498e-01 -1.963657140731811523e-01 2.941198945045471191e-01 -4.263018071651458740e-02 -6.660025566816329956e-03 4.169524610042572021e-01 -1.185773760080337524e-01 3.063060343265533447e-01 -2.148623168468475342e-01 -3.044569864869117737e-03 9.340669959783554077e-02 2.042974531650543213e-01 -9.264918416738510132e-02 5.712595954537391663e-02 1.811566501855850220e-01 -1.898137331008911133e-01 1.965177953243255615e-01 -2.258266210556030273e-01 -2.008872032165527344e-01 -1.724383421242237091e-02 -1.738257706165313721e-01 1.349216252565383911e-01 -1.589404642581939697e-01 -3.046035708393901587e-04 3.264445960521697998e-01 -2.117821872234344482e-01 1.120680645108222961e-01 -2.533428929746150970e-02 -1.457237452268600464e-02 -3.939824923872947693e-02
3.253496587276458740e-01 -1.815418601036071777e-01 1.174150034785270691e-01 4.056319966912269592e-02 4.499946162104606628e-02 -1.084953546524047852e-01 6.727488338947296143e-02 -1.018165796995162964e-01 2.522021830081939697e-01 1.471870541572570801e-01 -1.216290667653083801e-01 2.383140176534652710e-01 3.505240380764007568e-01 1.760565042495727539e-01 -2.187385708093643188e-01 -5.866640806198120117e-02 -8.953484147787094116e-02 -2.020760774612426758e-01 1.970977038145065308e-01 1.813533604145050049e-01 4.249547049403190613e-02 1.140182279050350189e-02 -8.616678416728973389e-02 6.022293865680694580e-02 -6.581234186887741089e-02 -7.625775411725044250e-03 3.951325118541717529e-01 -2.417263239622116089e-01 -7.753827143460512161e-03 -1.718533784151077271e-02 -3.128099143505096436e-01 6.580251455307006836e-02
-2.345632761716842651e-02 1.206057053059339523e-02 -1.944229123182594776e-03 -1.775652468204498291e-01 3.802530169486999512e-01 -6.127097457647323608e-02 -1.180692762136459351e-01 1.769070476293563843e-01 2.114888280630111694e-01 1.968809515237808228e-01 -2.431415617465972900e-01 -8.623083680868148804e-02 1.044155731797218323e-01 -1.175589263439178467e-01 -6.993352621793746948e-02 -1.759552806615829468e-01 -1.505106501281261444e-02 -7.609710562974214554e-03 -2.195195257663726807e-01 3.438443839550018311e-01 -1.355323344469070435e-01 2.841528654098510742e-01 3.796859830617904663e-02 1.727937161922454834e-01 1.727162487804889679e-02 2.586507499217987061e-01 2.191027104854583740e-01 -2.489179670810699463e-01 2.091505825519561768e-01 1.216249093413352966e-01 5.014282092452049255e-02 -1.680545061826705933e-01
-3.953156247735023499e-02 -2.645676732063293457e-01 -1.649592965841293335e-01 -8.215682953596115112e-02 5.521773919463157654e-02 1.156083941459655762e-01 -2.007522135972976685e-01 3.003846853971481323e-03 1.399857271462678909e-02 1.275256723165512085e-01 -1.435399055480957031e-01 -1.787494868040084839e-01 1.314989179372787476e-01 -1.650405377149581909e-01 -3.828968107700347900e-02 -3.026624619960784912e-01 4.496562182903289795e-01 -5.180598422884941101e-02 -5.054760351777076721e-02 3.775246813893318176e-02 -1.084044277667999268e-01 1.103586405515670776e-01 -6.316156685352325439e-02 -5.717681720852851868e-02 9.663772769272327423e-03 4.160904884338378906e-02 2.784234285354614258e-01 -2.266604602336883545e-01 -1.380081623792648315e-01 7.742075622081756592e-02 -2.739373743534088135e-01 4.003683626651763916e-01
-1.674221456050872803e-01 -3.438741266727447510e-01 8.225419372320175171e-02 -1.214662473648786545e-02 1.946807093918323517e-02 -2.104543000459671021e-01 7.671104371547698975e-02 1.289839446544647217e-01 3.330827653408050537e-01 3.318710327148437500e-01 -1.968450993299484253e-01 -8.021043241024017334e-02 -1.992894411087036133e-01 1.136949956417083740e-01 -2.149766534566879272e-01 -1.730366200208663940e-01 2.866855561733245850e-01 -2.856507301330566406e-01 -1.147803366184234619e-01 1.128085982054471970e-02 2.841691970825195312e-01 -1.402304619550704956e-01 -5.244832485914230347e-02 6.139922421425580978e-03 -4.831791669130325317e-02 -5.161073431372642517e-02 -7.993941009044647217e-02 -1.840122640132904053e-01 5.644600465893745422e-02 -2.096790522336959839e-01 -2.378820255398750305e-02 1.062718406319618225e-01
-4.904204607009887695e-02 -1.203281283378601074e-01 5.161833483725786209e-03 -1.248733606189489365e-02 2.031059861183166504e-01 -2.007906436920166016e-01 1.679598689079284668e-01 1.037434339523315430e-01 3.548781871795654297e-01 2.578781843185424805e-01 1.529805511236190796e-01 8.566179126501083374e-02 -7.091200444847345352e-03 2.073983103036880493e-01 -3.083764612674713135e-01 -2.427928894758224487e-01 1.098461374640464783e-01 -4.113795459270477295e-01 1.493096817284822464e-02 2.492092102766036987e-01 2.100731879472732544e-01 -1.590180909261107445e-03 -1.849397420883178711e-01 1.029140278697013855e-01 2.407347261905670166e-01 1.334036141633987427e-01 -5.183550529181957245e-04 -7.208229601383209229e-02 6.236235424876213074e-02 8.208368718624114990e-02 1.308316737413406372e-01 2.928367257118225098e-02
1.315483599901199341e-01 -2.126918584108352661e-01 -3.379779756069183350e-01 7.138843089342117310e-02 -6.884114444255828857e-02 4.414825886487960815e-02 2.355234473943710327e-01 -2.889697551727294922e-01 1.444258391857147217e-01 2.516129314899444580e-01 -2.365706264972686768e-01 7.703954726457595825e-02 -1.564926281571388245e-02 -1.415518075227737427e-01 -2.787960767745971680e-01 -2.191169112920761108e-01 -8.549694716930389404e-02 -1.141779348254203796e-01 -2.113142460584640503e-01 3.191782906651496887e-02 -5.035151913762092590e-02 1.014247611165046692e-01 -2.262638509273529053e-02 1.194302365183830261e-01 6.329496949911117554e-02 3.239977061748504639e-01 3.092724978923797607e-01 -2.406151145696640015e-01 5.899005383253097534e-02 1.047857329249382019e-01 9.401745349168777466e-02 3.061174601316452026e-02
1.911639273166656494e-01 -7.563216984272003174e-02 -3.158049881458282471e-01 -2.325142323970794678e-01 1.813495755195617676e-01 5.413277819752693176e-02 -5.884939059615135193e-02 1.694954633712768555e-01 2.197163999080657959e-01 9.695941209793090820e-02 -3.378854393959045410e-01 2.680172622203826904e-01 1.188175529241561890e-01 -1.762107014656066895e-01 6.819838285446166992e-02 -2.238859236240386963e-01 2.541137039661407471e-01 -3.550249636173248291e-01 6.138222292065620422e-02 -7.484129071235656738e-02 -1.196167916059494019e-01 -4.971403628587722778e-03 -2.022746056318283081e-01 -7.160455733537673950e-02 -4.097341001033782959e-02 2.082368582487106323e-01 2.448837913107126951e-04 -2.241730093955993652e-01 5.872667208313941956e-02 -6.959848105907440186e-02 1.683627963066101074e-01 -4.031049087643623352e-03
-1.830135434865951538e-01 1.597820073366165161e-01 2.995118685066699982e-02 -1.389987319707870483e-01 -7.619133591651916504e-02 -1.571264117956161499e-02 2.032367438077926636e-01 5.654262378811836243e-02 1.983325332403182983e-01 2.029075026512145996e-01 -2.627992630004882812e-02 -3.268497288227081299e-01 3.908105939626693726e-02 1.301439404487609863e-01 -1.898774504661560059e-01 -1.325559467077255249e-01 1.913596540689468384e-01 -2.661747634410858154e-01 -6.446225941181182861e-02 -2.785128951072692871e-01 4.665127396583557129e-02 -4.167517647147178650e-02 -2.851662635803222656e-01 -7.469201833009719849e-02 -1.634604483842849731e-01 3.371524512767791748e-01 1.144157350063323975e-01 -1.300395429134368896e-01 -8.461514487862586975e-03 -2.696668542921543121e-02 8.080022782087326050e-02 3.903353512287139893e-01
-2.276026457548141479e-02 -9.239726205123588443e-05 -1.890134364366531372e-01 -1.786443740129470825e-01 2.662306427955627441e-01 -2.892781496047973633e-01 -9.670445322990417480e-02 1.749520450830459595e-01 3.456844091415405273e-01 3.202215954661369324e-02 -9.157051891088485718e-02 2.267454266548156738e-01 -1.182777434587478638e-01 7.893959060311317444e-03 7.503060158342123032e-03 -1.461913436651229858e-01 2.967041730880737305e-01 -9.987579286098480225e-02 3.055020794272422791e-02 1.741885691881179810e-01 -7.695603370666503906e-02 2.257826179265975952e-01 -1.125501096248626709e-01 -2.767242491245269775e-01 -2.060804665088653564e-01 -4.966390319168567657e-03 9.190267324447631836e-02 -3.492560386657714844e-01 1.459548622369766235e-01 -6.032966822385787964e-02 -2.103498876094818115e-01 6.310970336198806763e-02
9.343471378087997437e-02 -2.770082950592041016e-01 -8.371694013476371765e-03 -1.303972750902175903e-01 2.129400521516799927e-01 1.285872906446456909e-01 9.827879816293716431e-02 2.170043587684631348e-01 1.707573235034942627e-01 1.705227643251419067e-01 -2.496978454291820526e-02 -1.789221018552780151e-01 2.341746687889099121e-01 1.369006335735321045e-01 -4.676103591918945312e-01 -1.711391098797321320e-02 4.647186398506164551e-02 6.753290444612503052e-02 1.080484464764595032e-01 -1.599764078855514526e-02 1.425048112869262695e-01 4.869619384407997131e-02 1.050574108958244324e-01 -1.050603017210960388e-01 2.704485654830932617e-01 3.064438998699188232e-01 4.365997016429901123e-02 -2.257415354251861572e-01 9.404502809047698975e-02 2.946844138205051422e-02 -3.194456696510314941e-01 -1.876090466976165771e-02
-9.344841539859771729e-02 -5.420011654496192932e-02 2.569053787738084793e-03 6.582850962877273560e-02 5.356388166546821594e-02 2.950732409954071045e-01 -2.838080190122127533e-02 3.598161041736602783e-02 4.484719634056091309e-01 1.412375867366790771e-01 1.709200628101825714e-02 -2.513453662395477295e-01 1.589571982622146606e-01 -2.189330197870731354e-02 -1.852196007966995239e-01 5.876140296459197998e-02 1.325727105140686035e-01 -1.694917678833007812e-01 -1.818809509277343750e-01 -2.037390321493148804e-01 -3.185849636793136597e-02 8.627561479806900024e-02 -1.325025260448455811e-01 -9.785410948097705841e-03 1.279099006205797195e-02 -6.198062747716903687e-02 1.144217923283576965e-01 -5.164656043052673340e-01 1.807832419872283936e-01 1.269233226776123047e-01 1.607011109590530396e-01 1.960840970277786255e-01
-3.244668245315551758e-01 -1.106617227196693420e-02 -1.122744977474212646e-01 1.455801874399185181e-01 1.681273579597473145e-01 6.136314198374748230e-02 1.293107867240905762e-01 2.111131399869918823e-01 1.324537396430969238e-02 2.513946592807769775e-01 -9.765802323818206787e-02 -4.187946915626525879e-01 7.784085720777511597e-02 1.211323365569114685e-01 -2.536401152610778809e-01 -9.045868366956710815e-02 3.765642642974853516e-02 -2.626131772994995117e-01 9.307285398244857788e-02 -2.639986574649810791e-01 5.894865095615386963e-02 8.323284238576889038e-02 -2.669735113158822060e-03 1.308716386556625366e-01 6.718499213457107544e-02 -2.949831075966358185e-02 4.549745619297027588e-01 -1.027862951159477234e-01 4.138987511396408081e-02 2.447754610329866409e-03 -1.074587181210517883e-01 1.158970892429351807e-01
-1.792475134134292603e-01 -3.290846347808837891e-01 -1.990860551595687866e-01 -1.294197142124176025e-01 1.778757013380527496e-02 1.481468826532363892e-01 -2.595340646803379059e-02 -1.102549210190773010e-01 5.597950890660285950e-02 2.252892255783081055e-01 -6.989163160324096680e-02 3.092286176979541779e-03 9.736061096191406250e-02 -3.619413822889328003e-02 -2.734983563423156738e-01 -2.745623290538787842e-01 -3.226635232567787170e-02 -3.183971643447875977e-01 9.765601158142089844e-02 2.279599010944366455e-02 -1.627685427665710449e-01 2.053979784250259399e-01 1.916516572237014771e-02 1.297325361520051956e-02 -9.501318633556365967e-02 3.333984315395355225e-01 3.574265837669372559e-01 -6.847379356622695923e-02 -2.326714694499969482e-01 -1.267134696245193481e-01 1.740944087505340576e-01 1.162734404206275940e-01
1.136276870965957642e-01 -3.860115706920623779e-01 -1.060002967715263367e-01 -8.875090628862380981e-03 3.416584730148315430e-01 1.468821763992309570e-01 -1.060169637203216553e-01 -2.667141258716583252e-01 8.073353022336959839e-02 4.033737182617187500e-01 -6.526081264019012451e-02 -1.103687137365341187e-01 -8.925028145313262939e-02 6.891834735870361328e-02 -2.671531401574611664e-02 -1.027916222810745239e-01 8.123207092285156250e-02 -1.354022026062011719e-01 3.930186629295349121e-01 -1.392333209514617920e-01 4.189840704202651978e-02 2.597622759640216827e-02 -9.251844882965087891e-02 -2.472770810127258301e-01 1.039568111300468445e-01 3.192941425368189812e-03 1.582957059144973755e-01 -1.500536352396011353e-01 5.606839060783386230e-02 2.099362760782241821e-01 -1.369784325361251831e-01 3.370039537549018860e-02
-1.205513030290603638e-01 1.386291086673736572e-01 3.409595787525177002e-02 -4.921120032668113708e-02 6.461227685213088989e-02 -4.103921353816986084e-02 1.198931857943534851e-01 -4.476331546902656555e-02 7.303323596715927124e-02 2.127738744020462036e-01 1.872940734028816223e-02 -8.572590351104736328e-02 -3.095931746065616608e-02 -3.923466429114341736e-02 5.590124428272247314e-02 -1.112611815333366394e-01 2.939622104167938232e-01 -9.457666426897048950e-02 -1.368280947208404541e-01 7.634819298982620239e-02 -4.812422767281532288e-02 2.887518405914306641e-01 -3.462083339691162109e-01 -1.989791244268417358e-01 -1.137149184942245483e-01 3.481600200757384300e-03 2.520016729831695557e-01 -5.283733010292053223e-01 1.731209605932235718e-01 -2.117432057857513428e-01 -2.612833082675933838e-01 1.903997547924518585e-02
-8.215431869029998779e-02 -3.063205778598785400e-01 -8.404069393873214722e-02 -8.682252466678619385e-02 1.058246567845344543e-01 2.759239971637725830e-01 -7.737669348716735840e-02 2.231575399637222290e-01 6.570428609848022461e-02 2.161468714475631714e-01 2.961644716560840607e-02 -1.028247103095054626e-01 1.859702467918395996e-01 2.264047861099243164e-01 -1.222568098455667496e-02 -1.029787808656692505e-01 1.038987115025520325e-01 -1.676359474658966064e-01 8.013076335191726685e-02 4.171527028083801270e-01 1.110545322299003601e-01 -2.135117352008819580e-01 -2.006898820400238037e-01 1.636533290147781372e-01 8.442584425210952759e-02 1.029558386653661728e-02 1.224851831793785095e-01 -2.881238162517547607e-01 2.603625357151031494e-01 2.200883775949478149e-01 -8.347311615943908691e-02 9.926216304302215576e-02
1.940996795892715454e-01 -1.722626686096191406e-01 -8.310787379741668701e-02 1.157650500535964966e-01 2.931575290858745575e-02 8.282005786895751953e-02 -5.551474168896675110e-02 -2.366478145122528076e-01 4.144606590270996094e-01 2.834738790988922119e-01 -2.009932100772857666e-01 -6.917218118906021118e-02 -2.173359394073486328e-01 2.935135550796985626e-02 1.296527981758117676e-01 8.402862399816513062e-02 1.689832061529159546e-01 -1.823940426111221313e-01 2.535438537597656250e-01 1.207641419023275375e-02 -6.316886842250823975e-02 9.728274494409561157e-02 -1.869759112596511841e-01 -2.590192556381225586e-01 5.958555266261100769e-02 2.082067430019378662e-01 8.563325554132461548e-02 -3.820112645626068115e-01 8.408879488706588745e-02 5.125769600272178650e-02 -1.344321072101593018e-01 8.099218457937240601e-02
1.621571928262710571e-01 -3.490154445171356201e-01 -1.984775066375732422e-01 -2.784534096717834473e-01 -1.442714035511016846e-02 -4.113016277551651001e-02 -3.564492613077163696e-02 -3.840595856308937073e-02 1.470572799444198608e-01 2.236194908618927002e-02 -6.005230918526649475e-02 -2.160133570432662964e-01 -1.632804125547409058e-01 7.638168986886739731e-03 -8.495108783245086670e-02 -1.249875873327255249e-01 1.574184596538543701e-01 3.797646984457969666e-02 4.046425819396972656e-01 -1.116688176989555359e-01 -1.326828300952911377e-01 1.009329631924629211e-01 -2.527398467063903809e-01 -6.032370030879974365e-02 1.554817408323287964e-01 1.996895223855972290e-01 -1.596299349330365658e-03 -9.262511879205703735e-02 2.313117533922195435e-01 3.344756066799163818e-01 -2.199468165636062622e-01 1.556978821754455566e-01
-5.133508518338203430e-02 -3.253411054611206055e-01 -1.641338616609573364e-01 -1.635918617248535156e-01 6.539212912321090698e-02 1.990747153759002686e-01 1.299370676279067993e-01 2.056016176939010620e-01 -3.915111348032951355e-02 9.086448699235916138e-02 -1.399084627628326416e-01 -2.357213199138641357e-01 1.430022716522216797e-01 8.265977352857589722e-02 -7.232391089200973511e-02 -2.369796931743621826e-01 -6.730756908655166626e-02 8.743081986904144287e-02 2.854730933904647827e-02 2.833283245563507080e-01 2.746954560279846191e-01 1.578508615493774414e-01 1.022777855396270752e-01 2.327963858842849731e-01 -8.780536241829395294e-03 -1.991758793592453003e-01 -8.068495243787765503e-02 -4.344975352287292480e-01 2.403637580573558807e-02 -2.525546401739120483e-02 -2.534245252609252930e-01 4.871116578578948975e-02
1.281286031007766724e-01 -3.886183500289916992e-01 -1.927373707294464111e-01 -1.676433682441711426e-01 1.667729020118713379e-01 -4.650712013244628906e-01 -1.897889375686645508e-02 1.508894562721252441e-01 1.307810395956039429e-01 3.285965695977210999e-02 6.582675874233245850e-02 -3.357276320457458496e-02 -4.311794787645339966e-02 -1.150807738304138184e-01 -2.591673731803894043e-01 -5.034458264708518982e-02 5.708882957696914673e-02 -1.085189059376716614e-01 -2.810226380825042725e-01 2.377450279891490936e-02 1.628036499023437500e-01 1.813779771327972412e-01 -2.503219544887542725e-01 8.240507543087005615e-02 2.528084814548492432e-01 -2.043601125478744507e-02 1.652099937200546265e-01 -1.566529572010040283e-01 1.739518344402313232e-01 -6.448194384574890137e-02 9.132850170135498047e-02 9.630263596773147583e-02
-4.898151755332946777e-02 -3.560800850391387939e-02 2.501581422984600067e-02 -8.183547109365463257e-02 1.201604530215263367e-01 -1.813663691282272339e-01 -1.603962033987045288e-01 1.567995548248291016e-01 1.877744346857070923e-01 2.096889317035675049e-01 -1.025282591581344604e-01 6.072736531496047974e-02 1.486193835735321045e-01 4.665051028132438660e-02 -3.888725936412811279e-01 -8.812939375638961792e-02 1.367379724979400635e-01 2.649878263473510742e-01 -5.892555415630340576e-02 1.083364039659500122e-01 1.062390506267547607e-01 1.679408550262451172e-01 -2.737824618816375732e-01 -1.626615226268768311e-01 2.113236039876937866e-01 7.949329167604446411e-02 2.841636538505554199e-01 -3.940435647964477539e-01 -9.597286581993103027e-03 -1.727887094020843506e-01 -2.106768041849136353e-01 -9.123320132493972778e-02
1.263941824436187744e-02 -3.516945540904998779e-01 -7.802838087081909180e-02 6.763467192649841309e-02 -2.196019887924194336e-02 -3.357851803302764893e-01 2.230265438556671143e-01 1.497861891984939575e-01 1.797828078269958496e-01 7.848224788904190063e-02 -8.175271796062588692e-04 -1.479518264532089233e-01 7.970645278692245483e-02 1.258226782083511353e-01 -5.718916282057762146e-02 5.579193308949470520e-02 1.518726646900177002e-01 -2.910415232181549072e-01 -5.670754984021186829e-02 -2.294984310865402222e-01 9.200676344335079193e-03 3.959387913346290588e-02 -1.813824623823165894e-01 -6.757631152868270874e-02 1.729113981127738953e-02 -1.710334718227386475e-01 1.110746618360280991e-02 -3.035099208354949951e-01 2.917067408561706543e-01 -2.859842479228973389e-01 3.956067934632301331e-02 3.132507801055908203e-01
-1.112190634012222290e-01 -1.032255366444587708e-01 -1.484564244747161865e-01 2.925738319754600525e-02 9.521706402301788330e-02 -5.230120196938514709e-02 1.215226054191589355e-01 2.548094093799591064e-01 1.037065908312797546e-01 2.586682438850402832e-01 -6.030399352312088013e-03 -8.996656537055969238e-02 9.030412137508392334e-02 -2.958485484123229980e-01 -1.806849539279937744e-01 -1.965433210134506226e-01 3.675945997238159180e-01 -7.091845571994781494e-02 9.291494637727737427e-02 1.706693172454833984e-01 -1.244363933801651001e-01 -2.924277782440185547e-01 -1.903134286403656006e-01 -5.116302520036697388e-03 -1.665507256984710693e-01 1.459245830774307251e-01 -7.278390228748321533e-02 -3.300303518772125244e-01 1.575553119182586670e-01 -1.751375570893287659e-02 -2.397616058588027954e-01 -2.209141254425048828e-01
-1.140996888279914856e-01 4.793093726038932800e-02 -8.666947484016418457e-02 2.658359520137310028e-02 2.434270679950714111e-01 2.685697674751281738e-01 3.133484125137329102e-01 -2.811473049223423004e-02 3.724410012364387512e-02 3.795491456985473633e-01 -1.947165131568908691e-01 -2.744619175791740417e-02 1.255595684051513672e-01 -1.124551668763160706e-01 6.243723258376121521e-02 -2.285011578351259232e-03 1.076405346393585205e-01 -2.277449518442153931e-01 -5.743531882762908936e-02 1.414894033223390579e-02 2.125569432973861694e-01 4.587006941437721252e-02 -4.381884932518005371e-01 -4.058379679918289185e-02 8.337404578924179077e-02 -8.269570767879486084e-02 1.805112212896347046e-01 -2.857277691364288330e-01 2.406975924968719482e-01 1.368275582790374756e-01 -1.307960748672485352e-01 -9.559317841194570065e-04
3.523723036050796509e-02 -2.694126069545745850e-01 -1.212273687124252319e-01 -3.473708033561706543e-01 7.142247259616851807e-02 -2.291877986863255501e-03 -1.428733468055725098e-01 4.455666989088058472e-03 -8.949009329080581665e-02 5.250412225723266602e-02 -4.350328743457794189e-01 1.373003423213958740e-02 5.968253687024116516e-02 1.161183640360832214e-01 -1.929958164691925049e-01 -3.261682391166687012e-01 2.987545430660247803e-01 -1.773476041853427887e-02 1.270969863981008530e-02 9.948825836181640625e-02 -2.212771624326705933e-01 7.050927728414535522e-02 5.607991665601730347e-02 -1.539981458336114883e-02 -1.160080893896520138e-03 2.396704107522964478e-01 -5.293088406324386597e-02 -2.620054483413696289e-01 1.656377911567687988e-01 -1.734185218811035156e-01 -7.325433194637298584e-03 2.469554245471954346e-01
-4.282636940479278564e-02 4.375539347529411316e-02 5.111685395240783691e-02 1.438065618276596069e-01 1.022956892848014832e-01 2.623528838157653809e-01 -5.823311209678649902e-02 1.283088326454162598e-01 4.049975275993347168e-01 2.484339177608489990e-01 -1.059824749827384949e-01 -2.832058072090148926e-01 1.117446422576904297e-01 -4.280948266386985779e-02 -1.567456275224685669e-01 8.562323451042175293e-02 1.469977945089340210e-01 -7.556312531232833862e-02 -1.703850179910659790e-01 -1.812776476144790649e-01 1.299189869314432144e-02 1.114685833454132080e-01 -1.522123217582702637e-01 -1.077110692858695984e-01 -6.811636686325073242e-02 1.711754500865936279e-02 1.740510165691375732e-01 -5.028768777847290039e-01 8.447167277336120605e-02 7.918286323547363281e-02 1.710164099931716919e-01 2.075361907482147217e-01
7.617438584566116333e-02 -2.369302660226821899e-01 -4.763046279549598694e-02 -1.686378270387649536e-01 7.494948804378509521e-02 1.080710962414741516e-01 1.052139028906822205e-01 -7.735340297222137451e-02 7.181274890899658203e-02 1.845804899930953979e-01 -8.957184851169586182e-02 -6.415364891290664673e-02 3.821872919797897339e-02 3.005731403827667236e-01 1.656909435987472534e-01 6.420106440782546997e-02 2.932813167572021484e-01 -2.291523367166519165e-01 1.962294280529022217e-01 -8.569242805242538452e-02 2.355255782604217529e-01 3.204241096973419189e-01 -2.435627281665802002e-01 -4.740483313798904419e-02 -4.853679332882165909e-03 7.324320077896118164e-02 1.431939750909805298e-01 -3.197380602359771729e-01 3.286586701869964600e-01 2.070593237876892090e-01 -1.086713075637817383e-01 5.783976614475250244e-02
-2.500545382499694824e-01 -2.237251251935958862e-01 -1.989072561264038086e-02 -1.001459136605262756e-01 2.556922845542430878e-02 -8.077684789896011353e-02 2.244661003351211548e-01 -8.318833261728286743e-02 -3.860513120889663696e-02 2.904704809188842773e-01 1.841119229793548584e-01 -1.483522355556488037e-01 1.145016402006149292e-01 3.310314118862152100e-01 -1.674654632806777954e-01 2.524054646492004395e-01 -7.893869280815124512e-02 -3.015524744987487793e-01 1.872754245996475220e-01 -4.131346940994262695e-02 1.844346076250076294e-01 6.613660603761672974e-02 -1.127102673053741455e-01 -1.975921094417572021e-01 -1.084404811263084412e-02 1.309657096862792969e-01 1.497327238321304321e-01 -3.919296562671661377e-01 -1.171049773693084717e-01 3.076080232858657837e-02 -6.008020415902137756e-02 1.436939239501953125e-01
-5.387465283274650574e-02 3.251531720161437988e-02 1.282901018857955933e-01 -3.493943950161337852e-03 1.179506629705429077e-01 4.023422002792358398e-01 3.990511968731880188e-02 8.553806692361831665e-02 2.746140658855438232e-01 3.444615900516510010e-01 -8.188409358263015747e-02 -3.201300203800201416e-01 1.184943169355392456e-01 -8.772715181112289429e-02 -1.615792065858840942e-01 -1.474673952907323837e-02 7.335907220840454102e-02 8.655222132802009583e-03 2.460899204015731812e-02 -2.251653671264648438e-01 -4.072386771440505981e-02 7.743767648935317993e-02 -1.390564143657684326e-01 -5.979288741946220398e-02 -1.521601825952529907e-01 2.214078046381473541e-02 3.430457115173339844e-01 -3.964223861694335938e-01 1.034278795123100281e-01 1.281085014343261719e-01 8.152280002832412720e-02 1.549008786678314209e-01
-2.304931357502937317e-02 1.440128535032272339e-01 -3.841535188257694244e-03 -6.624162197113037109e-02 1.293676942586898804e-01 -3.606007620692253113e-02 5.244951322674751282e-02 2.153329104185104370e-01 1.751190274953842163e-01 1.290388405323028564e-01 -1.741209924221038818e-01 -2.376083284616470337e-01 -1.381602883338928223e-01 -3.390423655509948730e-01 -7.303711026906967163e-02 1.452561188489198685e-02 2.522085905075073242e-01 -5.249949917197227478e-02 7.383931428194046021e-02 3.737309947609901428e-02 -2.472470849752426147e-01 -4.217461124062538147e-02 -2.755943536758422852e-01 -1.177053898572921753e-01 -1.885348707437515259e-01 -1.013718172907829285e-01 -2.347846888005733490e-02 -5.020660161972045898e-01 1.939521431922912598e-01 -1.508086025714874268e-01 -8.635137230157852173e-02 2.032300829887390137e-01
-1.084892898797988892e-01 1.940254718065261841e-01 -1.333379745483398438e-01 -6.434129178524017334e-02 -9.166581556200981140e-03 1.496655344963073730e-01 1.881549656391143799e-01 1.373024135828018188e-01 4.542257487773895264e-01 2.716793119907379150e-01 -5.908257141709327698e-02 -1.488105207681655884e-01 8.473146706819534302e-02 -2.126682400703430176e-01 -1.996945440769195557e-01 -4.819061607122421265e-02 1.392024755477905273e-01 4.096377175301313400e-03 -6.313003599643707275e-02 -2.074560374021530151e-01 3.956356644630432129e-02 1.216243878006935120e-01 -9.449762850999832153e-02 -2.213283628225326538e-01 -1.093282923102378845e-01 -3.402132913470268250e-02 1.805051714181900024e-01 -4.055794477462768555e-01 5.680762603878974915e-02 2.585132718086242676e-01 -1.505365520715713501e-01 8.920850604772567749e-02
-2.932315170764923096e-01 -4.121029078960418701e-01 -1.859630495309829712e-01 -2.302758991718292236e-01 3.323066979646682739e-02 -8.292090892791748047e-02 1.699630022048950195e-01 3.999163955450057983e-02 3.130325376987457275e-01 3.398174643516540527e-01 -1.440603435039520264e-01 -5.500408634543418884e-02 -1.170118153095245361e-01 1.229127869009971619e-01 -1.682489663362503052e-01 -3.951153159141540527e-02 1.912975907325744629e-01 -1.907573044300079346e-01 2.062875963747501373e-02 -1.116119548678398132e-01 1.513973623514175415e-01 -8.401655405759811401e-02 -1.104181334376335144e-01 -1.766929961740970612e-02 -1.238116025924682617e-01 -2.064022570848464966e-01 6.069267541170120239e-02 -1.378802210092544556e-01 1.531407684087753296e-01 -2.951242923736572266e-01 -4.053103551268577576e-02 3.207311406731605530e-02
2.254864946007728577e-02 -1.437186896800994873e-01 9.582965634763240814e-03 -1.768675297498703003e-01 4.332543611526489258e-01 1.225617807358503342e-02 1.748563796281814575e-01 -1.511078178882598877e-01 1.293246001005172729e-01 1.552508771419525146e-01 1.246690899133682251e-01 -3.241020068526268005e-02 3.531987220048904419e-02 3.635652363300323486e-03 -2.136204242706298828e-01 -1.389923393726348877e-01 -1.974575780332088470e-02 -1.038504913449287415e-01 -4.788881838321685791e-01 2.365296483039855957e-01 1.464729756116867065e-02 -1.869244873523712158e-01 -2.738680243492126465e-01 -1.090113520622253418e-01 1.564093232154846191e-01 1.811746060848236084e-01 1.282436996698379517e-01 -2.267801314592361450e-01 1.139816120266914368e-01 1.162982657551765442e-01 -8.515093475580215454e-02 7.163817435503005981e-02
-1.314824372529983521e-01 -2.666570246219635010e-01 -1.542759779840707779e-02 -2.696599364280700684e-01 -3.692014142870903015e-03 -1.487230509519577026e-01 -1.620560511946678162e-02 -5.450443923473358154e-02 1.804499626159667969e-01 3.822186291217803955e-01 -1.564918607473373413e-01 5.361519381403923035e-02 -1.530684623867273331e-02 2.285477817058563232e-01 -2.371956557035446167e-01 -1.920831948518753052e-01 4.999376833438873291e-02 -3.911695256829261780e-02 -8.747923374176025391e-02 -4.150684773921966553e-01 1.248673275113105774e-01 7.082848995923995972e-02 3.090041875839233398e-01 6.485555320978164673e-02 -1.272798031568527222e-01 6.873080879449844360e-02 1.880203783512115479e-01 -2.040070146322250366e-01 1.073341071605682373e-01 6.390795111656188965e-02 -2.555656246840953827e-02 2.079127579927444458e-01
-1.607462912797927856e-01 -1.273709088563919067e-01 -2.979377657175064087e-02 -1.548273712396621704e-01 -3.702754154801368713e-02 2.461485937237739563e-02 4.363830685615539551e-01 -3.812283277511596680e-02 6.239488348364830017e-02 2.929328083992004395e-01 -4.477503895759582520e-01 -1.821549667511135340e-04 2.616152465343475342e-01 1.784881055355072021e-01 -7.889188826084136963e-02 -6.638450920581817627e-02 2.262061536312103271e-01 -1.976021528244018555e-01 1.092034950852394104e-02 -7.829110324382781982e-02 1.335191428661346436e-01 1.817869693040847778e-01 -1.313508898019790649e-01 1.815801113843917847e-01 3.189914673566818237e-02 -5.340977385640144348e-02 8.594128489494323730e-02 -2.217758744955062866e-01 2.572123706340789795e-01 6.539033353328704834e-02 8.501325547695159912e-02 -4.937798157334327698e-02
1.360453069210052490e-01 -2.900841236114501953e-01 -6.249094381928443909e-03 3.682796657085418701e-02 2.797641046345233917e-02 3.919018059968948364e-02 -1.220608800649642944e-01 -3.833103459328413010e-03 1.901224404573440552e-01 1.796239912509918213e-01 -2.191621810197830200e-01 7.691031694412231445e-02 -7.812652736902236938e-02 -3.687135130167007446e-02 4.953375458717346191e-02 -6.015406176447868347e-02 2.710081040859222412e-01 -2.623029053211212158e-01 4.286764562129974365e-01 -1.738684475421905518e-01 9.342044591903686523e-03 1.072990894317626953e-01 -9.286316484212875366e-02 -1.982010304927825928e-01 -8.211483061313629150e-02 8.389742672443389893e-02 4.283141195774078369e-01 -2.658570408821105957e-01 5.008500814437866211e-02 1.982350498437881470e-01 -1.292653977870941162e-01 -2.533953264355659485e-02
1.434927880764007568e-01 -2.435139566659927368e-02 -3.553080260753631592e-01 -8.283457159996032715e-02 -1.865232735872268677e-01 9.360364638268947601e-03 -1.777461618185043335e-01 3.667866066098213196e-02 2.345398813486099243e-02 4.519835114479064941e-01 -1.028030663728713989e-01 6.764204055070877075e-02 5.644970759749412537e-02 -2.088177651166915894e-01 -2.756403684616088867e-01 -8.443148434162139893e-02 1.032595410943031311e-01 -2.681473493576049805e-01 -1.335923522710800171e-01 6.091850623488426208e-02 7.943059504032135010e-02 -6.673978269100189209e-02 -1.977770477533340454e-01 1.402249485254287720e-01 -7.818348705768585205e-02 2.407152205705642700e-01 1.662413328886032104e-01 -2.639227807521820068e-01 1.043665260076522827e-01 -6.018633022904396057e-02 -3.696213662624359131e-02 2.777023613452911377e-01
3.302273526787757874e-02 -1.215618327260017395e-01 1.460228711366653442e-01 -1.485702991485595703e-01 6.206928566098213196e-02 -2.767472863197326660e-01 1.886095665395259857e-02 1.729686260223388672e-01 -9.910427033901214600e-02 9.119460359215736389e-03 -3.110702931880950928e-01 -4.373626410961151123e-02 8.982920646667480469e-02 -2.350054681301116943e-01 -2.310946434736251831e-01 -3.570891320705413818e-01 1.144900694489479065e-01 -9.377144277095794678e-02 -8.724495023488998413e-02 2.015176713466644287e-01 -6.050465628504753113e-02 4.075082950294017792e-03 -4.629138112068176270e-01 -1.145040169358253479e-01 -5.755202099680900574e-02 7.265733927488327026e-02 1.631302088499069214e-01 -3.434744179248809814e-01 2.195486240088939667e-02 9.711834602057933807e-03 9.975478798151016235e-02 1.109937876462936401e-01
-8.639502525329589844e-02 -7.232239097356796265e-02 -2.107169926166534424e-01 -9.428709745407104492e-02 1.768098212778568268e-02 6.857878714799880981e-02 2.029721289873123169e-01 -1.277295351028442383e-01 1.801055110991001129e-02 8.738110959529876709e-02 3.607473894953727722e-02 2.120785228908061981e-02 -1.327932905405759811e-02 2.789524793624877930e-01 -1.680036485195159912e-01 -7.674884796142578125e-02 1.409883145242929459e-02 -2.156544327735900879e-01 -2.855394184589385986e-01 -7.476992160081863403e-02 -1.567855104804039001e-02 -1.398387998342514038e-01 -2.564362585544586182e-01 -3.215941190719604492e-01 5.224683508276939392e-02 1.969111412763595581e-01 4.316001534461975098e-01 -3.298313617706298828e-01 2.189029194414615631e-02 3.089803457260131836e-02 -2.892244458198547363e-01 -7.211363315582275391e-02
[truncated: 3,275,075 more chars]
