# Supplementary material for: The Language of Innovation
Source: PLoS One. 2020 Apr 30;15(4):e0230107. doi: 10.1371/journal.pone.0230107 (PMC7194493; doi:10.1371/journal.pone.0230107)
Supplement: S15 File — (GZ) [file pone.0230107.s015.tar.gz › 1993-1997/V2Run_13_VS_4500_embeddings1993-1997ED32.txt]

-3.773164376616477966e-02 3.150976821780204773e-02 -1.293803006410598755e-01 -4.711709171533584595e-02 2.765330672264099121e-01 2.288761287927627563e-01 1.752844154834747314e-01 2.218091487884521484e-01 3.244485259056091309e-01 5.186193436384201050e-02 1.788889616727828979e-01 -3.220181167125701904e-01 -2.091186195611953735e-01 2.058281153440475464e-01 -1.261788010597229004e-01 1.074360385537147522e-01 1.769188195466995239e-01 -2.400112748146057129e-01 3.219760581851005554e-02 -1.649116277694702148e-01 -2.136051356792449951e-01 -1.383265201002359390e-02 -2.344227731227874756e-01 -1.694984175264835358e-02 9.362970292568206787e-02 9.059097617864608765e-02 2.900441177189350128e-02 -2.099071443080902100e-01 -1.051940023899078369e-01 2.145679295063018799e-01 -1.758072972297668457e-01 -2.110589742660522461e-01
-3.716761246323585510e-02 2.234464436769485474e-01 6.639377772808074951e-02 -1.598267853260040283e-01 -9.564210474491119385e-02 1.692304909229278564e-01 1.140134260058403015e-01 3.202461451292037964e-02 1.564824283123016357e-01 5.625966191291809082e-02 3.338299691677093506e-02 -7.137779891490936279e-02 -7.569438964128494263e-02 -1.805229485034942627e-01 -3.665278851985931396e-01 -7.676647603511810303e-02 2.016115039587020874e-01 6.530559808015823364e-02 2.331446111202239990e-01 1.583471447229385376e-01 1.320265680551528931e-01 -1.806700974702835083e-01 3.118323162198066711e-02 -2.815075814723968506e-01 -1.084364056587219238e-01 2.033309489488601685e-01 -7.613302208483219147e-03 -3.285295069217681885e-01 1.296354979276657104e-01 1.440469622611999512e-01 -2.816731929779052734e-01 -3.491292297840118408e-01
2.566315233707427979e-01 1.242411583662033081e-01 -3.461790457367897034e-02 -3.222198188304901123e-01 -5.464014783501625061e-02 2.071402668952941895e-01 1.611407250165939331e-01 1.824811100959777832e-01 3.404265642166137695e-01 -4.998988006263971329e-03 3.472364246845245361e-01 -1.246723011136054993e-01 2.836007811129093170e-02 5.876787751913070679e-02 2.955192141234874725e-02 5.447738617658615112e-02 9.259819984436035156e-02 1.566522568464279175e-01 8.105425536632537842e-02 7.841086387634277344e-02 1.588717848062515259e-02 8.692505955696105957e-02 -2.672368288040161133e-01 -2.403356730937957764e-01 2.687012078240513802e-03 1.098412275314331055e-01 -4.101424291729927063e-02 6.812013685703277588e-02 1.167384255677461624e-02 1.396273970603942871e-01 -3.525836765766143799e-01 -3.212971389293670654e-01
1.790118217468261719e-01 4.961357638239860535e-02 -7.972740381956100464e-02 -2.954270243644714355e-01 -1.737971603870391846e-01 -8.435697108507156372e-02 2.070466428995132446e-01 2.045672535896301270e-01 2.255654484033584595e-01 -2.640309557318687439e-02 1.138887628912925720e-01 -2.230617105960845947e-01 -1.136617287993431091e-01 -2.256140857934951782e-01 2.841643057763576508e-02 -1.832977086305618286e-01 4.010464251041412354e-02 9.679559618234634399e-02 3.335881829261779785e-01 7.323756814002990723e-02 -2.580926055088639259e-03 -1.366120874881744385e-01 4.883992671966552734e-02 -1.532439887523651123e-01 -2.100658044219017029e-02 2.989308536052703857e-01 4.373727738857269287e-02 1.729820296168327332e-02 -2.237379401922225952e-01 3.905616700649261475e-01 -2.506295144557952881e-01 -8.778038620948791504e-02
1.996259540319442749e-01 -1.990415602922439575e-01 -2.582798302173614502e-01 -8.677177131175994873e-02 1.371454447507858276e-01 2.288894802331924438e-01 2.567217648029327393e-01 -2.030605264008045197e-02 -1.119749397039413452e-01 -2.057337760925292969e-01 4.060446321964263916e-01 -1.908624470233917236e-01 -2.053808122873306274e-01 -1.976008340716362000e-02 -1.421649307012557983e-01 -3.342933952808380127e-02 -2.578457593917846680e-01 -3.042046166956424713e-02 -1.065584365278482437e-02 -1.091344803571701050e-01 -6.576987355947494507e-02 -2.994072996079921722e-02 6.672306451946496964e-03 -4.611523821949958801e-02 -2.419945001602172852e-01 1.578053236007690430e-01 2.735214233398437500e-01 -2.103378623723983765e-01 -7.292242348194122314e-02 4.010501503944396973e-02 -2.353499978780746460e-01 -1.924794465303421021e-01
2.939656376838684082e-01 1.217040345072746277e-01 -1.790695041418075562e-01 -3.560046851634979248e-02 -1.372440606355667114e-01 -7.633569836616516113e-02 1.678729206323623657e-01 -1.457957923412322998e-01 2.892442941665649414e-01 -2.666585613042116165e-03 -1.746909134089946747e-02 -9.611456841230392456e-02 -1.138502359390258789e-01 -4.632229208946228027e-01 -5.536542832851409912e-02 2.435634471476078033e-02 -4.155442863702774048e-02 -1.707382351160049438e-01 3.278802633285522461e-01 -1.057366058230400085e-01 -1.633267402648925781e-01 2.141166850924491882e-02 -4.544470831751823425e-02 -9.321840852499008179e-02 1.584537178277969360e-01 1.748877763748168945e-01 2.269023507833480835e-01 -1.653165668249130249e-01 -2.263182401657104492e-01 7.323432713747024536e-02 -1.452301591634750366e-01 -2.594114542007446289e-01
1.725894659757614136e-01 1.645842939615249634e-01 -4.440152645111083984e-02 1.116344183683395386e-01 -8.573028445243835449e-02 6.402330100536346436e-02 1.793430149555206299e-01 6.058042496442794800e-02 3.156299516558647156e-02 7.020442187786102295e-02 3.327535092830657959e-02 -3.042664825916290283e-01 -8.880284428596496582e-02 -2.087316513061523438e-01 2.302355691790580750e-02 -1.163579598069190979e-01 -1.303949765861034393e-02 -1.159189194440841675e-01 1.541118919849395752e-01 3.174535632133483887e-01 -7.180167734622955322e-02 4.358638077974319458e-02 -4.171803891658782959e-01 -8.595490455627441406e-02 -2.135276198387145996e-01 -3.111078776419162750e-02 7.020740211009979248e-02 -8.676777034997940063e-02 1.779502779245376587e-01 3.660701513290405273e-01 -2.829445600509643555e-01 -2.913863658905029297e-01
2.138098329305648804e-02 -3.263489529490470886e-02 -1.516407937742769718e-03 -3.179488480091094971e-01 -2.525876462459564209e-01 2.839034609496593475e-02 2.544980347156524658e-01 3.709302097558975220e-02 1.039984375238418579e-01 -4.782751202583312988e-03 1.860419064760208130e-01 -2.172443717718124390e-01 4.528279602527618408e-02 -9.030102193355560303e-02 1.015070360153913498e-03 4.616906121373176575e-02 1.686524897813796997e-01 1.328352466225624084e-02 2.107795700430870056e-02 -1.540900468826293945e-01 -1.806416958570480347e-01 1.624187976121902466e-01 -7.768189162015914917e-02 -2.727598249912261963e-01 2.191188186407089233e-02 1.358485198579728603e-03 1.390682458877563477e-01 -2.637404501438140869e-01 -1.778763085603713989e-01 2.577021121978759766e-01 -5.167441964149475098e-01 -1.222372129559516907e-01
2.844249308109283447e-01 -2.722421474754810333e-02 5.258348956704139709e-02 7.780114561319351196e-02 5.942421406507492065e-02 1.410309970378875732e-01 2.628068029880523682e-01 8.002551645040512085e-02 -2.806320600211620331e-02 -1.997878551483154297e-01 7.827902212738990784e-03 -1.373143643140792847e-01 -8.621485531330108643e-02 -1.213282644748687744e-01 1.095659937709569931e-02 -2.539738547056913376e-03 1.294205933809280396e-01 -6.041328608989715576e-02 2.282424271106719971e-01 9.770172089338302612e-02 -1.072004884481430054e-01 8.944619446992874146e-02 7.865579426288604736e-02 -3.040639460086822510e-01 -1.295051127672195435e-01 3.980528563261032104e-02 1.917431354522705078e-01 -2.567882239818572998e-01 4.344534873962402344e-01 1.104183420538902283e-01 -3.138576745986938477e-01 -3.287359178066253662e-01
4.027291387319564819e-02 9.779746085405349731e-02 -2.275344133377075195e-01 -7.920046895742416382e-02 -3.810490965843200684e-01 2.825926542282104492e-01 1.465229541063308716e-01 5.352021753787994385e-02 7.958484441041946411e-02 -1.133301630616188049e-01 -6.346011161804199219e-02 1.804517582058906555e-02 -3.581576794385910034e-02 -1.109751537442207336e-01 -1.515828967094421387e-01 1.124484911561012268e-01 1.970297545194625854e-01 9.711913764476776123e-02 8.667147904634475708e-02 2.150555253028869629e-01 -1.207210645079612732e-01 5.809667706489562988e-02 8.591800183057785034e-02 7.794778048992156982e-02 -1.609569340944290161e-01 2.572245597839355469e-01 1.534290015697479248e-01 -2.812170386314392090e-01 1.446378082036972046e-01 1.040732935070991516e-01 -9.116294980049133301e-02 -4.903579354286193848e-01
4.364746063947677612e-02 1.889027506113052368e-01 1.224563568830490112e-01 -1.207143738865852356e-01 -1.967797875404357910e-01 1.792477220296859741e-01 2.776571810245513916e-01 1.098200753331184387e-01 1.752366551954764873e-05 -7.793825119733810425e-02 -8.969723433256149292e-02 -1.257863789796829224e-01 -2.666983902454376221e-01 -3.286404311656951904e-01 -2.408271580934524536e-01 1.186539009213447571e-01 -7.159943878650665283e-02 -3.020553663372993469e-02 -6.784173659980297089e-03 2.950769066810607910e-01 -2.056660950183868408e-01 -2.068612538278102875e-02 1.336795985698699951e-01 3.211784362792968750e-02 -1.543937325477600098e-01 1.641403883695602417e-02 2.328845113515853882e-01 -1.094557344913482666e-01 2.266207784414291382e-01 3.011061251163482666e-01 -1.780795603990554810e-01 -2.698990702629089355e-01
2.143009752035140991e-01 1.015415117144584656e-01 -6.907291710376739502e-02 -2.636402249336242676e-01 -1.565924435853958130e-01 1.121162101626396179e-01 3.223216533660888672e-01 2.300466150045394897e-01 2.213721908628940582e-02 -2.420273423194885254e-01 3.047970235347747803e-01 -2.628019750118255615e-01 1.579042226076126099e-01 -2.715349383652210236e-02 -3.113686852157115936e-02 -1.917912811040878296e-01 2.834366634488105774e-03 1.170682311058044434e-01 1.687577515840530396e-01 8.697027713060379028e-02 -5.712170526385307312e-02 1.319090425968170166e-01 -9.222577512264251709e-02 -1.782122999429702759e-01 -2.871387302875518799e-01 6.035400927066802979e-02 2.562898993492126465e-01 8.021959662437438965e-02 1.204627566039562225e-02 9.798809885978698730e-02 -3.063366711139678955e-01 -1.365337669849395752e-01
2.252902090549468994e-01 1.116249933838844299e-01 2.197604626417160034e-01 -1.279560476541519165e-01 -2.898931205272674561e-01 -8.644501864910125732e-02 2.679590880870819092e-01 9.050144813954830170e-03 1.493748575448989868e-01 -4.226753488183021545e-02 1.452835202217102051e-01 -4.005816280841827393e-01 6.619625538587570190e-02 3.033826351165771484e-01 -1.264560595154762268e-02 -4.748787730932235718e-02 6.949558109045028687e-02 9.676054120063781738e-02 2.256778329610824585e-01 5.361668393015861511e-02 -3.224546015262603760e-01 -1.104871742427349091e-02 -3.787535056471824646e-02 -7.978717237710952759e-02 8.638837025500833988e-04 7.505395263433456421e-02 -2.098690601997077465e-04 -2.454523146152496338e-01 1.266384497284889221e-02 3.270586729049682617e-01 -1.822034120559692383e-01 -1.345662176609039307e-01
4.177782833576202393e-01 5.903720855712890625e-02 5.749455466866493225e-02 -1.372529417276382446e-01 -6.460323929786682129e-03 7.109117228537797928e-03 1.671697348356246948e-01 8.013227581977844238e-02 -1.948506757616996765e-02 -5.797021463513374329e-02 -2.187912352383136749e-02 -3.949670195579528809e-01 -2.035537064075469971e-01 -8.702655881643295288e-02 -5.814433563500642776e-03 -9.057426452636718750e-02 1.042186766862869263e-01 1.077110916376113892e-01 -1.360061168670654297e-01 5.891283601522445679e-02 -8.591372519731521606e-03 1.463203877210617065e-01 1.437308639287948608e-01 -4.326090961694717407e-02 -1.111069619655609131e-01 1.047625318169593811e-01 -9.183345735073089600e-02 -3.243638873100280762e-01 2.780987620353698730e-01 5.675044655799865723e-02 -2.953795194625854492e-01 -3.933072984218597412e-01
1.524335443973541260e-01 2.356395274400711060e-01 -2.715897560119628906e-01 1.344122588634490967e-01 -7.746722549200057983e-02 2.600936591625213623e-01 1.498071253299713135e-01 1.021473705768585205e-01 1.321917772293090820e-01 -4.238602891564369202e-02 1.469618082046508789e-01 -7.210119813680648804e-02 -9.263153374195098877e-02 6.478318572044372559e-02 1.945874281227588654e-02 -2.024191431701183319e-02 -7.857871055603027344e-02 2.079235464334487915e-01 -8.126323670148849487e-02 1.944989264011383057e-01 -1.730155199766159058e-01 -4.875759780406951904e-02 1.682227849960327148e-01 -1.742176860570907593e-01 -2.553852200508117676e-01 3.345377445220947266e-01 7.632651925086975098e-02 -4.295648038387298584e-01 -1.790551692247390747e-01 2.298938110470771790e-02 -2.799373865127563477e-01 2.262438414618372917e-03
-1.413087397813796997e-01 6.078313663601875305e-02 -1.303886473178863525e-01 -1.641923189163208008e-01 -1.340814530849456787e-01 1.595130413770675659e-01 4.512165188789367676e-01 1.727451384067535400e-01 1.430662125349044800e-01 -1.440467387437820435e-01 2.510280013084411621e-01 -3.769548237323760986e-01 -8.252560347318649292e-02 1.327586323022842407e-01 2.053572796285152435e-02 -2.722119912505149841e-02 3.516474738717079163e-02 1.380072981119155884e-01 1.260785013437271118e-01 -1.442921459674835205e-01 -9.183398634195327759e-02 1.553076207637786865e-01 -5.696614086627960205e-02 -1.452247947454452515e-01 -1.710367351770401001e-01 -3.094160184264183044e-02 -1.721634343266487122e-02 4.133810102939605713e-02 3.724708035588264465e-02 4.569523036479949951e-01 -1.058073714375495911e-02 -1.648737341165542603e-01
3.291484117507934570e-01 5.424380302429199219e-02 -2.833574116230010986e-01 -2.903951406478881836e-01 -1.878866851329803467e-01 2.349416762590408325e-01 2.737917006015777588e-01 -1.936490833759307861e-02 3.244965970516204834e-01 1.441364362835884094e-02 -1.299587190151214600e-01 -2.589662373065948486e-01 -5.722415074706077576e-02 4.037133231759071350e-02 3.009513206779956818e-02 2.069473415613174438e-01 1.312643885612487793e-01 -1.891590058803558350e-01 2.323620021343231201e-01 6.619290262460708618e-02 -8.196203410625457764e-02 -1.268623471260070801e-01 -1.055627968162298203e-02 -1.093858629465103149e-01 -3.868558444082736969e-03 -4.516396299004554749e-02 2.863573469221591949e-02 -2.818869948387145996e-01 -9.973040968179702759e-02 1.369519829750061035e-01 -2.505463659763336182e-01 9.070925414562225342e-03
-1.193005815148353577e-01 -4.735296126455068588e-03 -2.058903127908706665e-01 1.152089536190032959e-01 1.798358112573623657e-01 3.888446390628814697e-01 1.376416981220245361e-01 -1.007794737815856934e-01 9.291674941778182983e-02 3.995262086391448975e-02 3.618751466274261475e-01 -2.496398687362670898e-01 -2.310598939657211304e-01 8.949188888072967529e-02 -7.057141512632369995e-02 -1.431669145822525024e-01 4.989182204008102417e-02 6.454826891422271729e-02 -1.579613052308559418e-02 -1.076054349541664124e-01 -3.862389549612998962e-02 -1.001182422041893005e-01 3.701476007699966431e-02 -3.226655721664428711e-01 -2.112114578485488892e-01 1.068402081727981567e-01 -8.386275172233581543e-02 -2.283442914485931396e-01 -1.854768097400665283e-01 2.737054526805877686e-01 -2.248592227697372437e-01 -1.284541189670562744e-01
6.671370565891265869e-02 5.217684060335159302e-02 -1.888549178838729858e-01 -1.915121227502822876e-01 -2.310607433319091797e-01 1.272625086130574346e-04 1.460220068693161011e-01 -2.812056988477706909e-02 1.051191985607147217e-01 -2.652971744537353516e-01 1.675756424665451050e-01 -4.518237709999084473e-01 8.959504961967468262e-02 5.354098975658416748e-02 -9.329106658697128296e-02 -5.894187837839126587e-02 1.039071679115295410e-01 2.174733877182006836e-01 1.912746280431747437e-01 -6.524855643510818481e-02 -1.236746981739997864e-01 1.889472603797912598e-01 4.894741624593734741e-02 -3.037784099578857422e-01 1.426876634359359741e-01 7.376206666231155396e-02 4.593236744403839111e-02 -1.508821547031402588e-01 -4.129692167043685913e-02 2.987356483936309814e-01 -1.747576296329498291e-01 -3.024540543556213379e-01
1.964361369609832764e-01 -5.423795897513628006e-03 1.395579706877470016e-02 1.163273155689239502e-01 -2.332504391670227051e-01 1.382012516260147095e-01 3.513264656066894531e-01 3.674696683883666992e-01 1.196720004081726074e-01 -1.436112970113754272e-01 8.262316137552261353e-02 -1.534902602434158325e-01 9.381996095180511475e-02 2.291994690895080566e-01 -9.913034737110137939e-03 4.238377325236797333e-03 6.168206036090850830e-02 -9.350829571485519409e-02 2.624709606170654297e-01 5.530358478426933289e-02 -1.512259691953659058e-01 1.693948656320571899e-01 5.368593335151672363e-02 -1.443690359592437744e-01 -1.469094771891832352e-02 1.854394227266311646e-01 6.050009280443191528e-02 -1.425407528877258301e-01 -2.043443024158477783e-01 1.546900719404220581e-01 -3.684293627738952637e-01 -2.628895938396453857e-01
-1.147887483239173889e-02 -1.217025741934776306e-01 -8.905492722988128662e-02 -2.863400280475616455e-01 3.085761331021785736e-02 2.552408874034881592e-01 2.292042821645736694e-01 -2.083199098706245422e-03 1.061590760946273804e-01 1.389514096081256866e-02 -2.949902415275573730e-02 -1.741159856319427490e-01 -1.146605834364891052e-01 6.904174387454986572e-02 -2.846301496028900146e-01 -2.075531631708145142e-01 2.673044204711914062e-01 1.236550211906433105e-01 5.070882290601730347e-02 1.342504024505615234e-01 -2.497188597917556763e-01 -1.990382522344589233e-01 -2.940782606601715088e-01 1.770154386758804321e-01 1.787660419940948486e-01 3.554579913616180420e-01 -7.422864902764558792e-03 4.609515517950057983e-02 -7.007536292076110840e-02 2.591512799263000488e-01 -1.422171741724014282e-01 -1.092160493135452271e-01
1.380160599946975708e-01 -1.836151629686355591e-01 -2.670173645019531250e-01 -1.623079478740692139e-01 9.046322107315063477e-02 2.448082864284515381e-01 1.608453541994094849e-01 -1.281905025243759155e-01 1.029857099056243896e-01 8.288091421127319336e-02 3.766581416130065918e-01 -1.989120692014694214e-01 -3.895837962627410889e-01 1.562005132436752319e-01 -2.848695218563079834e-02 7.356601208448410034e-02 -8.810632675886154175e-02 7.686924189329147339e-02 1.012557446956634521e-01 2.685462869703769684e-02 2.763903513550758362e-02 -2.471208944916725159e-02 7.189134508371353149e-02 -4.901228100061416626e-02 -1.547108739614486694e-01 1.335490643978118896e-01 -1.069697365164756775e-02 -3.552460670471191406e-01 -1.448543667793273926e-01 8.201497048139572144e-02 -3.526530265808105469e-01 -6.416218727827072144e-02
-8.031646162271499634e-02 -2.799371480941772461e-01 -1.337057650089263916e-01 -1.330148577690124512e-01 1.812084764242172241e-01 2.602741420269012451e-01 -5.450028181076049805e-02 1.451620273292064667e-02 -1.767996847629547119e-01 -4.408756271004676819e-02 1.030405983328819275e-01 -2.918447852134704590e-01 -2.175014913082122803e-01 -6.486092507839202881e-02 -1.101576238870620728e-01 -1.570909023284912109e-01 1.285327076911926270e-01 3.300806134939193726e-02 9.258116781711578369e-02 -1.450092997401952744e-02 2.106112986803054810e-01 1.542562693357467651e-01 -8.627340197563171387e-02 6.419928371906280518e-02 -7.570438832044601440e-02 2.987867891788482666e-01 2.691943645477294922e-01 -3.306699991226196289e-01 2.084519341588020325e-02 -5.149531736969947815e-02 -3.954594135284423828e-01 -1.270413398742675781e-01
-5.838467553257942200e-02 1.349713057279586792e-01 1.485085580497980118e-03 6.645978987216949463e-02 -3.812323138117790222e-02 6.007952615618705750e-02 6.003572046756744385e-02 7.092623412609100342e-02 1.220061406493186951e-01 -6.731025874614715576e-02 -3.694547712802886963e-02 -1.190527975559234619e-01 -4.906437546014785767e-02 -1.488603156758472323e-04 -2.557498514652252197e-01 2.380626797676086426e-01 1.678383201360702515e-01 1.587514881975948811e-03 -1.183135807514190674e-01 5.190583691000938416e-02 -3.492589890956878662e-01 6.364990491420030594e-03 -9.232775121927261353e-02 2.405464276671409607e-02 7.930522412061691284e-02 1.663579791784286499e-01 1.271095722913742065e-01 -8.861071616411209106e-02 9.906565397977828979e-02 3.951925039291381836e-01 -3.460044562816619873e-01 -5.302263498306274414e-01
-2.355000376701354980e-02 1.132530942559242249e-01 -2.761764526367187500e-01 -1.067612096667289734e-01 1.803948134183883667e-01 2.121541351079940796e-01 4.032352939248085022e-02 -1.578919738531112671e-01 1.684170067310333252e-01 -6.037471815943717957e-02 3.837845325469970703e-01 -2.530220150947570801e-01 -2.975976467132568359e-01 7.865664362907409668e-02 -5.909512192010879517e-02 -1.290236860513687134e-01 -1.624250859022140503e-01 9.631565213203430176e-02 2.005553692579269409e-01 1.284995079040527344e-01 3.447730559855699539e-03 7.417639717459678650e-04 -2.394151687622070312e-02 -1.786196231842041016e-01 -3.383852243423461914e-01 2.840808331966400146e-01 8.025872707366943359e-02 -2.097305506467819214e-01 -1.585686057806015015e-01 1.634434461593627930e-01 -1.175523623824119568e-01 -2.084770984947681427e-02
1.819033026695251465e-01 1.351929306983947754e-01 -3.832243382930755615e-02 6.234875880181789398e-03 1.559875011444091797e-01 4.093550145626068115e-02 3.522455096244812012e-01 2.944389544427394867e-02 -2.131839990615844727e-01 -4.527726769447326660e-02 3.379540517926216125e-02 5.173941701650619507e-02 -4.636791050434112549e-01 3.250723332166671753e-02 -1.605702489614486694e-01 1.289886087179183960e-01 1.299445517361164093e-02 1.217039674520492554e-01 5.224433168768882751e-02 -2.793537378311157227e-01 -3.754126429557800293e-01 -6.501760333776473999e-02 1.282848864793777466e-01 3.027425333857536316e-02 1.069636791944503784e-01 2.479268610477447510e-01 2.464941143989562988e-02 -2.111641764640808105e-01 3.153642639517784119e-02 5.934034287929534912e-02 -3.247333467006683350e-01 -4.897147882729768753e-03
8.465019613504409790e-02 1.171177104115486145e-01 -1.844723373651504517e-01 -1.299611032009124756e-01 -2.883030474185943604e-01 1.030090749263763428e-01 2.423877418041229248e-01 8.700284361839294434e-02 1.684159226715564728e-02 1.500867656432092190e-03 -1.225104331970214844e-01 -5.536675453186035156e-02 -2.705373466014862061e-01 -1.204793453216552734e-01 1.086400821805000305e-02 -2.178090512752532959e-01 -8.291998505592346191e-02 -1.260004490613937378e-01 2.485246360301971436e-01 1.946488618850708008e-01 -2.257371544837951660e-01 -2.132667414844036102e-02 -1.470459550619125366e-01 1.962752267718315125e-02 9.381754323840141296e-03 1.526221632957458496e-01 3.300920873880386353e-02 -1.940110325813293457e-01 3.342332541942596436e-01 -1.334936823695898056e-02 -4.816882610321044922e-01 -1.125734299421310425e-01
2.816350758075714111e-02 1.743104308843612671e-02 -1.279632300138473511e-01 -1.870815604925155640e-01 -1.632111729122698307e-03 3.207351267337799072e-01 3.221597969532012939e-01 -1.459904611110687256e-01 -1.138447690755128860e-02 -6.565942429006099701e-03 9.142959862947463989e-02 -2.630386948585510254e-01 -2.416617572307586670e-01 8.625824749469757080e-02 -1.048778966069221497e-01 6.782364100217819214e-02 3.106423616409301758e-01 3.307072818279266357e-01 9.246860444545745850e-02 4.186755716800689697e-01 -1.092592924833297729e-01 -1.035765111446380615e-01 8.656966686248779297e-02 -1.032098904252052307e-01 1.800644546747207642e-01 -1.535611897706985474e-01 -3.241116926074028015e-02 -3.842945769429206848e-02 -1.359284073114395142e-01 2.111735939979553223e-02 -2.161739952862262726e-02 -2.279342859983444214e-01
1.733537316322326660e-01 -1.175096333026885986e-01 -2.856287956237792969e-01 -1.406454592943191528e-01 1.131217107176780701e-01 1.875102967023849487e-01 7.700499147176742554e-02 -2.785108797252178192e-02 -1.083516255021095276e-01 -1.416880786418914795e-01 -1.687745563685894012e-02 -4.499239325523376465e-01 -2.470896840095520020e-01 -1.932899355888366699e-01 -3.377483487129211426e-01 -9.360631555318832397e-02 2.561947703361511230e-02 6.659759581089019775e-02 -8.274482190608978271e-02 -4.120700806379318237e-02 -2.251697927713394165e-01 -1.461653262376785278e-01 -2.751850485801696777e-01 5.472816899418830872e-02 -6.905250251293182373e-02 2.133325301110744476e-02 1.040271520614624023e-01 -1.517894417047500610e-01 8.440515398979187012e-02 1.844363808631896973e-01 -1.486898064613342285e-01 -2.785172164440155029e-01
4.219992458820343018e-01 1.777455359697341919e-01 -3.425024747848510742e-01 -2.110540121793746948e-01 -3.207213431596755981e-02 -5.218898877501487732e-02 2.003348916769027710e-01 3.592900186777114868e-02 1.692436486482620239e-01 1.092733442783355713e-01 -6.337691098451614380e-02 -1.963485777378082275e-01 -8.781973272562026978e-02 -1.441635489463806152e-01 -1.655204594135284424e-01 -5.422032624483108521e-02 2.849390506744384766e-01 -7.144884765148162842e-02 3.581308424472808838e-01 -6.908219307661056519e-02 4.948057606816291809e-02 7.982651889324188232e-02 8.235895633697509766e-02 -2.055970430374145508e-01 6.475888937711715698e-02 8.893449604511260986e-02 1.731342077255249023e-01 -1.358182579278945923e-01 -1.170379668474197388e-01 2.115137428045272827e-01 1.782286353409290314e-02 -2.117321938276290894e-01
1.183466687798500061e-01 6.357531249523162842e-02 5.220655817538499832e-03 -5.153864249587059021e-02 5.964489653706550598e-02 2.463234663009643555e-01 1.784631013870239258e-01 1.176857203245162964e-01 1.676865369081497192e-01 -3.281717002391815186e-01 2.017595171928405762e-01 -3.124861121177673340e-01 -1.722069829702377319e-02 3.641660138964653015e-02 -8.830782026052474976e-02 -4.723143577575683594e-02 3.331703832373023033e-03 8.766334503889083862e-02 -7.341644912958145142e-02 2.328391224145889282e-01 8.656489104032516479e-02 3.111751675605773926e-01 -5.834703333675861359e-03 -1.652582436800003052e-01 -1.168669573962688446e-02 8.888485282659530640e-02 2.703758478164672852e-01 1.280798614025115967e-01 -6.143884733319282532e-02 4.337833821773529053e-01 -7.567801326513290405e-02 -2.988859713077545166e-01
-1.519699692726135254e-01 2.635987102985382080e-01 -7.024143636226654053e-02 1.207720115780830383e-02 9.068974107503890991e-02 -5.805413797497749329e-02 3.234701454639434814e-01 7.251612842082977295e-02 2.225786894559860229e-01 -2.061572298407554626e-02 -1.255454868078231812e-01 -2.413945645093917847e-01 -1.514299511909484863e-01 3.525342792272567749e-02 -9.154006838798522949e-03 1.051358506083488464e-01 1.879707872867584229e-01 -1.639091968536376953e-02 -1.342274248600006104e-01 -1.344518549740314484e-02 -3.774314373731613159e-02 2.953345775604248047e-01 6.314152479171752930e-02 -2.568396031856536865e-01 -4.336031526327133179e-02 1.927149444818496704e-01 6.828881800174713135e-03 -1.796640455722808838e-01 2.928613126277923584e-01 3.037063777446746826e-01 -3.227732479572296143e-01 -2.358209043741226196e-01
1.759419739246368408e-01 1.972563564777374268e-01 -1.714377105236053467e-01 1.618810743093490601e-01 -1.605928242206573486e-01 6.844603270292282104e-02 -1.577813178300857544e-01 -1.309664845466613770e-01 -5.509580299258232117e-02 5.501459166407585144e-02 1.888509690761566162e-01 -8.821957558393478394e-02 -7.100123912096023560e-02 -1.470421254634857178e-01 -2.820316553115844727e-01 -1.266429871320724487e-01 -5.127391964197158813e-02 -1.080687120556831360e-01 4.784349352121353149e-02 1.242922693490982056e-01 -2.488923370838165283e-01 -7.489345967769622803e-02 4.287713021039962769e-02 -3.048563003540039062e-01 1.396830677986145020e-01 1.885059177875518799e-01 1.150711998343467712e-01 1.470043063163757324e-01 4.134905338287353516e-02 3.211605548858642578e-01 -3.854384124279022217e-01 -3.042562305927276611e-01
1.428280919790267944e-01 3.114363737404346466e-02 -2.364242374897003174e-01 2.893242426216602325e-02 -1.813619732856750488e-01 9.717687219381332397e-02 2.636451721191406250e-01 -5.242112651467323303e-02 3.282797038555145264e-01 -3.158944100141525269e-02 -2.493199892342090607e-02 -3.099259734153747559e-01 -6.619743257761001587e-02 -2.165469527244567871e-01 1.061001643538475037e-01 -1.724545061588287354e-01 1.672136783599853516e-01 2.609735727310180664e-01 -1.683653146028518677e-01 8.639388531446456909e-02 -1.520458958111703396e-03 -1.002447754144668579e-01 -1.991855353116989136e-01 -1.157515197992324829e-01 -2.078323215246200562e-01 -1.137631163001060486e-01 -8.070704340934753418e-02 -1.871923357248306274e-01 2.061189524829387665e-02 4.631055518984794617e-02 -3.407255411148071289e-01 -3.134218454360961914e-01
1.103147268295288086e-01 4.182122647762298584e-02 -1.720508784055709839e-01 -3.592991530895233154e-01 -1.202347800135612488e-01 1.434495579451322556e-02 2.541446387767791748e-01 -9.303836524486541748e-02 4.436831548810005188e-02 -1.623353958129882812e-01 3.379690051078796387e-01 -2.306738346815109253e-01 -1.769876629114151001e-01 1.339629385620355606e-02 9.720192849636077881e-02 4.942442476749420166e-02 3.936230763792991638e-02 -1.007461547851562500e-01 1.773479282855987549e-01 3.989116474986076355e-02 -1.141610369086265564e-01 1.901063770055770874e-01 2.087951004505157471e-01 -2.246982604265213013e-01 8.266618475317955017e-03 -2.448801184073090553e-03 2.615172602236270905e-02 -2.527976334095001221e-01 9.987271577119827271e-02 4.034983515739440918e-01 -1.662563383579254150e-01 -2.173350304365158081e-01
1.554812937974929810e-01 1.288536041975021362e-01 -7.146908342838287354e-02 1.256559044122695923e-02 -1.663955152034759521e-01 1.013639643788337708e-01 2.596848905086517334e-01 3.081122599542140961e-02 3.428458571434020996e-01 -1.990836113691329956e-01 8.423914201557636261e-03 -1.148384958505630493e-01 -1.376904249191284180e-01 3.184627890586853027e-01 1.263003647327423096e-01 -1.821575313806533813e-01 2.092886120080947876e-01 -9.642205387353897095e-02 1.455819457769393921e-01 -2.156497538089752197e-02 -2.841042578220367432e-01 -1.025700271129608154e-01 -7.843098044395446777e-02 -9.303949773311614990e-02 -1.927603334188461304e-01 3.614220321178436279e-01 -9.843122959136962891e-02 -3.159389793872833252e-01 1.517183240503072739e-02 2.873844094574451447e-02 -2.177714556455612183e-01 -3.303440287709236145e-02
-1.629353500902652740e-02 -7.543270476162433624e-03 -4.167642816901206970e-02 -2.104645371437072754e-01 -3.806611523032188416e-02 -1.139895394444465637e-01 4.014956355094909668e-01 1.510865092277526855e-01 1.008824035525321960e-01 4.908514395356178284e-02 2.954862713813781738e-01 -3.202524185180664062e-01 8.418156206607818604e-02 1.654139906167984009e-01 -7.013446092605590820e-02 1.503467839211225510e-02 6.088790483772754669e-03 1.035375744104385376e-01 2.305466830730438232e-01 -7.556113414466381073e-03 -3.156024515628814697e-01 9.613507241010665894e-02 1.754067242145538330e-01 -1.939950734376907349e-01 3.492080420255661011e-02 -1.667958125472068787e-02 8.627684414386749268e-02 -1.681164950132369995e-01 1.003026738762855530e-01 3.779324889183044434e-01 -1.234301105141639709e-01 -2.580227553844451904e-01
1.253557950258255005e-01 8.727126568555831909e-02 -3.841541474685072899e-03 -1.850258857011795044e-01 -1.770370751619338989e-01 -1.146813556551933289e-01 2.819619774818420410e-01 8.883986622095108032e-02 1.002174466848373413e-01 -9.154312312602996826e-02 3.181614577770233154e-01 -1.861891746520996094e-01 5.398150533437728882e-02 -2.752825431525707245e-02 -1.571232080459594727e-01 -1.598706841468811035e-01 -4.183097556233406067e-02 1.711348420940339565e-03 2.363981455564498901e-01 -1.099308729171752930e-01 -2.284016311168670654e-01 2.315305769443511963e-01 1.574886888265609741e-01 2.268867008388042450e-02 3.689481317996978760e-02 1.213465258479118347e-01 6.179333850741386414e-02 -3.021648526191711426e-01 7.822167128324508667e-02 4.654478430747985840e-01 -1.943975090980529785e-01 -1.724087744951248169e-01
2.941595204174518585e-02 2.102062255144119263e-01 3.770918399095535278e-02 3.357021808624267578e-01 1.437453478574752808e-01 1.506064832210540771e-01 1.462594568729400635e-01 -8.614525943994522095e-02 6.305702030658721924e-02 1.757227256894111633e-02 1.662320792675018311e-01 -2.343676798045635223e-02 -3.810591399669647217e-01 2.203861325979232788e-01 9.397340938448905945e-03 -1.723567768931388855e-02 2.254728078842163086e-01 6.505733728408813477e-02 1.019488349556922913e-01 -8.133710920810699463e-02 -8.019106835126876831e-02 -1.232973262667655945e-01 2.284755557775497437e-02 1.343045532703399658e-01 1.328733563423156738e-01 3.768583536148071289e-01 2.726382017135620117e-01 7.717853039503097534e-02 1.192590817809104919e-01 3.574628233909606934e-01 -2.163743227720260620e-01 3.138881549239158630e-02
-5.094674602150917053e-02 -1.340292543172836304e-01 -8.720181882381439209e-02 7.026287913322448730e-02 2.719703316688537598e-01 -3.633081912994384766e-02 7.154248654842376709e-02 6.670778244733810425e-02 9.311752021312713623e-02 2.048560678958892822e-01 3.590337634086608887e-01 -1.705118268728256226e-01 -2.641021013259887695e-01 8.354056626558303833e-02 -4.531791508197784424e-01 9.665089845657348633e-02 4.348367080092430115e-02 -4.714290052652359009e-02 1.018400564789772034e-01 -3.006077185273170471e-02 2.418173253536224365e-01 7.679998874664306641e-02 -4.137437045574188232e-02 -2.473587729036808014e-02 3.537728637456893921e-02 3.357664644718170166e-01 -5.354935675859451294e-02 -2.411352396011352539e-01 3.399351984262466431e-02 2.283119559288024902e-01 -1.408690512180328369e-01 -2.275282144546508789e-01
-4.863998666405677795e-02 -1.522592753171920776e-01 -1.521819978952407837e-01 7.536225765943527222e-02 -2.210771478712558746e-02 1.106314584612846375e-01 -4.383089020848274231e-02 -1.920163780450820923e-01 3.350484743714332581e-02 -7.673930376768112183e-02 4.454131126403808594e-01 -1.643389910459518433e-01 -3.234918713569641113e-01 7.262400537729263306e-02 -2.780371010303497314e-01 -3.392079845070838928e-02 -3.433782607316970825e-02 3.386534377932548523e-02 -1.777022331953048706e-02 1.903293281793594360e-01 2.517950348556041718e-02 1.465771198272705078e-01 -2.589736282825469971e-01 2.648466266691684723e-02 -1.183689385652542114e-01 6.611970812082290649e-02 2.377708703279495239e-01 -4.373527169227600098e-01 -1.546530425548553467e-02 3.938734903931617737e-02 -2.515355050563812256e-01 -1.153004691004753113e-01
4.672015458345413208e-02 9.963922947645187378e-02 1.124258786439895630e-01 2.892443723976612091e-02 -5.167688429355621338e-02 2.289714813232421875e-01 1.373633146286010742e-01 2.898109555244445801e-01 2.783335447311401367e-01 -3.535016179084777832e-01 1.391774117946624756e-01 -5.234916210174560547e-01 -6.137139722704887390e-02 6.749497354030609131e-02 -2.617225050926208496e-02 -1.580020040273666382e-01 -5.727073177695274353e-02 3.183121979236602783e-02 -5.481863394379615784e-02 -1.055691987276077271e-01 1.011664513498544693e-02 1.250076591968536377e-01 6.350060552358627319e-02 -1.458645015954971313e-01 5.283868685364723206e-02 1.058670952916145325e-01 2.895467281341552734e-01 7.002494484186172485e-02 6.103040650486946106e-03 2.798679769039154053e-01 9.797490201890468597e-03 -2.143739312887191772e-01
1.332281678915023804e-01 -1.392227262258529663e-01 -3.730635046958923340e-01 -5.446695536375045776e-02 1.429917216300964355e-01 1.580318361520767212e-01 1.570203900337219238e-02 1.308885365724563599e-01 8.284306526184082031e-02 -1.981500685214996338e-01 4.689057171344757080e-02 -1.708674430847167969e-01 -2.304721176624298096e-01 -2.543152570724487305e-01 -3.406591117382049561e-01 -8.196987328119575977e-04 2.485227882862091064e-01 2.207243442535400391e-02 -2.224223501980304718e-02 -5.283823236823081970e-02 -2.028421610593795776e-01 -1.375379320234060287e-02 -1.116884797811508179e-01 1.564189642667770386e-01 2.029280662536621094e-01 2.070036083459854126e-01 1.270579546689987183e-01 -5.516183003783226013e-02 2.812086343765258789e-01 8.157281577587127686e-02 -2.271731793880462646e-01 -2.493828982114791870e-01
8.707156032323837280e-02 -1.886543929576873779e-01 -7.786755915731191635e-03 -9.489922225475311279e-02 1.355933956801891327e-02 -1.706221252679824829e-01 2.973210215568542480e-01 -5.181738361716270447e-02 3.556321859359741211e-01 7.906518131494522095e-02 -1.085927709937095642e-01 -2.770693302154541016e-01 -1.191966515034437180e-02 -2.983531057834625244e-01 -1.191690266132354736e-01 -2.101825475692749023e-01 1.736648380756378174e-01 -1.614257544279098511e-01 -3.776939213275909424e-02 1.249419078230857849e-01 -3.111628890037536621e-01 -6.274852156639099121e-02 8.022028952836990356e-02 1.969859898090362549e-01 5.981867387890815735e-02 1.572708934545516968e-01 3.464494049549102783e-01 -7.902734726667404175e-02 1.983952224254608154e-01 3.229242190718650818e-02 -1.316802501678466797e-01 -1.642561405897140503e-01
1.915178298950195312e-01 5.875251814723014832e-02 5.716235190629959106e-02 -4.454660415649414062e-02 -1.766207367181777954e-01 1.650731079280376434e-03 9.827846288681030273e-02 9.575533866882324219e-02 3.750687837600708008e-01 4.439392685890197754e-02 -1.873086579144001007e-02 -3.459652066230773926e-01 1.850028634071350098e-01 1.045132577419281006e-01 -6.428571790456771851e-02 -1.292358934879302979e-01 1.203781440854072571e-01 -5.412360280752182007e-02 2.993653714656829834e-02 4.431110620498657227e-02 -3.495169281959533691e-01 7.971078157424926758e-02 -4.258387163281440735e-02 -7.136470079421997070e-02 -3.984871506690979004e-01 3.266970217227935791e-01 7.977149635553359985e-02 -1.591054052114486694e-01 -1.268378049135208130e-01 -9.967116266489028931e-02 -2.162496745586395264e-01 -2.241177260875701904e-01
7.376929372549057007e-02 1.081829238682985306e-02 1.280010212212800980e-02 -1.311625391244888306e-01 -1.956656873226165771e-01 1.511969268321990967e-01 3.667674958705902100e-01 -1.030864287167787552e-02 9.555169939994812012e-02 -1.385874152183532715e-01 8.354707807302474976e-02 -3.799787759780883789e-01 4.844210296869277954e-02 -6.164086237549781799e-02 4.749209620058536530e-03 2.498767375946044922e-01 -4.698010534048080444e-02 2.301927655935287476e-02 1.688486635684967041e-01 8.660905063152313232e-02 -3.178961202502250671e-02 2.616739273071289062e-01 1.823949441313743591e-02 -1.351890861988067627e-01 2.809574604034423828e-01 1.402586996555328369e-01 -5.743069946765899658e-02 -3.603648021817207336e-02 1.970057636499404907e-01 3.281460106372833252e-01 -3.266492784023284912e-01 -2.230643481016159058e-01
1.798177361488342285e-01 3.922171518206596375e-02 -2.466784268617630005e-01 -1.407159417867660522e-01 -1.099974140524864197e-01 2.617535293102264404e-01 1.791894733905792236e-01 -2.948554418981075287e-02 1.768833249807357788e-01 5.532879382371902466e-02 2.007933706045150757e-01 -1.164265796542167664e-01 -1.654156148433685303e-01 -1.298238635063171387e-01 -1.216883659362792969e-01 -1.486048996448516846e-01 6.414965540170669556e-02 -3.175579309463500977e-01 -9.188032150268554688e-02 1.430870145559310913e-01 -1.695753782987594604e-01 -2.683983147144317627e-01 1.082714125514030457e-01 -3.401472270488739014e-01 4.999151080846786499e-02 7.915008813142776489e-02 -3.785593435168266296e-02 1.051307320594787598e-01 1.023432165384292603e-01 3.561517000198364258e-01 -2.774581909179687500e-01 -7.008679211139678955e-02
8.306165784597396851e-02 3.652215003967285156e-02 -9.329334646463394165e-02 -2.534126937389373779e-01 -4.737199470400810242e-02 1.545928716659545898e-01 -8.053628355264663696e-02 -6.172968819737434387e-02 2.629232220351696014e-02 -1.272429972887039185e-01 2.320282161235809326e-01 -4.127241373062133789e-01 4.795777425169944763e-02 2.140137553215026855e-01 1.744989901781082153e-01 -5.281461402773857117e-02 -9.618882834911346436e-02 4.262902960181236267e-02 1.326261907815933228e-01 -2.322936058044433594e-02 -3.614716827869415283e-01 3.462836891412734985e-02 3.499828279018402100e-02 -7.062823325395584106e-02 -6.421222537755966187e-02 1.934288442134857178e-01 7.370594143867492676e-02 1.771929115056991577e-01 6.872671842575073242e-02 3.716643750667572021e-01 -3.356375396251678467e-01 -2.425970286130905151e-01
3.000470995903015137e-01 -5.658483505249023438e-02 -2.819832563400268555e-01 4.160613939166069031e-02 -8.310119062662124634e-02 1.028750464320182800e-01 1.248858198523521423e-01 6.584758311510086060e-02 4.798727110028266907e-02 -1.282512992620468140e-01 -3.726318106055259705e-02 -2.594583630561828613e-01 -7.580363005399703979e-02 -2.048952877521514893e-02 3.731760755181312561e-02 -9.634229540824890137e-02 2.105975002050399780e-01 -5.787841975688934326e-02 4.929593205451965332e-02 3.204214274883270264e-01 -4.382180050015449524e-02 -9.449760615825653076e-02 -1.063692271709442139e-01 -6.838500499725341797e-02 -5.368985980749130249e-02 1.377883553504943848e-01 -8.667884021997451782e-02 5.852176621556282043e-02 -1.956863701343536377e-02 2.038462758064270020e-01 -3.696527481079101562e-01 -5.410879850387573242e-01
4.004216566681861877e-02 -6.584403663873672485e-02 -3.140525817871093750e-01 8.415349572896957397e-02 2.339224815368652344e-01 3.392421007156372070e-01 1.837517619132995605e-01 1.691567003726959229e-01 1.928750872611999512e-01 -8.832215517759323120e-02 2.349955439567565918e-01 -3.664844334125518799e-01 -2.827356755733489990e-01 1.124931648373603821e-01 -9.768875688314437866e-02 -4.036013782024383545e-02 -2.010004594922065735e-02 1.600141823291778564e-01 1.605074703693389893e-01 -1.797601580619812012e-01 1.222343742847442627e-02 -1.888148114085197449e-02 -7.177478075027465820e-02 -7.777808606624603271e-02 -3.104041218757629395e-01 1.324285268783569336e-01 -1.428594738245010376e-01 -2.687164545059204102e-01 6.438407115638256073e-03 1.210168302059173584e-01 1.266576908528804779e-02 -2.685129083693027496e-02
-1.152180135250091553e-01 7.754737511277198792e-03 -8.069106936454772949e-02 -2.476454824209213257e-01 -7.102461159229278564e-02 1.189293921925127506e-03 2.331094145774841309e-01 1.684534996747970581e-01 2.386013567447662354e-01 -2.272730618715286255e-01 1.065494865179061890e-01 -4.280623793601989746e-01 4.920757934451103210e-02 -8.333422988653182983e-02 -5.094743892550468445e-02 9.143677353858947754e-02 -9.423127770423889160e-02 1.275879144668579102e-01 8.987919986248016357e-02 -6.997466087341308594e-02 4.260189365595579147e-03 3.548598587512969971e-01 -2.948915660381317139e-01 8.958094567060470581e-02 6.058325245976448059e-02 5.777771770954132080e-02 2.179599255323410034e-01 -1.754961535334587097e-02 -1.388969365507364273e-03 2.911231219768524170e-01 -5.074934661388397217e-02 -3.261152505874633789e-01
8.013582974672317505e-02 -7.731452584266662598e-02 -2.476226091384887695e-01 -1.853786781430244446e-02 7.250022143125534058e-02 7.142563164234161377e-02 -1.941846869885921478e-02 1.785670518875122070e-01 1.279768794775009155e-01 -1.647524237632751465e-01 -2.808931469917297363e-02 -3.045601844787597656e-01 -6.926700472831726074e-02 2.399066649377346039e-02 -3.453193008899688721e-01 -1.096920445561408997e-01 6.601504236459732056e-02 1.306318193674087524e-01 5.731791630387306213e-02 2.045403569936752319e-01 -3.874306976795196533e-01 -9.285021573305130005e-02 -2.888842821121215820e-01 2.558451294898986816e-01 8.887645602226257324e-02 3.163516223430633545e-01 8.885069191455841064e-02 -9.877705574035644531e-02 9.084475040435791016e-02 7.199356704950332642e-02 -2.650701105594635010e-01 -1.615373790264129639e-01
8.722224831581115723e-02 -1.673017889261245728e-01 -2.747274339199066162e-01 2.772777155041694641e-02 2.102927416563034058e-01 2.309241890907287598e-01 1.445086300373077393e-01 7.901095598936080933e-02 6.085232645273208618e-02 -8.074942231178283691e-02 4.431704580783843994e-01 -3.614901304244995117e-01 -1.905601769685745239e-01 -1.873593218624591827e-02 -1.511365026235580444e-01 9.818161278963088989e-02 -2.322081476449966431e-01 1.524255517870187759e-02 -2.585100755095481873e-02 8.932000398635864258e-02 1.091622337698936462e-01 -5.862024426460266113e-02 -2.008717320859432220e-02 -1.254964768886566162e-01 -1.519402414560317993e-01 1.714739203453063965e-02 1.222005411982536316e-01 -3.206860125064849854e-01 -4.468528926372528076e-02 -4.252167046070098877e-02 -3.254555165767669678e-01 -1.088834777474403381e-01
1.798047125339508057e-02 9.923858195543289185e-02 -3.747309744358062744e-02 -1.980671137571334839e-01 -2.464279830455780029e-01 2.936950027942657471e-01 2.580803930759429932e-01 7.081454247236251831e-02 2.325387746095657349e-01 -6.366707384586334229e-02 1.325482279062271118e-01 -2.810727655887603760e-01 1.807037368416786194e-02 -8.856356143951416016e-02 4.098879173398017883e-03 1.236241217702627182e-02 -7.487788330763578415e-03 2.448886185884475708e-01 1.667030751705169678e-01 -1.663910783827304840e-02 -2.468510717153549194e-01 1.375533789396286011e-01 2.338546663522720337e-01 -2.671459913253784180e-01 -4.834667220711708069e-02 1.333148926496505737e-01 5.129381269216537476e-02 -2.478513121604919434e-01 1.609534025192260742e-01 3.736191689968109131e-01 -1.305064558982849121e-01 -8.274123072624206543e-02
6.897645443677902222e-02 2.734416425228118896e-01 -1.830654591321945190e-01 -1.442370861768722534e-01 -1.406491994857788086e-01 -8.111304789781570435e-02 3.031132817268371582e-01 -2.516498789191246033e-02 2.195637524127960205e-01 -1.935900002717971802e-01 2.576506733894348145e-01 -3.775824308395385742e-01 -1.596651524305343628e-01 -7.377266418188810349e-03 -6.717085838317871094e-02 -1.986540853977203369e-01 -1.322572231292724609e-01 5.338268354535102844e-02 -5.035017430782318115e-02 -1.099543645977973938e-01 6.440023332834243774e-02 3.055932223796844482e-01 -1.356530785560607910e-01 -1.279301196336746216e-01 1.467365771532058716e-01 -3.357902541756629944e-02 1.445287168025970459e-01 -3.943433240056037903e-02 -6.327991187572479248e-02 3.280765712261199951e-01 -1.155471801757812500e-01 -2.139156460762023926e-01
1.761421412229537964e-01 8.452257513999938965e-02 -1.026774048805236816e-01 -1.558670252561569214e-01 -1.901896111667156219e-02 1.006236821413040161e-01 4.717067480087280273e-01 1.079606115818023682e-01 2.605005800724029541e-01 -3.043626844882965088e-01 1.881931275129318237e-01 -2.954847812652587891e-01 -1.186562925577163696e-01 1.215965524315834045e-01 1.206088811159133911e-01 -1.195151805877685547e-01 6.307026743888854980e-02 4.787774756550788879e-02 5.283399298787117004e-02 -1.899095624685287476e-01 -8.686188608407974243e-02 2.158709764480590820e-01 -8.561267703771591187e-02 -2.471939325332641602e-01 1.494304090738296509e-01 -4.449532181024551392e-02 2.936012148857116699e-01 -5.428525060415267944e-02 6.672579329460859299e-03 2.446317821741104126e-01 -1.576102152466773987e-02 -1.096389908343553543e-02
2.986420094966888428e-01 1.599618047475814819e-02 -3.325078263878822327e-02 -2.651034891605377197e-01 -7.876701653003692627e-02 1.479681879281997681e-01 1.928025931119918823e-01 2.669721841812133789e-01 -6.139805912971496582e-02 -1.005036905407905579e-01 1.621476262807846069e-01 -3.550575673580169678e-01 3.658305481076240540e-02 2.587946830317378044e-03 2.758819460868835449e-01 2.299482747912406921e-02 8.369150757789611816e-02 2.907233126461505890e-02 1.886395215988159180e-01 -2.008402347564697266e-02 -2.790101468563079834e-01 1.827681660652160645e-01 -7.129226624965667725e-02 -1.527535915374755859e-01 -7.932775467634201050e-02 2.510861158370971680e-01 -4.694279655814170837e-02 -2.651730775833129883e-01 -6.124434620141983032e-02 2.221667766571044922e-01 -1.683966815471649170e-01 -2.271213382482528687e-01
-2.442418038845062256e-01 1.676005721092224121e-01 -1.154720708727836609e-01 -1.656635105609893799e-02 -9.538233280181884766e-02 1.646709293127059937e-01 4.662404060363769531e-01 -2.756984531879425049e-02 2.299986034631729126e-01 -3.115148842334747314e-01 1.520532518625259399e-01 -8.007731288671493530e-02 -3.021350130438804626e-02 -1.504148840904235840e-01 9.506097994744777679e-03 2.517149746417999268e-01 2.061766684055328369e-01 -5.331351980566978455e-02 1.999247632920742035e-02 1.542063057422637939e-01 -1.901494711637496948e-01 8.965368568897247314e-02 -3.433585911989212036e-02 1.019017398357391357e-02 -4.424151405692100525e-02 2.063908874988555908e-01 1.368280351161956787e-01 5.030732601881027222e-02 1.961548328399658203e-01 3.276823163032531738e-01 -1.384956538677215576e-01 -1.788378804922103882e-01
2.541416585445404053e-01 3.368521034717559814e-01 -2.603718936443328857e-01 2.578139901161193848e-01 9.222932904958724976e-02 5.742087587714195251e-02 -8.304312825202941895e-03 -2.134003676474094391e-02 3.584200143814086914e-01 -6.096269562840461731e-02 4.892921447753906250e-02 -5.070714950561523438e-01 1.311627924442291260e-01 -1.444158107042312622e-01 -1.477869302034378052e-01 1.411398053169250488e-01 4.708108957856893539e-03 8.516231924295425415e-02 3.334092348814010620e-02 -3.981520421802997589e-03 -1.390803456306457520e-01 -5.504678934812545776e-02 1.828906009905040264e-03 2.124048303812742233e-03 8.262880891561508179e-02 5.218058079481124878e-02 1.982707679271697998e-01 -1.184688955545425415e-01 1.742556840181350708e-01 2.801543772220611572e-01 -2.703289687633514404e-02 -2.393750473856925964e-02
2.949616611003875732e-01 7.414810359477996826e-02 1.849981844425201416e-01 3.294917941093444824e-02 1.632223278284072876e-01 2.029115557670593262e-01 -8.773730136454105377e-03 -1.173583045601844788e-01 3.691976368427276611e-01 -1.613034307956695557e-01 9.664347022771835327e-02 -1.408401727676391602e-01 -1.930137276649475098e-01 6.262702494859695435e-02 -1.859484910964965820e-01 -1.553095281124114990e-01 1.648615449666976929e-01 -2.300955355167388916e-02 -4.023344069719314575e-02 1.058593988418579102e-01 -8.195392042398452759e-02 -5.178129673004150391e-02 3.972244262695312500e-02 3.190349638462066650e-01 2.563407123088836670e-01 1.470613777637481689e-01 -5.114727537147700787e-04 -2.119370549917221069e-01 3.258890807628631592e-01 3.501059114933013916e-02 -2.828661799430847168e-01 -1.617365777492523193e-01
-3.910355269908905029e-02 -1.157874912023544312e-01 -3.153192102909088135e-01 1.176022645086050034e-02 -2.424959093332290649e-02 3.724427660927176476e-03 3.266412019729614258e-01 1.865727603435516357e-01 1.530525386333465576e-01 -1.725285649299621582e-01 -1.029211506247520447e-01 -2.323445677757263184e-01 -2.035574316978454590e-01 -4.492152109742164612e-02 -2.394705265760421753e-01 -1.595697402954101562e-01 1.957646608352661133e-01 1.585481874644756317e-02 -7.385631650686264038e-02 1.498877257108688354e-01 -9.319189190864562988e-02 -2.550100982189178467e-01 7.688787579536437988e-02 9.811474382877349854e-02 1.399292498826980591e-01 2.233221083879470825e-01 4.052298963069915771e-01 -8.905588835477828979e-02 -7.770673930644989014e-02 -5.276845023036003113e-02 -3.812687844038009644e-02 -3.028907179832458496e-01
-8.152332156896591187e-02 6.703901290893554688e-02 1.883156299591064453e-01 -3.024867475032806396e-01 -1.799001544713973999e-01 4.579450190067291260e-02 2.754321396350860596e-01 -2.633332833647727966e-02 -5.692086741328239441e-02 -3.043447807431221008e-02 2.251202464103698730e-01 -2.633849382400512695e-01 -2.941351383924484253e-03 3.049463927745819092e-01 -7.177344709634780884e-02 -6.321746110916137695e-02 -2.947627753019332886e-02 -1.445946563035249710e-02 1.570325344800949097e-01 3.059407509863376617e-02 -2.807953357696533203e-01 3.768147230148315430e-01 -5.887351557612419128e-02 -1.040002107620239258e-01 -9.061236632987856865e-04 3.817696869373321533e-01 2.107795923948287964e-01 -1.246988028287887573e-01 5.180026218295097351e-02 8.993121981620788574e-02 -3.702965006232261658e-02 -2.117921262979507446e-01
1.502236276865005493e-01 1.471017599105834961e-01 -2.326500713825225830e-01 -3.657814860343933105e-01 2.051911950111389160e-01 1.282420307397842407e-01 4.057715460658073425e-02 -2.003561407327651978e-01 9.392913430929183960e-02 -4.358780011534690857e-02 -1.006846036761999130e-02 -1.077071428298950195e-01 -3.028241693973541260e-01 5.542830750346183777e-02 -2.064564824104309082e-01 9.511922299861907959e-02 1.036968678236007690e-01 2.992442436516284943e-02 3.303356701508164406e-03 9.007434546947479248e-02 -1.389531642198562622e-01 -1.221297681331634521e-01 -3.574768602848052979e-01 -7.677577435970306396e-02 -6.806129240430891514e-04 1.043368503451347351e-01 3.389457762241363525e-01 7.630660664290189743e-03 1.749189347028732300e-01 1.365891695022583008e-01 -2.022678554058074951e-01 -3.081988692283630371e-01
6.371926516294479370e-02 1.480731964111328125e-01 -2.510483264923095703e-01 1.159958466887474060e-01 1.641241610050201416e-01 1.494041085243225098e-01 2.551985979080200195e-01 3.699238225817680359e-02 -3.986608237028121948e-02 -2.473181113600730896e-02 2.577192783355712891e-01 -1.869219541549682617e-01 -3.295137286186218262e-01 4.754058271646499634e-02 1.971589177846908569e-01 -2.090019434690475464e-01 -4.129812866449356079e-02 -3.782079368829727173e-02 3.199872002005577087e-02 1.038039177656173706e-01 2.725198306143283844e-02 6.400087475776672363e-02 -3.562211245298385620e-02 -1.616409122943878174e-01 -2.210739254951477051e-01 3.052280247211456299e-01 -1.683070808649063110e-01 -4.308255314826965332e-01 -4.532858356833457947e-02 6.694264709949493408e-02 -2.132612764835357666e-01 -1.722355335950851440e-01
-5.718288943171501160e-02 3.452435508370399475e-02 -2.161750346422195435e-01 1.158685162663459778e-01 5.595754459500312805e-02 2.700129747390747070e-01 2.433770522475242615e-02 3.337673842906951904e-01 5.667982250452041626e-02 6.243752688169479370e-02 3.402428627014160156e-01 -2.309041023254394531e-01 -3.906786441802978516e-01 2.427100203931331635e-02 -1.297014951705932617e-01 -2.659487426280975342e-01 -8.518648147583007812e-02 7.946301996707916260e-02 1.122202128171920776e-01 -1.545173227787017822e-01 -1.222799047827720642e-01 2.057467959821224213e-02 -4.337616264820098877e-02 -7.665770500898361206e-02 -1.848063617944717407e-01 1.973629742860794067e-01 -1.046945825219154358e-01 -3.339284956455230713e-01 -1.943351626396179199e-01 7.922353222966194153e-03 -1.496760547161102295e-01 -3.750395029783248901e-02
-7.977298460900783539e-03 -1.166350618004798889e-01 -3.385358154773712158e-01 -1.229632049798965454e-01 1.763116121292114258e-01 2.731000781059265137e-01 3.752489015460014343e-02 -4.556675627827644348e-02 1.707224547863006592e-01 1.713623851537704468e-02 1.127263084053993225e-01 -2.764577269554138184e-01 -2.183627486228942871e-01 -3.350319266319274902e-01 -1.829180270433425903e-01 -6.195115670561790466e-02 8.172880113124847412e-02 1.343754678964614868e-01 -2.891395799815654755e-02 1.458384394645690918e-01 -2.411080896854400635e-01 -4.101573675870895386e-02 -1.609850376844406128e-01 3.798956274986267090e-01 1.146433576941490173e-01 2.620494365692138672e-01 3.766090050339698792e-02 -4.990233853459358215e-02 2.078949660062789917e-02 1.823930740356445312e-01 -2.960286103188991547e-02 -1.856344789266586304e-01
-8.012826740741729736e-02 1.765881292521953583e-02 -9.064874611794948578e-03 -1.780513375997543335e-01 -2.081308215856552124e-01 4.752712696790695190e-02 2.948402166366577148e-01 3.290025144815444946e-02 2.557493150234222412e-01 -2.948625981807708740e-01 3.348830342292785645e-01 -4.001965522766113281e-01 -4.325064644217491150e-02 -3.432159498333930969e-02 -1.139099374413490295e-01 -6.771332770586013794e-02 -1.254375576972961426e-01 1.912999153137207031e-02 1.826941370964050293e-01 -2.420015186071395874e-01 -8.813264966011047363e-02 2.557190656661987305e-01 3.708564490079879761e-02 -1.824658066034317017e-01 3.085476346313953400e-02 2.492501214146614075e-02 1.908067911863327026e-01 -1.904934644699096680e-02 4.161590337753295898e-02 2.578985691070556641e-01 -1.815381944179534912e-01 -1.649666875600814819e-01
1.284085810184478760e-01 -1.466386169195175171e-01 -2.517933845520019531e-01 -1.317022442817687988e-01 -1.650185436010360718e-01 -4.766657948493957520e-02 5.909960716962814331e-02 -1.390736252069473267e-01 -1.020524799823760986e-01 1.354965567588806152e-01 -7.615871727466583252e-02 -3.659574985504150391e-01 -1.348183304071426392e-01 1.459282636642456055e-01 -1.218128725886344910e-01 1.229382585734128952e-02 -5.296334251761436462e-02 -2.315637767314910889e-01 7.262689620256423950e-02 -3.528172522783279419e-02 -9.036184847354888916e-02 -1.145790293812751770e-01 -1.191286668181419373e-01 6.595987826585769653e-02 2.916064579039812088e-03 8.382099121809005737e-02 2.124599516391754150e-01 -3.813223913311958313e-02 -2.233046591281890869e-01 2.536332905292510986e-01 -4.694266617298126221e-01 -3.391157686710357666e-01
1.020049303770065308e-01 2.678451240062713623e-01 -1.063172519207000732e-01 -1.661253720521926880e-02 1.208055093884468079e-01 -1.397690176963806152e-01 4.301655292510986328e-01 -1.106301024556159973e-01 5.850221961736679077e-02 -4.803120717406272888e-02 2.607432007789611816e-01 1.994180493056774139e-02 -8.339328691363334656e-03 1.275969296693801880e-01 -1.807007938623428345e-01 -1.775022596120834351e-01 8.192425221204757690e-02 -1.835433393716812134e-01 -1.471743434667587280e-01 1.096742302179336548e-01 -4.986530542373657227e-02 2.053956538438796997e-01 -1.181153133511543274e-01 -1.380195021629333496e-01 -7.638500630855560303e-02 1.051868870854377747e-01 2.305641956627368927e-02 -3.450241088867187500e-01 -2.057935595512390137e-01 2.211427986621856689e-01 -3.479498624801635742e-01 -1.402850449085235596e-01
-8.792225271463394165e-02 -1.960281049832701683e-03 -9.395974874496459961e-02 -1.026785373687744141e-01 -2.232064604759216309e-01 7.877613604068756104e-02 3.483994305133819580e-01 -7.286092638969421387e-02 1.775311827659606934e-01 -2.931166291236877441e-01 1.088212653994560242e-01 -3.847901225090026855e-01 -8.433606475591659546e-02 -1.831794232130050659e-01 5.940543860197067261e-02 -2.920421063899993896e-01 -8.490237593650817871e-02 2.696580290794372559e-01 1.884093433618545532e-01 -8.959003537893295288e-02 3.752441704273223877e-02 1.028542071580886841e-01 -6.099091470241546631e-02 -2.213523536920547485e-01 -1.490803901106119156e-02 1.252399832010269165e-01 2.456301599740982056e-01 -4.593925550580024719e-02 1.069685220718383789e-01 2.485061436891555786e-01 -1.231810078024864197e-01 -1.687502413988113403e-01
-3.584918007254600525e-02 1.964895576238632202e-01 -1.570533029735088348e-02 -1.660917997360229492e-01 -2.593809068202972412e-01 9.594795852899551392e-02 1.996154785156250000e-01 1.127611566334962845e-02 2.090530544519424438e-01 1.956849992275238037e-01 1.955299228429794312e-01 -3.094947040081024170e-01 -1.975919678807258606e-02 7.018795609474182129e-02 -1.281231343746185303e-01 -2.335244417190551758e-01 4.197359383106231689e-01 5.764623172581195831e-03 1.644874811172485352e-01 -6.561486423015594482e-02 -1.311726123094558716e-01 3.098771572113037109e-01 1.592324227094650269e-01 -2.045013755559921265e-01 -1.029814407229423523e-01 -5.942152440547943115e-02 -8.748287707567214966e-02 -1.848465800285339355e-01 3.594035282731056213e-02 1.887265592813491821e-01 -1.122246980667114258e-01 -1.734784394502639771e-01
2.433394342660903931e-01 9.144127368927001953e-02 4.176212009042501450e-03 3.755296766757965088e-02 -9.776090830564498901e-02 1.935924738645553589e-01 1.144243925809860229e-01 -3.623439744114875793e-02 2.424993962049484253e-01 2.031014263629913330e-01 -3.310101851820945740e-02 -1.429179757833480835e-01 -1.628516912460327148e-01 1.569630503654479980e-01 -1.529251486063003540e-01 -3.072212338447570801e-01 2.113862186670303345e-01 -4.689319431781768799e-02 -1.213750913739204407e-01 1.677038222551345825e-01 3.710564225912094116e-02 3.472048556432127953e-03 -1.022239476442337036e-01 1.434578150510787964e-01 -2.034145221114158630e-02 3.252426534891128540e-02 2.189653515815734863e-01 -2.165406383574008942e-02 3.324666321277618408e-01 1.207900941371917725e-01 -4.325385391712188721e-01 -3.078809380531311035e-01
7.650429010391235352e-02 1.625124365091323853e-01 -1.398864388465881348e-01 1.407488584518432617e-01 6.800460070371627808e-02 -8.268173784017562866e-02 1.584096997976303101e-01 3.623103350400924683e-02 -2.402797937393188477e-01 7.379189133644104004e-02 3.155478537082672119e-01 -2.680006325244903564e-01 -1.165059581398963928e-01 -1.492434591054916382e-01 -9.613659977912902832e-02 -9.531304985284805298e-02 -1.533320844173431396e-01 -1.139510348439216614e-01 2.453928291797637939e-01 -1.280749496072530746e-02 -9.147075563669204712e-02 -3.342579305171966553e-01 3.046199493110179901e-02 1.622189581394195557e-01 -1.856994330883026123e-01 2.184811383485794067e-01 1.659889966249465942e-01 -1.085557416081428528e-01 3.889657929539680481e-02 2.881246805191040039e-01 -3.620033562183380127e-01 -1.428188681602478027e-01
1.856218725442886353e-01 1.277527064085006714e-01 8.831336349248886108e-02 -1.025208979845046997e-01 7.556916028261184692e-02 2.002392709255218506e-01 2.248696610331535339e-02 -3.290253877639770508e-02 2.820303440093994141e-01 2.151734381914138794e-02 2.294806092977523804e-01 -2.077670544385910034e-01 3.255914896726608276e-02 -1.896510720252990723e-01 7.398866117000579834e-02 -1.553839296102523804e-01 1.017004474997520447e-01 5.079038813710212708e-02 2.889426946640014648e-01 -5.926120094954967499e-03 -4.129774402827024460e-03 7.338790223002433777e-03 4.534491896629333496e-01 1.810287237167358398e-01 -5.241675674915313721e-02 2.565916180610656738e-01 2.565773725509643555e-01 -1.177916601300239563e-01 -1.276005506515502930e-01 2.932044267654418945e-01 -2.354404926300048828e-01 -1.264028437435626984e-02
1.903904676437377930e-01 -2.403155267238616943e-01 -1.377025097608566284e-01 -2.985624596476554871e-03 -7.140902429819107056e-02 2.095276564359664917e-01 3.054978549480438232e-01 -1.183166429400444031e-01 5.170366540551185608e-02 1.851999014616012573e-01 -2.299722656607627869e-02 -2.953848838806152344e-01 -1.510057300329208374e-01 4.411920905113220215e-02 -8.703506737947463989e-02 1.735723316669464111e-01 8.612635731697082520e-02 1.277285516262054443e-01 -6.951469928026199341e-02 2.397427894175052643e-02 -2.982132732868194580e-01 8.668842911720275879e-02 -1.870695799589157104e-01 -1.524754315614700317e-01 -2.128222286701202393e-01 3.832907974720001221e-01 1.371372044086456299e-01 -5.399539321660995483e-02 1.373511403799057007e-01 1.887083351612091064e-01 1.957991570234298706e-01 -2.300546020269393921e-01
1.342296749353408813e-01 -2.146269381046295166e-02 9.471622854471206665e-02 4.564436525106430054e-02 -7.492671161890029907e-02 -6.078452989459037781e-02 8.594169467687606812e-02 1.866578757762908936e-01 7.633712887763977051e-02 -5.345092713832855225e-02 4.973759353160858154e-01 -2.959790229797363281e-01 6.660257279872894287e-02 -4.723053425550460815e-02 1.255370527505874634e-01 -2.366825789213180542e-01 2.285282164812088013e-01 -1.125360094010829926e-02 1.016984656453132629e-01 1.170800030231475830e-01 1.733631640672683716e-01 2.085525691509246826e-01 1.010066941380500793e-01 9.498851001262664795e-02 3.234944492578506470e-02 3.053422272205352783e-01 -4.837666347157210112e-04 -1.780747473239898682e-01 -1.511626988649368286e-01 1.968822926282882690e-01 -2.010242640972137451e-01 -3.156338036060333252e-01
2.292194664478302002e-01 9.251309931278228760e-02 7.805228233337402344e-02 -6.494861096143722534e-02 -1.190164163708686829e-01 1.807316690683364868e-01 2.670181989669799805e-01 3.151266872882843018e-01 2.820692211389541626e-02 -1.840050965547561646e-01 -1.983686350286006927e-02 -4.024177491664886475e-01 -6.083733215928077698e-02 6.005900353193283081e-02 1.083467453718185425e-01 1.469358503818511963e-01 2.888816595077514648e-01 -2.242738008499145508e-02 4.325705394148826599e-02 2.690739631652832031e-01 -9.666978567838668823e-02 -1.233870238065719604e-01 -1.853368729352951050e-01 -5.162965506315231323e-02 -2.421287447214126587e-02 9.295839816331863403e-02 -4.134334251284599304e-02 -8.573298901319503784e-02 9.501444175839424133e-03 3.078997731208801270e-01 -3.537196218967437744e-01 -1.241894215345382690e-01
3.754800185561180115e-02 2.099882811307907104e-02 3.540666401386260986e-02 7.538183033466339111e-02 -2.393099516630172729e-01 -1.187036037445068359e-01 3.525826036930084229e-01 2.512520849704742432e-01 4.789308831095695496e-02 -1.567330807447433472e-01 2.546392381191253662e-01 -1.964053809642791748e-01 3.789200261235237122e-02 1.235529556870460510e-01 4.246390238404273987e-02 1.240467131137847900e-01 1.989911124110221863e-02 -1.596411108039319515e-03 2.135193198919296265e-01 -1.871080696582794189e-02 -3.579291105270385742e-01 7.168690860271453857e-02 -6.469083577394485474e-02 -1.805270016193389893e-01 -2.832978367805480957e-01 2.929753959178924561e-01 1.949105039238929749e-02 -1.571126282215118408e-01 -1.046137064695358276e-01 4.280961677432060242e-02 -2.489136308431625366e-01 -2.932349443435668945e-01
7.661651819944381714e-02 -1.424713581800460815e-01 -3.764396309852600098e-01 -1.280425786972045898e-01 1.964296400547027588e-01 1.641323119401931763e-01 4.723583906888961792e-02 8.898750692605972290e-02 3.253097832202911377e-02 -1.998695135116577148e-01 -6.554498523473739624e-02 -2.908363938331604004e-01 -3.559056818485260010e-01 -9.028751403093338013e-02 -2.419787645339965820e-01 -7.985838502645492554e-02 1.280360519886016846e-01 4.227368161082267761e-02 -1.345524191856384277e-01 2.902151271700859070e-02 -3.017854392528533936e-01 -5.112870782613754272e-02 -2.213916182518005371e-01 5.782720446586608887e-02 5.629406496882438660e-02 2.243015766143798828e-01 -3.006364218890666962e-02 -1.622190624475479126e-01 7.711003720760345459e-02 1.788544654846191406e-01 -3.061364293098449707e-01 -1.220207810401916504e-01
3.134508430957794189e-01 1.246335729956626892e-01 -1.402308791875839233e-01 -1.818704232573509216e-02 -4.543179529719054699e-04 -4.573438316583633423e-02 8.875083923339843750e-02 2.465436309576034546e-01 -6.658053956925868988e-03 -2.251876145601272583e-01 7.252844050526618958e-03 -4.130677282810211182e-01 3.716939315199851990e-02 1.238786429166793823e-01 1.371610462665557861e-01 1.761692911386489868e-01 2.526043653488159180e-01 1.093778759241104126e-01 7.310463488101959229e-02 1.690998375415802002e-01 2.614310197532176971e-02 -2.469702810049057007e-02 -2.558504045009613037e-02 -1.939295381307601929e-01 1.481534540653228760e-01 1.249193698167800903e-01 2.498501166701316833e-02 -1.458333432674407959e-01 -8.367317728698253632e-03 2.066710591316223145e-01 -4.506137073040008545e-01 -2.300215363502502441e-01
-1.053989119827747345e-02 9.185048937797546387e-02 3.287320211529731750e-02 -3.614567220211029053e-01 -2.106325775384902954e-01 1.407435834407806396e-01 2.440789490938186646e-01 6.909071654081344604e-02 1.306656152009963989e-01 -3.364451974630355835e-02 2.135399132966995239e-01 -1.551671922206878662e-01 -9.668327122926712036e-02 2.871828973293304443e-01 -7.780093699693679810e-02 -2.538811974227428436e-02 6.566452234983444214e-02 4.082750156521797180e-02 1.714193820953369141e-01 1.256890147924423218e-01 -2.588233947753906250e-01 1.690806299448013306e-01 1.278672218322753906e-01 -2.408152520656585693e-01 1.064332667738199234e-02 1.473392397165298462e-01 3.055824339389801025e-01 -3.467538058757781982e-01 -1.769429445266723633e-01 1.965366303920745850e-01 3.147714957594871521e-02 -1.317155808210372925e-01
-4.857939202338457108e-03 -4.960359260439872742e-02 -1.372072249650955200e-01 6.421244144439697266e-02 -1.111116483807563782e-01 8.647415786981582642e-02 3.484288156032562256e-01 -4.853988066315650940e-02 2.433659732341766357e-01 -9.628698974847793579e-02 4.374296367168426514e-01 6.311494112014770508e-02 -2.766081988811492920e-01 -1.806242018938064575e-02 -2.033770084381103516e-01 -2.141105681657791138e-01 -1.137870550155639648e-01 5.436152964830398560e-02 -3.000835143029689789e-02 3.599704802036285400e-01 -1.760658472776412964e-01 2.785173356533050537e-01 -1.238583847880363464e-01 7.114613056182861328e-02 -5.790771171450614929e-02 -4.593383520841598511e-02 -1.089373901486396790e-01 -1.490464657545089722e-01 -1.169332265853881836e-01 1.046564504504203796e-01 -2.362233251333236694e-01 -8.823388814926147461e-02
1.402958333492279053e-01 -3.125324472784996033e-02 -1.794594228267669678e-01 -3.520270586013793945e-01 -1.654317826032638550e-01 8.395478874444961548e-02 3.608489036560058594e-01 9.370385110378265381e-02 2.098686993122100830e-01 9.015280753374099731e-03 3.205030411481857300e-02 -3.177743256092071533e-01 -6.272877007722854614e-02 -1.845569908618927002e-01 1.600029021501541138e-01 1.092792153358459473e-01 5.372563749551773071e-02 -1.280141770839691162e-01 2.629140913486480713e-01 -1.690177768468856812e-01 -1.943995505571365356e-01 3.967095911502838135e-02 8.137845993041992188e-02 2.769812010228633881e-02 1.903927326202392578e-01 2.073870599269866943e-01 -8.420478552579879761e-02 -1.464235335588455200e-01 -2.672665566205978394e-02 2.690940499305725098e-01 -7.474258542060852051e-02 -2.791225016117095947e-01
4.924288094043731689e-01 6.255061924457550049e-02 1.283789146691560745e-02 -2.154289335012435913e-01 -6.604737788438796997e-02 5.443819984793663025e-02 -1.787767373025417328e-02 3.294436610303819180e-04 2.206771075725555420e-01 -1.800071746110916138e-01 2.015169411897659302e-01 -2.922739982604980469e-01 -1.078733280301094055e-01 3.799759596586227417e-02 2.274057269096374512e-02 5.922685191035270691e-02 9.970125555992126465e-02 1.212332118302583694e-02 1.283800601959228516e-01 9.141961485147476196e-02 -5.290472880005836487e-02 4.431680217385292053e-02 -1.959600001573562622e-01 -2.398657500743865967e-01 -5.887999013066291809e-02 1.072056740522384644e-01 1.503135859966278076e-01 -1.224449556320905685e-02 -1.097696796059608459e-01 1.999157667160034180e-01 -4.912734329700469971e-01 -9.190937876701354980e-02
1.127389594912528992e-01 -1.830253899097442627e-01 -2.896189689636230469e-01 7.900942862033843994e-02 2.739639580249786377e-01 3.030061721801757812e-01 6.342145800590515137e-02 -2.087502032518386841e-01 2.079400569200515747e-01 -2.129405550658702850e-02 2.705122530460357666e-01 -2.671973407268524170e-01 -2.082962244749069214e-01 6.086823716759681702e-02 -1.912474334239959717e-01 -1.211817115545272827e-01 -2.060792893171310425e-01 9.011586196720600128e-03 6.120433658361434937e-02 1.169338598847389221e-01 5.318468064069747925e-02 3.226924315094947815e-02 -7.105571031570434570e-02 7.705619186162948608e-02 -9.056454151868820190e-02 2.491197586059570312e-01 7.055278122425079346e-02 -2.354542315006256104e-01 -5.076985061168670654e-02 1.271913642995059490e-03 -3.926850557327270508e-01 -1.731519214808940887e-02
1.455694064497947693e-02 -5.575862526893615723e-02 -4.250501394271850586e-01 1.264546513557434082e-01 1.220717951655387878e-01 2.504433393478393555e-01 -4.314340651035308838e-02 5.730796977877616882e-02 2.578155398368835449e-01 -1.568878942634910345e-04 3.654401004314422607e-01 -1.995164304971694946e-01 -2.204546332359313965e-01 1.647127568721771240e-01 2.129756286740303040e-02 -6.517411023378372192e-02 -5.386108160018920898e-02 9.238018095493316650e-02 2.737653255462646484e-01 -1.448007524013519287e-01 1.001109406352043152e-01 -1.516050565987825394e-02 1.652591489255428314e-02 -1.771959066390991211e-01 -1.472749412059783936e-01 3.280377984046936035e-01 7.312447577714920044e-02 -2.288478463888168335e-01 -1.001068726181983948e-01 1.252447068691253662e-01 -1.496682465076446533e-01 -1.122459992766380310e-01
3.239581584930419922e-01 2.515973746776580811e-01 -1.298405677080154419e-01 2.081001363694667816e-02 -5.379698053002357483e-02 1.469074785709381104e-01 7.174793630838394165e-02 -1.927604824304580688e-01 1.355599910020828247e-01 -7.275042682886123657e-02 2.809303700923919678e-01 -1.085450500249862671e-01 1.924232766032218933e-02 4.832532629370689392e-02 -2.496704757213592529e-01 -2.559793554246425629e-02 8.472458273172378540e-02 8.973526209592819214e-02 -6.892894953489303589e-02 -1.204296648502349854e-01 -1.948011070489883423e-01 8.846375346183776855e-02 2.528521604835987091e-02 1.578443795442581177e-01 -1.764850877225399017e-02 -2.157304883003234863e-01 3.429195582866668701e-01 -5.842627584934234619e-02 4.329881444573402405e-02 -2.049511820077896118e-01 -3.080504536628723145e-01 -3.939069807529449463e-01
7.963696867227554321e-02 -2.104706913232803345e-01 -1.410589814186096191e-01 -2.489063655957579613e-03 1.450918763875961304e-01 9.315235167741775513e-02 -6.050329282879829407e-02 2.037349343299865723e-01 5.309534817934036255e-02 -9.514970704913139343e-03 2.956271171569824219e-01 -1.386119425296783447e-01 -4.633459821343421936e-02 -4.286635294556617737e-02 -2.531178891658782959e-01 5.326174199581146240e-03 -4.402374103665351868e-02 2.211144566535949707e-01 1.650505214929580688e-01 -7.378658652305603027e-02 5.412161815911531448e-03 -1.496083568781614304e-02 -2.200922816991806030e-01 -6.955556571483612061e-02 2.828818000853061676e-02 2.157521843910217285e-01 2.808309197425842285e-01 -3.854177892208099365e-01 -4.102066531777381897e-02 -1.226576603949069977e-02 -4.988087713718414307e-01 -1.204404458403587341e-01
-3.399134054780006409e-02 -5.492641404271125793e-02 -3.044111728668212891e-01 7.545591145753860474e-02 9.564708918333053589e-02 1.681453883647918701e-01 2.046472728252410889e-01 -1.486911028623580933e-01 6.907733529806137085e-02 8.434692397713661194e-03 4.338550865650177002e-01 -2.271584868431091309e-01 -2.972085773944854736e-01 4.017280042171478271e-02 7.792181521654129028e-02 -6.558357179164886475e-02 -1.470369249582290649e-01 1.108376607298851013e-01 2.603782117366790771e-01 -3.556476160883903503e-02 -7.060106843709945679e-02 -2.045958675444126129e-02 1.602454297244548798e-02 -2.215637862682342529e-01 -2.253073155879974365e-01 2.854822576045989990e-01 -3.086595796048641205e-02 -2.030311375856399536e-01 -1.248633787035942078e-01 7.871454209089279175e-02 -3.085625469684600830e-01 -4.371386766433715820e-02
-7.131097465753555298e-02 -7.835632562637329102e-02 -9.080831706523895264e-02 -1.580614037811756134e-02 2.881385087966918945e-01 2.591056525707244873e-01 -3.612066432833671570e-02 2.534201368689537048e-02 2.111826278269290924e-02 -7.074589282274246216e-02 -1.245919615030288696e-01 -2.708722651004791260e-01 -2.756596505641937256e-01 -6.793106347322463989e-02 -2.175213843584060669e-01 -2.259139530360698700e-02 1.147979777306318283e-02 9.192723780870437622e-02 1.103260889649391174e-01 -1.159742325544357300e-01 -2.366682440042495728e-01 -2.833205163478851318e-01 -2.662736773490905762e-01 2.304945513606071472e-02 1.457095742225646973e-01 9.973877668380737305e-02 2.775367200374603271e-01 -1.859544515609741211e-01 9.777935594320297241e-02 -7.797325402498245239e-02 -3.721117675304412842e-01 -2.580420970916748047e-01
1.210238933563232422e-01 3.943621814250946045e-01 -1.721199005842208862e-01 9.041593223810195923e-02 1.380319148302078247e-01 1.210328638553619385e-01 2.853074669837951660e-01 -9.005169570446014404e-02 2.828987240791320801e-01 -4.572622105479240417e-02 -1.193303316831588745e-01 -1.845170855522155762e-01 -3.438401222229003906e-02 4.006285369396209717e-01 2.700039558112621307e-02 6.418262422084808350e-02 2.021574527025222778e-01 6.176531314849853516e-02 -3.530784696340560913e-02 1.034118793904781342e-02 -6.728436052799224854e-02 -6.218609586358070374e-02 5.692392587661743164e-02 -1.264185607433319092e-01 -1.366425156593322754e-01 1.570010185241699219e-01 -2.298027835786342621e-02 -4.179503619670867920e-01 -1.991683244705200195e-02 1.501910388469696045e-01 -2.214735448360443115e-01 -8.768726885318756104e-02
1.699363440275192261e-01 7.361879199743270874e-02 1.322001963853836060e-01 -2.000571191310882568e-01 -8.802549540996551514e-02 1.364127844572067261e-01 3.993300199508666992e-01 9.037614613771438599e-02 3.267655670642852783e-01 -2.136486470699310303e-01 3.426494300365447998e-01 -3.543014526367187500e-01 4.655020684003829956e-02 7.015553861856460571e-02 -1.379954069852828979e-01 -7.097741216421127319e-02 2.471585758030414581e-02 8.385901898145675659e-02 2.935796603560447693e-02 9.432757645845413208e-02 2.209928184747695923e-01 1.092726066708564758e-01 -8.968658745288848877e-02 -6.837892578914761543e-05 1.331274630501866341e-03 -3.709620330482721329e-03 3.103365600109100342e-01 2.038574544712901115e-03 2.244523540139198303e-02 2.558769881725311279e-01 -9.623873233795166016e-02 -1.728930324316024780e-01
8.022754639387130737e-02 -2.109829895198345184e-02 -2.604276537895202637e-01 7.627073209732770920e-03 2.621555924415588379e-01 3.404140472412109375e-01 1.733150482177734375e-01 -5.049013998359441757e-03 -1.269859224557876587e-01 4.167904704809188843e-02 4.967388212680816650e-01 -2.116688638925552368e-01 -1.748296171426773071e-01 -7.213684916496276855e-02 -8.939797058701515198e-03 -9.656786918640136719e-02 -6.512729078531265259e-02 2.878306061029434204e-02 2.430441230535507202e-02 7.828214019536972046e-02 1.060445755720138550e-01 -9.955190867185592651e-02 -4.454962164163589478e-02 1.188615188002586365e-01 -8.633406460285186768e-02 2.424732297658920288e-01 7.507386617362499237e-04 -3.166666030883789062e-01 -1.827638000249862671e-01 -8.319004625082015991e-02 -2.173764854669570923e-01 -2.298221737146377563e-01
5.439576506614685059e-02 -1.002882048487663269e-01 -1.251694560050964355e-01 -9.200298041105270386e-02 -1.855701506137847900e-01 1.145325675606727600e-01 1.458976566791534424e-01 2.001418471336364746e-01 9.654854983091354370e-02 -4.340711981058120728e-02 1.647062413394451141e-02 -2.973046302795410156e-01 -1.108872443437576294e-01 7.883172482252120972e-02 1.388841867446899414e-01 -7.555752992630004883e-02 2.420485913753509521e-01 -3.981620445847511292e-02 1.077397912740707397e-01 3.051392436027526855e-01 -3.839857131242752075e-02 1.240169182419776917e-01 -2.156793624162673950e-01 -1.870570927858352661e-01 -3.495936393737792969e-01 -3.809414803981781006e-02 1.457239389419555664e-01 3.721288591623306274e-02 -1.020185723900794983e-01 1.214513033628463745e-01 -4.157991111278533936e-01 -3.209232985973358154e-01
1.708462387323379517e-01 2.332213073968887329e-01 7.655832171440124512e-02 6.665351986885070801e-02 -1.632669940590858459e-03 3.338697254657745361e-01 2.017999738454818726e-01 -1.000278815627098083e-01 1.815365403890609741e-01 1.801352947950363159e-01 -8.857063949108123779e-02 -2.534569203853607178e-01 -2.569302618503570557e-01 9.094928950071334839e-02 9.332831948995590210e-02 -3.368974328041076660e-01 1.987559199333190918e-01 1.052159001119434834e-03 -1.013636142015457153e-01 -3.317085653543472290e-02 2.384578809142112732e-02 -1.658022105693817139e-01 -3.204197809100151062e-02 1.019924655556678772e-01 -8.530717343091964722e-02 1.935906521975994110e-02 1.143269911408424377e-01 -1.359353810548782349e-01 3.030596971511840820e-01 1.066299974918365479e-01 -1.823301464319229126e-01 -3.793441653251647949e-01
6.714707612991333008e-02 -2.226215973496437073e-02 -2.366472184658050537e-01 1.196921430528163910e-02 1.264687776565551758e-01 2.050195187330245972e-01 5.670543387532234192e-02 -1.351399272680282593e-01 3.012211322784423828e-01 3.899734467267990112e-02 5.303887128829956055e-01 -1.232590004801750183e-01 -3.257729411125183105e-01 4.933991283178329468e-02 -4.574799537658691406e-02 -3.032960891723632812e-01 6.899788975715637207e-02 9.534997865557670593e-03 -2.490967884659767151e-02 -5.776499584317207336e-02 7.231390476226806641e-02 2.984763355925679207e-03 5.306414887309074402e-02 -1.072895824909210205e-01 -1.443239897489547729e-01 2.882337570190429688e-01 -1.155736744403839111e-01 -2.265732884407043457e-01 -7.087986916303634644e-02 1.458523869514465332e-01 -2.110816985368728638e-01 -1.067090872675180435e-02
-8.718985319137573242e-02 2.304870784282684326e-01 1.624851487576961517e-02 4.463368281722068787e-02 -3.433009982109069824e-01 -1.246394030749797821e-02 6.208985671401023865e-02 7.243757601827383041e-03 2.472223788499832153e-01 1.242994144558906555e-01 1.075897440314292908e-01 -4.546361565589904785e-01 -1.372401565313339233e-01 7.355266064405441284e-02 -1.411535739898681641e-01 -6.058662012219429016e-02 -3.120736405253410339e-02 4.098487272858619690e-02 1.201332509517669678e-01 2.397893071174621582e-01 -1.113231852650642395e-01 1.293048411607742310e-01 2.901891991496086121e-02 -1.002132818102836609e-01 -2.019398808479309082e-01 4.231867790222167969e-01 3.134255111217498779e-01 -5.820775404572486877e-02 1.004030480980873108e-01 -6.711049377918243408e-02 8.305292576551437378e-02 -1.219236180186271667e-01
1.768853366374969482e-01 3.398611545562744141e-01 -4.025747776031494141e-01 2.704620063304901123e-01 -1.478252261877059937e-01 -7.158868759870529175e-02 4.367774724960327148e-02 -1.083343252539634705e-01 -7.644252479076385498e-02 5.448827985674142838e-03 1.568604707717895508e-01 -3.003788292407989502e-01 -5.579564347863197327e-02 -1.001756787300109863e-01 -3.000872731208801270e-01 3.857552260160446167e-02 6.236315891146659851e-02 8.252121508121490479e-02 1.565449237823486328e-01 2.644769251346588135e-01 1.031295582652091980e-02 8.369819819927215576e-02 1.180659905076026917e-01 1.049495115876197815e-01 7.536739856004714966e-02 3.772583324462175369e-03 3.688280656933784485e-02 -1.990575343370437622e-01 2.455507963895797729e-01 5.764864385128021240e-02 -3.222856819629669189e-01 -2.428245730698108673e-02
2.566193602979183197e-02 4.052129015326499939e-02 -2.007721364498138428e-01 -1.071087121963500977e-01 1.448603421449661255e-01 2.627268731594085693e-01 2.162148654460906982e-01 -2.889585122466087341e-02 1.732535958290100098e-01 -8.547101169824600220e-02 3.201757371425628662e-01 -1.514278352260589600e-01 -3.580025136470794678e-01 1.734188944101333618e-02 -2.052322961390018463e-02 -6.898452341556549072e-02 -1.771853715181350708e-01 1.563019007444381714e-01 4.372356086969375610e-02 -9.637247025966644287e-02 1.359999775886535645e-01 3.465755656361579895e-02 -7.499151676893234253e-02 -9.400429576635360718e-02 -1.639324724674224854e-01 2.726380825042724609e-01 -4.676782712340354919e-02 -2.145179063081741333e-01 -2.941478490829467773e-01 9.015282988548278809e-02 -3.964735865592956543e-01 -9.735506027936935425e-02
-1.055403798818588257e-01 -1.391243487596511841e-01 -9.229876101016998291e-02 -1.089729182422161102e-02 -4.598965868353843689e-02 1.260436028242111206e-01 1.264067888259887695e-01 -5.613224580883979797e-02 1.947157271206378937e-02 5.864036455750465393e-02 3.948573395609855652e-02 -2.584404647350311279e-01 -1.160198152065277100e-01 9.643912315368652344e-02 -1.822288632392883301e-01 -1.472007632255554199e-01 3.822586238384246826e-01 1.250579506158828735e-01 5.780200287699699402e-02 2.872821092605590820e-01 -3.345498144626617432e-01 -1.092846095561981201e-01 -1.869438141584396362e-01 2.483321130275726318e-01 2.753771543502807617e-01 1.830935776233673096e-01 2.960644066333770752e-01 -2.313186675310134888e-01 -4.227815195918083191e-02 8.825608342885971069e-02 -1.849676370620727539e-01 -1.072706356644630432e-01
2.280111759901046753e-01 -9.257104992866516113e-02 -1.613494157791137695e-01 -2.678053639829158783e-02 4.592817276716232300e-02 -1.276218295097351074e-01 2.028377950191497803e-01 1.589135378599166870e-01 3.212677240371704102e-01 1.048553064465522766e-01 1.076684594154357910e-01 -1.644524484872817993e-01 2.330879308283329010e-02 -5.213552340865135193e-02 3.498785570263862610e-02 -2.006402760744094849e-01 2.279300987720489502e-01 -9.612882882356643677e-02 1.981389224529266357e-01 2.805306911468505859e-01 -1.329952925443649292e-01 2.166740149259567261e-01 -6.492020189762115479e-02 8.173986338078975677e-03 -2.589759528636932373e-01 5.856119841337203979e-02 2.581776492297649384e-02 1.844989061355590820e-01 6.730976700782775879e-02 6.852664053440093994e-02 -4.104593098163604736e-01 -3.151772320270538330e-01
4.153543338179588318e-02 -1.255569979548454285e-02 -1.898330748081207275e-01 1.317610777914524078e-02 2.480086088180541992e-01 3.475918769836425781e-01 8.781433105468750000e-02 4.358871281147003174e-02 1.604309491813182831e-02 -8.174422383308410645e-02 5.047837495803833008e-01 -2.176431268453598022e-01 -2.159683406352996826e-01 -4.414950683712959290e-02 3.625036031007766724e-02 7.686057686805725098e-02 -1.438030302524566650e-01 -9.874823503196239471e-03 1.481256913393735886e-02 9.304694086313247681e-02 -4.247446730732917786e-02 -6.961732357740402222e-02 -2.911693416535854340e-02 4.941427707672119141e-02 -2.759326696395874023e-01 2.018423229455947876e-01 4.596528783440589905e-02 -2.513610124588012695e-01 -1.965208947658538818e-01 -1.861431263387203217e-02 -3.340728282928466797e-01 -1.808295249938964844e-01
1.965026855468750000e-01 2.643406391143798828e-01 -8.914436399936676025e-02 2.003293931484222412e-01 1.560117751359939575e-01 1.160479113459587097e-01 1.034340858459472656e-01 1.954006254673004150e-01 -6.820068508386611938e-02 9.911703318357467651e-02 1.254454851150512695e-01 -3.352383673191070557e-01 -2.821501791477203369e-01 -1.700991094112396240e-01 6.045961007475852966e-02 -5.779730901122093201e-02 -3.773120045661926270e-02 2.174563705921173096e-01 3.410114720463752747e-02 -6.895383447408676147e-02 4.028640687465667725e-02 -2.305530011653900146e-01 4.268041253089904785e-02 3.446773588657379150e-01 -1.013450026512145996e-01 -5.271526798605918884e-02 2.375217974185943604e-01 -1.181224659085273743e-01 1.215711236000061035e-01 1.831370592117309570e-01 -3.227424025535583496e-01 -1.807741373777389526e-01
4.821492135524749756e-01 1.548845767974853516e-01 1.593947559595108032e-01 1.339644193649291992e-01 1.153653636574745178e-01 -1.886904984712600708e-01 2.894091308116912842e-01 2.082944661378860474e-02 1.789461374282836914e-01 -4.727179557085037231e-02 3.376555442810058594e-02 -3.318915665149688721e-01 -1.584372818470001221e-01 -3.459126129746437073e-02 -7.189244031906127930e-02 1.793313398957252502e-02 2.931867241859436035e-01 -3.716609254479408264e-02 9.140159189701080322e-02 5.596538633108139038e-02 -1.678346693515777588e-01 -1.713497638702392578e-01 -2.426395379006862640e-02 -1.198183149099349976e-01 3.730501607060432434e-02 -2.608141489326953888e-02 -7.380535453557968140e-02 5.345631018280982971e-02 1.861925274133682251e-01 2.344582527875900269e-01 -1.432291418313980103e-01 -3.129172921180725098e-01
-7.954532653093338013e-02 1.975069008767604828e-02 -2.247693687677383423e-01 -7.140554487705230713e-02 9.602837264537811279e-02 1.013638824224472046e-01 4.448936507105827332e-02 -1.067990288138389587e-01 5.837216600775718689e-02 -2.109402269124984741e-01 -1.187267974019050598e-01 -3.820244371891021729e-01 -4.504106938838958740e-01 3.619630634784698486e-02 -8.871126919984817505e-02 -2.319092303514480591e-01 -8.119399100542068481e-02 -1.491935253143310547e-01 2.425673156976699829e-01 1.126882508397102356e-01 -6.592137366533279419e-02 -7.261177897453308105e-02 -1.456003189086914062e-01 2.111023962497711182e-01 -1.603863239288330078e-01 1.657350510358810425e-01 -1.164635121822357178e-01 -1.325847208499908447e-01 3.884407505393028259e-02 2.539100348949432373e-01 -2.162064909934997559e-01 -2.412022203207015991e-01
-4.100790619850158691e-02 1.979106850922107697e-02 -1.986235827207565308e-01 -1.042614206671714783e-01 8.366133272647857666e-02 2.911762706935405731e-02 3.555953800678253174e-01 3.162909448146820068e-01 1.905685365200042725e-01 -2.645196318626403809e-01 1.144568696618080139e-01 -2.395872771739959717e-01 1.995800584554672241e-01 1.176488772034645081e-01 1.503330320119857788e-01 -6.469796597957611084e-02 3.997767567634582520e-01 -9.905409067869186401e-02 6.502543389797210693e-02 1.388356983661651611e-01 -1.646275967359542847e-01 -8.512771874666213989e-02 6.702185422182083130e-02 2.550231814384460449e-01 -7.673900574445724487e-02 3.958752006292343140e-02 1.045094206929206848e-01 -3.131438493728637695e-01 -6.601532548666000366e-02 7.863342016935348511e-02 -2.650023810565471649e-02 -1.769912391901016235e-01
2.270494103431701660e-01 1.176757887005805969e-01 1.954327709972858429e-02 -5.840510129928588867e-02 2.346708029508590698e-01 -1.640929579734802246e-01 1.250906735658645630e-01 -9.317159652709960938e-02 2.377186864614486694e-01 -5.468429252505302429e-02 6.263429671525955200e-02 -1.177806481719017029e-01 -1.141191497445106506e-01 -2.678885161876678467e-01 -9.555197507143020630e-02 1.125089153647422791e-01 1.576682627201080322e-01 1.751109361648559570e-01 3.855925500392913818e-01 2.188561409711837769e-01 -7.660180330276489258e-02 3.395525813102722168e-01 4.867523536086082458e-02 -9.583344310522079468e-02 1.534972935914993286e-01 1.252079755067825317e-01 6.792943179607391357e-02 -6.204966455698013306e-02 1.809090971946716309e-01 1.332958787679672241e-01 -1.903086006641387939e-01 -3.483883738517761230e-01
3.464045524597167969e-01 -8.227411657571792603e-02 -9.649460762739181519e-02 -2.794388830661773682e-01 -9.606572240591049194e-02 1.624155342578887939e-01 2.340213954448699951e-01 2.349185347557067871e-01 3.134959936141967773e-01 -1.251755934208631516e-02 1.796669661998748779e-01 -2.045079171657562256e-01 1.220560260117053986e-02 -1.704340726137161255e-01 1.723653264343738556e-02 8.688631653785705566e-02 -4.069737717509269714e-02 -3.820824995636940002e-02 1.493068933486938477e-01 1.798337846994400024e-01 -1.754055470228195190e-01 2.158152461051940918e-01 -1.183712258934974670e-01 6.834730505943298340e-02 -1.297740340232849121e-01 2.741296589374542236e-01 4.957255348563194275e-02 2.050061076879501343e-01 2.104320228099822998e-01 -7.488843798637390137e-02 -3.007116019725799561e-01 1.132747251540422440e-02
2.734580338001251221e-01 1.084891185164451599e-01 5.081230401992797852e-02 -5.881990492343902588e-02 -8.721952885389328003e-02 -7.274610549211502075e-02 9.642895311117172241e-02 2.017538063228130341e-02 1.141161695122718811e-01 -2.399636059999465942e-02 1.707545816898345947e-01 -2.333477586507797241e-01 -5.132430419325828552e-02 8.371035009622573853e-02 -1.366683188825845718e-02 3.396712243556976318e-02 -7.586649805307388306e-02 3.750496506690979004e-01 7.347995042800903320e-02 5.300450325012207031e-02 -4.889144003391265869e-02 6.962764263153076172e-02 1.851297467947006226e-01 -1.514101475477218628e-01 6.545818597078323364e-02 2.322727814316749573e-02 1.007664948701858521e-01 -2.335243672132492065e-01 3.278505802154541016e-01 2.392478436231613159e-01 -3.793416321277618408e-01 -4.235738813877105713e-01
4.199900478124618530e-02 1.379158198833465576e-01 1.726365461945533752e-02 4.888029024004936218e-02 1.629213988780975342e-01 2.334491610527038574e-01 1.045856922864913940e-01 2.960955202579498291e-01 3.689985275268554688e-01 -2.686105668544769287e-02 -2.447071485221385956e-02 -2.387919574975967407e-01 -3.057455420494079590e-01 1.903895288705825806e-01 -2.895438373088836670e-01 3.150647506117820740e-02 -2.270078100264072418e-02 1.268927454948425293e-01 1.003142595291137695e-01 -7.900527119636535645e-02 -1.134352833032608032e-01 -2.180539369583129883e-01 -4.178574681282043457e-02 -9.026242047548294067e-02 3.076666593551635742e-01 2.504113614559173584e-01 2.276730835437774658e-01 -1.640356332063674927e-01 -4.652790259569883347e-03 5.250335484743118286e-02 -1.192678064107894897e-01 1.774145066738128662e-01
4.879271611571311951e-02 2.658289857208728790e-02 8.094023168087005615e-02 -1.157947927713394165e-01 -1.848878115415573120e-01 8.473159372806549072e-02 2.406350374221801758e-01 1.301452703773975372e-02 1.164169460535049438e-01 -1.686808764934539795e-01 2.370114810764789581e-02 -3.335645794868469238e-01 5.739410594105720520e-02 -3.106098771095275879e-01 -1.907228976488113403e-01 3.428833186626434326e-01 3.840899467468261719e-01 5.354524031281471252e-02 1.161802560091018677e-01 -5.547425523400306702e-02 -1.934721916913986206e-01 5.105160549283027649e-02 -7.756891101598739624e-02 3.133511543273925781e-02 -1.349374800920486450e-01 1.976792663335800171e-01 2.174574136734008789e-01 1.052382290363311768e-01 2.084842324256896973e-01 2.105135768651962280e-01 -1.496998816728591919e-01 -1.735557913780212402e-01
2.233148515224456787e-01 -2.474907487630844116e-01 -1.161821782588958740e-01 4.352543503046035767e-02 -7.933145016431808472e-02 3.285519480705261230e-01 3.071973919868469238e-01 -7.976405322551727295e-02 -4.747093096375465393e-02 2.948142588138580322e-01 2.108411677181720734e-02 -2.127011418342590332e-01 -2.756019532680511475e-01 -1.318794637918472290e-01 -2.574245631694793701e-01 5.488446727395057678e-02 2.170420140027999878e-01 1.038098335266113281e-01 2.245722524821758270e-02 6.884212046861648560e-02 -1.326923072338104248e-01 1.582440733909606934e-01 -1.613088250160217285e-01 2.058849930763244629e-01 -5.049803853034973145e-02 3.293837606906890869e-01 -2.547921799123287201e-02 -2.225395590066909790e-01 -1.290576457977294922e-01 6.918460875749588013e-02 -4.997090622782707214e-02 -4.109613224864006042e-02
9.862587787210941315e-03 -1.425375044345855713e-01 -2.682492136955261230e-01 -1.758961230516433716e-01 6.985086947679519653e-02 -6.051500141620635986e-02 2.355807870626449585e-01 8.129304647445678711e-02 1.024145260453224182e-01 3.091593098361045122e-04 -6.040693446993827820e-02 -1.408018916845321655e-01 -1.504799127578735352e-01 -1.314667314291000366e-01 -2.526314854621887207e-01 -7.995435595512390137e-02 2.433034777641296387e-01 -9.752967208623886108e-02 -5.010714381933212280e-02 3.384557664394378662e-01 -3.531150221824645996e-01 -1.715953350067138672e-01 3.065820932388305664e-01 4.823545366525650024e-02 -1.970829069614410400e-01 1.646029800176620483e-01 2.858882248401641846e-01 -1.849084645509719849e-01 9.183297306299209595e-02 2.397040836513042450e-02 -2.796596661210060120e-02 -1.845525056123733521e-01
1.103109717369079590e-01 2.750187180936336517e-02 8.388087153434753418e-03 -2.275365442037582397e-01 -1.482255849987268448e-02 1.291943043470382690e-01 1.297840029001235962e-01 -1.060818880796432495e-02 3.312202394008636475e-01 -3.982708752155303955e-01 1.495408117771148682e-01 -4.984972178936004639e-01 -1.109885871410369873e-01 -9.453464299440383911e-02 7.569713890552520752e-02 -1.998221576213836670e-01 2.808077335357666016e-01 -6.403803080320358276e-02 7.545173168182373047e-02 5.159143358469009399e-02 6.026605516672134399e-02 -9.656057506799697876e-02 -6.277694366872310638e-03 -2.723976671695709229e-01 -1.458866745233535767e-01 -2.199774794280529022e-02 -5.852343887090682983e-02 8.224818110466003418e-02 1.173868998885154724e-01 1.958289444446563721e-01 -9.288801997900009155e-02 -1.550613194704055786e-01
7.635577768087387085e-02 1.274581700563430786e-01 -1.729961484670639038e-01 -9.862791001796722412e-02 -1.340321749448776245e-01 -4.391963128000497818e-03 1.874159723520278931e-01 -2.623109221458435059e-01 -1.652804389595985413e-02 4.851298779249191284e-02 2.151269838213920593e-02 3.729293867945671082e-02 -2.622185945510864258e-01 4.097787663340568542e-02 -3.023737967014312744e-01 -5.704421550035476685e-02 9.749498218297958374e-02 1.643003709614276886e-02 1.880824863910675049e-01 1.517134308815002441e-01 -1.639304012060165405e-01 -1.951393187046051025e-01 -1.756383925676345825e-01 1.399991214275360107e-01 1.297332793474197388e-01 7.163956761360168457e-02 2.350970953702926636e-01 -3.610736876726150513e-02 -2.696301974356174469e-02 1.101877260953187943e-02 -3.794005215167999268e-01 -4.897474050521850586e-01
5.230188369750976562e-02 -1.781595349311828613e-01 -1.321472376585006714e-01 -3.151040151715278625e-02 9.089816361665725708e-02 -5.595366656780242920e-02 4.552851617336273193e-01 2.108249068260192871e-01 2.335732877254486084e-01 6.864423304796218872e-02 -6.317318230867385864e-02 -1.314807683229446411e-01 -1.513270437717437744e-01 -9.094502031803131104e-02 -1.514427065849304199e-01 1.706439442932605743e-02 3.386386036872863770e-01 -1.173101272433996201e-02 -1.240313127636909485e-01 1.091300323605537415e-01 -4.525807499885559082e-01 -1.327665299177169800e-01 1.122758910059928894e-01 1.796594560146331787e-01 1.274873465299606323e-01 4.063567519187927246e-02 1.755989193916320801e-01 -8.705224096775054932e-02 1.229920312762260437e-01 9.216739237308502197e-02 -1.233840361237525940e-01 -2.106895297765731812e-01
-9.942473471164703369e-02 5.382717028260231018e-02 -2.532436251640319824e-01 -1.257106009870767593e-02 1.314307153224945068e-01 3.019922375679016113e-01 1.572252959012985229e-01 -5.282533168792724609e-02 8.761379867792129517e-02 -1.694236397743225098e-01 3.594441115856170654e-01 -1.643914431333541870e-01 -3.300996720790863037e-01 2.153271734714508057e-01 -5.718556046485900879e-02 -1.339871585369110107e-01 -1.161164343357086182e-01 8.198996633291244507e-02 1.976216435432434082e-01 1.190645396709442139e-01 9.595914930105209351e-02 -6.720466911792755127e-02 9.353259205818176270e-02 -1.888324618339538574e-01 -2.068599313497543335e-01 2.138952761888504028e-01 -3.629113361239433289e-02 -2.402616739273071289e-01 -1.382441520690917969e-01 9.321430698037147522e-03 -2.327821105718612671e-01 -2.554338872432708740e-01
1.399896740913391113e-01 -1.964028328657150269e-01 -1.442023515701293945e-01 -1.204602271318435669e-01 2.511162757873535156e-01 1.656617820262908936e-01 3.782164677977561951e-02 3.793526813387870789e-02 -1.127302572131156921e-01 -1.028449535369873047e-01 1.120885536074638367e-01 -1.185118313878774643e-02 -3.201740682125091553e-01 -8.094937354326248169e-02 -1.752490401268005371e-01 2.201125398278236389e-02 2.092943340539932251e-01 1.458381414413452148e-01 3.448950946331024170e-01 4.127438366413116455e-02 -1.109932586550712585e-01 -1.550202667713165283e-01 -1.504309754818677902e-02 -2.053427994251251221e-01 -2.352383434772491455e-01 5.849251151084899902e-02 2.843793332576751709e-01 -3.770591020584106445e-01 1.472458094358444214e-01 1.837104111909866333e-01 -1.679373383522033691e-01 -8.361381292343139648e-02
2.591627240180969238e-01 -1.454628724604845047e-02 -1.165848523378372192e-01 -9.003708511590957642e-02 -1.679242551326751709e-01 2.023009508848190308e-01 4.542109742760658264e-02 -1.850089132785797119e-01 1.856945455074310303e-01 3.169384226202964783e-02 3.202782869338989258e-01 -1.036985516548156738e-01 -2.421938255429267883e-02 -5.094085633754730225e-02 2.317357361316680908e-01 -4.672609642148017883e-02 -1.015712544322013855e-01 -3.309151530265808105e-02 1.603601872920989990e-01 1.159902364015579224e-01 -3.781465291976928711e-01 -1.527274958789348602e-02 2.226881086826324463e-01 -1.388344466686248779e-01 1.907739490270614624e-01 5.260575935244560242e-02 2.299222797155380249e-01 1.066312864422798157e-01 1.162160262465476990e-01 2.011243551969528198e-01 -2.808122932910919189e-01 -3.142300546169281006e-01
1.041677594184875488e-01 -4.423914849758148193e-02 -1.480151116847991943e-01 -3.040038421750068665e-02 2.538622915744781494e-01 3.091638684272766113e-01 8.420032262802124023e-02 5.253533646464347839e-02 3.470002114772796631e-02 -5.215682834386825562e-02 5.253761410713195801e-01 -2.885804176330566406e-01 -2.000909298658370972e-01 7.382298260927200317e-02 -4.425037652254104614e-02 2.092886716127395630e-01 -2.001937031745910645e-01 -1.159883737564086914e-01 -1.754046604037284851e-02 1.028858721256256104e-01 -7.689519971609115601e-02 -6.437812745571136475e-02 -6.354528665542602539e-02 1.067385971546173096e-01 -1.658615767955780029e-01 1.793069094419479370e-01 6.880502402782440186e-02 -1.974275857210159302e-01 -1.540887802839279175e-01 1.053943037986755371e-01 -2.909758388996124268e-01 -1.649499237537384033e-01
-1.435805112123489380e-01 3.590528294444084167e-02 2.556745707988739014e-02 -3.747863322496414185e-02 -9.790430963039398193e-02 1.530229747295379639e-01 2.155248522758483887e-01 -2.280237153172492981e-02 3.670873641967773438e-01 -1.631802320480346680e-01 1.522269397974014282e-01 -3.869258165359497070e-01 2.069380134344100952e-01 -1.473254114389419556e-01 2.465582191944122314e-01 -1.036024317145347595e-01 3.806105852127075195e-01 1.274405419826507568e-01 5.722254887223243713e-02 9.065765142440795898e-02 -9.939272701740264893e-02 1.785515397787094116e-01 8.502960205078125000e-03 1.682356595993041992e-01 1.709525436162948608e-01 4.956866800785064697e-02 8.536652475595474243e-02 -7.400192320346832275e-02 1.402451694011688232e-01 2.193157076835632324e-01 -2.393129616975784302e-01 -1.163126826286315918e-01
1.036224290728569031e-01 -5.136378481984138489e-02 -4.905498027801513672e-02 -1.780943572521209717e-01 -2.121746838092803955e-01 1.013842746615409851e-01 1.473748683929443359e-01 1.279388554394245148e-02 1.498177945613861084e-01 -3.937950730323791504e-02 2.710376977920532227e-01 -1.569338589906692505e-01 1.454810351133346558e-01 2.536564767360687256e-01 -1.623162329196929932e-01 1.243159323930740356e-01 2.525072693824768066e-01 -2.035105675458908081e-01 1.764110056683421135e-03 1.091659441590309143e-01 -5.151248723268508911e-02 -8.824335038661956787e-02 -6.889809668064117432e-02 -9.021264314651489258e-02 1.238016933202743530e-01 2.971944212913513184e-01 3.079501986503601074e-01 -1.161662340164184570e-01 2.217439264059066772e-01 3.856785595417022705e-01 -1.915532201528549194e-01 -1.972674876451492310e-01
-3.514549881219863892e-02 -1.116778478026390076e-01 -2.979710400104522705e-01 2.407293766736984253e-01 6.356316059827804565e-02 -5.076208617538213730e-03 2.198776751756668091e-01 9.323508292436599731e-02 1.419173032045364380e-01 2.573766000568866730e-02 -8.045127987861633301e-02 -1.624595224857330322e-01 -2.072566300630569458e-01 -2.009688764810562134e-01 -2.739501297473907471e-01 -1.931127607822418213e-01 1.036892309784889221e-01 7.003121823072433472e-02 1.490872502326965332e-01 4.724498987197875977e-01 -2.785247862339019775e-01 -6.601445376873016357e-02 -3.203044459223747253e-02 9.380691498517990112e-02 4.560599848628044128e-02 2.632080018520355225e-01 2.599035203456878662e-01 1.809271634556353092e-03 5.734347552061080933e-02 -4.618158936500549316e-02 -1.472921967506408691e-01 -1.010845080018043518e-01
1.868767887353897095e-01 1.146442070603370667e-02 -1.366973668336868286e-01 -2.702313065528869629e-01 -1.250397041440010071e-02 4.381493106484413147e-02 8.445144630968570709e-03 1.507355123758316040e-01 5.842616036534309387e-02 5.688727274537086487e-02 2.723825871944427490e-01 -3.814779818058013916e-01 6.962749641388654709e-03 1.491441726684570312e-01 6.522487848997116089e-02 -2.385130897164344788e-02 -1.680570691823959351e-01 5.571213737130165100e-02 6.239185109734535217e-02 1.503806561231613159e-01 -3.328321576118469238e-01 1.193674430251121521e-01 7.160977274179458618e-02 -3.663154244422912598e-01 6.296574324369430542e-02 1.225804015994071960e-01 2.489467114210128784e-01 1.166901290416717529e-01 5.862015113234519958e-02 1.758064478635787964e-01 -2.531584501266479492e-01 -2.822636961936950684e-01
1.023314893245697021e-01 -1.304005682468414307e-01 -1.248331740498542786e-01 6.758569180965423584e-02 1.375170797109603882e-01 2.918242216110229492e-01 1.046024858951568604e-01 5.747211724519729614e-02 -1.314397901296615601e-02 1.070173829793930054e-02 5.948934555053710938e-01 -3.090225458145141602e-01 -1.881713718175888062e-01 9.105226397514343262e-02 -2.591781690716743469e-02 4.631625488400459290e-02 -2.101232260465621948e-01 -9.419456124305725098e-02 -1.267015561461448669e-02 1.866394728422164917e-01 -1.020905300974845886e-01 -1.058748587965965271e-01 -2.796497195959091187e-02 3.502834960818290710e-02 -2.226641029119491577e-01 1.833341717720031738e-01 9.467825293540954590e-02 -1.645799428224563599e-01 1.809606887400150299e-02 3.562238067388534546e-02 -2.866416871547698975e-01 -1.523088365793228149e-01
-4.145633056759834290e-02 -1.646035313606262207e-01 -4.692102223634719849e-02 -2.344991862773895264e-01 -3.211115598678588867e-01 1.169330775737762451e-01 1.177916396409273148e-02 -7.398621737957000732e-02 7.279853522777557373e-02 -3.581695631146430969e-02 2.263430804014205933e-01 -1.097744777798652649e-01 -1.443860679864883423e-01 -5.814815685153007507e-02 1.749311946332454681e-02 6.394769996404647827e-03 2.420642375946044922e-01 -2.114834487438201904e-01 -5.637929216027259827e-02 -7.575324922800064087e-02 -2.800622582435607910e-01 5.429553613066673279e-02 -2.211443781852722168e-01 -1.239821538329124451e-01 1.341145038604736328e-01 3.913056552410125732e-01 2.590759992599487305e-01 -2.171998471021652222e-01 9.374579042196273804e-02 2.844151556491851807e-01 -2.313363254070281982e-01 -1.032508835196495056e-01
-2.715510316193103790e-02 2.326811663806438446e-02 -3.666833639144897461e-01 -2.060181051492691040e-01 3.049160838127136230e-01 1.209730654954910278e-01 1.929738819599151611e-01 -9.798874706029891968e-02 1.066412497311830521e-02 4.994840547442436218e-02 -3.985541686415672302e-02 -2.072251439094543457e-01 -2.806128561496734619e-01 -8.543966710567474365e-02 5.820024386048316956e-02 -3.393952548503875732e-01 4.454926401376724243e-02 -2.379848957061767578e-01 -6.556993722915649414e-02 9.294929355382919312e-02 -1.604411005973815918e-01 -5.070733372122049332e-03 -1.569435894489288330e-01 4.174797236919403076e-02 1.669054180383682251e-01 1.662708260118961334e-02 6.677329540252685547e-02 -2.958341538906097412e-01 2.979659438133239746e-01 8.681313693523406982e-02 -9.986926615238189697e-02 -2.559427022933959961e-01
1.921795010566711426e-01 2.167050540447235107e-02 -3.804416954517364502e-02 -4.033063650131225586e-01 -2.160244882106781006e-01 -1.491202320903539658e-02 3.223800659179687500e-01 2.352896928787231445e-01 2.543478272855281830e-02 -1.679411679506301880e-01 1.593808233737945557e-01 -2.192538976669311523e-01 -3.498280420899391174e-02 1.499244570732116699e-01 1.215939968824386597e-01 -7.109051942825317383e-02 5.649967119097709656e-02 -4.644843190908432007e-02 2.890771031379699707e-01 1.325607448816299438e-01 -1.157194375991821289e-01 2.025182694196701050e-01 -1.163844950497150421e-02 3.596026077866554260e-02 -4.198712855577468872e-02 6.715954095125198364e-02 5.824805051088333130e-02 -3.000081479549407959e-01 -1.751578152179718018e-01 4.345816373825073242e-02 -2.302370965480804443e-01 -3.144506216049194336e-01
-1.011146456003189087e-01 1.271491348743438721e-01 -6.296927481889724731e-02 -1.048988103866577148e-01 9.314951300621032715e-02 1.979948729276657104e-01 3.014032840728759766e-01 -1.760333627462387085e-01 1.142213493585586548e-01 -7.730749249458312988e-02 -4.702772945165634155e-02 -1.448258757591247559e-01 8.199473470449447632e-02 -9.834389388561248779e-02 -6.874193903058767319e-03 9.925571270287036896e-03 1.542718261480331421e-01 2.498901449143886566e-02 4.394007623195648193e-01 -3.540831804275512695e-02 -1.916529685258865356e-01 1.239124014973640442e-01 1.483661979436874390e-01 1.733022741973400116e-02 -1.102127805352210999e-01 2.518442869186401367e-01 5.061581730842590332e-01 -9.069989621639251709e-02 -1.227196399122476578e-02 -4.670768603682518005e-02 -2.424854785203933716e-01 1.894855052232742310e-01
7.210063934326171875e-02 7.342302799224853516e-02 9.320519119501113892e-02 -1.674748212099075317e-01 -1.774644404649734497e-01 -9.315005689859390259e-02 3.610938787460327148e-01 1.601387560367584229e-01 1.302070356905460358e-02 -3.531247749924659729e-02 2.519652545452117920e-01 -3.519751727581024170e-01 -3.400859236717224121e-02 2.316451668739318848e-01 -1.921048164367675781e-01 -5.506284162402153015e-02 1.123337168246507645e-02 -1.048456355929374695e-01 1.182421222329139709e-01 9.967488236725330353e-03 -2.044287621974945068e-01 2.882415354251861572e-01 1.480499207973480225e-01 -2.537795901298522949e-01 1.926630586385726929e-01 2.137495577335357666e-01 2.317860573530197144e-01 -1.564400643110275269e-01 -3.752635046839714050e-02 1.937403082847595215e-01 -7.522996515035629272e-02 -1.758529394865036011e-01
5.333053693175315857e-02 2.064196616411209106e-01 -9.224450588226318359e-02 1.279687136411666870e-02 2.813868224620819092e-02 -5.451256781816482544e-02 4.174719378352165222e-02 9.730835258960723877e-02 3.520441949367523193e-01 -7.734511047601699829e-02 2.966128587722778320e-01 -2.617988288402557373e-01 2.508655562996864319e-02 -3.179015517234802246e-01 -6.959320511668920517e-03 9.067244827747344971e-02 2.623490393161773682e-01 2.897180020809173584e-01 2.422203123569488525e-01 1.299856007099151611e-01 2.452897727489471436e-01 1.172391548752784729e-01 -2.556382119655609131e-02 -1.051046922802925110e-01 1.871860399842262268e-02 9.983754158020019531e-02 1.582261174917221069e-01 -2.420801967382431030e-01 1.855105906724929810e-01 1.713044792413711548e-01 -2.401155382394790649e-01 7.203215360641479492e-02
2.597979307174682617e-01 -8.958115242421627045e-03 4.731231555342674255e-02 -1.613032966852188110e-01 8.701575547456741333e-02 9.251311421394348145e-02 6.425177305936813354e-02 6.863512843847274780e-02 1.603152304887771606e-01 -2.368018180131912231e-01 3.395273089408874512e-01 -1.357568055391311646e-01 -1.370702590793371201e-02 3.450124338269233704e-02 3.053668141365051270e-02 1.527955755591392517e-03 -2.271589338779449463e-01 1.457817107439041138e-01 3.369345963001251221e-01 -2.148243933916091919e-01 -2.654750943183898926e-01 1.980777680873870850e-01 -7.888776063919067383e-02 -2.346450686454772949e-01 -7.228662818670272827e-02 1.052382737398147583e-01 1.669370234012603760e-01 -1.086501777172088623e-01 -8.266340941190719604e-02 2.239240854978561401e-01 -2.259731292724609375e-01 -3.063763082027435303e-01
1.187119260430335999e-01 1.520464122295379639e-01 -3.706861287355422974e-02 -1.495257318019866943e-01 -1.261076480150222778e-01 2.504338324069976807e-01 1.559431403875350952e-01 -1.680027842521667480e-01 1.344839632511138916e-01 7.978790998458862305e-02 -2.595791220664978027e-02 -1.983182281255722046e-01 -1.006679609417915344e-01 2.195762656629085541e-02 -3.593947291374206543e-01 -8.857508003711700439e-02 3.357206881046295166e-01 -7.757363468408584595e-02 8.901839703321456909e-02 1.734521836042404175e-01 -3.008092343807220459e-01 -2.095775455236434937e-01 -2.594589591026306152e-01 3.073798716068267822e-01 2.598505467176437378e-02 1.367675215005874634e-01 2.279921770095825195e-01 -2.974136359989643097e-02 -3.989159688353538513e-02 1.199441626667976379e-01 -1.583233773708343506e-01 -1.719758659601211548e-01
2.280765622854232788e-01 -1.480107158422470093e-01 1.328964978456497192e-01 1.682603061199188232e-01 -5.141042172908782959e-02 8.451815694570541382e-02 7.699780911207199097e-02 -7.554472237825393677e-02 3.268377780914306641e-01 -2.644906193017959595e-02 -3.897611796855926514e-02 -4.061623811721801758e-01 -1.341387927532196045e-01 -1.228258609771728516e-01 3.266152739524841309e-02 -1.185723692178726196e-01 1.160120517015457153e-01 -2.140036411583423615e-02 8.973383158445358276e-02 6.908778566867113113e-03 -1.189279481768608093e-01 -1.714252233505249023e-01 -3.693112730979919434e-02 -2.745043635368347168e-01 -1.563967019319534302e-01 -7.808924466371536255e-02 3.297092393040657043e-03 -1.714744865894317627e-01 -6.294427812099456787e-02 1.889175176620483398e-01 -2.408481687307357788e-01 -4.863826334476470947e-01
2.156010568141937256e-01 -4.196432977914810181e-02 -4.590878486633300781e-01 -7.748693693429231644e-03 -4.847283288836479187e-02 1.276835501194000244e-01 8.057223260402679443e-02 1.867253915406763554e-03 3.969371318817138672e-02 3.410967439413070679e-02 -5.408946424722671509e-02 -7.336100190877914429e-02 -1.957184821367263794e-01 2.001382559537887573e-01 1.395855192095041275e-02 5.538465827703475952e-02 -8.156339079141616821e-02 -1.216493919491767883e-01 1.592004001140594482e-01 2.190473228693008423e-01 -1.936749666929244995e-01 -1.351624429225921631e-01 2.972106821835041046e-02 3.333502635359764099e-02 1.228454988449811935e-02 3.994611501693725586e-01 2.975515723228454590e-01 8.224485069513320923e-02 9.177288413047790527e-02 -1.527137216180562973e-02 -3.561047315597534180e-01 -2.829790115356445312e-01
-1.649342179298400879e-01 1.450394839048385620e-01 5.176863446831703186e-02 -7.533176243305206299e-02 4.548738524317741394e-02 1.796400994062423706e-01 2.808650434017181396e-01 -9.133493155241012573e-02 -1.577271819114685059e-01 1.203496754169464111e-01 1.555107831954956055e-01 -4.614699780941009521e-01 -2.603520452976226807e-01 6.501351296901702881e-02 -4.896723851561546326e-02 1.927726566791534424e-01 2.657492756843566895e-01 2.059124410152435303e-01 1.035059317946434021e-01 2.209162414073944092e-01 -1.765236109495162964e-01 -1.610786318778991699e-01 -1.222333684563636780e-01 -1.588384956121444702e-01 2.012779414653778076e-01 4.244645591825246811e-03 1.199661493301391602e-01 8.050639182329177856e-02 2.437098771333694458e-01 -7.284218817949295044e-02 -1.360059827566146851e-01 -1.391028910875320435e-01
2.466515265405178070e-02 -1.539696455001831055e-01 -9.805611521005630493e-02 -1.387016102671623230e-02 -5.945919081568717957e-02 3.001614511013031006e-01 1.525076180696487427e-01 -3.608940169215202332e-02 1.187825798988342285e-01 3.638760372996330261e-02 -1.140713691711425781e-01 -2.076949924230575562e-01 -1.217268630862236023e-01 1.483652591705322266e-01 -2.804488539695739746e-01 -7.485647499561309814e-02 3.217104077339172363e-01 -5.503442883491516113e-02 -5.240070819854736328e-02 2.911609113216400146e-01 -1.977728456258773804e-01 -9.138811379671096802e-02 -2.732396721839904785e-01 1.329810023307800293e-01 1.020901873707771301e-01 2.841079235076904297e-01 1.782198846340179443e-01 3.060593269765377045e-02 -4.588920995593070984e-02 1.854580938816070557e-01 -3.231867253780364990e-01 -2.374258786439895630e-01
1.708190888166427612e-02 2.690624296665191650e-01 -5.243209376931190491e-02 8.475314825773239136e-02 -2.645748201757669449e-03 2.741476520895957947e-02 3.371384441852569580e-01 -7.200939115136861801e-03 1.562392860651016235e-01 -8.155558025464415550e-04 -3.095082938671112061e-02 -1.428489387035369873e-01 -2.266156375408172607e-01 4.121452271938323975e-01 -6.089907139539718628e-02 -1.193302497267723083e-01 -3.111135773360729218e-02 1.324150413274765015e-01 5.728536844253540039e-02 3.513599559664726257e-02 -1.899312436580657959e-01 2.282948419451713562e-02 5.675569549202919006e-02 1.330798305571079254e-02 -3.995040953159332275e-01 3.900116682052612305e-01 6.442767381668090820e-02 -2.589992284774780273e-01 -9.285342693328857422e-02 -1.208557747304439545e-02 -1.778848171234130859e-01 -1.777653545141220093e-01
-2.419651895761489868e-01 -1.453552395105361938e-01 9.455672651529312134e-02 -1.911514252424240112e-01 1.278092116117477417e-01 2.589025795459747314e-01 1.591901481151580811e-01 2.738339640200138092e-02 1.142923831939697266e-01 -6.096973642706871033e-02 5.773671343922615051e-02 -2.380257397890090942e-01 -6.324116885662078857e-02 1.080523282289505005e-01 -1.296399086713790894e-01 7.314352691173553467e-02 1.118592992424964905e-01 2.811912074685096741e-02 1.068109944462776184e-01 1.521936208009719849e-01 -4.216499328613281250e-01 4.982610419392585754e-02 2.342716753482818604e-01 6.701315194368362427e-02 2.160600423812866211e-01 1.489253938198089600e-01 5.076615512371063232e-02 3.961262404918670654e-01 3.171928972005844116e-02 1.511579006910324097e-01 -2.738968133926391602e-01 -1.898382753133773804e-01
2.283104062080383301e-01 -6.230325251817703247e-02 -9.918834269046783447e-02 -2.077254503965377808e-01 4.184081777930259705e-02 1.279389392584562302e-02 6.017511710524559021e-02 1.250609904527664185e-01 1.201828494668006897e-01 -1.821017414331436157e-01 2.694533765316009521e-01 -5.367183685302734375e-01 1.182234510779380798e-01 -7.505362853407859802e-03 -6.474558264017105103e-02 -2.755364030599594116e-02 1.918624043464660645e-01 -2.228040546178817749e-01 1.849643187597393990e-03 1.554765105247497559e-01 1.093665510416030884e-01 2.550845146179199219e-01 1.458991765975952148e-01 4.484769329428672791e-02 -1.419887095689773560e-01 1.118599995970726013e-01 1.236707642674446106e-01 -1.436818689107894897e-01 -3.337683677673339844e-01 1.258741170167922974e-01 -9.171736985445022583e-02 -1.653530299663543701e-01
-1.468179523944854736e-01 -2.399209588766098022e-01 -5.914746969938278198e-02 -1.174968108534812927e-01 -8.034327626228332520e-02 1.216157302260398865e-01 2.477874755859375000e-01 3.849344700574874878e-02 4.417239725589752197e-01 4.441785439848899841e-02 -3.373381495475769043e-02 -1.486272811889648438e-01 -5.649944022297859192e-02 -7.327199727296829224e-02 -2.485715299844741821e-01 -1.888935081660747528e-02 1.322048604488372803e-01 9.853819012641906738e-02 1.018314436078071594e-01 1.979897469282150269e-01 -3.729954361915588379e-01 -1.877902299165725708e-01 -1.685419082641601562e-01 1.421265155076980591e-01 -6.381948292255401611e-02 2.001790702342987061e-01 3.006975650787353516e-01 -8.673480898141860962e-02 -1.678643077611923218e-01 -4.669303074479103088e-02 -6.710051745176315308e-02 -2.274287194013595581e-01
-6.523016840219497681e-02 -1.201735287904739380e-01 -2.586362063884735107e-01 1.980356872081756592e-01 1.980431824922561646e-01 1.781123280525207520e-01 1.783037185668945312e-01 -1.330211162567138672e-01 1.557825803756713867e-01 -1.319128787145018578e-03 4.569908082485198975e-01 -1.214318498969078064e-01 -2.883223295211791992e-01 8.409089595079421997e-02 -1.816870868206024170e-01 -3.088176250457763672e-02 -2.340276986360549927e-01 3.438664227724075317e-02 9.464351087808609009e-02 -3.452638536691665649e-02 -5.765463411808013916e-02 3.350872918963432312e-02 2.173126488924026489e-02 -9.317434579133987427e-02 -5.877668038010597229e-02 1.658317595720291138e-01 1.523412317037582397e-01 -3.738292157649993896e-01 -1.973491758108139038e-01 -1.189144030213356018e-01 -2.031759917736053467e-01 -1.214872449636459351e-01
2.951735556125640869e-01 -6.074003875255584717e-02 -4.622551500797271729e-01 -2.034644931554794312e-01 9.730306267738342285e-02 2.831181883811950684e-01 1.462222486734390259e-01 2.116757445037364960e-02 1.060802489519119263e-01 -1.778650581836700439e-01 -3.930483013391494751e-02 -2.640734612941741943e-01 -1.323838979005813599e-01 -7.879060506820678711e-02 -2.025749683380126953e-01 -9.563595056533813477e-02 6.588757038116455078e-02 2.296235412359237671e-02 -1.768290251493453979e-01 1.373177915811538696e-01 -3.063164651393890381e-01 -9.607577323913574219e-02 -1.064292341470718384e-01 1.414031088352203369e-01 8.236221224069595337e-02 3.065611124038696289e-01 1.313706934452056885e-01 -8.565670996904373169e-02 -5.456889979541301727e-03 1.238833144307136536e-01 -1.382662057876586914e-01 -7.307296246290206909e-02
1.586020290851593018e-01 7.740017771720886230e-02 5.741321295499801636e-02 9.322930872440338135e-02 -1.580922007560729980e-01 8.398319035768508911e-02 3.526001870632171631e-01 9.290666133165359497e-02 -1.907516084611415863e-02 -4.682000353932380676e-02 2.433743178844451904e-01 -1.549925059080123901e-01 -2.772637307643890381e-01 1.174253001809120178e-01 -4.430464282631874084e-02 1.494177430868148804e-01 2.999698221683502197e-01 4.353810250759124756e-01 2.062746137380599976e-01 1.216120794415473938e-01 -1.331003457307815552e-01 2.304015867412090302e-02 -3.139727190136909485e-02 1.687363386154174805e-01 5.453435704112052917e-03 -1.760739237070083618e-01 2.431312352418899536e-01 1.604986488819122314e-01 -1.979197710752487183e-01 9.688430279493331909e-02 -1.855610460042953491e-01 -8.730360120534896851e-02
1.056612879037857056e-01 -1.657293140888214111e-01 -3.335180282592773438e-01 -1.654604822397232056e-01 3.039604723453521729e-01 1.187149062752723694e-01 -9.683599695563316345e-03 -9.012792259454727173e-03 1.461850106716156006e-01 1.101018115878105164e-01 2.482614070177078247e-01 -1.479450613260269165e-01 -7.141742855310440063e-02 -1.812100708484649658e-01 -1.336693018674850464e-01 -6.352135539054870605e-02 3.018421353772282600e-03 3.834423422813415527e-02 1.445299535989761353e-01 -1.064575538039207458e-01 1.584331989288330078e-01 7.283455133438110352e-02 -2.273311913013458252e-01 -5.527635663747787476e-02 -5.278000980615615845e-02 1.073447540402412415e-01 4.020667076110839844e-01 -2.953943014144897461e-01 1.826287806034088135e-02 1.581456065177917480e-01 -3.217158317565917969e-01 -1.683234870433807373e-01
-8.257360756397247314e-02 1.667983978986740112e-01 -2.087591961026191711e-02 9.311772137880325317e-02 1.741829328238964081e-02 2.190832793712615967e-01 2.161754220724105835e-01 -7.930982857942581177e-02 1.188699826598167419e-01 3.781560808420181274e-02 1.843529492616653442e-01 -2.194193601608276367e-01 6.692279130220413208e-02 4.622889682650566101e-03 1.531736701726913452e-01 -1.180598586797714233e-01 -1.728829182684421539e-02 1.615853011608123779e-01 2.200475782155990601e-01 1.520133763551712036e-01 1.243780776858329773e-01 1.725534349679946899e-01 4.144835174083709717e-01 1.061044111847877502e-01 -1.547552794218063354e-01 1.386771649122238159e-01 2.670670747756958008e-01 -5.237890407443046570e-02 1.728801429271697998e-02 3.437575995922088623e-01 -3.536100387573242188e-01 -1.683593392372131348e-01
1.050014793872833252e-01 -1.673454791307449341e-01 -1.661108136177062988e-01 4.336911439895629883e-02 2.512295842170715332e-01 2.965271472930908203e-01 4.638630896806716919e-02 1.193463802337646484e-03 6.643812358379364014e-02 2.056711167097091675e-02 5.188916921615600586e-01 -3.184893727302551270e-01 -1.882460862398147583e-01 9.364990144968032837e-02 -2.338059805333614349e-02 -3.750649839639663696e-02 -2.146575152873992920e-01 1.466648429632186890e-01 8.849358558654785156e-02 2.825247123837471008e-02 -3.870227187871932983e-02 -5.348649621009826660e-02 -3.510609269142150879e-02 -6.950498372316360474e-02 -2.635309696197509766e-01 1.462879478931427002e-01 9.910291433334350586e-02 -1.656076163053512573e-01 -1.433434188365936279e-01 -5.120056122541427612e-02 -2.852483093738555908e-01 -1.932514756917953491e-01
4.014279246330261230e-01 2.111227512359619141e-01 3.456830605864524841e-02 1.301275566220283508e-02 7.300522923469543457e-02 3.482121825218200684e-01 2.119245678186416626e-01 4.189299361314624548e-04 -1.422221586108207703e-02 1.184274554252624512e-01 -9.163605421781539917e-02 -1.763885319232940674e-01 -1.436636149883270264e-01 1.258350461721420288e-01 -1.262771934270858765e-01 -2.600839436054229736e-01 2.304043620824813843e-01 -5.001782253384590149e-02 1.739930510520935059e-01 1.289131045341491699e-01 -2.021379619836807251e-01 3.081520088016986847e-02 1.962575763463973999e-01 -2.124088257551193237e-01 -1.037151664495468140e-01 2.854873538017272949e-01 -1.503523737192153931e-01 4.631900042295455933e-02 1.625404506921768188e-01 1.026807427406311035e-01 -7.797168940305709839e-02 -2.442263662815093994e-01
2.263634800910949707e-01 9.760850667953491211e-02 2.612432092428207397e-02 1.171558424830436707e-01 -1.296417862176895142e-01 2.749431431293487549e-01 1.607045978307723999e-01 -2.410715818405151367e-01 2.083103656768798828e-01 -2.130946516990661621e-02 2.321792989969253540e-01 -1.324077993631362915e-01 -3.793464973568916321e-02 8.946722745895385742e-02 -3.090782463550567627e-01 -2.835675477981567383e-01 -5.320676416158676147e-02 1.557976603507995605e-01 2.127977758646011353e-01 4.265215247869491577e-02 -3.079305589199066162e-01 7.610981166362762451e-02 6.980820745229721069e-02 1.806551963090896606e-01 -1.075438484549522400e-01 -1.732747256755828857e-01 2.957760095596313477e-01 1.314342767000198364e-01 1.562577635049819946e-01 6.714791990816593170e-03 6.144456565380096436e-03 -2.542348504066467285e-01
-2.977259643375873566e-02 3.283354267477989197e-02 -3.722422719001770020e-01 -6.749892979860305786e-02 1.495588421821594238e-01 1.691279411315917969e-01 2.044344097375869751e-01 -1.833415925502777100e-01 2.350552976131439209e-01 -1.820391789078712463e-02 1.147408783435821533e-01 -3.584209457039833069e-02 -2.280383706092834473e-01 -3.411974059417843819e-03 -1.220495551824569702e-01 -2.591087520122528076e-01 -4.349004849791526794e-02 -7.216708362102508545e-02 -1.664763987064361572e-01 4.050149619579315186e-01 -5.259135272353887558e-03 2.090181410312652588e-01 6.850631441920995712e-03 -1.103392466902732849e-01 -5.349542945623397827e-02 6.795184221118688583e-03 1.797382235527038574e-01 -2.184278964996337891e-01 -2.892264723777770996e-01 -8.547758311033248901e-02 -1.632000505924224854e-01 -2.629642486572265625e-01
-3.204431757330894470e-02 -4.160530120134353638e-02 3.478695824742317200e-02 -8.252617716789245605e-02 -4.169474169611930847e-02 3.483954071998596191e-02 3.844709694385528564e-01 1.687730289995670319e-02 2.881573438644409180e-01 -2.414014190435409546e-01 1.376881301403045654e-01 -4.746688008308410645e-01 -1.220412403345108032e-01 -1.040936186909675598e-01 -1.711454540491104126e-01 -2.947793006896972656e-01 -1.006842404603958130e-01 2.038212567567825317e-01 1.029212847352027893e-01 6.076516583561897278e-02 -9.324626624584197998e-02 1.251693516969680786e-01 -8.696001023054122925e-02 -3.509898483753204346e-01 1.848569326102733612e-02 8.331522345542907715e-02 -1.401891186833381653e-02 1.147043332457542419e-01 2.017618529498577118e-02 1.795151829719543457e-01 -1.545479893684387207e-01 -1.115139573812484741e-01
4.537970945239067078e-02 7.642064709216356277e-03 -2.147198319435119629e-01 -2.454188019037246704e-01 1.464795619249343872e-01 4.561976343393325806e-02 2.281386703252792358e-01 -5.005181953310966492e-02 -9.572701156139373779e-02 -1.964818239212036133e-01 -6.500379648059606552e-03 -2.357118725776672363e-01 -7.255737483501434326e-02 -1.679637134075164795e-01 -2.263360619544982910e-01 6.984277628362178802e-03 2.487333118915557861e-02 -5.179461836814880371e-02 -1.248287782073020935e-02 1.117223054170608521e-01 -1.684965789318084717e-01 -1.643803864717483521e-01 -1.393735557794570923e-01 2.665331661701202393e-01 1.126202102750539780e-02 1.196855604648590088e-01 -2.591948211193084717e-02 -3.249877989292144775e-01 1.851409822702407837e-01 2.050910294055938721e-01 -3.165386021137237549e-01 -4.077258110046386719e-01
4.044210538268089294e-02 1.448009908199310303e-01 -3.892243206501007080e-01 8.154580742120742798e-02 -5.671796947717666626e-02 -1.320846527814865112e-01 1.264828592538833618e-01 -3.426303155720233917e-03 3.110523223876953125e-01 -1.304311212152242661e-02 4.510390758514404297e-02 -3.765221536159515381e-01 7.890173047780990601e-02 -1.022658050060272217e-01 -2.310740351676940918e-01 1.034792587161064148e-01 3.518894016742706299e-01 -5.085064470767974854e-02 -8.295285701751708984e-02 -4.039843380451202393e-02 5.346042290329933167e-02 1.703799068927764893e-01 -1.103556603193283081e-01 1.466165632009506226e-01 1.299074739217758179e-01 8.489286899566650391e-02 1.607798039913177490e-01 -1.379953026771545410e-01 1.660880595445632935e-01 3.500110208988189697e-01 -2.027595788240432739e-01 1.993939280509948730e-02
3.239190578460693359e-01 2.539972960948944092e-01 -1.356604248285293579e-01 4.017869755625724792e-02 -7.522090524435043335e-02 2.340199798345565796e-01 3.772459328174591064e-01 8.432555198669433594e-02 -2.392493374645709991e-02 -1.803272403776645660e-02 -2.322664484381675720e-02 1.060979813337326050e-01 -5.176067724823951721e-02 5.294484645128250122e-02 -1.119611859321594238e-01 -1.289222836494445801e-01 1.601673811674118042e-01 8.372073620557785034e-02 1.262482404708862305e-01 6.429991871118545532e-02 -3.917597234249114990e-03 -8.951422572135925293e-02 -1.088215932250022888e-01 -1.325413584709167480e-01 5.253316834568977356e-02 2.145486623048782349e-01 1.492706835269927979e-01 1.294783502817153931e-01 7.762158662080764771e-02 1.589633226394653320e-01 -4.539833068847656250e-01 -3.714250922203063965e-01
1.061208471655845642e-01 -1.713143289089202881e-01 -6.614878773689270020e-02 -7.012842595577239990e-02 5.949943140149116516e-02 6.938227266073226929e-02 3.059163391590118408e-01 9.788231551647186279e-02 2.176482081413269043e-01 5.731903016567230225e-02 -1.210661791265010834e-02 -1.729226857423782349e-01 -1.629765331745147705e-01 -7.649733126163482666e-02 1.642383337020874023e-01 -9.088309854269027710e-02 2.130100131034851074e-01 -2.604279220104217529e-01 1.437984555959701538e-01 3.832136839628219604e-02 -2.150416076183319092e-01 9.298788756132125854e-02 -8.709228038787841797e-02 -2.147490680217742920e-01 -1.604257524013519287e-01 -1.470033824443817139e-01 -8.495251089334487915e-02 1.259558647871017456e-01 -6.799341738224029541e-02 1.680014133453369141e-01 -4.233370721340179443e-01 -4.047215580940246582e-01
3.318003192543983459e-02 1.669271439313888550e-01 1.056685596704483032e-01 5.745681002736091614e-02 -1.045181676745414734e-01 -5.179032683372497559e-02 2.194686084985733032e-01 7.249123603105545044e-02 8.341166377067565918e-02 -1.913665384054183960e-01 1.569989621639251709e-01 -4.217650294303894043e-01 1.204699873924255371e-01 -1.333013735711574554e-02 5.852945894002914429e-02 -1.556301265954971313e-01 2.136653363704681396e-01 2.425937652587890625e-01 1.532699912786483765e-01 -1.638297140598297119e-01 -3.107092082500457764e-01 3.316889107227325439e-01 -9.192264080047607422e-02 -7.636036723852157593e-02 4.508248344063758850e-02 1.389022618532180786e-01 2.359609156847000122e-01 1.629558205604553223e-01 -1.160451211035251617e-02 2.523316740989685059e-01 -2.165251672267913818e-01 -1.056733280420303345e-01
2.306486070156097412e-01 -2.439940571784973145e-01 1.379087418317794800e-01 -1.122430860996246338e-01 1.324030198156833649e-02 2.952193021774291992e-01 8.087860047817230225e-02 1.042752861976623535e-01 2.998277246952056885e-01 -6.684001535177230835e-03 -1.478452533483505249e-01 -3.946026787161827087e-02 -1.577035486698150635e-01 3.543148562312126160e-02 -1.341830193996429443e-01 9.551428258419036865e-02 5.325577259063720703e-01 1.991329789161682129e-01 2.442226512357592583e-03 -1.793263852596282959e-01 -1.675280183553695679e-01 9.328696876764297485e-02 5.682277306914329529e-02 4.986134544014930725e-02 2.558383531868457794e-02 9.464611858129501343e-02 7.774716615676879883e-02 -1.976602375507354736e-01 -1.298502385616302490e-01 5.693461000919342041e-02 -2.888434827327728271e-01 -1.676820367574691772e-01
-1.902942210435867310e-01 -7.397682219743728638e-02 -1.464644074440002441e-01 -9.072099626064300537e-02 2.681579589843750000e-01 7.802079897373914719e-03 1.221453547477722168e-01 5.581617727875709534e-02 5.769149400293827057e-03 5.331145599484443665e-02 9.580492228269577026e-02 -3.935652673244476318e-01 -2.307255566120147705e-01 -6.928742676973342896e-02 2.854258008301258087e-02 2.947010286152362823e-02 -5.510455369949340820e-02 -2.056820085272192955e-03 1.827649585902690887e-02 -2.401624023914337158e-01 -7.357468456029891968e-02 -2.092508822679519653e-01 -2.047828435897827148e-01 9.797587990760803223e-02 -1.912697106599807739e-01 2.083832472562789917e-01 -1.618785038590431213e-02 -1.413685381412506104e-01 2.217287421226501465e-01 2.362357527017593384e-01 -4.662006795406341553e-01 -1.661544144153594971e-01
-7.540298253297805786e-02 2.209739089012145996e-01 -4.778581112623214722e-02 -3.864065557718276978e-02 -1.791471429169178009e-02 2.258326858282089233e-01 3.288783431053161621e-01 -2.021391540765762329e-01 3.697036504745483398e-01 -1.344308257102966309e-01 1.055496707558631897e-01 -8.876474946737289429e-02 -7.481884956359863281e-02 -1.127628833055496216e-01 -6.016817688941955566e-02 3.759856522083282471e-01 2.755374908447265625e-01 6.183838099241256714e-02 -9.950873255729675293e-02 1.159090623259544373e-01 -2.122474163770675659e-01 -8.333223313093185425e-02 -3.775267302989959717e-02 1.503035146743059158e-02 -1.556806415319442749e-01 1.099803596735000610e-01 2.739073634147644043e-01 -4.400915652513504028e-02 7.959244400262832642e-02 2.675760984420776367e-01 -1.524906903505325317e-01 -1.819034069776535034e-01
6.179174035787582397e-02 3.956234082579612732e-02 2.643956542015075684e-01 -1.420820504426956177e-01 2.061235010623931885e-01 8.462078869342803955e-02 2.351199239492416382e-01 1.448532789945602417e-01 2.482746839523315430e-01 -1.354733258485794067e-01 1.802959144115447998e-01 -1.619877815246582031e-01 -7.354822754859924316e-02 -3.249787092208862305e-01 1.244339197874069214e-01 -1.002822443842887878e-01 2.049002349376678467e-01 3.869833797216415405e-02 3.206710144877433777e-02 1.558869890868663788e-02 -2.296199053525924683e-01 2.048240900039672852e-01 -1.028580311685800552e-02 -2.498276829719543457e-01 4.524220898747444153e-02 -9.366547688841819763e-03 -1.144022122025489807e-02 -2.641480565071105957e-01 2.349369525909423828e-01 2.600490748882293701e-01 -1.963470280170440674e-01 -2.606693506240844727e-01
2.285248190164566040e-01 1.216303259134292603e-01 -3.063241839408874512e-01 -3.019095025956630707e-02 2.484453767538070679e-01 1.691794395446777344e-01 1.036833971738815308e-01 6.789538264274597168e-02 -2.325531542301177979e-01 6.282973289489746094e-02 4.250233173370361328e-01 -3.551440834999084473e-01 -2.939254045486450195e-01 -8.619435876607894897e-02 -4.258672147989273071e-02 -1.538085043430328369e-01 -3.855649754405021667e-02 -5.975174531340599060e-02 8.007664978504180908e-02 1.451234668493270874e-01 -7.970361411571502686e-02 -6.461156159639358521e-02 -3.147809505462646484e-01 -4.781383275985717773e-02 -7.600081712007522583e-02 1.302001904696226120e-02 5.533033609390258789e-02 1.502090250141918659e-03 -1.347378268837928772e-02 -2.423762828111648560e-01 -1.646043509244918823e-01 -9.473380446434020996e-02
-1.051793172955513000e-01 1.673421263694763184e-01 -2.086122930049896240e-01 -6.876449286937713623e-02 -6.320173293352127075e-02 3.044680878520011902e-02 3.070949912071228027e-01 -2.757945656776428223e-01 1.721285879611968994e-01 -2.100759744644165039e-01 7.278300076723098755e-02 -3.073361217975616455e-01 1.013477519154548645e-01 -2.132610827684402466e-01 -9.579350799322128296e-02 2.643051743507385254e-01 3.152351379394531250e-01 2.115554809570312500e-01 1.399344205856323242e-01 2.842313945293426514e-01 3.540918976068496704e-02 -1.041469499468803406e-01 -8.108409494161605835e-02 -8.219020068645477295e-02 2.554346434772014618e-02 5.460711568593978882e-02 2.591643333435058594e-01 8.031411468982696533e-02 -1.179145723581314087e-01 9.844748303294181824e-03 -1.984803229570388794e-01 -1.688847690820693970e-01
-1.022650152444839478e-01 1.907672733068466187e-01 -5.788679700344800949e-03 1.877492517232894897e-01 1.231010705232620239e-01 8.147963136434555054e-02 1.292485296726226807e-01 2.133597582578659058e-01 1.537007242441177368e-01 3.981568291783332825e-02 1.073900312185287476e-01 -9.403488039970397949e-02 -2.875526547431945801e-01 1.749002486467361450e-01 -3.458967804908752441e-02 3.910329192876815796e-02 2.888778448104858398e-01 -2.653215266764163971e-02 1.382483094930648804e-01 1.957838609814643860e-02 1.117398589849472046e-01 -1.192431300878524780e-01 3.219767510890960693e-01 2.531267106533050537e-01 1.197950020432472229e-01 1.558575928211212158e-01 1.546140667051076889e-02 -7.409074157476425171e-02 -1.888395398855209351e-01 3.446635007858276367e-01 -3.863421380519866943e-01 -1.614868491888046265e-01
1.440042853355407715e-01 -2.690862715244293213e-01 -1.293689012527465820e-01 -1.675747483968734741e-01 3.711008429527282715e-01 3.158903121948242188e-01 9.445300698280334473e-02 4.774394631385803223e-02 1.434809416532516479e-01 -1.292677372694015503e-01 -1.610268354415893555e-01 -1.131543517112731934e-01 -1.587248295545578003e-01 -2.613216638565063477e-01 -1.983760744333267212e-01 -1.321773789823055267e-02 1.187995001673698425e-01 2.006296813488006592e-02 1.724025905132293701e-01 -6.657311320304870605e-02 -1.892333030700683594e-01 -3.984408080577850342e-02 -2.128024697303771973e-01 1.406661719083786011e-01 4.669505730271339417e-02 7.194354385137557983e-02 8.833741396665573120e-02 -2.785615921020507812e-01 7.556787133216857910e-02 -7.658807933330535889e-02 -3.410449624061584473e-01 -1.803062260150909424e-01
2.636784501373767853e-02 -4.679914936423301697e-02 2.094412446022033691e-01 -5.974400788545608521e-02 2.736080586910247803e-01 -6.176450103521347046e-02 2.910649776458740234e-01 2.782215178012847900e-01 4.258762300014495850e-01 -1.722839027643203735e-01 2.772206962108612061e-01 -2.534192502498626709e-01 -1.177103146910667419e-01 1.643597334623336792e-01 8.369449526071548462e-02 -7.211564481258392334e-02 2.443641610443592072e-02 -1.977340131998062134e-01 -9.786757826805114746e-02 1.509779542684555054e-01 -7.593207061290740967e-02 3.438321501016616821e-02 4.364339634776115417e-02 -3.642193228006362915e-02 -1.655501425266265869e-01 4.963507503271102905e-02 9.233802556991577148e-02 -1.018267124891281128e-01 -6.793675012886524200e-03 1.348154097795486450e-01 -1.774559319019317627e-01 -3.506453335285186768e-01
9.317251294851303101e-02 -6.867199391126632690e-02 -8.897892199456691742e-03 -2.091832458972930908e-02 -9.035653434693813324e-03 2.697066068649291992e-01 1.540720462799072266e-01 -7.650493830442428589e-02 1.094242278486490250e-02 -2.766847983002662659e-02 -3.843425214290618896e-02 -3.220348954200744629e-01 -3.185831010341644287e-01 9.265470504760742188e-02 -6.821260601282119751e-02 1.633943021297454834e-01 1.621523499488830566e-01 -6.261819973587989807e-03 1.086293309926986694e-01 2.797612845897674561e-01 -1.398358345031738281e-01 -1.285512298345565796e-01 -4.707426205277442932e-02 1.108196526765823364e-01 4.102911353111267090e-01 1.843094527721405029e-01 2.237438261508941650e-01 3.091880865395069122e-02 -1.675794832408428192e-02 -1.948173493146896362e-01 -1.097764000296592712e-01 -4.069213569164276123e-01
1.626366749405860901e-02 8.078473806381225586e-02 1.438085138797760010e-01 4.565413296222686768e-02 -1.025498509407043457e-01 -1.642142073251307011e-03 1.961087733507156372e-01 -5.998429656028747559e-02 4.888853803277015686e-02 -2.485102228820323944e-02 2.118154764175415039e-01 -5.307717919349670410e-01 -2.054410576820373535e-01 3.023816049098968506e-01 -1.464973986148834229e-01 7.168176025152206421e-02 1.277466267347335815e-01 1.822740584611892700e-01 -2.333489246666431427e-02 3.028604388236999512e-01 -3.133770525455474854e-01 2.171105705201625824e-02 6.943629682064056396e-02 -1.738872230052947998e-01 1.146476194262504578e-01 -1.998446881771087646e-03 7.252522557973861694e-02 -1.114883944392204285e-01 -6.038684397935867310e-02 -1.995903253555297852e-01 2.945387922227382660e-02 -2.780305743217468262e-01
2.488793581724166870e-01 -6.748586148023605347e-02 2.266606837511062622e-01 -3.911871835589408875e-02 8.677051216363906860e-02 -8.580212295055389404e-02 3.905876576900482178e-01 -9.283286333084106445e-02 1.144984066486358643e-01 -5.486307665705680847e-02 -4.624596238136291504e-02 -1.714818924665451050e-01 -2.495408952236175537e-01 -3.075754940509796143e-01 6.217384338378906250e-02 -1.341684311628341675e-01 1.409695148468017578e-01 -1.796477735042572021e-01 1.407805532217025757e-01 9.400083869695663452e-02 6.577321141958236694e-02 -7.558211218565702438e-03 -1.392076611518859863e-01 -7.207588106393814087e-02 -6.028977409005165100e-02 9.021954238414764404e-02 1.378796249628067017e-01 -8.197952993214130402e-04 2.097096741199493408e-01 1.515455543994903564e-01 -2.579007148742675781e-01 -4.518029391765594482e-01
-1.253366172313690186e-01 -2.131809741258621216e-01 -1.324871629476547241e-01 -3.970894962549209595e-02 2.101609259843826294e-01 2.397496700286865234e-01 1.738664209842681885e-01 6.011358648538589478e-02 7.988827675580978394e-02 8.038296550512313843e-02 2.838880717754364014e-01 -1.889432072639465332e-01 -2.912902534008026123e-01 8.097503450699150562e-04 -2.460327893495559692e-01 9.062480181455612183e-02 -1.970808655023574829e-01 -1.063409633934497833e-02 5.678523704409599304e-02 -8.998338878154754639e-02 -1.615579240024089813e-02 1.092466115951538086e-01 -1.110294833779335022e-01 -1.241916567087173462e-01 -2.370839864015579224e-01 1.395874321460723877e-01 2.809872031211853027e-01 -3.611134588718414307e-01 1.780554838478565216e-02 -1.856509894132614136e-01 -2.843917608261108398e-01 -1.027547493577003479e-01
1.063904762268066406e-01 1.131814643740653992e-01 5.085564032196998596e-02 -1.222622171044349670e-01 1.007896661758422852e-01 4.521467983722686768e-01 3.301547467708587646e-02 -8.668320626020431519e-02 5.221938714385032654e-02 -1.656111031770706177e-01 -4.888186231255531311e-03 -4.620063304901123047e-01 -3.770052790641784668e-01 2.758599258959293365e-02 -7.934579253196716309e-02 -2.897824719548225403e-02 1.689121723175048828e-01 7.296951021999120712e-03 -4.352670907974243164e-02 1.366772055625915527e-01 -8.502729982137680054e-02 -1.852788925170898438e-01 2.556752040982246399e-02 -1.105982512235641479e-01 3.660028874874114990e-01 -4.706184379756450653e-03 1.429877430200576782e-01 -1.980607807636260986e-01 1.178560853004455566e-01 5.413928627967834473e-02 -1.590966880321502686e-01 4.571976140141487122e-02
-3.489016368985176086e-02 1.885644793510437012e-01 -1.680672615766525269e-01 -2.662961743772029877e-02 4.293453693389892578e-01 5.972700938582420349e-02 3.255470097064971924e-01 1.725596003234386444e-02 1.571937054395675659e-01 2.144858986139297485e-01 4.838331788778305054e-02 -9.620298445224761963e-02 -4.976767003536224365e-01 -2.838678844273090363e-02 5.093798786401748657e-02 -1.825577169656753540e-01 -5.262854974716901779e-03 1.888497173786163330e-01 1.114163920283317566e-01 -1.138787046074867249e-01 -1.578173935413360596e-01 -1.701573729515075684e-01 8.012009412050247192e-02 -8.863074332475662231e-02 1.856075674295425415e-01 1.782919019460678101e-01 9.589158743619918823e-02 -1.911362409591674805e-01 -1.136906212195754051e-03 -9.814656525850296021e-02 -1.462895125150680542e-01 -3.402161598205566406e-02
7.479234039783477783e-02 8.293924480676651001e-02 1.772159151732921600e-02 2.372342348098754883e-02 -2.813999950885772705e-01 -1.024022139608860016e-02 9.597517549991607666e-02 5.714428797364234924e-02 5.372857451438903809e-01 2.327182702720165253e-02 9.831834584474563599e-02 -1.354253590106964111e-01 -7.431228458881378174e-02 7.199255377054214478e-02 -1.879562586545944214e-01 -1.715230345726013184e-01 2.448644191026687622e-01 -1.613965928554534912e-01 1.439965367317199707e-01 6.873639672994613647e-02 -2.189593017101287842e-01 -4.308012500405311584e-02 -1.354856491088867188e-01 1.535436213016510010e-01 -1.415977627038955688e-01 -6.802517175674438477e-02 -6.271119415760040283e-02 -1.131559386849403381e-01 2.642352133989334106e-02 5.685105547308921814e-02 -3.207136690616607666e-01 -3.883372247219085693e-01
2.565362118184566498e-02 -1.087543666362762451e-01 -1.098144054412841797e-01 -7.362478226423263550e-02 4.682533815503120422e-02 8.976478129625320435e-02 1.711211353540420532e-01 -3.573685884475708008e-02 3.219280540943145752e-01 -3.364682793617248535e-01 1.946223378181457520e-01 -4.821946322917938232e-01 -9.833971410989761353e-02 3.827074542641639709e-02 -3.233962506055831909e-02 -1.216684430837631226e-01 1.163755543529987335e-02 1.580278128385543823e-01 7.778052240610122681e-02 -1.531746685504913330e-01 2.835409715771675110e-02 2.058168798685073853e-01 3.720791265368461609e-02 -2.692632079124450684e-01 -7.144768536090850830e-02 3.751228749752044678e-02 5.725925415754318237e-02 -2.549741230905056000e-02 -1.331745535135269165e-01 3.936709761619567871e-01 -2.447280883789062500e-01 -1.688461378216743469e-02
8.369684219360351562e-02 -1.079205498099327087e-01 1.976886242628097534e-01 -6.750528700649738312e-04 8.015543222427368164e-02 1.805815994739532471e-01 2.347856909036636353e-01 9.761279821395874023e-02 2.785154581069946289e-01 -3.800000548362731934e-01 2.563367784023284912e-01 -2.514759898185729980e-01 -6.923240423202514648e-02 9.398157894611358643e-02 6.985438615083694458e-02 -7.063382118940353394e-02 2.288152575492858887e-01 -7.374280132353305817e-03 -4.766639322042465210e-02 3.966890648007392883e-02 3.567044809460639954e-02 9.751138091087341309e-02 -1.292195469141006470e-01 9.561946988105773926e-02 6.280945986509323120e-02 1.573405712842941284e-01 3.690224885940551758e-01 1.759979873895645142e-01 2.623980045318603516e-01 1.143385544419288635e-01 -1.510364413261413574e-01 -2.658861577510833740e-01
1.332447514869272709e-03 -8.106441795825958252e-02 -1.529318690299987793e-01 5.076666828244924545e-03 2.235456854104995728e-01 3.246688246726989746e-01 5.879597738385200500e-02 4.985111206769943237e-02 5.874396767467260361e-03 2.374837920069694519e-02 5.008842349052429199e-01 -3.217205107212066650e-01 -2.058035582304000854e-01 2.563710324466228485e-02 -1.595727726817131042e-02 1.089042648673057556e-01 -2.841861546039581299e-01 8.527732454240322113e-03 -4.392269626259803772e-02 1.773969968780875206e-03 -3.758467361330986023e-02 -1.898715831339359283e-02 -2.799731120467185974e-02 3.772655501961708069e-02 -4.700009897351264954e-02 2.348806262016296387e-01 1.572621762752532959e-01 -3.711435496807098389e-01 -3.048219531774520874e-02 1.132446713745594025e-02 -1.966772824525833130e-01 -2.285393327474594116e-01
1.722888648509979248e-02 8.983505517244338989e-02 6.958054006099700928e-02 -1.786746829748153687e-02 6.755502521991729736e-02 2.345271557569503784e-01 1.968369781970977783e-01 2.283245921134948730e-01 -6.496350467205047607e-02 1.844365596771240234e-01 2.810203656554222107e-02 -2.758889198303222656e-01 -4.870134219527244568e-02 -1.156491413712501526e-01 -2.174872756004333496e-01 1.328238993883132935e-01 1.637188345193862915e-01 2.723794281482696533e-01 1.025916561484336853e-01 3.249848783016204834e-01 -1.939572095870971680e-01 1.926374621689319611e-02 -2.337622940540313721e-01 -7.350053638219833374e-02 1.560633033514022827e-01 -4.832885228097438812e-03 1.687419414520263672e-01 -1.078299358487129211e-01 -2.291710376739501953e-01 -2.490077614784240723e-01 -2.012329995632171631e-01 -3.248479962348937988e-01
9.922996163368225098e-02 -4.260697588324546814e-02 -4.215295314788818359e-01 9.969863295555114746e-02 -4.942356050014495850e-02 5.100032314658164978e-02 2.090559750795364380e-01 -1.162550225853919983e-01 8.787622675299644470e-03 -1.501727104187011719e-01 -1.708696968853473663e-02 -2.950742542743682861e-01 -1.684297174215316772e-01 -1.359940469264984131e-01 -1.224549189209938049e-01 -4.562601447105407715e-02 -1.400309801101684570e-01 1.640323102474212646e-01 3.111061155796051025e-01 8.128836005926132202e-02 -8.715021423995494843e-03 -1.772153079509735107e-01 -1.042760629206895828e-02 3.049804270267486572e-01 -1.220275089144706726e-01 2.578611075878143311e-01 3.000918589532375336e-02 7.731878012418746948e-02 2.648269534111022949e-01 1.132001355290412903e-01 -2.001280337572097778e-01 -2.806144058704376221e-01
1.732478141784667969e-01 -1.312156021595001221e-01 1.382963657379150391e-01 -9.281476587057113647e-02 8.010106533765792847e-02 5.591454729437828064e-02 2.655336558818817139e-01 -4.200408235192298889e-02 1.209108233451843262e-01 -3.520293235778808594e-01 2.988772988319396973e-01 -3.331764042377471924e-01 -1.344615817070007324e-01 5.984869203530251980e-04 -1.919536292552947998e-01 -1.131528839468955994e-01 -7.220673561096191406e-02 1.541573852300643921e-01 -8.460459113121032715e-02 -1.783849149942398071e-01 -1.181989610195159912e-01 1.060558259487152100e-01 2.929525636136531830e-02 -1.893415302038192749e-01 -4.432650282979011536e-02 1.939158588647842407e-01 -7.572057843208312988e-02 4.966910555958747864e-02 3.192807734012603760e-02 3.832093477249145508e-01 -2.837392985820770264e-01 -1.748526841402053833e-01
2.771552205085754395e-01 -5.320832878351211548e-02 -1.709482520818710327e-01 -1.306919306516647339e-01 -1.878438889980316162e-01 2.132733818143606186e-03 9.475454688072204590e-02 2.667445540428161621e-01 1.858980655670166016e-01 3.009692020714282990e-02 -1.231088638305664062e-01 -2.230536192655563354e-01 -1.241257339715957642e-01 -3.499604761600494385e-02 -4.062766581773757935e-02 3.509391099214553833e-02 1.432936042547225952e-01 -4.957077093422412872e-03 3.557798564434051514e-01 -7.227233052253723145e-02 -2.414949685335159302e-01 1.552309095859527588e-01 -1.301432847976684570e-01 -2.436264455318450928e-01 -8.840689063072204590e-02 3.087027370929718018e-01 1.461936086416244507e-01 8.383610099554061890e-02 -7.290564477443695068e-02 -5.451418831944465637e-02 -2.642398774623870850e-01 -3.435853719711303711e-01
-1.819984763860702515e-01 1.724631190299987793e-01 -1.506566535681486130e-02 -9.445248171687126160e-03 -3.973615765571594238e-01 3.039968013763427734e-02 1.697040200233459473e-01 -7.235021889209747314e-02 3.514817059040069580e-01 1.733066588640213013e-01 2.029171213507652283e-02 -8.358179777860641479e-02 -3.452898934483528137e-02 -2.201102077960968018e-01 -1.804350763559341431e-01 -2.916621416807174683e-02 2.417046874761581421e-01 1.152325496077537537e-01 1.243192628026008606e-01 2.086479663848876953e-01 -1.300779134035110474e-01 1.343073844909667969e-01 -1.692692935466766357e-02 -1.165303289890289307e-01 -1.840583980083465576e-02 4.255085289478302002e-01 1.216750442981719971e-01 -1.505383551120758057e-01 8.748923242092132568e-02 3.822537139058113098e-02 -2.821058332920074463e-01 -1.134304925799369812e-01
1.446461528539657593e-01 6.958424299955368042e-02 1.526961475610733032e-01 -2.708201110363006592e-01 1.401630043983459473e-01 -2.562307752668857574e-03 -3.117744438350200653e-02 1.173929125070571899e-01 2.549214661121368408e-01 -1.586886346340179443e-01 2.179467678070068359e-02 -2.740794122219085693e-01 -2.989705204963684082e-01 -2.409046292304992676e-01 4.060197994112968445e-02 1.102349162101745605e-01 2.219650447368621826e-01 -4.539282061159610748e-03 1.514341682195663452e-01 2.127815596759319305e-02 -7.518172264099121094e-02 3.758924603462219238e-01 7.952115684747695923e-02 -1.792123466730117798e-01 1.247416660189628601e-01 1.108943745493888855e-01 8.826101571321487427e-02 -1.469148993492126465e-01 2.656549215316772461e-01 1.669432371854782104e-01 -2.840104997158050537e-01 -1.476195603609085083e-01
5.450924858450889587e-02 -1.300090700387954712e-01 -1.952184736728668213e-01 -5.366904661059379578e-02 1.720444709062576294e-01 2.839139401912689209e-01 1.882305741310119629e-01 9.614703245460987091e-03 -4.193190019577741623e-03 -8.159462362527847290e-02 4.820661842823028564e-01 -2.550143897533416748e-01 -1.687271147966384888e-01 2.007429575314745307e-04 -1.397980898618698120e-01 9.850461781024932861e-02 -1.776644438505172729e-01 -4.849661886692047119e-02 8.192749321460723877e-02 1.218845695257186890e-01 8.564038574695587158e-02 -1.943387687206268311e-01 2.110969647765159607e-02 -3.609157865867018700e-03 -1.589511483907699585e-01 2.221177220344543457e-01 2.101882398128509521e-01 -2.658423781394958496e-01 -1.252873837947845459e-01 -1.145671587437391281e-02 -3.218191564083099365e-01 -1.473138928413391113e-01
2.696499228477478027e-01 1.695072501897811890e-01 -1.394168883562088013e-01 5.004524439573287964e-02 -2.833459898829460144e-02 1.267257053405046463e-02 1.713069379329681396e-01 1.594541221857070923e-01 1.063767075538635254e-01 -2.019520848989486694e-01 3.986228406429290771e-01 -2.197231799364089966e-01 6.216768920421600342e-02 -1.287122163921594620e-02 9.226271510124206543e-02 -1.518535912036895752e-01 -1.124397739768028259e-01 -5.137559771537780762e-02 3.303469121456146240e-01 -5.244221538305282593e-02 -1.454292237758636475e-01 4.275637492537498474e-02 -1.117185801267623901e-01 -2.550831735134124756e-01 5.792693700641393661e-03 1.684725657105445862e-02 6.860772520303726196e-02 -1.318528354167938232e-01 -2.004680782556533813e-01 1.295395195484161377e-01 -3.714850544929504395e-01 -2.844849228858947754e-01
-1.076576858758926392e-01 1.878882385790348053e-02 5.176125839352607727e-02 1.651996225118637085e-01 2.902140319347381592e-01 8.833031170070171356e-03 1.506820172071456909e-01 -1.709349267184734344e-02 1.550364941358566284e-01 -1.950068026781082153e-01 2.641103267669677734e-01 -1.188451126217842102e-01 -2.848633565008640289e-02 -1.037299185991287231e-01 4.301048815250396729e-02 -8.263489603996276855e-02 5.643323311232961714e-05 -3.592812642455101013e-02 4.460243284702301025e-01 1.776914447546005249e-01 -1.394927352666854858e-01 4.620122164487838745e-02 3.041095733642578125e-01 1.103904843330383301e-01 1.474046111106872559e-01 8.260028809309005737e-02 1.534962654113769531e-01 -9.841509163379669189e-02 -1.991216391324996948e-01 1.950547546148300171e-01 -1.645490080118179321e-01 -3.999512195587158203e-01
1.906345188617706299e-01 1.932629048824310303e-01 9.741454571485519409e-02 -1.074416860938072205e-01 5.554296821355819702e-02 2.056170254945755005e-01 1.741872052662074566e-03 -3.401869237422943115e-01 1.361829787492752075e-01 -6.813424080610275269e-02 2.147498726844787598e-01 -1.584815084934234619e-01 4.707116633653640747e-02 2.092657089233398438e-01 1.063981205224990845e-01 -1.051149889826774597e-01 2.406909503042697906e-02 2.688527293503284454e-02 4.084083810448646545e-02 2.789656221866607666e-01 -6.200665980577468872e-02 3.070877790451049805e-01 -1.203984469175338745e-01 -1.745677143335342407e-01 -1.782882511615753174e-01 2.337218075990676880e-01 2.564666271209716797e-01 -2.302993535995483398e-01 1.702305823564529419e-01 -8.840097486972808838e-02 -2.847910821437835693e-01 -1.853310912847518921e-01
6.169726699590682983e-02 -2.426272928714752197e-01 -1.416673362255096436e-01 -1.586579084396362305e-01 3.470898568630218506e-01 2.365314662456512451e-01 1.099734678864479065e-01 -8.002614229917526245e-02 1.148875281214714050e-01 -1.350470036268234253e-01 4.046973288059234619e-01 -2.790143191814422607e-01 -1.414622664451599121e-01 -8.855066448450088501e-02 -9.988171607255935669e-02 1.047748476266860962e-01 -7.824720442295074463e-02 5.401404341682791710e-04 -1.783848926424980164e-02 -5.313078314065933228e-02 -1.936857774853706360e-02 1.288128923624753952e-02 -1.594848930835723877e-01 -2.697543613612651825e-02 -1.079500094056129456e-01 1.677438616752624512e-01 2.195550799369812012e-01 -3.572721779346466064e-01 -3.098294697701931000e-02 -7.391347084194421768e-03 -3.465797603130340576e-01 -5.054320394992828369e-02
1.293613296002149582e-02 1.931930482387542725e-01 9.136516600847244263e-02 -4.064517840743064880e-02 8.316092193126678467e-02 7.389044016599655151e-02 2.460903525352478027e-01 -1.498921215534210205e-01 1.123163327574729919e-01 -2.259040810167789459e-02 1.904210299253463745e-01 -3.037556111812591553e-01 9.432749450206756592e-02 -8.528484404087066650e-02 1.184411495923995972e-01 -2.244597077369689941e-01 1.840487420558929443e-01 -2.067207247018814087e-01 4.232814535498619080e-02 1.992925703525543213e-01 -2.313125729560852051e-01 1.327392458915710449e-01 1.279877573251724243e-01 -1.880876868963241577e-01 -2.551318518817424774e-02 1.377557367086410522e-01 -3.704077005386352539e-02 -9.358538687229156494e-02 1.485772728919982910e-01 -3.179103834554553032e-03 -5.754647254943847656e-01 -1.042545884847640991e-01
1.657315194606781006e-01 3.757357224822044373e-02 -8.696833252906799316e-02 -1.210223883390426636e-01 -2.056563943624496460e-01 1.191754415631294250e-01 3.461393117904663086e-01 6.662783771753311157e-02 1.406621634960174561e-01 -1.291653960943222046e-01 1.861497163772583008e-01 -1.554068773984909058e-01 1.846197694540023804e-01 2.787369303405284882e-02 5.604137480258941650e-02 -7.302321493625640869e-02 -8.762066066265106201e-02 -1.201960891485214233e-01 2.085495889186859131e-01 9.796272218227386475e-02 -2.265057861804962158e-01 1.836633086204528809e-01 -1.922138966619968414e-02 -2.102686911821365356e-01 -3.249426931142807007e-02 3.165818452835083008e-01 2.378693372011184692e-01 -2.963702678680419922e-01 -1.129487827420234680e-01 1.544551849365234375e-01 -5.338522046804428101e-02 -3.735784292221069336e-01
1.474589854478836060e-01 2.511102855205535889e-01 -2.334964834153652191e-02 1.716189980506896973e-01 1.017327159643173218e-01 1.887512207031250000e-01 2.504529058933258057e-01 -5.761270411312580109e-03 1.534115672111511230e-01 -2.850953489542007446e-02 -9.519252181053161621e-02 -1.679602414369583130e-01 -5.394519567489624023e-01 1.911897398531436920e-02 -3.358488529920578003e-02 -2.484868019819259644e-01 4.346925392746925354e-02 2.466109581291675568e-02 1.615582704544067383e-01 -5.528467148542404175e-02 -2.954517025500535965e-03 -1.551258563995361328e-01 -6.125072389841079712e-02 2.393581718206405640e-01 -2.169589549303054810e-01 1.818229556083679199e-01 -2.535867132246494293e-02 -1.766466945409774780e-01 1.350344866514205933e-01 1.907944381237030029e-01 -2.347237318754196167e-01 -1.487110108137130737e-01
-2.508639171719551086e-02 -2.541252076625823975e-01 -2.699793875217437744e-01 -3.045647591352462769e-02 4.236895963549613953e-02 3.776788413524627686e-01 1.713675707578659058e-01 -9.590613096952438354e-02 2.444029152393341064e-01 7.101590186357498169e-02 7.032521069049835205e-02 -1.138348877429962158e-01 -5.509194359183311462e-02 1.864725351333618164e-01 -1.202978789806365967e-01 -1.657890081405639648e-01 8.696950227022171021e-02 5.890280753374099731e-02 -4.637167602777481079e-02 1.033222377300262451e-01 -2.391645312309265137e-01 8.186490833759307861e-02 -2.057869285345077515e-01 4.979111999273300171e-02 1.000875458121299744e-01 -2.576969563961029053e-02 2.083452641963958740e-01 -2.670639157295227051e-01 -2.875814437866210938e-01 3.354178667068481445e-01 -2.388490587472915649e-01 7.260201126337051392e-02
1.795475184917449951e-01 -1.082597151398658752e-01 1.272652577608823776e-02 3.908710181713104248e-02 -2.046610414981842041e-02 8.708246797323226929e-02 2.236643582582473755e-01 2.706037461757659912e-02 2.152289301156997681e-01 -9.734573215246200562e-02 1.013045087456703186e-01 -1.537081152200698853e-01 -2.527822554111480713e-01 -2.520296163856983185e-02 -9.452204219996929169e-03 -1.146673336625099182e-01 2.929974794387817383e-01 -6.025066971778869629e-02 -4.203162714838981628e-02 -2.045423351228237152e-02 -5.507569015026092529e-02 5.983019713312387466e-03 -2.494310215115547180e-02 -3.495679050683975220e-02 -3.738886117935180664e-01 -1.649957597255706787e-01 -2.395192384719848633e-01 -5.475139711052179337e-03 5.787591449916362762e-03 2.199953645467758179e-01 -4.588289856910705566e-01 -3.849480450153350830e-01
-2.692130394279956818e-02 -6.981702893972396851e-02 5.436399206519126892e-02 -2.871600352227687836e-02 -1.327618807554244995e-01 -1.699831783771514893e-01 2.950635850429534912e-01 2.461530454456806183e-02 1.154632344841957092e-01 1.599032804369926453e-02 -5.912981182336807251e-02 -7.187542319297790527e-02 -4.443555474281311035e-01 1.918367594480514526e-01 -1.976580023765563965e-01 -1.651188582181930542e-01 9.236948192119598389e-02 2.346663624048233032e-01 1.710744500160217285e-01 -1.679533869028091431e-01 -1.868711411952972412e-01 1.863221265375614166e-02 -1.178456246852874756e-01 -1.535713523626327515e-01 -2.160329073667526245e-01 1.560196727514266968e-01 2.842464745044708252e-01 -1.837960630655288696e-01 2.246262282133102417e-01 8.470412343740463257e-02 -2.274889796972274780e-01 -2.116812765598297119e-01
1.402704417705535889e-01 -1.367692649364471436e-02 -1.868853420019149780e-01 -9.465221315622329712e-02 -3.229429572820663452e-02 2.071077004075050354e-02 1.278447657823562622e-01 -2.037668973207473755e-01 1.901398897171020508e-01 4.541911557316780090e-02 -2.401047013700008392e-02 -1.738681830465793610e-02 -3.600575625896453857e-01 3.120624125003814697e-01 -1.165223568677902222e-01 -6.414049118757247925e-02 2.007912993431091309e-01 -1.148497536778450012e-01 2.546168863773345947e-01 1.412717550992965698e-01 -1.597429662942886353e-01 -9.749791026115417480e-02 -1.800669878721237183e-01 6.108551472425460815e-02 9.591040015220642090e-02 2.352182939648628235e-02 1.188159734010696411e-01 -2.477857172489166260e-01 1.287828236818313599e-01 3.844998776912689209e-02 -1.459667235612869263e-01 -5.089134573936462402e-01
1.765442937612533569e-01 1.252818480134010315e-02 -3.067252933979034424e-01 -5.379361286759376526e-02 -5.357969552278518677e-02 1.502951830625534058e-01 8.280885964632034302e-02 -8.833140134811401367e-02 2.515789568424224854e-01 4.144373536109924316e-02 -4.054866731166839600e-02 -6.190503388643264771e-02 -2.847152948379516602e-01 -1.978622563183307648e-02 -2.097680121660232544e-01 -1.986557692289352417e-01 1.209440529346466064e-01 -4.151809215545654297e-02 8.110199123620986938e-02 1.505048125982284546e-01 -2.805163562297821045e-01 -1.762463897466659546e-01 -2.846873104572296143e-01 1.921096444129943848e-01 7.519437372684478760e-02 3.027195036411285400e-01 1.408748030662536621e-01 -4.305217042565345764e-02 -3.130739182233810425e-02 1.404244601726531982e-01 -2.564213871955871582e-01 -3.427032828330993652e-01
2.324911952018737793e-01 -1.569901779294013977e-02 5.481628701090812683e-03 -3.241842389106750488e-01 -1.662909835577011108e-01 4.224750678986310959e-03 1.151667833328247070e-01 -6.525304168462753296e-02 1.603599786758422852e-01 2.953269779682159424e-01 2.404838502407073975e-01 -3.186936974525451660e-01 -2.929662354290485382e-02 -2.329452335834503174e-01 -5.165019258856773376e-02 6.612320989370346069e-02 1.006017699837684631e-01 3.843665868043899536e-02 -2.132981568574905396e-01 1.725181341171264648e-01 -2.759034633636474609e-01 1.305059641599655151e-01 2.604528330266475677e-03 1.166756376624107361e-01 5.531290173530578613e-02 1.006291285157203674e-01 1.601469516754150391e-01 1.660402864217758179e-01 1.317598074674606323e-01 3.198935985565185547e-01 -2.832319140434265137e-01 -3.072965145111083984e-02
-2.018855363130569458e-01 -2.795245945453643799e-01 -7.667130976915359497e-02 -2.228432707488536835e-02 -6.863328069448471069e-02 3.219238817691802979e-01 2.314513027667999268e-01 -1.987338811159133911e-01 6.233220547437667847e-02 -3.661547601222991943e-02 -1.429338157176971436e-01 -2.577621936798095703e-01 -5.490469187498092651e-02 -1.682807691395282745e-02 -1.333367675542831421e-01 -8.839772641658782959e-02 4.773453995585441589e-02 -2.116813063621520996e-01 9.325932711362838745e-02 1.038590818643569946e-01 -2.075074911117553711e-01 9.803953021764755249e-02 -2.539794147014617920e-01 6.618573516607284546e-02 1.955935359001159668e-01 2.205636501312255859e-01 1.384811699390411377e-01 -9.519968181848526001e-02 1.924725174903869629e-01 1.934335678815841675e-01 -3.868534266948699951e-01 -1.579342335462570190e-01
-2.503202296793460846e-02 2.542605400085449219e-01 -7.095462083816528320e-02 -3.471882045269012451e-01 1.742579042911529541e-01 1.738590598106384277e-01 2.357115894556045532e-01 -6.432114541530609131e-02 -7.777651771903038025e-03 1.553775072097778320e-01 2.087390720844268799e-01 -2.437470555305480957e-01 -1.832513958215713501e-01 4.698395263403654099e-03 -1.424853950738906860e-01 -1.568239927291870117e-01 -2.949178218841552734e-02 -1.200974136590957642e-01 8.782264590263366699e-02 3.378649801015853882e-02 4.773749411106109619e-02 6.937762349843978882e-02 3.408412337303161621e-01 2.001053243875503540e-01 -4.483022913336753845e-02 -8.452594280242919922e-02 1.638674288988113403e-01 7.557857781648635864e-02 -9.918920695781707764e-02 3.744840323925018311e-01 -2.823148071765899658e-01 -1.556358784437179565e-01
-2.041276842355728149e-01 1.293909847736358643e-01 -8.701455593109130859e-02 1.804376244544982910e-01 -1.395988166332244873e-01 1.096035614609718323e-01 3.373227715492248535e-01 6.031674146652221680e-02 -1.224268302321434021e-01 -6.845049560070037842e-03 -1.634767837822437286e-02 -2.095171958208084106e-01 -3.994141221046447754e-01 -4.504409432411193848e-02 -2.581106312572956085e-02 2.907659709453582764e-01 1.355310976505279541e-01 2.215109914541244507e-01 1.940869987010955811e-01 -4.830459877848625183e-02 2.590608783066272736e-02 6.741510331630706787e-02 1.526181399822235107e-02 -5.218937247991561890e-02 7.626320421695709229e-02 -1.813590377569198608e-01 3.270653486251831055e-01 -5.130897834897041321e-02 -1.712656468152999878e-01 1.695947647094726562e-01 -2.842373251914978027e-01 -2.091776281595230103e-01
-2.405337616801261902e-02 2.082764506340026855e-01 5.696487426757812500e-02 2.706235349178314209e-01 2.187971919775009155e-01 1.793012768030166626e-01 -7.635880610905587673e-04 1.084317415952682495e-01 1.118205022066831589e-02 -1.448752265423536301e-02 1.786069869995117188e-01 -3.883107751607894897e-02 -3.155577480792999268e-01 7.832788676023483276e-02 -1.862739920616149902e-01 -1.431497186422348022e-01 -5.496653914451599121e-02 2.823013067245483398e-01 1.337206810712814331e-01 9.940678626298904419e-02 -1.819366961717605591e-01 -1.891569644212722778e-01 -1.272212564945220947e-01 1.090427786111831665e-01 1.291441023349761963e-01 1.018998697400093079e-01 8.020978420972824097e-02 -3.709684014320373535e-01 -9.938610345125198364e-02 3.724285364151000977e-01 -2.282867133617401123e-01 -1.178673431277275085e-01
5.495744571089744568e-02 2.279298901557922363e-01 -1.455838084220886230e-01 -6.743010133504867554e-02 2.330657690763473511e-01 2.469131648540496826e-01 2.674071788787841797e-01 2.049955874681472778e-01 -2.928112633526325226e-02 9.830600582063198090e-03 4.512484073638916016e-01 -1.664497554302215576e-01 8.641846477985382080e-02 -9.133060276508331299e-02 -7.490061968564987183e-02 9.193488210439682007e-02 3.016900122165679932e-01 2.388773113489151001e-01 6.752968579530715942e-02 8.404999971389770508e-02 -6.245905533432960510e-02 9.929307550191879272e-02 -9.114162623882293701e-02 -1.032488569617271423e-01 1.784356534481048584e-01 5.248978361487388611e-02 3.318056762218475342e-01 -1.615907102823257446e-01 4.024507105350494385e-02 7.139357924461364746e-02 1.680512875318527222e-01 -1.735634505748748779e-01
4.092121422290802002e-01 -1.324868947267532349e-02 1.313444525003433228e-01 2.592241466045379639e-01 1.315003843046724796e-03 2.154627889394760132e-01 1.083852201700210571e-01 -9.924379736185073853e-02 3.083599507808685303e-01 1.599799841642379761e-02 -3.153406456112861633e-02 -2.693221569061279297e-01 -1.556306630373001099e-01 8.419156074523925781e-02 -1.352287381887435913e-01 -1.301647722721099854e-01 2.992473170161247253e-02 1.379617452621459961e-01 -2.090962417423725128e-02 1.954520121216773987e-02 1.608809828758239746e-02 -1.727306991815567017e-01 6.670755147933959961e-02 -1.046914723701775074e-03 3.756080195307731628e-02 -1.629557926207780838e-03 -3.567391633987426758e-02 1.131472922861576080e-02 2.359295487403869629e-01 1.498948931694030762e-01 -4.362981319427490234e-01 -3.433570861816406250e-01
4.813525080680847168e-02 1.025196835398674011e-01 -2.137406766414642334e-01 7.355171442031860352e-02 6.488215178251266479e-02 8.777430653572082520e-02 1.658261418342590332e-01 1.222370415925979614e-01 -4.006537422537803650e-02 -1.129173040390014648e-01 2.445436716079711914e-01 -3.694580495357513428e-01 -2.578752636909484863e-01 -2.213300615549087524e-01 2.540586143732070923e-02 -2.015001624822616577e-01 -1.283854432404041290e-02 -3.993313759565353394e-03 1.066104769706726074e-01 -1.311787813901901245e-01 2.999032102525234222e-02 -3.813140392303466797e-01 2.354699000716209412e-02 2.740827202796936035e-01 -1.419495195150375366e-01 5.294254422187805176e-02 1.044026389718055725e-01 -2.496488243341445923e-01 1.810422092676162720e-01 1.890830844640731812e-01 -3.060330450534820557e-01 -7.239253818988800049e-02
8.492796868085861206e-02 1.013394817709922791e-01 -8.018345385789871216e-02 -2.222755253314971924e-01 -2.429325580596923828e-01 8.679234236478805542e-02 8.073088526725769043e-02 -8.081093430519104004e-02 1.883027106523513794e-01 -9.196117520332336426e-02 2.640675604343414307e-01 -2.846800088882446289e-01 1.482488587498664856e-02 1.658913791179656982e-01 7.636265456676483154e-02 1.047897860407829285e-01 2.869199812412261963e-01 -1.950610876083374023e-01 5.375278368592262268e-02 -5.907886475324630737e-02 -8.568453788757324219e-02 -4.422884434461593628e-02 1.337873842567205429e-02 -1.056236401200294495e-01 1.413893401622772217e-01 1.836885958909988403e-01 4.431707561016082764e-01 -1.784977316856384277e-01 1.011448875069618225e-01 3.942860960960388184e-01 -4.933741316199302673e-02 -1.016784459352493286e-01
-3.179133683443069458e-02 1.320596635341644287e-01 6.779729574918746948e-02 -6.855586916208267212e-02 -4.925227537751197815e-02 1.839529871940612793e-01 2.125747054815292358e-01 1.160185039043426514e-01 2.447047680616378784e-01 1.836411468684673309e-02 2.267600595951080322e-02 -4.338565170764923096e-01 1.238444447517395020e-01 2.404247671365737915e-01 -1.856425032019615173e-02 -2.950454652309417725e-01 1.175789311528205872e-01 -7.334277778863906860e-02 3.888764604926109314e-02 1.499595642089843750e-01 -2.877331376075744629e-01 4.094146657735109329e-03 2.027512639760971069e-01 -2.325001358985900879e-01 -7.477257400751113892e-02 2.809748947620391846e-01 -5.269480496644973755e-02 -6.112475693225860596e-02 3.279767557978630066e-02 -1.246194913983345032e-01 -3.497819006443023682e-01 -1.290731281042098999e-01
-2.974897250533103943e-02 1.097924485802650452e-01 -2.202253043651580811e-01 1.200648956000804901e-02 3.912786021828651428e-03 3.207806944847106934e-01 -3.848680481314659119e-02 2.856939658522605896e-02 -1.315760165452957153e-01 1.113418415188789368e-01 -1.826087199151515961e-02 -3.236756324768066406e-01 -1.372717767953872681e-01 -2.069515734910964966e-01 -1.739828139543533325e-01 -9.916091710329055786e-02 1.396896690130233765e-01 -1.226213127374649048e-01 9.635012596845626831e-02 2.290293388068675995e-02 -4.298528134822845459e-01 3.786917030811309814e-02 2.800010442733764648e-01 -6.465835496783256531e-03 -9.955396503210067749e-02 -2.048473358154296875e-01 1.164254322648048401e-01 1.042155548930168152e-01 -3.173189237713813782e-02 -9.919339418411254883e-02 -3.832587897777557373e-01 -2.314967960119247437e-01
-5.937254172749817371e-04 9.295050986111164093e-03 -2.023177593946456909e-01 -1.466359496116638184e-01 6.509943306446075439e-02 3.672519028186798096e-01 2.289419919252395630e-01 1.655049175024032593e-01 -9.770310670137405396e-02 2.094602584838867188e-02 3.880526125431060791e-01 -3.029192090034484863e-01 -2.586382627487182617e-01 2.083474099636077881e-01 -5.790457874536514282e-02 6.527147255837917328e-03 -1.223897561430931091e-01 -1.408430039882659912e-01 -7.922559976577758789e-02 7.821542769670486450e-02 3.155967220664024353e-02 -9.755938500165939331e-02 -2.104673087596893311e-01 5.934720858931541443e-02 -1.884996742010116577e-01 7.838230580091476440e-02 1.748995184898376465e-01 -3.378372639417648315e-02 1.754437386989593506e-01 -7.597873359918594360e-02 -2.929505109786987305e-01 -2.262962013483047485e-01
-1.309479475021362305e-01 2.095801085233688354e-01 -1.499700248241424561e-01 8.143385499715805054e-02 4.460412263870239258e-02 2.672046124935150146e-01 2.132682502269744873e-02 8.306483924388885498e-02 3.203819096088409424e-01 7.911295630037784576e-03 9.176140278577804565e-02 -1.864670217037200928e-01 -2.139839679002761841e-01 5.408820230513811111e-03 2.352789640426635742e-01 8.380451053380966187e-02 1.469143033027648926e-01 -1.104785352945327759e-01 2.977137826383113861e-02 2.487246319651603699e-02 -3.872172534465789795e-01 5.596721172332763672e-02 8.291631191968917847e-02 -7.548954337835311890e-02 9.186293929815292358e-02 -2.751050293445587158e-01 2.850816249847412109e-01 9.414023905992507935e-02 -1.003285720944404602e-01 7.095169275999069214e-02 -4.005126655101776123e-01 -1.557731181383132935e-01
1.901871562004089355e-01 9.168322384357452393e-02 -2.532469034194946289e-01 -3.831371068954467773e-01 -2.766019999980926514e-01 -2.311957441270351410e-02 3.095778524875640869e-01 6.498342752456665039e-02 -2.597569860517978668e-02 5.744410213083028793e-03 1.630303412675857544e-01 -3.037204146385192871e-01 2.609912864863872528e-02 -7.539686560630798340e-02 9.268140420317649841e-03 5.749434977769851685e-02 6.721427291631698608e-02 -1.218985468149185181e-01 2.338059246540069580e-01 -3.189441934227943420e-02 -2.565366625785827637e-01 8.947054296731948853e-02 4.664706811308860779e-02 1.107174754142761230e-01 9.451571106910705566e-02 6.087774038314819336e-02 1.014517769217491150e-01 -1.094237267971038818e-01 -2.330900132656097412e-01 2.704642713069915771e-01 -1.975196748971939087e-01 -2.709048390388488770e-01
3.700681030750274658e-02 -3.163724541664123535e-01 -7.021810859441757202e-02 -2.350521273910999298e-02 3.475886285305023193e-01 2.413373440504074097e-01 1.484401375055313110e-01 2.691078931093215942e-02 1.259869616478681564e-02 -5.542705766856670380e-03 1.057096272706985474e-01 -9.810447692871093750e-02 -1.630273461341857910e-01 3.700344637036323547e-02 -8.171609044075012207e-02 -1.966450810432434082e-01 1.415472179651260376e-01 1.520815640687942505e-01 3.475796878337860107e-01 -3.373380377888679504e-02 -4.419241100549697876e-02 -7.900194264948368073e-03 -1.527551710605621338e-01 -1.407487392425537109e-01 -9.747959673404693604e-02 -2.045533806085586548e-02 2.548816800117492676e-01 -2.341681271791458130e-01 3.565134406089782715e-01 1.679862886667251587e-01 -3.177413940429687500e-01 -2.605027146637439728e-02
2.674290537834167480e-01 9.716046601533889771e-02 -2.902858331799507141e-02 -1.586361378431320190e-01 -4.904623329639434814e-02 -4.075423628091812134e-02 3.653867542743682861e-01 2.115401327610015869e-01 6.947471946477890015e-02 9.309377055615186691e-04 1.554340571165084839e-01 -1.098002493381500244e-01 2.406602725386619568e-02 2.016761302947998047e-01 7.098910957574844360e-02 -1.914066672325134277e-01 1.736475080251693726e-01 -5.211114510893821716e-02 3.366481661796569824e-01 -2.499788627028465271e-02 -1.855733394622802734e-01 6.572771817445755005e-02 -9.709395468235015869e-02 -1.427070200443267822e-01 -1.817511171102523804e-01 4.214564710855484009e-02 1.384762823581695557e-01 -8.811128884553909302e-02 -2.376235127449035645e-01 1.968047320842742920e-01 -3.720192313194274902e-01 -2.757139205932617188e-01
4.545814171433448792e-02 -1.925472868606448174e-03 1.098502501845359802e-01 -8.527253568172454834e-02 1.155089214444160461e-01 2.126318216323852539e-01 2.979342341423034668e-01 -3.894911706447601318e-02 1.199808940291404724e-01 -2.290765792131423950e-01 1.707821339368820190e-01 -3.056117892265319824e-01 1.741828210651874542e-02 9.271098673343658447e-02 -9.021548181772232056e-02 -2.108385264873504639e-01 5.124656856060028076e-02 1.403750777244567871e-01 1.872129738330841064e-01 -2.422599941492080688e-01 -2.559914067387580872e-02 9.852325916290283203e-02 -9.138609468936920166e-02 -2.777341604232788086e-01 1.836534403264522552e-02 1.357191056013107300e-01 1.487526148557662964e-01 4.705074429512023926e-02 -3.166484879329800606e-03 5.062044858932495117e-01 -2.180319726467132568e-01 -1.414881050586700439e-01
2.442266345024108887e-01 6.065272260457277298e-03 -2.405159473419189453e-01 -2.541941404342651367e-01 -9.551649540662765503e-02 3.183979094028472900e-01 8.609823882579803467e-02 -1.050591021776199341e-01 2.324318885803222656e-01 -2.680681832134723663e-02 2.484981268644332886e-01 -1.712660640478134155e-01 9.857970289885997772e-03 -1.723307520151138306e-01 2.467404603958129883e-01 -5.867550149559974670e-02 -2.251033112406730652e-02 1.031326428055763245e-01 2.224067598581314087e-02 4.121594876050949097e-02 -3.665373623371124268e-01 2.175092250108718872e-01 5.460914224386215210e-02 -1.950945705175399780e-01 -4.277158528566360474e-02 1.476532816886901855e-01 2.751727998256683350e-01 2.017623484134674072e-01 1.787036955356597900e-01 1.143543347716331482e-01 -1.543289273977279663e-01 -6.347350776195526123e-02
5.056494101881980896e-02 -7.851587235927581787e-02 -1.667238622903823853e-01 -3.174783885478973389e-01 -1.495030969381332397e-01 3.458528518676757812e-01 6.832501385360956192e-03 -2.265135347843170166e-01 2.330483943223953247e-01 1.185734942555427551e-01 1.631495803594589233e-01 -2.145429849624633789e-01 8.604415925219655037e-04 -4.769159480929374695e-03 1.370449550449848175e-02 -1.675489991903305054e-01 9.456177800893783569e-02 3.987210802733898163e-03 -1.866299845278263092e-02 1.317746490240097046e-01 -1.413904577493667603e-01 5.528075248003005981e-02 1.832253634929656982e-01 -2.976491451263427734e-01 -2.089283801615238190e-02 8.848167955875396729e-03 2.776144444942474365e-01 8.940771967172622681e-02 1.216350346803665161e-01 9.694182127714157104e-02 -3.986881971359252930e-01 -2.438420206308364868e-01
9.836753457784652710e-02 -4.978077486157417297e-02 -2.971386015415191650e-01 -2.553447186946868896e-01 -2.927503585815429688e-01 1.239264979958534241e-01 3.044348061084747314e-01 1.265001296997070312e-01 2.559325098991394043e-01 1.340140253305435181e-01 -1.062247976660728455e-01 -2.073553502559661865e-01 -2.834455966949462891e-01 -1.025255396962165833e-01 -6.034994870424270630e-02 -1.476028859615325928e-01 7.828291505575180054e-02 -8.843544870615005493e-02 2.515685558319091797e-01 -9.864937514066696167e-03 -1.583480685949325562e-01 9.559328109025955200e-02 1.341402679681777954e-01 -2.158246040344238281e-01 3.674726188182830811e-02 7.414884865283966064e-02 3.310996294021606445e-01 1.912584342062473297e-02 -1.550353318452835083e-01 -2.443473413586616516e-02 -4.502639919519424438e-02 -2.257580012083053589e-01
6.526353210210800171e-02 -1.665039509534835815e-01 -8.574426919221878052e-02 4.489255603402853012e-03 2.253444194793701172e-01 1.989704817533493042e-01 6.510528177022933960e-02 -2.674650028347969055e-02 3.256243467330932617e-02 -6.480029225349426270e-02 5.100381970405578613e-01 -3.102048933506011963e-01 -2.491501271724700928e-01 5.075911805033683777e-02 -1.272695660591125488e-01 7.525242865085601807e-02 -2.622011005878448486e-01 1.020251289010047913e-01 -1.026521399617195129e-01 1.054275706410408020e-01 -8.640229701995849609e-02 -8.690474927425384521e-02 -4.280129075050354004e-02 2.807250618934631348e-02 -1.739328652620315552e-01 1.309157609939575195e-01 1.434704661369323730e-01 -2.432627826929092407e-01 -4.784706979990005493e-02 -7.237330824136734009e-02 -3.334719538688659668e-01 -2.298948466777801514e-01
4.723190143704414368e-02 2.539292909204959869e-02 -1.067475881427526474e-02 -9.643823653459548950e-02 1.083353627473115921e-02 1.612594276666641235e-01 2.593107521533966064e-01 -5.980832129716873169e-02 3.661179542541503906e-02 1.273152530193328857e-01 8.224292844533920288e-02 -2.631196975708007812e-01 -3.287625610828399658e-01 1.031538769602775574e-01 -1.837329566478729248e-01 5.563612282276153564e-02 2.183127403259277344e-01 3.220674097537994385e-01 6.389428162947297096e-04 4.386896789073944092e-01 -1.199252456426620483e-01 -9.832232445478439331e-02 -4.083152115345001221e-02 8.536937087774276733e-02 3.662964105606079102e-01 7.158540934324264526e-02 1.659789383411407471e-01 -4.979272559285163879e-02 5.211767926812171936e-02 -3.843202069401741028e-02 -1.738488078117370605e-01 -2.471051365137100220e-01
3.353771194815635681e-02 7.919283211231231689e-02 -2.763572633266448975e-01 -2.795307934284210205e-01 -1.239823177456855774e-01 -7.845983654260635376e-02 2.071985900402069092e-01 1.958488970994949341e-01 1.215609721839427948e-02 1.498458683490753174e-01 -6.434667855501174927e-03 -4.193826913833618164e-01 -1.717145442962646484e-01 -1.095022037625312805e-01 3.122792020440101624e-02 1.867734938859939575e-01 7.705888152122497559e-02 -1.635790057480335236e-02 3.695727288722991943e-01 -1.237802579998970032e-01 -2.431876063346862793e-01 -1.105386987328529358e-01 2.575403451919555664e-02 -1.319513618946075439e-01 3.570817783474922180e-02 1.952388584613800049e-01 2.387886643409729004e-01 9.506585448980331421e-02 -2.155569791793823242e-01 1.479946523904800415e-01 1.847228594124317169e-02 -1.941968649625778198e-01
9.690569713711738586e-03 1.318474709987640381e-01 -1.476602070033550262e-02 8.719579130411148071e-02 -3.336235135793685913e-02 2.385339736938476562e-01 6.580826640129089355e-02 -4.043224155902862549e-01 1.237675175070762634e-01 -2.237318158149719238e-01 1.609998494386672974e-01 -2.543587684631347656e-01 3.491259738802909851e-02 2.198288887739181519e-01 -4.008891582489013672e-01 -1.715479344129562378e-01 1.129864230751991272e-01 -1.143298968672752380e-01 1.434378474950790405e-01 -5.772540345788002014e-02 -2.561506628990173340e-01 1.113108396530151367e-01 3.676254674792289734e-02 2.768818289041519165e-03 -5.583830177783966064e-02 -1.440814286470413208e-01 3.591662943363189697e-01 8.357189595699310303e-02 5.613771732896566391e-03 3.202945366501808167e-02 -1.117487475275993347e-01 -2.251453697681427002e-01
-4.712480306625366211e-02 -6.915125250816345215e-02 -3.364970684051513672e-01 -1.548105329275131226e-01 -1.541653871536254883e-01 9.922259300947189331e-02 2.848592102527618408e-01 1.544835418462753296e-01 2.697845399379730225e-01 4.210342466831207275e-02 2.452566847205162048e-02 -1.845306754112243652e-01 -2.074715346097946167e-01 3.309719497337937355e-03 -2.894412577152252197e-01 -1.847421377897262573e-01 2.949708700180053711e-01 -5.930185690522193909e-02 -9.139676392078399658e-02 2.130203247070312500e-01 -2.806333303451538086e-01 -2.115897387266159058e-01 -1.393264234066009521e-01 1.310105174779891968e-01 1.371942013502120972e-01 1.294904202222824097e-01 2.582456469535827637e-01 -7.378357648849487305e-02 -2.557151205837726593e-02 5.595190078020095825e-02 -1.418004184961318970e-01 -1.050472781062126160e-01
-9.700377285480499268e-02 -1.764061488211154938e-02 -3.617722392082214355e-01 2.096959017217159271e-02 1.378272473812103271e-01 -7.314997911453247070e-02 2.906994819641113281e-01 7.111465185880661011e-02 -4.464250802993774414e-02 -9.921468794345855713e-03 -5.026231706142425537e-02 -2.339369058609008789e-01 -1.861992478370666504e-01 -5.262862890958786011e-02 -3.256900310516357422e-01 -9.462434798479080200e-02 -1.150396373122930527e-02 2.633690237998962402e-01 1.392146944999694824e-01 2.008574008941650391e-01 -9.480075538158416748e-02 -1.395294815301895142e-01 -2.429661452770233154e-01 8.291452378034591675e-02 2.570088505744934082e-01 6.751103699207305908e-02 8.543062955141067505e-02 -2.686972618103027344e-01 5.979084968566894531e-02 2.503736317157745361e-01 -2.962359189987182617e-01 -7.435765117406845093e-02
1.941322684288024902e-01 7.598298788070678711e-02 2.472115010023117065e-01 -1.844453066587448120e-01 8.959162235260009766e-02 5.089210718870162964e-02 1.627224534749984741e-01 1.017682179808616638e-01 4.811311885714530945e-02 -2.235399186611175537e-01 9.698212891817092896e-02 -3.844914138317108154e-01 -2.012025713920593262e-01 1.587446779012680054e-02 -8.865893632173538208e-02 9.692469984292984009e-02 -5.676675587892532349e-02 1.020992621779441833e-01 1.366487741470336914e-01 8.804947882890701294e-02 -1.758227050304412842e-01 1.010548695921897888e-01 3.006614148616790771e-01 -1.383313536643981934e-01 -7.086330652236938477e-02 3.348762169480323792e-02 -6.013561412692070007e-02 -6.725791841745376587e-02 2.243480682373046875e-01 3.123326301574707031e-01 -1.617352217435836792e-01 -4.091262519359588623e-01
4.475256800651550293e-02 -1.825617849826812744e-01 -3.580850958824157715e-01 -1.279827486723661423e-02 1.600423008203506470e-01 1.195150613784790039e-01 3.789789229631423950e-02 -5.399006186053156853e-04 9.674466401338577271e-02 -1.796856969594955444e-01 -1.663821563124656677e-02 -1.598833948373794556e-01 -4.537591934204101562e-01 -9.421296417713165283e-02 -3.420263230800628662e-01 -1.197807043790817261e-01 -4.022239148616790771e-02 -1.155997812747955322e-02 8.196613192558288574e-02 3.260486572980880737e-02 -2.778059244155883789e-01 -7.086442410945892334e-02 -1.305536776781082153e-01 1.487657427787780762e-01 1.755841672420501709e-01 1.888135224580764771e-01 1.145248562097549438e-01 -1.990382671356201172e-01 1.346561312675476074e-01 1.317952275276184082e-01 -1.819347590208053589e-01 -2.502705156803131104e-01
-8.198127150535583496e-02 -8.158408850431442261e-02 -3.013191930949687958e-02 2.292680293321609497e-01 1.139312889426946640e-02 7.519680261611938477e-02 2.389177531003952026e-01 9.372671693563461304e-02 1.359515637159347534e-01 -2.525741159915924072e-01 8.205839246511459351e-02 -2.958121001720428467e-01 -2.952823042869567871e-01 -3.611121177673339844e-01 2.807588279247283936e-01 1.555884350091218948e-02 1.846761107444763184e-01 -8.595021441578865051e-03 1.634661704301834106e-01 2.214524596929550171e-01 4.746827483177185059e-02 -2.380706556141376495e-02 -1.538871824741363525e-01 -4.996658489108085632e-02 1.681718975305557251e-02 3.365847468376159668e-01 1.669660657644271851e-01 1.655812747776508331e-02 -1.101120933890342712e-01 2.889727056026458740e-02 -1.734135299921035767e-01 -2.542232573032379150e-01
-1.023694500327110291e-01 3.882639110088348389e-03 1.104565635323524475e-01 -3.611881285905838013e-02 9.761004894971847534e-02 2.578683495521545410e-01 -2.542235888540744781e-03 1.303273588418960571e-01 2.515661716461181641e-01 -3.731311857700347900e-01 2.578879892826080322e-01 -4.299243986606597900e-01 1.187863107770681381e-02 5.835327506065368652e-02 -1.519888639450073242e-01 -5.256166309118270874e-02 -3.485054522752761841e-02 8.919288218021392822e-02 1.705332547426223755e-01 -3.098492696881294250e-02 -3.393325954675674438e-02 9.073540568351745605e-02 -7.674423605203628540e-02 -2.134431600570678711e-01 -1.334567517042160034e-01 6.132564321160316467e-02 1.270506680011749268e-01 6.926600635051727295e-02 -4.048406332731246948e-02 3.703917264938354492e-01 -2.883265018463134766e-01 -1.876317411661148071e-01
-9.864324331283569336e-02 3.678108751773834229e-02 -1.156760826706886292e-01 -2.280727326869964600e-01 1.183306798338890076e-01 1.704571396112442017e-01 9.452918171882629395e-02 7.733022328466176987e-03 -4.881667345762252808e-02 -3.031650483608245850e-01 -2.659649215638637543e-02 -2.506898641586303711e-01 -1.523387283086776733e-01 -3.105944395065307617e-01 -2.067382633686065674e-01 -8.971291035413742065e-02 1.706484146416187286e-02 -4.084008187055587769e-02 -2.591395378112792969e-02 -3.961152955889701843e-02 -3.841831088066101074e-01 -1.368794441223144531e-01 -1.892853826284408569e-01 9.522384405136108398e-02 1.033586729317903519e-02 2.455751746892929077e-01 5.483249574899673462e-02 -3.110516667366027832e-01 1.551543027162551880e-01 4.399351775646209717e-02 -1.858876198530197144e-01 -3.270934820175170898e-01
-9.790737926959991455e-02 -9.074918180704116821e-02 -1.887269020080566406e-01 -7.914557121694087982e-03 1.192566826939582825e-01 -1.048034429550170898e-01 1.459864825010299683e-01 4.866842553019523621e-02 2.124675661325454712e-01 -2.478595077991485596e-02 1.051401719450950623e-02 -3.124592304229736328e-01 -9.874061495065689087e-02 -3.029252029955387115e-02 -2.664220035076141357e-01 -1.339964419603347778e-01 3.100334703922271729e-01 -4.235984012484550476e-02 2.887726761400699615e-02 2.791296839714050293e-01 -4.633501470088958740e-01 -2.123116701841354370e-01 1.253228913992643356e-02 1.853018850088119507e-01 1.307959556579589844e-01 1.901044547557830811e-01 1.923287957906723022e-01 -1.568927913904190063e-01 -1.424625962972640991e-01 5.060649011284112930e-03 -1.389497667551040649e-01 -1.705973446369171143e-01
1.172171831130981445e-01 7.744308561086654663e-02 -9.239285439252853394e-02 -1.615795940160751343e-01 -1.430152803659439087e-01 -2.096604928374290466e-02 1.974242627620697021e-01 1.023024916648864746e-01 6.861218065023422241e-02 3.980446606874465942e-02 3.841897249221801758e-01 -3.155950605869293213e-01 -2.837905474007129669e-02 1.053447946906089783e-01 1.999986544251441956e-02 2.902940148487687111e-03 2.214965783059597015e-02 -8.281283080577850342e-02 3.853721916675567627e-02 4.425014555454254150e-02 -1.001811996102333069e-01 5.473276134580373764e-03 2.952122502028942108e-02 -1.424091607332229614e-01 3.020835518836975098e-01 4.125612974166870117e-01 3.545700013637542725e-01 -1.490761935710906982e-01 2.305469661951065063e-01 3.090392947196960449e-01 -4.833602812141180038e-03 9.686350077390670776e-02
1.422282159328460693e-01 1.431163847446441650e-01 4.185212403535842896e-02 -9.603942930698394775e-02 3.266444057226181030e-02 3.012377917766571045e-01 -9.541506320238113403e-02 -2.870301343500614166e-02 1.326736658811569214e-01 -5.980239063501358032e-02 -8.963055908679962158e-02 -2.333304286003112793e-01 -3.501873016357421875e-01 1.706363111734390259e-01 -1.579109430313110352e-01 -7.979415357112884521e-02 3.614089488983154297e-01 -2.607382088899612427e-02 1.610106825828552246e-01 9.374792128801345825e-02 -1.493301093578338623e-01 -1.414899379014968872e-01 -8.167834579944610596e-02 1.320208013057708740e-01 2.229347079992294312e-01 6.450455635786056519e-02 6.892985105514526367e-02 -2.697307169437408447e-01 2.524699270725250244e-01 -9.442392736673355103e-02 -3.293252587318420410e-01 -1.869771629571914673e-01
6.657350063323974609e-02 -1.071514189243316650e-01 -3.446103930473327637e-01 -1.110307872295379639e-01 9.991042315959930420e-02 1.941522508859634399e-01 -5.939312651753425598e-02 4.305730387568473816e-02 6.187357753515243530e-02 -2.730438113212585449e-01 1.868733018636703491e-02 -2.765147686004638672e-01 -2.746775150299072266e-01 -9.562096744775772095e-02 -2.657186985015869141e-01 1.361187733709812164e-02 3.653673082590103149e-02 -1.425818656571209431e-03 2.092054635286331177e-01 2.019346058368682861e-01 -2.570136189460754395e-01 4.767969250679016113e-02 -3.392477035522460938e-01 3.294464945793151855e-02 8.801270276308059692e-02 8.130294829607009888e-02 1.596870133653283119e-03 -2.532475888729095459e-01 9.822407364845275879e-02 -1.211892697028815746e-03 -2.914600968360900879e-01 -2.142266035079956055e-01
1.467450559139251709e-01 -6.333225220441818237e-02 -2.023598998785018921e-01 -7.306817919015884399e-02 -2.814000844955444336e-01 2.317769266664981842e-02 2.084566801786422729e-01 1.520116068422794342e-02 -4.650590475648641586e-03 -1.431033015251159668e-01 4.108715355396270752e-01 -3.472912013530731201e-01 1.104645729064941406e-01 5.546551570296287537e-02 -1.784795075654983521e-01 -3.986236080527305603e-02 6.989262998104095459e-02 6.896028667688369751e-02 3.972083702683448792e-02 1.162928715348243713e-02 -2.208811640739440918e-01 8.018648624420166016e-02 1.839693635702133179e-02 -2.342119961977005005e-01 1.117675378918647766e-01 9.798295795917510986e-02 1.307156234979629517e-01 -2.567429840564727783e-01 1.885053962469100952e-01 3.947325348854064941e-01 -9.762454777956008911e-02 -1.355291455984115601e-01
2.737499773502349854e-01 2.599402368068695068e-01 -3.234213963150978088e-02 -1.316941529512405396e-01 1.085901632905006409e-01 9.682528674602508545e-02 -9.493142366409301758e-02 -1.544228494167327881e-01 -2.789117209613323212e-02 -1.037471145391464233e-01 1.185294240713119507e-01 -1.169336065649986267e-01 -1.516063809394836426e-01 -2.991038374602794647e-02 -3.732493817806243896e-01 3.202142938971519470e-02 -2.091304166242480278e-03 -7.740997523069381714e-02 -1.919117122888565063e-01 1.785740703344345093e-01 -3.115203082561492920e-01 1.122067272663116455e-01 5.375171452760696411e-02 -7.923259586095809937e-02 -1.726045012474060059e-01 -1.828037947416305542e-02 5.007962584495544434e-01 -3.653405234217643738e-02 6.385829299688339233e-02 7.355355471372604370e-02 -2.850340306758880615e-01 -1.228218674659729004e-01
2.040571719408035278e-01 3.286287188529968262e-01 -1.131085753440856934e-01 -1.163517460227012634e-01 1.721234768629074097e-01 1.366969496011734009e-01 2.353738844394683838e-01 1.800041496753692627e-01 -3.552845120429992676e-02 -1.132916584610939026e-01 -1.161804944276809692e-01 -6.320580374449491501e-03 -2.025286257266998291e-01 1.000922769308090210e-01 -4.197990056127309799e-03 -5.709760822355747223e-03 7.655093073844909668e-02 1.432388126850128174e-01 -3.227051347494125366e-02 2.199242115020751953e-01 -1.513564437627792358e-01 -2.865766920149326324e-02 -2.194345444440841675e-01 -1.555166989564895630e-01 -7.675873488187789917e-02 9.844636544585227966e-03 3.349172174930572510e-01 1.516321748495101929e-01 -1.021579094231128693e-02 1.874725371599197388e-01 -4.172304868698120117e-01 -2.947224378585815430e-01
2.533167302608489990e-01 -1.955764889717102051e-01 -1.901976913213729858e-01 -9.450268000364303589e-02 -2.060896456241607666e-01 9.755323827266693115e-02 1.611073017120361328e-01 1.372423917055130005e-01 1.589165627956390381e-01 1.319455355405807495e-01 2.298805490136146545e-02 -3.914539813995361328e-01 -1.865048408508300781e-01 3.908047080039978027e-02 -2.209655493497848511e-01 1.491476446390151978e-01 9.612584859132766724e-02 -1.775386929512023926e-01 3.941982388496398926e-01 8.155062049627304077e-02 -1.337677836418151855e-01 1.015593186020851135e-01 1.655400246381759644e-01 -3.320112824440002441e-01 7.465159893035888672e-02 1.069990545511245728e-01 1.481139212846755981e-01 5.929174274206161499e-02 -1.248524561524391174e-01 -1.522192545235157013e-02 -2.729960530996322632e-02 -1.555543988943099976e-01
-6.774131953716278076e-02 2.842112630605697632e-02 -1.180647313594818115e-01 1.252948045730590820e-01 1.349898427724838257e-01 1.330825984477996826e-01 -8.571114391088485718e-03 -3.380877897143363953e-02 8.774513751268386841e-02 -1.151611004024744034e-02 7.571044564247131348e-02 -1.961598396301269531e-01 -5.098463892936706543e-01 -5.626258254051208496e-02 1.516971588134765625e-01 -2.350259805098176003e-03 3.588171899318695068e-01 -3.933480009436607361e-02 2.504717111587524414e-01 1.198242753744125366e-01 -2.365677505731582642e-01 1.604478210210800171e-01 2.091207206249237061e-01 9.507336467504501343e-02 -2.255612313747406006e-01 -2.141410559415817261e-01 2.689349949359893799e-01 4.330669716000556946e-02 -2.143225222826004028e-01 -3.437446802854537964e-02 -1.268904209136962891e-01 -1.167251467704772949e-01
1.950012296438217163e-01 -2.284519523382186890e-01 -7.666275370866060257e-03 1.385692041367292404e-02 -4.261115938425064087e-02 3.032280802726745605e-01 4.053260385990142822e-01 -1.617971807718276978e-01 2.183407992124557495e-01 3.880943655967712402e-01 9.260309487581253052e-02 -3.668333888053894043e-01 -1.496195048093795776e-01 -3.372055292129516602e-02 -1.182920262217521667e-01 1.156695112586021423e-01 1.085271462798118591e-01 -5.491939373314380646e-03 1.178678050637245178e-01 1.456548124551773071e-01 -1.312234997749328613e-01 5.001743137836456299e-02 -2.879723310470581055e-01 3.199048340320587158e-02 2.335720136761665344e-02 1.542310267686843872e-01 1.172556281089782715e-01 -1.344525255262851715e-02 2.317690104246139526e-02 2.074161618947982788e-01 -7.277080323547124863e-03 2.262977696955204010e-02
-4.735851287841796875e-02 3.054143190383911133e-01 -3.020414523780345917e-02 7.205814868211746216e-02 -2.567392885684967041e-01 -9.163942933082580566e-02 9.683601558208465576e-02 -1.765731573104858398e-01 3.909310400485992432e-01 -1.106118783354759216e-01 2.709451913833618164e-01 -2.037597149610519409e-01 -6.617771834135055542e-02 1.271877735853195190e-01 -1.569283902645111084e-01 -1.094494014978408813e-01 2.199637889862060547e-01 8.126509934663772583e-02 2.234504818916320801e-01 1.425627619028091431e-01 -2.208377867937088013e-01 7.015151530504226685e-02 2.938202396035194397e-02 1.876980364322662354e-01 -1.330422330647706985e-02 -1.646046936511993408e-01 -2.463702857494354248e-02 -1.538538485765457153e-01 6.856129318475723267e-02 -1.425905525684356689e-01 -2.021745890378952026e-01 -3.374454677104949951e-01
1.579044163227081299e-01 -8.312302082777023315e-02 -1.856686025857925415e-01 -4.462867230176925659e-02 -5.546284839510917664e-02 3.751925379037857056e-02 4.004509449005126953e-01 -2.177138775587081909e-01 2.428921610116958618e-01 -7.664556801319122314e-02 1.288019269704818726e-01 3.583508357405662537e-02 -2.532708048820495605e-01 2.178231775760650635e-01 -1.139567568898200989e-01 -1.101749092340469360e-01 1.134139224886894226e-01 1.152966395020484924e-01 -1.624562740325927734e-01 1.915737390518188477e-01 -1.532705873250961304e-01 2.614981234073638916e-01 -9.598487615585327148e-02 -1.419029533863067627e-01 -3.221538662910461426e-02 2.943106889724731445e-01 -1.226150337606668472e-02 -4.590006545186042786e-02 -3.108248114585876465e-01 9.216893464326858521e-02 -2.283596694469451904e-01 -2.057784497737884521e-01
1.188611462712287903e-01 -4.066469147801399231e-02 6.501702964305877686e-02 -7.156308740377426147e-02 -1.563903391361236572e-01 1.542924493551254272e-01 4.306758642196655273e-01 1.282999962568283081e-01 1.411976516246795654e-01 -9.240036457777023315e-02 -4.029529169201850891e-02 -3.540739119052886963e-01 1.681762784719467163e-01 -2.316831499338150024e-01 -1.563492417335510254e-01 2.967801690101623535e-01 1.897601932287216187e-01 7.578707486391067505e-02 -1.003351248800754547e-02 9.487914294004440308e-02 -1.352037638425827026e-01 1.240734383463859558e-01 -5.857487022876739502e-02 5.304029583930969238e-02 -1.177152153104543686e-02 7.487761974334716797e-02 3.502742648124694824e-01 8.913387358188629150e-02 1.093058735132217407e-01 3.045512139797210693e-01 -1.882606297731399536e-01 -8.611243218183517456e-02
1.430567353963851929e-01 1.271606385707855225e-01 4.836832731962203979e-02 -1.102978438138961792e-01 1.808167695999145508e-01 -8.809641003608703613e-02 -9.109240956604480743e-03 6.980172544717788696e-02 2.632368803024291992e-01 -2.194513678550720215e-01 -5.668424442410469055e-02 -3.418879806995391846e-01 -2.547575533390045166e-01 -1.919210553169250488e-01 -5.690587311983108521e-02 8.588211983442306519e-02 2.755472660064697266e-01 1.049738377332687378e-01 2.883139848709106445e-01 3.609662503004074097e-02 -1.335087269544601440e-01 2.696642577648162842e-01 1.054513156414031982e-01 -3.069692254066467285e-01 9.877736866474151611e-02 -1.864979974925518036e-02 4.366607591509819031e-02 -2.047241926193237305e-01 1.341141909360885620e-01 2.269226461648941040e-01 -1.929221302270889282e-01 -1.601765453815460205e-01
8.156939595937728882e-02 3.460877835750579834e-01 1.358796954154968262e-01 -1.873741000890731812e-01 1.409892290830612183e-01 6.064269319176673889e-02 1.430819332599639893e-01 -6.048893183469772339e-02 2.072343379259109497e-01 -2.491041123867034912e-01 2.133955061435699463e-01 3.880616277456283569e-02 -1.326628923416137695e-01 -2.226392477750778198e-01 -2.992515265941619873e-01 -2.700712718069553375e-02 8.541734516620635986e-02 6.067991629242897034e-02 1.062953546643257141e-01 2.049510031938552856e-01 -2.115818411111831665e-01 3.090206384658813477e-01 -1.236663758754730225e-01 5.821891129016876221e-02 1.609115116298198700e-02 1.342216879129409790e-01 2.831792235374450684e-01 4.852468892931938171e-02 2.504243552684783936e-01 1.124175488948822021e-01 -2.169830948114395142e-01 -1.278399676084518433e-01
-1.046658772975206375e-02 2.155487388372421265e-01 -3.932774662971496582e-01 -1.651906967163085938e-02 2.296404391527175903e-01 3.587659001350402832e-01 2.045091539621353149e-01 1.255879104137420654e-01 1.870499551296234131e-01 1.557577401399612427e-01 2.822947800159454346e-01 -9.731564670801162720e-02 -2.387639880180358887e-01 9.505929797887802124e-02 1.457954347133636475e-01 -1.403717994689941406e-01 -7.763304561376571655e-02 -1.420259475708007812e-02 8.373396843671798706e-02 -1.213701162487268448e-02 5.251642689108848572e-02 -2.099577896296977997e-02 4.159507155418395996e-02 -1.169592961668968201e-01 -2.843947708606719971e-01 9.921430051326751709e-02 2.838474325835704803e-02 -2.670023143291473389e-01 -9.403131157159805298e-02 1.523808687925338745e-01 -2.283360809087753296e-01 -1.581653952598571777e-01
-1.884211301803588867e-01 -9.025106579065322876e-02 7.911144755780696869e-03 -2.662334442138671875e-01 2.048828750848770142e-01 2.332184910774230957e-01 1.064128503203392029e-01 -5.265639349818229675e-02 1.234114766120910645e-01 2.033345401287078857e-01 -1.430734843015670776e-01 -3.015544414520263672e-01 -1.456506550312042236e-01 -1.778358221054077148e-01 -3.501458093523979187e-02 9.507354348897933960e-02 2.398078441619873047e-01 6.685291975736618042e-02 7.390065491199493408e-02 -3.451309725642204285e-02 -3.351081013679504395e-01 1.776080392301082611e-02 1.767000705003738403e-01 3.736591339111328125e-01 -1.003354042768478394e-01 9.735127538442611694e-02 7.730142772197723389e-02 2.998313168063759804e-03 1.043800450861454010e-02 -1.354453563690185547e-01 -3.718462586402893066e-01 -9.757341444492340088e-02
-5.382031574845314026e-02 2.389962822198867798e-01 9.162928909063339233e-02 -9.938833862543106079e-02 6.075592711567878723e-02 3.175331056118011475e-01 1.794153004884719849e-01 -6.623534113168716431e-02 2.347851246595382690e-01 4.793614521622657776e-02 -2.495640330016613007e-02 -3.606902360916137695e-01 1.579759418964385986e-01 2.262552268803119659e-02 4.885179549455642700e-02 -2.053088396787643433e-01 -4.155201837420463562e-03 -2.199878096580505371e-01 -3.849691897630691528e-02 1.697127968072891235e-01 -2.927829027175903320e-01 7.746000587940216064e-02 2.580549716949462891e-01 -1.830496639013290405e-01 -6.582134962081909180e-02 2.173546850681304932e-01 1.227385029196739197e-01 -1.426357924938201904e-01 1.509014703333377838e-02 -2.412915974855422974e-02 -3.866311311721801758e-01 -1.211171373724937439e-01
1.091410443186759949e-01 -1.562284827232360840e-01 1.011482030153274536e-01 4.113255813717842102e-02 9.964407235383987427e-02 -3.681332245469093323e-02 2.076220363378524780e-01 8.557757735252380371e-02 1.812156140804290771e-01 -3.428074717521667480e-01 2.843819558620452881e-01 -2.143578380346298218e-01 6.911222636699676514e-02 5.678798630833625793e-02 1.882471591234207153e-01 -9.222855418920516968e-02 9.055672585964202881e-02 -2.896699681878089905e-02 -8.165483921766281128e-02 4.512503277510404587e-03 -1.226944569498300552e-02 1.507224142551422119e-01 1.804049164056777954e-01 -4.365646466612815857e-02 -8.467145264148712158e-02 4.331436455249786377e-01 3.383138477802276611e-01 -1.943759024143218994e-01 8.848509937524795532e-02 5.662200506776571274e-03 -1.808524429798126221e-01 -3.166749179363250732e-01
1.072633564472198486e-01 -7.367623597383499146e-02 -1.880416125059127808e-01 1.973108388483524323e-02 1.396616399288177490e-01 3.957592248916625977e-01 1.319582164287567139e-01 -8.947753161191940308e-02 -2.161902785301208496e-01 5.963795259594917297e-02 2.668544948101043701e-01 -2.023118436336517334e-01 -3.202205002307891846e-01 -3.904623165726661682e-02 -1.897433400154113770e-01 -1.802680343389511108e-01 2.106207609176635742e-02 1.496158987283706665e-01 1.458137333393096924e-01 -7.211931794881820679e-02 -1.649472415447235107e-01 -6.628111749887466431e-02 -4.169660210609436035e-01 -9.036698937416076660e-02 1.661061495542526245e-01 1.291684359312057495e-01 1.407313346862792969e-01 -6.952328234910964966e-02 -4.738917574286460876e-02 -8.916537463665008545e-02 -2.621589004993438721e-01 3.038054332137107849e-03
-1.400581300258636475e-01 2.550557255744934082e-01 -1.901438385248184204e-01 -2.898209728300571442e-02 1.361145973205566406e-01 2.660075426101684570e-01 2.228371053934097290e-01 2.345063537359237671e-01 2.013831287622451782e-01 6.896346062421798706e-02 1.013852208852767944e-01 -2.320501357316970825e-01 -1.619008183479309082e-01 -1.209269016981124878e-01 2.260731458663940430e-01 -1.131617557257413864e-02 1.303740590810775757e-01 -2.226784974336624146e-01 2.165532261133193970e-01 5.210306495428085327e-02 -2.069460153579711914e-01 1.753373146057128906e-01 1.477089524269104004e-01 -1.247865483164787292e-01 6.579481065273284912e-02 -2.873619496822357178e-01 2.249619513750076294e-01 9.666275978088378906e-02 1.440527755767107010e-02 6.214576214551925659e-02 -2.242876589298248291e-01 -2.334623932838439941e-01
5.139744281768798828e-02 -4.007085561752319336e-01 6.990005820989608765e-02 -2.254204750061035156e-01 -1.893737725913524628e-02 1.260855793952941895e-01 4.552437663078308105e-01 -3.532244637608528137e-02 -2.033489570021629333e-02 2.143501043319702148e-01 1.042398042045533657e-03 -2.192095369100570679e-01 -2.304132580757141113e-01 1.336759924888610840e-01 -2.528288960456848145e-01 -1.149590164422988892e-01 1.145452111959457397e-01 8.785513229668140411e-03 3.402779102325439453e-01 8.573088049888610840e-02 6.061348319053649902e-02 1.883243322372436523e-01 -2.494980394840240479e-01 9.004151076078414917e-02 -1.468151658773422241e-01 1.066295057535171509e-01 5.430170148611068726e-02 -1.055776700377464294e-01 -5.108499899506568909e-02 1.460181735455989838e-02 -9.949554502964019775e-02 -9.084737300872802734e-02
8.140680193901062012e-02 7.249747216701507568e-02 -3.236874043941497803e-01 2.382181771099567413e-02 -5.176188796758651733e-02 -1.773118227720260620e-01 2.257963418960571289e-01 3.718297462910413742e-03 2.506173253059387207e-01 -1.487025171518325806e-01 4.258695617318153381e-02 -8.101076632738113403e-02 -3.263570368289947510e-01 1.027582511305809021e-01 7.485392689704895020e-02 -2.607190050184726715e-03 6.768611259758472443e-03 1.138278767466545105e-01 -1.945677772164344788e-02 3.778609335422515869e-01 -2.466059476137161255e-01 4.245379567146301270e-01 -1.638588458299636841e-01 -1.081363186240196228e-01 -1.263947039842605591e-01 7.014773786067962646e-02 1.894381945021450520e-03 -1.194454655051231384e-01 -1.683770567178726196e-01 9.491189569234848022e-02 -2.478813976049423218e-01 -1.093698069453239441e-01
-2.277478724718093872e-01 -1.456283181905746460e-01 -2.214757725596427917e-02 2.876451984047889709e-02 2.038161754608154297e-01 9.850898385047912598e-02 3.369267582893371582e-01 1.982816159725189209e-01 1.006321683526039124e-01 1.558943837881088257e-01 2.567200958728790283e-01 -2.399505227804183960e-01 4.202739521861076355e-02 -2.151361666619777679e-03 2.138082496821880341e-02 -1.388663649559020996e-01 3.303047120571136475e-01 -7.093040645122528076e-02 -1.605301201343536377e-01 -1.089363247156143188e-01 -1.620234176516532898e-02 1.279113888740539551e-01 8.603367209434509277e-02 1.653074659407138824e-02 2.115495502948760986e-01 -1.572764366865158081e-01 3.210598230361938477e-01 -2.481540590524673462e-01 -2.827535010874271393e-02 1.303690019994974136e-02 -1.857689768075942993e-01 -3.104918599128723145e-01
-2.623327821493148804e-02 -5.411683581769466400e-03 8.713119477033615112e-02 4.879023507237434387e-02 1.699076443910598755e-01 -5.097797885537147522e-02 4.975981116294860840e-01 3.056786209344863892e-02 1.619757860898971558e-01 -1.205766350030899048e-01 -1.044540107250213623e-01 -2.304688096046447754e-01 -8.900910615921020508e-02 -1.832666923291981220e-03 -1.574908941984176636e-01 -1.282713562250137329e-01 1.026622802019119263e-01 2.925992906093597412e-01 4.031274318695068359e-01 9.434058517217636108e-02 1.022667717188596725e-02 1.115628797560930252e-02 -1.511861681938171387e-01 3.776922449469566345e-02 1.196287870407104492e-01 2.015473991632461548e-01 1.721104383468627930e-01 8.247397840023040771e-02 2.553970180451869965e-02 -2.752612233161926270e-01 -2.938834130764007568e-01 9.537708014249801636e-02
3.004764318466186523e-01 1.212726086378097534e-01 -6.839450448751449585e-02 3.672449663281440735e-02 2.075670063495635986e-01 -1.578817814588546753e-01 2.219897806644439697e-01 -7.875287532806396484e-02 6.589076947420835495e-04 5.351860821247100830e-02 2.069167643785476685e-01 -9.745533764362335205e-02 -2.487319558858871460e-01 1.280703693628311157e-01 -8.904933184385299683e-02 -8.667459338903427124e-02 1.807281374931335449e-01 3.167861104011535645e-01 2.388045638799667358e-01 -1.805256605148315430e-01 -1.943237930536270142e-01 -1.436153501272201538e-01 2.918485999107360840e-01 1.242766678333282471e-01 5.001554265618324280e-02 1.036687865853309631e-01 1.854418665170669556e-01 -2.138003557920455933e-01 -2.469504773616790771e-01 -1.680445075035095215e-01 -1.435684710741043091e-01 -1.782568693161010742e-01
2.798055708408355713e-01 -1.564942896366119385e-01 -3.836098611354827881e-01 7.749416679143905640e-02 1.287578195333480835e-01 1.527337078005075455e-02 -3.487243875861167908e-02 -8.389266580343246460e-02 2.375307306647300720e-02 -2.042763829231262207e-01 9.146583080291748047e-02 -3.646736741065979004e-01 -5.484955012798309326e-02 8.517129719257354736e-02 5.872492119669914246e-02 -2.964496016502380371e-01 1.905062049627304077e-01 2.372244000434875488e-01 5.586515739560127258e-02 1.024193316698074341e-01 -3.357615470886230469e-01 -7.858482748270034790e-02 -6.807794421911239624e-02 2.108101397752761841e-01 3.741696476936340332e-02 2.299903780221939087e-01 1.880475431680679321e-01 -1.630889177322387695e-01 -9.383974596858024597e-03 1.864556521177291870e-01 -9.012516587972640991e-02 1.880614273250102997e-02
-1.834811717271804810e-01 -5.389462783932685852e-02 -1.444800794124603271e-01 2.663502655923366547e-02 1.045653298497200012e-01 2.824158966541290283e-01 1.107474192976951599e-01 2.737435698509216309e-01 1.750971078872680664e-01 7.902201265096664429e-02 1.419499516487121582e-01 -4.072119593620300293e-01 -2.772074937820434570e-02 -6.096203625202178955e-02 -5.317529663443565369e-02 2.701667323708534241e-02 3.899238109588623047e-01 -1.053802147507667542e-01 -1.560425907373428345e-01 2.491591423749923706e-01 3.645271807909011841e-02 -1.549893021583557129e-01 -5.002114549279212952e-02 1.837855577468872070e-01 1.875001788139343262e-01 -5.407369695603847504e-03 2.807026803493499756e-01 -1.668115891516208649e-02 -1.810572445392608643e-01 7.252454012632369995e-02 -1.422097999602556229e-02 -2.633049786090850830e-01
-2.931970953941345215e-01 2.429423108696937561e-02 1.388688385486602783e-01 5.434510484337806702e-02 2.052525430917739868e-01 1.677350848913192749e-01 3.393036425113677979e-01 2.697844505310058594e-01 -2.133423462510108948e-02 1.273628622293472290e-01 1.543128788471221924e-01 -2.890805006027221680e-01 5.994268506765365601e-02 -2.668291330337524414e-01 -2.730396389961242676e-01 -1.030207648873329163e-01 1.899811625480651855e-01 3.767433762550354004e-02 9.225916862487792969e-02 2.418596744537353516e-01 -1.156408414244651794e-01 1.626305729150772095e-01 -1.025928333401679993e-01 -2.113756537437438965e-02 2.593388408422470093e-02 -8.562587201595306396e-02 2.969245910644531250e-01 -5.055158585309982300e-02 1.063543721102178097e-03 6.236236542463302612e-02 3.847013041377067566e-02 -2.993556261062622070e-01
2.241064906120300293e-01 -2.001974284648895264e-01 1.774955838918685913e-01 -2.172221541404724121e-01 -6.158599257469177246e-02 1.692874431610107422e-01 2.491297423839569092e-01 1.623656451702117920e-01 3.660613670945167542e-03 -2.111842110753059387e-02 4.074331820011138916e-01 -4.036160409450531006e-01 -3.401708602905273438e-02 3.693145141005516052e-02 1.931120455265045166e-01 1.754233427345752716e-02 1.978712528944015503e-01 -1.387312859296798706e-01 1.507414854131639004e-03 6.880328059196472168e-02 5.244835466146469116e-02 1.926130950450897217e-01 9.706342965364456177e-02 -6.547752767801284790e-02 -5.588896572589874268e-02 1.324375122785568237e-01 1.017162799835205078e-01 -1.110224276781082153e-01 -2.972433567047119141e-01 8.051421493291854858e-02 -1.941365897655487061e-01 -2.192809134721755981e-01
2.459280788898468018e-01 -1.785691641271114349e-02 -3.637104034423828125e-01 5.819532275199890137e-02 2.027292549610137939e-01 8.866114914417266846e-02 8.419156074523925781e-02 -1.629318743944168091e-01 1.176587194204330444e-01 -1.726584881544113159e-01 3.269467130303382874e-02 -2.543552815914154053e-01 -1.069399863481521606e-01 -9.606399387121200562e-02 -1.859884560108184814e-01 -1.838466227054595947e-01 -2.687733620405197144e-02 -2.038475573062896729e-01 -8.710428327322006226e-02 -4.845382645726203918e-02 -2.759554386138916016e-01 -1.979899555444717407e-01 -2.292542904615402222e-01 3.865297883749008179e-02 -1.971548236906528473e-02 4.256828725337982178e-01 1.346881538629531860e-01 -1.494266539812088013e-01 -4.044084623456001282e-02 1.810974627733230591e-01 -1.193767413496971130e-01 -1.734853982925415039e-01
-3.478554785251617432e-01 -9.104255586862564087e-03 1.070671528577804565e-01 -1.100125350058078766e-02 1.337660998106002808e-01 9.384624660015106201e-02 2.848306894302368164e-01 2.739266157150268555e-01 -5.982579663395881653e-02 -1.421081274747848511e-01 2.574013769626617432e-01 -3.564850091934204102e-01 3.757284954190254211e-02 -1.152911782264709473e-01 -2.343506067991256714e-01 -1.110756471753120422e-01 3.491618037223815918e-01 6.663017719984054565e-02 1.391685456037521362e-01 7.078312337398529053e-02 8.710829168558120728e-02 2.601965889334678650e-02 9.514985233545303345e-02 2.642065882682800293e-01 1.032161936163902283e-01 4.187953099608421326e-02 1.167444139719009399e-01 -1.209531426429748535e-01 3.240291774272918701e-02 -7.357101142406463623e-02 -1.151145175099372864e-01 -2.952224314212799072e-01
7.630527019500732422e-02 -5.330313742160797119e-02 2.437599748373031616e-01 -1.377591490745544434e-01 3.038896024227142334e-01 9.005981683731079102e-02 1.374072395265102386e-02 -1.008990686386823654e-02 1.835907399654388428e-01 -1.721782051026821136e-02 1.451633274555206299e-01 -2.268767207860946655e-01 -5.679933726787567139e-02 -7.239580899477005005e-02 5.168646574020385742e-02 -4.165980964899063110e-02 6.326467543840408325e-02 1.954969018697738647e-01 6.350058130919933319e-03 -1.730703748762607574e-02 -1.598004400730133057e-01 2.277538925409317017e-01 -7.076423615217208862e-02 -1.670723855495452881e-01 -1.748771667480468750e-01 -4.694364592432975769e-02 1.754719763994216919e-01 -1.141819357872009277e-01 1.708034127950668335e-01 3.173112273216247559e-01 -3.189944922924041748e-01 -4.812964200973510742e-01
-3.399682417511940002e-02 4.538185894489288330e-02 8.866302669048309326e-03 -3.440770506858825684e-01 -1.236004605889320374e-01 -6.384634226560592651e-02 2.175360620021820068e-01 5.810102075338363647e-02 1.258878707885742188e-01 1.283817738294601440e-02 3.740287125110626221e-01 -4.407082498073577881e-01 -1.167136952280998230e-01 2.360363453626632690e-01 -9.139472246170043945e-02 -1.232130639255046844e-02 1.130155473947525024e-01 -8.825256675481796265e-02 4.951010644435882568e-02 -3.368540108203887939e-02 -1.324921101331710815e-01 2.573180794715881348e-01 1.003948599100112915e-02 -1.887408643960952759e-01 1.784447133541107178e-01 1.167177408933639526e-01 2.344250828027725220e-01 -2.105620354413986206e-01 -9.120550751686096191e-02 2.683731317520141602e-01 -5.873931571841239929e-02 -9.002449363470077515e-02
-1.286056488752365112e-01 -3.023490905761718750e-01 -2.280024886131286621e-01 1.284918189048767090e-01 -1.273154020309448242e-01 1.161979436874389648e-01 1.497070044279098511e-01 -5.444269627332687378e-02 7.967860996723175049e-02 1.737176999449729919e-02 9.357605129480361938e-02 -7.708368450403213501e-02 -9.326054155826568604e-02 1.445280611515045166e-01 -1.963326781988143921e-01 -2.984282970428466797e-01 1.354143619537353516e-01 1.160117536783218384e-01 -6.741500645875930786e-02 1.084589809179306030e-01 -1.476714611053466797e-01 2.262561917304992676e-01 -5.655127391219139099e-02 -1.487550735473632812e-01 1.135815531015396118e-01 2.148618921637535095e-02 3.480805754661560059e-01 -3.084444105625152588e-01 -2.860596179962158203e-01 1.654642075300216675e-01 -2.933131456375122070e-01 -1.363520026206970215e-01
1.580082923173904419e-01 8.841709792613983154e-02 2.000707238912582397e-01 1.162363216280937195e-03 -1.398776620626449585e-01 5.803316459059715271e-02 4.595900326967239380e-02 -1.405013501644134521e-01 2.188893854618072510e-01 -2.007151395082473755e-01 2.494673430919647217e-02 -2.755098342895507812e-01 8.543959259986877441e-02 -2.035056240856647491e-02 -2.593045234680175781e-01 1.398851722478866577e-01 2.085653692483901978e-01 2.159503549337387085e-01 -1.005616411566734314e-01 1.766205877065658569e-01 -2.379904985427856445e-01 2.786917425692081451e-02 -2.591390609741210938e-01 4.595227539539337158e-02 2.227022498846054077e-01 1.476521641016006470e-01 3.090168833732604980e-01 -9.478075802326202393e-02 -2.168474346399307251e-02 2.474795430898666382e-01 -2.457686811685562134e-01 -2.589179873466491699e-01
-6.436741352081298828e-02 9.031547605991363525e-02 7.427749037742614746e-02 -9.731651283800601959e-03 1.829426735639572144e-01 -1.065602004528045654e-01 -8.158096112310886383e-03 -2.210068553686141968e-01 2.803550101816654205e-02 -6.890683621168136597e-02 3.462063372135162354e-01 -2.534748911857604980e-01 1.696519106626510620e-01 -1.133724525570869446e-01 1.053212657570838928e-01 -1.503283344209194183e-02 1.431115120649337769e-01 -1.329176574945449829e-01 2.233884185552597046e-01 3.541334718465805054e-02 -2.244482785463333130e-01 1.994390040636062622e-01 1.899721026420593262e-01 2.156452685594558716e-01 1.138871982693672180e-01 5.460418388247489929e-02 1.640315353870391846e-01 -2.894237041473388672e-01 -1.446876823902130127e-01 1.321242284029722214e-02 -4.304721355438232422e-01 -2.250975519418716431e-01
1.206264272332191467e-01 1.124991476535797119e-02 1.499068439006805420e-01 1.627786159515380859e-01 -3.566915094852447510e-01 4.080674611032009125e-03 1.412371397018432617e-01 -1.007961016148328781e-02 4.167613014578819275e-02 1.807909905910491943e-01 1.854762434959411621e-01 -4.795419871807098389e-01 -1.368512809276580811e-01 2.361333742737770081e-02 4.704348370432853699e-02 -2.175239101052284241e-02 2.859281003475189209e-01 5.883095040917396545e-02 1.535398662090301514e-01 6.816123425960540771e-02 -1.258971095085144043e-01 2.703140377998352051e-01 1.077582985162734985e-01 -1.538533419370651245e-01 1.108081862330436707e-01 3.922367393970489502e-01 1.396364867687225342e-01 3.684389591217041016e-02 1.816313564777374268e-01 -5.774780362844467163e-02 -3.332090750336647034e-02 -7.902193814516067505e-02
1.217951476573944092e-01 -1.816520094871520996e-01 -3.261319920420646667e-02 -1.947471201419830322e-01 -3.027096390724182129e-01 7.636099308729171753e-02 1.462616771459579468e-01 -1.622648388147354126e-01 1.385370641946792603e-01 3.425791561603546143e-01 2.976676523685455322e-01 -1.893736869096755981e-01 -2.221663162345066667e-04 -1.500683277845382690e-01 -2.309838980436325073e-01 -2.439231425523757935e-02 1.042785793542861938e-01 -7.258182018995285034e-02 -5.486079305410385132e-02 4.990296438336372375e-02 -1.793865561485290527e-01 -4.621955379843711853e-02 -4.933794960379600525e-02 -7.325606048107147217e-02 9.334038197994232178e-02 1.809379905462265015e-01 1.380071341991424561e-01 1.759950667619705200e-01 1.321597099304199219e-01 2.307626903057098389e-01 -4.457126855850219727e-01 -7.677471637725830078e-02
-6.116804108023643494e-02 -2.890607714653015137e-02 -2.635039687156677246e-01 2.963642822578549385e-03 1.818508207798004150e-01 8.512503653764724731e-02 1.165410317480564117e-02 -3.212246298789978027e-02 -1.399512775242328644e-02 -2.383932769298553467e-01 -2.418387122452259064e-02 -2.933066785335540771e-01 -3.040260374546051025e-01 -4.795505665242671967e-03 -2.712321281433105469e-01 -8.923365920782089233e-02 -1.323949247598648071e-01 4.949043318629264832e-02 3.405694663524627686e-01 6.155625358223915100e-02 -1.693972498178482056e-01 -9.278097003698348999e-02 -2.585841715335845947e-01 2.329709380865097046e-01 -8.095462620258331299e-02 2.556313574314117432e-01 -5.313163250684738159e-02 -8.277707733213901520e-03 1.265121996402740479e-01 2.542094886302947998e-01 -2.373399734497070312e-01 -2.385815829038619995e-01
5.687965825200080872e-02 4.281979203224182129e-01 5.993872880935668945e-03 -6.060196831822395325e-02 -9.468083083629608154e-02 2.617734670639038086e-01 -1.059191748499870300e-01 -6.240581721067428589e-02 1.469162702560424805e-01 -1.894047111272811890e-01 1.837374567985534668e-01 -1.205333173274993896e-01 -1.524360775947570801e-01 -4.931063950061798096e-02 -3.315253555774688721e-01 -1.626687943935394287e-01 2.742152512073516846e-01 -1.044057309627532959e-01 -7.159857079386711121e-03 1.010059565305709839e-01 -3.537630140781402588e-01 3.876794129610061646e-02 -1.002364009618759155e-01 -2.698562145233154297e-01 -6.233759969472885132e-02 8.188184350728988647e-02 2.849856317043304443e-01 1.561462227255105972e-02 1.448922306299209595e-01 1.315155904740095139e-02 -1.733173429965972900e-01 1.374661177396774292e-02
-1.448332369327545166e-01 3.877517953515052795e-02 1.867318525910377502e-02 -9.912623465061187744e-02 -3.151779770851135254e-01 -5.099841207265853882e-02 2.572261989116668701e-01 1.769662648439407349e-01 1.113611087203025818e-01 1.943466961383819580e-01 1.873470693826675415e-01 -3.958813548088073730e-01 -2.732176519930362701e-02 3.351954519748687744e-01 -5.726261809468269348e-02 -6.260421127080917358e-02 9.185609221458435059e-02 1.008371785283088684e-01 9.435339830815792084e-03 1.755568012595176697e-02 -2.353990077972412109e-01 2.751193344593048096e-01 1.068434566259384155e-01 -1.733242124319076538e-01 3.475419059395790100e-02 2.874595820903778076e-01 2.685329616069793701e-01 -1.468825489282608032e-01 4.112878814339637756e-02 9.106232970952987671e-02 -2.028986625373363495e-02 -1.617008000612258911e-01
4.205957800149917603e-02 6.690151989459991455e-02 -8.966724574565887451e-02 -2.132129669189453125e-01 -1.855545043945312500e-01 1.093030627816915512e-02 1.334593743085861206e-01 -8.304469287395477295e-03 3.355128765106201172e-01 -1.475453376770019531e-01 2.269071936607360840e-01 -1.887537389993667603e-01 -2.879031561315059662e-02 4.258173704147338867e-02 9.071997553110122681e-02 7.690131664276123047e-02 2.177547216415405273e-01 -3.193364143371582031e-01 -9.760746359825134277e-02 -2.095430716872215271e-02 -1.370316147804260254e-01 1.289288979023694992e-02 -1.555702369660139084e-02 -2.881663441658020020e-01 1.678749360144138336e-02 2.101471275091171265e-01 4.235410392284393311e-01 -1.955233365297317505e-01 2.034151181578636169e-02 2.556906640529632568e-01 -1.712103933095932007e-01 -1.756016612052917480e-01
-5.714211240410804749e-02 3.337448462843894958e-02 9.042737632989883423e-02 2.985706329345703125e-01 -1.982434540987014771e-01 2.106157243251800537e-01 1.409126371145248413e-01 2.763084508478641510e-02 1.265539973974227905e-01 5.194260925054550171e-02 -2.966022491455078125e-02 -1.652677506208419800e-01 -2.809509634971618652e-01 7.975038886070251465e-02 1.596583873033523560e-01 -1.063587293028831482e-01 1.332375258207321167e-01 3.289892673492431641e-01 7.883067429065704346e-02 -7.023046165704727173e-02 -2.299145758152008057e-01 -1.001630201935768127e-01 2.455677986145019531e-01 2.342398315668106079e-01 1.704958528280258179e-01 1.064301207661628723e-01 3.411641716957092285e-01 -1.125426515936851501e-01 -1.473467797040939331e-01 1.410304605960845947e-01 -3.050890564918518066e-01 -7.538975775241851807e-02
1.178643293678760529e-02 -1.056851223111152649e-01 -2.924853563308715820e-01 -1.132243052124977112e-01 1.473831683397293091e-01 2.873940467834472656e-01 1.137317717075347900e-01 -1.123479977250099182e-01 1.207106485962867737e-01 -2.574707753956317902e-02 4.132612943649291992e-01 -2.456876635551452637e-01 -1.512936800718307495e-01 1.849121004343032837e-01 -1.302246600389480591e-01 -2.019426971673965454e-02 -2.177173644304275513e-01 6.903880275785923004e-03 8.796583861112594604e-03 2.435133606195449829e-02 1.489756070077419281e-02 -1.359221432358026505e-02 -1.419679075479507446e-01 -7.633474888280034065e-04 -1.782651245594024658e-01 1.934424340724945068e-01 2.300165891647338867e-01 -3.290280699729919434e-01 -1.933884024620056152e-01 5.563963949680328369e-02 -3.062167763710021973e-01 -7.943758368492126465e-02
-2.585670351982116699e-01 2.979550510644912720e-02 -1.549580693244934082e-02 5.761725082993507385e-02 -1.672491431236267090e-02 2.997592687606811523e-01 2.342632114887237549e-01 1.007411032915115356e-01 2.881316095590591431e-02 -3.586393222212791443e-02 5.789954215288162231e-02 -2.307506650686264038e-01 -5.838671326637268066e-02 -9.930387139320373535e-02 1.256995648145675659e-01 1.056548729538917542e-01 5.106520056724548340e-01 -1.510433014482259750e-02 3.398032486438751221e-01 -8.184762299060821533e-02 1.971212029457092285e-01 1.577054709196090698e-01 7.989841699600219727e-02 1.306935101747512817e-01 3.298296406865119934e-02 -1.046524867415428162e-01 2.462531179189682007e-01 -1.235512197017669678e-01 -5.778742209076881409e-02 1.106370687484741211e-01 -2.703453302383422852e-01 -1.661947369575500488e-01
1.691343039274215698e-01 -1.722636967897415161e-01 -1.541392598301172256e-02 -4.077715054154396057e-02 -1.198209971189498901e-01 9.807913750410079956e-02 5.595262646675109863e-01 -1.685579419136047363e-01 3.556060418486595154e-02 3.068621754646301270e-01 9.762996435165405273e-02 -2.913539111614227295e-01 -1.286645531654357910e-01 2.959657087922096252e-02 -2.150695025920867920e-01 3.945755213499069214e-02 1.952367126941680908e-01 4.193447157740592957e-02 4.101993888616561890e-02 -5.537331476807594299e-02 -1.297518014907836914e-01 -5.138147249817848206e-02 -2.441103309392929077e-01 7.406593114137649536e-02 -1.462228149175643921e-01 2.809408903121948242e-01 2.541994452476501465e-01 -1.050439178943634033e-01 2.672880329191684723e-02 1.095935851335525513e-01 -3.503758087754249573e-02 -1.347190048545598984e-02
3.181849122047424316e-01 -1.732444018125534058e-01 -2.021718174219131470e-01 1.984102651476860046e-02 -3.498592227697372437e-02 1.418496221303939819e-01 3.681544959545135498e-01 -6.461904197931289673e-02 5.313299223780632019e-02 2.377561926841735840e-01 7.774326950311660767e-02 -2.085292637348175049e-01 -2.087787836790084839e-01 -1.764832139015197754e-01 -3.139770328998565674e-01 1.165841892361640930e-02 2.079925835132598877e-01 -1.607905514538288116e-02 4.696657136082649231e-02 2.337848544120788574e-01 -2.265670597553253174e-01 -2.508351579308509827e-03 -1.360712647438049316e-01 3.038230836391448975e-01 -1.437630355358123779e-01 2.518286406993865967e-01 7.414260506629943848e-02 -1.508440971374511719e-01 8.386024087667465210e-02 3.404504433274269104e-02 -1.921076700091362000e-02 -2.542645111680030823e-02
-2.745844721794128418e-01 1.336824297904968262e-01 1.156958267092704773e-01 -1.855176985263824463e-01 3.369822353124618530e-02 7.344173640012741089e-02 1.386046558618545532e-01 1.990181207656860352e-01 1.690202504396438599e-01 -1.857411712408065796e-01 2.679743170738220215e-01 -3.452365994453430176e-01 -8.145485073328018188e-02 -2.029704600572586060e-01 1.524770408868789673e-01 -1.095916330814361572e-01 -2.065012976527214050e-02 1.371729671955108643e-01 3.795252144336700439e-01 1.646406203508377075e-01 -1.202405840158462524e-01 2.003608644008636475e-01 1.280800402164459229e-01 2.069779336452484131e-01 4.360150545835494995e-02 6.920746713876724243e-02 8.297967165708541870e-02 -1.691207438707351685e-01 6.272952258586883545e-02 -2.660935819149017334e-01 -1.361492872238159180e-01 -1.293549388647079468e-01
1.896872818470001221e-01 -1.847850903868675232e-02 3.943151980638504028e-02 -1.510643810033798218e-01 -2.518858313560485840e-01 2.726766765117645264e-01 -6.144866719841957092e-02 -2.165068089962005615e-01 1.649285554885864258e-01 -1.069725118577480316e-02 1.210428178310394287e-01 -3.104017078876495361e-01 -1.334738135337829590e-01 -6.834442261606454849e-03 -1.042641550302505493e-01 -1.100196987390518188e-01 -1.322675049304962158e-01 -1.014276295900344849e-01 -4.321810230612754822e-02 2.118059992790222168e-01 -2.084511816501617432e-01 -1.328101009130477905e-01 7.190882414579391479e-02 -3.385751247406005859e-01 -1.015433762222528458e-02 9.751661866903305054e-02 1.977523416280746460e-01 7.200286537408828735e-02 -3.781335428357124329e-02 1.229756101965904236e-01 -4.402657747268676758e-01 -2.280395776033401489e-01
-2.832973375916481018e-02 5.420776829123497009e-02 -7.649597525596618652e-02 1.456233263015747070e-01 6.566923111677169800e-02 2.627635896205902100e-01 2.978461086750030518e-01 -1.180932894349098206e-01 2.886027470231056213e-02 5.261519178748130798e-02 1.453279405832290649e-01 1.549893766641616821e-01 -3.290806412696838379e-01 -9.720528870820999146e-02 -2.207850068807601929e-01 -2.224060744047164917e-01 1.168541982769966125e-01 2.790322005748748779e-01 1.129423528909683228e-01 2.681226283311843872e-02 8.726824074983596802e-02 9.521466493606567383e-02 -3.711924254894256592e-01 -5.900731682777404785e-02 -3.075220435857772827e-02 2.409684211015701294e-01 1.961145550012588501e-01 -1.996501833200454712e-01 -1.433301568031311035e-01 -2.477178163826465607e-02 -3.096675276756286621e-01 -1.056852936744689941e-01
3.540916368365287781e-02 2.443700134754180908e-01 5.564681068062782288e-02 2.307213544845581055e-01 8.376559615135192871e-02 2.626695632934570312e-01 1.244471296668052673e-01 3.806273639202117920e-02 1.071386858820915222e-01 2.159671038389205933e-01 9.403628110885620117e-02 -1.374475806951522827e-01 -2.892732918262481689e-01 1.048454083502292633e-02 -4.511201009154319763e-02 -1.159645318984985352e-01 9.207269549369812012e-02 2.302220463752746582e-01 1.031290814280509949e-01 3.523410111665725708e-02 -7.155092060565948486e-02 -2.622353732585906982e-01 -1.336156725883483887e-01 3.740733265876770020e-01 1.222181767225265503e-01 1.370163559913635254e-01 2.386568188667297363e-01 -2.788858115673065186e-02 5.913377553224563599e-02 2.071595638990402222e-01 -3.694230914115905762e-01 -1.589564234018325806e-01
1.722014099359512329e-01 3.342349082231521606e-02 7.134541124105453491e-02 -3.247143328189849854e-01 -9.280519187450408936e-02 6.090997532010078430e-02 1.312447935342788696e-01 9.908189624547958374e-02 1.068670600652694702e-01 4.480351135134696960e-02 3.479204475879669189e-01 -3.057338297367095947e-01 -2.026364058256149292e-01 1.750740036368370056e-02 1.403676271438598633e-01 -1.402447223663330078e-01 -6.326697021722793579e-02 1.736774593591690063e-01 -1.159764975309371948e-01 9.967329353094100952e-02 -2.449160814285278320e-01 2.797124385833740234e-01 -5.981478840112686157e-02 -1.204318851232528687e-01 8.012448251247406006e-02 -3.376540541648864746e-02 2.339595705270767212e-01 6.056110560894012451e-02 -2.208600491285324097e-01 3.009744286537170410e-01 -2.618238329887390137e-01 -1.513531357049942017e-01
3.213081508874893188e-02 -4.815095663070678711e-02 -2.934232950210571289e-01 -1.048185862600803375e-02 -2.701795995235443115e-01 8.316835761070251465e-02 1.997173875570297241e-01 3.137985765933990479e-01 1.666334420442581177e-01 2.552262544631958008e-01 -4.498785361647605896e-02 -3.856979310512542725e-01 -2.303025126457214355e-01 -3.720318153500556946e-02 -1.469223573803901672e-02 -9.375921636819839478e-02 1.200665310025215149e-01 -8.021996170282363892e-02 2.870941162109375000e-01 -8.317487686872482300e-02 -1.313763111829757690e-01 1.772965937852859497e-01 1.562304701656103134e-02 -2.778912186622619629e-01 7.923460006713867188e-02 2.043278515338897705e-01 2.491315454244613647e-01 -7.999526709318161011e-02 -1.451196819543838501e-01 4.273332655429840088e-02 -3.285877779126167297e-02 -9.074461460113525391e-02
3.309784457087516785e-02 -7.586579769849777222e-02 -2.578888833522796631e-01 -1.492742598056793213e-01 3.896366059780120850e-02 4.593617469072341919e-02 4.546411335468292236e-02 3.598141372203826904e-01 3.586022257804870605e-01 -1.153090223670005798e-01 1.413184106349945068e-01 -1.204759776592254639e-01 -1.507166028022766113e-01 -7.248425483703613281e-02 4.557058215141296387e-02 -1.238593906164169312e-01 9.184733033180236816e-02 -2.124328017234802246e-01 -1.860419288277626038e-02 1.445033699274063110e-01 -7.759717851877212524e-02 3.437961041927337646e-01 -6.101951003074645996e-03 -1.435650587081909180e-01 -2.370935529470443726e-01 2.300763279199600220e-01 1.654573082923889160e-01 2.796107344329357147e-02 3.345181047916412354e-02 -6.191930919885635376e-02 -4.247688055038452148e-01 -7.134190201759338379e-02
-1.990927010774612427e-01 2.274629920721054077e-01 -1.048649922013282776e-01 5.414796248078346252e-02 -1.468002498149871826e-01 9.626233577728271484e-02 1.561511009931564331e-01 -3.936158120632171631e-02 4.784084856510162354e-01 -8.473999053239822388e-02 1.495477259159088135e-01 -6.604908406734466553e-02 -7.317052036523818970e-02 -1.391613781452178955e-01 -7.216344773769378662e-02 2.544781565666198730e-01 1.834422498941421509e-01 -3.294367576017975807e-03 -1.391780078411102295e-01 1.901506334543228149e-01 -1.904317885637283325e-01 -6.464850902557373047e-02 -1.771757192909717560e-02 -5.493916571140289307e-02 -1.823595315217971802e-01 7.736962288618087769e-02 3.588074445724487305e-01 -2.298206835985183716e-01 7.143240422010421753e-02 7.692344486713409424e-02 -1.819299012422561646e-01 -2.873854041099548340e-01
-2.864790521562099457e-02 6.150569766759872437e-02 -3.055164813995361328e-01 -1.679809838533401489e-01 2.423163205385208130e-01 1.664664149284362793e-01 1.864172667264938354e-01 8.604909479618072510e-02 1.436641253530979156e-02 -8.308943361043930054e-02 4.280629158020019531e-01 -3.553310632705688477e-01 -6.356134265661239624e-02 1.337361186742782593e-01 -8.116649836301803589e-02 2.075725421309471130e-02 -2.435669116675853729e-02 -2.099309116601943970e-01 -2.965890616178512573e-02 5.085432529449462891e-02 -6.979814171791076660e-02 -2.731976509094238281e-01 -1.595257073640823364e-01 -3.420141758397221565e-03 -2.176913917064666748e-01 2.084795087575912476e-01 9.050546586513519287e-02 -8.674439787864685059e-02 1.646016687154769897e-01 -1.401391774415969849e-01 -2.020462006330490112e-01 -2.290814220905303955e-01
-8.893171697854995728e-02 -1.298074126243591309e-01 -6.027041748166084290e-02 4.857030138373374939e-02 1.243917867541313171e-01 3.822613507509231567e-02 1.772549748420715332e-01 1.304363310337066650e-01 2.833903133869171143e-01 1.970776170492172241e-02 4.975879099220037460e-03 -2.273511290550231934e-01 -1.473127901554107666e-01 -1.199739947915077209e-01 -3.565422892570495605e-01 -2.024066448211669922e-01 1.686630100011825562e-01 -8.865263313055038452e-02 -5.641543865203857422e-02 2.186821699142456055e-01 -3.485315740108489990e-01 -2.749904990196228027e-01 2.424354664981365204e-03 1.231898646801710129e-02 2.692912518978118896e-01 1.498292833566665649e-01 3.157366216182708740e-01 -1.165526583790779114e-01 1.167659834027290344e-02 4.697903990745544434e-02 -1.409408450126647949e-01 -2.286337763071060181e-01
-6.292574107646942139e-02 1.647821068763732910e-01 1.001720316708087921e-02 -2.692219242453575134e-02 -2.487506419420242310e-01 2.147401124238967896e-01 2.731602489948272705e-01 -5.393533036112785339e-02 2.555897831916809082e-01 -2.062323093414306641e-01 7.774139940738677979e-02 -1.009475812315940857e-01 3.077375330030918121e-02 -1.043904498219490051e-01 -6.240289285778999329e-02 3.062651455402374268e-01 2.790149450302124023e-01 -8.989281952381134033e-03 -4.232004284858703613e-02 8.793815970420837402e-02 -1.672020554542541504e-01 -1.216963082551956177e-01 -1.120902132242918015e-02 6.264688074588775635e-02 -7.753966748714447021e-02 1.821298450231552124e-01 3.537397086620330811e-01 -1.226273775100708008e-01 -1.245124731212854385e-02 3.674347698688507080e-01 -2.580009698867797852e-01 -1.832094490528106689e-01
2.306777052581310272e-02 2.315490245819091797e-01 -1.912392824888229370e-01 1.521045416593551636e-01 -6.172052025794982910e-02 3.473021835088729858e-02 2.671969681978225708e-02 -2.064722329378128052e-01 2.489435076713562012e-01 1.098545715212821960e-01 7.200621813535690308e-02 -2.852165400981903076e-01 -2.093024253845214844e-01 -6.253215670585632324e-02 -2.994706034660339355e-01 5.867288261651992798e-02 3.505761921405792236e-01 7.498723268508911133e-02 -1.721466481685638428e-01 2.672682106494903564e-01 -6.181017309427261353e-02 -5.188284814357757568e-02 -1.284272819757461548e-01 -1.562291979789733887e-01 -1.948375403881072998e-01 -2.052022069692611694e-01 7.931857556104660034e-02 -1.310674101114273071e-01 -2.583324676379561424e-03 2.865494787693023682e-01 -6.211116537451744080e-02 -2.642826139926910400e-01
-1.418386697769165039e-01 8.781297132372856140e-03 1.748022586107254028e-01 -3.665772452950477600e-02 9.510540217161178589e-02 -1.156679913401603699e-01 2.586683332920074463e-01 1.628071814775466919e-01 2.539876997470855713e-01 -9.986695647239685059e-02 -5.797851085662841797e-02 -2.276811450719833374e-01 -2.153356969356536865e-01 2.749032974243164062e-01 1.062802746891975403e-01 -1.559512019157409668e-01 1.226576417684555054e-02 1.733608692884445190e-01 -1.718632690608501434e-02 2.648889720439910889e-01 -2.875589430332183838e-01 9.818730503320693970e-02 -1.193897798657417297e-01 1.479065269231796265e-01 2.324501425027847290e-01 -1.568079888820648193e-01 2.381080090999603271e-01 1.474483907222747803e-01 -9.997209161520004272e-02 1.708418875932693481e-01 -3.026959002017974854e-01 -1.668325513601303101e-01
4.384153708815574646e-02 -4.223152250051498413e-02 -2.972281575202941895e-01 -2.960721850395202637e-01 1.425048708915710449e-01 -1.537540741264820099e-02 1.870042830705642700e-01 -1.763102598488330841e-02 -5.766044929623603821e-02 8.526093512773513794e-02 -5.907410383224487305e-02 -6.775014847517013550e-02 -2.915682494640350342e-01 -5.798993632197380066e-02 1.638179644942283630e-02 1.822422146797180176e-01 1.496843248605728149e-01 -3.260352015495300293e-01 1.271893978118896484e-01 -1.021978259086608887e-01 -1.667517125606536865e-01 -3.452197462320327759e-02 -2.003413438796997070e-01 6.109876930713653564e-02 4.041924327611923218e-02 9.829495102167129517e-02 1.394889056682586670e-01 -1.390792429447174072e-01 2.137329056859016418e-02 2.768929004669189453e-01 -4.142670631408691406e-01 -3.112923204898834229e-01
3.013183474540710449e-01 5.117045342922210693e-02 -6.955483555793762207e-02 -1.968055963516235352e-01 -6.642410904169082642e-02 -9.546753019094467163e-02 2.591360807418823242e-01 2.646271288394927979e-01 9.327705204486846924e-02 -8.517518639564514160e-02 1.793587207794189453e-01 -2.118050754070281982e-01 9.093718230724334717e-02 1.114079505205154419e-01 -4.838550928980112076e-03 3.729977877810597420e-03 1.178168356418609619e-01 6.335817743092775345e-03 3.012976646423339844e-01 5.340534076094627380e-02 -3.039306998252868652e-01 8.268697559833526611e-02 -1.065004691481590271e-01 -1.241536960005760193e-01 -1.235250234603881836e-01 -1.633106544613838196e-02 9.614808112382888794e-02 -2.228178232908248901e-01 -2.511608004570007324e-01 1.574109643697738647e-01 -3.742492496967315674e-01 -2.504945695400238037e-01
2.040876634418964386e-02 6.539178639650344849e-02 1.815797537565231323e-01 3.570985198020935059e-01 -8.809588104486465454e-02 -1.266877725720405579e-02 3.193233013153076172e-01 1.157655790448188782e-01 -7.774274796247482300e-03 5.795221403241157532e-02 1.828586682677268982e-02 -2.497368454933166504e-01 -2.621669769287109375e-01 1.568438857793807983e-01 -1.098832301795482635e-02 2.428134530782699585e-01 1.586547493934631348e-01 4.139355421066284180e-01 1.550907194614410400e-01 8.014412224292755127e-02 -1.754363924264907837e-01 -4.759830981492996216e-02 1.283618807792663574e-01 -3.539810702204704285e-02 1.845469176769256592e-01 1.558688934892416000e-02 2.667224407196044922e-01 7.565098814666271210e-03 3.695543855428695679e-02 2.137196063995361328e-01 -1.856674253940582275e-01 -1.679806858301162720e-01
-1.449641734361648560e-01 -8.154308795928955078e-02 -9.248212724924087524e-02 -2.174484282732009888e-01 9.115406125783920288e-02 2.064958810806274414e-01 2.182845026254653931e-01 -2.748583257198333740e-01 6.960412114858627319e-02 -7.399830035865306854e-03 1.130181085318326950e-02 -1.903808116912841797e-01 -3.316537141799926758e-01 5.270923674106597900e-02 4.658197239041328430e-02 2.306778356432914734e-02 3.547709584236145020e-01 1.744458973407745361e-01 1.937529072165489197e-02 1.564319729804992676e-01 -1.316254734992980957e-01 -1.559069380164146423e-02 -7.342132925987243652e-02 -6.430540978908538818e-02 4.250586032867431641e-01 4.859841987490653992e-02 3.515854477882385254e-01 -2.340096049010753632e-02 -3.281169570982456207e-03 -1.010417267680168152e-01 -1.376743167638778687e-01 -2.024911493062973022e-01
-8.870163559913635254e-02 2.320930548012256622e-02 4.980855435132980347e-02 -1.757998466491699219e-01 8.471704274415969849e-02 1.615655720233917236e-01 2.268137782812118530e-01 2.271183393895626068e-02 2.811113595962524414e-01 -2.929236292839050293e-01 2.562946677207946777e-01 -2.603453695774078369e-01 1.853524148464202881e-02 -2.230538986623287201e-02 -4.713475331664085388e-02 -2.258894741535186768e-01 -9.077428840100765228e-03 2.188630104064941406e-01 2.315711462870240211e-03 -3.913978859782218933e-02 -1.822878122329711914e-01 -3.249029815196990967e-02 4.849060624837875366e-02 -3.250506520271301270e-01 -1.058881953358650208e-01 4.401656985282897949e-02 3.761684894561767578e-02 -4.773177951574325562e-02 4.674494266510009766e-02 4.099767506122589111e-01 -3.351176679134368896e-01 -1.713345944881439209e-01
1.023958772420883179e-01 -3.305940330028533936e-02 -4.611508846282958984e-01 -2.602478303015232086e-02 -3.266518935561180115e-02 1.429539620876312256e-01 2.876273989677429199e-01 1.592903733253479004e-01 3.314925730228424072e-01 4.166285321116447449e-02 -3.123306855559349060e-02 -2.608823776245117188e-01 -7.735230773687362671e-02 3.427829220890998840e-02 -2.713717222213745117e-01 -2.067163735628128052e-01 8.447808027267456055e-02 1.102768406271934509e-01 -1.372761428356170654e-01 1.342944707721471786e-02 -2.445738464593887329e-01 -2.948897480964660645e-01 -8.366980403661727905e-02 1.095578148961067200e-01 1.516274958848953247e-01 1.640279442071914673e-01 6.240712478756904602e-02 2.357703261077404022e-02 2.729693613946437836e-02 1.572507172822952271e-01 -1.413549482822418213e-01 -1.933510899543762207e-01
9.595378488302230835e-02 -2.492468245327472687e-02 2.022115439176559448e-01 -1.670380383729934692e-01 -2.020205557346343994e-02 -1.017823666334152222e-01 2.545266449451446533e-01 2.661515586078166962e-02 -9.828824549913406372e-02 -5.711077898740768433e-02 1.030236259102821350e-01 -2.877883911132812500e-01 -2.235492765903472900e-01 1.403129547834396362e-01 5.496162176132202148e-02 1.026898473501205444e-01 2.336963415145874023e-01 3.646144568920135498e-01 1.294542700052261353e-01 1.382457315921783447e-01 -2.196711599826812744e-01 4.147756099700927734e-02 -2.805358171463012695e-02 -1.404428482055664062e-01 2.799581289291381836e-01 2.654741406440734863e-01 3.041074872016906738e-01 -1.634194143116474152e-02 -6.444411724805831909e-02 -1.729834079742431641e-01 -1.755823045969009399e-01 -2.347600460052490234e-01
-1.176284998655319214e-01 8.435471355915069580e-02 -3.035426735877990723e-01 1.303290724754333496e-01 6.267556548118591309e-02 1.066121160984039307e-01 3.785066008567810059e-01 -1.525528728961944580e-01 1.163705214858055115e-01 1.279426515102386475e-01 1.983002126216888428e-01 1.570094227790832520e-01 -2.311396300792694092e-01 2.073143571615219116e-01 2.908220700919628143e-02 -3.989547863602638245e-02 -1.608999669551849365e-01 1.578661948442459106e-01 6.823959946632385254e-02 1.354991495609283447e-01 -1.962576359510421753e-01 3.362155854701995850e-01 -8.093470335006713867e-02 1.855565607547760010e-01 4.218511655926704407e-02 1.939725428819656372e-01 1.509658098220825195e-01 -1.557981371879577637e-01 -8.757938444614410400e-02 -1.503895875066518784e-02 -3.614512085914611816e-01 -6.310825794935226440e-02
-5.011589080095291138e-02 4.384353011846542358e-02 5.875753983855247498e-02 7.216057181358337402e-02 2.888503372669219971e-01 5.940771847963333130e-02 8.514033257961273193e-02 3.847598657011985779e-02 2.683595120906829834e-01 -1.214078161865472794e-02 2.373638749122619629e-01 -3.395121693611145020e-01 1.720120161771774292e-01 9.242305159568786621e-02 6.291157752275466919e-02 5.968773365020751953e-02 1.160323247313499451e-01 7.194006443023681641e-02 3.505814671516418457e-01 7.427784055471420288e-02 1.126001253724098206e-01 8.154086768627166748e-02 3.709059059619903564e-01 6.239398568868637085e-02 1.665167808532714844e-01 1.764812320470809937e-01 2.882763147354125977e-01 -1.072109863162040710e-01 -1.592603474855422974e-01 1.710508167743682861e-01 -1.798833608627319336e-01 -2.312622666358947754e-01
2.056490033864974976e-01 1.699879579246044159e-02 -3.120369315147399902e-01 1.062552183866500854e-01 2.895389124751091003e-02 2.466737478971481323e-01 6.394857168197631836e-02 -8.838332444429397583e-02 8.716861903667449951e-02 -5.996648594737052917e-02 -6.022630259394645691e-02 -1.138829663395881653e-01 -2.441030293703079224e-01 -1.084939539432525635e-01 2.011544816195964813e-02 -2.983360290527343750e-01 9.691191464662551880e-02 -1.882200874388217926e-02 1.401113718748092651e-01 3.337798118591308594e-01 -9.380394220352172852e-02 -2.312184572219848633e-01 -1.884256452322006226e-01 -8.769805729389190674e-02 -2.666247077286243439e-02 2.394091524183750153e-02 7.132343947887420654e-02 -4.867193102836608887e-02 -2.817357331514358521e-02 1.334306597709655762e-01 -4.671672284603118896e-01 -3.078839778900146484e-01
2.164644300937652588e-01 1.844762265682220459e-01 8.509612828493118286e-02 -1.227149367332458496e-01 -5.002780631184577942e-02 -1.077095866203308105e-01 1.427026391029357910e-01 5.670161545276641846e-02 3.745359927415847778e-02 1.351108588278293610e-02 1.438297778367996216e-01 -1.937617212533950806e-01 -1.696460694074630737e-01 5.120148882269859314e-02 -5.639773234724998474e-02 1.563633978366851807e-02 3.108058311045169830e-02 1.616901308298110962e-01 2.534596025943756104e-01 1.329724788665771484e-01 -1.464985162019729614e-01 -5.477213859558105469e-02 1.869732290506362915e-01 -1.580172926187515259e-01 1.393697559833526611e-01 -3.996358253061771393e-03 9.692236036062240601e-02 -3.096393048763275146e-01 3.755697011947631836e-01 3.292891383171081543e-01 -3.584504127502441406e-01 -2.614980936050415039e-01
9.774439036846160889e-02 1.084971874952316284e-01 -2.314636260271072388e-01 -1.016465649008750916e-01 1.540608704090118408e-01 2.216007411479949951e-01 2.226463407278060913e-01 1.934800855815410614e-02 -3.013369627296924591e-02 1.356670632958412170e-02 2.903721034526824951e-01 -4.274901449680328369e-01 -1.942754089832305908e-01 6.004236266016960144e-02 -8.384088054299354553e-03 2.101283371448516846e-01 -6.115852296352386475e-02 -1.847785711288452148e-01 -1.012362539768218994e-02 -2.106532640755176544e-02 -3.863465413451194763e-02 -2.349366247653961182e-01 -2.218565493822097778e-01 9.468106925487518311e-02 -2.876811921596527100e-01 1.852047890424728394e-01 1.497624218463897705e-01 -1.815950721502304077e-01 9.779877215623855591e-02 -2.566228806972503662e-02 -3.189956247806549072e-01 -2.237879112362861633e-02
-9.477604925632476807e-02 -1.673168689012527466e-01 -8.392100036144256592e-02 -1.367220580577850342e-01 -1.427104026079177856e-01 2.747372090816497803e-01 3.703317344188690186e-01 -8.395274728536605835e-02 1.079600863158702850e-02 3.028834471479058266e-03 2.263986878097057343e-02 -2.386978715658187866e-01 -1.439040806144475937e-02 -1.106902398169040680e-02 1.161878034472465515e-01 8.126925677061080933e-02 2.512843608856201172e-01 -2.618905305862426758e-01 -1.302910409867763519e-02 8.426333963871002197e-02 -2.613535821437835693e-01 8.779123425483703613e-03 -3.234086930751800537e-01 4.302301909774541855e-03 9.580563753843307495e-02 4.219711720943450928e-01 1.596582531929016113e-01 -7.225073128938674927e-02 -5.035945400595664978e-02 2.643767297267913818e-01 -9.314192831516265869e-02 -9.025980532169342041e-02
-1.420985441654920578e-02 -3.093477711081504822e-02 -2.713870406150817871e-01 -2.828794345259666443e-02 1.934166252613067627e-01 3.271729052066802979e-01 2.144502252340316772e-01 -1.063343361020088196e-01 2.942943274974822998e-01 4.665591567754745483e-02 4.951920509338378906e-01 -5.932395160198211670e-02 -2.882322072982788086e-01 2.644492313265800476e-03 7.869285345077514648e-02 -5.515375733375549316e-02 -1.361953914165496826e-01 1.722299680113792419e-02 9.660726040601730347e-02 -1.201249565929174423e-02 7.345172762870788574e-02 4.770904779434204102e-02 -4.619209840893745422e-02 -9.644448012113571167e-02 -1.769237965345382690e-01 1.246603578329086304e-01 1.004405226558446884e-02 -2.442866265773773193e-01 -1.565493196249008179e-01 1.349821984767913818e-01 -2.082092761993408203e-01 -2.295098453760147095e-01
2.219789326190948486e-01 4.226610064506530762e-02 -5.794045329093933105e-02 -8.999935537576675415e-02 -2.356988042593002319e-01 1.423019766807556152e-01 3.209609091281890869e-01 1.901021003723144531e-01 -5.446397885680198669e-02 1.011247560381889343e-01 -4.485385119915008545e-02 -8.586151152849197388e-02 -1.458440124988555908e-01 1.298172473907470703e-01 -8.827004581689834595e-02 -8.996442705392837524e-02 4.537810385227203369e-02 -2.364093363285064697e-01 2.122360020875930786e-01 1.157837957143783569e-01 -3.043862283229827881e-01 1.369731500744819641e-02 -8.213927038013935089e-03 -1.858260482549667358e-01 -2.046387493610382080e-01 2.458965033292770386e-01 3.229815885424613953e-02 -2.552395462989807129e-01 6.293465942144393921e-02 1.673133522272109985e-01 -2.455132454633712769e-01 -3.759510815143585205e-01
-2.122925035655498505e-02 2.662148699164390564e-02 -4.727092385292053223e-01 -1.534613519906997681e-01 8.326072245836257935e-02 2.881171107292175293e-01 3.284943755716085434e-03 7.625965774059295654e-02 1.817285120487213135e-01 -5.058297142386436462e-02 -3.773836791515350342e-02 -2.439972758293151855e-01 -3.770857155323028564e-01 -2.529921233654022217e-01 -1.774366199970245361e-01 -3.446285799145698547e-02 1.387385278940200806e-01 1.776725351810455322e-01 -6.378312408924102783e-02 6.664703041315078735e-02 -2.097334116697311401e-01 5.791069939732551575e-03 -1.849734336137771606e-01 1.534443199634552002e-01 1.331520974636077881e-01 5.168717354536056519e-02 -3.624745085835456848e-02 -2.811677940189838409e-02 3.711789473891258240e-02 1.490242928266525269e-01 -2.547788321971893311e-01 -2.203217893838882446e-01
-5.446972325444221497e-02 1.248543560504913330e-01 -1.209234669804573059e-01 3.929406031966209412e-02 2.222672104835510254e-01 2.203032523393630981e-01 -9.673312306404113770e-03 -1.311765238642692566e-02 1.033568307757377625e-01 -1.337052881717681885e-01 -9.267026185989379883e-02 -1.413844227790832520e-01 -3.598756790161132812e-01 -1.611676216125488281e-01 -2.280710786581039429e-01 -6.806275248527526855e-02 2.913767993450164795e-01 1.244245320558547974e-01 -4.497069865465164185e-02 1.586760729551315308e-01 -1.233572810888290405e-01 9.555895626544952393e-02 -1.188424453139305115e-01 -3.708443418145179749e-02 2.492147497832775116e-02 -8.693309873342514038e-02 1.015612557530403137e-01 -9.731320291757583618e-02 2.931090593338012695e-01 3.343800008296966553e-01 -2.452766895294189453e-01 -3.801688253879547119e-01
-1.424745619297027588e-01 1.527874767780303955e-01 7.404158264398574829e-02 2.116706222295761108e-02 1.360409259796142578e-01 1.466852575540542603e-01 2.369139939546585083e-01 3.009785711765289307e-01 1.668697148561477661e-01 -1.838670819997787476e-01 2.416655719280242920e-01 -1.833749264478683472e-01 -1.184423491358757019e-01 -2.123031616210937500e-01 1.482181400060653687e-01 -1.318493336439132690e-01 4.088315069675445557e-01 -9.024173021316528320e-02 1.282534003257751465e-01 2.797204554080963135e-01 7.273590564727783203e-02 -3.544875606894493103e-02 -1.634478569030761719e-01 1.578543335199356079e-02 -9.221322089433670044e-02 8.638917654752731323e-02 7.425522059202194214e-02 -2.147186733782291412e-02 -2.958082556724548340e-01 1.217149719595909119e-01 -1.595819592475891113e-01 -2.415283322334289551e-01
2.246680483222007751e-02 -1.228141337633132935e-01 -2.180490642786026001e-01 1.779733225703239441e-02 2.702451944351196289e-01 1.904359757900238037e-01 -1.448365449905395508e-01 -4.320038110017776489e-02 -7.253886200487613678e-03 -3.228648006916046143e-02 -5.682725459337234497e-02 -4.037089943885803223e-01 -9.158321470022201538e-02 1.650997698307037354e-01 1.285003148950636387e-03 -2.718158066272735596e-01 3.223785459995269775e-01 1.449425220489501953e-01 2.246247678995132446e-01 1.096877381205558777e-01 -2.772171199321746826e-01 -1.476451195776462555e-02 -2.394395470619201660e-01 1.188389882445335388e-01 -1.145261432975530624e-02 4.642535001039505005e-02 2.016732245683670044e-01 -3.236717581748962402e-01 -7.656683027744293213e-02 7.769282162189483643e-02 -1.109472960233688354e-01 -1.403430849313735962e-01
-1.850934512913227081e-02 -1.004928946495056152e-01 2.098453938961029053e-01 -2.781015820801258087e-02 -7.051122188568115234e-02 2.026495486497879028e-01 1.655293703079223633e-01 -7.598916441202163696e-02 7.595368474721908569e-02 -1.175209209322929382e-01 7.196856196969747543e-03 -2.856296598911285400e-01 -2.864632308483123779e-01 -1.954884678125381470e-01 -1.096640899777412415e-02 -4.408268630504608154e-02 2.620734572410583496e-01 4.827149212360382080e-01 2.481396496295928955e-01 2.566393613815307617e-01 -2.303010076284408569e-01 -1.565176993608474731e-01 -1.925234869122505188e-02 -1.649014055728912354e-01 4.055778309702873230e-02 5.407090112566947937e-02 1.762840300798416138e-01 -4.737435281276702881e-02 -3.360727103427052498e-03 -1.078239604830741882e-01 9.775807149708271027e-03 -2.410932630300521851e-01
-8.212078362703323364e-02 1.593086719512939453e-01 -1.579446047544479370e-01 5.066534038633108139e-03 3.677498698234558105e-01 -2.644648775458335876e-03 1.321094334125518799e-01 6.368412077426910400e-02 1.259972006082534790e-01 1.994172111153602600e-02 4.750207364559173584e-01 -3.228526115417480469e-01 3.817291185259819031e-02 -9.975808113813400269e-02 -1.051184162497520447e-01 -7.155301421880722046e-02 -2.935366239398717880e-03 1.228230074048042297e-01 3.882139027118682861e-01 8.784357458353042603e-02 -7.146953791379928589e-02 2.639063447713851929e-02 2.356183528900146484e-01 8.857857435941696167e-02 1.117891222238540649e-01 -1.490464359521865845e-01 -8.376999944448471069e-02 1.958562806248664856e-02 -9.090800583362579346e-02 -2.592976763844490051e-02 -1.282573342323303223e-01 -3.197388648986816406e-01
1.315172314643859863e-01 -6.132740154862403870e-02 -4.133376777172088623e-01 -9.478346258401870728e-02 2.117953822016716003e-02 2.858621478080749512e-01 4.966375604271888733e-02 2.512052953243255615e-01 -1.212918460369110107e-01 -1.256650686264038086e-01 8.184870705008506775e-03 -3.167207539081573486e-01 -2.324766814708709717e-01 -2.714957594871520996e-01 -2.944864630699157715e-01 -9.034277498722076416e-02 2.645948715507984161e-02 2.629123069345951080e-02 1.731295436620712280e-01 2.374329566955566406e-01 -1.575451046228408813e-01 1.279949843883514404e-01 -2.178655713796615601e-01 1.690066903829574585e-01 7.835403829813003540e-02 7.087461650371551514e-02 -5.377652496099472046e-02 -5.800852552056312561e-02 1.867912150919437408e-02 1.628525704145431519e-01 -1.301107406616210938e-01 -1.779392510652542114e-01
2.469494566321372986e-02 -9.784248471260070801e-02 -8.003042638301849365e-02 1.001318171620368958e-01 2.155209332704544067e-01 -4.687524214386940002e-02 2.783352434635162354e-01 2.090551406145095825e-01 2.889959514141082764e-01 -2.516496367752552032e-02 3.173472881317138672e-01 -1.963098645210266113e-01 1.240349039435386658e-01 3.013927489519119263e-02 1.641239076852798462e-01 -9.737423062324523926e-02 2.098550051450729370e-01 -2.284196466207504272e-01 2.024017870426177979e-01 1.488460302352905273e-01 -3.103881701827049255e-02 2.479276955127716064e-01 1.853747218847274780e-01 2.699921838939189911e-02 -2.527249045670032501e-02 2.616734206676483154e-01 8.471204340457916260e-02 -1.435188949108123779e-01 -2.620285153388977051e-01 1.364468932151794434e-01 -2.103194296360015869e-01 -2.054200917482376099e-01
8.084953762590885162e-03 -1.650211513042449951e-01 -2.832999229431152344e-01 -9.421560168266296387e-02 2.552295923233032227e-01 2.360780537128448486e-01 -1.792903244495391846e-01 -6.669782102108001709e-02 -4.201405867934226990e-02 -7.783790677785873413e-02 1.603200333192944527e-03 -2.818737030029296875e-01 -9.605920314788818359e-02 9.809575974941253662e-02 -4.692025110125541687e-02 -3.034738600254058838e-01 3.426546156406402588e-01 1.038491502404212952e-01 2.048312574625015259e-01 1.396763920783996582e-01 -1.530537605285644531e-01 -7.965575903654098511e-03 -1.885000169277191162e-01 1.480456739664077759e-01 5.281640216708183289e-02 1.515294611454010010e-01 2.178207486867904663e-01 -3.011009097099304199e-01 -4.848235473036766052e-02 2.056240886449813843e-01 -1.378026008605957031e-01 -1.661044806241989136e-01
-3.164499998092651367e-02 -3.066287934780120850e-01 -9.545004367828369141e-02 1.524616032838821411e-01 9.236180037260055542e-02 1.755795031785964966e-01 1.631155051290988922e-02 -3.064949810504913330e-02 4.452472925186157227e-02 -4.628731682896614075e-02 1.247974298894405365e-02 -3.239711821079254150e-01 -1.282245665788650513e-01 2.289065420627593994e-01 -8.749975264072418213e-02 -1.958784013986587524e-01 1.762478649616241455e-01 2.271282374858856201e-01 1.626787930727005005e-01 1.165387481451034546e-01 -3.784880638122558594e-01 -1.261589378118515015e-01 -6.189423054456710815e-02 1.823331415653228760e-01 2.532509267330169678e-01 7.560958713293075562e-02 1.628560125827789307e-01 -3.278824687004089355e-01 7.655485998839139938e-03 2.355080693960189819e-01 -1.492013335227966309e-01 -8.572233468294143677e-02
2.107958197593688965e-01 1.870885938405990601e-01 -1.618112027645111084e-01 1.645431071519851685e-01 1.405309140682220459e-02 3.752593696117401123e-01 9.405388683080673218e-02 1.663111150264739990e-01 2.461611926555633545e-01 -2.210455089807510376e-01 -5.880979821085929871e-02 -2.382633537054061890e-01 -4.056687057018280029e-01 1.312035769224166870e-01 1.439520064741373062e-02 8.727400004863739014e-02 -2.431441657245159149e-02 5.271897837519645691e-02 1.604988127946853638e-01 -1.696593463420867920e-01 -5.282665416598320007e-02 1.960803866386413574e-01 1.870723366737365723e-01 2.150049805641174316e-02 3.274422883987426758e-02 2.245705127716064453e-01 3.732699155807495117e-01 2.268419228494167328e-02 -2.519933134317398071e-02 1.893124170601367950e-02 5.881874635815620422e-02 8.937546052038669586e-03
1.351614296436309814e-01 -5.251038447022438049e-02 -6.214385479688644409e-02 1.641041636466979980e-01 9.830117970705032349e-02 2.513749301433563232e-01 5.611255019903182983e-02 -2.122938632965087891e-01 -4.817565530538558960e-02 1.634946316480636597e-01 2.138636410236358643e-01 -1.515250951051712036e-01 -4.396014809608459473e-01 -1.521902829408645630e-01 -3.092838823795318604e-01 1.873335689306259155e-01 8.349727839231491089e-02 1.682182252407073975e-01 7.450708001852035522e-02 -1.032057330012321472e-01 3.347438573837280273e-02 1.473212689161300659e-01 -2.122652381658554077e-01 4.022987559437751770e-02 -6.377244740724563599e-02 3.852097392082214355e-01 6.091535463929176331e-02 -2.304228544235229492e-01 -4.423149675130844116e-02 6.035611033439636230e-02 -8.936641365289688110e-02 -1.959235966205596924e-01
4.242083057761192322e-02 2.909862697124481201e-01 -2.428016066551208496e-02 -1.360604017972946167e-01 -9.771805256605148315e-02 -6.573598086833953857e-02 3.506304919719696045e-01 8.945932239294052124e-02 1.731342971324920654e-01 -5.142151843756437302e-03 7.564553618431091309e-02 -2.485586553812026978e-01 4.356062039732933044e-02 2.011768072843551636e-01 3.009075298905372620e-02 -1.120241060853004456e-01 2.743715643882751465e-01 1.698352247476577759e-01 2.168949991464614868e-01 -1.492336392402648926e-01 -2.984515428543090820e-01 3.733389079570770264e-01 2.433114349842071533e-01 -4.396333545446395874e-02 -1.721038483083248138e-02 1.866888850927352905e-01 4.303266294300556183e-03 -1.044764667749404907e-01 3.179623559117317200e-02 2.169639915227890015e-01 -7.885688543319702148e-02 -1.812968999147415161e-01
-4.137180745601654053e-02 1.586448252201080322e-01 1.059745326638221741e-01 -1.620645374059677124e-01 1.284811347723007202e-01 2.691512927412986755e-02 2.907507717609405518e-01 2.585761947557330132e-03 3.801711797714233398e-01 -3.299198746681213379e-01 1.622456312179565430e-01 -2.977887094020843506e-01 -9.704687632620334625e-03 8.911952376365661621e-03 -5.732161924242973328e-02 -9.637740999460220337e-02 7.462596148252487183e-02 2.266062200069427490e-01 1.435674168169498444e-02 -1.273179054260253906e-02 -2.343042343854904175e-01 -1.469670515507459641e-02 -4.444415122270584106e-02 -2.462672591209411621e-01 -1.152597367763519287e-01 -8.609310537576675415e-02 2.677780687808990479e-01 9.509757906198501587e-02 -5.084382370114326477e-02 3.629971146583557129e-01 -1.522862613201141357e-01 -1.367829293012619019e-01
1.087526082992553711e-01 -1.515027135610580444e-01 -9.642030298709869385e-02 9.344861656427383423e-02 -7.512381672859191895e-02 3.965274989604949951e-02 1.731681823730468750e-01 9.424111992120742798e-02 4.169016480445861816e-01 -2.099471390247344971e-01 2.340407073497772217e-01 -6.484176963567733765e-02 -1.403462439775466919e-01 -5.428284034132957458e-02 -8.354468643665313721e-02 3.376409411430358887e-02 4.502884671092033386e-02 8.906367421150207520e-02 8.858774602413177490e-02 3.387264907360076904e-01 -1.184380725026130676e-01 1.682878136634826660e-01 -1.127537637948989868e-01 -2.152579277753829956e-01 -1.179439052939414978e-01 1.955579519271850586e-01 -2.466233819723129272e-02 1.364019811153411865e-01 -1.777701228857040405e-01 5.871218070387840271e-02 -4.955902099609375000e-01 -8.666335046291351318e-02
1.165860295295715332e-01 4.998230189085006714e-02 -2.951553165912628174e-01 1.246848478913307190e-01 -8.010265231132507324e-02 -2.835653536021709442e-02 3.871084749698638916e-01 -1.990910470485687256e-01 2.174651622772216797e-01 -1.992813795804977417e-01 1.951324194669723511e-01 7.773674279451370239e-02 -2.079387456178665161e-01 1.778364777565002441e-01 -1.548079848289489746e-01 -4.315049946308135986e-02 -9.477069228887557983e-02 -1.752384472638368607e-03 -6.810910999774932861e-02 4.052932858467102051e-01 -1.235451996326446533e-01 2.061813920736312866e-01 4.339715093374252319e-02 4.907558485865592957e-02 1.952359825372695923e-02 1.735141873359680176e-01 2.334214597940444946e-01 -9.186925739049911499e-02 -2.075205147266387939e-01 1.617092341184616089e-01 -1.824553757905960083e-01 -1.298067271709442139e-01
-9.352723509073257446e-02 -4.886383935809135437e-02 -4.440476745367050171e-02 2.130863815546035767e-01 3.405367257073521614e-03 2.261621356010437012e-01 5.785391479730606079e-02 -1.518694162368774414e-01 2.159960865974426270e-01 -1.174199432134628296e-01 8.482436835765838623e-02 -1.919631212949752808e-01 -7.641962915658950806e-02 2.179201841354370117e-01 -3.377047777175903320e-01 -1.738092452287673950e-01 1.996337175369262695e-01 -1.886362768709659576e-02 -6.933345645666122437e-02 -5.956671014428138733e-02 -2.787155508995056152e-01 1.955838799476623535e-01 3.114625811576843262e-01 -4.014912247657775879e-02 -1.670206040143966675e-01 -1.016845703125000000e-01 2.320840507745742798e-01 -2.677567601203918457e-01 1.605735421180725098e-01 4.590099304914474487e-02 -3.262751102447509766e-01 -2.419759519398212433e-02
-7.011471688747406006e-02 1.217895448207855225e-01 1.112022027373313904e-01 2.194728553295135498e-01 -1.123636141419410706e-01 1.859070956707000732e-01 1.821984350681304932e-01 1.340569276362657547e-02 2.011172845959663391e-02 -3.664389997720718384e-02 8.275225013494491577e-02 -2.621664106845855713e-01 -1.837923079729080200e-01 1.115982979536056519e-01 1.735731959342956543e-02 3.059875778853893280e-02 4.810412526130676270e-01 2.104161083698272705e-01 3.371088504791259766e-01 -1.281708627939224243e-01 -1.655212417244911194e-02 2.861070036888122559e-01 1.171365729533135891e-03 -2.753927111625671387e-01 5.825670436024665833e-02 -3.143275156617164612e-02 1.147933900356292725e-01 3.276792122051119804e-03 -6.639131158590316772e-02 2.099374532699584961e-01 -2.907726764678955078e-01 6.029129028320312500e-03
3.069463372230529785e-01 1.780863404273986816e-01 7.246264070272445679e-02 1.891345158219337463e-02 1.007616147398948669e-01 -3.884243592619895935e-02 2.499101161956787109e-01 1.678776741027832031e-01 3.286886811256408691e-01 -9.137971699237823486e-02 7.505039125680923462e-02 -1.334234625101089478e-01 -4.322057124227285385e-03 -2.348882555961608887e-01 8.524952083826065063e-02 -2.526080608367919922e-01 2.240899354219436646e-01 5.508678033947944641e-02 5.974293872714042664e-02 -6.556773185729980469e-02 -1.317426264286041260e-01 7.546640932559967041e-02 -1.582829505205154419e-01 -2.407550662755966187e-01 -2.772157192230224609e-01 2.271905690431594849e-01 1.029879003763198853e-01 -1.944856941699981689e-01 6.343501806259155273e-02 -1.480490900576114655e-02 -3.066488206386566162e-01 -2.402325868606567383e-01
9.570191055536270142e-02 4.809900000691413879e-02 -2.146747112274169922e-01 6.592711806297302246e-02 -1.645406037569046021e-01 2.055002599954605103e-01 3.572718799114227295e-01 -1.060552000999450684e-01 3.958480432629585266e-02 -1.647531092166900635e-01 1.876306235790252686e-01 -2.165005505084991455e-01 -2.814285755157470703e-01 -1.129471063613891602e-01 -2.211125195026397705e-01 -6.278906017541885376e-02 -1.923523694276809692e-01 9.177081286907196045e-02 2.484432905912399292e-01 2.853403799235820770e-02 -2.067953199148178101e-01 -2.713767588138580322e-01 -1.703347265720367432e-01 3.136129081249237061e-01 -3.812676295638084412e-02 8.944310992956161499e-02 4.765006154775619507e-02 2.752785943448543549e-02 1.983243525028228760e-01 2.363458573818206787e-01 -1.128177493810653687e-01 -4.671564325690269470e-02
5.875082686543464661e-02 4.890201613306999207e-02 -1.951610296964645386e-01 6.498900055885314941e-02 1.240100190043449402e-01 3.197377920150756836e-01 9.627521783113479614e-02 3.352862782776355743e-03 -8.954419195652008057e-02 3.736833855509757996e-02 3.083292543888092041e-01 -2.069902420043945312e-01 -3.698559999465942383e-01 1.616010069847106934e-01 3.893094137310981750e-02 -1.191218122839927673e-01 -2.004110366106033325e-01 2.214700281620025635e-01 8.359768241643905640e-02 8.609795570373535156e-02 7.115944754332304001e-03 7.607044279575347900e-02 8.551745116710662842e-02 -1.145042032003402710e-01 -2.040223330259323120e-01 2.469843477010726929e-01 -9.398104250431060791e-02 -2.635895907878875732e-01 6.279618293046951294e-02 2.458069175481796265e-01 -3.193029463291168213e-01 -1.479198187589645386e-01
1.306992769241333008e-01 3.440885990858078003e-02 7.013363298028707504e-03 -8.828362077474594116e-02 1.426434516906738281e-02 -4.933409392833709717e-02 1.693866103887557983e-01 -9.963314235210418701e-02 1.446173191070556641e-01 -1.430023759603500366e-01 3.155517280101776123e-01 -4.427041709423065186e-01 -3.290668129920959473e-01 1.051557436585426331e-01 -1.480209827423095703e-01 -3.515448793768882751e-02 2.405533343553543091e-01 2.263269722461700439e-01 9.593558311462402344e-02 2.799216210842132568e-01 -2.296991944313049316e-01 -6.101647391915321350e-02 -1.107496321201324463e-01 -4.758975282311439514e-02 1.833183169364929199e-01 9.321466088294982910e-02 -1.464701592922210693e-01 4.407296702265739441e-02 8.857440203428268433e-02 -2.038899362087249756e-01 -1.838670969009399414e-01 1.914247721433639526e-01
-1.255196481943130493e-01 3.446832597255706787e-01 -1.114906370639801025e-01 -1.316925883293151855e-01 1.572667658329010010e-01 3.022132515907287598e-01 9.503230452537536621e-02 -4.571707546710968018e-02 1.559239476919174194e-01 9.028005599975585938e-02 7.181397080421447754e-02 -3.214733302593231201e-01 -6.144274026155471802e-02 1.108922958374023438e-01 -1.310103833675384521e-01 -1.081694141030311584e-01 4.895054548978805542e-02 1.136374995112419128e-01 2.823536694049835205e-01 -9.392678737640380859e-02 8.031743764877319336e-02 -1.763739734888076782e-01 2.736040651798248291e-01 2.656224966049194336e-01 2.906383387744426727e-02 1.485616117715835571e-01 7.118771225214004517e-02 -5.240543931722640991e-02 9.924489073455333710e-03 3.388707935810089111e-01 -2.801658809185028076e-01 -1.076738834381103516e-01
2.471645772457122803e-01 -2.391987890005111694e-01 -7.914471626281738281e-02 -4.168856516480445862e-02 -9.166510403156280518e-02 1.964600533246994019e-01 3.249655067920684814e-01 -1.752148121595382690e-01 8.677814155817031860e-02 3.071668744087219238e-01 7.283522933721542358e-02 -3.105734288692474365e-01 -2.812570333480834961e-01 -1.177995204925537109e-01 -2.141039371490478516e-01 -5.018211901187896729e-02 2.317941486835479736e-01 7.043289393186569214e-02 1.728806644678115845e-03 1.747124828398227692e-02 -1.161383390426635742e-01 1.700553484261035919e-02 -2.757319211959838867e-01 1.183989867568016052e-01 -1.303371042013168335e-01 2.527907490730285645e-01 1.248913183808326721e-01 -1.851798892021179199e-01 -2.082108110189437866e-01 4.317296668887138367e-02 3.587814420461654663e-02 -7.281310111284255981e-02
5.565008521080017090e-02 -8.735290914773941040e-02 -3.260467946529388428e-01 3.403565883636474609e-01 -6.550940871238708496e-02 6.453643739223480225e-02 2.328314632177352905e-01 -5.232570692896842957e-02 2.716558985412120819e-03 5.015139654278755188e-02 2.135878801345825195e-01 -3.136052191257476807e-01 -3.497777581214904785e-01 3.426542272791266441e-03 -1.865355819463729858e-01 4.082194343209266663e-02 1.943768858909606934e-01 2.036683708429336548e-01 3.940282016992568970e-02 4.245100170373916626e-02 -9.897901862859725952e-02 -1.779863238334655762e-02 -1.163490340113639832e-01 -2.368191629648208618e-01 2.855869829654693604e-01 1.376858800649642944e-01 -1.807958632707595825e-01 1.324873268604278564e-01 3.367497585713863373e-03 -3.265930712223052979e-02 -9.135148674249649048e-02 -2.718040347099304199e-01
3.108270168304443359e-01 1.881837695837020874e-01 2.550874054431915283e-01 4.092871677130460739e-03 2.065557390451431274e-01 -2.146892063319683075e-02 3.351671099662780762e-01 -1.873035281896591187e-01 2.519629001617431641e-01 5.344057083129882812e-02 1.134942620992660522e-01 -3.086077272891998291e-01 -1.321785002946853638e-01 1.136416420340538025e-01 1.621663868427276611e-01 -1.347003877162933350e-01 6.886000186204910278e-02 2.033326923847198486e-01 1.524430233985185623e-02 1.383681148290634155e-01 -2.465089559555053711e-01 1.061891540884971619e-01 1.517321169376373291e-01 7.389103621244430542e-02 -2.123118638992309570e-01 6.016208976507186890e-02 1.095282360911369324e-01 -2.185363322496414185e-01 -9.506914764642715454e-02 1.847109198570251465e-01 -2.127897441387176514e-01 1.330936979502439499e-02
-2.754914164543151855e-01 8.547797799110412598e-02 1.303420662879943848e-01 -8.778902143239974976e-02 -1.778271347284317017e-01 4.526324570178985596e-02 1.351527869701385498e-01 3.599347919225692749e-02 1.963282972574234009e-01 2.158466130495071411e-01 4.379158839583396912e-02 -4.132207632064819336e-01 -2.080742567777633667e-01 -5.463671311736106873e-02 -3.045783340930938721e-01 1.808051317930221558e-01 2.521196007728576660e-01 -1.602221429347991943e-01 -5.311412736773490906e-02 1.478994190692901611e-01 -1.921928226947784424e-01 2.117947489023208618e-01 2.029327005147933960e-01 -5.641042068600654602e-02 -1.911024153232574463e-01 4.243713989853858948e-02 9.384623914957046509e-02 -4.314228147268295288e-02 -9.124046564102172852e-02 -3.073226474225521088e-02 -1.522282361984252930e-01 -2.963192760944366455e-01
9.416119754314422607e-02 1.724171079695224762e-02 -1.949647068977355957e-01 -2.015713602304458618e-01 -2.916409634053707123e-02 1.255233585834503174e-01 7.917452603578567505e-02 -2.058575004339218140e-01 6.636253744363784790e-02 1.135948002338409424e-01 1.252807229757308960e-01 7.069796323776245117e-02 -3.078585565090179443e-01 1.038537919521331787e-01 -1.082527041435241699e-01 -8.847425132989883423e-02 3.873500227928161621e-01 -1.694867908954620361e-01 2.293451726436614990e-01 1.649315059185028076e-01 -1.222977340221405029e-01 -8.233547210693359375e-02 -2.314772456884384155e-01 1.701598018407821655e-01 1.262337267398834229e-01 1.874020695686340332e-01 9.804914891719818115e-02 -7.425012439489364624e-02 7.838671654462814331e-02 3.077169880270957947e-02 -2.886609435081481934e-01 -4.054557383060455322e-01
1.463915407657623291e-01 -1.364599168300628662e-01 9.217052161693572998e-02 1.025704946368932724e-02 8.983917534351348877e-02 1.730072796344757080e-01 1.318013854324817657e-02 1.718414127826690674e-01 3.254072666168212891e-01 -1.797451972961425781e-01 1.278546750545501709e-01 -4.295576810836791992e-01 -4.387858137488365173e-02 -5.241158977150917053e-02 -9.251796454191207886e-02 1.233811974525451660e-01 -1.644507050514221191e-01 7.825603336095809937e-02 -2.540128491818904877e-02 1.708473195321857929e-03 -2.242712676525115967e-01 1.177565827965736389e-01 -4.247520118951797485e-03 -2.791692912578582764e-01 -7.648228853940963745e-02 9.972643852233886719e-02 3.593118488788604736e-02 -1.184587553143501282e-01 1.058930829167366028e-01 4.604178667068481445e-01 -2.928622663021087646e-01 1.016360800713300705e-02
2.912850305438041687e-02 5.018109455704689026e-02 -3.392116129398345947e-01 -3.564453497529029846e-02 1.196444109082221985e-01 2.339443117380142212e-01 1.241308599710464478e-01 -3.871889784932136536e-02 5.582419037818908691e-02 -9.307066351175308228e-02 2.214885503053665161e-01 -2.872721850872039795e-01 -2.737365067005157471e-01 -6.595936417579650879e-02 -1.098676472902297974e-01 5.764877051115036011e-02 -8.553273230791091919e-02 1.133487448096275330e-01 -2.132779173552989960e-02 -7.123848050832748413e-02 -9.912602603435516357e-02 -2.263804227113723755e-01 -2.036844938993453979e-01 1.971006691455841064e-01 -2.723912596702575684e-01 1.904200315475463867e-01 5.290034040808677673e-02 -1.739247143268585205e-01 9.211514145135879517e-02 1.048087608069181442e-02 -4.862045347690582275e-01 -2.664335817098617554e-02
8.531829714775085449e-02 4.376866221427917480e-01 -2.435085028409957886e-01 1.328668296337127686e-01 8.039333857595920563e-03 3.490566909313201904e-01 4.532548785209655762e-02 4.138286691159009933e-03 2.972522377967834473e-01 1.133131906390190125e-01 2.116192579269409180e-01 -1.272919178009033203e-01 -1.996593773365020752e-01 -4.152569919824600220e-02 1.312736570835113525e-01 -4.931482300162315369e-02 9.338340163230895996e-02 -1.794127523899078369e-01 1.125028505921363831e-01 1.761533617973327637e-01 -3.272159695625305176e-01 1.059615239500999451e-01 3.316924348473548889e-02 -8.662754297256469727e-02 7.373992353677749634e-02 -2.648232281208038330e-01 1.887629926204681396e-01 -6.199023686349391937e-03 -6.584163010120391846e-02 1.072205230593681335e-01 -1.646878123283386230e-01 -1.053356304764747620e-01
-2.537585049867630005e-02 -9.812524169683456421e-02 7.652645558118820190e-02 1.149575188755989075e-01 -1.995792686939239502e-01 -1.528183817863464355e-01 -4.724398255348205566e-03 6.055105105042457581e-02 3.251463174819946289e-01 -9.962486475706100464e-02 4.648039638996124268e-01 -3.661149144172668457e-01 4.673689603805541992e-02 1.614884734153747559e-01 1.252494901418685913e-01 1.850784942507743835e-02 1.832393258810043335e-01 -9.437713027000427246e-02 1.507833451032638550e-01 -5.331667885184288025e-02 -8.822204172611236572e-02 3.043322265148162842e-01 1.744106262922286987e-01 8.336076512932777405e-03 -1.028608605265617371e-01 1.758442521095275879e-01 1.525730192661285400e-01 -9.197289496660232544e-02 -1.524628419429063797e-02 -7.603352516889572144e-02 -1.720828711986541748e-01 -2.931621968746185303e-01
2.452076971530914307e-01 -1.688108444213867188e-01 -1.948844939470291138e-01 -1.401305794715881348e-01 2.812399268150329590e-01 1.458994895219802856e-01 -8.519647270441055298e-02 -1.116307899355888367e-01 1.043427586555480957e-01 -2.809775993227958679e-02 2.255311310291290283e-01 -2.297448664903640747e-01 -1.588449925184249878e-01 -2.028066962957382202e-01 -1.677804738283157349e-01 2.711737342178821564e-02 8.953072875738143921e-02 -2.529882639646530151e-02 -1.435244549065828323e-02 -4.972419515252113342e-02 1.122609525918960571e-01 1.386036723852157593e-01 -1.870802491903305054e-01 -1.887878030538558960e-02 -6.865248084068298340e-02 2.629534900188446045e-01 3.734771013259887695e-01 -3.230054378509521484e-01 9.555526822805404663e-02 -5.654102936387062073e-02 -3.384778499603271484e-01 -3.448103088885545731e-03
2.203573584556579590e-01 1.614888608455657959e-01 -7.412119209766387939e-02 -1.650947779417037964e-01 -2.465607970952987671e-01 2.916013002395629883e-01 1.591929048299789429e-02 -1.285194158554077148e-01 1.005236655473709106e-01 2.848397493362426758e-01 2.502505183219909668e-01 -4.591276943683624268e-01 5.195756256580352783e-02 -4.994149506092071533e-02 9.506779909133911133e-02 -2.829525386914610863e-03 2.340437285602092743e-02 -8.517475426197052002e-02 -1.393653545528650284e-02 1.121556479483842850e-02 -1.096680611371994019e-01 -6.616920232772827148e-02 1.350423395633697510e-01 -1.167096570134162903e-01 1.391670256853103638e-01 4.029324278235435486e-02 2.959484755992889404e-01 1.567430943250656128e-01 9.987681359052658081e-02 1.952524781227111816e-01 -2.025471031665802002e-01 -2.691891491413116455e-01
2.309579253196716309e-01 2.808687686920166016e-01 1.217522565275430679e-02 -8.038295782171189785e-04 7.801086455583572388e-02 2.855525016784667969e-01 -7.044636644423007965e-03 9.050951898097991943e-02 1.996528506278991699e-01 -6.782593578100204468e-02 8.104570209980010986e-02 -6.816807389259338379e-02 -1.096365898847579956e-01 8.070162730291485786e-04 -4.453870654106140137e-01 1.532377004623413086e-01 1.648564934730529785e-01 1.422455459833145142e-01 -3.434793651103973389e-02 1.416661888360977173e-01 -2.986950576305389404e-01 7.260878384113311768e-02 -4.240387678146362305e-02 1.127694547176361084e-02 7.029794901609420776e-02 1.146688535809516907e-01 -7.452895492315292358e-02 -5.171918496489524841e-02 2.415942698717117310e-01 2.707199752330780029e-01 -2.320909351110458374e-01 -3.244774341583251953e-01
-1.320741418749094009e-02 2.812444269657135010e-01 1.946879178285598755e-02 -1.503730118274688721e-01 2.656681835651397705e-01 3.678952902555465698e-02 2.171688973903656006e-01 1.312528401613235474e-01 2.820616662502288818e-01 -9.176713973283767700e-02 2.319036982953548431e-02 -3.112373352050781250e-01 -4.741958156228065491e-02 -2.239871621131896973e-01 6.193453818559646606e-02 6.575606763362884521e-02 2.056842297315597534e-01 1.589379459619522095e-01 2.616904973983764648e-01 8.361664414405822754e-02 -2.617660462856292725e-01 3.063091337680816650e-01 1.472167298197746277e-02 -1.456788182258605957e-01 1.545461546629667282e-02 -7.424242794513702393e-02 9.351030737161636353e-02 -1.564395576715469360e-01 3.189180493354797363e-01 1.176315546035766602e-01 -8.852566033601760864e-02 -1.620827019214630127e-01
1.262443661689758301e-01 6.209316849708557129e-02 -1.946849524974822998e-01 -1.338594257831573486e-01 1.058608666062355042e-01 3.327962458133697510e-01 -4.352848231792449951e-02 2.998375333845615387e-02 1.244053691625595093e-01 -1.170008163899183273e-02 1.192955449223518372e-01 -2.988464832305908203e-01 -2.576778829097747803e-01 -1.838768422603607178e-01 -9.829243645071983337e-03 -3.692524507641792297e-02 3.382498025894165039e-02 6.712470948696136475e-02 -4.900665208697319031e-02 -5.604668334126472473e-02 5.490142479538917542e-02 -2.954745590686798096e-01 -2.412122637033462524e-01 2.945683002471923828e-01 -1.910406947135925293e-01 2.865320146083831787e-01 1.533369719982147217e-01 -1.678010374307632446e-01 1.423012018203735352e-01 -1.226097578182816505e-03 -3.315992355346679688e-01 -1.785155087709426880e-01
3.367001935839653015e-02 2.721043489873409271e-02 -3.249839693307876587e-02 -5.990936607122421265e-02 9.804979711771011353e-02 5.501119792461395264e-02 3.432180881500244141e-01 -5.528192967176437378e-02 -3.597129136323928833e-02 1.820499300956726074e-01 1.701282896101474762e-02 -1.230080332607030869e-02 -1.353904455900192261e-01 3.392948070541024208e-03 -1.212878376245498657e-01 -1.900940388441085815e-01 3.081938922405242920e-01 3.162267804145812988e-01 2.353206723928451538e-01 -1.904463469982147217e-01 -2.584047615528106689e-01 6.009514257311820984e-02 -1.489565372467041016e-01 5.940190050750970840e-03 2.369790673255920410e-01 7.625491172075271606e-02 2.256194651126861572e-01 -2.305746227502822876e-01 -1.491320133209228516e-01 -3.194817602634429932e-01 -2.653924524784088135e-01 -1.260926127433776855e-01
1.200742572546005249e-01 4.465325921773910522e-02 -5.777692422270774841e-03 -2.599445581436157227e-01 -1.041899546980857849e-01 1.009113807231187820e-02 1.034729331731796265e-01 1.464318931102752686e-01 9.400008711963891983e-04 -2.027009874582290649e-01 2.433334887027740479e-01 -3.025548458099365234e-01 -1.971717923879623413e-01 8.927042782306671143e-02 -2.076871134340763092e-02 2.212948910892009735e-02 -8.486904203891754150e-02 2.150990217924118042e-01 1.184348613023757935e-01 -2.963769482448697090e-03 -2.757593393325805664e-01 1.773781329393386841e-02 1.031646579504013062e-01 -2.097977697849273682e-01 -1.033003162592649460e-02 2.739829197525978088e-02 -1.017924621701240540e-01 -2.547575831413269043e-01 3.115855157375335693e-01 2.895003855228424072e-01 -3.504386246204376221e-01 -2.343620806932449341e-01
1.326804514974355698e-02 -1.371019035577774048e-01 -4.464567601680755615e-01 -1.706956624984741211e-01 -8.896981179714202881e-02 1.376525908708572388e-01 -8.231189101934432983e-03 1.071135327219963074e-02 -4.860046505928039551e-02 -2.691058218479156494e-01 6.918539851903915405e-02 -3.652462661266326904e-01 -1.743212044239044189e-01 -2.187188714742660522e-01 -2.284068912267684937e-01 -4.037852585315704346e-02 7.852141559123992920e-02 6.673494726419448853e-02 1.800869554281234741e-01 1.291678994894027710e-01 -1.971906870603561401e-01 1.367695927619934082e-01 -1.930827349424362183e-01 2.068686783313751221e-01 1.572614163160324097e-01 1.098576858639717102e-01 2.929308265447616577e-02 -1.064274385571479797e-01 9.017734974622726440e-02 1.703198552131652832e-01 -2.933505475521087646e-01 -1.046044752001762390e-01
4.058304801583290100e-02 2.805806696414947510e-01 -1.113582625985145569e-01 7.361779361963272095e-02 2.634846270084381104e-01 1.814762353897094727e-01 1.929308772087097168e-01 -1.401723269373178482e-02 1.470041573047637939e-01 4.467434063553810120e-02 4.820711165666580200e-02 -3.008323311805725098e-01 -4.512028098106384277e-01 4.039343073964118958e-02 -3.049324750900268555e-01 -1.967970579862594604e-01 -2.626404352486133575e-02 2.231635451316833496e-01 1.663324683904647827e-01 -1.921555995941162109e-01 -1.610375046730041504e-01 -9.218472987413406372e-02 8.139374107122421265e-02 -9.845381975173950195e-02 1.650482863187789917e-01 2.906962335109710693e-01 5.035181343555450439e-02 -1.180521696805953979e-01 2.176683209836483002e-02 3.708249703049659729e-02 3.367770463228225708e-02 1.078936308622360229e-01
1.715014427900314331e-01 5.384596437215805054e-02 -3.183483779430389404e-01 1.009105071425437927e-01 2.456120997667312622e-01 1.030613780021667480e-01 3.891909420490264893e-01 -4.139600321650505066e-02 1.376036852598190308e-01 1.722162775695323944e-02 9.486911445856094360e-02 -1.589575856924057007e-01 -1.900896728038787842e-01 1.697731316089630127e-01 -2.092474102973937988e-01 -7.607395201921463013e-02 1.681417226791381836e-01 2.715075314044952393e-01 2.244708389043807983e-01 -1.656635999679565430e-01 -1.810530722141265869e-01 -2.551295161247253418e-01 3.427191972732543945e-01 2.428067848086357117e-02 1.061363667249679565e-01 -2.002138458192348480e-02 5.354084074497222900e-02 -1.804932504892349243e-01 -1.005860641598701477e-01 5.257507786154747009e-02 -6.053265184164047241e-02 6.788490712642669678e-02
-1.240528188645839691e-03 1.806965768337249756e-01 9.125465154647827148e-02 9.294047951698303223e-02 -4.144877791404724121e-01 3.072895295917987823e-02 4.099240899085998535e-02 1.913541406393051147e-01 7.250910997390747070e-02 -9.094937890768051147e-02 3.502272665500640869e-01 -1.985339522361755371e-01 -1.242782473564147949e-01 -1.095161288976669312e-01 -1.361853182315826416e-01 8.159068226814270020e-02 1.535358130931854248e-01 -1.172135695815086365e-01 1.106983125209808350e-01 1.521499305963516235e-01 -5.130839347839355469e-02 1.660574693232774734e-03 -1.242392882704734802e-01 -1.870080977678298950e-01 2.806195914745330811e-01 6.398554891347885132e-02 3.700918853282928467e-01 -2.298878729343414307e-01 -6.322965025901794434e-02 1.692636907100677490e-01 -1.851725131273269653e-01 -2.138702273368835449e-01
8.087893575429916382e-02 -8.588115125894546509e-02 -1.247859373688697815e-02 1.001384668052196503e-02 -4.294143617153167725e-02 8.788954466581344604e-02 2.761782109737396240e-01 1.487467288970947266e-01 4.645344242453575134e-02 -2.832323908805847168e-01 4.190246462821960449e-01 -2.717272341251373291e-01 1.156386733055114746e-02 1.315110474824905396e-01 -7.045160979032516479e-02 -1.102104932069778442e-01 2.927859872579574585e-02 -1.053697708994150162e-02 3.212842047214508057e-01 -6.236881017684936523e-02 -1.244530677795410156e-01 1.130629852414131165e-01 -1.012147516012191772e-01 -2.899655103683471680e-01 2.289785146713256836e-01 6.217449530959129333e-02 2.221904844045639038e-01 -6.068855896592140198e-02 1.217670887708663940e-01 3.871700763702392578e-01 -6.755197793245315552e-02 -4.697324708104133606e-02
2.019171863794326782e-01 3.308551907539367676e-01 -2.820456214249134064e-02 -1.265362836420536041e-02 6.653480231761932373e-02 -4.226589202880859375e-02 3.442051112651824951e-01 1.636612862348556519e-01 2.242499738931655884e-01 -1.219618171453475952e-01 3.777904808521270752e-01 -1.621654331684112549e-01 1.460247039794921875e-01 4.966683685779571533e-02 8.947174996137619019e-02 -9.811495989561080933e-02 2.767719328403472900e-01 -1.360594034194946289e-01 -6.421232968568801880e-02 9.314505010843276978e-02 -2.357624471187591553e-01 2.295079873874783516e-03 -2.113226950168609619e-01 -5.781226232647895813e-02 5.589507892727851868e-02 3.319738507270812988e-01 2.333177924156188965e-01 6.548614054918289185e-02 8.977536112070083618e-02 1.546089947223663330e-01 -4.287031665444374084e-02 -6.606537848711013794e-02
1.684116721153259277e-01 1.617746502161026001e-01 -9.585195779800415039e-02 2.300756573677062988e-01 7.200989872217178345e-02 9.505736827850341797e-02 -2.953248657286167145e-02 6.995484977960586548e-02 1.835734248161315918e-01 -1.251090085133910179e-03 -1.796484738588333130e-01 -3.954104483127593994e-01 -3.663619160652160645e-01 3.811813145875930786e-02 -2.390713691711425781e-01 -7.477571815252304077e-02 2.193754613399505615e-01 5.777422338724136353e-02 -2.070154808461666107e-02 3.908840566873550415e-02 1.361830979585647583e-01 4.961981251835823059e-02 -7.341605424880981445e-02 9.973957389593124390e-02 -2.390314638614654541e-02 1.002816930413246155e-01 1.076140850782394409e-01 -3.377950489521026611e-01 2.679123580455780029e-01 1.998852193355560303e-01 -3.151847720146179199e-01 7.389321923255920410e-02
5.794983357191085815e-02 -1.039666682481765747e-02 -3.991544842720031738e-01 8.081371895968914032e-03 -8.792687207460403442e-02 1.940315365791320801e-01 2.254499346017837524e-01 2.730719372630119324e-02 3.148211836814880371e-01 -4.497957602143287659e-02 -2.731250971555709839e-02 -2.093810439109802246e-01 -1.009171735495328903e-02 -5.903766956180334091e-03 -2.152297496795654297e-01 -2.602685093879699707e-01 -4.316820576786994934e-02 1.251306682825088501e-01 -9.223832935094833374e-02 1.021977961063385010e-01 -3.698772788047790527e-01 -1.769094914197921753e-01 -2.423677593469619751e-01 1.584607660770416260e-01 8.980670571327209473e-02 3.462986350059509277e-01 1.791536509990692139e-01 -1.004125690087676048e-03 -1.296243723481893539e-02 -8.118747733533382416e-03 -1.623923629522323608e-01 -7.174418121576309204e-02
2.283195266500115395e-03 1.731258332729339600e-01 -4.605493694543838501e-02 -1.699409782886505127e-01 -1.710572279989719391e-02 7.365428376942873001e-03 2.014434896409511566e-02 1.919885538518428802e-02 1.741584986448287964e-01 -6.054666824638843536e-03 1.968691647052764893e-01 -3.462137877941131592e-01 -8.310443907976150513e-02 8.365399390459060669e-02 1.184971556067466736e-01 1.879534497857093811e-02 -5.577317997813224792e-02 1.718836426734924316e-01 2.311371117830276489e-01 -6.565267592668533325e-02 -2.119074612855911255e-01 -6.465697288513183594e-02 1.395386755466461182e-01 -9.910591691732406616e-02 -1.510576624423265457e-02 8.852517604827880859e-02 -1.057832315564155579e-01 -3.582516610622406006e-01 3.632668256759643555e-01 3.764123320579528809e-01 -2.160879969596862793e-01 -2.896580398082733154e-01
1.123372092843055725e-01 2.142575681209564209e-01 -1.785021126270294189e-01 -5.265658721327781677e-02 -1.102359313517808914e-02 1.907888799905776978e-01 3.783683106303215027e-02 -1.177660524845123291e-01 6.754832714796066284e-02 -2.306706905364990234e-01 -1.543556302785873413e-01 -2.299032658338546753e-01 -2.373089045286178589e-01 -1.349982768297195435e-01 -2.252616137266159058e-01 4.452931135892868042e-02 2.985537946224212646e-01 -1.325760632753372192e-01 -3.753842785954475403e-02 1.957990825176239014e-01 -1.904363930225372314e-01 8.121259510517120361e-02 -2.098460942506790161e-01 1.256161034107208252e-01 -2.207817509770393372e-02 1.351353526115417480e-01 4.908407479524612427e-02 -2.779465317726135254e-01 1.825694292783737183e-01 2.048237025737762451e-01 -4.085451662540435791e-01 -5.964710563421249390e-02
1.380535811185836792e-01 -8.670716732740402222e-02 -2.618070840835571289e-01 -1.042487472295761108e-01 1.510240435600280762e-01 1.633524745702743530e-01 -2.855011261999607086e-02 1.360558271408081055e-01 6.085364148020744324e-03 -1.804759949445724487e-01 -3.868178650736808777e-02 -3.069989979267120361e-01 -1.734736561775207520e-01 -3.059031665325164795e-01 -2.990133464336395264e-01 -6.930472701787948608e-02 2.228041291236877441e-01 9.851683676242828369e-02 -7.490192353725433350e-02 9.017773903906345367e-03 -4.453966319561004639e-01 -8.339665085077285767e-02 -8.803901076316833496e-02 1.175079792737960815e-01 1.740344762802124023e-01 1.454536914825439453e-01 1.260787099599838257e-01 -1.311360448598861694e-01 1.410194784402847290e-01 5.165909603238105774e-02 -2.474458366632461548e-01 -1.367684006690979004e-01
2.808826863765716553e-01 -6.382280588150024414e-02 2.572984397411346436e-01 -8.660985529422760010e-02 6.205797940492630005e-02 2.599957287311553955e-01 9.364781528711318970e-02 -1.122807711362838745e-02 4.084118306636810303e-01 8.576339483261108398e-02 -3.602919355034828186e-02 -1.529751121997833252e-01 -8.053624629974365234e-02 5.499399825930595398e-02 -4.637634456157684326e-01 8.691453933715820312e-02 2.596528828144073486e-01 1.787589639425277710e-01 -3.309617191553115845e-02 -1.752901971340179443e-01 -2.155955880880355835e-01 1.379544883966445923e-01 1.910867914557456970e-02 -2.706874348223209381e-02 5.780160427093505859e-02 3.639062494039535522e-02 -4.364462569355964661e-03 -1.852201372385025024e-01 -1.614172458648681641e-01 1.409237980842590332e-01 -1.550952345132827759e-01 -1.588053256273269653e-01
1.198679432272911072e-01 1.655007749795913696e-01 6.284575164318084717e-02 -1.607108116149902344e-01 1.724620461463928223e-01 1.399282366037368774e-02 -6.848587095737457275e-02 1.374309062957763672e-01 3.060019314289093018e-01 7.948272675275802612e-02 -3.035354912281036377e-01 -2.772152721881866455e-01 -4.603128135204315186e-02 9.433013387024402618e-03 -1.208487972617149353e-01 -8.766645938158035278e-02 -7.340463250875473022e-02 5.081901699304580688e-02 3.669670969247817993e-02 1.295206546783447266e-01 -6.238975003361701965e-02 2.616325020790100098e-01 5.455632880330085754e-02 4.049927368760108948e-02 1.062343176454305649e-02 -3.361374139785766602e-02 3.277232125401496887e-02 -2.109763473272323608e-01 -3.847470879554748535e-02 -2.665140666067600250e-02 -5.029692649841308594e-01 -4.200743138790130615e-01
-1.444011032581329346e-01 1.255425959825515747e-01 5.272461101412773132e-02 8.418923616409301758e-02 3.378453850746154785e-01 1.972058266401290894e-01 1.391219198703765869e-01 -3.535581007599830627e-02 2.588066160678863525e-01 3.053644299507141113e-02 3.607952594757080078e-01 -2.231388837099075317e-01 1.783799827098846436e-01 2.710999734699726105e-02 3.026516549289226532e-02 -7.424396276473999023e-02 1.943422555923461914e-01 -1.347798258066177368e-01 2.563862204551696777e-01 1.063546761870384216e-01 -5.070531368255615234e-02 1.310253441333770752e-01 3.898004814982414246e-02 5.934467166662216187e-02 2.171209454536437988e-01 1.429415941238403320e-01 1.622225344181060791e-02 2.036234177649021149e-02 -2.832388579845428467e-01 1.627798825502395630e-01 -1.926535665988922119e-01 -3.509657382965087891e-01
-1.827972233295440674e-01 1.591996252536773682e-01 -1.196869313716888428e-01 -2.204080298542976379e-02 1.887779086828231812e-01 1.466822177171707153e-01 1.691545397043228149e-01 -2.440510988235473633e-01 2.538802623748779297e-01 -1.879052519798278809e-01 1.149130836129188538e-01 -1.273186653852462769e-01 -1.561660319566726685e-01 -2.167023420333862305e-01 -1.812349259853363037e-01 -1.331442408263683319e-02 2.023307532072067261e-01 1.146570965647697449e-01 -5.869558453559875488e-02 3.717351853847503662e-01 -3.289025723934173584e-01 6.687045842409133911e-02 -2.779189646244049072e-01 3.027336858212947845e-02 -8.199527859687805176e-02 -6.669325754046440125e-03 1.267507523298263550e-01 1.277316594496369362e-03 1.456773877143859863e-01 2.605221867561340332e-01 -1.845727711915969849e-01 -1.226253211498260498e-01
2.470453828573226929e-01 6.782333552837371826e-02 -4.716936871409416199e-02 9.898317605257034302e-02 1.031454745680093765e-02 2.669840753078460693e-01 1.641285866498947144e-01 -2.892464101314544678e-01 2.841250598430633545e-01 -1.028545945882797241e-01 1.177356839179992676e-01 -7.809122651815414429e-02 -1.948850303888320923e-01 1.911372095346450806e-01 -3.205378055572509766e-01 -2.554412558674812317e-02 -4.290521144866943359e-02 -3.572708368301391602e-02 8.462668210268020630e-02 -1.062265485525131226e-01 -1.986535191535949707e-01 1.141492873430252075e-01 1.978220641613006592e-01 1.255390495061874390e-01 -2.471168935298919678e-01 -1.808855682611465454e-02 2.598837018013000488e-01 8.903086930513381958e-02 5.042046681046485901e-02 -2.965468680486083031e-03 -4.750587791204452515e-02 -4.249269664287567139e-01
1.177104860544204712e-01 -1.854153275489807129e-01 -2.791881859302520752e-01 -9.114406071603298187e-03 2.925092577934265137e-01 1.967139542102813721e-01 -1.855394691228866577e-01 1.896929368376731873e-02 -3.234624117612838745e-02 -4.847151786088943481e-02 4.471557214856147766e-02 -2.876003384590148926e-01 -3.803799301385879517e-02 2.220779210329055786e-01 -3.931413963437080383e-02 -1.302018016576766968e-01 1.942644566297531128e-01 2.210754901170730591e-01 2.607344388961791992e-01 9.206992387771606445e-02 -2.182142734527587891e-01 -1.307493746280670166e-01 -2.721567451953887939e-01 7.698044925928115845e-02 -1.057417970150709152e-02 3.772050514817237854e-02 3.830080628395080566e-01 -1.921039819717407227e-01 -4.045079648494720459e-02 1.379618346691131592e-01 -1.566654294729232788e-01 -1.385371088981628418e-01
-1.297096908092498779e-01 -1.552264541387557983e-01 6.882097572088241577e-02 7.437676191329956055e-02 -2.907724585384130478e-03 2.371598482131958008e-01 1.938169449567794800e-01 2.512042596936225891e-02 1.381557285785675049e-01 2.151640653610229492e-01 7.361213862895965576e-02 -1.934016197919845581e-01 -1.872895359992980957e-01 1.344373226165771484e-01 -1.949814110994338989e-01 -1.126208715140819550e-02 3.740909993648529053e-01 2.521775104105472565e-02 4.216658324003219604e-02 2.388319373130798340e-01 -3.253860771656036377e-01 -1.508159488439559937e-01 -1.713564246892929077e-01 2.505674362182617188e-01 2.243285030126571655e-01 1.718628555536270142e-01 2.653423845767974854e-01 -1.662152260541915894e-02 -1.017433330416679382e-01 1.431545764207839966e-01 -1.471966952085494995e-01 -1.778757423162460327e-01
-6.180308386683464050e-02 -2.748504877090454102e-01 -1.283942013978958130e-01 -8.323168754577636719e-02 1.685025244951248169e-01 1.405592560768127441e-01 -9.491669945418834686e-03 1.706458479166030884e-01 1.085924655199050903e-01 8.693248033523559570e-02 6.287926435470581055e-02 -9.367673844099044800e-02 -2.031471133232116699e-01 1.030978858470916748e-01 -2.935318350791931152e-01 -7.493963837623596191e-02 1.223499923944473267e-01 1.709851473569869995e-01 3.340215384960174561e-01 -4.556484520435333252e-02 -1.457950025796890259e-01 2.102458849549293518e-02 -1.891777813434600830e-01 -1.666995584964752197e-01 -2.150356322526931763e-01 1.176394000649452209e-01 4.235401153564453125e-01 -2.394995540380477905e-01 2.146086245775222778e-01 1.169289797544479370e-01 -1.981894224882125854e-01 7.176551222801208496e-02
1.718368977308273315e-01 1.269100904464721680e-01 -7.319595664739608765e-02 -1.358385831117630005e-01 2.276599407196044922e-01 2.714277505874633789e-01 4.794230461120605469e-01 -8.616197854280471802e-02 2.249684482812881470e-01 -1.245219558477401733e-01 2.853524312376976013e-02 -1.781998760998249054e-02 -2.289195209741592407e-01 5.293904989957809448e-02 5.960446596145629883e-02 1.308308839797973633e-01 2.031920403242111206e-01 2.034270912408828735e-01 2.480024546384811401e-01 -3.922281563282012939e-01 -1.519506238400936127e-02 1.655139029026031494e-01 1.692952401936054230e-02 2.610576711595058441e-02 -4.238853696733713150e-03 1.436174809932708740e-01 1.056629940867424011e-01 6.730061024427413940e-02 1.338448282331228256e-02 -9.578692913055419922e-02 -1.894923485815525055e-02 -2.280271798372268677e-01
1.608742326498031616e-01 1.102720424532890320e-01 -1.576387584209442139e-01 -2.881394326686859131e-01 1.670451164245605469e-01 1.744154393672943115e-01 -2.299015596508979797e-02 -2.195866405963897705e-01 2.325713168829679489e-03 -6.501682102680206299e-02 6.305021792650222778e-02 -7.704200595617294312e-02 -3.771101236343383789e-01 4.974527657032012939e-02 -6.087950617074966431e-02 7.490417920053005219e-03 1.355694681406021118e-01 -2.066493034362792969e-01 -5.376421287655830383e-02 -1.083439812064170837e-01 -1.944806724786758423e-01 -1.815500482916831970e-02 -2.424531579017639160e-01 1.211841683834791183e-02 1.597074568271636963e-01 7.341421395540237427e-02 3.010789453983306885e-01 -6.837728619575500488e-02 1.397881209850311279e-01 1.891920864582061768e-01 -3.874083161354064941e-01 -2.828191220760345459e-01
1.008010953664779663e-01 2.979419566690921783e-02 -1.792525649070739746e-01 2.617144584655761719e-01 1.564233154058456421e-01 1.861076205968856812e-01 2.872078716754913330e-01 1.902021914720535278e-01 -9.157397598028182983e-02 5.431683361530303955e-02 1.027558445930480957e-01 -3.330306112766265869e-01 -2.162953466176986694e-01 -7.318264245986938477e-02 1.004275958985090256e-02 5.155526101589202881e-02 -5.371198430657386780e-02 3.957526013255119324e-02 1.283509284257888794e-01 -1.261856555938720703e-01 -3.449305146932601929e-02 -3.886412084102630615e-01 7.470750063657760620e-02 2.400829195976257324e-01 1.611148472875356674e-03 -1.635991781949996948e-02 1.415802389383316040e-01 -1.958405822515487671e-01 1.695497781038284302e-01 2.319395244121551514e-01 -3.307002782821655273e-01 -1.413448452949523926e-01
-1.514972895383834839e-01 -2.379065938293933868e-02 -1.989447027444839478e-01 2.153997272253036499e-01 2.085303664207458496e-01 8.388183265924453735e-02 8.729124814271926880e-02 1.577893048524856567e-01 -2.326484955847263336e-02 3.182033076882362366e-02 1.301690936088562012e-01 -4.532388448715209961e-01 -3.027296364307403564e-01 -1.229964271187782288e-01 -7.426511496305465698e-02 -1.323014777153730392e-02 -8.725619316101074219e-02 -1.861537992954254150e-01 1.724009662866592407e-01 5.356059595942497253e-02 -1.072313860058784485e-01 -2.287084013223648071e-01 -7.378333806991577148e-02 -2.236144244670867920e-02 -2.037863135337829590e-01 8.498907834291458130e-02 2.364836484193801880e-01 -1.302637755870819092e-01 2.687589228153228760e-01 2.197756320238113403e-01 -2.884243726730346680e-01 3.327512741088867188e-02
-2.120870500802993774e-01 -2.660028077661991119e-02 1.184455957263708115e-02 -7.465457171201705933e-02 4.185805097222328186e-02 4.512570425868034363e-02 3.188661634922027588e-01 7.794527709484100342e-02 3.000089228153228760e-01 1.415939927101135254e-01 4.058190584182739258e-01 -4.225348830223083496e-01 7.314953207969665527e-02 -2.248349413275718689e-02 5.129988864064216614e-02 1.799542605876922607e-01 7.202224340289831161e-03 -8.523148484528064728e-03 1.677705943584442139e-01 1.716485917568206787e-01 -6.313400715589523315e-02 3.175917267799377441e-02 3.108947575092315674e-01 8.937925100326538086e-03 6.925173103809356689e-02 1.178329363465309143e-01 2.657085061073303223e-01 -1.949314922094345093e-01 5.237577855587005615e-02 -1.816558688879013062e-01 -1.469589583575725555e-02 -1.421455740928649902e-01
2.124442309141159058e-01 -1.410804837942123413e-01 -1.347055584192276001e-01 2.001277916133403778e-02 -2.121422439813613892e-01 1.465790718793869019e-01 1.133264601230621338e-01 3.173829913139343262e-01 1.927313953638076782e-02 -6.517538428306579590e-02 4.347190260887145996e-02 -2.777606844902038574e-01 -1.158705651760101318e-01 -1.215071082115173340e-01 9.606193006038665771e-02 8.605869859457015991e-02 1.763408333063125610e-01 6.906788051128387451e-02 1.189331188797950745e-01 2.554674744606018066e-01 -1.398717463016510010e-01 6.540133152157068253e-03 -2.010332047939300537e-01 -2.184187322854995728e-01 -4.169360175728797913e-02 1.674311608076095581e-01 3.934744372963905334e-02 1.113755851984024048e-01 -1.118413507938385010e-01 1.623887121677398682e-01 -5.057840347290039062e-01 -2.155122905969619751e-01
3.046224117279052734e-01 2.025727331638336182e-01 7.193396985530853271e-02 1.044237315654754639e-01 1.227403711527585983e-02 1.155899465084075928e-01 1.786537021398544312e-01 8.647336065769195557e-02 1.546714752912521362e-01 2.085426002740859985e-01 3.379880636930465698e-02 -1.157805621623992920e-01 -2.359385192394256592e-01 8.795553445816040039e-02 -2.460457682609558105e-01 -3.549392223358154297e-01 2.121646553277969360e-01 -1.283331513404846191e-01 2.023586481809616089e-01 8.357702940702438354e-02 -6.674051284790039062e-02 5.860245600342750549e-02 2.852852083742618561e-02 -2.741366438567638397e-02 -1.644858717918395996e-01 6.835239380598068237e-02 1.103738471865653992e-01 -6.625033169984817505e-02 3.251026868820190430e-01 1.542588621377944946e-01 -1.458206474781036377e-01 -3.838986754417419434e-01
7.917584478855133057e-02 -1.020508110523223877e-01 -5.189850553870201111e-02 2.820481359958648682e-01 1.021604463458061218e-01 1.675920784473419189e-01 1.327928900718688965e-01 2.014111578464508057e-01 -2.650289423763751984e-02 1.191964298486709595e-01 1.059342771768569946e-01 -5.792052019387483597e-03 -4.126097857952117920e-01 -6.600740551948547363e-02 3.003115020692348480e-02 3.319169580936431885e-02 2.632824182510375977e-01 2.856031656265258789e-01 1.405838429927825928e-01 3.687027096748352051e-02 -3.376823663711547852e-02 -1.082883914932608604e-03 -2.776297032833099365e-01 8.540789783000946045e-02 1.622732430696487427e-01 1.337195187807083130e-01 3.038504719734191895e-01 -2.295911908149719238e-01 -1.837261915206909180e-01 1.364210098981857300e-01 -3.195481896400451660e-01 1.796324178576469421e-02
4.282110929489135742e-01 -1.237335056066513062e-01 -2.197872400283813477e-01 -1.722096651792526245e-01 -8.957168459892272949e-02 7.607403397560119629e-02 5.646559875458478928e-03 1.315135359764099121e-01 1.126521751284599304e-01 -8.871823549270629883e-02 -2.324795164167881012e-02 -2.498771399259567261e-01 -4.336525201797485352e-01 -4.155701771378517151e-02 -1.488555222749710083e-01 -2.190410643815994263e-01 7.612409442663192749e-02 -1.149396821856498718e-01 1.675416827201843262e-01 -2.572218775749206543e-01 6.379781663417816162e-02 -3.610303997993469238e-02 -1.359134726226329803e-02 7.030303031206130981e-02 1.836216002702713013e-01 4.640309140086174011e-02 5.087928846478462219e-02 -2.903196215629577637e-02 -5.955622717738151550e-02 2.361514866352081299e-01 -3.545953035354614258e-01 -2.591186761856079102e-02
6.180970370769500732e-02 -1.417753100395202637e-01 -2.280085682868957520e-01 4.273003339767456055e-02 -1.626644730567932129e-01 2.744499444961547852e-01 1.252831369638442993e-01 -1.026819199323654175e-01 2.669773995876312256e-03 2.390176206827163696e-01 -2.208306826651096344e-02 -3.459635376930236816e-01 -2.500475347042083740e-01 -4.426587745547294617e-02 -3.723313510417938232e-01 -2.187604643404483795e-02 7.199992239475250244e-02 9.265481680631637573e-02 -4.564111679792404175e-02 2.118365317583084106e-01 -2.069486081600189209e-01 2.722946181893348694e-02 -2.917402386665344238e-01 7.452847063541412354e-02 -9.400703758001327515e-02 3.213057816028594971e-01 1.615034490823745728e-01 -5.307110026478767395e-02 -1.839237809181213379e-01 1.492234915494918823e-01 -5.676832422614097595e-02 -1.344641745090484619e-01
-1.429931223392486572e-01 -4.725891724228858948e-02 2.255859412252902985e-02 -1.609266698360443115e-01 -2.223469018936157227e-01 1.836655847728252411e-02 2.056816518306732178e-01 7.998326420783996582e-02 3.802602589130401611e-01 8.596520125865936279e-02 1.556486487388610840e-01 -1.372701078653335571e-01 7.065366371534764767e-04 1.097022294998168945e-01 -1.772123128175735474e-01 -7.458300143480300903e-02 1.040920317173004150e-01 1.286910176277160645e-01 1.785600036382675171e-01 4.489756003022193909e-02 -2.603445649147033691e-01 4.480879008769989014e-01 9.380391240119934082e-02 -1.044930145144462585e-01 -7.266516983509063721e-02 1.020792722702026367e-01 1.225121468305587769e-01 -1.031531468033790588e-01 1.854596734046936035e-01 -2.332673966884613037e-01 -2.260047644376754761e-01 -2.785011529922485352e-01
-4.389370977878570557e-02 -2.149755358695983887e-01 -2.312788367271423340e-01 1.660527847707271576e-02 9.850118309259414673e-02 -4.858769476413726807e-02 1.702196598052978516e-01 1.941497325897216797e-01 4.254086315631866455e-01 -1.002924442291259766e-01 -1.155528426170349121e-01 -1.862553358078002930e-01 -2.847176194190979004e-01 2.831658348441123962e-02 -2.357159852981567383e-01 -1.639369428157806396e-01 1.856693029403686523e-01 -2.178629189729690552e-01 8.890686929225921631e-02 1.643935590982437134e-01 -2.306383997201919556e-01 -1.300664097070693970e-01 4.528607428073883057e-02 1.568884998559951782e-01 -8.316637575626373291e-02 1.263577789068222046e-01 2.379714101552963257e-01 -3.766642510890960693e-02 -1.168981846421957016e-02 3.806057944893836975e-02 -4.365003108978271484e-02 -3.433910608291625977e-01
4.206660762429237366e-02 1.686180382966995239e-01 -3.208641707897186279e-01 -2.601929306983947754e-01 1.695369929075241089e-01 1.389500945806503296e-01 1.669499725103378296e-01 -4.074396491050720215e-01 1.080441102385520935e-02 -1.083179637789726257e-01 -1.210915893316268921e-01 -2.072128355503082275e-01 -2.357563674449920654e-01 -3.141247481107711792e-02 -1.980204321444034576e-02 -1.470623612403869629e-01 4.921665042638778687e-02 -4.209456592798233032e-02 2.319886535406112671e-02 2.541877143085002899e-02 -1.960898190736770630e-01 -1.212119311094284058e-01 -2.617250978946685791e-01 -7.619096338748931885e-02 1.219766512513160706e-01 1.902715116739273071e-01 3.187112510204315186e-01 -4.115082696080207825e-02 6.833525002002716064e-02 5.438160896301269531e-02 -2.229715585708618164e-01 -2.542743682861328125e-01
1.051674112677574158e-01 2.754389345645904541e-01 1.247691959142684937e-01 -3.118610084056854248e-01 6.851206719875335693e-02 3.083572955802083015e-03 1.581403985619544983e-02 -8.533852547407150269e-02 3.460210561752319336e-01 -1.621068269014358521e-01 9.643007069826126099e-02 -3.597928285598754883e-01 -1.886868923902511597e-01 -1.578978300094604492e-01 9.325509518384933472e-02 6.932224333286285400e-02 1.997886002063751221e-01 1.724184453487396240e-01 2.775923907756805420e-01 4.598318785429000854e-02 -1.360594481229782104e-01 3.244224786758422852e-01 4.072418436408042908e-02 -1.418768167495727539e-01 4.540440440177917480e-02 -3.333986550569534302e-02 1.175136268138885498e-01 -2.801037728786468506e-01 5.931404232978820801e-02 1.457927227020263672e-01 -2.568766474723815918e-02 -1.182268708944320679e-01
1.024611890316009521e-01 -2.912051081657409668e-01 -2.543669939041137695e-01 1.035116706043481827e-02 -1.222481392323970795e-02 -7.417155802249908447e-02 3.266195058822631836e-01 8.633456379175186157e-02 2.593212127685546875e-01 -1.104243621230125427e-01 1.895469874143600464e-01 -2.142834067344665527e-01 -1.188130602240562439e-01 -1.542116105556488037e-01 -3.839346766471862793e-01 -1.078667342662811279e-01 3.751266896724700928e-01 1.285623386502265930e-02 -4.674183204770088196e-02 3.006254136562347412e-02 -1.497687250375747681e-01 -1.408507525920867920e-01 -1.068921536207199097e-01 1.664415299892425537e-01 -3.320712596178054810e-02 2.437013536691665649e-01 1.586544960737228394e-01 -2.100046426057815552e-01 7.354739308357238770e-02 -2.550364006310701370e-04 -2.693150937557220459e-02 2.466558478772640228e-02
-7.370537519454956055e-02 -8.283724635839462280e-02 -7.399632781744003296e-02 -6.175643950700759888e-02 -9.976135939359664917e-02 8.426847308874130249e-02 3.132689297199249268e-01 1.527904421091079712e-01 -1.344993058592081070e-02 1.604933291673660278e-01 7.337830960750579834e-02 -2.768331468105316162e-01 -8.045888692140579224e-02 -2.229345589876174927e-01 3.079160675406455994e-02 -2.416962087154388428e-01 2.203501611948013306e-01 2.055383026599884033e-01 -2.110335230827331543e-01 -7.471642643213272095e-02 -1.611021757125854492e-01 1.254685968160629272e-01 -2.757891826331615448e-02 6.537411361932754517e-02 2.018799185752868652e-01 -1.243642792105674744e-01 4.455719888210296631e-01 -3.056248724460601807e-01 -2.039040625095367432e-01 -5.445583723485469818e-03 -1.384271085262298584e-01 -1.407191008329391479e-01
-8.925971575081348419e-03 3.059225976467132568e-01 -8.651715517044067383e-02 -1.862232089042663574e-01 2.349878847599029541e-01 7.866592705249786377e-02 1.416551321744918823e-01 -6.947498768568038940e-02 2.770705223083496094e-01 -2.383674383163452148e-01 -2.285895124077796936e-02 -3.261769711971282959e-01 -1.608220674097537994e-02 -1.511776745319366455e-01 -1.035442855209112167e-02 1.206504926085472107e-01 3.198957145214080811e-01 1.692349165678024292e-01 1.256993263959884644e-01 -6.393078714609146118e-03 -1.141401082277297974e-01 2.403555512428283691e-01 5.209513381123542786e-02 -3.089279830455780029e-01 -6.628109514713287354e-02 -5.011943727731704712e-02 1.551203727722167969e-01 -2.977465093135833740e-01 1.297617107629776001e-01 1.191142499446868896e-01 -6.946178525686264038e-02 -1.683830916881561279e-01
-8.627912402153015137e-02 1.947235167026519775e-01 3.759277984499931335e-02 -1.134219467639923096e-01 2.770330011844635010e-01 2.723946608603000641e-02 1.683015078306198120e-01 -1.031260341405868530e-01 2.757717669010162354e-01 1.435100883245468140e-01 8.850315213203430176e-02 -2.911202013492584229e-01 -1.653370112180709839e-01 9.506067633628845215e-02 -2.578162960708141327e-02 -9.918000549077987671e-02 2.275730818510055542e-01 1.615980267524719238e-02 3.356857001781463623e-01 8.187464624643325806e-02 5.604249984025955200e-02 -7.500200718641281128e-02 2.650322616100311279e-01 2.703180909156799316e-01 -1.856629252433776855e-01 6.387585401535034180e-02 1.160946935415267944e-01 -6.346476078033447266e-02 -1.528142988681793213e-01 3.778397738933563232e-01 -1.943355500698089600e-01 -6.596198678016662598e-02
4.140812531113624573e-02 -8.950189501047134399e-02 -2.961985766887664795e-01 -2.023289203643798828e-01 -2.531656622886657715e-01 4.814575077034533024e-04 1.958272606134414673e-01 1.087593138217926025e-01 -4.856486618518829346e-02 2.026242017745971680e-01 1.502261608839035034e-01 -3.665332198143005371e-01 3.546945378184318542e-02 -1.476270109415054321e-01 -7.238599658012390137e-02 -6.474367529153823853e-02 9.358219057321548462e-02 -1.279480308294296265e-01 4.664704501628875732e-01 -1.519114524126052856e-01 -2.611211538314819336e-01 5.564766749739646912e-02 -6.019546184688806534e-03 -5.949430633336305618e-03 1.215426400303840637e-01 1.630353778600692749e-01 -7.839069515466690063e-02 -2.038102783262729645e-02 -1.844419240951538086e-01 3.983929008245468140e-02 -1.809538304805755615e-01 -2.471936792135238647e-01
1.920153945684432983e-02 -8.323038369417190552e-02 -2.033582180738449097e-01 7.110512815415859222e-03 2.261109650135040283e-01 2.906644344329833984e-01 1.567940860986709595e-01 -9.042064845561981201e-02 5.032067745923995972e-02 -4.064647480845451355e-02 5.412417650222778320e-01 -2.755163013935089111e-01 -3.421995043754577637e-01 7.077845931053161621e-02 1.842174306511878967e-02 1.339902430772781372e-01 -1.996398568153381348e-01 8.321804553270339966e-02 -8.102581650018692017e-02 1.396201252937316895e-01 -1.034623533487319946e-01 -9.620127081871032715e-02 -2.322115749120712280e-02 -2.149636484682559967e-02 -1.569712311029434204e-01 2.037700414657592773e-01 4.332627728581428528e-02 -1.519457250833511353e-01 -1.560190226882696152e-02 1.110744848847389221e-01 -2.500430643558502197e-01 -9.725026041269302368e-02
1.801625825464725494e-02 1.603655368089675903e-01 1.051448732614517212e-01 4.338356480002403259e-02 1.126116961240768433e-01 -1.172646805644035339e-01 3.836548328399658203e-01 -2.621549181640148163e-03 3.358552157878875732e-01 -1.726436764001846313e-01 8.048432320356369019e-02 -1.184577643871307373e-01 -1.528051048517227173e-01 1.220255643129348755e-01 6.527692824602127075e-02 -9.070414304733276367e-02 -2.904142439365386963e-01 9.321380406618118286e-02 -4.574542865157127380e-02 1.253681033849716187e-01 -1.962399929761886597e-01 -9.058226644992828369e-02 2.293507605791091919e-01 -5.002769827842712402e-02 -2.149112969636917114e-01 1.279976665973663330e-01 1.935347169637680054e-01 -1.906821131706237793e-01 -1.394513249397277832e-01 -8.647742122411727905e-02 -2.510872185230255127e-01 -3.667882680892944336e-01
-1.168274953961372375e-01 4.635680839419364929e-02 -3.418306261301040649e-02 1.142878085374832153e-01 3.752225935459136963e-01 1.456580124795436859e-02 6.820245832204818726e-02 -4.551551863551139832e-02 3.101259171962738037e-01 -9.267195314168930054e-02 2.687357366085052490e-01 -3.580641150474548340e-01 1.822749376296997070e-01 4.255562648177146912e-02 1.262231618165969849e-01 6.771185994148254395e-02 1.492713689804077148e-01 -6.942875683307647705e-02 4.407126307487487793e-01 -3.960891067981719971e-02 4.472401365637779236e-02 -1.246461737900972366e-02 1.777483820915222168e-01 1.423774287104606628e-02 7.298185676336288452e-02 2.067727297544479370e-01 1.581657975912094116e-01 -2.364543499425053596e-03 -4.523213580250740051e-02 1.175752729177474976e-01 -2.230836749076843262e-01 -2.567222118377685547e-01
1.092619374394416809e-01 3.947015851736068726e-02 -3.183372616767883301e-01 1.967616751790046692e-02 -1.000048816204071045e-01 1.504449099302291870e-01 1.881713978946208954e-02 4.864884074777364731e-03 -2.263347804546356201e-01 -1.081503480672836304e-01 -2.617306262254714966e-02 -5.530007481575012207e-01 -5.247544124722480774e-02 -1.504763811826705933e-01 1.118444930762052536e-02 3.381078317761421204e-02 1.265741288661956787e-01 -2.377041615545749664e-03 8.606848306953907013e-03 8.833276480436325073e-02 -1.033793785609304905e-03 -1.596143990755081177e-01 -1.735726147890090942e-01 5.006695864722132683e-04 -2.799306511878967285e-01 1.075676083564758301e-01 1.104728206992149353e-01 -3.052457794547080994e-02 8.078254759311676025e-02 9.007097780704498291e-02 -4.687270522117614746e-01 -1.968794316053390503e-01
1.036303266882896423e-01 -3.350443020462989807e-02 5.292180553078651428e-02 -2.641799859702587128e-02 1.071557328104972839e-01 6.464588642120361328e-02 4.557247832417488098e-02 6.011555343866348267e-02 1.782403290271759033e-01 -1.756600290536880493e-01 2.071821242570877075e-01 -3.729213178157806396e-01 -8.049359172582626343e-02 -2.035165019333362579e-02 -7.037702202796936035e-02 1.533347815275192261e-01 4.544936493039131165e-02 2.589648067951202393e-01 -1.112746540457010269e-02 7.235606759786605835e-02 -2.499368786811828613e-01 2.182935178279876709e-01 2.506038844585418701e-01 -2.339569479227066040e-01 -1.880903393030166626e-01 -3.287411853671073914e-02 -1.333530992269515991e-01 -9.938617795705795288e-02 1.076647788286209106e-01 3.847092390060424805e-01 -3.112792670726776123e-01 -2.460802048444747925e-01
3.856261372566223145e-01 -2.450069785118103027e-01 -1.003921329975128174e-01 -1.338620781898498535e-01 -1.672466397285461426e-01 1.285809427499771118e-01 1.412396728992462158e-01 5.024344846606254578e-02 4.269453510642051697e-02 -6.847925484180450439e-02 -2.284481003880500793e-02 -1.316871643066406250e-01 -4.744755625724792480e-01 -1.531763672828674316e-01 -1.271140277385711670e-01 -1.888766698539257050e-02 2.766419388353824615e-02 -3.388442993164062500e-01 1.965837776660919189e-01 -6.769147515296936035e-02 -1.091659665107727051e-01 -1.604059189558029175e-01 9.122707694768905640e-02 -2.652111276984214783e-02 -6.921821087598800659e-02 -5.678295716643333435e-02 4.653067141771316528e-02 -7.704081386327743530e-02 1.485910546034574509e-02 7.927573472261428833e-02 -4.216268658638000488e-01 -3.060776740312576294e-02
-5.214527249336242676e-02 6.758673489093780518e-02 -1.556378304958343506e-01 -2.528349161148071289e-01 -1.122956275939941406e-01 -1.447384059429168701e-01 3.273738026618957520e-01 5.581629276275634766e-02 -4.800768569111824036e-02 -3.143569827079772949e-02 1.666399687528610229e-01 -4.145817458629608154e-01 -8.474040031433105469e-02 1.542250216007232666e-01 -1.849362999200820923e-02 -6.939385086297988892e-02 -5.049037747085094452e-03 -2.180679440498352051e-01 2.162923216819763184e-01 1.214195936918258667e-01 -2.092929929494857788e-01 2.245115786790847778e-01 -3.023536875844001770e-02 -2.255524396896362305e-01 2.164011448621749878e-01 2.016021311283111572e-01 2.568306028842926025e-01 -2.593335509300231934e-01 2.517377585172653198e-02 1.852487325668334961e-01 -6.195688247680664062e-02 8.409819006919860840e-02
-3.442504629492759705e-02 6.275501567870378494e-03 -1.253618896007537842e-01 -1.896672546863555908e-01 1.310107111930847168e-01 2.441058456897735596e-01 -4.102100059390068054e-02 -1.817585229873657227e-01 1.042606979608535767e-01 9.653981029987335205e-02 1.811312288045883179e-01 -2.899490594863891602e-01 -9.523738920688629150e-02 -1.655686199665069580e-01 -2.287176400423049927e-01 -4.187685251235961914e-02 -6.364177912473678589e-02 1.220996826887130737e-01 1.672127395868301392e-01 -2.689117491245269775e-01 -2.928384542465209961e-01 4.387086257338523865e-03 -1.026398167014122009e-01 1.571151614189147949e-01 -1.296730637550354004e-01 6.790086627006530762e-02 2.474396973848342896e-01 1.758150607347488403e-01 2.480566948652267456e-01 9.126974642276763916e-02 -4.226762950420379639e-01 -7.544323801994323730e-02
2.718722820281982422e-01 -1.213390156626701355e-01 -4.132460057735443115e-01 -2.342824079096317291e-02 1.338232904672622681e-01 1.614195555448532104e-01 1.312135010957717896e-01 4.313823208212852478e-02 -4.765883553773164749e-03 -2.389917373657226562e-01 7.368651032447814941e-02 -1.566072851419448853e-01 -1.757013350725173950e-01 -2.211407423019409180e-01 -2.346628755331039429e-01 -8.787667006254196167e-02 1.297106891870498657e-01 8.005919307470321655e-02 -6.988169997930526733e-02 1.257348358631134033e-01 -4.807760417461395264e-01 5.261405929923057556e-02 -1.130183488130569458e-01 1.107835546135902405e-01 4.500531777739524841e-02 1.803040951490402222e-01 6.472966820001602173e-02 -1.255378425121307373e-01 1.515975128859281540e-02 2.196912020444869995e-01 -1.822512745857238770e-01 -9.087716042995452881e-02
2.872329056262969971e-01 2.610676884651184082e-01 -4.138388857245445251e-02 -3.132050335407257080e-01 3.531756997108459473e-02 -3.689567372202873230e-02 3.905273228883743286e-02 2.367985248565673828e-01 -5.273931659758090973e-03 -2.372865378856658936e-02 2.785620987415313721e-01 -3.760631382465362549e-01 1.606841199100017548e-02 -5.923257209360599518e-03 -2.356696128845214844e-02 -7.284023612737655640e-02 -2.559382617473602295e-01 1.106243655085563660e-01 -1.991606950759887695e-01 -1.248818263411521912e-01 -3.207381367683410645e-01 3.777733072638511658e-02 9.333988651633262634e-03 -4.375378042459487915e-02 1.548150032758712769e-01 1.696838252246379852e-02 1.472590714693069458e-01 -1.346465051174163818e-01 -1.471350193023681641e-01 8.396857976913452148e-02 -2.866353690624237061e-01 -2.220902889966964722e-01
9.236712940037250519e-03 2.354028671979904175e-01 1.868486218154430389e-02 -1.941720545291900635e-01 1.294181793928146362e-01 2.322401255369186401e-01 3.803259730339050293e-01 1.221249550580978394e-01 1.984632909297943115e-01 -1.438776552677154541e-01 1.570877619087696075e-02 -2.124354839324951172e-01 -1.355291344225406647e-02 -2.550868690013885498e-01 4.227483272552490234e-02 1.701805293560028076e-01 3.620471954345703125e-01 8.987345546483993530e-02 -1.159708797931671143e-01 -5.335899069905281067e-02 -2.987383008003234863e-01 1.802240312099456787e-01 3.087909717578440905e-04 -2.903280407190322876e-02 5.727006122469902039e-02 -5.221326835453510284e-03 -3.868422703817486763e-03 -8.435501158237457275e-02 -1.914383918046951294e-01 2.400381118059158325e-01 -2.526971399784088135e-01 -1.677945852279663086e-01
1.887457072734832764e-01 1.662664115428924561e-01 1.569126993417739868e-01 1.125854179263114929e-01 -1.493600755929946899e-02 2.299285084009170532e-01 -4.894251376390457153e-02 1.975632756948471069e-01 2.550280392169952393e-01 1.112949475646018982e-01 -1.127350479364395142e-01 -2.704160809516906738e-01 -1.769949048757553101e-01 8.222777396440505981e-02 -1.609782129526138306e-01 -4.540796875953674316e-01 2.896580398082733154e-01 2.986941859126091003e-02 1.628434658050537109e-01 -6.732451263815164566e-03 -1.237167865037918091e-01 6.797698140144348145e-02 1.126769557595252991e-02 8.574017882347106934e-02 -3.015231788158416748e-01 1.780920475721359253e-01 8.754187077283859253e-02 -9.544532001018524170e-02 1.405447721481323242e-01 6.837744265794754028e-02 -2.312114387750625610e-01 -1.241372823715209961e-01
9.271574020385742188e-02 1.498115509748458862e-01 -8.413771539926528931e-02 -1.313365548849105835e-01 -1.815832406282424927e-01 -2.240137755870819092e-02 3.432893157005310059e-01 1.268923133611679077e-01 -7.107937335968017578e-02 6.234801560640335083e-02 2.481256872415542603e-01 -3.432818055152893066e-01 -4.066249728202819824e-02 -2.240926027297973633e-03 -1.365849375724792480e-01 7.975431531667709351e-02 -1.404644697904586792e-01 -2.169896066188812256e-01 2.104115039110183716e-01 -4.902349784970283508e-02 -2.775585949420928955e-01 1.029630452394485474e-01 1.186376158148050308e-02 -1.917085349559783936e-01 2.550689578056335449e-01 3.530175983905792236e-01 2.849089801311492920e-01 -2.076905071735382080e-01 -4.806577414274215698e-02 5.201292783021926880e-02 -5.271705333143472672e-03 7.160741090774536133e-02
-8.043868094682693481e-02 -2.564677596092224121e-01 2.057263553142547607e-01 -2.303186058998107910e-01 3.712700307369232178e-02 3.487493991851806641e-01 1.055651307106018066e-01 -5.894002318382263184e-02 -1.477469131350517273e-02 2.619329839944839478e-02 2.476160526275634766e-01 -3.912399411201477051e-01 8.746711164712905884e-02 -2.194282561540603638e-01 -2.376223206520080566e-01 -2.540017962455749512e-01 1.919190436601638794e-01 1.134682670235633850e-01 8.394963294267654419e-02 1.058659180998802185e-01 -1.374628096818923950e-01 7.941488921642303467e-02 1.790032088756561279e-01 -1.821535266935825348e-02 1.050015836954116821e-01 1.506829634308815002e-02 1.133467927575111389e-01 9.693715721368789673e-02 -1.736117154359817505e-01 -1.282722502946853638e-01 -2.603224515914916992e-01 -1.711578071117401123e-01
-6.334799528121948242e-02 1.871797889471054077e-01 -1.800555437803268433e-01 -1.752806305885314941e-01 -6.964095681905746460e-02 3.311874866485595703e-01 2.175849676132202148e-02 4.934803396463394165e-02 7.488434761762619019e-02 3.115458786487579346e-01 2.779539227485656738e-01 -2.970252372324466705e-02 -1.974837779998779297e-01 -2.679443061351776123e-01 -2.167385518550872803e-01 -2.238745242357254028e-02 1.134983450174331665e-01 1.302871406078338623e-01 9.715924412012100220e-02 -1.870330609381198883e-02 -2.298492342233657837e-01 3.503994941711425781e-01 6.719190627336502075e-02 1.502822488546371460e-01 -1.313489079475402832e-01 -2.833028323948383331e-02 2.773737609386444092e-01 -3.558620437979698181e-02 -1.300975829362869263e-01 1.604510098695755005e-02 -2.766848802566528320e-01 9.451286494731903076e-02
-1.946116387844085693e-01 -1.265404373407363892e-02 -5.865132808685302734e-02 3.892752900719642639e-02 -2.097638323903083801e-02 -2.080900967121124268e-01 2.919198572635650635e-01 -6.777608394622802734e-02 3.616034090518951416e-01 -1.813975423574447632e-01 6.212089210748672485e-02 -1.900292485952377319e-01 -2.557193040847778320e-01 1.416287124156951904e-01 -2.991058304905891418e-02 2.251606807112693787e-02 2.419930547475814819e-01 -6.117870286107063293e-02 2.495112419128417969e-01 1.380537301301956177e-01 -3.004712760448455811e-01 -1.467223465442657471e-01 8.542141318321228027e-02 1.970227360725402832e-01 -6.127304397523403168e-03 1.212566792964935303e-01 2.166031002998352051e-01 -2.068580873310565948e-02 -1.829608976840972900e-01 -4.184707999229431152e-02 -3.356614112854003906e-01 1.464593261480331421e-01
1.116316840052604675e-01 -1.115077808499336243e-01 -3.724778592586517334e-01 -8.593165874481201172e-02 1.660551130771636963e-01 2.201656103134155273e-01 3.783766552805900574e-02 7.081906497478485107e-02 3.549728076905012131e-03 -1.191660687327384949e-01 3.152709826827049255e-02 -2.526784837245941162e-01 -1.939819157123565674e-01 -3.437973260879516602e-01 -2.374304980039596558e-01 -9.678599983453750610e-02 1.362818181514739990e-01 1.170727144926786423e-02 2.392262406647205353e-02 -7.363209873437881470e-02 -2.060843408107757568e-01 8.267849683761596680e-02 -2.074277698993682861e-01 1.054376363754272461e-01 1.409446597099304199e-01 1.659081280231475830e-01 -2.020703628659248352e-02 -2.627885937690734863e-01 2.213938534259796143e-01 2.697125077247619629e-01 -2.202911078929901123e-01 -1.748349964618682861e-01
2.802421450614929199e-01 -1.045034453272819519e-01 3.510218113660812378e-02 -1.243323925882577896e-02 -2.719500288367271423e-02 4.615695029497146606e-02 1.139125004410743713e-01 1.850355565547943115e-01 2.359864115715026855e-01 -2.025992423295974731e-01 3.599327504634857178e-01 -4.816804826259613037e-01 -1.415355782955884933e-02 1.204920336604118347e-01 -4.419029504060745239e-02 -9.668648242950439453e-02 2.070830166339874268e-01 -8.406375348567962646e-02 -8.895295858383178711e-02 2.243882231414318085e-02 1.197779551148414612e-01 2.925117909908294678e-01 1.726910918951034546e-01 -7.812548428773880005e-02 -9.232769906520843506e-02 7.865531742572784424e-02 9.871756285429000854e-02 -1.089536119252443314e-02 -2.486316859722137451e-01 1.337261795997619629e-01 -1.040695458650588989e-01 -2.558149695396423340e-01
-3.470953553915023804e-02 -1.384550333023071289e-02 -3.016596734523773193e-01 -2.435791306197643280e-02 1.187400445342063904e-01 2.170902192592620850e-01 9.138395637273788452e-02 -5.670706555247306824e-02 1.356196403503417969e-01 -3.280691802501678467e-01 -1.021512970328330994e-01 -2.976157665252685547e-01 -3.184995651245117188e-01 1.458369195461273193e-01 1.462080422788858414e-02 -1.232449933886528015e-01 -1.175093501806259155e-01 -2.894992008805274963e-03 2.746092379093170166e-01 1.033491790294647217e-01 -1.204675883054733276e-01 -1.771119534969329834e-01 -2.837031185626983643e-01 1.782966963946819305e-02 -6.765203922986984253e-02 6.027095764875411987e-02 5.601007118821144104e-02 -1.014118418097496033e-01 1.245009601116180420e-01 1.821074336767196655e-01 -2.982799112796783447e-01 -2.919113636016845703e-01
2.157407104969024658e-01 8.329863101243972778e-02 -8.322396874427795410e-02 1.506477296352386475e-01 1.474036872386932373e-01 1.659054011106491089e-01 1.657655686140060425e-01 -2.769166827201843262e-01 2.646900117397308350e-01 2.519589662551879883e-01 -3.981185611337423325e-03 -2.864997684955596924e-01 -8.508994430303573608e-02 -1.127233952283859253e-01 -1.886715441942214966e-01 9.560806304216384888e-02 8.019085973501205444e-02 2.420583516359329224e-01 4.418763145804405212e-02 -2.627590894699096680e-01 -2.325762435793876648e-02 2.195391803979873657e-01 -6.507015973329544067e-02 6.873274594545364380e-02 -8.621612563729286194e-03 1.754014566540718079e-02 5.453935638070106506e-02 -3.920984864234924316e-01 -8.555408567190170288e-02 -2.528504282236099243e-02 5.711961165070533752e-02 -3.480262756347656250e-01
2.065833210945129395e-01 -1.671670973300933838e-01 -4.932571575045585632e-02 -6.144671142101287842e-02 1.331610083580017090e-01 -1.231405660510063171e-01 3.013757467269897461e-01 1.049268171191215515e-01 3.129841089248657227e-01 -1.499758511781692505e-01 1.272539794445037842e-01 -2.661527991294860840e-01 7.124711759388446808e-03 7.563680876046419144e-03 1.359440982341766357e-01 4.998713359236717224e-02 -2.534418180584907532e-02 2.478412389755249023e-01 -2.676207125186920166e-01 1.895463466644287109e-01 -2.634328007698059082e-01 3.318056464195251465e-02 -3.922933712601661682e-02 -4.728946462273597717e-02 1.960371285676956177e-01 -3.572123870253562927e-02 2.876266241073608398e-01 -8.811597712337970734e-03 -1.689795590937137604e-02 1.897865533828735352e-01 -3.641252815723419189e-01 -1.567569375038146973e-01
9.244656562805175781e-02 1.554816216230392456e-01 2.191183567047119141e-01 -3.967716544866561890e-02 1.837272047996520996e-01 1.356969773769378662e-01 -1.242995541542768478e-02 2.319594025611877441e-01 1.626281738281250000e-01 -2.890066504478454590e-01 1.182260960340499878e-01 -1.097798645496368408e-01 -2.383686006069183350e-01 -2.262731790542602539e-01 1.958303004503250122e-01 2.225054949522018433e-01 1.539878398180007935e-01 -6.977224349975585938e-02 2.806532382965087891e-01 3.309225291013717651e-02 -1.238929256796836853e-01 2.170119136571884155e-01 -1.607526391744613647e-01 -2.111843042075634003e-02 8.222033828496932983e-02 2.637801170349121094e-01 2.452380582690238953e-02 -7.869506627321243286e-02 5.428362637758255005e-02 -2.528175525367259979e-02 -2.983248233795166016e-01 -3.267918825149536133e-01
3.838808834552764893e-01 4.509619250893592834e-02 3.108424320816993713e-02 -1.975684165954589844e-01 1.001629680395126343e-01 -2.781092189252376556e-02 2.899859845638275146e-01 8.656134456396102905e-02 1.366950720548629761e-01 6.571007519960403442e-02 2.063328474760055542e-01 -5.849602818489074707e-02 -1.193867176771163940e-01 -5.913689965382218361e-04 -8.891912549734115601e-02 -1.306792646646499634e-01 2.142550423741340637e-02 -6.720547378063201904e-02 5.774636194109916687e-02 2.488323152065277100e-01 -2.781896591186523438e-01 2.851296365261077881e-01 -1.306393593549728394e-01 -3.478398621082305908e-01 -2.114333659410476685e-01 7.863606512546539307e-02 1.897652894258499146e-01 -1.902940720319747925e-01 -2.365429103374481201e-01 -6.212628260254859924e-02 -2.227369695901870728e-01 2.158830501139163971e-02
8.485992252826690674e-02 1.880440264940261841e-01 3.412552550435066223e-02 3.109706938266754150e-02 2.772358059883117676e-01 3.669017553329467773e-02 6.736014038324356079e-02 -9.759661555290222168e-02 2.092524319887161255e-01 7.017825543880462646e-02 1.734966188669204712e-01 -4.638690650463104248e-01 1.215981394052505493e-01 -6.920651346445083618e-02 2.113290727138519287e-01 -3.238859772682189941e-01 1.456997841596603394e-01 -2.848620712757110596e-01 4.643267393112182617e-02 1.490451544523239136e-01 -3.003077208995819092e-01 2.264038324356079102e-01 9.672410041093826294e-02 -2.475939504802227020e-02 -5.187416821718215942e-02 6.954579800367355347e-02 -6.713794916868209839e-02 -3.833210468292236328e-02 -2.999833412468433380e-02 7.271732389926910400e-02 -2.564288079738616943e-01 -1.905473321676254272e-01
1.279197633266448975e-01 3.739136457443237305e-01 -6.323400884866714478e-02 -7.842749357223510742e-02 -8.105988055467605591e-02 4.753817990422248840e-02 3.326529562473297119e-01 9.696461260318756104e-02 1.384526640176773071e-01 -1.787794977426528931e-01 3.347933888435363770e-01 -4.218237698078155518e-01 9.890078008174896240e-02 -3.972103819251060486e-02 2.100835740566253662e-01 -1.804550141096115112e-01 1.087458357214927673e-01 5.791186168789863586e-02 3.828854486346244812e-02 -1.795997470617294312e-01 -6.725483387708663940e-02 2.560550570487976074e-01 -1.491556316614151001e-01 -8.637124672532081604e-03 -9.037929028272628784e-02 2.432793378829956055e-01 2.330605685710906982e-01 -3.195032104849815369e-02 -5.407261848449707031e-02 8.899758756160736084e-02 8.149888366460800171e-03 -2.569907903671264648e-02
1.103002578020095825e-02 2.107325475662946701e-03 -2.237631678581237793e-01 3.168519735336303711e-01 1.522472351789474487e-01 1.117283180356025696e-01 7.073237746953964233e-02 -1.330541372299194336e-01 1.398793905973434448e-01 9.252054244279861450e-02 5.333823710680007935e-02 -1.261013299226760864e-01 -2.925080358982086182e-01 1.745194494724273682e-01 -1.276766508817672729e-01 -1.118160188198089600e-01 3.300777673721313477e-01 3.679422140121459961e-01 9.683871641755104065e-03 -1.384919416159391403e-02 -1.943741887807846069e-01 -1.866080611944198608e-01 1.893825381994247437e-01 2.207660675048828125e-01 1.339265257120132446e-01 3.889699280261993408e-02 1.648359447717666626e-01 -1.629432290792465210e-01 -1.573062986135482788e-01 1.802263408899307251e-01 -2.483940273523330688e-01 -7.363577932119369507e-02
7.739726454019546509e-02 7.038446515798568726e-02 -1.679093204438686371e-02 -4.145239293575286865e-02 1.300851255655288696e-01 3.638132810592651367e-01 2.727537453174591064e-01 2.045029550790786743e-01 1.803810298442840576e-01 7.417821139097213745e-02 3.858179599046707153e-02 -3.208583593368530273e-01 3.831380978226661682e-02 3.933329135179519653e-03 1.273933351039886475e-01 6.191965937614440918e-02 2.275047600269317627e-01 2.555430829524993896e-01 1.819661110639572144e-01 1.262852698564529419e-01 -3.358138203620910645e-01 -9.211976081132888794e-03 -3.366678357124328613e-01 -1.356300711631774902e-01 9.069637954235076904e-02 -5.019233748316764832e-02 3.976066038012504578e-02 1.357079297304153442e-01 6.879208236932754517e-02 -1.638291925191879272e-01 -4.573732614517211914e-02 -2.870689034461975098e-01
2.199401855468750000e-01 5.103155225515365601e-02 -2.358489036560058594e-01 -1.485796868801116943e-01 1.648047193884849548e-02 2.706943154335021973e-01 2.550701797008514404e-01 1.304799765348434448e-01 6.458229850977659225e-03 7.010155916213989258e-02 4.249432682991027832e-01 -3.283913731575012207e-01 -2.117061913013458252e-01 1.679104566574096680e-01 -1.258388757705688477e-01 4.251430556178092957e-02 -5.014495924115180969e-02 -2.633130550384521484e-01 -1.450261771678924561e-01 5.873458832502365112e-02 -2.648589573800563812e-02 -1.365924030542373657e-01 -1.715634018182754517e-01 3.390643745660781860e-02 -1.914986073970794678e-01 2.412530593574047089e-02 1.449030488729476929e-01 -8.832136541604995728e-02 5.304310098290443420e-02 -7.067965716123580933e-02 -3.324213922023773193e-01 -3.195492550730705261e-02
-2.826629951596260071e-02 2.307173311710357666e-01 1.409145891666412354e-01 -8.537936210632324219e-02 2.246459871530532837e-01 2.601002752780914307e-01 2.894724011421203613e-01 2.540520727634429932e-01 1.441125869750976562e-01 9.601140767335891724e-02 1.075094863772392273e-01 -1.270464956760406494e-01 1.505964845418930054e-01 -1.285610198974609375e-01 5.956207588315010071e-02 -1.234072115039452910e-04 1.200353354215621948e-01 1.764747649431228638e-01 1.709528565406799316e-01 1.426320374011993408e-01 -3.345075249671936035e-01 1.635888367891311646e-01 -7.389572449028491974e-03 -4.807640612125396729e-02 1.772312372922897339e-01 8.037604391574859619e-02 3.062835037708282471e-01 -8.000165969133377075e-02 3.411644697189331055e-02 -1.567994803190231323e-01 2.676771581172943115e-02 -3.888933658599853516e-01
1.111775040626525879e-01 1.498394310474395752e-01 1.483455002307891846e-01 -2.326704859733581543e-01 2.205721735954284668e-01 -8.603889495134353638e-03 2.737509272992610931e-02 -1.381544210016727448e-02 2.722297608852386475e-01 -2.385331690311431885e-01 2.257837913930416107e-02 -3.024756312370300293e-01 -1.184388622641563416e-01 -2.226584702730178833e-01 -1.166539341211318970e-01 1.998742967844009399e-01 1.504412293434143066e-01 5.417960509657859802e-02 3.349758386611938477e-01 1.233353167772293091e-01 -1.139333769679069519e-01 3.229866921901702881e-01 1.578815281391143799e-02 -1.717596203088760376e-01 -1.028037630021572113e-02 -4.303571581840515137e-02 1.117597073316574097e-01 -1.178071796894073486e-01 5.634135007858276367e-02 8.653898723423480988e-03 -2.176606655120849609e-01 -3.467225432395935059e-01
-4.831857606768608093e-02 -1.712254732847213745e-01 -2.932903468608856201e-01 -2.294972091913223267e-01 2.172836214303970337e-01 1.212166994810104370e-01 9.085097350180149078e-03 1.840507388114929199e-01 -3.668007627129554749e-02 -2.426417618989944458e-01 3.084875084459781647e-02 -2.458769977092742920e-01 -4.025835394859313965e-01 -1.851329505443572998e-01 -3.295505046844482422e-01 5.236817151308059692e-02 2.681711874902248383e-02 -2.308089984580874443e-03 1.148453075438737869e-02 1.213963925838470459e-01 -2.793797850608825684e-01 7.630574703216552734e-02 -2.687728404998779297e-02 1.296524852514266968e-01 1.567076593637466431e-01 7.912147790193557739e-02 1.879825294017791748e-01 5.902075767517089844e-02 -1.006330735981464386e-02 2.024486511945724487e-01 -1.443759948015213013e-01 -2.364404648542404175e-01
6.987502425909042358e-02 -5.129231512546539307e-02 1.331334710121154785e-01 -1.237863600254058838e-01 -2.509652404114603996e-03 2.517861723899841309e-01 3.558593690395355225e-01 -1.228365581482648849e-02 2.075673639774322510e-01 -8.113807439804077148e-02 -1.416698545217514038e-01 -1.725780218839645386e-02 -1.948422193527221680e-01 -5.035362020134925842e-02 -3.411813452839851379e-02 5.016540363430976868e-02 3.818550109863281250e-01 9.926108270883560181e-02 3.074101209640502930e-01 -2.139040976762771606e-01 -6.330265849828720093e-02 3.602221310138702393e-01 2.093578428030014038e-01 -3.352540312334895134e-03 -7.939171046018600464e-03 1.765965074300765991e-01 -4.997104033827781677e-02 -1.806557774543762207e-01 -1.448716074228286743e-01 1.932167708873748779e-01 -1.872344613075256348e-01 -1.474552750587463379e-01
4.837689921259880066e-02 3.064132630825042725e-01 9.404280781745910645e-02 -1.540275812149047852e-01 2.431396245956420898e-01 1.904500089585781097e-02 1.145020127296447754e-01 -1.659774966537952423e-02 2.445027828216552734e-01 -1.068154200911521912e-01 1.028364747762680054e-01 -4.126305580139160156e-01 -1.127615049481391907e-01 -1.336877495050430298e-01 9.254360198974609375e-02 2.114900760352611542e-02 8.064782619476318359e-02 8.308584243059158325e-02 -1.300385314971208572e-02 1.776869297027587891e-01 -2.093882709741592407e-01 2.828664481639862061e-01 3.453719615936279297e-02 -2.310017049312591553e-01 -9.424040466547012329e-02 2.233151197433471680e-01 -3.895744681358337402e-02 -2.108816653490066528e-01 2.952980399131774902e-01 2.541868984699249268e-01 -1.468553990125656128e-01 -7.090926915407180786e-02
2.182116918265819550e-02 3.801725804805755615e-01 -1.361180096864700317e-01 1.315374821424484253e-01 -4.013622924685478210e-02 1.600483357906341553e-01 -1.046380400657653809e-02 -1.536590605974197388e-01 8.458244800567626953e-02 -2.060488611459732056e-01 2.219339832663536072e-03 -3.924469947814941406e-01 -1.141675934195518494e-01 -2.312255278229713440e-02 -2.441561073064804077e-01 -1.985559910535812378e-01 1.308753639459609985e-01 -3.635921049863100052e-03 -2.520309686660766602e-01 -7.641337066888809204e-02 2.813853695988655090e-02 1.019314751029014587e-01 1.344632357358932495e-01 2.922606468200683594e-01 2.265881188213825226e-02 1.167436093091964722e-01 1.693297624588012695e-01 -1.330958157777786255e-01 4.418019950389862061e-02 -6.464806944131851196e-02 -3.268662393093109131e-01 -2.780271768569946289e-01
1.535094529390335083e-01 -4.212437197566032410e-02 7.226898334920406342e-03 -1.840510517358779907e-01 -1.792318746447563171e-02 1.024851277470588684e-01 1.016436144709587097e-01 1.872687339782714844e-01 1.534868925809860229e-01 -3.413101136684417725e-01 4.075125455856323242e-01 -4.597933888435363770e-01 -3.397080302238464355e-02 2.244873940944671631e-01 4.762882739305496216e-02 -5.658839270472526550e-02 3.085608407855033875e-02 8.661854267120361328e-02 6.808503717184066772e-02 -7.994735240936279297e-02 -5.789445340633392334e-02 2.370485216379165649e-01 -1.441703438758850098e-01 -1.611221730709075928e-01 6.049245595932006836e-02 1.021913662552833557e-01 1.895570009946823120e-01 1.037679761648178101e-01 1.728644408285617828e-02 1.616514921188354492e-01 -3.109322190284729004e-01 -1.670294068753719330e-02
-4.298168048262596130e-02 2.617015689611434937e-02 -2.784235775470733643e-01 -2.278260588645935059e-01 1.374768465757369995e-01 1.103154495358467102e-01 1.016514301300048828e-01 -1.526353657245635986e-01 1.319695860147476196e-01 -2.952626049518585205e-01 -1.520029902458190918e-01 -3.284497559070587158e-01 -2.395372092723846436e-01 -3.230391070246696472e-02 -6.108199805021286011e-02 -2.178748995065689087e-01 -4.528207704424858093e-02 -1.705310940742492676e-01 2.392247915267944336e-01 9.824598580598831177e-02 -3.026810660958290100e-02 -6.983619183301925659e-02 -2.619642317295074463e-01 2.449568733572959900e-02 3.906925395131111145e-02 1.209278479218482971e-01 4.528664797544479370e-02 -1.435157656669616699e-01 2.036411315202713013e-01 7.044797390699386597e-02 -3.181155025959014893e-01 -3.141380548477172852e-01
2.263569533824920654e-01 -1.423055827617645264e-01 -3.878309950232505798e-02 -4.267478734254837036e-02 4.679355025291442871e-02 7.530631031841039658e-03 5.735521912574768066e-01 -8.785706758499145508e-02 9.035992622375488281e-02 2.352968007326126099e-01 1.019857898354530334e-01 -1.360575407743453979e-01 -1.573411226272583008e-01 -1.005700752139091492e-01 -5.997505411505699158e-02 -1.794308722019195557e-01 1.710192263126373291e-01 4.708656668663024902e-02 2.483896017074584961e-01 -1.275327638722956181e-03 -7.372958958148956299e-02 3.409676253795623779e-02 -2.939796447753906250e-01 2.667601108551025391e-01 -1.959103196859359741e-01 8.243493735790252686e-02 1.160864010453224182e-01 -2.808047235012054443e-01 -9.530920535326004028e-02 6.014254689216613770e-02 3.787908330559730530e-02 -1.190245971083641052e-01
-2.194165736436843872e-01 4.976416751742362976e-02 2.167935818433761597e-01 1.131609156727790833e-01 1.309025436639785767e-01 1.326858550310134888e-01 3.237802088260650635e-01 1.722923070192337036e-01 -7.376502454280853271e-02 2.294051088392734528e-02 3.633430302143096924e-01 -4.798578023910522461e-01 -2.057560086250305176e-01 1.200451478362083435e-01 1.074683200567960739e-02 -1.970614790916442871e-01 1.943128705024719238e-01 6.547276675701141357e-02 1.906582415103912354e-01 1.125133410096168518e-01 6.170669198036193848e-02 6.157114356756210327e-02 2.181236073374748230e-02 9.504716843366622925e-02 5.123555660247802734e-02 8.252727985382080078e-02 2.354393750429153442e-01 -1.558484733104705811e-01 -2.116473577916622162e-02 -2.256732285022735596e-01 3.545387461781501770e-02 -8.012163639068603516e-02
1.874124854803085327e-01 2.327353134751319885e-02 -2.820590138435363770e-01 -5.861781165003776550e-02 1.385399699211120605e-01 2.041214704513549805e-01 1.359744071960449219e-01 -8.345142123289406300e-04 -6.823338568210601807e-02 -2.164726704359054565e-01 -1.747898161411285400e-01 -2.140505015850067139e-01 -1.838982850313186646e-02 -3.165513277053833008e-02 -1.545656174421310425e-01 3.956354688853025436e-03 1.421836912631988525e-01 7.919146120548248291e-02 -4.020227491855621338e-02 -1.308806939050555229e-03 -2.672942280769348145e-01 -1.939547657966613770e-01 -2.027358561754226685e-01 6.908205896615982056e-02 -1.878177374601364136e-01 3.370657265186309814e-01 4.261451587080955505e-02 -3.071658909320831299e-01 1.235491931438446045e-01 2.290362119674682617e-01 -3.593580722808837891e-01 -1.546000093221664429e-01
1.300048530101776123e-01 5.991689860820770264e-02 -1.022340059280395508e-01 -1.184715777635574341e-01 -9.594107419252395630e-02 6.326709687709808350e-02 1.388475000858306885e-01 -2.651716172695159912e-01 1.776512116193771362e-01 6.108033284544944763e-02 6.748554110527038574e-02 3.687708452343940735e-02 -4.192067682743072510e-01 1.809348315000534058e-01 -2.327647954225540161e-01 -1.915680915117263794e-01 1.565444469451904297e-01 -1.496790200471878052e-01 2.801364958286285400e-01 5.934093147516250610e-02 -1.559433937072753906e-01 -1.692257970571517944e-01 -1.899028718471527100e-01 9.778970479965209961e-02 1.431664973497390747e-01 8.918192982673645020e-02 1.330111175775527954e-01 -1.516247987747192383e-01 5.738499760627746582e-02 3.885070234537124634e-02 -1.969304531812667847e-01 -4.140763878822326660e-01
2.172340899705886841e-01 1.281867772340774536e-01 -8.663937449455261230e-02 1.949628442525863647e-01 -6.162188947200775146e-02 1.000528931617736816e-01 -2.761133387684822083e-02 4.711509123444557190e-02 2.036332488059997559e-01 -6.731377542018890381e-02 8.245729655027389526e-02 -2.537106871604919434e-01 -1.720788031816482544e-01 9.175572544336318970e-02 -4.457452595233917236e-01 -1.368024200201034546e-01 2.026337683200836182e-01 -1.952475160360336304e-01 -1.518236249685287476e-01 1.243187636137008667e-01 -6.844770163297653198e-02 1.472985744476318359e-01 1.075608879327774048e-01 1.145318076014518738e-01 2.048808485269546509e-01 -5.076416209340095520e-02 3.406920433044433594e-01 -1.872244104743003845e-02 2.573613077402114868e-02 -1.411903202533721924e-01 -3.472274541854858398e-01 -1.748588979244232178e-01
-5.279509350657463074e-02 3.595696687698364258e-01 -1.104921940714120865e-02 -1.556494981050491333e-01 -1.983156800270080566e-01 9.456862509250640869e-02 4.806593433022499084e-02 7.105952128767967224e-03 2.443009465932846069e-01 -2.981486916542053223e-02 7.254587858915328979e-02 -2.021717727184295654e-01 -1.956421732902526855e-01 4.200249910354614258e-02 -3.020947873592376709e-01 -4.540068656206130981e-02 1.120031028985977173e-01 7.524047791957855225e-02 2.032325975596904755e-02 2.243596501648426056e-02 -2.322138696908950806e-01 1.017744652926921844e-02 -1.354116052389144897e-01 3.713917434215545654e-01 -3.588140308856964111e-01 -5.303974449634552002e-02 9.885668754577636719e-02 -6.630013138055801392e-02 1.435400992631912231e-01 -7.819837331771850586e-02 -3.470898568630218506e-01 -1.747376024723052979e-01
1.385160349309444427e-02 -2.171195298433303833e-02 -2.352758646011352539e-01 2.440262399613857269e-02 3.777015255764126778e-03 1.191596984863281250e-01 4.926023185253143311e-01 -1.526836305856704712e-01 1.335066258907318115e-01 2.072569169104099274e-02 1.696454882621765137e-01 1.533639896661043167e-02 -1.817581504583358765e-01 1.229989714920520782e-02 -9.174374490976333618e-02 -7.490667700767517090e-02 -6.348002236336469650e-03 4.165452346205711365e-02 -2.403496578335762024e-02 3.388013243675231934e-01 -1.090754270553588867e-01 3.197524845600128174e-01 -5.557667464017868042e-02 2.137721478939056396e-01 8.522576652467250824e-03 3.397909402847290039e-01 1.485001295804977417e-01 -1.695350706577301025e-01 -2.363668531179428101e-01 4.105687513947486877e-02 -2.341234534978866577e-01 9.980462491512298584e-02
1.320894658565521240e-01 -1.661413311958312988e-01 1.180172897875308990e-02 8.482807129621505737e-02 6.750603020191192627e-02 1.530842506326735020e-03 2.090694010257720947e-01 -4.621709138154983521e-02 6.007992476224899292e-02 -1.896084845066070557e-01 1.993422396481037140e-02 -3.852094113826751709e-01 -1.068939790129661560e-01 -4.575586691498756409e-02 -1.052537094801664352e-02 6.102701276540756226e-02 3.535874485969543457e-01 3.031855262815952301e-02 6.392241269350051880e-02 2.465281039476394653e-01 3.271634876728057861e-02 -6.848483532667160034e-02 -2.539463937282562256e-01 -1.964713186025619507e-01 -1.514703184366226196e-01 2.673816382884979248e-01 -8.065690635703504086e-04 6.062026321887969971e-02 -2.251650989055633545e-01 1.357404142618179321e-01 -3.527761399745941162e-01 -3.164900541305541992e-01
4.128903746604919434e-01 1.164922416210174561e-01 -8.580112457275390625e-02 -2.054084986448287964e-01 -1.350098848342895508e-02 -1.447549462318420410e-01 6.625200808048248291e-02 9.320564568042755127e-02 1.286405175924301147e-01 1.521337330341339111e-01 8.630750328302383423e-02 -1.561084240674972534e-01 -1.814922392368316650e-01 2.461887598037719727e-01 -8.344562351703643799e-02 -2.310961484909057617e-01 -4.070710390806198120e-02 -2.961632795631885529e-02 3.366385698318481445e-01 4.678739234805107117e-02 -2.985714189708232880e-02 -7.864835858345031738e-02 -2.654770016670227051e-01 1.480263471603393555e-01 8.813113905489444733e-03 3.930589556694030762e-01 1.219711899757385254e-01 -7.498732954263687134e-02 1.775824464857578278e-02 -9.306380152702331543e-02 -3.211417198181152344e-01 -4.536316171288490295e-02
7.496607489883899689e-03 1.757277548313140869e-01 -2.594761550426483154e-01 -8.689357340335845947e-02 8.779250085353851318e-02 8.642081171274185181e-02 1.240967065095901489e-01 -5.744238197803497314e-02 3.799750283360481262e-02 2.754510641098022461e-01 2.091996818780899048e-01 -1.433314979076385498e-01 4.665905609726905823e-02 5.481024459004402161e-02 -3.357582092285156250e-01 -8.101872354745864868e-02 2.446083277463912964e-01 -7.808713614940643311e-02 1.157644614577293396e-01 1.878205686807632446e-01 4.333027079701423645e-02 1.473908871412277222e-01 4.294630587100982666e-01 1.024978831410408020e-01 -9.418171644210815430e-02 9.868267923593521118e-02 1.474307328462600708e-01 1.089711412787437439e-01 3.342988714575767517e-02 1.304220110177993774e-01 -4.275870323181152344e-01 -8.873116970062255859e-02
-9.189915657043457031e-02 -1.057557836174964905e-01 -2.832634150981903076e-01 -7.854297012090682983e-02 1.503664106130599976e-01 2.159494310617446899e-01 -7.538792490959167480e-02 -8.802524954080581665e-02 1.445930451154708862e-01 -3.245594203472137451e-01 -4.173764586448669434e-02 -1.999401450157165527e-01 -3.058217167854309082e-01 1.727229952812194824e-01 -4.453165084123611450e-02 -8.705177903175354004e-02 -1.003250628709793091e-01 6.536991894245147705e-02 3.351049721240997314e-01 1.116753891110420227e-01 -1.857155114412307739e-01 -1.093145683407783508e-01 -2.543749809265136719e-01 1.027672644704580307e-02 1.951132155954837799e-02 5.658474192023277283e-02 3.129314631223678589e-03 -1.436615437269210815e-01 1.115574687719345093e-01 1.709860712289810181e-01 -3.293343484401702881e-01 -2.926967144012451172e-01
5.182700157165527344e-01 1.747784018516540527e-01 2.531635574996471405e-02 -7.878740876913070679e-02 1.164706721901893616e-01 2.939036488533020020e-01 2.623888850212097168e-01 1.245592087507247925e-01 1.355957984924316406e-02 1.002607750706374645e-03 -6.807107478380203247e-02 -6.615512073040008545e-02 -1.441932916641235352e-01 1.594116240739822388e-01 -4.386676847934722900e-02 -4.312796052545309067e-03 2.031079977750778198e-01 7.984281331300735474e-02 3.299797326326370239e-02 2.225612699985504150e-01 -2.333376742899417877e-02 1.606393791735172272e-02 -1.823633760213851929e-01 -2.133503705263137817e-01 1.056995615363121033e-02 1.781619936227798462e-01 2.828508317470550537e-01 -1.581124216318130493e-02 -4.784591868519783020e-02 2.442307621240615845e-01 -2.886787652969360352e-01 -1.309283226728439331e-01
-1.774684786796569824e-01 3.106619119644165039e-01 1.297134906053543091e-02 -1.005113124847412109e-01 -2.402288466691970825e-01 -1.648702621459960938e-01 9.368477016687393188e-02 8.465668559074401855e-02 8.929341286420822144e-02 2.583723664283752441e-01 1.651425212621688843e-01 -3.757772743701934814e-01 -1.134323775768280029e-01 1.175796985626220703e-02 -1.718451082706451416e-01 1.259679496288299561e-01 2.759646177291870117e-01 -8.335181325674057007e-02 2.585347928106784821e-02 1.884323358535766602e-01 -3.427780270576477051e-01 2.265913337469100952e-01 1.936092972755432129e-02 4.201617091894149780e-02 -4.456311836838722229e-02 1.479046046733856201e-01 1.140113621950149536e-01 -3.204385563731193542e-02 7.272315770387649536e-02 -6.031157076358795166e-02 -5.491009354591369629e-02 -3.452327251434326172e-01
1.138645932078361511e-01 2.082831263542175293e-01 -2.238022983074188232e-01 1.376201659440994263e-01 3.156681954860687256e-01 7.118008285760879517e-02 3.474448323249816895e-01 3.683019429445266724e-02 -2.920999750494956970e-02 1.238476019352674484e-02 2.214418500661849976e-01 -6.039603427052497864e-02 -1.908627301454544067e-01 5.308523029088973999e-02 -1.070450171828269958e-01 -2.209625393152236938e-01 -1.323719043284654617e-02 1.940325200557708740e-01 1.242868453264236450e-01 -1.440245956182479858e-01 -2.401343882083892822e-01 -4.632214084267616272e-02 2.117787674069404602e-02 2.080867737531661987e-01 -8.508457243442535400e-02 1.958746165037155151e-01 8.251632750034332275e-02 -4.710082113742828369e-01 8.608890324831008911e-02 4.431805759668350220e-02 -1.355344355106353760e-01 -1.226220056414604187e-01
-1.417886018753051758e-01 3.439046442508697510e-01 3.487090393900871277e-02 -3.915882483124732971e-02 -8.795359730720520020e-02 1.437093466520309448e-01 8.450322598218917847e-02 -3.477506712079048157e-02 1.495300382375717163e-01 -8.152931928634643555e-02 -1.984044611454010010e-01 -4.529198408126831055e-01 -1.917583309113979340e-02 6.522105634212493896e-02 1.426030248403549194e-01 1.504469662904739380e-01 1.037311553955078125e-01 1.754803061485290527e-01 -1.641792012378573418e-03 1.221890524029731750e-01 -1.641221493482589722e-01 4.058610275387763977e-02 5.460563674569129944e-02 -9.966093301773071289e-02 -2.551299929618835449e-01 2.650517225265502930e-01 1.680625379085540771e-01 -2.025179862976074219e-01 2.094308733940124512e-01 1.669503748416900635e-01 -1.784263849258422852e-01 -3.080318868160247803e-01
-5.390456644818186760e-04 1.249397993087768555e-01 -1.609423756599426270e-01 -2.203117683529853821e-02 -1.595919877290725708e-01 1.318913847208023071e-01 4.567573666572570801e-01 -3.347494900226593018e-01 1.365174502134323120e-01 -1.483030617237091064e-02 2.034976631402969360e-01 -2.726589739322662354e-01 -1.529275532811880112e-02 1.310301274061203003e-01 -3.509551286697387695e-01 -1.785605400800704956e-01 1.704446971416473389e-02 3.727249056100845337e-02 -3.188780741766095161e-03 -2.051982134580612183e-01 -2.774519324302673340e-01 -1.060863062739372253e-01 1.589363515377044678e-01 2.533935569226741791e-02 -7.098980247974395752e-02 -1.658890992403030396e-01 7.149685919284820557e-02 3.446557000279426575e-02 1.977813094854354858e-01 1.671815104782581329e-02 -9.760294109582901001e-02 -2.041335403919219971e-01
1.118013635277748108e-02 1.551126390695571899e-01 1.448277831077575684e-01 -3.543666601181030273e-01 1.003151014447212219e-01 1.613615006208419800e-01 2.667132616043090820e-01 -4.192049428820610046e-02 6.093383952975273132e-02 -1.013582199811935425e-01 1.609386801719665527e-01 -3.252084851264953613e-01 -2.172739654779434204e-01 -6.895139068365097046e-02 4.474101588129997253e-02 -1.112749129533767700e-01 -1.758996210992336273e-02 1.450146883726119995e-01 1.097770407795906067e-01 3.292994797229766846e-01 -3.112002313137054443e-01 -1.343956291675567627e-01 9.150256961584091187e-02 6.447209417819976807e-02 2.325969040393829346e-01 1.024783030152320862e-01 5.648327246308326721e-02 3.169742822647094727e-01 1.423469744622707367e-02 -1.254397630691528320e-01 -7.771124690771102905e-02 -2.208353430032730103e-01
-8.342304825782775879e-02 -1.588423699140548706e-01 -1.092266365885734558e-01 -4.024915769696235657e-02 1.786868572235107422e-01 -1.086984872817993164e-01 3.371867835521697998e-01 1.300707906484603882e-01 2.646653652191162109e-01 -1.907383650541305542e-02 -9.963997453451156616e-02 -2.496707141399383545e-01 -1.835519224405288696e-01 -1.236930340528488159e-01 -1.761571466922760010e-01 -2.126024067401885986e-01 1.822023987770080566e-01 -1.813014149665832520e-01 -5.317473551258444786e-05 2.638485729694366455e-01 -2.659946084022521973e-01 -2.139069736003875732e-01 -1.235636994242668152e-01 6.886843126267194748e-03 1.751912981271743774e-01 -1.090093795210123062e-02 2.942999005317687988e-01 -1.736908107995986938e-01 1.698338240385055542e-01 -6.843632459640502930e-02 -1.849085092544555664e-01 -1.708373427391052246e-01
-2.053861320018768311e-02 1.019126772880554199e-01 -5.795127898454666138e-02 9.494397789239883423e-02 -1.054300516843795776e-01 1.679644584655761719e-01 3.658451512455940247e-02 -1.206948682665824890e-01 -1.750154346227645874e-01 4.596876911818981171e-03 2.541355490684509277e-01 -2.185442596673965454e-01 -2.805025577545166016e-01 -1.358297616243362427e-01 -1.486190967261791229e-02 1.041091307997703552e-01 1.655687093734741211e-01 1.580897569656372070e-01 4.793519079685211182e-01 -6.715338677167892456e-02 -1.738746184855699539e-03 3.921044766902923584e-01 -1.347571313381195068e-01 1.034566611051559448e-01 3.001035191118717194e-02 -9.512923657894134521e-02 7.870479486882686615e-03 3.350481763482093811e-02 -1.090413331985473633e-02 2.293310761451721191e-01 -3.642866611480712891e-01 -6.738683581352233887e-02
-2.446868568658828735e-01 1.189588755369186401e-01 -1.607274413108825684e-01 1.028896048665046692e-01 -9.066307544708251953e-02 -9.782361239194869995e-02 1.905313134193420410e-01 -2.789877057075500488e-01 3.956937491893768311e-01 -1.154732927680015564e-01 2.426708936691284180e-01 -3.337312340736389160e-01 -1.325147300958633423e-01 -1.938531920313835144e-02 5.054535344243049622e-02 1.126023307442665100e-01 3.692295253276824951e-01 5.197592824697494507e-02 -5.043230205774307251e-02 2.134810835123062134e-01 -2.586797177791595459e-01 -3.574808686971664429e-02 -1.312912702560424805e-01 -7.278698682785034180e-02 -2.391170561313629150e-01 1.198195945471525192e-02 2.018805406987667084e-02 -1.462204605340957642e-01 8.228731155395507812e-02 6.646589934825897217e-02 -7.899724692106246948e-02 -9.936121851205825806e-02
-6.226759403944015503e-02 3.342185020446777344e-01 3.532802313566207886e-02 -3.981282189488410950e-02 -2.335830628871917725e-01 1.421203464269638062e-01 2.878754436969757080e-01 5.716497823596000671e-02 2.991949021816253662e-01 1.123084221035242081e-02 5.025530979037284851e-02 5.600161850452423096e-02 -2.004116177558898926e-01 -4.431917518377304077e-02 -2.204629927873611450e-01 6.090490147471427917e-02 1.795237064361572266e-01 -3.240456804633140564e-02 1.357351690530776978e-01 -1.891474798321723938e-02 -1.064761802554130554e-01 -1.984436623752117157e-02 -7.624434679746627808e-02 3.194680809974670410e-01 -2.093140631914138794e-01 2.212591096758842468e-02 1.985950469970703125e-01 -2.129443734884262085e-01 8.002907782793045044e-02 -5.934893712401390076e-02 -3.562546372413635254e-01 -3.055230975151062012e-01
9.983685612678527832e-02 1.292091608047485352e-02 2.791045010089874268e-01 -9.568022936582565308e-02 2.349660098552703857e-01 2.177639752626419067e-01 1.775044202804565430e-01 9.858564287424087524e-02 2.244063764810562134e-01 -2.406263202428817749e-01 1.236194074153900146e-01 -1.151139736175537109e-01 -8.338928222656250000e-03 1.340923160314559937e-01 -2.745635807514190674e-01 9.256754070520401001e-02 2.868613302707672119e-01 4.927119985222816467e-02 1.367429196834564209e-01 4.943830519914627075e-02 1.451989077031612396e-02 6.364580988883972168e-02 -3.665106371045112610e-03 -4.093857854604721069e-02 -1.707690358161926270e-01 6.055483594536781311e-02 2.298631519079208374e-01 1.292773932218551636e-01 2.126089781522750854e-01 2.083217799663543701e-01 -2.147578746080398560e-01 -4.138201177120208740e-01
2.035863548517227173e-01 2.551591396331787109e-01 -2.757165431976318359e-01 2.787899374961853027e-01 1.627633124589920044e-01 1.728614121675491333e-01 1.954032033681869507e-01 7.031182944774627686e-02 2.479681670665740967e-01 -4.387214407324790955e-02 3.998305276036262512e-02 -9.905215352773666382e-02 -3.994216620922088623e-01 1.918386667966842651e-01 -3.049214370548725128e-02 -1.618864238262176514e-01 -1.532376743853092194e-02 6.806568801403045654e-02 8.194224536418914795e-02 9.282789193093776703e-03 -1.093109250068664551e-01 -3.660936653614044189e-02 5.464323982596397400e-02 -1.659719347953796387e-01 -2.362818717956542969e-01 2.894893586635589600e-01 8.834013342857360840e-02 -2.469743043184280396e-01 -2.564840316772460938e-01 4.230123013257980347e-02 -7.578061521053314209e-02 -6.829697638750076294e-02
1.491561532020568848e-01 2.887235879898071289e-01 -1.488823145627975464e-01 -1.645428240299224854e-01 -8.274969458580017090e-02 1.839417666196823120e-01 3.934493362903594971e-01 -8.211919665336608887e-02 -6.459820549935102463e-03 -9.300427883863449097e-02 1.291333734989166260e-01 -2.585937082767486572e-01 -4.993921890854835510e-02 -1.782804876565933228e-01 -1.688372343778610229e-02 3.791111111640930176e-01 3.901322484016418457e-01 1.843971461057662964e-01 -1.035384386777877808e-01 1.784011125564575195e-01 -1.361677646636962891e-01 2.564116120338439941e-01 5.999673530459403992e-02 5.189898610115051270e-02 -5.667022895067930222e-03 7.127799838781356812e-02 7.831401377916336060e-02 -1.668592449277639389e-03 5.903671309351921082e-02 8.569260686635971069e-02 -1.456212848424911499e-01 -9.889495372772216797e-02
1.999387145042419434e-02 5.679106339812278748e-02 -2.323425561189651489e-01 -3.837149143218994141e-01 1.553369313478469849e-01 1.529423445463180542e-01 3.703469038009643555e-02 -2.557521164417266846e-01 -7.260406017303466797e-02 -1.216944307088851929e-01 3.803962841629981995e-02 -1.353150308132171631e-01 -3.588793873786926270e-01 1.407235767692327499e-02 -1.172359958291053772e-01 -1.125657781958580017e-01 6.474705040454864502e-02 -4.600475728511810303e-02 2.018548548221588135e-01 9.019329398870468140e-02 -2.015806585550308228e-01 -1.407772395759820938e-02 -3.217095732688903809e-01 4.474667832255363464e-02 4.391291737556457520e-02 -5.293576791882514954e-02 1.018918603658676147e-01 -1.135295722633600235e-02 6.310065090656280518e-02 2.364616096019744873e-01 -2.626283168792724609e-01 -3.741330802440643311e-01
-3.411102667450904846e-02 1.903387755155563354e-01 -6.468813121318817139e-02 -9.345900267362594604e-02 1.320321261882781982e-01 2.735723853111267090e-01 3.356860876083374023e-01 1.258771028369665146e-02 -2.385466694831848145e-01 5.664780735969543457e-02 -1.351280361413955688e-01 -4.413020014762878418e-01 -2.469478547573089600e-01 -4.466452822089195251e-02 -2.070610672235488892e-01 1.665525436401367188e-01 3.344335258007049561e-01 1.623638123273849487e-01 1.055950075387954712e-01 -1.409420557320117950e-02 1.257498562335968018e-01 4.515991732478141785e-02 -2.112074196338653564e-01 8.991904556751251221e-02 4.522619396448135376e-02 1.268519908189773560e-01 1.108023375272750854e-01 -1.450332105159759521e-01 -1.174193248152732849e-01 1.269437372684478760e-01 8.437592536211013794e-02 -1.711272746324539185e-01
1.177022457122802734e-01 -1.049479935318231583e-02 2.431698441505432129e-01 1.682362332940101624e-02 -1.507279276847839355e-01 2.088452726602554321e-01 2.075340785086154938e-02 2.058968991041183472e-01 3.776259720325469971e-02 6.424225401133298874e-03 5.007565021514892578e-01 -1.482484042644500732e-01 -1.472625434398651123e-01 -9.874185919761657715e-02 -6.522870063781738281e-02 -5.897677503526210785e-03 -1.887391507625579834e-02 -2.607337534427642822e-01 1.415478438138961792e-01 1.393399089574813843e-01 -3.667133450508117676e-01 1.207466050982475281e-01 -1.895550936460494995e-01 -5.048484355211257935e-02 3.174166381359100342e-01 1.942268759012222290e-01 1.022327393293380737e-01 -1.926979720592498779e-01 -5.168844759464263916e-02 1.203409135341644287e-01 -4.344071820378303528e-02 -8.428595960140228271e-02
1.102490425109863281e-01 -1.602716445922851562e-01 -6.580837815999984741e-02 -2.401437051594257355e-02 1.754728257656097412e-01 3.383511304855346680e-01 1.331975013017654419e-01 -5.997419729828834534e-02 -3.199726715683937073e-02 -8.900995552539825439e-02 5.210412144660949707e-01 -3.363004028797149658e-01 -2.103477418422698975e-01 3.853609412908554077e-02 -1.043969914317131042e-01 1.343420296907424927e-01 -1.411447227001190186e-01 -6.591182202100753784e-02 8.933501690626144409e-02 8.862987905740737915e-02 1.209386363625526428e-01 -1.425639390945434570e-01 -2.306103007867932320e-03 8.848032914102077484e-03 -1.676912158727645874e-01 1.927603930234909058e-01 1.847027093172073364e-01 -1.483383476734161377e-01 -1.375254243612289429e-01 3.564939368516206741e-03 -3.270651698112487793e-01 -1.853026915341615677e-03
2.311121672391891479e-01 2.008913010358810425e-01 2.949447371065616608e-02 -3.128442540764808655e-02 -6.345327198505401611e-02 6.446996331214904785e-02 1.339262425899505615e-01 -1.329250633716583252e-01 3.235641717910766602e-01 -9.485132992267608643e-02 9.114485234022140503e-02 -2.080268412828445435e-01 -8.352652192115783691e-02 1.130161136388778687e-01 8.049888163805007935e-02 1.671396046876907349e-01 1.027834415435791016e-01 1.427432298660278320e-01 1.293914765119552612e-01 -4.293439686298370361e-01 -1.510134935379028320e-01 3.088665008544921875e-01 1.251934319734573364e-01 1.731117814779281616e-01 -2.399346791207790375e-02 2.554930746555328369e-01 7.355280220508575439e-02 -4.715272411704063416e-02 -2.288009375333786011e-01 7.414501905441284180e-02 -3.230663239955902100e-01 -9.791345894336700439e-02
6.599196791648864746e-02 4.153893515467643738e-02 -7.821888476610183716e-02 1.994244307279586792e-01 3.219203054904937744e-01 8.776905387639999390e-02 4.887521639466285706e-02 1.744681969285011292e-02 -6.075247377157211304e-02 1.429533064365386963e-01 2.308090329170227051e-01 -2.848521173000335693e-01 -3.667800724506378174e-01 -4.447404295206069946e-02 -2.673342227935791016e-01 7.670594006776809692e-02 -2.429343760013580322e-02 -1.997653162106871605e-03 7.567907124757766724e-02 4.863670095801353455e-02 1.509260572493076324e-02 2.106122523546218872e-01 2.485709637403488159e-02 1.701619178056716919e-01 -2.382129728794097900e-01 2.296271622180938721e-01 2.012683749198913574e-01 -4.046353697776794434e-01 -1.031615510582923889e-01 -1.580195575952529907e-01 -1.393627002835273743e-02 -1.709982156753540039e-01
5.439975857734680176e-02 -8.203432708978652954e-02 -2.779332399368286133e-01 6.841094791889190674e-02 2.108547091484069824e-01 2.376915812492370605e-01 5.202924087643623352e-02 -1.060908585786819458e-01 7.594929635524749756e-02 3.751584142446517944e-02 3.633135259151458740e-01 -6.140948086977005005e-02 -2.232962548732757568e-01 9.522746503353118896e-02 -3.075053691864013672e-01 2.815425209701061249e-02 8.908003568649291992e-03 5.701453238725662231e-02 -1.363601237535476685e-01 7.806650549173355103e-02 6.711090914905071259e-03 1.289793401956558228e-01 -6.525973230600357056e-02 1.708960235118865967e-01 -2.089988142251968384e-01 2.780568301677703857e-01 2.944691777229309082e-01 -2.574633061885833740e-01 -1.337774395942687988e-01 -7.542250305414199829e-02 -3.410623073577880859e-01 -6.459159404039382935e-02
2.700830996036529541e-02 3.254058212041854858e-02 1.179981753230094910e-01 3.253132104873657227e-02 8.061689138412475586e-02 6.239840388298034668e-02 1.333788931369781494e-01 4.045759141445159912e-02 6.997502874583005905e-03 -2.968088723719120026e-02 9.218492358922958374e-02 -3.852312266826629639e-01 -2.236158400774002075e-01 -1.440774053335189819e-01 1.239653825759887695e-01 3.542796894907951355e-02 4.386731088161468506e-01 -1.539341807365417480e-01 -2.797261439263820648e-02 2.722510397434234619e-01 1.098485291004180908e-01 -4.249918088316917419e-02 -2.701073586940765381e-01 -2.148671150207519531e-01 1.341708153486251831e-01 1.409864127635955811e-01 1.341757029294967651e-01 -1.918942108750343323e-02 -2.199885100126266479e-01 2.823612987995147705e-01 -2.653132081031799316e-01 -1.714596748352050781e-01
1.102686598896980286e-01 5.275025591254234314e-02 2.382284104824066162e-01 9.324613213539123535e-02 1.608153879642486572e-01 1.162669584155082703e-01 4.183080494403839111e-01 1.031127125024795532e-01 1.524679511785507202e-01 6.955610215663909912e-02 3.578680381178855896e-02 -4.566239416599273682e-01 2.491273283958435059e-01 -5.169839784502983093e-02 8.987109363079071045e-02 -1.397023200988769531e-01 -9.431392885744571686e-03 -2.720090746879577637e-01 -1.992688700556755066e-02 1.263011991977691650e-01 -8.681026101112365723e-02 -2.129299007356166840e-02 5.525760725140571594e-02 3.655570372939109802e-02 6.837220489978790283e-02 -1.184953153133392334e-01 1.076473817229270935e-01 -2.354872226715087891e-01 1.743840277194976807e-01 6.710407882928848267e-02 -2.849363684654235840e-01 -2.444386780261993408e-01
1.156346946954727173e-01 1.003299206495285034e-01 -2.740195989608764648e-01 -1.851962357759475708e-01 1.994060128927230835e-01 1.921643316745758057e-01 2.531956434249877930e-01 4.450758546590805054e-02 -1.009112782776355743e-02 9.814473241567611694e-02 4.400129616260528564e-01 -1.911867856979370117e-01 -1.288728863000869751e-01 1.175399050116539001e-01 2.063482627272605896e-02 -1.303359214216470718e-02 -1.623712182044982910e-01 -3.085321001708507538e-02 -1.327490359544754028e-01 1.755506247282028198e-01 -1.609169878065586090e-02 -2.178005576133728027e-01 -2.235270738601684570e-01 1.223585307598114014e-01 -9.796571731567382812e-02 2.304323613643646240e-01 1.978908181190490723e-01 -6.409847736358642578e-02 1.162552163004875183e-01 -9.174906462430953979e-02 -2.222872525453567505e-01 -2.962813973426818848e-01
6.377150566549971700e-05 5.002993717789649963e-02 -2.683382928371429443e-01 -3.549343720078468323e-02 2.112048715353012085e-01 2.589465081691741943e-01 1.411136388778686523e-01 9.977369010448455811e-02 2.691036462783813477e-02 1.640532910823822021e-02 2.186978459358215332e-01 -3.919716179370880127e-01 -1.609107702970504761e-01 2.211909927427768707e-02 4.134584683924913406e-03 3.191029652953147888e-02 -1.292527616024017334e-01 -1.486715227365493774e-01 1.470481138676404953e-02 -6.160846725106239319e-02 -1.060746684670448303e-01 -2.794952988624572754e-01 -1.250267922878265381e-01 5.756378173828125000e-02 -2.106217741966247559e-01 2.556576728820800781e-01 2.181369662284851074e-01 -2.456428855657577515e-01 2.437424212694168091e-01 -2.696375921368598938e-02 -3.516567945480346680e-01 -1.549791544675827026e-02
2.076661959290504456e-02 3.631379604339599609e-01 -2.673615515232086182e-01 1.983226984739303589e-01 -7.019344717264175415e-03 -1.693996600806713104e-02 7.668616622686386108e-02 -5.323322117328643799e-02 2.641299068927764893e-01 -1.066424995660781860e-01 5.313707143068313599e-02 -4.266703724861145020e-01 5.650409311056137085e-02 -1.845955848693847656e-01 -2.398201525211334229e-01 9.581673145294189453e-02 -9.851663559675216675e-02 1.365994364023208618e-01 1.076962426304817200e-01 1.351208686828613281e-01 4.675337672233581543e-02 1.111098304390907288e-01 -1.442033350467681885e-01 1.048627123236656189e-01 1.306685507297515869e-01 -4.335531592369079590e-02 1.050086095929145813e-01 -3.545645773410797119e-01 1.985514909029006958e-01 1.631144136190414429e-01 -2.262235730886459351e-01 -2.043066546320915222e-02
1.897771060466766357e-01 2.148442566394805908e-01 -3.269425127655267715e-03 -1.991391330957412720e-01 1.335823833942413330e-01 2.678772509098052979e-01 1.572760045528411865e-01 -3.847248107194900513e-02 1.111308485269546509e-01 -1.087592020630836487e-01 -3.704149276018142700e-02 -4.797074943780899048e-02 -7.855198532342910767e-02 4.750103130936622620e-02 -2.409145385026931763e-01 -2.046426832675933838e-01 3.177765607833862305e-01 -2.002730220556259155e-01 9.149448573589324951e-02 1.299606561660766602e-01 -1.416503787040710449e-01 3.712820112705230713e-01 1.039797663688659668e-01 -1.787449121475219727e-01 1.042288020253181458e-01 -8.759035915136337280e-02 1.549039185047149658e-01 -6.408550590276718140e-02 -2.733443379402160645e-01 1.142353266477584839e-01 -3.529594838619232178e-01 1.140415854752063751e-02
-1.006476134061813354e-01 1.590074747800827026e-01 -1.963094919919967651e-01 1.011039912700653076e-01 2.481098324060440063e-01 2.238269001245498657e-01 6.476909667253494263e-02 5.386132281273603439e-03 1.450340151786804199e-01 4.145639389753341675e-02 3.651380911469459534e-02 -3.826337754726409912e-01 1.592184007167816162e-01 -2.326287142932415009e-02 -1.688912957906723022e-01 7.907100766897201538e-02 -5.631732754409313202e-03 -7.520914077758789062e-02 3.135767532512545586e-03 -1.951647847890853882e-01 -2.014498412609100342e-01 3.110579028725624084e-02 1.361822932958602905e-01 3.512696549296379089e-02 2.497809231281280518e-01 -1.844530701637268066e-01 1.476156264543533325e-01 -2.832944095134735107e-01 -2.222881764173507690e-01 -1.976837515830993652e-01 -2.956681251525878906e-01 -2.988245189189910889e-01
4.387222230434417725e-03 2.159667201340198517e-02 6.699050217866897583e-02 -1.498029381036758423e-01 -1.401452720165252686e-01 1.377661377191543579e-01 3.266970813274383545e-01 1.527793109416961670e-01 2.925402820110321045e-01 -8.574397116899490356e-02 2.362383604049682617e-01 -3.053821325302124023e-01 3.322321549057960510e-02 9.751995652914047241e-02 -1.244464069604873657e-01 -2.965413928031921387e-01 -5.682836100459098816e-02 1.403578668832778931e-01 -4.774636030197143555e-02 -1.148206815123558044e-01 2.095807492733001709e-01 1.738857626914978027e-01 -1.514449566602706909e-01 1.693069376051425934e-02 1.191251426935195923e-01 6.409759819507598877e-02 3.578615486621856689e-01 2.047627465799450874e-03 -1.195956137962639332e-03 2.745161652565002441e-01 -1.962105482816696167e-01 -2.277136147022247314e-01
1.818368285894393921e-01 -2.874394655227661133e-01 -2.412775158882141113e-01 6.443139910697937012e-02 9.171205759048461914e-02 1.236895471811294556e-01 4.345906078815460205e-01 1.157067865133285522e-01 1.841434836387634277e-01 -2.600584737956523895e-02 1.507569700479507446e-01 -2.362940758466720581e-01 -6.674057245254516602e-02 -1.737168431282043457e-01 -3.259024024009704590e-01 1.190468762069940567e-02 2.318960875272750854e-01 -6.883104890584945679e-02 2.786187082529067993e-02 1.655499786138534546e-01 -2.010977864265441895e-01 -2.909060418605804443e-01 8.863571286201477051e-02 2.137132585048675537e-01 4.876220971345901489e-02 2.048337310552597046e-01 3.739843517541885376e-02 -1.181361973285675049e-01 -7.560369372367858887e-02 9.834811091423034668e-02 -1.440688967704772949e-02 -3.561671823263168335e-02
-1.056840494275093079e-01 -1.657057702541351318e-01 -1.015018969774246216e-01 7.389730215072631836e-02 6.632068194448947906e-03 1.355805993080139160e-01 1.375494003295898438e-01 -6.021898984909057617e-02 4.927150160074234009e-02 -1.347839832305908203e-01 1.635093092918395996e-01 -2.896267687901854515e-03 -1.042978540062904358e-01 1.555449794977903366e-02 -4.310712218284606934e-01 -1.406553760170936584e-02 4.330927133560180664e-01 -1.449337005615234375e-01 -3.734217211604118347e-02 3.626415878534317017e-02 -1.068263575434684753e-01 -3.141618892550468445e-02 5.018118023872375488e-01 2.223309874534606934e-02 -1.113121807575225830e-01 1.141539290547370911e-01 1.280540823936462402e-01 -2.280917614698410034e-01 2.966494485735893250e-02 8.886229991912841797e-02 -2.350371032953262329e-01 -1.621764600276947021e-01
2.360010147094726562e-01 -5.918515846133232117e-02 -1.963932961225509644e-01 -2.942326366901397705e-01 -2.461673319339752197e-01 1.517801731824874878e-01 3.463353216648101807e-01 2.163796722888946533e-01 1.648509055376052856e-01 2.835546433925628662e-01 8.974066376686096191e-02 -2.606524825096130371e-01 -3.232378363609313965e-01 -4.646232351660728455e-02 5.907930433750152588e-02 -4.825130105018615723e-02 8.017598092555999756e-02 -7.568892091512680054e-02 1.900524944067001343e-01 -1.283708214759826660e-01 -8.934650570154190063e-02 7.990662753582000732e-02 1.100069284439086914e-01 -1.910430490970611572e-01 -5.822139978408813477e-02 1.244876384735107422e-01 3.149099946022033691e-01 -7.117021828889846802e-03 -1.384772509336471558e-01 -6.474641710519790649e-02 4.712848924100399017e-03 1.507868058979511261e-03
-2.914254181087017059e-02 2.343718558549880981e-01 -1.751091629266738892e-01 -1.810211539268493652e-01 -7.188603281974792480e-02 2.499290555715560913e-01 3.452622890472412109e-01 1.809613853693008423e-01 1.374971270561218262e-01 -1.837525516748428345e-01 -6.117581203579902649e-02 -2.502919733524322510e-01 9.231507033109664917e-02 -2.867876291275024414e-01 1.088506504893302917e-01 -3.484856337308883667e-02 1.975063532590866089e-01 3.043392673134803772e-02 -1.289231628179550171e-01 1.115050613880157471e-01 -2.890090942382812500e-01 3.451728448271751404e-02 3.860180824995040894e-02 -9.390011429786682129e-03 2.417718917131423950e-01 1.004114151000976562e-01 1.245342642068862915e-01 -1.459891796112060547e-01 -1.624217331409454346e-01 2.778676450252532959e-01 -1.670586615800857544e-01 -2.148701846599578857e-01
3.481339216232299805e-01 1.405954957008361816e-01 -4.071152806282043457e-01 -1.349972188472747803e-01 -2.516308054327964783e-02 -8.616251498460769653e-02 1.248582154512405396e-01 8.406826108694076538e-02 3.590397909283638000e-02 1.824786514043807983e-01 6.459010392427444458e-02 -2.250310331583023071e-01 -1.687864512205123901e-01 2.718087732791900635e-01 4.682433232665061951e-02 -2.150913476943969727e-01 -1.624668836593627930e-01 -5.862413719296455383e-02 1.279277205467224121e-01 1.011055484414100647e-01 -1.551131606101989746e-01 -1.176715344190597534e-01 -1.862304061651229858e-01 1.643551886081695557e-01 -1.368251740932464600e-01 2.394401878118515015e-01 2.045753747224807739e-01 7.892551273107528687e-02 -6.820780783891677856e-02 -1.263948739506304264e-03 -2.907620668411254883e-01 -1.864921152591705322e-01
-4.030656814575195312e-02 9.850658476352691650e-02 7.732950616627931595e-03 -4.758135601878166199e-02 3.149355947971343994e-01 2.161704152822494507e-01 1.240696758031845093e-01 4.322534501552581787e-01 2.316225767135620117e-01 1.269030570983886719e-01 4.513319954276084900e-02 -1.609078198671340942e-01 -4.843427240848541260e-02 -1.555297970771789551e-01 -5.748152360320091248e-02 -4.535871371626853943e-02 3.811455667018890381e-01 3.910885751247406006e-02 -3.314203396439552307e-02 2.193496823310852051e-01 -2.207418531179428101e-01 2.715416625142097473e-02 -1.803546696901321411e-01 2.198964124545454979e-03 4.359775781631469727e-02 -1.382448971271514893e-01 1.441104263067245483e-01 -1.312716752290725708e-01 -1.883566565811634064e-02 -1.465090662240982056e-01 -3.421720862388610840e-02 -3.854929208755493164e-01
-1.776935756206512451e-01 8.496040105819702148e-02 -1.303253173828125000e-01 3.160179127007722855e-03 -9.434639662504196167e-02 2.948004007339477539e-01 -1.600790172815322876e-01 6.824245303869247437e-02 1.874198019504547119e-01 2.297710329294204712e-01 3.110040724277496338e-01 -9.480268508195877075e-02 -1.993301659822463989e-01 -4.546822607517242432e-02 -1.602629125118255615e-01 -1.274374276399612427e-01 2.322402596473693848e-01 4.778343439102172852e-02 3.175723254680633545e-01 1.098304018378257751e-01 -2.437830120325088501e-01 3.338631093502044678e-01 2.063675969839096069e-02 1.808240115642547607e-01 -5.522190779447555542e-02 -8.377905189990997314e-02 2.239138036966323853e-01 -7.919098436832427979e-02 -1.561853140592575073e-01 1.357639729976654053e-01 -2.035591900348663330e-01 1.299005448818206787e-01
1.776762306690216064e-01 4.053967073559761047e-02 -3.136894404888153076e-01 -8.803442120552062988e-02 4.289451986551284790e-02 3.112832307815551758e-01 1.915633231401443481e-01 3.319241479039192200e-02 -2.672661654651165009e-02 -8.032313548028469086e-03 3.623128831386566162e-01 -4.467857182025909424e-01 -1.418895274400711060e-01 1.920600235462188721e-01 3.051424771547317505e-02 -6.643608678132295609e-03 -1.294819861650466919e-01 -1.439335644245147705e-01 -6.032997742295265198e-02 -1.942984946072101593e-02 -4.012363031506538391e-03 -9.672283381223678589e-02 -2.141989767551422119e-01 8.515271544456481934e-02 -1.002079546451568604e-01 1.753701269626617432e-01 1.360205709934234619e-01 -1.251686960458755493e-01 1.673277765512466431e-01 -1.627489626407623291e-01 -2.717750966548919678e-01 -1.646920144557952881e-01
-3.267699480056762695e-02 -3.240753710269927979e-02 -6.345780566334724426e-03 -6.069241464138031006e-02 2.525600194931030273e-01 -7.870058715343475342e-02 1.643428057432174683e-01 1.166395097970962524e-01 6.680499762296676636e-02 1.103820875287055969e-01 1.431040167808532715e-01 -4.461573958396911621e-01 -2.824506461620330811e-01 -1.232135817408561707e-01 -1.686559915542602539e-01 -1.162254288792610168e-01 -1.561467647552490234e-01 4.034041613340377808e-02 6.021757423877716064e-02 -1.737040132284164429e-01 3.045271523296833038e-02 -3.128501176834106445e-01 -2.106085792183876038e-02 1.079647615551948547e-01 -1.561082005500793457e-01 1.527718305587768555e-01 2.325649559497833252e-01 -2.021766453981399536e-01 1.974092572927474976e-01 2.617200016975402832e-01 -2.976658940315246582e-01 3.185521811246871948e-02
5.687922611832618713e-02 6.657541543245315552e-02 -3.185284137725830078e-02 -1.716043353080749512e-01 -2.476556785404682159e-02 7.228694856166839600e-02 1.769156754016876221e-01 9.717804193496704102e-02 -1.776763647794723511e-01 4.753222316503524780e-02 2.584843039512634277e-01 -3.412949740886688232e-01 -2.662360966205596924e-01 -3.352252021431922913e-02 -9.620633721351623535e-02 2.125467061996459961e-01 2.506625950336456299e-01 -5.046280845999717712e-02 8.645149320363998413e-02 1.042925268411636353e-01 -1.420161966234445572e-02 3.947225511074066162e-01 -8.958174288272857666e-02 -2.075534611940383911e-01 6.026129797101020813e-02 2.676867544651031494e-01 2.848369777202606201e-01 -2.041451930999755859e-01 -1.046157479286193848e-01 2.398908436298370361e-01 1.292509865015745163e-02 1.188806742429733276e-01
1.067207381129264832e-01 -9.961363673210144043e-02 -1.961787343025207520e-01 1.197670325636863708e-01 1.430861800909042358e-01 -4.011922329664230347e-02 3.616895079612731934e-01 -1.631902605295181274e-01 2.658466994762420654e-01 -2.433335036039352417e-01 1.239453330636024475e-01 -2.986264880746603012e-03 -1.700098365545272827e-01 7.907068729400634766e-02 -1.375710517168045044e-01 -8.404224365949630737e-02 9.019904583692550659e-02 -1.945654675364494324e-02 3.699069097638130188e-02 3.131065666675567627e-01 -6.350925564765930176e-02 4.200968742370605469e-01 -9.924848377704620361e-02 -1.065053716301918030e-01 -1.829927414655685425e-01 2.599574439227581024e-02 7.993283681571483612e-03 -2.099053412675857544e-01 -9.274634718894958496e-02 6.002578139305114746e-02 -1.630398035049438477e-01 -3.364855647087097168e-01
2.204739153385162354e-01 1.505271792411804199e-01 2.138521708548069000e-02 2.640799619257450104e-02 2.946078218519687653e-02 2.641099989414215088e-01 -3.849968314170837402e-02 8.882028609514236450e-02 4.575550928711891174e-02 1.105949282646179199e-01 4.538008943200111389e-03 -7.261970639228820801e-02 -1.593082696199417114e-01 -4.690204188227653503e-02 -1.621244242414832115e-03 -1.323490440845489502e-01 3.422243595123291016e-01 9.409964084625244141e-02 1.820497214794158936e-01 2.823922634124755859e-01 -1.443172395229339600e-01 -2.352055758237838745e-01 -2.995555996894836426e-01 1.241646930575370789e-01 5.643278127536177635e-04 9.935725480318069458e-02 1.904979646205902100e-01 -9.422700107097625732e-02 1.678386479616165161e-01 -1.057305634021759033e-01 -3.755866885185241699e-01 -3.567269742488861084e-01
-4.758044332265853882e-02 1.927843838930130005e-01 -2.560586929321289062e-01 -3.327013850212097168e-01 5.198345053941011429e-03 2.585346102714538574e-01 1.655351817607879639e-01 -1.004948541522026062e-01 1.837890297174453735e-01 1.318746358156204224e-01 8.983336389064788818e-02 -2.185976207256317139e-01 -1.064428240060806274e-01 -1.664248481392860413e-02 -1.878873109817504883e-01 -1.260703802108764648e-01 1.976110786199569702e-01 -9.253923781216144562e-03 8.409907668828964233e-02 8.481288701295852661e-02 1.661942154169082642e-01 -8.006414026021957397e-02 4.755509793758392334e-01 1.565153598785400391e-01 -6.106194481253623962e-02 -5.127248913049697876e-02 2.413253039121627808e-01 -6.852350383996963501e-02 1.047979071736335754e-01 4.762223735451698303e-02 -2.821097970008850098e-01 -9.956751018762588501e-02
2.815723717212677002e-01 -1.305361092090606689e-01 -9.192280471324920654e-02 -2.298439480364322662e-02 3.242593258619308472e-02 2.046689242124557495e-01 3.422111868858337402e-01 -6.407327950000762939e-02 1.130983829498291016e-01 -7.807048410177230835e-02 2.700023949146270752e-01 2.162248045206069946e-01 -3.618371188640594482e-01 9.254170209169387817e-02 1.109535843133926392e-01 -5.968712642788887024e-02 1.284793466329574585e-01 6.770507246255874634e-02 -1.200361996889114380e-01 2.875035107135772705e-01 -4.475965723395347595e-02 2.383213341236114502e-01 -8.996277302503585815e-02 -8.346612006425857544e-02 -1.544653922319412231e-01 6.598617136478424072e-02 1.503378301858901978e-01 -2.339685708284378052e-01 -2.055391669273376465e-03 1.036940142512321472e-03 -1.786316037178039551e-01 -3.273396193981170654e-01
2.205272465944290161e-01 6.285224109888076782e-02 -8.618636429309844971e-02 -8.950043469667434692e-02 1.875078231096267700e-01 -2.308518439531326294e-01 4.005616009235382080e-01 4.357087239623069763e-02 3.705984055995941162e-01 -1.372121125459671021e-01 2.574820816516876221e-01 -1.223148480057716370e-01 -5.990794301033020020e-02 1.150190308690071106e-01 -4.422578588128089905e-02 -1.530365943908691406e-01 -7.179155200719833374e-02 1.317344754934310913e-01 -1.963832080364227295e-01 2.145718634128570557e-01 -1.211907342076301575e-01 1.439866721630096436e-01 7.153893820941448212e-03 -1.513427048921585083e-01 -9.620074182748794556e-02 -7.941879332065582275e-03 8.129949122667312622e-02 -2.288756668567657471e-01 -1.161883771419525146e-01 -5.828212574124336243e-02 -3.666289746761322021e-01 -1.282225698232650757e-01
-8.967643976211547852e-02 1.470840424299240112e-01 7.794747501611709595e-02 -7.850849628448486328e-02 3.314865007996559143e-02 -1.347206067293882370e-02 7.200661301612854004e-02 1.231890320777893066e-01 2.126129418611526489e-01 1.226918920874595642e-01 2.406302839517593384e-01 -2.555438578128814697e-01 -3.060635924339294434e-01 -5.813187733292579651e-02 -1.437113583087921143e-01 -1.172449626028537750e-02 2.752288579940795898e-01 2.808448672294616699e-01 -5.394420772790908813e-02 1.253567785024642944e-01 -3.500812500715255737e-02 -1.344695389270782471e-01 2.964269220829010010e-01 3.301901519298553467e-01 -1.126657798886299133e-01 4.784996807575225830e-02 5.743967369198799133e-02 1.325039118528366089e-01 -1.846947222948074341e-01 2.715656161308288574e-01 -3.174922466278076172e-01 3.441042825579643250e-02
1.045256927609443665e-01 1.489849388599395752e-01 6.723467726260423660e-03 1.395018547773361206e-01 3.560223057866096497e-02 -5.989138036966323853e-02 2.023872286081314087e-01 6.585467606782913208e-02 1.843951940536499023e-01 1.882667541503906250e-01 1.824498176574707031e-01 -2.280194312334060669e-01 -7.890811190009117126e-03 -8.063334971666336060e-03 -5.581073760986328125e-01 4.786783084273338318e-02 1.787177920341491699e-01 -1.997145563364028931e-01 1.173518300056457520e-01 1.502505540847778320e-01 -3.401108086109161377e-01 -9.764671325683593750e-03 2.139541953802108765e-01 -1.467804908752441406e-01 9.743685275316238403e-02 1.727374643087387085e-01 2.217304110527038574e-01 3.939106315374374390e-02 9.009873867034912109e-02 -4.836604744195938110e-02 -1.875552535057067871e-01 4.054894298315048218e-02
3.320774808526039124e-02 4.422096908092498779e-01 -8.405815809965133667e-02 -6.834781169891357422e-02 -2.999097481369972229e-02 2.466263622045516968e-01 2.046412788331508636e-02 -5.248439684510231018e-02 2.726424634456634521e-01 1.747947037220001221e-01 2.796370089054107666e-01 3.980366885662078857e-02 -1.375138014554977417e-01 -1.302786618471145630e-01 -8.483588695526123047e-02 5.719622224569320679e-02 2.852315269410610199e-02 -1.906310319900512695e-01 1.124425232410430908e-01 2.735317349433898926e-01 -3.890840709209442139e-01 9.344805777072906494e-02 5.116834305226802826e-03 -4.662575572729110718e-02 2.089767530560493469e-02 -9.984365850687026978e-02 3.188684582710266113e-01 -5.326118320226669312e-02 -4.675007238984107971e-02 2.740999311208724976e-02 -2.235356569290161133e-01 -2.023203372955322266e-01
5.230208486318588257e-02 1.595904082059860229e-01 -2.746367454528808594e-01 1.307378411293029785e-01 6.131327152252197266e-02 -1.696819323115050793e-03 2.896630465984344482e-01 1.990841031074523926e-01 2.733662724494934082e-01 -3.786961361765861511e-02 -4.274770617485046387e-02 -2.640172839164733887e-01 -3.163763582706451416e-01 -3.689235448837280273e-02 -2.744026780128479004e-01 -2.296054661273956299e-01 1.973980106413364410e-03 -8.688712120056152344e-02 2.441055476665496826e-01 1.654574126005172729e-01 -5.293399840593338013e-02 -1.134634688496589661e-01 6.900346279144287109e-02 4.159710556268692017e-02 3.786678314208984375e-01 2.839404344558715820e-01 5.680257081985473633e-02 -5.926423706114292145e-03 2.617284655570983887e-02 1.600942164659500122e-01 -9.473032318055629730e-03 6.668922305107116699e-02
9.526772797107696533e-02 1.776288300752639771e-01 -3.058406338095664978e-02 -1.573046743869781494e-01 1.771635711193084717e-01 4.258558154106140137e-01 1.034027412533760071e-01 -3.841432556509971619e-02 1.720534712076187134e-01 -8.457615226507186890e-02 -1.299501955509185791e-01 -4.839235544204711914e-02 -1.396932452917098999e-01 -1.229859367012977600e-01 -2.179945707321166992e-01 1.918341219425201416e-01 2.795746922492980957e-01 6.956874579191207886e-02 -2.668917551636695862e-02 2.375175990164279938e-02 -1.344454288482666016e-01 3.208515048027038574e-01 -6.075754761695861816e-02 -6.448683887720108032e-02 6.799726933240890503e-02 -4.218005761504173279e-02 -3.346911072731018066e-02 -3.291883766651153564e-01 1.378948539495468140e-01 8.568857610225677490e-02 -3.253227174282073975e-01 -2.694590687751770020e-01
2.003945112228393555e-01 -7.719044387340545654e-02 -2.176415473222732544e-01 -3.620406985282897949e-02 2.898472845554351807e-01 2.282594144344329834e-01 -4.049803689122200012e-02 -4.953164234757423401e-02 7.969145476818084717e-02 -2.435397952795028687e-01 -1.003644540905952454e-01 -2.198696285486221313e-01 -1.160071790218353271e-01 -1.591454148292541504e-01 -1.440420001745223999e-01 -1.914619058370590210e-01 8.340578526258468628e-02 -4.404796659946441650e-02 1.283289939165115356e-01 -3.738047182559967041e-02 -2.355644712224602699e-03 -2.168495357036590576e-01 -1.372613310813903809e-01 1.221629306674003601e-01 -3.391897305846214294e-02 1.390901058912277222e-01 1.517232358455657959e-01 -2.623691260814666748e-01 9.133621305227279663e-02 5.179241672158241272e-02 -4.607324898242950439e-01 -3.186217248439788818e-01
6.872763484716415405e-02 -1.454706341028213501e-01 -6.245370022952556610e-03 -1.165138110518455505e-01 3.507249429821968079e-02 4.072587192058563232e-02 2.548738420009613037e-01 2.334749996662139893e-01 1.219350174069404602e-01 -2.183620259165763855e-02 2.883088886737823486e-01 -3.732921481132507324e-01 1.179120987653732300e-01 -5.029910802841186523e-02 1.853763908147811890e-01 -1.021466404199600220e-02 2.167249172925949097e-01 1.718689352273941040e-01 -1.067567393183708191e-01 2.752932012081146240e-01 2.363228425383567810e-02 5.829546228051185608e-02 1.795013435184955597e-02 8.543059974908828735e-02 7.190920412540435791e-02 -9.770131111145019531e-02 3.681773245334625244e-01 2.022360116243362427e-01 4.502889513969421387e-02 2.588182985782623291e-01 -1.667929142713546753e-01 -2.935133278369903564e-01
8.886791020631790161e-02 -3.285802900791168213e-02 -3.399870395660400391e-01 -1.045483872294425964e-01 3.180851414799690247e-02 3.298984467983245850e-01 2.385118603706359863e-01 1.476016491651535034e-01 -2.487874031066894531e-02 2.663809806108474731e-02 4.561860859394073486e-01 -3.143241405487060547e-01 -8.015213906764984131e-02 5.167578533291816711e-02 -1.081403438001871109e-02 8.052743226289749146e-02 3.210127120837569237e-03 -4.817573726177215576e-02 -1.101987734436988831e-01 3.236912935972213745e-02 -1.143141537904739380e-01 -2.246063500642776489e-01 -8.136457204818725586e-02 1.966204494237899780e-02 -2.227130830287933350e-01 1.391118317842483521e-01 1.558795869350433350e-01 -5.430503934621810913e-02 1.715208590030670166e-01 -1.445193290710449219e-01 -3.385027647018432617e-01 -7.012004405260086060e-02
-4.562465101480484009e-02 -8.969033509492874146e-02 -4.027444124221801758e-01 1.142205670475959778e-01 5.149430036544799805e-02 2.418749779462814331e-01 9.665168821811676025e-02 -1.262812763452529907e-01 2.597232460975646973e-01 -2.739969491958618164e-01 1.212684884667396545e-01 3.035278245806694031e-02 -4.512498974800109863e-01 1.015929579734802246e-01 -1.389569491147994995e-01 -1.149260401725769043e-01 4.215180128812789917e-02 -6.057842448353767395e-02 -1.370068043470382690e-01 2.125660330057144165e-01 -2.538702636957168579e-02 1.043603122234344482e-01 6.476658862084150314e-03 6.070864573121070862e-02 2.485896693542599678e-03 7.031073421239852905e-02 -1.146533060818910599e-02 -2.290408760309219360e-01 -6.197760254144668579e-02 1.597348004579544067e-01 -2.948447167873382568e-01 -2.550745904445648193e-01
1.746750622987747192e-01 -4.284482449293136597e-02 7.756619155406951904e-02 -6.535758730024099350e-03 2.130295783281326294e-01 -1.157040148973464966e-01 1.091900244355201721e-01 -8.742352016270160675e-03 -8.069021999835968018e-02 3.016413189470767975e-02 -2.199572138488292694e-02 -2.343990951776504517e-01 -5.762200355529785156e-01 2.561407387256622314e-01 -3.268958926200866699e-01 -2.947734594345092773e-01 -4.973423853516578674e-02 -6.820783484727144241e-03 2.356133013963699341e-01 -7.672156393527984619e-02 -6.004087254405021667e-02 8.876538276672363281e-02 4.212203994393348694e-02 8.861996233463287354e-02 -1.277217920869588852e-02 1.503571718931198120e-01 1.650718003511428833e-01 -1.435024738311767578e-01 -1.080411151051521301e-01 8.399254828691482544e-02 -2.469544708728790283e-01 -3.507685288786888123e-02
4.482596367597579956e-02 8.612491935491561890e-02 -4.086208045482635498e-01 1.133045181632041931e-03 8.452115207910537720e-02 1.775176525115966797e-01 2.933612167835235596e-01 8.017730712890625000e-02 -1.723303794860839844e-01 -7.636004686355590820e-02 2.290518432855606079e-01 -2.965857088565826416e-01 -9.680140018463134766e-02 1.325137317180633545e-01 2.797458320856094360e-02 1.293849945068359375e-01 6.329630315303802490e-02 -1.113636568188667297e-01 -5.790890008211135864e-02 7.616111543029546738e-03 -4.800895228981971741e-02 -2.734466195106506348e-01 -2.624932527542114258e-01 -4.237408190965652466e-02 -2.459627687931060791e-01 4.670364037156105042e-02 1.439880281686782837e-01 -7.708495110273361206e-02 1.222187131643295288e-01 6.089217960834503174e-02 -4.219108521938323975e-01 -1.358004808425903320e-01
3.757524788379669189e-01 1.769747287034988403e-01 1.096659302711486816e-01 -2.737043425440788269e-02 5.296102538704872131e-02 7.220043241977691650e-02 1.166135147213935852e-01 1.940320879220962524e-01 -4.140984639525413513e-02 -1.320679634809494019e-01 1.426760554313659668e-01 -2.824073731899261475e-01 -3.775985538959503174e-01 -2.748208642005920410e-01 -4.157206043601036072e-02 1.000761985778808594e-01 6.537817418575286865e-02 -1.896849125623703003e-01 -8.827661722898483276e-02 1.540820598602294922e-01 5.464440956711769104e-02 -5.248757079243659973e-02 -2.416758686304092407e-01 -1.452208161354064941e-01 -5.793161317706108093e-02 1.603060960769653320e-01 1.478138118982315063e-01 -1.699046790599822998e-01 1.097543016076087952e-01 1.567238122224807739e-01 -1.546796113252639771e-01 -3.301526010036468506e-01
2.282204031944274902e-01 -1.171579286456108093e-01 -3.653089404106140137e-01 -8.953700959682464600e-02 1.487201638519763947e-02 2.063033580780029297e-01 1.059681773185729980e-01 -5.887730003450997174e-05 5.996442213654518127e-02 4.646525532007217407e-02 2.233831882476806641e-01 -3.108375370502471924e-01 -2.391792237758636475e-01 2.648943364620208740e-01 6.173574179410934448e-02 -9.546371176838874817e-03 6.893802434206008911e-02 -1.598070859909057617e-01 -1.426698118448257446e-01 -4.471695423126220703e-02 1.492163240909576416e-01 -1.671627759933471680e-01 -8.643250167369842529e-02 1.563311964273452759e-01 -1.884472668170928955e-01 2.288485914468765259e-01 1.623974740505218506e-01 -1.197244077920913696e-01 -2.493560872972011566e-02 -4.083024710416793823e-02 -3.858839273452758789e-01 -2.015131413936614990e-01
-8.849865198135375977e-02 -1.670380234718322754e-01 -4.099227786064147949e-01 5.598817020654678345e-02 1.850106567144393921e-02 1.460654884576797485e-01 3.038410842418670654e-01 1.715393066406250000e-01 2.163500636816024780e-01 -1.621064380742609501e-03 2.840103581547737122e-02 -2.264130413532257080e-01 -1.582588851451873779e-01 -7.492549717426300049e-02 -3.987768888473510742e-01 -7.762525230646133423e-02 1.322904080152511597e-01 1.676797717809677124e-01 6.860372424125671387e-02 2.013592123985290527e-01 -2.299217581748962402e-01 -1.452656686305999756e-01 -1.781561076641082764e-01 2.144697457551956177e-01 5.490650609135627747e-02 1.491229683160781860e-01 2.272275239229202271e-01 1.829658448696136475e-02 -2.750293724238872528e-02 6.431251019239425659e-02 -1.020170375704765320e-01 -1.413954943418502808e-01
-2.653125301003456116e-02 1.794621050357818604e-01 -2.214583754539489746e-02 -1.875074394047260284e-02 -2.115260213613510132e-01 -2.608170174062252045e-02 1.060411781072616577e-01 2.583411335945129395e-01 1.599220037460327148e-01 2.666026055812835693e-01 1.016280427575111389e-01 -2.855703830718994141e-01 -3.645141422748565674e-01 -1.034096553921699524e-01 -2.205331772565841675e-01 -5.189817398786544800e-02 2.367009371519088745e-01 -1.344310343265533447e-01 4.558716341853141785e-02 -3.137221559882164001e-02 -3.305914402008056641e-01 1.610921472311019897e-01 2.100406214594841003e-03 -1.160442307591438293e-01 -2.032003402709960938e-01 5.245371907949447632e-02 1.312958449125289917e-02 6.127275899052619934e-02 3.030054569244384766e-01 -1.489204615354537964e-01 -2.264316082000732422e-01 -1.425237357616424561e-01
1.240525767207145691e-01 -1.036520823836326599e-01 -3.045972250401973724e-02 -1.331018842756748199e-02 -3.559622168540954590e-02 3.345374166965484619e-01 2.992772758007049561e-01 5.116792395710945129e-02 2.144867628812789917e-01 3.097398281097412109e-01 4.946473613381385803e-02 -3.632999360561370850e-01 -2.543278336524963379e-01 -2.135519497096538544e-02 -7.266712188720703125e-02 -1.638215929269790649e-01 -3.064843453466892242e-02 -4.143808409571647644e-02 -7.177548855543136597e-02 2.267996780574321747e-02 -2.885129451751708984e-01 1.330717802047729492e-01 -3.599178791046142578e-01 1.015323400497436523e-01 -1.049426570534706116e-02 1.446217298507690430e-01 1.818548589944839478e-01 3.690864657983183861e-03 -2.726268470287322998e-01 6.175722554326057434e-02 7.540670037269592285e-02 8.188547194004058838e-02
2.860364504158496857e-02 -5.342499166727066040e-02 -3.295739293098449707e-01 -1.461146920919418335e-01 2.669801414012908936e-01 5.444071441888809204e-02 1.805223524570465088e-01 -1.096148490905761719e-01 -2.677320875227451324e-02 -3.118204884231090546e-02 -1.254679411649703979e-01 -3.626870512962341309e-01 -1.942701339721679688e-01 -2.380319237709045410e-01 -1.622893214225769043e-01 -2.609630227088928223e-01 2.438685297966003418e-02 2.079257369041442871e-02 1.154254153370857239e-01 1.164032220840454102e-01 -2.219231426715850830e-01 -2.913086442276835442e-03 -2.539970874786376953e-01 -5.476890504360198975e-02 3.126910328865051270e-01 1.430828571319580078e-01 1.666071712970733643e-01 -6.742545962333679199e-02 1.670809984207153320e-01 1.183973476290702820e-01 -2.208026945590972900e-01 -1.542331874370574951e-01
9.721451252698898315e-02 -6.648422777652740479e-02 -1.263742148876190186e-01 5.003895610570907593e-02 3.860000893473625183e-02 7.683756202459335327e-02 1.501291096210479736e-01 -9.292717278003692627e-02 2.191487550735473633e-01 -2.113499045372009277e-01 2.873647212982177734e-01 1.043736711144447327e-01 -1.263250708580017090e-01 1.712796837091445923e-01 -5.248145200312137604e-03 1.641835719347000122e-01 5.980799347162246704e-02 1.877426654100418091e-01 -6.830468773841857910e-02 2.462310194969177246e-01 -1.137182414531707764e-01 3.985975980758666992e-01 -1.504455804824829102e-01 1.814125850796699524e-02 5.783126130700111389e-02 6.639438867568969727e-02 1.613441705703735352e-01 -4.781684279441833496e-01 4.191368073225021362e-02 1.478476971387863159e-01 -1.560828387737274170e-01 -2.476677000522613525e-01
-3.001580387353897095e-02 -1.545900851488113403e-01 -3.000748157501220703e-01 -2.745590806007385254e-01 -2.765919566154479980e-01 2.197677455842494965e-02 3.141778707504272461e-01 8.492265641689300537e-02 -4.018300399184226990e-02 8.700725436210632324e-02 1.170554608106613159e-01 -3.025219738483428955e-01 -4.243241250514984131e-02 -6.306637078523635864e-02 9.411747753620147705e-02 9.797336161136627197e-02 1.454477906227111816e-01 -1.854836642742156982e-01 3.089089095592498779e-01 -2.873430587351322174e-02 -2.279736250638961792e-01 6.723449379205703735e-02 -5.843616276979446411e-02 -1.379535347223281860e-02 6.529350578784942627e-02 9.862517565488815308e-02 2.366567216813564301e-02 -1.482271850109100342e-01 -1.933770328760147095e-01 2.822501659393310547e-01 -2.073768526315689087e-01 -2.823699712753295898e-01
1.359292715787887573e-01 9.772145748138427734e-02 2.957917153835296631e-01 -8.706370741128921509e-02 -1.882824301719665527e-01 1.336864978075027466e-01 1.279958337545394897e-01 4.779217392206192017e-02 1.260031461715698242e-01 -2.893868982791900635e-01 3.436176478862762451e-02 -2.527947127819061279e-01 -1.884959936141967773e-01 -2.547757327556610107e-01 -5.173877999186515808e-02 1.473399400711059570e-01 1.371124833822250366e-01 5.098881199955940247e-02 1.450970768928527832e-01 -2.826682059094309807e-03 -9.842433780431747437e-02 -1.388654392212629318e-02 -1.295988857746124268e-01 -1.016454994678497314e-01 3.108772635459899902e-02 1.557713150978088379e-01 2.074755132198333740e-01 -2.014320343732833862e-01 2.200474739074707031e-01 1.218234300613403320e-01 -1.760772168636322021e-01 -4.824840426445007324e-01
1.514474600553512573e-01 -1.130201742053031921e-01 -3.145006671547889709e-02 -8.099883794784545898e-03 2.605236601084470749e-03 1.444516610354185104e-02 2.516633272171020508e-01 -1.756633520126342773e-01 1.731682419776916504e-01 1.278389245271682739e-01 -1.140732616186141968e-01 -9.444466792047023773e-03 -3.139904141426086426e-01 2.808330953121185303e-01 -1.448191553354263306e-01 7.431968301534652710e-02 5.297856032848358154e-02 -2.190240770578384399e-01 3.455713689327239990e-01 1.254088133573532104e-01 -2.732112109661102295e-01 -9.782969206571578979e-02 8.384437859058380127e-02 2.223380282521247864e-02 -6.028011813759803772e-02 1.266616880893707275e-01 3.747102990746498108e-02 -2.486271262168884277e-01 6.344722956418991089e-02 -2.214955911040306091e-02 -1.763240545988082886e-01 -4.574665427207946777e-01
1.355025731027126312e-02 -1.364575475454330444e-01 -3.235353231430053711e-01 -1.863042861223220825e-01 8.626261353492736816e-02 1.500617414712905884e-01 -8.175118267536163330e-02 -1.694689840078353882e-01 1.244876980781555176e-01 1.840343326330184937e-01 2.578037558123469353e-03 -1.576825082302093506e-01 -2.834998369216918945e-01 1.799940466880798340e-01 -1.255683153867721558e-01 2.048062980175018311e-01 5.952033773064613342e-02 -1.348475646227598190e-02 2.414436489343643188e-01 2.615063264966011047e-02 -2.547525465488433838e-01 -6.876881420612335205e-02 -1.500397175550460815e-01 1.054626926779747009e-01 1.887584626674652100e-01 2.809951603412628174e-01 7.534734159708023071e-02 -9.290277957916259766e-02 -2.655718941241502762e-03 3.835307955741882324e-01 -1.924748420715332031e-01 -2.296035587787628174e-01
[truncated: 3,270,199 more chars]
