# Supplementary material for: The Language of Innovation
Source: PLoS One. 2020 Apr 30;15(4):e0230107. doi: 10.1371/journal.pone.0230107 (PMC7194493; doi:10.1371/journal.pone.0230107)
Supplement: S15 File — (GZ) [file pone.0230107.s015.tar.gz › 1993-1997/V2Run_14_VS_4500_embeddings1993-1997ED32.txt]

2.585024572908878326e-02 -2.289891988039016724e-01 -5.056551098823547363e-02 -1.327363699674606323e-01 -7.540532201528549194e-02 1.314526349306106567e-01 8.621886372566223145e-02 9.704528003931045532e-02 8.139470964670181274e-02 2.616558074951171875e-01 3.202777206897735596e-01 1.045193970203399658e-01 -1.272221505641937256e-01 1.992942541837692261e-01 1.870042681694030762e-01 1.266860067844390869e-01 4.396492540836334229e-01 -6.531645078212022781e-03 4.770630504935979843e-03 3.641190379858016968e-02 3.392805755138397217e-01 1.641237884759902954e-01 -5.659190937876701355e-03 -7.487282156944274902e-02 1.066802069544792175e-01 -1.290594879537820816e-02 5.057855974882841110e-03 -1.523604094982147217e-01 2.735262215137481689e-01 3.597656264901161194e-02 -2.897990047931671143e-01 2.326768040657043457e-01
-9.540295600891113281e-02 8.410009741783142090e-02 -1.448013470508158207e-03 -1.619184762239456177e-01 3.989141806960105896e-02 1.771738082170486450e-01 -4.074988886713981628e-02 -1.089053452014923096e-01 7.429768890142440796e-02 3.262771666049957275e-02 1.578156203031539917e-01 8.585966378450393677e-02 -2.981250584125518799e-01 -3.460147604346275330e-02 1.138143520802259445e-02 1.614057123661041260e-01 3.569358885288238525e-01 -2.139773368835449219e-01 4.668787866830825806e-02 -1.078213602304458618e-01 4.840073585510253906e-01 -3.617414459586143494e-02 8.817711472511291504e-02 -1.928203254938125610e-01 -2.638614475727081299e-01 8.997926861047744751e-02 3.719246760010719299e-02 2.713719308376312256e-01 2.496441155672073364e-01 1.925739943981170654e-01 -1.841074670664966106e-03 1.905430257320404053e-01
-1.609546691179275513e-01 -3.224762901663780212e-02 1.022557467222213745e-01 -1.480332612991333008e-01 5.179272219538688660e-02 3.273597657680511475e-01 -2.201762050390243530e-01 1.099958550184965134e-02 1.688617169857025146e-01 1.956295920535922050e-03 6.594476755708456039e-03 -2.029073536396026611e-01 -3.765850141644477844e-02 -1.670348085463047028e-02 1.206335499882698059e-01 3.342958167195320129e-03 -5.020894575864076614e-03 1.075824424624443054e-01 -1.934540271759033203e-02 -3.804698958992958069e-02 1.725654900074005127e-01 -2.462442368268966675e-01 8.894914388656616211e-02 -4.623046219348907471e-01 2.941011786460876465e-01 1.257723867893218994e-01 8.087383210659027100e-02 1.413463950157165527e-01 1.443320512771606445e-01 3.637516796588897705e-01 -1.046063229441642761e-01 2.790120244026184082e-01
-1.193245127797126770e-01 -2.709918618202209473e-01 1.447797287255525589e-02 2.452250570058822632e-03 2.606258541345596313e-02 4.172583818435668945e-01 -3.001638352870941162e-01 -2.020503580570220947e-01 2.112516015768051147e-01 -1.787057220935821533e-01 2.875846922397613525e-01 -4.212637245655059814e-02 -3.371473774313926697e-02 -6.349826604127883911e-02 1.199653223156929016e-01 2.411346286535263062e-01 1.363090723752975464e-01 1.848522722721099854e-01 -1.302805393934249878e-01 1.144805327057838440e-01 3.978146910667419434e-01 -9.431056678295135498e-02 7.112660259008407593e-02 2.430990338325500488e-03 1.693407595157623291e-01 8.367460966110229492e-02 3.497045859694480896e-02 2.067992836236953735e-02 1.149018481373786926e-01 4.093870893120765686e-02 7.497587054967880249e-02 2.340527772903442383e-01
-1.238985359668731689e-01 -1.408607810735702515e-01 1.837994009256362915e-01 6.615011394023895264e-02 1.464384794235229492e-01 3.167294561862945557e-01 -2.286493405699729919e-02 -5.537618696689605713e-02 3.693213164806365967e-01 4.457508027553558350e-02 4.347113892436027527e-02 -1.268714070320129395e-01 -3.255091905593872070e-01 -3.613781556487083435e-02 1.571420021355152130e-02 2.329487726092338562e-02 1.898236125707626343e-01 -2.829054892063140869e-01 -1.926953941583633423e-01 6.170695647597312927e-02 1.757151782512664795e-01 -2.067964673042297363e-01 -4.119451716542243958e-02 -1.025227308273315430e-01 1.703084856271743774e-01 -1.720565706491470337e-01 -1.808251440525054932e-01 -3.489826023578643799e-01 -5.197541043162345886e-02 -7.270256429910659790e-02 -1.222377419471740723e-01 2.408211231231689453e-01
-1.741179227828979492e-01 -1.572100073099136353e-01 7.445685565471649170e-03 8.261456340551376343e-02 2.275506220757961273e-02 1.058891937136650085e-01 -4.461332261562347412e-01 2.184088155627250671e-02 2.629150748252868652e-01 -2.932013757526874542e-02 1.548753976821899414e-01 -1.107314750552177429e-01 -1.187328621745109558e-01 3.594706952571868896e-01 1.125831529498100281e-01 1.127790063619613647e-01 1.690904945135116577e-01 -3.401516005396842957e-03 -7.492714375257492065e-02 -1.204390004277229309e-01 1.883677951991558075e-02 -3.583179414272308350e-01 -9.065441042184829712e-02 -3.043002076447010040e-02 6.532176584005355835e-02 2.479860335588455200e-01 7.783199101686477661e-02 3.062223792076110840e-01 5.954994261264801025e-02 -1.234778109937906265e-02 -5.767998099327087402e-02 3.044163882732391357e-01
9.881277568638324738e-03 -1.933803409337997437e-01 4.181437566876411438e-02 -3.499503061175346375e-02 7.917291671037673950e-02 1.337453275918960571e-01 -7.875522971153259277e-02 -2.763045132160186768e-01 1.525176167488098145e-01 -1.416345238685607910e-01 1.306609213352203369e-01 -7.981126010417938232e-02 -1.602865308523178101e-01 5.688507854938507080e-02 -2.981124222278594971e-01 6.741811335086822510e-02 3.482508659362792969e-01 1.031869202852249146e-01 -1.281888037919998169e-01 -1.439510285854339600e-01 3.643621206283569336e-01 -1.374944001436233521e-01 -4.181844997219741344e-04 -1.736932061612606049e-02 1.073245108127593994e-01 -6.777015328407287598e-02 6.396150588989257812e-02 -1.233401298522949219e-01 2.788882888853549957e-02 3.758805096149444580e-01 -6.532587110996246338e-02 4.011596143245697021e-01
-2.296372950077056885e-01 -1.888948827981948853e-01 -7.110431045293807983e-02 2.863920526579022408e-03 -1.083923429250717163e-01 2.393064647912979126e-01 -1.736241877079010010e-01 2.105085104703903198e-01 1.414596289396286011e-01 8.642779290676116943e-02 3.533588647842407227e-01 -7.597186416387557983e-02 -5.313739180564880371e-02 1.301404237747192383e-01 4.214355256408452988e-03 1.603670418262481689e-01 2.746718227863311768e-01 2.735139727592468262e-01 -1.527081131935119629e-01 -1.512631773948669434e-01 4.015247225761413574e-01 -1.443700194358825684e-01 -4.671738669276237488e-02 -3.166397213935852051e-01 1.054921299219131470e-01 -1.432224810123443604e-01 3.613083157688379288e-03 -4.668977484107017517e-02 -2.857847604900598526e-03 1.412563621997833252e-01 1.150426492094993591e-01 1.069675683975219727e-01
-3.002364039421081543e-01 3.771394491195678711e-02 1.097614094614982605e-01 -3.146034479141235352e-01 2.200240492820739746e-01 -3.200126811861991882e-02 -3.742856159806251526e-02 -7.337979227304458618e-02 2.618441581726074219e-01 1.173727363348007202e-01 7.131439447402954102e-02 -1.682192236185073853e-01 8.252593129873275757e-02 1.091529279947280884e-01 -9.446179121732711792e-02 1.037918254733085632e-01 3.584502339363098145e-01 7.858601212501525879e-02 6.080497521907091141e-03 -2.198259383440017700e-01 3.771115839481353760e-01 8.178506791591644287e-02 -1.154140755534172058e-02 -9.920247644186019897e-02 9.754070639610290527e-02 -1.721983850002288818e-01 1.734778098762035370e-02 -4.076935350894927979e-02 2.825506925582885742e-01 1.415179669857025146e-01 -1.496424674987792969e-01 2.859480679035186768e-01
-1.176698729395866394e-01 -7.092318683862686157e-02 -1.034860312938690186e-01 -7.368596643209457397e-02 9.058840572834014893e-02 -7.782345265150070190e-02 -3.033780157566070557e-01 -1.389535516500473022e-01 -9.841896593570709229e-02 -8.559027314186096191e-02 8.952133357524871826e-03 -5.275833979249000549e-02 -1.708126664161682129e-01 3.347766399383544922e-02 -1.413575559854507446e-01 1.909773647785186768e-01 2.726567089557647705e-01 -1.362716257572174072e-01 -1.109760478138923645e-01 -2.821969389915466309e-01 1.413737535476684570e-01 -2.960099466145038605e-02 2.396344691514968872e-01 -2.584909498691558838e-01 1.038505733013153076e-01 2.267255485057830811e-01 2.667379975318908691e-01 1.988949626684188843e-01 3.926657140254974365e-01 -5.493398383259773254e-02 2.265221066772937775e-02 2.686366438865661621e-01
-1.720140576362609863e-01 -2.969547547399997711e-02 2.252970449626445770e-02 -9.456668794155120850e-02 4.908632487058639526e-02 -6.663095206022262573e-02 1.375616043806076050e-01 1.503023505210876465e-02 -1.954010315239429474e-02 4.787971265614032745e-03 6.540301442146301270e-02 -2.602661214768886566e-02 -3.581153154373168945e-01 3.643075525760650635e-01 -2.007787972688674927e-01 3.166064023971557617e-01 1.999493837356567383e-01 -1.367599219083786011e-01 -2.235365286469459534e-02 -3.716281652450561523e-01 2.502143085002899170e-01 -1.603021845221519470e-02 1.189783364534378052e-01 -4.936500266194343567e-02 1.256750077009201050e-01 1.208210363984107971e-01 2.455632835626602173e-01 -3.898849012330174446e-03 2.291462421417236328e-01 1.976295374333858490e-03 1.189414411783218384e-02 3.272519409656524658e-01
-3.843204677104949951e-01 5.776224657893180847e-02 -2.644993364810943604e-02 -1.553138792514801025e-01 3.605754077434539795e-01 2.113648504018783569e-01 -2.435295879840850830e-01 -1.358426958322525024e-01 3.901495411992073059e-02 -8.464758098125457764e-02 1.059655845165252686e-01 -3.657493367791175842e-02 -1.476473733782768250e-02 -9.022808820009231567e-02 1.131093129515647888e-01 1.335133910179138184e-01 2.596611082553863525e-01 1.521343439817428589e-01 -2.352217286825180054e-01 -5.541082844138145447e-02 1.774251461029052734e-01 -1.988130509853363037e-01 2.239404171705245972e-01 -3.391546607017517090e-01 1.463890373706817627e-01 -5.066782981157302856e-02 -1.171564906835556030e-01 -4.388580471277236938e-02 -1.107859518378973007e-02 2.750482559204101562e-01 -1.031763255596160889e-01 1.547172293066978455e-02
-1.920386552810668945e-01 -1.416831761598587036e-01 -4.585221875458955765e-03 -8.518402278423309326e-02 6.702842190861701965e-03 3.864330351352691650e-01 1.188096329569816589e-01 -1.122197210788726807e-01 2.976325750350952148e-01 -1.190016493201255798e-01 2.215560078620910645e-01 6.169699504971504211e-02 -4.448659718036651611e-02 1.893555074930191040e-01 -6.850987672805786133e-02 -2.715714462101459503e-02 2.263220995664596558e-01 1.023118719458580017e-01 -1.829642653465270996e-01 -3.939041793346405029e-01 3.449602127075195312e-01 3.754796832799911499e-02 5.922032892704010010e-02 -2.136488854885101318e-01 3.231471180915832520e-01 1.245962977409362793e-01 1.199416741728782654e-01 2.862164564430713654e-02 -1.353086158633232117e-02 1.972372271120548248e-02 -6.636672466993331909e-02 -2.762498334050178528e-02
-3.066748678684234619e-01 1.090268865227699280e-01 -1.213864982128143311e-01 -2.366167455911636353e-01 2.445781826972961426e-01 -4.280145466327667236e-02 -1.171782761812210083e-01 -2.398899378022179008e-04 3.039493858814239502e-01 -1.053968444466590881e-01 2.531760632991790771e-01 -9.637463092803955078e-02 -1.939338147640228271e-01 -1.144451126456260681e-01 -2.265706472098827362e-02 -2.561135590076446533e-02 1.236016154289245605e-01 -4.394452646374702454e-02 5.351852625608444214e-02 -1.097183823585510254e-01 1.697314083576202393e-01 2.347761392593383789e-01 8.600710332393646240e-02 -1.822961121797561646e-01 1.609591841697692871e-01 1.926825568079948425e-02 1.174281835556030273e-01 -5.044109420850872993e-04 3.370660245418548584e-01 1.212589293718338013e-01 -7.194801419973373413e-02 4.347089827060699463e-01
8.562423288822174072e-02 -4.845792427659034729e-02 -1.109576821327209473e-01 8.399577438831329346e-02 2.831757068634033203e-01 2.888619601726531982e-01 1.230799183249473572e-01 -2.464385703206062317e-03 1.844521909952163696e-01 2.407273799180984497e-01 1.672632843255996704e-01 -1.641721725463867188e-01 -3.367044925689697266e-01 1.806722730398178101e-01 8.797401934862136841e-02 2.142139822244644165e-01 3.431816995143890381e-01 -2.634611427783966064e-01 -1.550663560628890991e-01 -7.927301526069641113e-02 1.036897525191307068e-01 7.809532433748245239e-02 -7.247366942465305328e-03 -1.793582141399383545e-01 8.708598464727401733e-02 1.819172203540802002e-01 -2.168676815927028656e-02 3.660091385245323181e-02 -1.568818688392639160e-01 3.022421002388000488e-01 -1.430013030767440796e-01 -1.186497230082750320e-02
-3.360323011875152588e-01 -1.855268776416778564e-01 -2.575258910655975342e-01 -5.979343131184577942e-02 1.812180876731872559e-01 8.599500358104705811e-02 -8.101429045200347900e-02 -1.867724349722266197e-03 2.218181639909744263e-01 -5.852613970637321472e-02 2.775239050388336182e-01 8.981394581496715546e-03 1.096402760595083237e-03 -2.125221341848373413e-01 8.550059795379638672e-02 1.230258345603942871e-01 8.599026501178741455e-02 1.134693026542663574e-01 -3.491929173469543457e-01 -3.691815733909606934e-01 1.086088567972183228e-01 -1.895048618316650391e-01 6.466420739889144897e-02 -2.711369097232818604e-01 6.427863985300064087e-02 -6.239661201834678650e-02 7.591913640499114990e-02 6.697107851505279541e-02 2.537234425544738770e-01 7.416093349456787109e-02 -2.038791924715042114e-01 7.073113322257995605e-02
-3.462131693959236145e-02 1.707752943038940430e-01 8.595873415470123291e-02 -1.625136733055114746e-01 1.490783691406250000e-01 5.427216738462448120e-02 -3.664154112339019775e-01 6.505047529935836792e-02 1.674896180629730225e-01 7.798660546541213989e-02 7.353167235851287842e-02 -1.816488206386566162e-01 -2.565704882144927979e-01 1.487604528665542603e-01 6.175514310598373413e-02 2.492221742868423462e-01 2.682952880859375000e-01 1.768526136875152588e-01 -1.403380483388900757e-01 -7.861998677253723145e-02 4.413705468177795410e-01 8.018129318952560425e-02 1.385079771280288696e-01 3.466613590717315674e-02 2.649804353713989258e-01 2.170998752117156982e-01 -5.841299891471862793e-02 2.508926689624786377e-01 -3.777808696031570435e-02 -4.149957746267318726e-02 2.559494785964488983e-02 8.651918172836303711e-02
1.151445694267749786e-02 -2.291673608124256134e-02 -1.631683409214019775e-01 1.093051284551620483e-01 2.855142354965209961e-01 1.605798006057739258e-01 2.395544946193695068e-01 9.955582022666931152e-02 1.259007751941680908e-01 2.748886346817016602e-01 2.745056748390197754e-01 -1.095516681671142578e-01 -2.555972635746002197e-01 9.081716835498809814e-02 1.810972094535827637e-01 1.962870657444000244e-01 2.134917676448822021e-01 -2.292136698961257935e-01 -7.473821192979812622e-02 1.449062768369913101e-02 1.867192685604095459e-01 -2.142339050769805908e-01 1.923855990171432495e-01 -2.123880535364151001e-01 3.071796298027038574e-01 3.475570678710937500e-02 -4.844829905778169632e-03 -1.696754693984985352e-01 1.085009351372718811e-01 -1.342379748821258545e-01 -2.010439038276672363e-01 3.332120180130004883e-02
-1.256241798400878906e-01 -2.528523802757263184e-01 1.371048670262098312e-02 -1.227870807051658630e-01 1.159465983510017395e-01 2.456533014774322510e-01 -2.006830275058746338e-01 4.281787574291229248e-02 2.973536252975463867e-01 5.230831354856491089e-02 2.063617557287216187e-01 7.133283466100692749e-02 -4.310579225420951843e-02 -1.093996763229370117e-01 1.220689415931701660e-01 7.987779378890991211e-02 2.326373606920242310e-01 1.984810680150985718e-01 3.258074074983596802e-02 -4.048902690410614014e-01 3.675837516784667969e-01 -1.408249735832214355e-01 4.513745009899139404e-02 -2.859106659889221191e-01 1.263247877359390259e-01 7.619896205142140388e-04 2.089545726776123047e-01 -8.619538694620132446e-02 1.081721931695938110e-01 1.506047397851943970e-01 -1.026268750429153442e-01 -7.731062918901443481e-02
-2.118439376354217529e-01 -3.083541691303253174e-01 -1.253102570772171021e-01 -9.108678251504898071e-02 1.047874689102172852e-01 1.128595247864723206e-01 -1.015359982848167419e-01 -1.707330197095870972e-01 4.620407521724700928e-02 3.785311710089445114e-03 1.377253681421279907e-01 -7.454895228147506714e-02 -4.199728742241859436e-02 1.517768204212188721e-01 -1.135848537087440491e-01 9.970961511135101318e-02 3.663197755813598633e-01 1.529451161623001099e-01 -9.617065638303756714e-02 -1.025642901659011841e-01 3.893364965915679932e-01 -1.234398707747459412e-01 1.292576342821121216e-01 -3.789318501949310303e-01 6.041816249489784241e-02 1.652713119983673096e-01 2.364827394485473633e-01 -3.148573450744152069e-03 -2.099292129278182983e-01 7.590156793594360352e-02 -2.323882132768630981e-01 5.781509727239608765e-02
1.870126575231552124e-01 -1.217587292194366455e-01 4.400227963924407959e-02 -1.375215649604797363e-01 -9.666535258293151855e-02 -8.501207828521728516e-02 1.079841330647468567e-02 -3.860028460621833801e-02 -8.374071866273880005e-02 -1.323344111442565918e-01 -2.276145108044147491e-02 -1.338726580142974854e-01 -2.695838809013366699e-01 7.341973483562469482e-02 2.552410364151000977e-01 8.130440860986709595e-02 5.254783034324645996e-01 -1.137686595320701599e-01 7.382532954216003418e-02 -5.665168538689613342e-02 1.988287419080734253e-01 -2.472848594188690186e-01 1.665107309818267822e-01 -8.869841694831848145e-02 2.875441908836364746e-01 5.531829595565795898e-02 -6.671161949634552002e-02 6.338030844926834106e-02 2.566611468791961670e-01 2.676723338663578033e-02 -3.505405485630035400e-01 2.645501680672168732e-02
-1.260821521282196045e-01 -7.589317858219146729e-02 -2.195771336555480957e-01 -1.436806768178939819e-01 3.800275027751922607e-01 1.998818218708038330e-01 -4.972603172063827515e-02 4.961765184998512268e-02 3.665120601654052734e-01 1.682439893484115601e-01 7.349203224293887615e-04 -1.609541922807693481e-01 -1.058119460940361023e-01 1.033181548118591309e-01 9.002598375082015991e-02 9.045941382646560669e-02 2.433136105537414551e-01 -3.606355190277099609e-01 -1.350395381450653076e-01 -3.001422621309757233e-02 6.349251419305801392e-02 -2.123863250017166138e-01 -5.783806368708610535e-02 -2.350186109542846680e-01 3.120021820068359375e-01 3.556000068783760071e-03 -1.234871298074722290e-01 -1.891524791717529297e-01 3.494775295257568359e-02 -8.034941554069519043e-02 -1.208719536662101746e-01 8.177503198385238647e-02
-1.636267006397247314e-01 -2.096889466047286987e-01 2.023652940988540649e-01 -1.307362411171197891e-02 2.060720324516296387e-01 1.438598334789276123e-01 1.537855565547943115e-01 4.812967777252197266e-02 9.088333696126937866e-02 4.212675243616104126e-02 1.560174822807312012e-01 -2.076548486948013306e-01 1.806182973086833954e-02 -8.740602433681488037e-02 -1.376116275787353516e-01 2.461736500263214111e-01 2.896825075149536133e-01 -2.753349542617797852e-01 -2.385872006416320801e-01 -3.439860790967941284e-02 -1.506464928388595581e-01 -3.044639527797698975e-01 1.010034829378128052e-01 -6.470760330557823181e-03 2.795380055904388428e-01 1.390049010515213013e-01 6.797995418310165405e-02 -1.150237470865249634e-01 6.236140429973602295e-02 6.524060666561126709e-02 -3.462611436843872070e-01 2.172079533338546753e-01
-6.006722524762153625e-02 -2.459100037813186646e-01 4.914573952555656433e-02 -2.682975232601165771e-01 -9.815449267625808716e-02 -3.916806355118751526e-02 1.308314055204391479e-01 -4.090578481554985046e-02 2.308488041162490845e-01 -8.786913007497787476e-02 3.537861257791519165e-02 -3.189851343631744385e-02 -1.244400888681411743e-01 1.512569338083267212e-01 -8.900558948516845703e-02 2.298797965049743652e-01 3.026993572711944580e-01 5.391221120953559875e-02 -3.294246494770050049e-01 -3.381753563880920410e-01 6.171812117099761963e-02 -3.551840409636497498e-02 2.280128449201583862e-01 -1.154924109578132629e-01 4.297901317477226257e-02 4.827607795596122742e-02 3.309099748730659485e-02 7.979567348957061768e-02 2.694594264030456543e-01 1.140897870063781738e-01 -5.942090880125761032e-03 4.289928376674652100e-01
-8.513070642948150635e-03 -1.396246533840894699e-02 -1.837368607521057129e-01 -5.224332213401794434e-02 3.636154830455780029e-01 1.073157191276550293e-01 9.452516585588455200e-02 1.667677015066146851e-01 2.643229067325592041e-01 2.316348552703857422e-01 1.121099293231964111e-01 -1.536998748779296875e-01 -2.192427814006805420e-01 -4.087194055318832397e-02 9.695945680141448975e-02 1.742777973413467407e-01 2.678886950016021729e-01 -1.607397496700286865e-01 -3.855903744697570801e-01 -1.041598990559577942e-01 2.332682758569717407e-01 3.311500325798988342e-02 5.904591456055641174e-02 -6.711086630821228027e-02 2.167526334524154663e-01 -1.230566203594207764e-02 -1.084024757146835327e-01 -2.847296893596649170e-01 -8.152499049901962280e-02 -1.691857725381851196e-01 -6.969255208969116211e-02 1.811767667531967163e-01
-7.018885016441345215e-02 3.195791691541671753e-02 1.161701306700706482e-01 -1.447127610445022583e-01 -1.608072370290756226e-01 -6.131936609745025635e-02 9.999319911003112793e-02 -4.269036650657653809e-02 2.429545074701309204e-01 9.936154820024967194e-03 2.287583947181701660e-01 -1.119277626276016235e-01 -2.371798604726791382e-01 -2.155174314975738525e-01 9.972155839204788208e-02 1.111184954643249512e-01 1.176687479019165039e-01 -3.527732491493225098e-01 -7.003916054964065552e-02 -8.380498737096786499e-02 1.421397179365158081e-01 -2.142306230962276459e-02 1.577036231756210327e-01 -8.531975001096725464e-02 -5.534400045871734619e-02 3.293121457099914551e-01 5.776616558432579041e-02 -1.949672996997833252e-01 -2.775053307414054871e-02 3.082170486450195312e-01 -4.573589861392974854e-01 9.141826629638671875e-02
5.564394220709800720e-02 -3.965026512742042542e-02 -1.161363944411277771e-01 -1.753399223089218140e-01 9.158738888800144196e-03 8.573059737682342529e-02 -2.171719223260879517e-01 -5.428729206323623657e-02 2.580842673778533936e-01 -5.602879449725151062e-02 1.140589360147714615e-03 -1.014487445354461670e-01 -2.389241605997085571e-01 3.476841449737548828e-01 -1.879106014966964722e-01 -1.334578394889831543e-01 4.243341386318206787e-01 -1.111982762813568115e-01 2.254074439406394958e-02 -1.010165587067604065e-01 3.670574724674224854e-01 -8.877070248126983643e-02 2.102394998073577881e-01 -1.772809401154518127e-02 3.009206354618072510e-01 1.448586583137512207e-01 1.652371287345886230e-01 6.217562034726142883e-02 -5.830053612589836121e-02 1.885526031255722046e-01 7.973048090934753418e-02 6.440227478742599487e-02
-1.031293347477912903e-01 2.306406646966934204e-01 -3.805214539170265198e-03 -4.914198070764541626e-02 -2.795656397938728333e-02 6.341478228569030762e-02 -8.678207546472549438e-02 5.764035135507583618e-02 -1.657553017139434814e-01 -9.251067042350769043e-02 -2.557072341442108154e-01 1.286421716213226318e-01 5.366489291191101074e-02 6.446935236454010010e-02 1.329705566167831421e-01 3.097684383392333984e-01 2.307835817337036133e-01 -2.912391126155853271e-01 -1.812901049852371216e-01 -3.693024218082427979e-01 2.748194038867950439e-01 -2.726988792419433594e-01 5.413655308075249195e-04 -2.678993046283721924e-01 1.251100152730941772e-01 -3.853665664792060852e-02 9.709934890270233154e-02 -1.593916676938533783e-02 -1.453100740909576416e-01 -1.197137311100959778e-02 -1.961488127708435059e-01 2.527773678302764893e-01
-4.306121543049812317e-02 -2.961092889308929443e-01 1.467352807521820068e-01 -1.966681927442550659e-01 -2.427762374281883240e-02 -2.396084554493427277e-02 -3.488276302814483643e-01 1.577291190624237061e-01 1.026123166084289551e-01 -3.641854599118232727e-02 -1.101230550557374954e-02 -1.011216416954994202e-01 -3.584581315517425537e-01 3.134582191705703735e-02 -1.291630864143371582e-01 6.387653946876525879e-02 3.044134378433227539e-01 -3.018371164798736572e-01 -2.099601328372955322e-01 -1.363127976655960083e-01 -5.531443655490875244e-02 -1.440995335578918457e-01 1.080579012632369995e-01 3.020973131060600281e-02 3.073162734508514404e-01 -9.312406927347183228e-02 5.507666990160942078e-02 1.295980662107467651e-01 1.836380511522293091e-01 1.444829553365707397e-01 -1.294519901275634766e-01 2.300880998373031616e-01
-2.863797545433044434e-01 -2.288900762796401978e-01 6.553143262863159180e-02 9.178389795124530792e-03 -5.899704992771148682e-02 1.306533664464950562e-01 -2.913913130760192871e-01 -9.901733696460723877e-02 1.970383971929550171e-01 -9.765325486660003662e-02 7.787231355905532837e-02 1.293728221207857132e-02 -2.336691766977310181e-01 2.059667855501174927e-01 -7.979600131511688232e-02 3.396624624729156494e-01 1.728179305791854858e-01 5.438588932156562805e-02 -1.377778053283691406e-01 -4.071217402815818787e-02 3.900530636310577393e-01 -2.808932363986968994e-01 2.318194136023521423e-02 3.699206747114658356e-03 -8.036685734987258911e-02 1.125217229127883911e-01 -4.750363063067197800e-03 2.534078359603881836e-01 1.397566497325897217e-01 -8.133504539728164673e-02 -2.778783142566680908e-01 -2.864024043083190918e-02
-5.567031353712081909e-02 -1.799643039703369141e-01 -5.638480558991432190e-02 -2.803554832935333252e-01 1.615120321512222290e-01 2.170003205537796021e-01 -1.272737681865692139e-01 -2.680037915706634521e-01 2.672031223773956299e-01 -1.656316779553890228e-02 -4.694903269410133362e-02 2.138687372207641602e-01 -1.174482330679893494e-01 -5.720689147710800171e-02 1.346593350172042847e-01 3.557535409927368164e-01 1.904818601906299591e-02 9.783117473125457764e-02 -2.306747138500213623e-01 -2.346833348274230957e-01 -7.147858291864395142e-02 -5.367482826113700867e-02 8.587379753589630127e-02 -2.879254817962646484e-01 2.679590284824371338e-01 8.524183928966522217e-02 -7.581533491611480713e-02 -4.509042575955390930e-02 1.293689906597137451e-01 1.394573301076889038e-01 -1.226502209901809692e-01 2.925671935081481934e-01
-2.074419260025024414e-01 -1.937683373689651489e-01 -4.609104618430137634e-02 -1.260505020618438721e-01 1.366965286433696747e-02 7.741850614547729492e-02 -4.838071390986442566e-02 -8.159354329109191895e-02 1.642410457134246826e-01 -2.439041249454021454e-02 1.170881763100624084e-01 -9.146213531494140625e-02 -1.183483079075813293e-01 -1.233773864805698395e-02 7.617311179637908936e-02 7.794082164764404297e-02 3.873660266399383545e-01 2.683010511100292206e-02 4.360520467162132263e-02 -2.124947756528854370e-01 8.540090918540954590e-02 1.697751581668853760e-01 -9.429156780242919922e-02 -3.997582793235778809e-01 -3.763810917735099792e-02 -1.146520301699638367e-02 3.826275765895843506e-01 -1.351070851087570190e-01 3.876540064811706543e-01 2.842335402965545654e-01 7.879748940467834473e-02 6.654158979654312134e-02
-5.349784344434738159e-02 -2.805301249027252197e-01 -1.866584122180938721e-01 -1.620376408100128174e-01 -1.736988127231597900e-01 -1.363035738468170166e-01 -3.533351793885231018e-02 -2.955240309238433838e-01 4.450027644634246826e-02 3.286467492580413818e-01 1.012024953961372375e-01 9.134591370820999146e-02 -2.482347041368484497e-01 6.051507964730262756e-02 -1.558671891689300537e-02 7.419009506702423096e-02 2.235998064279556274e-01 4.346970235928893089e-04 2.926896139979362488e-02 -8.815710246562957764e-02 1.146644204854965210e-01 -3.542796075344085693e-01 1.088596805930137634e-01 -3.628714978694915771e-01 2.227198332548141479e-02 6.852054595947265625e-02 -2.880869992077350616e-02 1.650121761485934258e-03 -1.932550780475139618e-02 2.718470990657806396e-02 -5.845281854271888733e-02 4.111441075801849365e-01
1.231112182140350342e-01 -1.816213428974151611e-01 -1.681104153394699097e-01 -2.845237217843532562e-02 3.199485242366790771e-01 -5.959069356322288513e-02 -2.188215255737304688e-01 1.691330075263977051e-01 1.478116065263748169e-01 2.641809545457363129e-02 -1.207512617111206055e-01 -4.056716337800025940e-02 -1.093968451023101807e-01 -2.019929699599742889e-02 1.134218275547027588e-01 5.895523354411125183e-02 3.489297628402709961e-01 8.638049662113189697e-02 -5.272976309061050415e-02 -1.909939199686050415e-01 2.776447832584381104e-01 1.384923700243234634e-02 -1.247470006346702576e-01 -1.202906891703605652e-01 1.361208111047744751e-01 3.357058763504028320e-02 8.446633815765380859e-02 7.848314195871353149e-02 1.513141095638275146e-01 4.168844819068908691e-01 1.264376044273376465e-01 3.892085552215576172e-01
-1.984146237373352051e-01 1.049494668841362000e-01 6.597012281417846680e-02 6.283000111579895020e-02 1.264601945877075195e-01 1.385844349861145020e-01 -1.888502836227416992e-01 2.742452546954154968e-02 2.780480980873107910e-01 2.861579656600952148e-01 3.077011406421661377e-01 3.280979581177234650e-03 -4.053496941924095154e-02 -1.416049748659133911e-01 7.261087745428085327e-02 1.838596016168594360e-01 2.606422901153564453e-01 2.591997981071472168e-01 -6.281195580959320068e-02 -2.766022980213165283e-01 2.784881591796875000e-01 -3.079259581863880157e-02 2.438947856426239014e-01 -3.058028817176818848e-01 1.667584627866744995e-01 4.953145980834960938e-02 3.592222183942794800e-02 5.255092680454254150e-02 2.233784943819046021e-01 2.185243926942348480e-02 -5.506676435470581055e-02 1.422846019268035889e-01
-1.250831037759780884e-01 -2.516827285289764404e-01 -1.126327216625213623e-01 -2.405891008675098419e-02 2.401483654975891113e-01 7.623196393251419067e-02 1.581804454326629639e-01 -4.454348981380462646e-02 6.679826974868774414e-02 5.814602598547935486e-02 8.099911361932754517e-02 -2.424401938915252686e-01 -1.471983455121517181e-02 1.369818598031997681e-01 1.392792612314224243e-01 -6.643690168857574463e-02 2.987430691719055176e-01 1.135249063372612000e-02 -2.496774792671203613e-01 -1.165693104267120361e-01 5.003685951232910156e-01 1.565575897693634033e-01 2.202254086732864380e-01 -1.750732213258743286e-02 1.090407893061637878e-01 3.498971462249755859e-01 2.305924193933606148e-03 -2.188032120466232300e-02 6.312028318643569946e-02 2.197972238063812256e-01 -1.102888509631156921e-01 1.141673177480697632e-01
-2.375309765338897705e-01 -1.193558499217033386e-01 -5.808980669826269150e-03 2.370063811540603638e-01 -2.419769950211048126e-02 2.265677899122238159e-01 1.076699420809745789e-02 -1.546833012253046036e-02 1.950808614492416382e-01 1.734825968742370605e-02 1.933518499135971069e-01 7.698218524456024170e-02 1.270281244069337845e-02 -1.731213927268981934e-01 8.595609664916992188e-02 1.180457845330238342e-01 1.906946599483489990e-01 1.520634144544601440e-01 -2.540769428014755249e-02 -4.049285948276519775e-01 5.336349010467529297e-01 -9.822531789541244507e-02 7.262718677520751953e-02 -1.310311406850814819e-01 2.168887108564376831e-01 -3.938753157854080200e-02 1.303627938032150269e-01 8.618665859103202820e-03 1.619502604007720947e-01 8.951257169246673584e-02 -2.087554037570953369e-01 -5.736367031931877136e-02
-3.717969059944152832e-01 -1.719474941492080688e-01 1.002950370311737061e-01 1.656599193811416626e-01 3.916679322719573975e-02 3.806816041469573975e-01 -9.061881899833679199e-02 -4.970758408308029175e-02 3.126275241374969482e-01 7.055925205349922180e-03 9.439804404973983765e-02 -2.305205166339874268e-02 -1.055454164743423462e-01 -1.108455881476402283e-01 -9.089722484350204468e-02 1.588575243949890137e-01 1.969442069530487061e-01 1.225885599851608276e-01 -1.361972540616989136e-01 -2.521802484989166260e-01 2.877431809902191162e-01 -1.411287486553192139e-01 6.697104126214981079e-02 -3.407323062419891357e-01 1.373974084854125977e-01 -6.356086581945419312e-02 2.421601414680480957e-01 -6.191125884652137756e-02 9.775467216968536377e-02 -6.167934089899063110e-02 -2.277680113911628723e-02 1.219941005110740662e-01
-1.149993315339088440e-01 1.507518887519836426e-01 -2.351616919040679932e-01 6.639231741428375244e-02 -5.551959201693534851e-02 -1.241283565759658813e-01 -2.638614177703857422e-01 1.401176154613494873e-01 1.668638586997985840e-01 -1.367654949426651001e-01 6.409661471843719482e-02 -2.525309324264526367e-01 -9.427318722009658813e-02 -2.058589011430740356e-01 1.559739410877227783e-01 3.202806711196899414e-01 2.431554496288299561e-01 -3.796369135379791260e-01 -2.502431161701679230e-02 -1.917510665953159332e-02 9.089349955320358276e-02 2.303362786769866943e-01 2.997463941574096680e-02 -1.332537531852722168e-01 8.021604269742965698e-02 6.012869998812675476e-02 1.839473992586135864e-01 2.889543958008289337e-02 2.269126921892166138e-01 5.711540579795837402e-02 -3.456191718578338623e-01 2.919886447489261627e-02
-1.170678660273551941e-01 -1.922972947359085083e-01 1.404251158237457275e-01 -1.085257232189178467e-01 9.772747009992599487e-02 1.913509368896484375e-01 -4.226724430918693542e-02 -2.414812892675399780e-02 1.809037923812866211e-01 2.198894321918487549e-02 1.091445833444595337e-01 -1.392223984003067017e-01 -5.676449462771415710e-02 -1.016238108277320862e-01 2.819367945194244385e-01 3.021444976329803467e-01 2.181420773267745972e-01 -4.346333742141723633e-01 -3.284501433372497559e-01 -1.154396533966064453e-01 1.265791505575180054e-01 4.043973609805107117e-02 8.628868311643600464e-02 2.695912867784500122e-02 1.820988059043884277e-01 1.598559319972991943e-01 -3.230517208576202393e-01 -6.146434228867292404e-03 1.017740592360496521e-01 -4.441096633672714233e-02 -1.733475774526596069e-01 -1.772793680429458618e-01
-7.768274098634719849e-02 -1.565293073654174805e-01 -1.739390045404434204e-01 -3.517374768853187561e-02 2.096584588289260864e-01 1.036963686347007751e-01 -1.814097352325916290e-02 4.680082201957702637e-02 -2.532946504652500153e-02 -1.520904060453176498e-02 -5.005505681037902832e-02 -1.410537958145141602e-01 -3.318184614181518555e-01 -6.888894736766815186e-02 -1.173846945166587830e-01 2.520862221717834473e-01 2.265112102031707764e-01 -3.794315755367279053e-01 -3.741596043109893799e-01 1.000461205840110779e-01 1.212089508771896362e-01 -1.394550949335098267e-01 -2.064544111490249634e-01 9.374207258224487305e-02 3.607172369956970215e-01 4.254902526736259460e-02 -1.030833423137664795e-01 -8.032939583063125610e-02 -5.389235168695449829e-02 -8.570854365825653076e-02 -2.638646662235260010e-01 7.470286637544631958e-02
-1.619934104382991791e-02 -1.543923169374465942e-01 -1.232326999306678772e-01 -8.171412348747253418e-02 1.094769537448883057e-01 3.580817580223083496e-01 -5.697616934776306152e-02 -2.591840028762817383e-01 1.315905749797821045e-01 -9.168295562267303467e-02 1.205643732100725174e-02 1.540212482213973999e-01 -2.658236622810363770e-01 -1.710072010755538940e-01 1.338300555944442749e-01 3.143535554409027100e-01 1.949255913496017456e-01 1.466966569423675537e-01 -2.039057761430740356e-01 -1.825720816850662231e-01 2.101589180529117584e-02 -1.411535888910293579e-01 8.380895853042602539e-02 -3.099139034748077393e-01 1.550762355327606201e-01 -2.269500195980072021e-01 1.396386027336120605e-01 5.682842433452606201e-02 1.485200524330139160e-01 1.681811213493347168e-01 -2.528176903724670410e-01 8.232218027114868164e-02
1.346855014562606812e-01 -2.837556004524230957e-01 8.742459863424301147e-02 -2.567149400711059570e-01 -3.405010700225830078e-02 6.496194750070571899e-02 -2.790720164775848389e-01 1.846875436604022980e-02 7.845384627580642700e-02 1.752900928258895874e-01 -1.615170985460281372e-01 -1.629975885152816772e-01 -2.378575950860977173e-01 1.537726223468780518e-01 -2.289813244715332985e-03 1.479841768741607666e-01 3.548418283462524414e-01 -3.415061533451080322e-01 -1.591418683528900146e-01 -3.227760791778564453e-01 8.066706359386444092e-02 -5.392032116651535034e-02 1.217067614197731018e-01 -1.226008590310811996e-02 7.554244250059127808e-02 -6.762934476137161255e-02 -7.163731753826141357e-02 1.119582876563072205e-01 1.978492364287376404e-02 2.402451187372207642e-01 -1.889328956604003906e-01 1.853432059288024902e-01
3.252148628234863281e-02 -6.011212617158889771e-02 4.759943485260009766e-02 -2.154638320207595825e-01 -2.259433828294277191e-02 -5.477367714047431946e-02 -1.665507555007934570e-01 2.237029075622558594e-01 2.762325294315814972e-02 5.116857215762138367e-02 1.452628970146179199e-01 -1.798272877931594849e-02 -2.696452736854553223e-01 2.256276160478591919e-01 -4.961474984884262085e-02 -2.795661091804504395e-01 2.404877394437789917e-01 1.625433862209320068e-01 -1.214077994227409363e-01 -4.436639845371246338e-01 2.002368271350860596e-01 -1.042424589395523071e-01 -9.590426087379455566e-02 8.360491693019866943e-02 1.386530250310897827e-01 1.748629808425903320e-01 -1.292178034782409668e-01 -8.317556232213973999e-02 1.790152490139007568e-01 1.134317889809608459e-01 -1.895906180143356323e-01 3.450341522693634033e-01
-3.023059070110321045e-01 -2.583835721015930176e-01 -1.012024357914924622e-01 -1.247521210461854935e-02 2.877982854843139648e-01 3.690338730812072754e-01 -1.543110311031341553e-01 -5.945007782429456711e-03 4.332672804594039917e-02 1.495850533246994019e-01 -3.395712375640869141e-02 -1.138451695442199707e-01 -1.761790812015533447e-01 9.908279031515121460e-02 -6.830088794231414795e-02 -2.327343821525573730e-01 3.937889635562896729e-01 1.704992949962615967e-01 -6.180449947714805603e-02 -3.911391645669937134e-02 2.133684605360031128e-01 1.417939811944961548e-01 2.472673952579498291e-01 -4.347257316112518311e-02 3.929560631513595581e-02 5.441956222057342529e-02 1.152525618672370911e-01 8.493595570325851440e-02 9.826765209436416626e-02 1.336598247289657593e-01 -4.847179353237152100e-02 2.784080505371093750e-01
-1.713673323392868042e-01 -1.438166350126266479e-01 4.543444514274597168e-02 -5.769870430231094360e-02 -4.392160847783088684e-02 2.514381147921085358e-02 -1.997663974761962891e-01 -6.724955886602401733e-02 1.702887266874313354e-01 -1.189141795039176941e-01 1.563472747802734375e-01 1.240581795573234558e-01 -2.450734563171863556e-02 -6.284905225038528442e-02 2.137510478496551514e-02 3.372294902801513672e-01 3.313649818301200867e-02 1.692114770412445068e-01 1.652847416698932648e-02 -3.381623923778533936e-01 2.773339748382568359e-01 -5.676815751940011978e-03 1.455415487289428711e-01 -3.798239827156066895e-01 2.601040899753570557e-01 2.267057746648788452e-01 -6.207243725657463074e-02 -2.547725103795528412e-02 3.929260969161987305e-01 8.925579488277435303e-02 -1.380174756050109863e-01 6.442537158727645874e-02
1.158997565507888794e-01 -1.056017652153968811e-01 -1.444326639175415039e-01 -1.175260357558727264e-02 7.801720499992370605e-02 6.594710797071456909e-02 -2.404883056879043579e-01 -7.551366835832595825e-02 1.763180345296859741e-01 1.873273104429244995e-01 5.568123608827590942e-02 1.539236456155776978e-01 -3.604413866996765137e-01 4.115466400980949402e-02 -6.196319684386253357e-02 -9.337860345840454102e-02 3.007573485374450684e-01 7.622876763343811035e-02 7.464361190795898438e-02 -1.215029433369636536e-01 3.285382390022277832e-01 -1.279473155736923218e-01 2.048798501491546631e-01 -2.902520596981048584e-01 6.235866621136665344e-02 -2.078421227633953094e-02 -3.047604560852050781e-01 2.109936624765396118e-01 3.294995799660682678e-02 1.818234622478485107e-01 -7.258991897106170654e-02 3.082821071147918701e-01
-7.145332545042037964e-02 -1.746896803379058838e-01 -4.995082318782806396e-02 -9.321318566799163818e-02 4.185736924409866333e-02 1.238032579421997070e-01 -5.713517591357231140e-02 -3.208926320075988770e-01 5.928619205951690674e-02 1.817340701818466187e-01 2.029589265584945679e-01 2.175706438720226288e-02 -1.197521910071372986e-01 -5.480374768376350403e-02 2.219847887754440308e-01 -1.197441220283508301e-01 1.119668558239936829e-01 1.979476660490036011e-01 -1.198348104953765869e-01 -6.107564643025398254e-02 3.903173208236694336e-01 -1.863145232200622559e-01 9.926660358905792236e-02 -3.509646356105804443e-01 3.724493980407714844e-01 -2.583716437220573425e-02 -8.452609181404113770e-02 -2.047287672758102417e-01 2.658541202545166016e-01 1.381643209606409073e-02 -1.443121433258056641e-01 -2.587563544511795044e-02
-6.629811227321624756e-02 -1.809328794479370117e-01 -9.752060472965240479e-02 -5.974217504262924194e-02 1.130688115954399109e-01 -1.414483487606048584e-01 7.534966617822647095e-02 8.313979953527450562e-02 -1.713285893201828003e-01 -9.604978561401367188e-02 1.766975224018096924e-02 -7.305700331926345825e-02 -2.067844867706298828e-01 7.662138342857360840e-02 -9.573922306299209595e-02 1.281892061233520508e-01 2.564029693603515625e-01 5.319149047136306763e-02 -1.128964796662330627e-01 2.965378388762474060e-02 4.015134871006011963e-01 -1.728711426258087158e-01 8.729685842990875244e-02 -1.267601847648620605e-01 3.840991258621215820e-01 1.216272562742233276e-01 1.284592300653457642e-01 1.798150688409805298e-01 4.796116799116134644e-02 3.193405866622924805e-01 -2.026139795780181885e-01 3.639696240425109863e-01
4.057883843779563904e-02 -2.486224770545959473e-01 -7.891580462455749512e-02 2.704173699021339417e-02 1.702266186475753784e-01 8.641613274812698364e-02 -1.133662015199661255e-01 9.645172953605651855e-02 1.015998795628547668e-01 4.539681077003479004e-01 8.058062940835952759e-02 -1.031213700771331787e-01 -1.097100451588630676e-01 -8.381829410791397095e-02 1.263825297355651855e-01 7.068245112895965576e-02 1.164154037833213806e-01 -2.720032930374145508e-01 -1.565679758787155151e-01 -6.663372367620468140e-02 2.292953729629516602e-01 -2.571935951709747314e-02 2.367387264966964722e-01 -2.156688868999481201e-01 3.513247370719909668e-01 6.540317833423614502e-02 -1.911030709743499756e-01 -3.386009335517883301e-01 4.079541191458702087e-02 -5.475515872240066528e-02 -2.007623910903930664e-01 3.578703850507736206e-02
5.266727879643440247e-02 -2.899273931980133057e-01 -4.049290902912616730e-03 -1.217209622263908386e-01 2.040919214487075806e-01 5.044345185160636902e-02 -3.139527142047882080e-01 -4.691793769598007202e-02 5.538233369588851929e-02 -7.079321146011352539e-02 1.034598872065544128e-01 -8.165814727544784546e-02 -2.173600941896438599e-01 3.641927614808082581e-02 1.843944042921066284e-01 2.743310928344726562e-01 -4.763264954090118408e-02 7.170715183019638062e-02 -2.336240410804748535e-01 -3.052584230899810791e-01 1.773009151220321655e-01 -1.134576201438903809e-01 -5.208210647106170654e-02 -4.872329235076904297e-01 1.836173981428146362e-02 3.417947515845298767e-02 -6.228141486644744873e-02 -8.598090708255767822e-02 1.227188780903816223e-01 1.667260974645614624e-01 -2.733285129070281982e-01 -1.246329024434089661e-02
1.026501953601837158e-01 -2.453605681657791138e-01 -6.363475322723388672e-02 -2.538032233715057373e-01 -2.162406891584396362e-01 -1.536428462713956833e-03 -3.029815852642059326e-01 -3.308752179145812988e-02 -1.975451782345771790e-02 -1.693236380815505981e-01 -9.559580683708190918e-02 -3.202949166297912598e-01 -3.078213334083557129e-01 1.079744249582290649e-01 5.422345362603664398e-03 -8.991764485836029053e-02 3.458482325077056885e-01 -2.497010529041290283e-01 -2.300900779664516449e-02 -1.839987784624099731e-01 1.471222788095474243e-01 -8.891671895980834961e-02 6.608929950743913651e-03 -4.845695197582244873e-02 2.279754728078842163e-01 -3.178950771689414978e-02 -4.420011863112449646e-02 -7.731617242097854614e-02 1.342436075210571289e-01 7.043336331844329834e-02 -3.383804559707641602e-01 1.383382380008697510e-01
-1.985950171947479248e-01 -1.315530836582183838e-01 1.195753812789916992e-01 4.278196766972541809e-02 2.414981573820114136e-01 2.329356074333190918e-01 4.694285802543163300e-03 2.838962338864803314e-02 3.316437304019927979e-01 3.163096010684967041e-01 2.074429392814636230e-02 4.763589799404144287e-02 -2.497372925281524658e-01 -2.010705508291721344e-02 3.198665007948875427e-02 1.969507336616516113e-01 2.306908816099166870e-01 -3.218010067939758301e-01 -2.611930668354034424e-01 1.299502551555633545e-01 9.302399307489395142e-02 -5.346474051475524902e-02 -1.171068698167800903e-01 -1.532667577266693115e-01 3.162037134170532227e-01 -1.076001375913619995e-01 -1.095505654811859131e-01 -1.555615067481994629e-01 1.570907384157180786e-01 -1.177320256829261780e-02 -1.078043654561042786e-01 1.535946130752563477e-01
-2.529724240303039551e-01 1.223113536834716797e-01 -2.048227041959762573e-01 4.103318601846694946e-02 -4.965954646468162537e-02 2.481088638305664062e-01 -2.375927567481994629e-01 -1.542704999446868896e-01 2.586591839790344238e-01 8.645825833082199097e-02 1.959390789270401001e-01 5.158585309982299805e-02 -4.328125715255737305e-02 -1.322122812271118164e-01 1.672891341149806976e-02 8.747638761997222900e-02 4.042610153555870056e-02 1.364753395318984985e-01 -9.832986444234848022e-02 -5.134794712066650391e-01 2.955463528633117676e-01 -9.911163151264190674e-02 -1.516119949519634247e-02 -1.945200562477111816e-01 2.284024506807327271e-01 7.809972763061523438e-02 1.654179245233535767e-01 -9.586205333471298218e-02 1.745394617319107056e-01 9.845163673162460327e-02 -1.680658943951129913e-02 1.622638702392578125e-01
5.712322145700454712e-02 -2.562680840492248535e-01 3.515196219086647034e-02 -1.709189414978027344e-01 1.152193248271942139e-01 3.794481456279754639e-01 -1.044148281216621399e-01 1.367202680557966232e-02 4.004928767681121826e-01 -2.726380340754985809e-02 1.586995124816894531e-01 -1.468593999743461609e-02 -4.346319660544395447e-02 -8.864742517471313477e-02 -2.208540774881839752e-02 7.701446861028671265e-02 1.665400266647338867e-01 1.929084807634353638e-01 -3.544794917106628418e-01 -3.233183026313781738e-01 9.255416691303253174e-02 -1.581286042928695679e-01 4.745842888951301575e-03 -2.387059181928634644e-01 -4.727425426244735718e-02 -4.266004543751478195e-03 -3.967571631073951721e-02 1.560688298195600510e-02 1.173544228076934814e-01 1.788807809352874756e-01 -3.063524067401885986e-01 -1.252685859799385071e-02
-1.354659646749496460e-01 -9.634593874216079712e-02 -1.954146772623062134e-01 -2.253808826208114624e-01 1.764812022447586060e-01 2.671687304973602295e-01 -4.435084760189056396e-02 1.995613276958465576e-01 2.133449614048004150e-01 3.092485480010509491e-02 1.877955198287963867e-01 1.902738772332668304e-02 -7.178451865911483765e-02 8.244601078331470490e-03 1.271447986364364624e-01 2.874668240547180176e-01 4.409768804907798767e-02 2.514369487762451172e-01 -3.180205225944519043e-01 -3.498449027538299561e-01 8.366912603378295898e-02 -2.993920147418975830e-01 1.142834126949310303e-01 -1.806254386901855469e-01 1.860700696706771851e-01 5.847542732954025269e-02 7.454581558704376221e-02 9.125482290983200073e-02 2.580189891159534454e-02 1.720442920923233032e-01 -1.960833817720413208e-01 -3.584900498390197754e-02
-2.685371339321136475e-01 -6.939829885959625244e-02 2.490079216659069061e-02 5.661989375948905945e-02 8.625255525112152100e-02 5.628556758165359497e-02 -2.182558774948120117e-01 -8.797225356101989746e-02 5.376741662621498108e-02 -8.730684220790863037e-02 4.438618421554565430e-01 -8.728994429111480713e-02 -3.884459659457206726e-02 8.117150515317916870e-02 1.489177793264389038e-01 4.939047247171401978e-02 1.773981153964996338e-01 2.004638463258743286e-01 -8.274236321449279785e-02 -1.471375375986099243e-01 3.195178210735321045e-01 -3.794120624661445618e-02 1.415449567139148712e-02 -2.922087311744689941e-01 3.906004428863525391e-01 -4.679825901985168457e-02 3.218742012977600098e-01 7.191014289855957031e-02 5.384906753897666931e-02 1.118386313319206238e-01 -1.567625403404235840e-01 1.123368814587593079e-01
6.296592950820922852e-02 -4.757833480834960938e-02 -3.437964618206024170e-02 -1.993140578269958496e-01 1.742599159479141235e-02 2.292418628931045532e-01 -2.761724889278411865e-01 -5.618680268526077271e-02 -6.631421856582164764e-03 -3.319395333528518677e-02 5.707199126482009888e-02 -8.337563276290893555e-02 -8.023519068956375122e-02 1.546640098094940186e-01 -9.623257070779800415e-02 3.286452591419219971e-01 2.333730906248092651e-01 2.234613597393035889e-01 -2.510869204998016357e-01 -3.412986695766448975e-01 2.858426654711365700e-03 -3.109496086835861206e-02 5.104248970746994019e-02 -1.736084669828414917e-01 -4.966046288609504700e-02 2.162667214870452881e-01 -1.452245414257049561e-01 -3.060821890830993652e-01 3.094867467880249023e-01 2.338177114725112915e-01 -2.063996717333793640e-02 1.704637110233306885e-01
5.435138195753097534e-02 9.555777534842491150e-03 1.040650308132171631e-01 -2.893577516078948975e-01 -1.972053945064544678e-01 -3.041227348148822784e-02 -1.520263850688934326e-01 -7.927673868834972382e-03 9.395457804203033447e-02 3.093567788600921631e-01 1.333176791667938232e-01 2.534531950950622559e-01 8.927942253649234772e-03 -9.703417308628559113e-03 -2.476486265659332275e-01 3.393819928169250488e-01 1.153666079044342041e-01 -1.185512989759445190e-01 -3.070690035820007324e-01 -1.569647490978240967e-01 2.523559629917144775e-01 3.377147391438484192e-02 -7.566533237695693970e-02 -1.154427826404571533e-01 1.686061359941959381e-02 2.258200012147426605e-02 -1.526839472353458405e-02 8.811040967702865601e-02 3.240767717361450195e-01 2.385533004999160767e-01 -2.628229260444641113e-01 7.882147282361984253e-02
1.450340449810028076e-01 2.627519071102142334e-01 -1.134484261274337769e-01 -6.832186132669448853e-02 -1.063934117555618286e-01 2.449807375669479370e-01 -1.579867750406265259e-01 4.338106885552406311e-02 2.085084021091461182e-01 8.138862252235412598e-02 5.918969213962554932e-02 -2.853347957134246826e-01 3.983164951205253601e-02 3.019344210624694824e-01 1.309948265552520752e-01 5.954417865723371506e-03 1.431652754545211792e-01 -2.603101730346679688e-01 -3.775703161954879761e-02 -2.853912115097045898e-01 1.918619722127914429e-01 7.011959701776504517e-02 -1.028666459023952484e-02 5.990966409444808960e-02 2.473815679550170898e-01 -2.979667857289314270e-02 -2.436224967241287231e-01 1.051595881581306458e-01 2.882103323936462402e-01 7.968372851610183716e-02 -1.379713118076324463e-01 3.028947114944458008e-01
2.103063315153121948e-01 -2.390204221010208130e-01 -2.173451334238052368e-01 -2.300755381584167480e-01 -6.310544908046722412e-03 -1.187558844685554504e-02 -2.998055815696716309e-01 1.663715094327926636e-01 -1.231769174337387085e-01 -1.798989027738571167e-01 1.345192641019821167e-01 -5.529014393687248230e-02 -2.788987755775451660e-01 6.414353102445602417e-02 7.086977362632751465e-02 -2.910404698923230171e-03 2.246989011764526367e-01 -5.362142994999885559e-02 -1.672856360673904419e-01 -4.243942201137542725e-01 2.243184298276901245e-01 7.773810066282749176e-03 4.339890554547309875e-02 6.457147747278213501e-02 1.006815284490585327e-01 5.660458654165267944e-02 -1.788814365863800049e-01 5.642049014568328857e-02 1.381028145551681519e-01 -5.422275979071855545e-03 -3.627978265285491943e-01 8.925305306911468506e-02
-2.839376926422119141e-01 -3.165126740932464600e-01 7.861030846834182739e-02 1.336568892002105713e-01 1.454888731241226196e-01 2.205734699964523315e-01 8.974583819508552551e-03 2.564004622399806976e-02 5.452344566583633423e-02 1.073329448699951172e-01 1.797095537185668945e-01 5.707727745175361633e-02 -1.863487362861633301e-01 -2.054628878831863403e-01 -2.103930572047829628e-03 2.008105516433715820e-01 2.778678238391876221e-01 1.245541647076606750e-01 -1.199256107211112976e-01 -4.485241472721099854e-01 2.136650532484054565e-01 9.723910689353942871e-02 -5.747396871447563171e-02 -5.456956848502159119e-02 2.751225531101226807e-01 -7.970552891492843628e-03 9.026150405406951904e-02 -1.090824902057647705e-01 -2.364781349897384644e-01 1.618968695402145386e-01 -4.152178391814231873e-02 8.917853236198425293e-02
1.915692239999771118e-01 -6.072400882840156555e-02 -1.444660276174545288e-01 -2.261275798082351685e-01 -1.983956247568130493e-01 2.051401585340499878e-01 3.230203175917267799e-03 -8.486358821392059326e-02 -6.499353796243667603e-02 8.490121364593505859e-02 2.645394019782543182e-02 -1.208647936582565308e-01 -4.350164830684661865e-01 -1.678524911403656006e-01 -5.412457883358001709e-02 3.492300212383270264e-01 2.588338553905487061e-01 -1.262592077255249023e-01 1.311558485031127930e-02 -1.478673219680786133e-01 1.466050893068313599e-01 -1.352813243865966797e-01 1.073618531227111816e-01 2.455947734415531158e-02 4.616754949092864990e-01 -8.566059917211532593e-02 -6.427296437323093414e-03 -7.390435785055160522e-03 1.246298700571060181e-01 9.896811842918395996e-02 -4.180955141782760620e-02 1.592438071966171265e-01
4.024706035852432251e-02 -6.610544025897979736e-02 -1.837051957845687866e-01 4.469011723995208740e-02 3.260466754436492920e-01 1.207838431000709534e-01 4.515740275382995605e-02 4.156982526183128357e-02 2.134224772453308105e-01 4.296793937683105469e-01 1.808601915836334229e-01 -1.819175183773040771e-01 -2.263417840003967285e-01 7.892698794603347778e-02 7.723125815391540527e-02 1.435285806655883789e-01 3.196063041687011719e-01 -1.091746091842651367e-01 4.764772206544876099e-02 -9.766977280378341675e-02 3.428457677364349365e-01 -1.624082028865814209e-01 -9.768227487802505493e-02 -2.878587543964385986e-01 -6.194880604743957520e-02 9.061709791421890259e-02 -2.705208025872707367e-02 -2.054432928562164307e-01 5.096478015184402466e-02 4.012380912899971008e-02 -1.611567288637161255e-01 7.894528657197952271e-02
6.827151775360107422e-02 -1.783328652381896973e-01 -7.309274375438690186e-02 8.535464853048324585e-02 1.775290966033935547e-01 -4.000238329172134399e-02 5.316520854830741882e-02 1.754198372364044189e-01 3.715387582778930664e-01 2.767688632011413574e-01 1.430012732744216919e-01 -8.013052493333816528e-02 -1.514352560043334961e-01 2.459830492734909058e-01 5.227684974670410156e-02 2.250533849000930786e-01 1.497259456664323807e-02 -1.839955896139144897e-01 -1.171566098928451538e-01 -8.385841548442840576e-02 1.114504337310791016e-01 -2.310837991535663605e-02 1.870693117380142212e-01 -7.973816990852355957e-02 2.509620189666748047e-01 1.304855644702911377e-01 -1.905639022588729858e-01 -2.672896981239318848e-01 6.144667509943246841e-03 3.992554545402526855e-02 -4.494698345661163330e-01 7.274704426527023315e-02
9.740155935287475586e-02 -2.727158665657043457e-01 2.389920800924301147e-01 -1.738602072000503540e-01 -2.415915429592132568e-01 -2.755996212363243103e-02 -2.216513603925704956e-01 2.466411292552947998e-01 -1.379523277282714844e-01 2.103559300303459167e-02 3.486174717545509338e-02 -1.314199268817901611e-01 -1.143797561526298523e-01 6.454546004533767700e-02 2.240402996540069580e-01 1.598203741014003754e-02 2.095040827989578247e-01 -2.610308527946472168e-01 -2.671510279178619385e-01 -1.682713776826858521e-01 2.345825731754302979e-01 -1.259905546903610229e-01 1.004108693450689316e-02 4.621656611561775208e-02 3.058550953865051270e-01 -1.151073798537254333e-01 -8.633677661418914795e-02 -3.854753822088241577e-02 6.484273076057434082e-02 2.429566383361816406e-01 -1.773126125335693359e-01 2.424589097499847412e-01
-2.172253876924514771e-01 -2.174851596355438232e-01 -2.350473701953887939e-01 1.193374302238225937e-02 1.602467596530914307e-01 1.758503019809722900e-01 -2.392212897539138794e-01 2.884469367563724518e-02 1.769745349884033203e-01 1.304123252630233765e-01 1.916536390781402588e-01 -2.356926351785659790e-02 2.837706170976161957e-02 -1.656766235828399658e-01 1.028516888618469238e-02 2.213701456785202026e-01 2.133479416370391846e-01 2.439264506101608276e-01 -2.280646562576293945e-01 -3.335044682025909424e-01 1.335940808057785034e-01 -1.586405038833618164e-01 2.950572408735752106e-02 -3.155079782009124756e-01 1.984395086765289307e-01 -6.033685058355331421e-02 -1.884012715891003609e-03 -1.393639147281646729e-01 1.703335642814636230e-01 2.008753567934036255e-01 -1.260335445404052734e-01 -1.144742444157600403e-01
2.686824090778827667e-02 -1.957413554191589355e-01 2.337562479078769684e-02 -5.306676030158996582e-02 -8.832295984029769897e-02 1.665917634963989258e-01 -4.349268227815628052e-02 1.504896879196166992e-01 -1.528011560440063477e-01 4.740490764379501343e-02 1.015627905726432800e-01 -1.122724488377571106e-01 -1.727013103663921356e-02 1.148469001054763794e-01 -1.388426572084426880e-01 1.431287080049514771e-01 3.845650255680084229e-01 1.034114211797714233e-01 -6.279283016920089722e-02 -6.562739610671997070e-02 3.962499797344207764e-01 -2.320739179849624634e-01 -1.586337834596633911e-01 -5.115064606070518494e-02 4.944374263286590576e-01 2.767810225486755371e-02 -7.710164040327072144e-02 2.451597154140472412e-02 6.477946043014526367e-02 -2.099769264459609985e-01 2.970919758081436157e-02 2.988391518592834473e-01
-2.591999769210815430e-01 -1.914030611515045166e-01 -1.597962379455566406e-01 -1.873821616172790527e-01 1.482675224542617798e-01 3.526229858398437500e-01 8.150936663150787354e-02 7.340057939291000366e-02 3.063525259494781494e-02 6.309679150581359863e-02 2.168336659669876099e-01 -1.721313893795013428e-01 -1.687667816877365112e-01 -1.021450310945510864e-01 1.659096479415893555e-01 2.149774879217147827e-02 2.605714499950408936e-01 5.725089460611343384e-02 -1.570993065834045410e-01 2.092129290103912354e-01 1.642216742038726807e-01 -6.955326348543167114e-02 -3.339180350303649902e-01 -3.692731261253356934e-01 -1.739950627088546753e-01 -4.414206370711326599e-02 6.080197170376777649e-02 -2.533783949911594391e-02 4.482731595635414124e-02 9.896436333656311035e-02 -1.181622296571731567e-01 2.169858515262603760e-01
-2.418124116957187653e-02 -7.010063529014587402e-02 -2.631292641162872314e-01 -2.299311906099319458e-01 2.637209892272949219e-01 2.797792851924896240e-01 -1.329545527696609497e-01 9.648001194000244141e-02 2.014220952987670898e-01 -1.713436692953109741e-01 1.801942139863967896e-01 9.276486933231353760e-02 -2.350280731916427612e-01 -1.999332457780838013e-01 -1.568615585565567017e-01 1.975071579217910767e-01 1.607130467891693115e-01 1.049228571355342865e-02 -1.770079284906387329e-01 -2.678909599781036377e-01 2.158130556344985962e-01 -1.890214085578918457e-01 6.380029767751693726e-02 -3.020286262035369873e-01 8.832396566867828369e-02 -3.397643193602561951e-02 -1.048977603204548359e-03 -1.218631863594055176e-01 7.917670160531997681e-02 2.359689474105834961e-01 -1.446717828512191772e-01 -1.201442703604698181e-01
-6.355099678039550781e-01 -1.380356550216674805e-01 -4.544508457183837891e-02 8.003632724285125732e-02 -1.310303211212158203e-01 2.502969801425933838e-01 -6.760998815298080444e-02 -9.370647370815277100e-02 2.222352325916290283e-01 3.900089487433433533e-02 2.058935165405273438e-01 1.894875317811965942e-01 -2.105894237756729126e-01 -1.046836972236633301e-01 6.656131148338317871e-02 6.934881210327148438e-02 3.274876773357391357e-01 9.059774130582809448e-02 -3.560055419802665710e-02 -1.734879463911056519e-01 1.103102937340736389e-01 -6.753131747245788574e-02 1.202079951763153076e-01 -1.426338702440261841e-01 -5.814849585294723511e-02 4.353223368525505066e-02 1.813413798809051514e-01 -7.951107621192932129e-02 7.440225780010223389e-02 1.631998866796493530e-01 2.954306825995445251e-02 7.621428370475769043e-02
-1.347287446260452271e-01 1.585371494293212891e-01 -3.369795382022857666e-01 -2.386044859886169434e-01 -3.515785932540893555e-02 1.142775733023881912e-02 -1.366578936576843262e-01 -2.440342605113983154e-01 2.059296369552612305e-01 -3.254837915301322937e-02 -2.415587380528450012e-02 -3.267571032047271729e-01 -2.680259048938751221e-01 9.294277429580688477e-02 7.720150798559188843e-02 -1.156768575310707092e-02 3.660568296909332275e-01 -1.233175843954086304e-01 4.881341010332107544e-02 -1.171662583947181702e-01 1.458328962326049805e-01 -1.990793086588382721e-02 -4.859579354524612427e-02 1.423132978379726410e-02 2.420246899127960205e-01 8.176761120557785034e-02 -2.286094874143600464e-01 4.701066296547651291e-03 1.822287440299987793e-01 2.370638996362686157e-01 -1.297688037157058716e-01 2.364441901445388794e-01
6.972593069076538086e-02 -1.468841284513473511e-01 9.348857402801513672e-02 1.189495846629142761e-01 3.463299572467803955e-02 1.709595173597335815e-01 -3.440981507301330566e-01 -1.866146177053451538e-01 3.021329343318939209e-01 3.115412313491106033e-03 2.097719162702560425e-01 -2.232095897197723389e-01 -1.823224276304244995e-01 -1.493031084537506104e-01 -1.108533367514610291e-01 -2.374592423439025879e-02 2.822522222995758057e-01 -2.166261821985244751e-01 -3.303527235984802246e-01 1.137078031897544861e-01 4.725386202335357666e-02 3.156927600502967834e-02 6.298576295375823975e-02 -3.559220135211944580e-01 2.059441618621349335e-02 -1.795680262148380280e-02 1.365184970200061798e-02 -1.237492710351943970e-01 1.945971250534057617e-01 -3.544054925441741943e-02 -1.522380858659744263e-01 2.289826273918151855e-01
-4.200871661305427551e-02 -7.290768437087535858e-03 -2.721543982625007629e-02 1.355172693729400635e-01 7.701853662729263306e-02 2.709931433200836182e-01 -2.613862156867980957e-01 4.328655824065208435e-02 3.249737918376922607e-01 5.367544293403625488e-02 1.128931343555450439e-01 1.192622855305671692e-01 -1.662376374006271362e-01 2.463341057300567627e-01 1.574379950761795044e-01 -1.020595058798789978e-01 2.362495055422186852e-03 2.053902857005596161e-02 -1.657313555479049683e-01 -1.165851652622222900e-01 -3.324681892991065979e-02 2.174050211906433105e-01 -8.668007701635360718e-02 -1.252957135438919067e-01 1.628354936838150024e-01 1.372301727533340454e-01 2.391900271177291870e-01 -3.048254922032356262e-02 3.416996896266937256e-01 1.877783983945846558e-01 -4.441182315349578857e-01 -6.868194043636322021e-02
-1.276687830686569214e-01 -2.538234889507293701e-01 1.733054071664810181e-01 -1.953247338533401489e-01 1.037514731287956238e-01 -1.001396849751472473e-01 -6.428666412830352783e-02 1.673081964254379272e-01 1.506952047348022461e-01 -3.300983086228370667e-02 -1.524535194039344788e-02 -4.177052760496735573e-04 -9.762611985206604004e-02 8.226753026247024536e-02 2.420978397130966187e-01 -4.616014659404754639e-02 3.424203097820281982e-01 -5.393643677234649658e-02 1.642177402973175049e-01 -2.449375838041305542e-01 6.214871257543563843e-02 -2.356754243373870850e-02 2.805785275995731354e-02 -2.397071570158004761e-01 3.662296831607818604e-01 3.440468311309814453e-01 -2.974396347999572754e-01 -1.745958924293518066e-01 1.762872040271759033e-01 -1.054539345204830170e-02 -1.267157867550849915e-02 1.565751582384109497e-01
-2.684453129768371582e-01 -1.556279212236404419e-01 -4.365125671029090881e-02 -6.465455144643783569e-02 -2.646911330521106720e-02 4.023571908473968506e-01 -2.580215632915496826e-01 2.727056108415126801e-02 -6.220638006925582886e-02 -7.938989251852035522e-02 -7.417589426040649414e-02 5.171330273151397705e-02 7.550910860300064087e-02 -1.053001731634140015e-01 -1.084677875041961670e-01 1.767765432596206665e-01 2.030084729194641113e-01 2.802571356296539307e-01 -2.496288418769836426e-01 4.364886321127414703e-03 1.598768234252929688e-01 1.333703845739364624e-01 -1.103222519159317017e-01 -2.489739209413528442e-01 1.829520165920257568e-01 5.000356212258338928e-02 6.707064807415008545e-02 -3.017992712557315826e-02 -8.211668580770492554e-02 1.856094300746917725e-01 -4.147061705589294434e-01 1.881844252347946167e-01
7.957519590854644775e-02 3.759441897273063660e-02 1.791437864303588867e-01 -3.221999704837799072e-01 1.004371345043182373e-01 1.233558282256126404e-01 -9.403989650309085846e-03 6.022553518414497375e-02 5.953551828861236572e-02 -1.295793801546096802e-01 2.239816188812255859e-01 -9.368091821670532227e-03 -2.286920845508575439e-01 2.020404860377311707e-02 -6.669654697179794312e-02 1.899722814559936523e-01 3.372500240802764893e-01 2.280949503183364868e-01 -1.017972752451896667e-01 -1.198537945747375488e-01 2.471872419118881226e-01 -3.781750053167343140e-02 -6.643160432577133179e-02 -1.053005382418632507e-01 4.118169248104095459e-01 2.319643273949623108e-02 2.083041071891784668e-01 3.415770456194877625e-02 1.884669363498687744e-01 3.079333603382110596e-01 4.507893323898315430e-02 2.188685536384582520e-01
-2.759543359279632568e-01 -3.413443267345428467e-01 -1.511345431208610535e-02 5.103963240981101990e-02 2.868583202362060547e-01 1.781833171844482422e-01 -9.029700607061386108e-02 -8.307124674320220947e-02 1.499865353107452393e-01 5.617944896221160889e-02 8.120269328355789185e-02 -5.934314429759979248e-02 1.707657128572463989e-01 1.394935101270675659e-01 1.872477084398269653e-01 -5.836551636457443237e-02 4.449879825115203857e-01 1.731114387512207031e-01 -3.646124154329299927e-02 -1.739885210990905762e-01 1.705393791198730469e-01 3.020621463656425476e-02 1.882730275392532349e-01 -2.339696437120437622e-01 8.389473706483840942e-02 9.615964442491531372e-02 1.795916408300399780e-01 -1.562071871012449265e-02 -1.431002020835876465e-01 1.990652233362197876e-01 -1.155735403299331665e-01 2.248140722513198853e-01
1.745792180299758911e-01 -3.251126706600189209e-01 1.293022483587265015e-01 -2.182526141405105591e-01 -1.155250295996665955e-01 1.616529538296163082e-03 -1.023765578866004944e-01 2.137939333915710449e-01 7.379204034805297852e-02 8.962051570415496826e-02 -5.610496923327445984e-02 -1.750860214233398438e-01 -3.252879083156585693e-01 3.520792722702026367e-02 2.740165404975414276e-02 1.461040824651718140e-01 2.712376415729522705e-01 -3.126368820667266846e-01 6.989724189043045044e-02 -1.409049183130264282e-01 1.335857957601547241e-01 -2.519186139106750488e-01 4.522470012307167053e-02 -1.465519964694976807e-01 2.039221227169036865e-01 -8.116881549358367920e-02 -7.814562320709228516e-02 7.156511396169662476e-02 1.441462039947509766e-01 1.837635487318038940e-01 -2.969720661640167236e-01 2.246802151203155518e-01
-1.468064039945602417e-01 8.420947939157485962e-02 1.985834389925003052e-01 -1.590369045734405518e-01 1.556867659091949463e-01 2.291953377425670624e-02 2.410560660064220428e-02 1.885222457349300385e-02 2.656750977039337158e-01 -1.716688461601734161e-02 3.215622901916503906e-01 -1.640941365621984005e-03 -1.428005695343017578e-01 4.423648491501808167e-02 -2.138153091073036194e-02 2.565457820892333984e-01 3.113522231578826904e-01 1.626809835433959961e-01 -1.220953688025474548e-01 -2.968667447566986084e-02 1.924967914819717407e-01 -1.932244747877120972e-02 -9.146220050752162933e-03 -1.435650289058685303e-01 3.746021389961242676e-01 -1.659052073955535889e-02 1.507153213024139404e-01 1.515034437179565430e-01 2.645687162876129150e-01 3.876042366027832031e-01 -1.184736192226409912e-01 1.291863154619932175e-02
-3.011477589607238770e-01 -1.873170286417007446e-01 9.044594317674636841e-02 -4.138433560729026794e-02 1.031570583581924438e-01 2.791658341884613037e-01 -1.337568014860153198e-01 -8.237844705581665039e-02 2.123051434755325317e-01 2.702571451663970947e-01 2.218122035264968872e-01 -7.304143160581588745e-02 -1.995639652013778687e-01 -1.703608185052871704e-01 2.586634084582328796e-02 9.482377208769321442e-03 3.451060950756072998e-01 1.815789639949798584e-01 -6.841544061899185181e-02 -3.120281398296356201e-01 3.192778229713439941e-01 -7.134336978197097778e-02 -1.976692825555801392e-01 -6.131057813763618469e-02 6.766889244318008423e-02 -1.046162620186805725e-01 1.675930768251419067e-01 1.912594586610794067e-02 -1.883400082588195801e-01 4.625352472066879272e-02 -1.517923027276992798e-01 1.486559398472309113e-02
-2.331531941890716553e-01 -1.039741560816764832e-01 -2.513804733753204346e-01 -2.062696069478988647e-01 2.672987580299377441e-01 8.059281855821609497e-02 -7.007885724306106567e-02 1.023291498422622681e-01 -9.257272630929946899e-02 2.971552126109600067e-02 1.544517725706100464e-01 1.321725845336914062e-01 -1.906237006187438965e-01 1.113692149519920349e-01 1.114056333899497986e-01 -6.871331483125686646e-02 2.829433977603912354e-01 -1.841581612825393677e-01 -3.140822350978851318e-01 2.390019744634628296e-01 2.524772584438323975e-01 -3.626379370689392090e-01 -2.015758454799652100e-01 -3.984246402978897095e-02 -1.196621684357523918e-03 4.559103772044181824e-02 1.056893263012170792e-02 -1.198920682072639465e-01 -1.205050274729728699e-01 2.284209132194519043e-01 -1.567779779434204102e-01 6.370183825492858887e-02
-2.801437377929687500e-01 -7.502894103527069092e-02 4.588999319821596146e-03 3.828072920441627502e-02 5.995433311909437180e-03 9.317754954099655151e-02 -3.070753216743469238e-01 -8.322686702013015747e-02 1.374229788780212402e-01 -9.196586161851882935e-02 1.304998844861984253e-01 -2.483765594661235809e-02 -1.599900126457214355e-01 -2.491471916437149048e-02 7.791646569967269897e-02 3.145974576473236084e-01 2.131950110197067261e-01 2.563053667545318604e-01 -2.020088881254196167e-01 -1.351882368326187134e-01 2.740364968776702881e-01 -2.016076892614364624e-01 1.113042526412755251e-04 -1.027871519327163696e-01 2.267657369375228882e-01 2.368117123842239380e-01 2.530573010444641113e-01 1.477054804563522339e-01 1.932296305894851685e-01 -2.866398394107818604e-01 -5.796171352267265320e-02 1.243454664945602417e-01
-2.107977867126464844e-01 -2.782193757593631744e-02 -7.026762515306472778e-02 -3.291058540344238281e-01 5.868673324584960938e-02 1.070868149399757385e-01 -2.290564477443695068e-01 -1.274210587143898010e-02 1.959393918514251709e-01 -2.725416794419288635e-02 3.330238461494445801e-01 -1.169571131467819214e-01 2.310758829116821289e-02 7.521820068359375000e-02 1.010033190250396729e-01 5.919815599918365479e-02 2.256401330232620239e-01 2.047426700592041016e-01 -1.329551637172698975e-02 1.858394443988800049e-01 1.172544285655021667e-01 -1.174739077687263489e-01 1.850972175598144531e-01 -3.533029258251190186e-01 2.633235454559326172e-01 1.171305659227073193e-03 -6.108885258436203003e-02 6.170433759689331055e-02 1.084421202540397644e-01 2.399384975433349609e-01 -4.825867339968681335e-02 3.573044836521148682e-01
-6.563959270715713501e-02 -8.416383713483810425e-02 1.855940818786621094e-01 -7.230511307716369629e-02 2.695496082305908203e-01 -3.279336169362068176e-02 -6.887580454349517822e-02 4.134485870599746704e-02 2.041976004838943481e-01 1.785306036472320557e-01 -3.346362337470054626e-02 -1.274719387292861938e-01 -1.526436358690261841e-01 9.734326042234897614e-03 3.547745198011398315e-02 1.746886372566223145e-01 3.486176729202270508e-01 -3.990789055824279785e-01 -2.882826030254364014e-01 3.392615914344787598e-02 2.512967884540557861e-01 -2.489208877086639404e-01 -1.003971137106418610e-02 -1.288390755653381348e-01 1.620904505252838135e-01 -1.383635960519313812e-02 -1.147511303424835205e-01 4.504161700606346130e-02 -2.132593393325805664e-01 1.898510381579399109e-02 -3.408627808094024658e-01 1.099275425076484680e-01
-8.620167523622512817e-02 -2.100374996662139893e-01 -1.042014583945274353e-01 8.373346924781799316e-02 3.146202862262725830e-01 2.987697347998619080e-02 4.308439791202545166e-02 -8.096897974610328674e-03 2.931548953056335449e-01 2.742651700973510742e-01 1.415558904409408569e-01 -1.812904775142669678e-01 -2.587511837482452393e-01 -1.253480315208435059e-01 3.483415022492408752e-02 2.593829631805419922e-01 2.223727256059646606e-01 -2.023441046476364136e-01 -1.950000971555709839e-01 -1.568909436464309692e-01 1.473813503980636597e-01 2.480215393006801605e-02 2.008717060089111328e-01 -1.552488505840301514e-01 1.696919947862625122e-01 -1.096234098076820374e-01 -1.001687496900558472e-01 -1.910795122385025024e-01 1.286225914955139160e-01 -1.108690723776817322e-01 -3.241533935070037842e-01 -4.971668869256973267e-02
-2.052682638168334961e-01 2.442274689674377441e-01 -1.870360523462295532e-01 -1.743111759424209595e-01 -1.057522594928741455e-01 1.769679486751556396e-01 -1.359449625015258789e-01 -2.137413173913955688e-01 -1.747607737779617310e-01 2.269669771194458008e-01 5.901698395609855652e-02 -2.165360152721405029e-01 2.404757030308246613e-02 1.002273149788379669e-02 8.857534080743789673e-02 -4.025556892156600952e-02 2.834154069423675537e-01 -1.611714363098144531e-01 -3.230901658535003662e-01 -1.477351039648056030e-01 -1.511934995651245117e-01 3.776873648166656494e-02 2.143715322017669678e-01 -1.273988783359527588e-01 1.340762376785278320e-01 -1.046924367547035217e-01 1.351112779229879379e-02 9.512876719236373901e-02 1.154553145170211792e-01 3.725046291947364807e-02 -3.224675655364990234e-01 3.282613158226013184e-01
1.460429653525352478e-02 -2.422459423542022705e-01 2.151810526847839355e-01 1.355242449790239334e-02 2.614227533340454102e-01 2.163779139518737793e-01 -1.327511668205261230e-01 3.292127326130867004e-02 -1.457322388887405396e-02 1.172431111335754395e-01 2.557540535926818848e-01 -1.743194758892059326e-01 -1.617094501852989197e-02 -1.990656256675720215e-01 -3.294097259640693665e-02 1.881558299064636230e-01 2.546563446521759033e-01 -2.977189123630523682e-01 -1.652429699897766113e-01 -1.396999210119247437e-01 1.070739626884460449e-01 -1.969044804573059082e-01 -1.184979006648063660e-01 1.872432082891464233e-01 3.477385044097900391e-01 9.669006802141666412e-03 1.598105952143669128e-02 -2.567770481109619141e-01 -1.683646067976951599e-02 1.522215735167264938e-02 -2.751846313476562500e-01 1.073509678244590759e-01
-6.536766886711120605e-02 9.878040850162506104e-02 -2.134472429752349854e-01 1.196593791246414185e-01 2.832995355129241943e-01 1.699676066637039185e-01 9.100421518087387085e-02 1.447189003229141235e-01 3.363837003707885742e-01 1.905372291803359985e-01 5.251807346940040588e-02 -2.058423459529876709e-01 -2.632312774658203125e-01 -2.591606974601745605e-02 7.358878850936889648e-02 1.371297538280487061e-01 2.642821669578552246e-01 -2.269366979598999023e-01 -2.153332680463790894e-01 -3.710541501641273499e-02 2.113711833953857422e-01 9.530820534564554691e-05 -3.583018854260444641e-02 -1.868515759706497192e-01 2.267938256263732910e-01 -6.867936998605728149e-02 -8.606439828872680664e-02 -3.203266561031341553e-01 1.223448440432548523e-01 -6.215346604585647583e-02 -2.528722882270812988e-01 6.213627755641937256e-03
1.719983369112014771e-01 -1.525088250637054443e-01 5.189678817987442017e-02 -1.446669250726699829e-01 -9.920812398195266724e-02 1.346964836120605469e-01 -1.672450900077819824e-01 -5.865184217691421509e-02 1.300200261175632477e-02 1.166125759482383728e-01 7.422278076410293579e-02 -2.679646909236907959e-01 -2.985971271991729736e-01 -3.235078603029251099e-02 1.210448890924453735e-01 3.650402277708053589e-02 3.643744885921478271e-01 -3.839465677738189697e-01 2.638626992702484131e-01 -1.174557134509086609e-01 1.368055194616317749e-01 -1.223821043968200684e-01 7.284873723983764648e-02 1.238429620862007141e-01 7.860543578863143921e-02 -1.079754978418350220e-01 1.508815437555313110e-01 -1.673206388950347900e-01 6.351455301046371460e-02 1.751078851521015167e-02 -1.627983599901199341e-01 3.866309523582458496e-01
-9.231213480234146118e-02 -1.211563348770141602e-01 -2.803523540496826172e-01 2.424120716750621796e-02 7.633195817470550537e-02 9.096399694681167603e-02 1.893905550241470337e-01 -1.951444298028945923e-01 2.550169527530670166e-01 1.497208178043365479e-01 6.953956186771392822e-02 -3.167005777359008789e-01 -2.230193614959716797e-01 -4.425492137670516968e-02 1.973326802253723145e-01 1.206179782748222351e-01 3.161997199058532715e-01 -1.023564860224723816e-01 -9.812591224908828735e-02 -4.570280387997627258e-02 2.851693928241729736e-01 1.577763855457305908e-01 1.299623697996139526e-01 -8.856840431690216064e-02 -5.785413458943367004e-02 1.322990208864212036e-01 3.209716379642486572e-01 -1.903783380985260010e-01 1.583168357610702515e-01 2.530893385410308838e-01 -7.458657026290893555e-02 6.220104172825813293e-02
-9.649629890918731689e-02 -3.841977939009666443e-02 -9.300373494625091553e-02 -1.795989274978637695e-01 2.442020326852798462e-01 2.796604633331298828e-01 -4.142637550830841064e-01 6.790026277303695679e-02 3.023521602153778076e-01 -3.607863560318946838e-02 1.394275277853012085e-01 2.044923976063728333e-02 -1.415128409862518311e-01 -1.385562419891357422e-01 7.957988977432250977e-02 3.516603708267211914e-01 -1.076560583896934986e-03 2.027190476655960083e-01 -2.079894840717315674e-01 -2.289076000452041626e-01 6.354572623968124390e-02 3.534597158432006836e-02 3.477901220321655273e-02 -2.596126198768615723e-01 1.556583493947982788e-01 -1.631190925836563110e-01 -5.721476394683122635e-03 4.525187984108924866e-02 7.047034054994583130e-02 1.387228220701217651e-01 -1.786920726299285889e-01 1.809146851301193237e-01
-8.502440154552459717e-02 -5.311670526862144470e-02 2.353053726255893707e-02 -1.871230304241180420e-01 2.156882137060165405e-01 2.441735118627548218e-01 -5.652495101094245911e-02 -6.745334714651107788e-02 2.672790884971618652e-01 2.756849825382232666e-01 2.366084307432174683e-01 -1.308177113533020020e-01 -1.934338659048080444e-01 -3.522372245788574219e-02 8.916046470403671265e-02 2.300172597169876099e-01 1.514457911252975464e-01 -3.870134353637695312e-01 -2.176239192485809326e-01 8.747190237045288086e-02 1.980326324701309204e-01 7.958934456110000610e-02 -6.410492211580276489e-02 -1.248487234115600586e-01 2.416832149028778076e-01 -2.578273713588714600e-01 -7.619815412908792496e-03 -1.590311229228973389e-01 -1.733501441776752472e-02 -9.494458884000778198e-02 -2.600571215152740479e-01 1.695308089256286621e-02
-1.254370212554931641e-01 -7.370857149362564087e-02 -1.140414625406265259e-01 1.103280298411846161e-02 3.659697473049163818e-01 1.216884776949882507e-01 -1.775311827659606934e-01 -2.611659700050950050e-03 2.050787210464477539e-02 -1.560347080230712891e-01 1.223342567682266235e-01 1.658727824687957764e-01 -6.605543196201324463e-02 9.502869844436645508e-02 -2.174739986658096313e-01 -3.131555393338203430e-02 2.977175414562225342e-01 1.453841626644134521e-01 -3.422765806317329407e-02 5.907987803220748901e-02 1.389876306056976318e-01 -1.616062074899673462e-01 2.474559657275676727e-02 -4.426582157611846924e-02 4.687008559703826904e-01 1.039475128054618835e-01 6.183674931526184082e-02 1.107037961483001709e-01 1.044849529862403870e-01 3.643388450145721436e-01 -1.595026850700378418e-01 2.800306975841522217e-01
-1.886548995971679688e-01 2.859922051429748535e-01 -1.769819557666778564e-01 -7.993208616971969604e-02 1.416875165887176991e-03 1.207779571413993835e-01 -1.558310538530349731e-01 -1.496578752994537354e-01 1.955201476812362671e-01 -7.441104203462600708e-02 1.796516925096511841e-01 -3.481158614158630371e-01 -7.720316201448440552e-02 1.088746637105941772e-01 -5.053116753697395325e-02 -6.177050620317459106e-02 3.640154898166656494e-01 -2.129819095134735107e-01 9.284949302673339844e-02 -1.231839805841445923e-01 2.153907418251037598e-01 -1.147966682910919189e-01 3.128368034958839417e-02 6.876514106988906860e-02 1.200392991304397583e-01 1.501684486865997314e-01 -2.085472792387008667e-01 -7.177138328552246094e-02 2.672874033451080322e-01 1.913256645202636719e-01 -3.887294232845306396e-02 3.164228796958923340e-01
-8.695034682750701904e-02 -3.272293508052825928e-02 -1.981747597455978394e-01 3.619294986128807068e-02 4.344586133956909180e-01 -6.575068086385726929e-02 -1.118911750381812453e-04 1.052965372800827026e-01 2.301304042339324951e-01 2.956522107124328613e-01 1.002770662307739258e-01 -2.563094720244407654e-03 -2.348294407129287720e-01 4.644661024212837219e-02 1.918889731168746948e-01 2.106303870677947998e-01 1.749165505170822144e-01 -3.255721628665924072e-01 -2.836008965969085693e-01 -2.109776251018047333e-02 2.579737901687622070e-01 -2.395877987146377563e-01 1.171859577298164368e-01 -6.130136176943778992e-02 4.722968116402626038e-02 1.021462306380271912e-01 -7.160606235265731812e-02 -2.364389598369598389e-01 6.491412222385406494e-02 -4.095330461859703064e-02 -1.385587453842163086e-01 2.073930110782384872e-03
-2.718378603458404541e-01 -8.225030452013015747e-02 5.497599765658378601e-02 7.419800013303756714e-02 1.930114030838012695e-01 3.498656153678894043e-01 -3.063158094882965088e-01 -1.313568651676177979e-01 -4.273524135351181030e-02 1.586553454399108887e-01 6.271913647651672363e-02 5.440197139978408813e-02 -1.730125695466995239e-01 4.606124944984912872e-03 4.542595148086547852e-02 -1.370687782764434814e-01 4.209772944450378418e-01 -1.781125515699386597e-01 6.266600452363491058e-03 -4.248689413070678711e-01 1.690122336149215698e-01 5.906181782484054565e-02 -4.776945710182189941e-02 1.383748371154069901e-02 1.146617233753204346e-01 1.509151756763458252e-01 -5.790351331233978271e-02 -1.351048201322555542e-01 2.021247595548629761e-01 2.040207572281360626e-02 2.199526689946651459e-02 -1.790588200092315674e-01
-7.604882121086120605e-02 6.486071646213531494e-02 1.318700052797794342e-02 -2.540945820510387421e-02 -3.828928470611572266e-01 9.867314994335174561e-02 -1.548597663640975952e-01 -1.006373241543769836e-01 -3.620443865656852722e-02 2.300837039947509766e-01 1.363953799009323120e-01 2.266855537891387939e-02 -1.004023849964141846e-01 8.933930844068527222e-02 -1.498359888792037964e-01 -8.937672525644302368e-02 1.863879114389419556e-01 -3.986876010894775391e-01 -6.839261204004287720e-02 -1.470414996147155762e-01 1.867600530385971069e-01 -4.767403751611709595e-02 -1.388875395059585571e-01 -3.027307391166687012e-01 1.453648358583450317e-01 -3.089813143014907837e-02 1.186361238360404968e-01 -1.464827544987201691e-02 2.310845851898193359e-01 3.518466651439666748e-01 -2.592777311801910400e-01 1.673164367675781250e-01
4.225675389170646667e-02 -4.011857882142066956e-02 -1.912607997655868530e-01 2.830667607486248016e-02 3.965160846710205078e-01 8.073730766773223877e-02 3.710125386714935303e-02 -5.195352435111999512e-02 2.231261581182479858e-01 1.793014705181121826e-01 -1.100240945816040039e-01 -1.122534647583961487e-01 -2.233972549438476562e-01 1.323937326669692993e-01 1.392629891633987427e-01 4.750003665685653687e-02 3.475209474563598633e-01 -2.781539857387542725e-01 -2.705063223838806152e-01 3.366745635867118835e-02 2.460488826036453247e-01 -1.107938960194587708e-01 9.879949688911437988e-02 -1.543967723846435547e-01 1.926563084125518799e-01 -1.367607563734054565e-01 2.034850418567657471e-02 -3.116291165351867676e-01 2.107936330139636993e-02 -4.604530334472656250e-02 -2.458013445138931274e-01 -2.205334044992923737e-02
1.892946958541870117e-01 -1.165541931986808777e-01 -1.365135461091995239e-01 -2.742733657360076904e-01 -1.119000762701034546e-01 -6.836603581905364990e-02 -2.853515744209289551e-01 -4.974464699625968933e-02 -2.430259250104427338e-02 -3.028231859207153320e-01 -1.597454547882080078e-01 1.402796208858489990e-01 -1.554891765117645264e-01 -9.888230822980403900e-03 2.158039063215255737e-01 1.296001672744750977e-01 3.631423413753509521e-01 -1.687702834606170654e-01 9.201655536890029907e-02 -1.506700515747070312e-01 2.538629770278930664e-01 -6.773200631141662598e-02 3.088316135108470917e-02 -7.208610326051712036e-02 1.953076720237731934e-01 -4.026382416486740112e-02 -2.565103024244308472e-02 -1.726350747048854828e-02 1.297072023153305054e-01 -8.908369392156600952e-02 -3.427762687206268311e-01 2.842664718627929688e-01
-2.028302252292633057e-01 -1.842116117477416992e-01 -8.984705060720443726e-02 -9.658158570528030396e-02 2.920608222484588623e-01 1.276528090238571167e-01 -1.955655068159103394e-01 3.595143556594848633e-02 -4.007435962557792664e-02 -9.537560492753982544e-02 -9.318263828754425049e-02 8.308709412813186646e-02 -1.558046489953994751e-01 3.330255150794982910e-01 -1.129294838756322861e-02 -4.243579134345054626e-02 2.474366277456283569e-01 1.308178752660751343e-01 -1.409900560975074768e-02 2.713671326637268066e-01 3.646273314952850342e-01 -2.532428205013275146e-01 1.002429872751235962e-01 -1.639797091484069824e-01 1.880061477422714233e-01 -4.415856674313545227e-02 5.479657277464866638e-02 -7.037503272294998169e-02 2.540992498397827148e-01 1.724056601524353027e-01 -5.537883564829826355e-02 2.723698914051055908e-01
-4.626758769154548645e-02 -6.769025325775146484e-02 2.462984994053840637e-02 -7.764415442943572998e-02 3.153029382228851318e-01 3.099055588245391846e-01 4.479117318987846375e-02 -9.852125309407711029e-03 1.609838008880615234e-01 2.614150345325469971e-01 1.580780893564224243e-01 -1.195102483034133911e-01 -1.986203342676162720e-01 8.038606494665145874e-03 -4.498126357793807983e-02 1.021571010351181030e-01 2.429286837577819824e-01 -3.147080242633819580e-01 -2.955111861228942871e-01 3.064182773232460022e-02 1.781837195158004761e-01 -3.003407502546906471e-03 -4.706124216318130493e-02 -2.358399927616119385e-01 1.615929156541824341e-01 -1.600628644227981567e-01 -5.230639502406120300e-02 -2.890477776527404785e-01 3.037126176059246063e-02 -7.906170934438705444e-02 -3.345935642719268799e-01 1.025874018669128418e-01
1.546764075756072998e-01 -5.138276517391204834e-02 1.002623587846755981e-01 2.268865704536437988e-01 -7.102723419666290283e-02 1.388308107852935791e-01 -3.441166877746582031e-01 5.147100891917943954e-04 3.388583362102508545e-01 6.479504704475402832e-02 9.596407413482666016e-02 1.239502131938934326e-01 -1.775337941944599152e-02 -1.692063808441162109e-01 -6.798572838306427002e-02 6.873538345098495483e-02 9.886899590492248535e-02 -2.707767486572265625e-01 -9.195118397474288940e-02 3.460041806101799011e-02 3.777872025966644287e-01 7.482839375734329224e-02 7.594402879476547241e-02 -6.342903524637222290e-02 7.296450436115264893e-02 1.765304356813430786e-01 -7.445465773344039917e-02 -1.353088766336441040e-01 3.578395545482635498e-01 3.119240328669548035e-02 -1.383374780416488647e-01 3.576623797416687012e-01
-2.694384157657623291e-01 -1.011325279250741005e-03 -9.476073086261749268e-02 -2.062900364398956299e-01 1.430287212133407593e-01 -4.400988668203353882e-02 5.119750741869211197e-03 -2.219427675008773804e-01 -6.283488124608993530e-02 -2.922654151916503906e-01 -1.092060804367065430e-01 5.710376799106597900e-02 -5.126994475722312927e-02 5.913903191685676575e-02 -1.905356794595718384e-01 2.714802324771881104e-01 1.754850745201110840e-01 -1.163426637649536133e-01 3.243084624409675598e-02 -1.174300536513328552e-01 3.972583711147308350e-01 -6.279227882623672485e-02 -1.623384952545166016e-01 -4.009699821472167969e-02 1.981692314147949219e-01 1.415421366691589355e-01 1.527523696422576904e-01 3.157401457428932190e-02 2.397577315568923950e-01 2.400735020637512207e-01 -2.492654770612716675e-01 2.715209722518920898e-01
9.489411860704421997e-02 -1.521713882684707642e-01 4.424751922488212585e-02 1.267654448747634888e-02 -1.125019490718841553e-01 3.183789551258087158e-01 -2.182738035917282104e-01 1.577062606811523438e-01 -3.454077057540416718e-03 -7.658476382493972778e-02 -3.281769109889864922e-03 -3.936477899551391602e-01 -1.790899932384490967e-01 -1.644394099712371826e-01 -6.630328297615051270e-02 -5.590886995196342468e-02 3.816136419773101807e-01 -3.233085572719573975e-01 -2.179170995950698853e-01 -4.336421564221382141e-02 2.925218939781188965e-01 -1.929271221160888672e-01 8.544601500034332275e-02 -5.470549687743186951e-02 1.348106563091278076e-01 1.584534905850887299e-02 1.380583196878433228e-01 1.089232489466667175e-01 1.009539142251014709e-02 1.837670654058456421e-01 -1.607704721391201019e-02 1.887126564979553223e-01
-1.028365120291709900e-01 -2.024087607860565186e-01 -2.218161709606647491e-02 -5.407478287816047668e-02 1.385893225669860840e-01 6.543345004320144653e-02 -1.024199426174163818e-01 2.046469785273075104e-02 -9.262749552726745605e-02 -3.539603352546691895e-01 6.473711878061294556e-02 2.205588668584823608e-01 -2.570410370826721191e-01 2.874670363962650299e-02 -1.581636071205139160e-01 7.480664644390344620e-03 1.353410333395004272e-01 1.086356267333030701e-01 -1.179866269230842590e-01 -1.562152653932571411e-01 1.814200729131698608e-01 2.835989594459533691e-01 2.010841071605682373e-01 -2.026978433132171631e-01 -9.750077733770012856e-04 8.160938322544097900e-02 2.670361697673797607e-01 -5.663417279720306396e-02 1.398841589689254761e-01 -5.492854863405227661e-02 -4.042879939079284668e-01 3.185169100761413574e-01
-2.608737945556640625e-01 -3.336220979690551758e-02 1.508635729551315308e-01 -2.628934383392333984e-01 -1.976426243782043457e-01 2.336841672658920288e-01 4.741161689162254333e-02 2.889628522098064423e-02 2.624435424804687500e-01 -5.284846946597099304e-02 2.084988504648208618e-01 9.882309287786483765e-02 4.750980436801910400e-02 2.586004734039306641e-01 2.020198553800582886e-01 2.857947051525115967e-01 9.142242372035980225e-02 -2.945948578417301178e-02 -7.922149449586868286e-02 -1.686306484043598175e-02 1.454625129699707031e-01 4.167813807725906372e-02 -2.014961093664169312e-01 -5.766846612095832825e-02 1.168125942349433899e-01 -2.724114060401916504e-02 1.397697329521179199e-01 -1.092385426163673401e-01 4.681041836738586426e-01 2.074712365865707397e-01 -5.328759551048278809e-02 1.794588863849639893e-01
-2.144863829016685486e-02 -1.794518381357192993e-01 1.780521571636199951e-01 -3.664867579936981201e-01 2.783304639160633087e-02 3.221536874771118164e-01 -2.006380259990692139e-01 2.911096252501010895e-02 -1.622681040316820145e-03 1.457154937088489532e-02 1.089469790458679199e-01 9.157060086727142334e-02 -1.733121573925018311e-01 3.826014101505279541e-01 2.249679118394851685e-01 -7.857297360897064209e-02 1.163273081183433533e-01 9.061291813850402832e-02 1.074228733777999878e-01 9.581933170557022095e-02 1.818640530109405518e-01 -3.694530576467514038e-02 1.354096680879592896e-01 -1.884557902812957764e-01 3.146865665912628174e-01 6.110408902168273926e-02 -6.792818009853363037e-02 4.092856869101524353e-02 1.310180574655532837e-01 3.166233003139495850e-01 -2.063817977905273438e-01 4.659930989146232605e-02
-2.983756959438323975e-01 1.499719470739364624e-01 8.743051439523696899e-02 -1.184972673654556274e-01 5.799853429198265076e-02 3.523671925067901611e-01 8.127352595329284668e-02 -1.395743787288665771e-01 2.990686595439910889e-01 3.998956829309463501e-02 2.432444989681243896e-01 -2.147524058818817139e-01 -3.639248758554458618e-02 4.739960655570030212e-02 1.784902065992355347e-02 4.650196060538291931e-02 1.441569924354553223e-01 -1.269534975290298462e-02 2.090690135955810547e-01 -3.168130517005920410e-01 2.127546221017837524e-01 -2.178782969713211060e-01 -6.867778021842241287e-03 -2.419823706150054932e-01 1.409735828638076782e-01 2.091105270665138960e-04 -1.075829565525054932e-01 -2.065495103597640991e-01 2.538167536258697510e-01 1.818237006664276123e-01 -9.931115806102752686e-02 1.139527186751365662e-01
-7.888643443584442139e-02 -3.244032710790634155e-02 -1.229228898882865906e-01 1.562304794788360596e-01 -2.838324941694736481e-02 -2.437118887901306152e-01 -3.752330318093299866e-02 2.532940804958343506e-01 1.392315328121185303e-01 2.199289649724960327e-01 2.597246170043945312e-01 1.083195954561233521e-01 1.875713318586349487e-01 -2.260809093713760376e-01 1.345403790473937988e-01 2.870332449674606323e-02 2.388517260551452637e-01 -2.691819071769714355e-01 -7.158916443586349487e-02 -3.130841255187988281e-01 1.970598101615905762e-01 -2.733968198299407959e-01 2.355836890637874603e-02 -5.821609124541282654e-02 6.317767500877380371e-02 6.247914861887693405e-04 6.807916611433029175e-02 2.444967394694685936e-04 -1.336414180696010590e-02 7.281049340963363647e-02 -3.477106988430023193e-01 3.001453578472137451e-01
-5.826659500598907471e-02 -1.207835040986537933e-02 2.463961392641067505e-01 7.868733257055282593e-02 3.089006431400775909e-02 2.670601606369018555e-01 -1.469790488481521606e-01 -3.628679551184177399e-03 1.085533872246742249e-01 -1.858835965394973755e-01 -1.616439372301101685e-01 9.162565320730209351e-02 -1.384695023298263550e-01 2.644941508769989014e-01 4.171261563897132874e-02 1.474210321903228760e-01 2.967330515384674072e-01 1.093156188726425171e-01 -2.470879405736923218e-01 -3.816170394420623779e-01 9.155352413654327393e-02 -5.076063796877861023e-02 6.588363647460937500e-02 -2.095554918050765991e-01 1.673592254519462585e-02 5.361832305788993835e-02 -7.367303967475891113e-02 3.140271082520484924e-02 4.570069909095764160e-01 1.668929904699325562e-01 7.814907468855381012e-03 1.731033474206924438e-01
-9.903545677661895752e-02 -2.566560506820678711e-01 2.363848388195037842e-01 -8.984900265932083130e-02 -6.936783343553543091e-02 -3.566224128007888794e-02 8.730692416429519653e-02 1.005977466702461243e-01 9.125190228223800659e-02 -8.738905191421508789e-02 -1.508967876434326172e-01 7.606910914182662964e-02 -2.189114391803741455e-01 -1.363569945096969604e-01 3.696955442428588867e-01 4.621104523539543152e-02 4.449580311775207520e-01 -1.909084469079971313e-01 -2.152155339717864990e-02 -6.208216026425361633e-02 1.630013287067413330e-01 -7.787977159023284912e-02 -2.121003121137619019e-01 -7.100445218384265900e-03 2.166036516427993774e-01 2.499233186244964600e-01 -1.540758758783340454e-01 -3.047984093427658081e-02 1.441133618354797363e-01 -8.417725563049316406e-03 -2.427054196596145630e-01 2.376588433980941772e-01
-7.078333944082260132e-02 -7.950411736965179443e-02 -2.110127359628677368e-01 -3.646747395396232605e-02 1.578742116689682007e-01 -1.066152080893516541e-01 -2.357619702816009521e-01 7.643562555313110352e-02 -2.372707426548004150e-01 1.480057928711175919e-02 1.338501274585723877e-01 1.122269127517938614e-02 -4.643468260765075684e-01 2.385032922029495239e-01 -1.382093727588653564e-01 -8.876681327819824219e-02 2.674522101879119873e-01 -1.073591560125350952e-01 1.849391870200634003e-02 -2.465203702449798584e-01 1.616507321596145630e-01 -2.781741619110107422e-01 -3.414276987314224243e-02 7.727576792240142822e-02 2.888043224811553955e-02 1.566192507743835449e-01 -2.760937809944152832e-02 2.404999174177646637e-02 2.667731344699859619e-01 8.813178539276123047e-02 -3.154662549495697021e-01 1.052408218383789062e-01
2.753788046538829803e-02 -3.191363811492919922e-02 -1.911535561084747314e-01 -1.292175203561782837e-01 3.026319146156311035e-01 3.076798915863037109e-01 8.928520977497100830e-02 1.296789105981588364e-02 1.777255237102508545e-01 -8.360122144222259521e-02 2.658549509942531586e-02 3.310256823897361755e-02 -7.857102900743484497e-02 -1.880890876054763794e-01 1.500016748905181885e-01 2.863850295543670654e-01 9.405509382486343384e-02 2.255168706178665161e-01 -8.021979033946990967e-02 -1.404201686382293701e-01 2.411947697401046753e-01 1.546534597873687744e-01 3.989810869097709656e-02 -3.319805115461349487e-02 2.716089785099029541e-01 7.089803367853164673e-02 -1.441616117954254150e-01 -5.969064659439027309e-06 3.162875771522521973e-01 3.839921355247497559e-01 -1.530928313732147217e-01 1.516502201557159424e-01
-3.597969189286231995e-02 2.605598652735352516e-03 -2.099890112876892090e-01 -1.510552018880844116e-01 -1.785290837287902832e-01 -1.645536124706268311e-01 5.904760956764221191e-02 -1.430206298828125000e-01 5.303174257278442383e-02 2.968959277495741844e-03 -1.223725304007530212e-01 -6.244462355971336365e-02 -3.516095280647277832e-01 -8.132865652441978455e-03 -9.560225880704820156e-04 1.504586338996887207e-01 5.495448112487792969e-01 -5.816133692860603333e-02 -1.570546329021453857e-01 -1.891664564609527588e-01 1.874191910028457642e-01 -2.479090541601181030e-01 1.449357271194458008e-01 3.696135431528091431e-02 3.368751704692840576e-01 9.055095911026000977e-02 9.590244293212890625e-02 -4.339856654405593872e-02 -8.408020436763763428e-02 -4.395509511232376099e-02 -1.033788025379180908e-01 2.088554203510284424e-01
-7.292368449270725250e-03 -1.191394925117492676e-01 -8.329717069864273071e-02 -8.609680086374282837e-02 7.750384509563446045e-02 -5.632380023598670959e-02 -2.624016404151916504e-01 9.791533648967742920e-02 -2.403334900736808777e-02 -2.296113967895507812e-01 9.035832434892654419e-02 6.101827323436737061e-02 -3.464339971542358398e-01 2.513154149055480957e-01 1.069258823990821838e-01 -2.432359009981155396e-01 2.970308959484100342e-01 5.839499458670616150e-02 8.328980952501296997e-02 -3.802490234375000000e-01 1.805167049169540405e-01 -1.691516637802124023e-01 1.342210453003644943e-02 1.401654630899429321e-01 7.843259721994400024e-02 -5.610373616218566895e-02 1.165263056755065918e-01 -1.166532188653945923e-01 2.723389267921447754e-01 2.660222351551055908e-02 -2.799561619758605957e-01 2.255982011556625366e-01
-3.013567440211772919e-02 3.445083275437355042e-03 -1.899381875991821289e-01 -3.335708379745483398e-02 2.236794084310531616e-01 3.398821875452995300e-02 5.930828675627708435e-02 -5.647747963666915894e-02 2.674253284931182861e-01 3.082758188247680664e-01 2.345755994319915771e-01 -1.727833002805709839e-01 -2.746948301792144775e-01 9.026195108890533447e-02 2.360908687114715576e-01 6.738109141588211060e-02 2.346117645502090454e-01 -2.276165038347244263e-01 -2.304514795541763306e-01 -1.584973372519016266e-02 1.344728171825408936e-01 -2.706537954509258270e-02 -3.785887360572814941e-02 -2.476812303066253662e-01 1.803518831729888916e-01 -1.102971471846103668e-02 -5.405881255865097046e-02 -3.262057900428771973e-01 -4.754571244120597839e-02 -1.637125909328460693e-01 -2.657674849033355713e-01 1.587472558021545410e-01
9.793676435947418213e-02 -4.183477908372879028e-02 1.069989502429962158e-01 -2.314457446336746216e-01 2.659624814987182617e-01 1.169177936390042305e-03 -2.056666910648345947e-01 -4.606731235980987549e-02 2.316054105758666992e-01 7.938889414072036743e-02 3.129353523254394531e-01 -1.526466161012649536e-01 -1.909261383116245270e-02 -3.313110396265983582e-02 -2.069257497787475586e-01 3.100432753562927246e-01 4.744752943515777588e-01 -1.384102851152420044e-01 -9.496609866619110107e-02 -9.468246251344680786e-02 2.588017843663692474e-02 -7.952400296926498413e-02 2.233545035123825073e-01 1.524019539356231689e-01 7.438497245311737061e-02 1.310064047574996948e-01 -6.692551076412200928e-02 -2.829429805278778076e-01 2.614096179604530334e-02 5.681883916258811951e-02 -1.823055148124694824e-01 -1.224470045417547226e-02
-2.626809179782867432e-01 2.706422470510005951e-02 -2.492627203464508057e-01 -1.582551151514053345e-01 -1.370738595724105835e-01 1.320474594831466675e-01 -1.572201997041702271e-01 1.784674823284149170e-04 -4.557373374700546265e-02 1.250082105398178101e-01 1.316165626049041748e-01 1.948583722114562988e-01 -2.745001614093780518e-01 8.239474147558212280e-03 2.277906797826290131e-02 2.027111500501632690e-02 1.029096096754074097e-01 2.797170579433441162e-01 -1.948880380950868130e-03 1.815917156636714935e-02 1.880354285240173340e-01 -2.307074517011642456e-01 8.432038873434066772e-02 -3.442171514034271240e-01 3.984679579734802246e-01 1.947596222162246704e-01 -1.178084388375282288e-01 -1.831281930208206177e-02 2.511236071586608887e-01 -7.311088591814041138e-02 -9.433205425739288330e-02 2.030462771654129028e-01
-1.296617388725280762e-01 -1.412064582109451294e-01 1.406373232603073120e-01 -9.505426883697509766e-02 2.823778688907623291e-01 3.315965235233306885e-01 2.573639526963233948e-02 -8.461252599954605103e-02 2.010154277086257935e-01 2.183130234479904175e-01 4.477560520172119141e-02 2.744229324162006378e-02 -1.698895543813705444e-01 -4.005290195345878601e-02 -2.860531955957412720e-02 4.452699050307273865e-02 2.731804251670837402e-01 -3.371840715408325195e-01 -3.105695545673370361e-01 3.481356799602508545e-02 8.205430209636688232e-02 -7.868997007608413696e-02 -1.210329607129096985e-01 -2.636964321136474609e-01 2.369914650917053223e-01 -1.660954058170318604e-01 -4.745344072580337524e-02 -8.543597906827926636e-02 7.037980109453201294e-02 -1.764429807662963867e-01 -2.832173705101013184e-01 1.418754756450653076e-01
-9.709925204515457153e-02 -1.813258379697799683e-01 3.699307516217231750e-02 -2.272033095359802246e-01 -1.685972958803176880e-01 2.142701148986816406e-01 -9.184970706701278687e-02 4.743707180023193359e-02 4.141669347882270813e-02 -2.093473374843597412e-01 -7.505335658788681030e-02 3.907161206007003784e-02 -8.649359643459320068e-02 -5.082749575376510620e-02 4.578826576471328735e-02 2.250625751912593842e-02 1.943475455045700073e-01 2.794800698757171631e-01 -2.144703865051269531e-01 -2.810055613517761230e-01 5.642686039209365845e-02 1.234286651015281677e-01 9.311226010322570801e-02 -2.368825376033782959e-01 2.008038610219955444e-01 9.768719971179962158e-02 3.182546198368072510e-01 -3.535791039466857910e-01 2.987741231918334961e-01 2.172747105360031128e-01 -1.287082135677337646e-01 3.252220153808593750e-02
-5.950590595602989197e-02 -2.629452347755432129e-01 4.206208512187004089e-02 -2.885667383670806885e-01 8.500086143612861633e-03 3.102118372917175293e-01 -1.392296850681304932e-01 -1.064950600266456604e-01 -1.809965819120407104e-02 9.472765028476715088e-02 -5.934660509228706360e-02 -9.602393209934234619e-02 -3.218729794025421143e-01 -1.383052021265029907e-01 -1.214463915675878525e-02 1.206846237182617188e-01 2.969189584255218506e-01 2.962186634540557861e-01 2.043061256408691406e-01 -3.238584995269775391e-01 1.818489879369735718e-01 4.101849719882011414e-02 4.298784211277961731e-02 -2.582347095012664795e-01 7.314294576644897461e-02 -4.487982019782066345e-02 -7.208152115345001221e-02 5.898369848728179932e-02 1.386327147483825684e-01 -8.083062618970870972e-02 -1.494969427585601807e-01 2.565261423587799072e-01
-1.147805713117122650e-02 -2.207048833370208740e-01 -1.042336821556091309e-01 -1.008554399013519287e-01 -1.279200613498687744e-01 -2.330730706453323364e-01 -2.827925682067871094e-01 4.960148036479949951e-02 -3.106881491839885712e-02 -8.020903170108795166e-02 2.552109770476818085e-02 1.243251003324985504e-02 -3.457388579845428467e-01 6.689459830522537231e-02 1.356039941310882568e-01 -1.525177899748086929e-02 3.095451593399047852e-01 -1.075540781021118164e-01 -1.893348246812820435e-01 -3.048889040946960449e-01 3.140487670898437500e-01 -1.126324944198131561e-02 6.905860453844070435e-02 8.923645317554473877e-02 5.890841782093048096e-02 2.693425677716732025e-02 -2.116086035966873169e-01 -3.111758828163146973e-02 -9.228819608688354492e-02 2.221443504095077515e-01 -3.068706989288330078e-01 2.766097784042358398e-01
-3.043690025806427002e-01 -2.484215050935745239e-02 5.168456118553876877e-04 -1.051360145211219788e-01 6.143818027339875698e-04 9.478691220283508301e-02 -1.098619624972343445e-01 -9.167304635047912598e-02 6.571020931005477905e-02 1.849921643733978271e-01 1.424052864313125610e-01 1.653078012168407440e-02 -2.383967936038970947e-01 -1.821831017732620239e-01 1.622008383274078369e-01 -1.731301844120025635e-01 1.540184468030929565e-01 2.854085862636566162e-01 -1.167282462120056152e-01 -1.527753472328186035e-01 3.709885478019714355e-01 -2.709706425666809082e-01 1.400369703769683838e-01 -3.021693825721740723e-01 2.787520587444305420e-01 -4.537847265601158142e-02 -1.282342821359634399e-01 -9.080026298761367798e-02 -4.209028265904635191e-04 1.386541873216629028e-01 -1.796436011791229248e-01 2.018992304801940918e-01
-3.636861592531204224e-02 -6.634689122438430786e-02 1.962403655052185059e-01 -3.924117982387542725e-02 2.463085353374481201e-01 3.017372786998748779e-01 1.865451596677303314e-02 9.767913818359375000e-02 2.622765898704528809e-01 2.064289748668670654e-01 2.076699584722518921e-02 -4.598295316100120544e-02 -2.366834878921508789e-01 9.426240622997283936e-02 1.036947034299373627e-02 5.101251602172851562e-02 2.008570134639739990e-01 -3.582102656364440918e-01 -2.968613803386688232e-01 -6.450202316045761108e-02 1.061840727925300598e-01 -1.886864379048347473e-02 -1.567289978265762329e-01 -2.354384809732437134e-01 3.672716915607452393e-01 -5.175487697124481201e-02 -9.561769664287567139e-02 -2.231881171464920044e-01 3.614697605371475220e-02 -7.587702572345733643e-02 -2.292702347040176392e-01 4.834877699613571167e-02
-1.727396994829177856e-01 -1.382207870483398438e-01 7.085291203111410141e-03 -1.002133339643478394e-01 -1.223551202565431595e-02 2.602511644363403320e-01 -1.495149284601211548e-01 -6.755186617374420166e-02 -1.485166251659393311e-01 -3.799932822585105896e-02 1.292347908020019531e-01 -3.311534225940704346e-01 -2.444611340761184692e-01 -5.206947773694992065e-02 1.449579596519470215e-01 1.489959359169006348e-01 3.608536124229431152e-01 1.259288340806961060e-01 -6.110532674938440323e-03 -2.745513021945953369e-01 5.491498857736587524e-02 -7.533692568540573120e-02 -8.223692327737808228e-02 -2.533980906009674072e-01 2.237672656774520874e-01 -1.419232636690139771e-01 -2.293629497289657593e-01 1.844874769449234009e-01 -5.388995632529258728e-02 -1.155972257256507874e-01 1.452455576509237289e-02 3.407719135284423828e-01
1.577512621879577637e-01 1.254296954721212387e-02 7.749105989933013916e-02 -6.194755434989929199e-02 3.630680218338966370e-02 -7.045099884271621704e-02 -3.291781544685363770e-01 6.192207336425781250e-02 2.402699738740921021e-02 1.040493920445442200e-01 -9.849180281162261963e-02 -1.655163466930389404e-01 -3.246014714241027832e-01 -3.380564153194427490e-01 -2.943274937570095062e-02 5.353880301117897034e-02 3.070305585861206055e-01 -1.204428002238273621e-01 -1.507558822631835938e-01 -2.562822103500366211e-01 4.100130796432495117e-01 -1.215340420603752136e-01 9.301041066646575928e-02 2.865919284522533417e-02 1.541170328855514526e-01 -2.690753638744354248e-01 -2.244948595762252808e-02 -7.638295739889144897e-02 1.439668983221054077e-01 -3.397184424102306366e-03 -9.261921048164367676e-02 2.311190813779830933e-01
-2.875977456569671631e-01 -1.311502009630203247e-01 1.008304730057716370e-01 -1.106652095913887024e-01 7.916142232716083527e-03 9.096272289752960205e-02 -1.694139987230300903e-01 -3.060879884287714958e-03 1.738524585962295532e-01 -1.067289486527442932e-01 1.053014546632766724e-01 -7.416180521249771118e-02 6.050846725702285767e-02 -5.084963515400886536e-02 -1.229182723909616470e-02 3.909720107913017273e-02 4.072750806808471680e-01 1.754028052091598511e-01 -2.168709337711334229e-01 -4.885493591427803040e-02 4.495489895343780518e-01 5.024483427405357361e-02 -2.156889252364635468e-02 -3.297311365604400635e-01 3.113516271114349365e-01 1.592726707458496094e-01 1.743767857551574707e-01 3.455234691500663757e-02 -1.529462933540344238e-01 3.101717308163642883e-02 -1.438928395509719849e-01 1.251453161239624023e-01
-2.032023072242736816e-01 2.395007014274597168e-01 1.848148554563522339e-02 -1.892475187778472900e-01 -1.940858960151672363e-01 2.261697351932525635e-01 -1.917570382356643677e-01 2.345315963029861450e-01 2.190689146518707275e-01 1.935157030820846558e-01 -6.412602216005325317e-02 -2.377118170261383057e-01 -1.755961775779724121e-01 1.133700236678123474e-01 3.671520352363586426e-01 -1.450056880712509155e-01 1.700308322906494141e-01 2.507335157133638859e-04 2.351300463487859815e-05 -2.531605064868927002e-01 7.509876787662506104e-02 2.410149388015270233e-02 5.786057934165000916e-02 -1.862884908914566040e-01 4.280057549476623535e-02 1.833347380161285400e-01 1.698567569255828857e-01 -2.746797800064086914e-01 1.357906311750411987e-01 -6.848284974694252014e-03 -1.955380290746688843e-01 -7.269033044576644897e-02
-3.304597735404968262e-01 -2.085102200508117676e-01 -6.858030706644058228e-02 1.232021003961563110e-01 2.362680248916149139e-02 3.019683361053466797e-01 -7.077899575233459473e-02 -1.808729581534862518e-02 7.202316075563430786e-02 1.665434837341308594e-01 1.741960495710372925e-01 8.046323806047439575e-02 -1.560466140508651733e-01 -2.008637934923171997e-01 6.504844874143600464e-02 3.266927897930145264e-01 2.259576916694641113e-01 6.320178508758544922e-02 -1.043817121535539627e-02 -3.547382950782775879e-01 2.769204378128051758e-01 -2.534042671322822571e-02 1.763902604579925537e-02 -1.981499791145324707e-01 3.079254329204559326e-01 9.580872207880020142e-02 1.527973115444183350e-01 8.194708824157714844e-02 -1.564733833074569702e-01 6.008298322558403015e-02 -1.573053300380706787e-01 -1.261779386550188065e-02
-1.153724119067192078e-01 -7.114507257938385010e-02 1.837998926639556885e-01 -1.188391819596290588e-01 -1.228014528751373291e-01 3.828354477882385254e-01 -2.787781059741973877e-01 1.480144448578357697e-02 2.286950051784515381e-01 9.529373049736022949e-02 -4.062430001795291901e-03 1.545537263154983521e-01 -5.491155385971069336e-02 8.789049088954925537e-02 -1.709890365600585938e-01 8.927644044160842896e-02 -7.164911180734634399e-02 7.174044102430343628e-02 -1.355207115411758423e-01 -2.596175968647003174e-01 9.315378963947296143e-02 4.500634386204183102e-04 -2.140104025602340698e-01 -2.068964242935180664e-01 -8.275794237852096558e-02 -7.913548499345779419e-02 7.646608352661132812e-02 -8.442977070808410645e-02 2.555195689201354980e-01 2.927080392837524414e-01 -2.881519198417663574e-01 3.278586566448211670e-01
-1.937307417392730713e-01 -1.571302264928817749e-01 -1.807708591222763062e-01 -1.549657136201858521e-01 1.657253354787826538e-01 5.419000610709190369e-02 -1.065153032541275024e-01 2.409865707159042358e-02 1.269509941339492798e-01 3.740474581718444824e-02 2.251531630754470825e-01 -2.005761265754699707e-01 1.897441148757934570e-01 1.013621985912322998e-01 2.193167060613632202e-01 2.011607587337493896e-02 1.088710129261016846e-01 1.336383074522018433e-01 -2.263544201850891113e-01 -2.196028381586074829e-01 2.700135707855224609e-01 -1.562703400850296021e-01 2.798153758049011230e-01 -4.455150365829467773e-01 2.318681925535202026e-01 -1.039699986577033997e-01 4.838080331683158875e-02 -1.623646318912506104e-01 7.950852811336517334e-02 -7.155214250087738037e-02 -8.639860153198242188e-02 1.416794657707214355e-01
1.654376536607742310e-01 -1.088206097483634949e-01 -1.025487184524536133e-01 -1.073989421129226685e-01 -1.625245511531829834e-01 1.095797494053840637e-02 7.471255958080291748e-02 -1.968874335289001465e-01 -1.702568531036376953e-01 -1.144856512546539307e-01 -1.309830844402313232e-01 5.779625102877616882e-02 -3.361593782901763916e-01 1.966318041086196899e-01 1.902544945478439331e-01 8.394773304462432861e-02 5.318176150321960449e-01 -1.668360531330108643e-01 -3.726316988468170166e-02 -1.629947125911712646e-01 1.322998702526092529e-01 -1.328212618827819824e-01 7.202330231666564941e-02 -1.498500630259513855e-02 2.058204412460327148e-01 3.631457313895225525e-02 7.334443740546703339e-03 -7.486470788717269897e-02 2.225509434938430786e-01 -2.479090914130210876e-02 -1.428316980600357056e-01 3.336072862148284912e-01
-2.122827172279357910e-01 1.779405865818262100e-03 -2.309583872556686401e-01 -2.535489797592163086e-01 2.164994329214096069e-01 2.129056304693222046e-01 -9.880220517516136169e-03 2.906562201678752899e-02 1.442932635545730591e-01 -8.625517040491104126e-02 -1.157302483916282654e-01 -1.371285319328308105e-01 2.837580069899559021e-02 -7.153355330228805542e-02 -1.197976469993591309e-01 1.833213567733764648e-01 2.815431654453277588e-01 1.591486036777496338e-01 -1.802546158432960510e-02 -1.457902602851390839e-02 3.889818489551544189e-01 -8.527886867523193359e-02 -1.461623311042785645e-01 3.954099863767623901e-02 2.420495003461837769e-01 3.200181201100349426e-02 -1.847460679709911346e-02 -3.725503385066986084e-02 3.618345856666564941e-01 9.805351495742797852e-02 8.528700098395347595e-03 3.758067488670349121e-01
-4.344177618622779846e-02 -3.372069597244262695e-01 -1.909237913787364960e-02 -2.094118893146514893e-01 -1.235514730215072632e-01 7.962986826896667480e-02 -9.373659640550613403e-02 -1.438257694244384766e-01 -2.380746975541114807e-02 -8.063063770532608032e-02 7.591143995523452759e-02 -1.227618083357810974e-01 -4.380159378051757812e-01 2.248294092714786530e-02 -1.883732676506042480e-01 1.229589059948921204e-01 1.816383302211761475e-01 -5.002747476100921631e-02 -4.625376313924789429e-02 1.195014566183090210e-01 2.410675883293151855e-01 -1.294130533933639526e-01 8.600563555955886841e-02 -1.421668380498886108e-01 3.801100552082061768e-01 3.399673998355865479e-01 -1.607093811035156250e-01 -7.680412381887435913e-02 -6.415336579084396362e-02 3.645944967865943909e-02 -1.268405318260192871e-01 2.247979491949081421e-01
1.336930394172668457e-01 2.829215228557586670e-01 -4.490953404456377029e-03 -1.542409807443618774e-01 1.340494900941848755e-01 7.044205069541931152e-02 -1.353480219841003418e-01 1.750086694955825806e-01 -1.651734462939202785e-03 -1.510426998138427734e-01 5.182447656989097595e-02 1.855391263961791992e-01 -1.792270243167877197e-01 2.067781239748001099e-01 3.635056018829345703e-01 2.941883206367492676e-01 1.759963780641555786e-01 -1.935044527053833008e-01 5.699656903743743896e-03 -4.031474292278289795e-01 2.090914547443389893e-01 -3.910594061017036438e-02 -6.114576011896133423e-02 -9.251111000776290894e-02 3.102871775627136230e-01 -2.694577723741531372e-02 1.251134723424911499e-01 -8.271870017051696777e-02 -7.129672169685363770e-02 7.666198164224624634e-02 -6.811123341321945190e-02 1.711104810237884521e-01
1.435408592224121094e-01 -1.091498136520385742e-01 -2.253028377890586853e-02 -3.734022378921508789e-01 -9.572762064635753632e-03 -1.000423133373260498e-01 -3.386262059211730957e-02 -5.241555720567703247e-02 -8.423787355422973633e-02 -2.664584517478942871e-01 -1.092970296740531921e-01 -8.590693771839141846e-02 -1.591795235872268677e-01 7.268920540809631348e-02 2.724068462848663330e-01 9.801267832517623901e-02 5.184321403503417969e-01 -5.987683311104774475e-02 -2.432444877922534943e-02 -7.768201828002929688e-02 1.282838284969329834e-01 -1.723676025867462158e-01 -1.542939804494380951e-02 -1.233030185103416443e-01 3.046369254589080811e-01 3.583828732371330261e-02 6.514449138194322586e-03 4.844552651047706604e-02 1.549467295408248901e-01 6.738194823265075684e-02 -2.178856879472732544e-01 2.976620793342590332e-01
-1.459991186857223511e-01 -9.350231289863586426e-02 -2.001302391290664673e-01 6.958150863647460938e-02 2.025800049304962158e-01 2.414185702800750732e-01 9.935852885246276855e-02 1.011479180306196213e-02 2.382600456476211548e-01 1.425450444221496582e-01 6.324812769889831543e-02 -3.197340071201324463e-01 -1.121455878019332886e-01 -3.622063668444752693e-03 1.370871216058731079e-01 -2.015684247016906738e-01 3.545303046703338623e-01 -2.329225242137908936e-01 -1.552055776119232178e-01 -1.913685500621795654e-01 1.932571530342102051e-01 -1.355908215045928955e-01 5.741456523537635803e-02 -1.440059244632720947e-01 -4.961045086383819580e-02 3.988647162914276123e-01 6.417448073625564575e-02 -7.485032081604003906e-02 2.965229749679565430e-02 2.011872529983520508e-01 -6.601990759372711182e-02 1.516913622617721558e-01
3.511931048706173897e-03 -1.128381341695785522e-01 -1.820236444473266602e-02 -6.181702390313148499e-02 -3.762711286544799805e-01 2.521172463893890381e-01 -7.125214673578739166e-03 1.011243313550949097e-01 1.978927105665206909e-01 -1.072826050221920013e-02 -1.639705747365951538e-01 3.304726183414459229e-01 -8.781509101390838623e-02 3.452412486076354980e-01 2.090388536453247070e-01 -4.660846292972564697e-02 2.071422040462493896e-01 4.549119621515274048e-02 -2.858087420463562012e-01 -2.120218873023986816e-01 1.373125314712524414e-01 -1.254414170980453491e-01 2.269615679979324341e-01 6.308651715517044067e-02 1.488506495952606201e-01 -1.827116608619689941e-01 1.897749602794647217e-01 -4.316545277833938599e-02 7.100509852170944214e-02 3.149867057800292969e-02 -1.655523777008056641e-01 1.760013848543167114e-01
-2.193446308374404907e-01 -6.968647986650466919e-02 -7.525258511304855347e-02 -3.265610337257385254e-02 -1.033195387572050095e-02 2.909222841262817383e-01 -2.295161187648773193e-01 1.952174678444862366e-02 6.281922012567520142e-02 -1.873758994042873383e-02 3.459090739488601685e-02 6.531572341918945312e-02 -2.382531762123107910e-01 8.261813223361968994e-02 -1.408455967903137207e-01 1.119952872395515442e-01 2.474031299352645874e-01 1.803997755050659180e-01 -3.329059481620788574e-01 -5.359467491507530212e-02 6.036352738738059998e-02 2.386409640312194824e-01 3.967076074331998825e-03 -4.193719327449798584e-01 2.197993248701095581e-01 -1.272522211074829102e-01 1.590729504823684692e-01 5.413819104433059692e-02 -1.926765143871307373e-01 1.828113645315170288e-01 -2.050119936466217041e-01 2.179979830980300903e-01
4.261625185608863831e-02 -7.903581112623214722e-02 -1.104542836546897888e-01 -2.085746079683303833e-01 1.046499535441398621e-01 -1.749898642301559448e-01 -1.979499608278274536e-01 -8.214853703975677490e-03 -1.735164225101470947e-01 -5.744123086333274841e-02 9.152235835790634155e-02 3.337775915861129761e-02 -2.105464935302734375e-01 2.200615704059600830e-01 2.788239717483520508e-01 -1.009079515933990479e-01 5.446018576622009277e-01 3.625582903623580933e-02 -1.036254987120628357e-01 -1.569092720746994019e-01 2.532751262187957764e-01 -2.676016390323638916e-01 -8.472384512424468994e-02 -4.587475210428237915e-02 -9.043893218040466309e-02 1.751253604888916016e-01 -4.968666285276412964e-02 -1.198738366365432739e-01 1.397553831338882446e-01 1.971909403800964355e-02 -1.936908364295959473e-01 2.009970545768737793e-01
-2.242079824209213257e-01 -8.370377868413925171e-02 -1.158255934715270996e-01 7.016689330339431763e-02 2.654221057891845703e-01 1.191133484244346619e-01 3.841045126318931580e-02 2.173998653888702393e-01 2.695411741733551025e-01 6.593625992536544800e-02 1.389495581388473511e-01 -1.114328298717737198e-02 -1.756720989942550659e-01 -2.761927247047424316e-02 8.575686067342758179e-02 -1.964612305164337158e-02 2.824937999248504639e-01 -3.954227566719055176e-01 -2.309423834085464478e-01 1.483041644096374512e-01 2.044410854578018188e-01 -1.387736797332763672e-01 -5.339439585804939270e-02 -2.580516599118709564e-02 3.138730525970458984e-01 -8.379198610782623291e-02 -2.085028737783432007e-01 -1.726392656564712524e-01 -8.723509311676025391e-02 7.380007952451705933e-02 -2.844263613224029541e-01 -7.990003377199172974e-02
1.650043018162250519e-02 -3.679874837398529053e-01 9.856295585632324219e-02 -2.113224864006042480e-01 -1.727400124073028564e-01 -3.438356518745422363e-02 -7.151946425437927246e-02 1.815576106309890747e-01 1.083471700549125671e-01 5.294799059629440308e-02 -8.452410250902175903e-02 -2.230219393968582153e-01 -3.586794734001159668e-01 3.698215633630752563e-02 3.483444685116410255e-03 -1.460913382470607758e-02 2.417986392974853516e-01 -1.188921257853507996e-01 -1.009558290243148804e-01 -2.019005864858627319e-01 2.522762119770050049e-01 -2.911638021469116211e-01 4.735939204692840576e-02 6.542624533176422119e-02 2.331896126270294189e-01 -1.981799155473709106e-01 -1.032860279083251953e-01 -1.969823427498340607e-02 1.636425256729125977e-01 1.621356308460235596e-01 -2.502086460590362549e-01 2.007257342338562012e-01
-4.581375047564506531e-02 1.990530043840408325e-01 -2.050476334989070892e-02 9.916164726018905640e-02 6.492353975772857666e-02 -1.158369891345500946e-02 -3.084021806716918945e-01 9.542917460203170776e-02 2.284555584192276001e-01 -2.012493610382080078e-01 -1.236296892166137695e-01 1.023733019828796387e-01 -6.919152289628982544e-02 -5.247239023447036743e-02 3.616297245025634766e-01 3.105579018592834473e-01 3.688080012798309326e-01 -5.268003046512603760e-02 -2.655973434448242188e-01 -2.174720913171768188e-01 1.063427701592445374e-01 -1.447645574808120728e-01 2.441773563623428345e-02 -3.028022125363349915e-02 -3.129318822175264359e-03 2.434049546718597412e-01 2.748942673206329346e-01 -1.153753921389579773e-01 -1.915170997381210327e-02 1.443340480327606201e-01 -6.511927396059036255e-02 1.491764038801193237e-01
-5.633738264441490173e-02 -3.117879927158355713e-01 1.666294783353805542e-01 7.861900329589843750e-02 2.414523512125015259e-01 7.582199573516845703e-02 -1.783078163862228394e-01 -1.008521318435668945e-01 2.660193666815757751e-02 6.305439025163650513e-02 2.584151327610015869e-01 -2.443531006574630737e-01 -9.509549289941787720e-02 1.503711449913680553e-03 3.626572713255882263e-02 2.895144522190093994e-01 2.891593873500823975e-01 -3.039621710777282715e-01 9.539965540170669556e-03 -5.471273884177207947e-02 1.066699102520942688e-01 -2.773826122283935547e-01 -2.262568287551403046e-02 2.521170489490032196e-02 3.465465605258941650e-01 -2.707604318857192993e-02 1.672770231962203979e-01 -2.285833805799484253e-01 -4.239925742149353027e-02 -8.472838252782821655e-02 -2.298353463411331177e-01 5.373201146721839905e-02
-2.370209991931915283e-01 6.739836186170578003e-02 -2.765209786593914032e-02 2.158986032009124756e-01 -1.475870888680219650e-02 1.857969611883163452e-01 -1.379080265760421753e-01 2.108018472790718079e-02 2.122884541749954224e-01 2.356880158185958862e-01 1.417579799890518188e-01 3.669951111078262329e-02 -3.301229178905487061e-01 8.616532385349273682e-02 -3.198034316301345825e-02 1.046401448547840118e-02 1.114891767501831055e-01 7.884255796670913696e-02 -2.105949968099594116e-01 7.813449203968048096e-02 8.904853463172912598e-02 6.769881397485733032e-02 1.141330227255821228e-01 -3.157760202884674072e-01 -5.878916755318641663e-02 8.079634606838226318e-02 2.397150099277496338e-01 1.547366729937493801e-03 3.932061493396759033e-01 1.335994452238082886e-01 -4.007835984230041504e-01 -5.668305233120918274e-02
-7.054044306278228760e-02 -1.870812326669692993e-01 3.808943554759025574e-02 4.719992354512214661e-02 2.121540009975433350e-01 2.122422009706497192e-01 2.015192806720733643e-02 -6.636105477809906006e-02 2.774592936038970947e-01 2.343373298645019531e-01 1.311126798391342163e-01 -7.324424386024475098e-02 -1.625937670469284058e-01 2.399860695004463196e-02 -1.708156429231166840e-02 2.163400650024414062e-01 2.362641692161560059e-01 -2.948449552059173584e-01 -3.368194997310638428e-01 -7.788575720041990280e-03 1.261305212974548340e-01 -1.233253553509712219e-01 -1.475857049226760864e-01 -3.058987259864807129e-01 3.085511326789855957e-01 -7.637186348438262939e-02 -4.901350289583206177e-02 -2.582169771194458008e-01 -4.745788872241973877e-02 -5.168804898858070374e-03 -2.025117427110671997e-01 1.295338422060012817e-01
-3.258228898048400879e-01 1.503324359655380249e-01 -1.223878711462020874e-01 -2.870566546916961670e-01 1.187249571084976196e-01 -7.874325849115848541e-03 -6.259302049875259399e-02 7.032269239425659180e-02 -5.221519991755485535e-02 3.251043856143951416e-01 -4.156045615673065186e-03 -1.556996107101440430e-01 -7.107772678136825562e-02 8.033010363578796387e-02 1.827959269285202026e-01 -9.951465763151645660e-04 3.829193115234375000e-01 -1.968583166599273682e-01 2.702517509460449219e-01 5.111827328801155090e-02 2.951868772506713867e-01 9.892932325601577759e-02 1.496398597955703735e-01 -1.576116234064102173e-01 1.397087574005126953e-01 1.576444208621978760e-01 7.582151144742965698e-02 2.639371901750564575e-02 2.087447196245193481e-01 2.203579694032669067e-01 -4.032341390848159790e-02 1.532326191663742065e-01
-2.409448027610778809e-01 1.636548340320587158e-01 -4.392632469534873962e-02 -1.483824551105499268e-01 3.841682104393839836e-03 1.492422819137573242e-01 9.849004447460174561e-02 -2.798005752265453339e-02 7.081285864114761353e-02 1.826427429914474487e-01 1.552927941083908081e-01 5.586479790508747101e-03 -3.288370743393898010e-02 2.233305573463439941e-01 2.397673130035400391e-01 1.938751190900802612e-01 3.597308099269866943e-01 -2.408289462327957153e-01 -2.240820080041885376e-01 5.492716655135154724e-02 -9.418213367462158203e-02 7.651595771312713623e-02 2.837595641613006592e-01 2.668780684471130371e-01 1.082013398408889771e-01 -8.359514176845550537e-02 7.692001760005950928e-02 2.099952399730682373e-01 1.377759873867034912e-01 6.033686921000480652e-02 -3.100658655166625977e-01 2.351895272731781006e-01
-7.385057210922241211e-02 -5.366612598299980164e-02 -2.068126052618026733e-01 -4.101461544632911682e-02 3.138993978500366211e-01 8.096240460872650146e-02 -1.413706839084625244e-01 1.764757558703422546e-02 2.527841739356517792e-02 1.425315067172050476e-02 9.388420730829238892e-02 -2.781428955495357513e-02 -3.200466334819793701e-01 -1.228519380092620850e-01 3.029391169548034668e-01 -1.758867651224136353e-01 1.157664433121681213e-01 -3.331900238990783691e-01 -1.470922082662582397e-01 -4.976659547537565231e-03 2.214519232511520386e-01 -2.200100272893905640e-01 -6.237376481294631958e-02 1.108926311135292053e-01 4.401785507798194885e-02 -2.282941043376922607e-01 -1.355296671390533447e-01 5.927081033587455750e-02 2.143422514200210571e-02 2.462106049060821533e-01 -2.654689252376556396e-01 3.224369585514068604e-01
-8.126080967485904694e-03 -1.177568510174751282e-01 -3.683919310569763184e-01 -6.639387458562850952e-02 3.071119487285614014e-01 4.188155829906463623e-01 -2.293061763048171997e-01 -5.418864544481039047e-03 2.956901490688323975e-01 -9.357011318206787109e-02 1.412552744150161743e-01 -1.515226624906063080e-02 -9.869842231273651123e-02 -1.456688791513442993e-01 4.422873462317511439e-05 1.721979677677154541e-01 1.399072259664535522e-01 1.309651434421539307e-01 -1.459643393754959106e-01 -1.368969380855560303e-01 1.877363324165344238e-01 -1.464248001575469971e-01 1.491951942443847656e-01 -1.253948062658309937e-01 6.160289794206619263e-02 -1.293074190616607666e-01 6.719512492418289185e-02 -1.917169056832790375e-02 3.109345436096191406e-01 1.718519777059555054e-01 -1.489107608795166016e-01 -3.743672743439674377e-02
1.361515969038009644e-01 -1.615945100784301758e-01 1.531898230314254761e-01 -8.759741485118865967e-02 -6.530897319316864014e-02 2.286817729473114014e-01 2.449665591120719910e-02 -6.017502164468169212e-04 -1.592405023984611034e-03 -3.239821642637252808e-02 -1.615597866475582123e-02 -2.315145283937454224e-01 -3.176146447658538818e-01 -1.542102396488189697e-01 -8.214315026998519897e-02 4.202877730131149292e-02 2.972511947154998779e-01 -2.631823122501373291e-01 -2.335056066513061523e-01 -4.243466258049011230e-01 1.747419834136962891e-01 -1.919872462749481201e-01 1.027632728219032288e-01 -1.133013367652893066e-01 7.256254553794860840e-02 -5.966685712337493896e-02 1.053805723786354065e-01 1.420861035585403442e-01 3.174335360527038574e-01 -7.582556921988725662e-03 -8.843057602643966675e-02 2.172386497259140015e-01
-6.301362812519073486e-02 -1.069699674844741821e-01 1.504033952951431274e-01 -1.088955774903297424e-01 -1.958277672529220581e-01 -2.781394310295581818e-02 -2.729182541370391846e-01 -1.555486321449279785e-01 7.481471449136734009e-02 7.246983051300048828e-02 -2.132223360240459442e-02 1.424521058797836304e-01 6.881561130285263062e-02 -6.576953083276748657e-02 -1.617847084999084473e-01 5.072683095932006836e-02 2.978805005550384521e-01 1.200526878237724304e-01 -2.550211548805236816e-01 -3.669639825820922852e-01 -8.750068396329879761e-02 -2.572047710418701172e-01 -1.300101429224014282e-01 -1.889491230249404907e-01 2.379961498081684113e-02 3.423439338803291321e-03 3.119986038655042648e-03 -1.185334771871566772e-01 4.071057736873626709e-01 1.825432330369949341e-01 -1.877708435058593750e-01 2.543388307094573975e-01
-2.214496433734893799e-01 6.350917369127273560e-02 1.626813225448131561e-02 -2.603151798248291016e-01 7.692437618970870972e-02 -2.411852777004241943e-02 -8.687715977430343628e-02 -2.164207994937896729e-01 -8.131420239806175232e-03 6.313957273960113525e-02 2.475558519363403320e-01 -1.982235908508300781e-01 -1.954515278339385986e-01 -7.572250813245773315e-02 -4.845616407692432404e-03 2.920452952384948730e-01 4.184784889221191406e-01 -7.066122442483901978e-02 -3.700545802712440491e-02 -6.026691570878028870e-02 -5.452992022037506104e-02 -8.244243264198303223e-02 1.647564768791198730e-01 1.281270943582057953e-02 1.384343951940536499e-01 1.426607072353363037e-01 1.261748075485229492e-01 2.773221433162689209e-01 8.848262578248977661e-02 3.777150213718414307e-01 -1.444776654243469238e-01 2.412919253110885620e-01
-4.423337429761886597e-02 -1.006032079458236694e-01 -3.288032412528991699e-01 -2.500589005649089813e-02 1.028930395841598511e-01 2.259846776723861694e-02 -3.669182956218719482e-01 2.785230614244937897e-02 -4.871111735701560974e-02 6.909006834030151367e-02 7.491133362054824829e-02 -4.309736192226409912e-02 7.907307893037796021e-02 2.232126593589782715e-01 -1.460490003228187561e-02 9.918165206909179688e-02 2.232564091682434082e-01 3.002850711345672607e-01 -1.929439790546894073e-02 1.575489342212677002e-01 3.490187227725982666e-01 -1.283257156610488892e-01 -4.336384683847427368e-02 -7.605694234371185303e-02 1.795706003904342651e-01 7.406322658061981201e-02 2.313651330769062042e-02 9.796876460313796997e-02 3.132068812847137451e-01 2.185758352279663086e-01 -1.689819097518920898e-01 3.442283570766448975e-01
-3.451460599899291992e-01 -3.119473755359649658e-01 -4.391807690262794495e-02 -8.417724072933197021e-02 4.512286558747291565e-02 4.655929654836654663e-02 -8.375145494937896729e-02 -2.767883427441120148e-02 1.806321144104003906e-01 8.846990019083023071e-02 2.555151470005512238e-02 9.914840012788772583e-02 -8.515646308660507202e-02 -1.249307543039321899e-01 2.291457355022430420e-01 2.261385321617126465e-01 1.571948230266571045e-01 2.867683768272399902e-01 -1.383891105651855469e-01 -2.412516921758651733e-01 1.983255147933959961e-01 -2.479404211044311523e-01 8.092669397592544556e-02 -6.218108534812927246e-02 1.187387574464082718e-02 -1.364116966724395752e-01 1.332579106092453003e-01 -2.618266344070434570e-01 1.330973021686077118e-02 3.757960498332977295e-01 -2.076683938503265381e-01 3.293738933280110359e-03
-1.721494346857070923e-01 1.703424565494060516e-02 -1.436997056007385254e-01 -2.047065496444702148e-01 4.000169783830642700e-02 -2.980158329010009766e-01 -1.298230737447738647e-01 -3.903388977050781250e-02 1.526905894279479980e-01 -1.241716742515563965e-01 5.985511466860771179e-02 -1.636379212141036987e-01 -1.783801466226577759e-01 1.086335107684135437e-01 3.507483005523681641e-01 2.919086813926696777e-01 1.767731308937072754e-01 -8.278404176235198975e-02 -6.355292350053787231e-02 -1.004729494452476501e-01 4.037460386753082275e-01 -2.061843499541282654e-02 -9.393526613712310791e-02 3.088497221469879150e-01 -2.690034918487071991e-02 9.093473106622695923e-02 2.010751217603683472e-01 -1.208391785621643066e-01 2.469131499528884888e-01 -3.337809443473815918e-02 -1.325363069772720337e-01 1.192658543586730957e-01
1.195041239261627197e-01 -1.655533015727996826e-01 1.631052345037460327e-01 1.437528729438781738e-01 4.443459212779998779e-02 3.847637400031089783e-02 -2.014640159904956818e-02 1.467450261116027832e-01 8.212933689355850220e-02 7.444037497043609619e-02 2.385620772838592529e-01 -1.170877367258071899e-01 -1.622531414031982422e-01 -1.727778315544128418e-01 -1.134088262915611267e-01 1.055235788226127625e-01 3.995780646800994873e-01 -2.127250730991363525e-01 -2.446887791156768799e-01 1.513060629367828369e-01 1.713942438364028931e-01 -3.318879604339599609e-01 -8.748388290405273438e-02 -3.027262389659881592e-01 2.160302996635437012e-01 -1.502490951679646969e-03 1.117269769310951233e-01 -1.191603243350982666e-01 3.108719289302825928e-01 8.360908925533294678e-02 -9.781569987535476685e-02 9.751273691654205322e-02
-7.187139242887496948e-02 -4.038833454251289368e-02 -1.574090570211410522e-01 -2.734316587448120117e-01 6.364130973815917969e-02 1.255579888820648193e-01 -1.649915724992752075e-01 2.627568840980529785e-01 7.884882390499114990e-03 8.260364830493927002e-02 -1.470417082309722900e-01 -6.057113036513328552e-02 -4.678132757544517517e-02 2.596776485443115234e-01 -7.176118344068527222e-02 1.593885123729705811e-01 2.926031947135925293e-01 4.388155043125152588e-02 -2.480897009372711182e-01 -3.093426525592803955e-01 6.488118786364793777e-03 -6.753524392843246460e-02 1.046266108751296997e-01 -3.081230223178863525e-01 -1.284128725528717041e-01 4.918897151947021484e-02 -1.467896550893783569e-01 -1.884706914424896240e-01 3.205088973045349121e-01 1.634999811649322510e-01 7.589950412511825562e-02 2.806445658206939697e-01
-4.343423843383789062e-01 3.205687273293733597e-03 -3.514373302459716797e-02 -2.136231064796447754e-01 1.418396681547164917e-01 2.505462467670440674e-01 -8.345403522253036499e-02 -5.686330422759056091e-02 3.371665477752685547e-01 -1.265513449907302856e-01 -5.441454797983169556e-02 -1.278904229402542114e-01 -2.382492125034332275e-01 1.501303911209106445e-01 1.196439117193222046e-01 1.901465207338333130e-01 9.850843995809555054e-02 2.166477292776107788e-01 1.525533050298690796e-01 -1.227526813745498657e-01 2.202294468879699707e-01 -3.951120376586914062e-02 -5.809274688363075256e-02 -1.251419335603713989e-01 4.432295635342597961e-02 -1.868249773979187012e-01 4.866029694676399231e-02 -7.560543715953826904e-02 3.325736522674560547e-01 1.478985548019409180e-01 -9.384860843420028687e-02 2.056056708097457886e-01
5.500438436865806580e-02 -5.858228355646133423e-02 2.272519916296005249e-01 -2.619872689247131348e-01 9.843420237302780151e-02 -1.364339329302310944e-02 -4.329752549529075623e-02 2.083668671548366547e-02 2.764073312282562256e-01 2.193133831024169922e-01 9.264253079891204834e-02 1.527044028043746948e-01 -2.630099654197692871e-01 -3.227293118834495544e-02 -1.018648818135261536e-01 1.533037871122360229e-01 3.297173082828521729e-01 -2.596016228199005127e-01 -6.174442544579505920e-02 6.916354596614837646e-02 1.194348111748695374e-01 9.327805042266845703e-02 2.416480779647827148e-01 -2.058401256799697876e-01 2.795374989509582520e-01 -1.682458668947219849e-01 8.755110204219818115e-02 -2.644282281398773193e-01 -1.493393331766128540e-01 2.289358898997306824e-02 -1.244773492217063904e-01 2.641863226890563965e-01
2.380601316690444946e-02 -9.879596531391143799e-02 -1.313975751399993896e-01 -1.887398026883602142e-02 4.222233593463897705e-02 -1.624480187892913818e-01 -6.523495912551879883e-02 1.757604777812957764e-01 -1.161880046129226685e-01 -8.871569484472274780e-02 2.023637294769287109e-02 5.932362750172615051e-02 5.466757342219352722e-03 2.243452370166778564e-01 1.943045854568481445e-01 3.473661243915557861e-01 2.996418774127960205e-01 4.222448915243148804e-02 -3.199332952499389648e-01 -3.564233779907226562e-01 1.404438763856887817e-01 -5.043250694870948792e-02 1.952134370803833008e-01 -2.775825262069702148e-01 -1.202044412493705750e-01 3.163523972034454346e-02 -6.988653540611267090e-02 -2.750502526760101318e-01 1.356834471225738525e-01 2.615850269794464111e-01 -9.444221854209899902e-02 1.565902084112167358e-01
5.135995522141456604e-02 2.457740902900695801e-01 -1.640696376562118530e-01 9.755406528711318970e-02 -8.105786889791488647e-02 9.305905550718307495e-02 -1.435951590538024902e-01 -8.648591488599777222e-02 2.514388859272003174e-01 -4.868128895759582520e-02 9.822449833154678345e-02 1.404849737882614136e-01 1.521896421909332275e-01 -1.248968467116355896e-01 2.956902086734771729e-01 8.737146854400634766e-02 3.629835247993469238e-01 -9.597148746252059937e-02 -2.479368150234222412e-01 7.924462854862213135e-02 3.497002273797988892e-02 5.343366414308547974e-02 1.488588303327560425e-01 -1.404621303081512451e-01 -3.329506143927574158e-04 1.619020551443099976e-01 1.877982616424560547e-01 4.148751124739646912e-02 4.121092557907104492e-01 -4.115780070424079895e-02 -3.506560325622558594e-01 1.265418827533721924e-01
5.356980115175247192e-02 -2.461310625076293945e-01 2.359355241060256958e-01 -4.097146168351173401e-02 5.405198410153388977e-02 8.654759079217910767e-02 -2.119386196136474609e-01 -3.930731117725372314e-02 5.167792364954948425e-02 4.818820580840110779e-02 1.451876759529113770e-01 -3.137755692005157471e-01 -2.183326184749603271e-01 -2.003710158169269562e-02 1.171408519148826599e-01 2.634469568729400635e-01 3.797749578952789307e-01 -2.094188928604125977e-01 -1.397453248500823975e-01 -1.978265643119812012e-01 3.090094961225986481e-02 -1.127168983221054077e-01 -5.769926309585571289e-02 3.445324897766113281e-01 1.062940284609794617e-01 -1.834627985954284668e-01 6.590071320533752441e-02 1.016578357666730881e-02 1.079763844609260559e-01 1.381643265485763550e-01 -8.720197528600692749e-02 3.104983568191528320e-01
-4.567416384816169739e-02 -4.497232288122177124e-02 -4.673632234334945679e-02 7.781882584095001221e-02 2.979729771614074707e-01 3.444495499134063721e-01 -8.084034174680709839e-02 -1.328624039888381958e-01 7.857161760330200195e-02 -9.786240756511688232e-02 -2.203996479511260986e-01 1.563794165849685669e-01 -1.017262339591979980e-01 1.611149162054061890e-01 9.054761379957199097e-02 1.179136633872985840e-01 1.729872077703475952e-01 9.442345052957534790e-02 -1.285465955734252930e-01 2.956724539399147034e-02 2.008490264415740967e-01 1.024123430252075195e-01 -1.512574553489685059e-01 -3.972942233085632324e-01 1.421389728784561157e-01 2.217804268002510071e-02 7.137720286846160889e-02 1.051397025585174561e-01 6.579205393791198730e-02 6.131245568394660950e-02 -3.559646606445312500e-01 3.865339457988739014e-01
-6.953377276659011841e-02 2.341661900281906128e-01 -5.598700046539306641e-02 -1.486015170812606812e-01 -3.711809962987899780e-02 8.728160709142684937e-02 -8.259844779968261719e-02 7.199394702911376953e-02 7.893567532300949097e-02 -3.250500261783599854e-01 6.986016780138015747e-02 1.643414795398712158e-01 -8.423294872045516968e-02 4.636010900139808655e-02 8.568340539932250977e-02 2.079253941774368286e-01 3.570441305637359619e-01 -2.260573208332061768e-01 -3.306468576192855835e-02 -3.524402678012847900e-01 -2.787313237786293030e-02 -3.628648817539215088e-01 9.394115954637527466e-02 -6.624647229909896851e-02 2.115974873304367065e-01 -1.621308326721191406e-01 -8.937542140483856201e-02 8.093654178082942963e-03 -7.053061574697494507e-02 3.041166812181472778e-02 -1.477223485708236694e-01 3.662390708923339844e-01
-4.556668177247047424e-02 -2.487038262188434601e-02 -1.473974138498306274e-01 3.748442232608795166e-02 1.167555525898933411e-01 3.915815353393554688e-01 -1.417556405067443848e-02 8.543872274458408356e-03 8.423080295324325562e-02 -5.686583369970321655e-02 -9.632346034049987793e-02 4.103238880634307861e-01 3.305273130536079407e-03 1.991464942693710327e-01 4.080551117658615112e-02 6.187360361218452454e-02 4.326382279396057129e-01 -1.591028124094009399e-01 1.671485751867294312e-01 -4.193724393844604492e-01 1.826976984739303589e-02 -1.655063405632972717e-02 -3.423345461487770081e-02 -8.251959085464477539e-02 2.235906869173049927e-01 -1.257641613483428955e-01 1.741245687007904053e-01 -8.877480775117874146e-02 1.680075004696846008e-02 -6.102819368243217468e-02 -1.133352816104888916e-01 1.674639731645584106e-01
-2.210996001958847046e-01 -4.203508794307708740e-02 -5.701642110943794250e-02 1.350137684494256973e-02 2.083958834409713745e-01 2.185497246682643890e-02 -8.382027596235275269e-02 -1.789418607950210571e-02 7.355443388223648071e-02 -1.873870193958282471e-01 -3.955733962357044220e-03 -2.192859202623367310e-01 -8.397929370403289795e-02 2.502558827400207520e-01 -2.507258653640747070e-01 2.862838506698608398e-01 3.313841223716735840e-01 1.463295668363571167e-01 3.796177357435226440e-02 -1.845440417528152466e-01 2.519128024578094482e-01 7.722103595733642578e-02 -1.514042019844055176e-01 -7.003490626811981201e-02 8.208685368299484253e-02 2.892139926552772522e-02 -1.733254939317703247e-01 5.123680084943771362e-02 2.111722975969314575e-01 1.873482465744018555e-01 -2.883023023605346680e-01 3.528517484664916992e-01
-3.066043853759765625e-01 -2.734997570514678955e-01 9.943789988756179810e-02 9.001743793487548828e-02 2.258069813251495361e-01 1.035283282399177551e-01 -6.805566698312759399e-02 6.157151982188224792e-02 1.404422074556350708e-01 6.378357857465744019e-02 6.887189298868179321e-02 -6.527698040008544922e-02 -1.499868780374526978e-01 6.917430460453033447e-02 4.299458488821983337e-02 1.725900620222091675e-01 2.009200006723403931e-01 -5.193268656730651855e-01 -1.372625380754470825e-01 7.539037615060806274e-02 5.368090048432350159e-02 -1.147009357810020447e-01 -4.622108489274978638e-02 7.693754881620407104e-02 2.259278446435928345e-01 -1.745529100298881531e-02 -1.368676275014877319e-01 -3.066462278366088867e-01 2.827823394909501076e-03 -9.151683002710342407e-02 -3.125678598880767822e-01 1.499168574810028076e-01
1.415221989154815674e-01 2.348332405090332031e-01 -1.264440566301345825e-01 3.582018986344337463e-02 7.366371154785156250e-02 1.798783093690872192e-01 -6.324940174818038940e-02 7.777303457260131836e-02 3.683132231235504150e-01 3.280314803123474121e-02 1.434807293117046356e-02 1.534804254770278931e-01 -2.253658697009086609e-02 -5.056123808026313782e-02 -2.729255333542823792e-02 5.158000066876411438e-02 1.967852860689163208e-01 -3.103463053703308105e-01 1.705515757203102112e-02 -4.451853036880493164e-01 1.080005839467048645e-01 -2.893474102020263672e-01 8.524188399314880371e-02 -2.024189196527004242e-02 2.047909945249557495e-01 -1.090216934680938721e-01 1.243833824992179871e-01 1.712188273668289185e-01 7.812101393938064575e-02 1.343233883380889893e-01 -2.378326654434204102e-01 2.772276699542999268e-01
1.168115213513374329e-01 -1.285272389650344849e-01 -2.465908676385879517e-01 4.484301805496215820e-02 -1.608243435621261597e-01 1.855409443378448486e-01 1.475046724081039429e-01 1.911220848560333252e-01 3.004275262355804443e-01 -9.628182649612426758e-02 1.794264763593673706e-01 5.481581017374992371e-02 -1.110571548342704773e-01 -6.873413920402526855e-02 6.771399825811386108e-02 2.784784324467182159e-02 1.052855774760246277e-01 -3.760262131690979004e-01 -7.246220950037240982e-03 -2.904445230960845947e-01 3.728154003620147705e-01 -9.358853846788406372e-02 2.163178771734237671e-01 -1.392855793237686157e-01 8.802518993616104126e-02 1.499169766902923584e-01 5.254960060119628906e-02 -2.569571733474731445e-01 9.416412562131881714e-02 6.107882782816886902e-02 -2.492883503437042236e-01 -8.190915733575820923e-02
-1.037352681159973145e-01 -7.102786749601364136e-02 -1.047053858637809753e-01 1.295354962348937988e-01 5.752421543002128601e-02 2.295631915330886841e-01 -2.857017703354358673e-02 -2.012910395860671997e-01 3.763033077120780945e-02 -1.246163249015808105e-01 9.409045428037643433e-02 5.685047805309295654e-02 -1.322164535522460938e-01 1.034153699874877930e-01 1.881415992975234985e-01 -7.354532927274703979e-02 4.354550838470458984e-01 1.923797838389873505e-02 -5.855941399931907654e-02 -1.540680043399333954e-02 2.843984961509704590e-01 1.148436740040779114e-01 1.779712736606597900e-01 3.011505007743835449e-01 1.781982630491256714e-01 -2.046466618776321411e-02 5.194129049777984619e-02 3.317755460739135742e-02 2.562292814254760742e-01 1.840385347604751587e-01 7.040461897850036621e-02 4.588565826416015625e-01
-8.935699611902236938e-02 -3.103328347206115723e-01 -2.248916476964950562e-01 -8.069171011447906494e-02 3.455631732940673828e-01 2.033648490905761719e-01 -5.729065835475921631e-02 -8.709761500358581543e-02 3.087439239025115967e-01 -2.998236753046512604e-02 4.007560759782791138e-02 1.117369458079338074e-01 -4.336071014404296875e-02 -1.035252660512924194e-01 3.814075514674186707e-02 8.163216710090637207e-02 7.069552689790725708e-02 5.402792617678642273e-02 -2.342784851789474487e-01 -3.519410192966461182e-01 4.491132870316505432e-02 -1.376184076070785522e-01 8.716084808111190796e-02 -3.034714162349700928e-01 3.541044294834136963e-01 -4.680655524134635925e-02 -2.122553437948226929e-02 -1.250679939985275269e-01 2.259951978921890259e-01 1.622903198003768921e-01 -7.490181177854537964e-02 4.408869147300720215e-02
-1.253563761711120605e-01 -1.497460752725601196e-01 -1.519747078418731689e-01 3.728740848600864410e-03 8.896639943122863770e-02 2.127052247524261475e-01 -2.076368331909179688e-01 1.444908138364553452e-02 -1.697496473789215088e-01 -1.139075309038162231e-01 -4.223938286304473877e-02 1.911139637231826782e-01 -2.515968978404998779e-01 1.632370427250862122e-02 6.366625428199768066e-02 4.260200858116149902e-01 -5.380175635218620300e-02 -6.511858105659484863e-02 -1.930685490369796753e-01 -1.519061625003814697e-01 2.154734134674072266e-01 1.400607973337173462e-01 7.973089069128036499e-02 -2.089173197746276855e-01 2.331247031688690186e-01 -2.345340847969055176e-01 8.003512024879455566e-02 1.431925594806671143e-01 1.767430007457733154e-01 1.440853774547576904e-01 -1.509654968976974487e-01 3.441961109638214111e-01
-8.079960197210311890e-02 -1.936287432909011841e-01 1.037723794579505920e-01 -8.015357702970504761e-02 2.157409936189651489e-01 3.447147607803344727e-01 1.002189964056015015e-01 1.032612053677439690e-03 2.279803156852722168e-01 2.091638892889022827e-01 1.694207638502120972e-02 7.029053755104541779e-03 -1.753439903259277344e-01 -3.627398982644081116e-02 -6.705169379711151123e-02 6.150041148066520691e-02 2.903870940208435059e-01 -3.515904843807220459e-01 -2.136304825544357300e-01 5.911595374345779419e-02 1.127399578690528870e-01 -4.074244946241378784e-02 -1.089551299810409546e-01 -1.506284773349761963e-01 3.160079419612884521e-01 -5.913179740309715271e-02 -1.733867228031158447e-01 -2.112838774919509888e-01 8.024485409259796143e-02 -8.668927848339080811e-02 -3.513130843639373779e-01 7.434892654418945312e-02
-1.984502673149108887e-01 1.683388948440551758e-01 1.765249967575073242e-01 -2.269821614027023315e-02 1.527676265686750412e-02 1.542701572179794312e-01 -1.394740790128707886e-01 -4.991631582379341125e-02 -2.169162184000015259e-01 -2.711591720581054688e-01 6.442809104919433594e-02 -1.244597416371107101e-02 -9.229046851396560669e-02 -6.498331576585769653e-02 2.617554068565368652e-01 2.605227828025817871e-01 5.092219635844230652e-02 -2.276628762483596802e-01 3.249828889966011047e-02 -3.196195065975189209e-01 2.888509631156921387e-01 -2.506833076477050781e-01 1.932800114154815674e-01 8.443637937307357788e-02 1.960554122924804688e-01 6.458066403865814209e-02 -2.126477845013141632e-02 -1.868187785148620605e-01 -5.199279636144638062e-02 8.641006052494049072e-02 -1.931438744068145752e-01 3.267654478549957275e-01
2.493637613952159882e-02 -1.098196208477020264e-01 3.202759101986885071e-02 -1.855663806200027466e-01 -4.557679221034049988e-02 1.053742021322250366e-01 -4.097119271755218506e-01 2.485369145870208740e-01 -6.339892745018005371e-02 4.504217207431793213e-02 2.582672238349914551e-01 -2.055179476737976074e-01 -2.767948508262634277e-01 -1.523637324571609497e-01 1.083726529031991959e-02 1.344094723463058472e-01 2.207311987876892090e-01 -3.470970690250396729e-01 -2.262627780437469482e-01 1.293071359395980835e-01 1.198767572641372681e-01 -1.033699139952659607e-01 2.226916849613189697e-01 -2.696127593517303467e-01 -1.048284620046615601e-01 2.026898786425590515e-02 -7.969878613948822021e-02 2.656627632677555084e-02 8.789186924695968628e-02 1.939704269170761108e-01 1.364144124090671539e-02 1.661179512739181519e-01
-1.323396712541580200e-01 -1.569593511521816254e-02 -2.636402845382690430e-01 -1.354331821203231812e-01 1.717139780521392822e-01 3.415623307228088379e-01 -9.520030766725540161e-02 -6.619961559772491455e-02 2.321899682283401489e-01 1.049542129039764404e-01 1.806596666574478149e-01 1.155150234699249268e-01 9.851223975419998169e-02 -4.864227026700973511e-02 1.045651137828826904e-01 1.051864996552467346e-01 1.320978850126266479e-01 1.481313556432723999e-01 -1.033906340599060059e-01 -2.417108118534088135e-01 1.218016371130943298e-01 -2.086941301822662354e-01 -1.016236841678619385e-01 -2.761016190052032471e-01 2.288877367973327637e-01 -2.984960973262786865e-01 -8.937563747167587280e-02 -4.106499627232551575e-02 3.084134459495544434e-01 2.314534932374954224e-01 -1.547087877988815308e-01 1.121357902884483337e-01
-3.361925482749938965e-01 -3.161091804504394531e-01 1.184571981430053711e-01 -2.874701917171478271e-01 7.087086141109466553e-02 1.638077497482299805e-01 -2.201512902975082397e-01 7.579183578491210938e-02 9.445226192474365234e-02 2.924769371747970581e-02 4.501610249280929565e-02 -2.314732410013675690e-02 -7.049958221614360809e-03 2.691036462783813477e-01 3.713814169168472290e-02 3.054242767393589020e-02 2.063760310411453247e-01 7.287321239709854126e-02 -1.183417662978172302e-01 6.194716785103082657e-03 3.363793194293975830e-01 -1.268536001443862915e-01 -6.757113337516784668e-02 6.227751448750495911e-02 2.742251753807067871e-01 2.743013501167297363e-01 -6.426352262496948242e-02 2.582217752933502197e-01 2.125954926013946533e-01 1.205587014555931091e-01 -9.966833889484405518e-02 1.632429957389831543e-01
-2.002666592597961426e-01 -6.575188040733337402e-02 -6.365743465721607208e-03 -9.624470770359039307e-02 -4.176733270287513733e-02 3.582442402839660645e-01 -1.459091156721115112e-01 -2.072675675153732300e-01 -1.795560568571090698e-01 -2.120404541492462158e-01 -1.531607378274202347e-02 4.036085307598114014e-02 -2.082139551639556885e-01 1.549206487834453583e-02 3.364304453134536743e-02 7.923755794763565063e-02 3.085934817790985107e-01 -1.572674810886383057e-01 -2.040624767541885376e-01 -2.184140235185623169e-01 2.880841493606567383e-01 1.547120660543441772e-01 -2.550305239856243134e-02 -1.830865740776062012e-01 1.378302723169326782e-01 3.636998236179351807e-01 -1.701579662039875984e-03 -5.782953277230262756e-02 1.322994232177734375e-01 9.521959722042083740e-02 2.492074817419052124e-01 1.678099632263183594e-01
-3.432721197605133057e-01 1.010528132319450378e-01 7.651873677968978882e-02 -2.601719200611114502e-01 -1.508875638246536255e-01 -1.408276427537202835e-02 -1.609586924314498901e-01 -1.975748091936111450e-01 1.928834170103073120e-01 -4.473531618714332581e-02 9.967602044343948364e-02 -4.943374544382095337e-02 -4.961383342742919922e-02 4.248917475342750549e-02 1.434157192707061768e-01 2.947764098644256592e-01 1.035630330443382263e-01 2.070169001817703247e-01 3.050158172845840454e-02 -7.438623905181884766e-02 2.940216958522796631e-01 -5.715491250157356262e-02 -1.431598812341690063e-01 -6.205179914832115173e-02 1.114789918065071106e-01 -1.273578405380249023e-01 1.373280584812164307e-01 -1.137792542576789856e-01 4.221248924732208252e-01 8.356425166130065918e-02 -2.387295514345169067e-01 2.654519081115722656e-01
-1.066899225115776062e-01 -1.763690710067749023e-01 1.278417110443115234e-01 8.331211283802986145e-04 3.416705131530761719e-01 2.882577478885650635e-01 -7.055547833442687988e-02 -4.966568946838378906e-02 2.722981572151184082e-01 1.649847477674484253e-01 7.133153080940246582e-02 -1.067981719970703125e-01 -1.176480725407600403e-01 1.242856159806251526e-01 -2.163467556238174438e-02 1.319723278284072876e-01 1.490244865417480469e-01 -3.346794843673706055e-01 -2.259180694818496704e-01 4.922751709818840027e-02 1.960460692644119263e-01 -4.591562226414680481e-02 -2.084256336092948914e-02 -6.856797635555267334e-02 3.604782223701477051e-01 -5.043753609061241150e-02 -1.222902610898017883e-01 -1.758315563201904297e-01 2.843449078500270844e-02 -1.332789957523345947e-01 -2.803133428096771240e-01 2.449308931827545166e-01
-3.618246689438819885e-02 -1.174952536821365356e-01 -1.897986680269241333e-01 -7.418217509984970093e-02 2.010028511285781860e-01 2.406545430421829224e-01 -2.042954713106155396e-01 -7.462473213672637939e-02 3.203067183494567871e-02 7.924439758062362671e-02 2.086121886968612671e-01 3.541260259225964546e-03 2.614711225032806396e-01 -9.976007975637912750e-03 7.165994029492139816e-03 7.327203452587127686e-02 2.467777132987976074e-01 1.814254075288772583e-01 -2.007844597101211548e-01 4.379650950431823730e-02 3.196089565753936768e-01 -2.677341401576995850e-01 1.316248476505279541e-01 -4.174214899539947510e-01 2.508484423160552979e-01 1.227028518915176392e-01 9.766171872615814209e-02 -8.141986280679702759e-02 4.506742581725120544e-02 -1.485236547887325287e-02 -1.665928810834884644e-01 2.177520394325256348e-01
-3.005661070346832275e-01 4.281744733452796936e-02 -6.995810568332672119e-02 -1.714733988046646118e-01 -6.376549601554870605e-02 6.013112515211105347e-02 -4.363790154457092285e-01 -7.753183692693710327e-02 3.196581900119781494e-01 4.341680090874433517e-03 9.976012259721755981e-02 -7.660572975873947144e-02 -6.107966974377632141e-02 4.178319126367568970e-02 2.504262924194335938e-01 -6.066104397177696228e-02 2.753493487834930420e-01 8.061138540506362915e-02 -2.847117483615875244e-01 3.758773952722549438e-02 -5.549796670675277710e-02 7.479458302259445190e-02 5.026691779494285583e-02 -7.906926423311233521e-02 -3.651803359389305115e-02 -1.819096207618713379e-01 3.624206185340881348e-01 -1.752646267414093018e-01 -2.545401267707347870e-02 -1.445649564266204834e-02 -3.115882575511932373e-01 5.331199616193771362e-02
-2.310286313295364380e-01 -7.973399013280868530e-02 -3.014760315418243408e-01 -2.366873025894165039e-01 3.777758404612541199e-02 1.896563321352005005e-01 -2.753749303519725800e-02 -1.031250804662704468e-01 -3.596001490950584412e-02 7.553946226835250854e-02 -7.555625587701797485e-02 -3.898316323757171631e-01 -3.970690965652465820e-01 1.259734928607940674e-01 3.657240271568298340e-01 1.186182275414466858e-01 5.650933459401130676e-02 -1.106516644358634949e-01 -5.285139381885528564e-02 -5.885862559080123901e-02 3.149975836277008057e-01 1.086703464388847351e-01 -9.090837836265563965e-02 -1.702576577663421631e-01 1.906258761882781982e-01 -6.846179254353046417e-03 9.475871920585632324e-02 5.976966023445129395e-02 -2.228860557079315186e-02 1.904137879610061646e-01 -4.835176095366477966e-02 -2.296258322894573212e-02
-1.212380453944206238e-01 -2.114402800798416138e-01 1.491872370243072510e-01 8.370326459407806396e-02 3.423984646797180176e-01 2.269167602062225342e-01 -5.883212387561798096e-02 -6.662612408399581909e-02 1.309316456317901611e-01 1.849479824304580688e-01 -6.168919056653976440e-02 -2.100618742406368256e-02 -1.195288524031639099e-01 1.493845228105783463e-02 1.683700364083051682e-03 1.685722172260284424e-01 3.244195878505706787e-01 -3.759200572967529297e-01 -1.469239592552185059e-01 1.680754423141479492e-01 1.116460859775543213e-01 -1.945716738700866699e-01 -4.385001957416534424e-02 2.762327902019023895e-02 3.718665838241577148e-01 -1.167604103684425354e-01 9.166902862489223480e-03 -2.565670609474182129e-01 1.272802706807851791e-02 2.427211590111255646e-02 -2.134055048227310181e-01 1.504908651113510132e-01
-3.249492645263671875e-01 9.383244812488555908e-02 -3.289834260940551758e-01 -1.556947231292724609e-01 5.185807123780250549e-02 2.751731872558593750e-01 -7.582319527864456177e-02 -1.366870403289794922e-01 1.005403175950050354e-01 9.342911653220653534e-03 -2.093154937028884888e-02 -3.001627512276172638e-02 -2.385865896940231323e-01 3.180114030838012695e-01 1.687028706073760986e-01 1.230306401848793030e-01 3.140742778778076172e-01 2.526707053184509277e-01 -1.623008698225021362e-01 1.298877596855163574e-01 2.412839233875274658e-01 1.002189796417951584e-02 -5.164796486496925354e-02 -1.362108737230300903e-01 1.113979369401931763e-01 1.658011525869369507e-01 1.185658946633338928e-01 -1.467912048101425171e-01 1.230477318167686462e-01 1.959799975156784058e-01 -5.109246703796088696e-04 1.510380953550338745e-01
-2.885739505290985107e-01 -2.937010526657104492e-01 6.408332288265228271e-02 1.252036094665527344e-01 2.518912553787231445e-01 8.977258205413818359e-02 -1.664748191833496094e-01 -1.528762280941009521e-01 4.572807997465133667e-02 1.326544880867004395e-01 1.947513036429882050e-02 -1.480291187763214111e-01 -9.728448092937469482e-02 -1.141299773007631302e-02 8.672582358121871948e-02 4.528148099780082703e-02 2.637333273887634277e-01 1.582305431365966797e-01 -1.910519301891326904e-01 -2.081055641174316406e-01 4.293501079082489014e-01 3.776536136865615845e-02 1.213841885328292847e-01 -3.264419138431549072e-01 1.144651621580123901e-01 1.363805979490280151e-01 1.025481745600700378e-01 1.011821627616882324e-01 -1.416527777910232544e-01 -6.066456809639930725e-02 -2.214930504560470581e-01 1.421779692173004150e-01
1.286799204535782337e-03 6.016454845666885376e-02 -1.557267606258392334e-01 1.408487409353256226e-01 -1.627487130463123322e-02 -4.066313803195953369e-02 -9.880975633859634399e-02 2.053929567337036133e-01 3.767193853855133057e-01 4.257501289248466492e-02 1.604636013507843018e-01 -2.271867841482162476e-01 -1.911633163690567017e-01 2.991721592843532562e-02 1.101389061659574509e-02 -7.219679653644561768e-03 3.542704582214355469e-01 -3.692269027233123779e-01 9.308467805385589600e-02 -1.011491268873214722e-01 3.238159418106079102e-01 -1.513805519789457321e-02 1.561011075973510742e-01 -1.292000412940979004e-01 -1.825842447578907013e-02 2.396259307861328125e-01 -1.029752567410469055e-01 1.748727820813655853e-02 2.622833251953125000e-01 1.530010253190994263e-01 -1.063848137855529785e-01 2.016321420669555664e-01
9.378573857247829437e-03 -9.123746305704116821e-02 8.489160239696502686e-02 -3.210413157939910889e-01 7.610464841127395630e-02 4.632131010293960571e-02 -2.551465928554534912e-01 -3.253765031695365906e-02 -1.293086707592010498e-01 -1.364265978336334229e-01 6.283455342054367065e-02 -5.507832393050193787e-02 1.017543394118547440e-02 -4.157226905226707458e-02 1.520992368459701538e-01 5.199639871716499329e-02 4.567860066890716553e-01 -3.086692690849304199e-01 -6.603747606277465820e-02 2.562951445579528809e-01 2.144972234964370728e-01 -1.207751184701919556e-01 -4.989039525389671326e-02 -2.030345425009727478e-02 -3.204495832324028015e-02 -6.026379019021987915e-02 -6.884495913982391357e-02 7.556748110800981522e-03 -1.521660089492797852e-01 1.156740635633468628e-02 -4.791775345802307129e-01 1.933993101119995117e-01
-2.072209864854812622e-01 2.552410401403903961e-02 -3.226023018360137939e-01 7.007647305727005005e-02 3.508659601211547852e-01 8.360333740711212158e-03 -8.168518543243408203e-02 -4.630984738469123840e-02 7.025861740112304688e-02 -6.887559592723846436e-02 -3.195183351635932922e-02 -5.258131399750709534e-02 1.701579801738262177e-02 3.549852967262268066e-02 -9.452336281538009644e-02 9.435397386550903320e-02 2.651920914649963379e-01 4.897106438875198364e-03 -1.080379858613014221e-01 -2.050689980387687683e-02 2.279363572597503662e-01 1.532191876322031021e-02 -1.326023340225219727e-01 -4.363875836133956909e-02 3.183139860630035400e-01 -3.762424364686012268e-02 4.497537016868591309e-02 2.729176878929138184e-01 3.071702420711517334e-01 3.367273807525634766e-01 -1.903202980756759644e-01 3.244231939315795898e-01
-1.874720752239227295e-01 -1.485337167978286743e-01 -2.202138304710388184e-01 -2.110143601894378662e-01 4.013731703162193298e-02 -2.387202903628349304e-02 -4.254281148314476013e-02 -3.149427101016044617e-02 3.775166273117065430e-01 -1.068894788622856140e-01 2.872707545757293701e-01 -1.173253357410430908e-02 -1.721048057079315186e-01 -2.626869380474090576e-01 -2.696885727345943451e-02 -5.834468826651573181e-02 4.794146120548248291e-01 -2.826059050858020782e-02 9.569094330072402954e-02 -1.596081107854843140e-01 1.720387339591979980e-01 1.382719874382019043e-01 1.840535253286361694e-01 2.132408618927001953e-01 5.235783383250236511e-02 1.384919136762619019e-01 1.569980829954147339e-01 -1.398742944002151489e-01 1.643870770931243896e-01 1.995822601020336151e-02 -1.348533779382705688e-01 1.876159943640232086e-02
-5.823159590363502502e-02 -3.884011879563331604e-02 -2.411739677190780640e-01 1.896413043141365051e-02 -1.641005575656890869e-01 1.271225810050964355e-01 9.182389825582504272e-02 3.357325866818428040e-02 1.286386996507644653e-01 -1.179111599922180176e-01 1.031003240495920181e-02 8.221895247697830200e-02 -2.807119190692901611e-01 -1.901624053716659546e-01 -1.460682451725006104e-01 -7.237374037504196167e-02 5.504168868064880371e-01 -5.806704610586166382e-02 -6.249153241515159607e-02 -1.117734014987945557e-01 6.914870440959930420e-02 -2.750605046749114990e-01 1.145942956209182739e-01 4.633958637714385986e-02 3.607828021049499512e-01 6.927522271871566772e-02 1.754020154476165771e-01 7.230710238218307495e-02 1.169966086745262146e-01 -2.635120600461959839e-02 3.799838945269584656e-02 3.159809112548828125e-01
2.404631674289703369e-01 -2.435200810432434082e-01 -1.319928467273712158e-01 -2.420347034931182861e-01 -1.273334026336669922e-01 -6.698212772607803345e-02 -1.590518057346343994e-01 -1.320683956146240234e-01 -2.242350485175848007e-03 -5.125757306814193726e-02 6.296781450510025024e-02 -1.153639107942581177e-01 -3.192893564701080322e-01 -1.015580743551254272e-01 1.203952655196189880e-01 1.827162690460681915e-02 5.359605550765991211e-01 -1.836686432361602783e-01 4.397237673401832581e-02 -4.867789521813392639e-02 2.006516605615615845e-01 -1.116359010338783264e-01 1.944610849022865295e-02 -2.460457012057304382e-02 2.916708290576934814e-01 1.622333377599716187e-02 -3.111406415700912476e-02 -2.806162927299737930e-03 4.028372466564178467e-02 1.145814210176467896e-01 -1.180770024657249451e-01 3.200543224811553955e-01
-1.274136006832122803e-01 6.429589539766311646e-02 7.115241140127182007e-02 -8.129323273897171021e-02 -8.402920514345169067e-02 2.108668535947799683e-02 -1.581067591905593872e-01 -4.931120201945304871e-02 -1.675194650888442993e-01 1.403741538524627686e-01 6.082893908023834229e-02 1.666891425848007202e-01 -2.076300084590911865e-01 1.063136570155620575e-02 3.477031886577606201e-01 8.851832896471023560e-02 2.021760791540145874e-01 1.446557939052581787e-01 -2.082402408123016357e-01 -1.652496308088302612e-01 2.013370245695114136e-01 -3.087237775325775146e-01 -3.704446926712989807e-02 -2.996861338615417480e-01 2.432713210582733154e-01 5.709564313292503357e-02 -1.866350620985031128e-01 8.682105690240859985e-02 4.243830740451812744e-01 1.893857121467590332e-01 1.275724079459905624e-02 3.703228011727333069e-02
3.023431263864040375e-02 -8.378341794013977051e-02 1.703141480684280396e-01 -5.054465532302856445e-01 1.044967919588088989e-01 8.962123841047286987e-02 -2.472357451915740967e-02 9.128072112798690796e-02 -1.627465188503265381e-01 -1.081418246030807495e-01 1.485123392194509506e-02 -1.673096418380737305e-01 6.495267897844314575e-02 1.904171425849199295e-03 1.879743188619613647e-01 -4.899153485894203186e-03 4.876226782798767090e-01 -1.401119828224182129e-01 -1.396763622760772705e-01 -1.377670019865036011e-01 2.452856600284576416e-01 -1.108408421277999878e-01 1.703905612230300903e-01 -5.033674836158752441e-02 2.885324060916900635e-01 -4.711781069636344910e-02 1.087401732802391052e-01 5.968451499938964844e-02 3.245592117309570312e-02 -1.576642096042633057e-01 -6.427386403083801270e-02 2.071206867694854736e-01
1.439390610903501511e-02 2.090647220611572266e-01 -1.968610286712646484e-01 2.825484871864318848e-01 3.854240849614143372e-02 4.275860488414764404e-01 -2.520769238471984863e-01 3.497603535652160645e-02 1.530604362487792969e-01 1.657219380140304565e-01 -3.242844250053167343e-03 -2.559158764779567719e-02 -2.711421847343444824e-01 6.963803619146347046e-02 3.128327056765556335e-02 3.856807574629783630e-02 7.025200128555297852e-02 1.171566918492317200e-01 -3.689480945467948914e-02 4.732216149568557739e-02 2.816514484584331512e-02 -1.214037314057350159e-01 1.634450554847717285e-01 -2.299038879573345184e-02 2.665324807167053223e-01 -1.021037474274635315e-01 1.407010406255722046e-01 -1.257244497537612915e-01 3.523642420768737793e-01 -6.895454972982406616e-02 -3.796899914741516113e-01 2.898971922695636749e-02
-6.867419928312301636e-02 -1.316246986389160156e-01 -1.527164727449417114e-01 1.226962357759475708e-01 -8.477354049682617188e-02 6.033214926719665527e-02 -6.993538141250610352e-02 1.708793640136718750e-01 2.863373458385467529e-01 -2.636561691761016846e-01 -1.295118033885955811e-01 1.020585820078849792e-01 1.316133793443441391e-02 4.305250011384487152e-03 2.862864732742309570e-01 4.076840877532958984e-01 2.803253829479217529e-01 -1.365483254194259644e-01 -1.603366434574127197e-01 1.433271169662475586e-02 5.225003510713577271e-02 -4.741901531815528870e-02 -1.628957837820053101e-01 -1.183735728263854980e-01 -4.532822221517562866e-02 2.437832579016685486e-02 1.312412917613983154e-01 -3.515569269657135010e-01 1.738716363906860352e-01 8.407900482416152954e-02 -1.437613815069198608e-01 3.122717738151550293e-01
2.605358064174652100e-01 -6.815062463283538818e-02 -1.157447546720504761e-01 -3.553472086787223816e-02 -8.726470172405242920e-02 -7.915041595697402954e-02 -6.812436878681182861e-02 1.190263330936431885e-01 3.232233524322509766e-01 1.160380467772483826e-01 4.435795545578002930e-02 -6.210817769169807434e-02 1.276552677154541016e-01 -1.149668917059898376e-01 2.137085497379302979e-01 1.597961783409118652e-01 4.504300355911254883e-01 -3.212490975856781006e-01 -1.747183501720428467e-01 1.018690615892410278e-01 2.950139641761779785e-01 -1.741417497396469116e-02 3.127089515328407288e-02 -5.174481496214866638e-02 1.555008739233016968e-01 1.997797191143035889e-01 -1.107160821557044983e-01 -5.041725188493728638e-02 3.798361495137214661e-02 1.215906962752342224e-01 -2.759093940258026123e-01 2.154461294412612915e-01
-1.791532486677169800e-01 -1.162379309535026550e-01 2.312268465757369995e-01 -1.203264147043228149e-01 2.034161239862442017e-02 9.935802221298217773e-02 -1.472100466489791870e-01 1.442105770111083984e-01 6.586940586566925049e-02 9.367710351943969727e-02 1.589695960283279419e-01 8.052434027194976807e-02 -1.309714764356613159e-01 -3.299177587032318115e-01 3.402380049228668213e-01 1.775460690259933472e-01 1.559573691338300705e-02 1.419035345315933228e-01 -6.898824870586395264e-02 -3.246348798274993896e-01 2.099826745688915253e-02 -1.179005727171897888e-01 2.458904236555099487e-01 -2.997219190001487732e-02 5.337386950850486755e-02 -1.407624632120132446e-01 9.666121751070022583e-02 -2.924676835536956787e-01 2.282333076000213623e-01 -3.480801731348037720e-02 -2.029734700918197632e-01 3.118800520896911621e-01
-1.271765381097793579e-01 2.581717669963836670e-01 -2.398739457130432129e-01 -2.962701320648193359e-01 6.622179597616195679e-02 1.864812821149826050e-01 -2.969718910753726959e-02 -3.801151365041732788e-02 1.981218457221984863e-01 8.859789371490478516e-02 2.758346125483512878e-02 -1.934036314487457275e-01 -1.491408608853816986e-02 1.625509560108184814e-02 -1.444998830556869507e-01 1.097079142928123474e-01 2.084858119487762451e-01 -1.874316930770874023e-01 -3.288536518812179565e-02 -1.662907898426055908e-01 2.507596611976623535e-01 1.762307435274124146e-01 -6.844127178192138672e-02 -6.979618966579437256e-02 4.096967875957489014e-01 1.467370837926864624e-01 -2.536160349845886230e-01 1.233856454491615295e-01 1.297813802957534790e-01 9.877915680408477783e-02 -2.329638041555881500e-02 3.237348794937133789e-01
1.591100692749023438e-01 -1.692315191030502319e-01 1.438629031181335449e-01 1.350570842623710632e-02 -3.011764399707317352e-02 2.017434090375900269e-01 -3.733943700790405273e-01 2.560971491038799286e-02 8.166310191154479980e-02 8.392895758152008057e-02 2.260496616363525391e-01 -2.009331583976745605e-01 -8.186293393373489380e-02 -1.074623242020606995e-01 -1.082931086421012878e-01 2.890039607882499695e-02 7.879877835512161255e-02 -3.477829694747924805e-01 -2.010755091905593872e-01 5.564872175455093384e-02 2.769567668437957764e-01 -1.117274612188339233e-01 3.279772773385047913e-02 -2.984839975833892822e-01 1.755877435207366943e-01 1.838093549013137817e-01 3.145596012473106384e-02 -1.815063208341598511e-01 2.564178407192230225e-01 -3.065408766269683838e-02 -8.234331756830215454e-02 2.922554612159729004e-01
-2.390513420104980469e-01 -2.159535288810729980e-01 -2.483366988599300385e-02 -2.411700636148452759e-01 8.241757005453109741e-02 2.459969967603683472e-01 -9.674231708049774170e-02 7.552744448184967041e-02 -3.899253532290458679e-02 2.237494140863418579e-01 1.187484338879585266e-01 1.006035692989826202e-02 -2.945018112659454346e-01 -3.842157125473022461e-02 -1.710354909300804138e-02 1.371228694915771484e-01 1.575317084789276123e-01 3.006283938884735107e-01 -2.811695635318756104e-02 -4.461342692375183105e-01 1.526804715394973755e-01 7.071954756975173950e-02 3.515658155083656311e-02 -2.317771613597869873e-01 1.600513756275177002e-01 -1.037686988711357117e-01 -1.461325287818908691e-01 8.635520190000534058e-02 1.683805435895919800e-01 -1.370200961828231812e-01 -6.397618353366851807e-02 2.593722343444824219e-01
-3.095324933528900146e-01 -2.727657742798328400e-02 -3.049638271331787109e-01 -1.673334687948226929e-01 1.930955946445465088e-01 3.967286348342895508e-01 -1.599237509071826935e-02 -2.268683463335037231e-01 5.306569114327430725e-02 1.245336085557937622e-01 -1.258517652750015259e-01 6.997936405241489410e-03 -1.025434881448745728e-01 2.053698152303695679e-01 1.623559147119522095e-01 -1.903609931468963623e-01 4.002964794635772705e-01 8.930535614490509033e-02 -1.563496738672256470e-01 -1.283480077981948853e-01 1.661271750926971436e-01 2.739481255412101746e-02 1.415966153144836426e-01 -7.521524280309677124e-02 1.552554070949554443e-01 1.599586606025695801e-01 1.647584438323974609e-01 8.894204348325729370e-02 1.097142025828361511e-01 9.998722374439239502e-02 -1.204703599214553833e-01 4.533457010984420776e-02
-1.755474954843521118e-01 -8.434720337390899658e-03 -3.225414454936981201e-01 2.033646404743194580e-02 -2.478513866662979126e-01 -6.185937672853469849e-02 -2.952321171760559082e-01 -2.077327966690063477e-01 -5.181427299976348877e-02 1.874680966138839722e-01 5.467703565955162048e-02 7.474648952484130859e-02 -3.964341878890991211e-01 7.667987048625946045e-02 1.263793259859085083e-01 1.177501156926155090e-01 1.353483051061630249e-01 2.680442668497562408e-02 -1.431653201580047607e-01 1.939910091459751129e-02 5.703183636069297791e-02 -2.164444029331207275e-01 2.338159084320068359e-01 1.054640933871269226e-01 1.628643274307250977e-01 3.322915732860565186e-02 1.308692544698715210e-01 -1.784728914499282837e-01 8.084380626678466797e-02 7.625133544206619263e-02 -1.657088696956634521e-01 3.969760239124298096e-01
-1.173395961523056030e-01 -9.478176385164260864e-02 2.040899842977523804e-01 -1.110795512795448303e-01 8.434432744979858398e-02 1.091539114713668823e-01 4.630657285451889038e-02 1.387667655944824219e-01 1.401148736476898193e-01 7.642175257205963135e-02 1.612727642059326172e-01 9.520841762423515320e-03 -3.526541888713836670e-01 3.386059030890464783e-02 -1.113692149519920349e-01 6.375955045223236084e-02 1.241517812013626099e-01 -4.320951104164123535e-01 -1.758238226175308228e-01 -1.593554764986038208e-02 2.677801251411437988e-01 4.559195786714553833e-02 -2.698807604610919952e-02 -3.273014724254608154e-01 3.577176332473754883e-01 -7.766537368297576904e-02 -7.592618465423583984e-02 -2.591204084455966949e-02 3.909641131758689880e-02 -7.425908744335174561e-02 -4.469407349824905396e-02 3.533804714679718018e-01
-6.059431005269289017e-03 5.868737772107124329e-02 -2.120303958654403687e-01 3.494451940059661865e-02 -1.780872642993927002e-01 6.069941446185112000e-02 -4.350009262561798096e-01 9.308686107397079468e-02 1.694334894418716431e-01 6.330828368663787842e-02 4.110307991504669189e-02 1.144035160541534424e-01 -2.570701241493225098e-01 7.391879707574844360e-02 2.829842567443847656e-01 2.916069701313972473e-02 -7.290031015872955322e-02 -2.193365618586540222e-02 -2.216735184192657471e-01 -1.210676133632659912e-01 2.652767002582550049e-01 -1.974243111908435822e-02 4.126471653580665588e-02 1.725521124899387360e-02 2.711106836795806885e-01 1.184777244925498962e-01 3.086145780980587006e-02 -2.635318636894226074e-01 1.698946058750152588e-01 1.085301488637924194e-01 2.383513301610946655e-01 3.454414606094360352e-01
-2.323877960443496704e-01 -1.351825743913650513e-01 5.953736975789070129e-02 3.850210830569267273e-02 5.537610873579978943e-02 9.367956966161727905e-02 -3.108820319175720215e-01 1.428977306932210922e-02 2.223495692014694214e-01 -1.021281853318214417e-01 2.149670422077178955e-01 -1.494532972574234009e-01 -8.086813986301422119e-02 2.831510454416275024e-02 1.210098862648010254e-01 1.977476775646209717e-01 4.043630063533782959e-01 3.744985461235046387e-01 -4.968698136508464813e-03 -1.027278900146484375e-01 3.182020783424377441e-01 -2.696043252944946289e-02 2.721225097775459290e-02 -1.815784573554992676e-01 3.284403383731842041e-01 1.699637472629547119e-01 3.060310520231723785e-02 -4.931864142417907715e-02 3.745652735233306885e-02 -7.562407106161117554e-02 -1.453050374984741211e-01 -7.811874151229858398e-02
4.648580402135848999e-02 -1.547866165637969971e-01 1.657260358333587646e-01 -1.422003842890262604e-02 1.743566244840621948e-01 1.290207654237747192e-01 -1.502261012792587280e-01 -2.104888409376144409e-01 2.674638926982879639e-01 1.264176666736602783e-01 2.278498411178588867e-01 -2.087486535310745239e-01 -1.422352194786071777e-01 -2.441290169954299927e-01 -9.367702901363372803e-02 2.570915818214416504e-01 3.605056107044219971e-01 -1.333878487348556519e-01 1.349828392267227173e-01 -3.063279949128627777e-02 2.646881714463233948e-02 -1.121207028627395630e-01 1.990969479084014893e-01 1.539406180381774902e-01 1.924929320812225342e-01 3.344543278217315674e-02 5.682042613625526428e-02 -2.010693997144699097e-01 3.033813536167144775e-01 9.778611361980438232e-02 -2.327831685543060303e-01 -1.159194707870483398e-01
-1.458749622106552124e-01 -3.090935349464416504e-01 -3.900485113263130188e-02 -6.769765913486480713e-02 2.168640941381454468e-01 1.836012601852416992e-01 -1.578952074050903320e-01 -8.481371402740478516e-02 1.216375231742858887e-01 -6.147485598921775818e-02 1.941430568695068359e-01 -1.294025331735610962e-01 1.329079568386077881e-01 2.447326630353927612e-01 -8.924090862274169922e-02 8.876379579305648804e-02 3.605139255523681641e-01 1.566135287284851074e-01 -2.814618647098541260e-01 2.509192749857902527e-02 3.706021308898925781e-01 -7.145820558071136475e-02 1.123047247529029846e-02 -2.923679053783416748e-01 2.754612565040588379e-01 1.293303221464157104e-01 1.085736751556396484e-01 -7.226436585187911987e-02 -4.281070828437805176e-02 4.589274991303682327e-03 -9.151370823383331299e-02 1.247023046016693115e-01
-7.430838048458099365e-02 -1.620356291532516479e-01 -2.578184306621551514e-01 -2.304269075393676758e-01 2.498555779457092285e-01 2.575502693653106689e-01 3.621638054028153419e-03 3.100062906742095947e-02 1.746339946985244751e-01 1.683821678161621094e-01 1.413840353488922119e-01 -2.275453321635723114e-02 -4.687105864286422729e-02 -1.434990912675857544e-01 2.462315559387207031e-01 1.928679496049880981e-01 1.298800408840179443e-01 1.663458496332168579e-01 -2.502171099185943604e-01 -2.466907054185867310e-01 2.051005512475967407e-01 -2.165738344192504883e-01 -2.898534387350082397e-02 -2.931161522865295410e-01 2.345712482929229736e-01 -1.600162088871002197e-01 1.172182261943817139e-01 -1.183625906705856323e-01 2.423093467950820923e-01 2.236373722553253174e-02 5.465899407863616943e-02 6.808347254991531372e-02
-3.487357199192047119e-01 -1.196309402585029602e-01 -3.236061707139015198e-02 -1.926574707031250000e-01 -2.116516232490539551e-01 1.648291498422622681e-01 -1.638541519641876221e-01 -7.430332899093627930e-02 8.359293453395366669e-03 4.897563531994819641e-02 1.799693554639816284e-01 2.012252509593963623e-01 -2.220405489206314087e-01 1.249208971858024597e-01 2.786374390125274658e-01 -6.206313148140907288e-02 1.134088933467864990e-01 2.152712494134902954e-01 -1.055950894951820374e-01 -6.754470616579055786e-02 1.122531443834304810e-01 -1.315715759992599487e-01 2.493308335542678833e-01 -2.266177386045455933e-01 4.203749895095825195e-01 2.294063940644264221e-02 -6.424379348754882812e-02 8.539829403162002563e-02 2.059375792741775513e-01 1.775907129049301147e-01 -1.357164885848760605e-02 1.366851478815078735e-01
-2.172474861145019531e-01 -1.132044717669487000e-01 -3.310497999191284180e-01 2.741158381104469299e-02 -1.463667303323745728e-01 1.533566713333129883e-01 -4.941789060831069946e-02 -3.151018545031547546e-02 -6.099177151918411255e-02 2.024372965097427368e-01 -1.339211165904998779e-01 5.779552087187767029e-02 -3.982757329940795898e-01 2.916197106242179871e-02 2.450539767742156982e-01 -7.911948114633560181e-02 2.076633125543594360e-01 4.856441169977188110e-02 -4.648934304714202881e-02 -1.032630279660224915e-01 3.992915749549865723e-01 -1.275286972522735596e-01 1.359907090663909912e-01 -2.436655759811401367e-01 3.099420070648193359e-01 -2.545006759464740753e-02 -1.522080153226852417e-01 7.059261202812194824e-02 1.812775582075119019e-01 1.063137128949165344e-01 1.641943491995334625e-02 9.131401777267456055e-02
-1.458830237388610840e-01 -2.407326847314834595e-01 3.780188038945198059e-02 -1.708491295576095581e-01 1.859605461359024048e-01 1.285835653543472290e-01 -5.128374099731445312e-01 -7.232017815113067627e-02 1.425951421260833740e-01 2.362286150455474854e-01 1.940927058458328247e-01 3.016543760895729065e-02 -9.533111006021499634e-02 2.659658193588256836e-01 4.929954186081886292e-02 1.098443865776062012e-01 3.493006825447082520e-01 7.742963731288909912e-02 -7.400160282850265503e-02 -1.848900020122528076e-01 2.162122875452041626e-01 -2.324789762496948242e-02 -1.221300289034843445e-01 1.767422258853912354e-01 1.046739071607589722e-01 1.190716773271560669e-02 4.304990172386169434e-02 1.962154209613800049e-01 1.584889441728591919e-01 -1.319638937711715698e-01 -6.228445470333099365e-02 5.277495831251144409e-02
-1.248885467648506165e-01 -1.616469770669937134e-01 5.702224373817443848e-02 -9.542950283503159881e-05 1.700438708066940308e-01 2.887220382690429688e-01 6.656108796596527100e-02 1.256816983222961426e-01 2.522846460342407227e-01 1.843233108520507812e-01 -7.771083712577819824e-02 -5.016378685832023621e-02 -7.719449698925018311e-02 -4.197473824024200439e-02 1.619628444314002991e-02 1.351303905248641968e-01 2.365567535161972046e-01 -3.069905936717987061e-01 -3.132838308811187744e-01 1.630666851997375488e-02 1.254737973213195801e-01 -8.085080236196517944e-02 -2.204851210117340088e-01 -1.793855577707290649e-01 3.561671972274780273e-01 -1.546739786863327026e-01 -1.495680361986160278e-01 -2.093061357736587524e-01 -1.052979007363319397e-02 -1.272040158510208130e-01 -2.570050954818725586e-01 1.977571696043014526e-01
6.414587795734405518e-02 1.457183361053466797e-01 7.859715074300765991e-02 -7.079291343688964844e-02 7.576167583465576172e-02 5.858804658055305481e-02 -6.341413408517837524e-02 7.300122827291488647e-02 9.125638008117675781e-02 -2.935852706432342529e-01 -1.470500323921442032e-02 1.612073481082916260e-01 1.375431660562753677e-02 1.634633988142013550e-01 1.419477313756942749e-01 2.525201737880706787e-01 3.563033938407897949e-01 -2.601135671138763428e-01 -6.337863393127918243e-03 -4.666584432125091553e-01 1.485327929258346558e-01 -2.065538167953491211e-01 1.167795583605766296e-01 4.336532950401306152e-02 1.466296911239624023e-01 4.797873087227344513e-03 6.053627002984285355e-03 5.347276479005813599e-02 4.065258800983428955e-02 -1.818441599607467651e-02 -3.583337962627410889e-01 2.567464709281921387e-01
-1.037572845816612244e-01 -3.121744096279144287e-01 -4.596933722496032715e-03 3.548004478216171265e-02 1.329805795103311539e-02 2.979138493537902832e-01 -4.184691607952117920e-01 -5.916681513190269470e-02 1.511280089616775513e-01 4.021650552749633789e-02 1.087270230054855347e-01 -6.445643305778503418e-02 -1.825895011425018311e-01 1.919757574796676636e-01 2.175703644752502441e-01 6.836866587400436401e-02 2.521387934684753418e-01 3.010842762887477875e-02 -1.947812587022781372e-01 -1.082306653261184692e-01 2.342581152915954590e-01 -1.609073132276535034e-01 -8.253292739391326904e-02 -7.664631307125091553e-02 1.344149112701416016e-01 7.037098705768585205e-02 1.319690197706222534e-01 1.752714663743972778e-01 1.444679945707321167e-01 -3.893921375274658203e-01 -6.618771702051162720e-02 -6.851977854967117310e-02
-2.285376638174057007e-01 7.063069380819797516e-03 1.958127133548259735e-02 -5.044122412800788879e-02 -9.323059767484664917e-02 2.166578918695449829e-01 -2.143278159201145172e-02 -1.795486062765121460e-01 -1.370160728693008423e-01 2.940921187400817871e-01 1.734974235296249390e-01 -1.269434243440628052e-01 1.125678271055221558e-01 3.114495575428009033e-01 7.061398774385452271e-02 1.259884387254714966e-01 3.655759394168853760e-01 -1.293239891529083252e-01 -1.655360013246536255e-01 1.392505764961242676e-01 4.370844364166259766e-02 9.571047872304916382e-02 2.479404211044311523e-01 1.009839773178100586e-01 1.790534704923629761e-01 -1.731668263673782349e-01 -4.787168279290199280e-02 -2.242671884596347809e-02 1.112102717161178589e-01 1.103551965206861496e-02 -3.237393796443939209e-01 3.352718055248260498e-01
2.980894222855567932e-02 -1.476384699344635010e-01 -1.409261524677276611e-01 -7.451393455266952515e-02 -1.115597859025001526e-01 1.688838563859462738e-02 -2.223845273256301880e-01 6.703004473820328712e-04 -1.952729374170303345e-01 -2.528975307941436768e-01 -1.313128042966127396e-02 -3.782491385936737061e-02 -3.244881331920623779e-01 1.320129781961441040e-01 1.225717067718505859e-01 -1.402246505022048950e-01 3.993286192417144775e-01 -7.860255241394042969e-02 -1.447742432355880737e-01 -3.294680714607238770e-01 2.463989108800888062e-01 -2.807210683822631836e-01 -1.076980307698249817e-01 -7.764726877212524414e-02 8.560743182897567749e-02 2.069673314690589905e-02 -1.717697978019714355e-01 1.732677035033702850e-02 7.093888521194458008e-02 5.703339725732803345e-02 -3.162799477577209473e-01 1.744756549596786499e-01
2.550598084926605225e-01 -5.568008497357368469e-02 -2.455464797094464302e-03 -1.944012939929962158e-01 -9.043512493371963501e-02 -5.491681024432182312e-02 -3.303516805171966553e-01 2.647574618458747864e-02 -1.056679338216781616e-02 -1.105608269572257996e-01 -3.075314918532967567e-03 -5.620620772242546082e-02 -3.039848804473876953e-01 -4.354367498308420181e-03 7.543283700942993164e-02 1.203911378979682922e-01 2.943168580532073975e-01 -3.785850405693054199e-01 -1.262235045433044434e-01 -9.414722025394439697e-02 1.692257225513458252e-01 -3.257773518562316895e-01 -1.735136210918426514e-01 8.517098426818847656e-02 2.269453406333923340e-01 2.650167979300022125e-02 1.444273162633180618e-02 -4.763174429535865784e-02 2.654688358306884766e-01 4.379057884216308594e-02 -2.995029389858245850e-01 -3.540499508380889893e-02
-3.313858211040496826e-01 1.148296073079109192e-01 -4.536192119121551514e-02 5.338664725422859192e-02 1.778123378753662109e-01 1.006472557783126831e-01 1.334043741226196289e-01 -2.093189656734466553e-01 2.842583060264587402e-01 -7.454192638397216797e-02 1.451281607151031494e-01 -1.073307245969772339e-01 -2.525797300040721893e-02 1.421898901462554932e-01 9.145098179578781128e-02 2.172897905111312866e-01 7.974740862846374512e-02 3.198494762182235718e-02 7.773165404796600342e-02 -3.615685105323791504e-01 2.387519329786300659e-01 1.273140031844377518e-02 -4.767580423504114151e-03 -2.605351805686950684e-01 2.402294129133224487e-01 3.672277927398681641e-02 2.256789430975914001e-02 -2.487930059432983398e-01 2.895079851150512695e-01 1.093957722187042236e-01 -1.583464592695236206e-01 2.486195862293243408e-01
1.484708338975906372e-01 -2.596924602985382080e-01 -1.203812379390001297e-02 -9.655703604221343994e-02 -7.972475886344909668e-02 -3.975906409323215485e-03 -2.654308974742889404e-01 1.658860146999359131e-01 8.170489221811294556e-02 1.140493750572204590e-01 1.209410205483436584e-01 -2.651573121547698975e-01 -3.194389641284942627e-01 -2.763473987579345703e-02 1.331492699682712555e-02 8.425147086381912231e-02 3.555110991001129150e-01 -2.964678108692169189e-01 -1.856852620840072632e-01 -2.196559756994247437e-01 9.886933118104934692e-02 -2.010671645402908325e-01 1.223328784108161926e-01 3.650576248764991760e-02 2.430577874183654785e-01 -1.056418418884277344e-01 -3.451627492904663086e-02 1.065354943275451660e-01 -1.404289714992046356e-02 1.275387704372406006e-01 -3.035609722137451172e-01 1.646345704793930054e-01
-1.367799788713455200e-01 6.409280747175216675e-02 -1.844989694654941559e-02 1.242169830948114395e-02 7.575819641351699829e-02 2.776887454092502594e-02 -1.862568110227584839e-01 1.540601849555969238e-01 1.560752540826797485e-01 -1.768679022789001465e-01 -1.083199903368949890e-01 -3.891316056251525879e-02 -3.989959955215454102e-01 3.940209001302719116e-02 -4.199099540710449219e-02 3.171482384204864502e-01 3.118466734886169434e-01 2.173401862382888794e-01 -8.953110128641128540e-02 -3.826452186331152916e-03 8.033460378646850586e-02 -3.537682816386222839e-02 4.418875556439161301e-03 6.702020764350891113e-03 3.039281368255615234e-01 -9.848909080028533936e-02 -1.153865903615951538e-01 -3.057818710803985596e-01 -2.294053882360458374e-02 3.891216516494750977e-01 -4.985932633280754089e-02 2.369897365570068359e-01
-1.759904175996780396e-01 -1.859472244977951050e-01 -1.584104299545288086e-01 -1.826619952917098999e-01 2.642266750335693359e-01 1.970842778682708740e-01 2.793370746076107025e-02 -2.772570848464965820e-01 2.120933383703231812e-01 3.242710605263710022e-03 7.219804823398590088e-02 -3.232000023126602173e-02 -2.012159675359725952e-02 -9.811487048864364624e-02 1.729510724544525146e-01 2.504684925079345703e-01 1.018002480268478394e-01 9.092031419277191162e-02 -1.449313759803771973e-01 -1.612184494733810425e-01 7.689608726650476456e-03 -1.297619640827178955e-01 -3.819597139954566956e-02 -3.120742738246917725e-01 3.151964545249938965e-01 -2.861264646053314209e-01 1.667803898453712463e-02 -2.291212081909179688e-01 1.669178307056427002e-01 9.925931692123413086e-03 -1.643637120723724365e-01 2.557586431503295898e-01
1.825093924999237061e-01 -5.118362605571746826e-02 1.804623007774353027e-01 -3.439024686813354492e-01 -3.657879680395126343e-02 1.029542610049247742e-01 -1.532264649868011475e-01 2.283067405223846436e-01 1.011366024613380432e-01 3.951412439346313477e-02 -1.332084834575653076e-01 -2.726801633834838867e-01 -2.706881761550903320e-01 -4.571470990777015686e-02 -9.320410341024398804e-02 2.677053771913051605e-02 3.088976740837097168e-01 -1.401128321886062622e-01 -1.778538525104522705e-01 -2.823005020618438721e-01 5.207655578851699829e-02 -1.765747368335723877e-02 2.010508924722671509e-01 -4.875122755765914917e-02 1.147715523838996887e-01 9.308431297540664673e-03 1.278498470783233643e-01 1.012978702783584595e-01 3.236814141273498535e-01 2.875119820237159729e-02 -1.863133162260055542e-01 2.909786999225616455e-01
1.760029047727584839e-01 -1.402899175882339478e-01 -1.869498938322067261e-01 -9.128463268280029297e-02 -9.079313278198242188e-02 -3.113342681899666786e-03 -1.718683987855911255e-01 9.329006075859069824e-02 -1.136877313256263733e-01 -1.701026111841201782e-01 9.510567784309387207e-02 1.197055056691169739e-01 -2.280161082744598389e-01 1.948006451129913330e-01 1.151582300662994385e-01 -1.022293567657470703e-01 3.552561104297637939e-01 -6.077495217323303223e-02 -2.802221849560737610e-02 -3.167473375797271729e-01 2.036232799291610718e-01 -6.354621052742004395e-02 -1.027779728174209595e-01 4.229632392525672913e-02 6.926187127828598022e-02 -1.263979077339172363e-01 -4.560213908553123474e-02 -6.575117260217666626e-02 1.732334941625595093e-01 2.885304950177669525e-02 -4.042680263519287109e-01 4.127464592456817627e-01
-9.859625995159149170e-02 -2.045436948537826538e-01 -3.071773238480091095e-02 -8.490211516618728638e-02 1.523591279983520508e-01 4.288918972015380859e-01 -9.365537762641906738e-02 5.831455439329147339e-02 3.892170265316963196e-03 2.208375632762908936e-01 3.017269670963287354e-01 4.964368417859077454e-02 -1.817273795604705811e-01 -1.709808260202407837e-01 9.958064556121826172e-02 9.871157258749008179e-02 1.440509855747222900e-01 2.991782426834106445e-01 2.436453662812709808e-02 -4.288665354251861572e-01 1.436287760734558105e-01 2.654125355184078217e-02 -7.430704310536384583e-03 -1.955902669578790665e-03 2.171688973903656006e-01 -7.860701531171798706e-02 -1.898192018270492554e-01 2.955758385360240936e-02 1.497839838266372681e-01 -1.534886062145233154e-01 -1.736703366041183472e-01 1.190580353140830994e-01
1.809135526418685913e-01 1.547668576240539551e-01 -3.119559586048126221e-01 -1.031456366181373596e-01 -9.223294258117675781e-02 1.908381581306457520e-01 -6.386722624301910400e-02 -5.674131959676742554e-02 1.740977317094802856e-01 3.491286188364028931e-02 -3.324938565492630005e-02 -1.850142031908035278e-01 -2.620939016342163086e-01 8.549526333808898926e-02 3.668211400508880615e-02 1.692743003368377686e-01 3.341276645660400391e-01 -3.020579218864440918e-01 1.730471104383468628e-01 -3.200491964817047119e-01 1.140715554356575012e-01 1.453531719744205475e-02 3.031189739704132080e-02 1.076172813773155212e-01 2.793630361557006836e-01 -5.676476284861564636e-03 2.781742624938488007e-02 4.799422994256019592e-02 1.960545331239700317e-01 -1.130783464759588242e-02 -6.924786418676376343e-02 3.532365560531616211e-01
1.263428330421447754e-01 -1.660937964916229248e-01 1.952023655176162720e-01 -2.136466056108474731e-01 -1.128617152571678162e-01 1.163280159235000610e-01 -1.545235961675643921e-01 2.066996991634368896e-01 1.199123710393905640e-01 2.341343276202678680e-02 7.805956900119781494e-02 -1.615716069936752319e-01 -1.514905989170074463e-01 -2.267734333872795105e-02 7.858852297067642212e-02 1.248445361852645874e-01 3.921083509922027588e-01 -2.254755944013595581e-01 -1.264003366231918335e-01 -1.553956121206283569e-01 1.215228140354156494e-01 -3.631564676761627197e-01 7.006212323904037476e-02 1.123574897646903992e-01 2.096668779850006104e-01 -1.886326968669891357e-01 1.936756372451782227e-01 1.206589564681053162e-01 9.809843450784683228e-02 2.676055133342742920e-01 -1.605593562126159668e-01 1.998859345912933350e-01
-2.071768194437026978e-01 -1.383008211851119995e-01 6.701399385929107666e-02 6.250000000000000000e-02 1.657300293445587158e-01 2.900309562683105469e-01 -1.635452508926391602e-01 2.386346831917762756e-02 1.523613184690475464e-01 1.829600334167480469e-01 2.585297822952270508e-01 1.505447179079055786e-01 -1.738935708999633789e-01 -1.505122482776641846e-01 -8.753964304924011230e-02 9.458060562610626221e-02 9.778180718421936035e-02 1.301253885030746460e-01 7.825326919555664062e-02 -3.981839120388031006e-01 3.366134762763977051e-01 -3.333856463432312012e-01 9.064216166734695435e-02 -2.533414363861083984e-01 3.511880338191986084e-02 -4.365346208214759827e-02 -2.209456637501716614e-02 -8.857894688844680786e-02 5.399082228541374207e-02 -1.481405459344387054e-02 -1.014876291155815125e-01 2.490647584199905396e-01
-2.491893619298934937e-01 -4.702862934209406376e-04 -1.099085360765457153e-01 -3.480535233393311501e-03 -2.406586706638336182e-01 -4.968092590570449829e-02 1.960953697562217712e-02 -3.161974847316741943e-01 -7.023197412490844727e-02 2.090987116098403931e-01 1.949023008346557617e-01 -4.005214273929595947e-01 -3.203524351119995117e-01 2.780439518392086029e-02 1.192546635866165161e-01 3.289122283458709717e-01 1.166400387883186340e-01 -1.323353499174118042e-01 -2.017316818237304688e-01 -1.769991070032119751e-01 1.398599799722433090e-02 -1.485655307769775391e-01 -9.302761405706405640e-02 -5.027539562433958054e-03 1.847991645336151123e-01 -7.864368706941604614e-02 7.752376049757003784e-02 3.143072826787829399e-03 1.466493010520935059e-01 6.671697366982698441e-03 -1.503535211086273193e-01 2.599978148937225342e-01
-1.183590665459632874e-01 1.902336180210113525e-01 2.116402685642242432e-01 -2.186133116483688354e-01 1.459032446146011353e-01 -5.207099393010139465e-02 -4.962740093469619751e-02 -2.031599432229995728e-01 -8.473388850688934326e-03 2.620342373847961426e-01 2.431516945362091064e-01 -2.285132706165313721e-01 -1.343106329441070557e-01 1.481788605451583862e-01 -3.257875889539718628e-02 1.333784908056259155e-01 2.947133481502532959e-01 1.325317621231079102e-01 -2.132034599781036377e-01 -5.352372676134109497e-02 6.728626787662506104e-02 -3.342382907867431641e-01 1.105201393365859985e-01 3.742516413331031799e-02 2.279815524816513062e-01 8.600642532110214233e-02 1.857228279113769531e-01 -3.679564967751502991e-02 1.584746092557907104e-01 2.410213202238082886e-01 -1.324467957019805908e-01 2.683174610137939453e-01
-1.825491189956665039e-01 -2.240585088729858398e-01 -9.143579751253128052e-02 -1.811177581548690796e-01 1.149964183568954468e-01 1.311162561178207397e-01 -3.843032419681549072e-01 -7.866803556680679321e-02 4.572480544447898865e-02 1.585894078016281128e-01 1.126807928085327148e-01 1.583257764577865601e-01 -2.017305344343185425e-01 3.033543527126312256e-01 6.598480790853500366e-02 2.594241201877593994e-01 3.360217511653900146e-01 8.411471731960773468e-03 -1.145928353071212769e-01 -1.067593991756439209e-01 2.364053428173065186e-01 -3.888949006795883179e-02 -3.468931317329406738e-01 -6.024280562996864319e-02 4.907196387648582458e-02 7.678913325071334839e-02 -1.717486828565597534e-01 1.618493348360061646e-01 1.176543757319450378e-01 -1.479935348033905029e-01 -5.037502199411392212e-02 -2.196989394724369049e-02
-3.594799712300300598e-02 1.365360766649246216e-01 -2.281443178653717041e-01 -4.445035383105278015e-02 -2.694479823112487793e-01 3.501664102077484131e-01 -4.285135567188262939e-01 1.518886089324951172e-01 3.184449160471558571e-03 -1.039229035377502441e-01 -1.591736823320388794e-01 -5.993573926389217377e-03 -3.427884578704833984e-01 -1.970194727182388306e-01 2.117294967174530029e-01 2.264606505632400513e-01 1.203857436776161194e-01 -8.554720878601074219e-02 -2.344396263360977173e-01 -9.138651192188262939e-03 1.506522297859191895e-01 1.103720292448997498e-01 3.980626538395881653e-02 2.867519669234752655e-02 1.212810748256742954e-03 2.371768653392791748e-01 -7.184438407421112061e-02 -1.133056357502937317e-01 -4.771791398525238037e-02 1.041557788848876953e-01 -5.430836975574493408e-02 1.761822849512100220e-01
-2.309701889753341675e-01 -4.118451103568077087e-02 2.129973769187927246e-01 -1.695478260517120361e-01 4.499475657939910889e-02 6.837375462055206299e-02 -3.106659092009067535e-02 -1.441949885338544846e-02 1.271451706998050213e-03 -1.552088558673858643e-01 -2.296608727192506194e-04 -1.643159659579396248e-03 -2.075655013322830200e-01 1.161612477153539658e-02 4.735563099384307861e-01 4.090533778071403503e-02 4.470502734184265137e-01 -1.130643710494041443e-01 -1.209145933389663696e-01 -6.339306384325027466e-02 -6.109287589788436890e-02 -1.197096481919288635e-01 -1.447772234678268433e-01 -2.773872315883636475e-01 1.823107600212097168e-01 1.329509466886520386e-01 -3.033754825592041016e-01 1.145375221967697144e-01 8.814425766468048096e-02 -3.569455817341804504e-02 -2.111535370349884033e-01 1.130790859460830688e-01
-3.321699798107147217e-01 1.596944928169250488e-01 -1.471696346998214722e-01 1.577256172895431519e-01 -7.426363974809646606e-02 1.250916570425033569e-01 -8.656987547874450684e-02 -1.884393095970153809e-01 4.138137400150299072e-02 -1.648770421743392944e-01 1.183756589889526367e-01 2.240023165941238403e-01 8.195580542087554932e-02 1.646182686090469360e-01 1.374485194683074951e-01 1.370662599802017212e-01 4.264678061008453369e-01 -1.475383639335632324e-01 -1.369668394327163696e-01 -4.488015547394752502e-02 8.104497939348220825e-02 2.452000081539154053e-01 3.476763889193534851e-02 4.620816558599472046e-02 1.189207136631011963e-01 -4.138532280921936035e-02 1.925993114709854126e-01 -1.148646399378776550e-01 2.103281468152999878e-01 2.295600026845932007e-01 -3.629595413804054260e-02 3.605939745903015137e-01
-9.110144525766372681e-02 -1.909018605947494507e-01 -1.980893909931182861e-01 -2.823424041271209717e-01 3.676024675369262695e-01 1.390274465084075928e-01 2.686156518757343292e-02 2.128247469663619995e-01 3.050094284117221832e-02 -7.077194750308990479e-02 8.378468453884124756e-02 2.345699667930603027e-01 -6.635698676109313965e-02 -9.101927280426025391e-02 3.235168159008026123e-01 -9.797485172748565674e-02 3.173389434814453125e-01 -1.266947835683822632e-01 -7.479148451238870621e-03 1.296822577714920044e-01 2.373754382133483887e-01 -1.464760005474090576e-01 -1.707014143466949463e-01 -1.035976633429527283e-01 1.263704001903533936e-01 7.054685801267623901e-02 -9.257029742002487183e-02 1.740912348031997681e-02 -4.814167693257331848e-02 2.295769900083541870e-01 -1.606920510530471802e-01 2.809372544288635254e-01
-1.307859718799591064e-01 -9.044931828975677490e-02 2.437378317117691040e-01 -1.217415109276771545e-01 4.833278059959411621e-02 1.421021521091461182e-01 -4.870031028985977173e-02 1.047331914305686951e-01 -4.408538714051246643e-02 -1.133229658007621765e-01 3.787168860435485840e-02 1.184479519724845886e-01 -1.526815146207809448e-01 2.396146953105926514e-01 1.858284920454025269e-01 1.769958883523941040e-01 9.221342206001281738e-02 1.528690010309219360e-01 -3.051323294639587402e-01 -4.190472364425659180e-01 1.418223530054092407e-01 -1.120357587933540344e-01 6.644268333911895752e-02 -1.747604459524154663e-01 1.383641064167022705e-01 1.066526249051094055e-01 -1.431141495704650879e-01 6.252054125070571899e-02 4.101650416851043701e-01 2.354801148176193237e-01 -9.144936501979827881e-02 1.806088536977767944e-01
-3.835116028785705566e-01 1.045547500252723694e-01 9.208247065544128418e-02 -1.557686179876327515e-01 -1.117688789963722229e-01 -3.491204464808106422e-03 -1.358284056186676025e-01 -9.069075435400009155e-02 2.412490397691726685e-01 6.984151154756546021e-02 1.431370377540588379e-01 -3.513187915086746216e-02 -2.782220393419265747e-02 1.504424214363098145e-01 1.438682079315185547e-01 3.439056277275085449e-01 3.846026211977005005e-02 3.483651950955390930e-02 1.305243838578462601e-02 -1.593953818082809448e-01 3.403020501136779785e-01 -2.680299803614616394e-02 -2.275941818952560425e-01 -8.352088183164596558e-02 1.630906462669372559e-01 -1.084760949015617371e-01 2.086301147937774658e-01 -4.416627809405326843e-02 3.868970870971679688e-01 1.643666923046112061e-01 -1.351737082004547119e-01 2.012432068586349487e-01
-7.758308202028274536e-02 -1.210105344653129578e-01 -9.996849298477172852e-02 -2.635044455528259277e-01 -1.466307342052459717e-01 1.165827270597219467e-02 9.555158019065856934e-02 -9.750553220510482788e-02 -2.346249856054782867e-02 9.409149736166000366e-02 3.549333661794662476e-02 -2.727124691009521484e-01 -4.229606688022613525e-02 4.420682191848754883e-01 1.646757870912551880e-01 3.163508772850036621e-01 1.100760549306869507e-01 -5.260655656456947327e-02 -2.097999453544616699e-01 -1.463457345962524414e-01 -9.040507674217224121e-02 -1.073042750358581543e-01 5.193812027573585510e-02 -2.874599397182464600e-01 5.994302406907081604e-02 8.544376492500305176e-02 1.012137979269027710e-01 -7.782560586929321289e-02 3.459840118885040283e-01 1.059358343482017517e-01 -2.001231014728546143e-01 2.582316398620605469e-01
4.435767233371734619e-02 -6.281701475381851196e-02 -7.583019137382507324e-02 -6.119020283222198486e-02 3.264704346656799316e-01 1.079842448234558105e-01 3.585610166192054749e-02 8.332012593746185303e-02 2.232490479946136475e-01 2.990652918815612793e-01 2.668681442737579346e-01 -2.976731956005096436e-01 -1.983751654624938965e-01 1.561399549245834351e-01 1.654890328645706177e-01 1.646650433540344238e-01 4.055910408496856689e-01 -2.433174699544906616e-01 -1.783398538827896118e-01 -3.614049404859542847e-02 9.743957966566085815e-02 9.332408197224140167e-03 1.219148486852645874e-01 -2.913801074028015137e-01 -2.423376543447375298e-03 -8.382675796747207642e-02 -6.736648082733154297e-02 -1.856487691402435303e-01 5.572494864463806152e-02 1.883731782436370850e-02 -1.370851248502731323e-01 7.952378690242767334e-02
-2.173293568193912506e-02 1.172261685132980347e-01 -1.223817244172096252e-01 -7.292220741510391235e-02 -1.487339884042739868e-01 1.303243935108184814e-01 -2.725389599800109863e-01 1.360823363065719604e-01 4.817936941981315613e-02 4.353427886962890625e-02 5.851398780941963196e-02 -8.690474182367324829e-02 -1.843643635511398315e-01 -1.137974020093679428e-02 2.156727463006973267e-01 -1.599242240190505981e-01 1.505420804023742676e-01 1.033062674105167389e-02 -2.824700176715850830e-01 -3.534030914306640625e-01 -9.996414929628372192e-02 -1.496242582798004150e-01 2.246634662151336670e-01 2.739797234535217285e-01 1.380157917737960815e-01 1.442791521549224854e-01 1.265495270490646362e-01 -3.081346154212951660e-01 2.152253128588199615e-02 2.455244511365890503e-01 -1.132214367389678955e-01 3.200357258319854736e-01
-1.951663047075271606e-01 -5.259360000491142273e-02 -2.677243053913116455e-01 -3.018595874309539795e-01 1.132642254233360291e-01 4.278915822505950928e-01 -3.059167973697185516e-02 -2.047252655029296875e-01 1.723225414752960205e-01 1.960345059633255005e-01 -8.174736797809600830e-02 -5.187443271279335022e-02 -2.212894856929779053e-01 2.367569506168365479e-01 2.032811790704727173e-01 -1.348024308681488037e-01 3.096769154071807861e-01 2.311503887176513672e-01 -1.706079579889774323e-02 -9.821001440286636353e-02 1.478658169507980347e-01 5.166782066226005554e-02 2.101622335612773895e-02 -4.706428945064544678e-02 1.529199071228504181e-02 8.427055925130844116e-02 2.139446586370468140e-01 -7.326799631118774414e-02 1.667252928018569946e-01 6.828988343477249146e-02 -1.216783151030540466e-01 1.528557538986206055e-01
-1.785834133625030518e-01 -7.878853380680084229e-02 -1.751915067434310913e-01 6.031153351068496704e-02 1.800488829612731934e-01 2.557955086231231689e-01 -1.810836791992187500e-01 -8.030423521995544434e-02 -1.143585965037345886e-01 1.630213670432567596e-02 -1.647047102451324463e-01 -6.783881038427352905e-02 -1.176224350929260254e-01 -4.228721559047698975e-02 3.416399285197257996e-02 1.706042885780334473e-01 6.247921660542488098e-02 2.301255017518997192e-01 -9.932251274585723877e-02 -1.067930161952972412e-01 2.069839686155319214e-01 2.957405745983123779e-01 9.531454741954803467e-02 -2.787128090858459473e-01 1.117689982056617737e-01 -1.692987233400344849e-01 6.406021304428577423e-03 -1.416725385934114456e-02 -5.371371656656265259e-02 5.588129535317420959e-02 -4.408085048198699951e-01 4.032299220561981201e-01
-3.077419847249984741e-02 -1.457519680261611938e-01 7.384309172630310059e-02 -4.116525053977966309e-01 6.373697519302368164e-02 -1.371081173419952393e-01 -5.386646091938018799e-02 1.581029146909713745e-01 1.882899552583694458e-01 9.431173093616962433e-03 3.083850257098674774e-02 -1.198194101452827454e-01 -1.091835424304008484e-01 -1.605445891618728638e-01 -5.319130048155784607e-02 2.825441956520080566e-01 1.509271860122680664e-01 -3.460439443588256836e-01 -5.409425124526023865e-02 -6.707895547151565552e-02 1.793339401483535767e-01 -1.929822117090225220e-01 1.336569637060165405e-01 -3.081929869949817657e-02 2.893896400928497314e-01 7.069098949432373047e-02 6.285203248262405396e-02 -3.489973545074462891e-01 -1.647799015045166016e-01 2.888882765546441078e-03 -1.904392093420028687e-01 2.546461522579193115e-01
-6.543673574924468994e-02 -6.441868841648101807e-02 -2.251048237085342407e-01 -2.183596193790435791e-01 -1.479527950286865234e-01 2.733055949211120605e-01 -4.702641069889068604e-01 8.327261358499526978e-02 7.360138744115829468e-02 1.253888607025146484e-01 2.824786864221096039e-02 2.663065195083618164e-01 -3.178319931030273438e-01 -1.373870018869638443e-02 2.048445045948028564e-01 7.448574155569076538e-02 -1.044604256749153137e-01 6.810470670461654663e-02 -8.056060969829559326e-02 1.087494045495986938e-01 2.351365983486175537e-01 -2.572961337864398956e-02 4.939215630292892456e-02 -4.535198956727981567e-02 9.760513156652450562e-02 9.717287868261337280e-02 4.411117359995841980e-02 -1.853380948305130005e-01 2.372750639915466309e-01 2.564379945397377014e-02 -7.498232275247573853e-02 3.388442993164062500e-01
-3.533688485622406006e-01 -2.052325010299682617e-01 8.116122335195541382e-02 -1.480437219142913818e-01 1.124882977455854416e-02 4.386249056551605463e-04 -1.960518509149551392e-01 3.299501240253448486e-01 1.146332621574401855e-01 -5.274585261940956116e-02 6.475756317377090454e-02 -2.911258116364479065e-02 -3.565416634082794189e-01 -3.020945489406585693e-01 3.756615817546844482e-01 1.422971859574317932e-02 4.436079859733581543e-01 6.257001310586929321e-03 -4.514514654874801636e-02 1.396879106760025024e-01 1.200076192617416382e-01 -3.668735548853874207e-02 4.588700830936431885e-02 5.258572101593017578e-02 4.325762018561363220e-02 3.245890513062477112e-02 -1.050560548901557922e-02 -2.587419562041759491e-02 5.920962244272232056e-02 -1.548828780651092529e-01 9.267757646739482880e-03 7.825027406215667725e-02
-8.708376437425613403e-02 -2.583385407924652100e-01 -1.744640320539474487e-01 -1.031852588057518005e-01 4.162438809871673584e-01 1.333672851324081421e-01 -2.611052244901657104e-03 1.838049441576004028e-01 -4.536805674433708191e-02 5.800334364175796509e-02 1.768884062767028809e-01 1.233965381979942322e-01 -1.720866858959197998e-01 -4.496924206614494324e-02 8.516110479831695557e-02 -2.906706631183624268e-01 1.546261906623840332e-01 -3.345025703310966492e-02 3.734104335308074951e-02 -1.118891127407550812e-02 2.174129188060760498e-01 -5.808246880769729614e-02 -2.503567608073353767e-03 -1.132398843765258789e-01 1.771508604288101196e-01 -7.173722982406616211e-02 7.197958230972290039e-02 -1.652725934982299805e-01 -4.667410627007484436e-02 3.998756408691406250e-01 -2.348777055740356445e-01 3.288595378398895264e-01
-1.611788421869277954e-01 -1.725711077451705933e-01 -1.516773365437984467e-02 -1.383936107158660889e-01 1.576306968927383423e-01 2.720108628273010254e-01 3.322829492390155792e-03 2.123747169971466064e-01 -1.618529111146926880e-02 -1.879811286926269531e-01 7.574241608381271362e-02 1.917185485363006592e-01 -3.299751132726669312e-02 1.199856698513031006e-01 -6.720564514398574829e-02 -1.180827692151069641e-01 4.502495750784873962e-02 1.357235014438629150e-01 -2.303316891193389893e-01 -1.516245901584625244e-01 1.827238798141479492e-01 -2.443462610244750977e-01 2.572907693684101105e-02 -1.338397562503814697e-01 -1.722407490015029907e-01 1.185798272490501404e-01 -2.513180673122406006e-02 -2.895937860012054443e-01 2.119272351264953613e-01 -2.466523647308349609e-01 -3.642319440841674805e-01 3.067088723182678223e-01
-5.374481156468391418e-02 1.277435421943664551e-01 -1.275693923234939575e-01 -2.474004328250885010e-01 -1.808070838451385498e-01 1.740238666534423828e-01 8.554092049598693848e-02 3.199248909950256348e-01 8.216438442468643188e-02 -1.275369226932525635e-01 1.179547756910324097e-01 -6.313315033912658691e-02 6.608141702599823475e-04 3.697701543569564819e-02 3.074004054069519043e-01 7.225606590509414673e-02 3.669452071189880371e-01 -7.243809103965759277e-02 -1.809461861848831177e-01 -3.517026901245117188e-01 1.008719950914382935e-01 -4.522537812590599060e-02 -1.392831057310104370e-01 2.899514138698577881e-02 2.339262329041957855e-02 2.459566295146942139e-01 9.095637500286102295e-02 -1.076169088482856750e-01 -2.172012031078338623e-01 7.106327265501022339e-02 -3.525475859642028809e-01 4.962149634957313538e-02
-2.279869467020034790e-02 2.895621955394744873e-02 -2.885831892490386963e-01 -3.340478613972663879e-02 -3.028023540973663330e-01 9.186113625764846802e-02 2.928403764963150024e-02 3.108353018760681152e-01 1.451793164014816284e-01 -7.006683945655822754e-02 2.685349881649017334e-01 -1.513978932052850723e-02 -3.075537681579589844e-01 -1.667609624564647675e-02 9.354595839977264404e-02 1.762533038854598999e-01 1.756751090288162231e-01 -6.879062950611114502e-02 6.536168511956930161e-03 -9.880009293556213379e-02 2.943330109119415283e-01 -7.763091474771499634e-03 5.350416153669357300e-02 9.856054186820983887e-02 7.458725944161415100e-03 1.935536712408065796e-01 -3.483983129262924194e-02 -3.608311116695404053e-01 1.301376968622207642e-01 1.624020040035247803e-01 -2.983587682247161865e-01 -1.941770911216735840e-01
2.704508788883686066e-02 -3.593849837779998779e-01 1.937179826200008392e-02 -1.467417627573013306e-01 -1.177383586764335632e-01 1.118689104914665222e-01 -1.567178368568420410e-01 8.278254419565200806e-02 2.156911492347717285e-01 -5.376542732119560242e-02 -1.953872442245483398e-01 -1.569003313779830933e-01 -1.127971522510051727e-02 3.222912549972534180e-02 -1.706909239292144775e-01 -8.805844187736511230e-02 2.649624049663543701e-01 -1.642560362815856934e-01 8.757311850786209106e-02 -4.238717630505561829e-02 1.938484460115432739e-01 -2.051231712102890015e-01 2.330065816640853882e-01 -1.173946931958198547e-01 1.344130281358957291e-02 -2.335624396800994873e-01 -2.608705684542655945e-02 -9.958582371473312378e-02 1.734670996665954590e-01 1.063883975148200989e-01 -5.216438770294189453e-01 8.319018036127090454e-02
1.452623493969440460e-02 1.427874527871608734e-02 1.986277252435684204e-01 -1.360597461462020874e-01 -6.606823951005935669e-02 3.147197142243385315e-02 -2.502953708171844482e-01 1.940055340528488159e-01 -1.199113428592681885e-01 -2.532193660736083984e-01 7.924053072929382324e-02 2.134266942739486694e-01 -1.643726974725723267e-01 -1.160455793142318726e-01 6.172987446188926697e-02 1.229589059948921204e-02 3.831306695938110352e-01 1.960923820734024048e-01 -2.285288423299789429e-01 -1.594693511724472046e-01 2.091024816036224365e-01 -2.010073810815811157e-01 1.183425486087799072e-01 -1.277316641062498093e-02 8.622228167951107025e-03 -5.971074476838111877e-02 2.235682010650634766e-01 -6.755504012107849121e-02 1.197687815874814987e-02 -2.786648273468017578e-02 -2.675360143184661865e-01 4.114953577518463135e-01
-1.666485816240310669e-01 -1.017216593027114868e-01 1.948950588703155518e-01 1.613667234778404236e-02 -1.037325114011764526e-01 1.711769588291645050e-02 -1.089902445673942566e-01 1.131823956966400146e-01 -1.811849772930145264e-01 -1.075949594378471375e-01 8.331510238349437714e-03 6.840048730373382568e-02 -1.520945131778717041e-01 -1.995064504444599152e-02 2.570036649703979492e-01 -6.633594632148742676e-02 5.087783560156822205e-02 1.511759757995605469e-01 -1.676407009363174438e-01 -3.232401013374328613e-01 3.530234694480895996e-01 -1.231962144374847412e-01 2.686891555786132812e-01 9.882329031825065613e-03 7.662558555603027344e-02 3.296284377574920654e-02 1.199406832456588745e-01 -3.404853641986846924e-01 1.797802746295928955e-01 -2.193592302501201630e-02 -3.013697862625122070e-01 3.372450470924377441e-01
1.424916461110115051e-02 7.906790822744369507e-02 2.682341076433658600e-02 -8.560597151517868042e-02 5.849920213222503662e-03 2.354438006877899170e-01 -2.582923173904418945e-01 9.990686550736427307e-03 1.593958735466003418e-01 -6.568951159715652466e-02 2.076365500688552856e-01 1.328421235084533691e-01 -3.699040040373802185e-02 -5.232291668653488159e-02 7.955123484134674072e-02 1.792033612728118896e-01 3.330114781856536865e-01 2.462801039218902588e-01 -2.250331938266754150e-01 -1.336004137992858887e-01 9.869240224361419678e-02 3.234460055828094482e-01 1.886954158544540405e-01 -2.957583963871002197e-01 1.844644546508789062e-01 5.161389708518981934e-02 1.568827778100967407e-02 1.526012420654296875e-01 -1.839542537927627563e-01 1.553263217210769653e-01 -3.133082389831542969e-01 1.906731873750686646e-01
9.101445972919464111e-02 -3.766946792602539062e-01 -3.931703045964241028e-02 -1.399907767772674561e-01 -6.446270644664764404e-02 3.194310143589973450e-02 -6.484568119049072266e-02 2.058422565460205078e-01 1.149143204092979431e-01 1.152078583836555481e-01 3.951448202133178711e-02 -2.362189888954162598e-01 -1.875259131193161011e-01 -1.640576571226119995e-01 -1.383237838745117188e-01 -1.084085851907730103e-01 4.663325250148773193e-01 -4.146224260330200195e-02 -2.744745910167694092e-01 -6.854318827390670776e-02 6.341014802455902100e-02 -2.676521539688110352e-01 -1.452029347419738770e-01 -8.883078396320343018e-02 1.822366863489151001e-01 -1.742279827594757080e-01 -1.934580691158771515e-02 4.171156510710716248e-02 2.011042088270187378e-01 3.755258023738861084e-02 -2.366396337747573853e-01 1.809216737747192383e-01
-1.073854267597198486e-01 1.411229670047760010e-01 2.368661910295486450e-01 -1.083034127950668335e-01 6.142270192503929138e-02 1.862489432096481323e-02 -2.140469551086425781e-01 6.535578519105911255e-02 6.230593100190162659e-02 -1.343163102865219116e-01 -1.731664389371871948e-01 2.330014556646347046e-01 -1.102891266345977783e-01 -1.144171319901943207e-02 4.915390163660049438e-02 -1.359551101922988892e-01 1.654495149850845337e-01 1.969360858201980591e-01 -2.404773086309432983e-01 -3.012283444404602051e-01 2.482381463050842285e-01 -9.098355658352375031e-03 1.704822480678558350e-01 8.081616461277008057e-02 1.435379236936569214e-01 1.023664921522140503e-01 1.008235812187194824e-01 -2.820837795734405518e-01 2.146664112806320190e-01 -8.775570988655090332e-02 -3.981332182884216309e-01 2.489567846059799194e-01
-4.041500985622406006e-01 -4.497786238789558411e-02 -5.566595867276191711e-02 -1.788370907306671143e-01 1.245258897542953491e-01 5.240055546164512634e-02 -3.814683482050895691e-02 -1.999758630990982056e-01 3.507512509822845459e-01 -1.101449429988861084e-01 -1.652640849351882935e-01 -1.962362676858901978e-01 -2.190749049186706543e-01 1.045916825532913208e-01 2.027447074651718140e-01 8.208525925874710083e-02 1.978211291134357452e-02 -3.883663564920425415e-02 -7.708572596311569214e-02 -1.507930904626846313e-01 3.292278647422790527e-01 -9.695132263004779816e-03 5.483689159154891968e-02 -1.990365684032440186e-01 2.022538334131240845e-01 -3.127303421497344971e-01 -4.358794167637825012e-02 4.918800294399261475e-02 1.858262568712234497e-01 1.378810405731201172e-01 -1.091748774051666260e-01 2.047636657953262329e-01
-3.440738320350646973e-01 -2.126708030700683594e-01 2.750583365559577942e-02 -1.033439263701438904e-01 6.852785497903823853e-02 3.449987173080444336e-01 -1.288969069719314575e-01 6.326675415039062500e-02 1.698745340108871460e-01 1.695895195007324219e-01 1.846777647733688354e-01 -1.322995778173208237e-02 -2.214222848415374756e-01 -2.980208694934844971e-01 -7.248447090387344360e-02 2.139405757188796997e-01 2.195363789796829224e-01 1.365892887115478516e-01 -1.729384437203407288e-02 -3.483729064464569092e-01 1.626110374927520752e-01 9.054461866617202759e-02 -4.486038163304328918e-02 -1.577918082475662231e-01 2.512962520122528076e-01 -5.012760683894157410e-02 6.515970081090927124e-02 1.917458474636077881e-01 -4.031960293650627136e-02 5.058572068810462952e-02 -1.965587884187698364e-01 1.676445826888084412e-02
1.021698340773582458e-01 -4.363692551851272583e-02 -7.319284230470657349e-02 -4.233594536781311035e-01 1.364382058382034302e-01 9.934588521718978882e-02 -2.840909659862518311e-01 1.933608800172805786e-01 1.685875803232192993e-01 -1.751703172922134399e-01 7.879257947206497192e-02 1.816725134849548340e-01 -1.135201826691627502e-01 -2.591023687273263931e-03 2.207945436239242554e-01 -5.966222658753395081e-02 2.186998277902603149e-01 -1.488598734140396118e-01 4.430083557963371277e-02 3.109954297542572021e-01 2.520409524440765381e-01 -2.334043979644775391e-01 -1.047142371535301208e-01 -9.439243376255035400e-02 2.078967988491058350e-01 -6.256980448961257935e-02 -6.008809804916381836e-02 4.111450538039207458e-02 2.560261636972427368e-02 -1.222977116703987122e-01 -2.812995612621307373e-01 1.980838626623153687e-01
6.840265542268753052e-02 -1.132584810256958008e-01 -2.991252020001411438e-02 -2.979273200035095215e-01 -3.835685923695564270e-02 1.628349907696247101e-02 8.045388758182525635e-02 -1.248762756586074829e-01 -1.307730562984943390e-03 -1.271304637193679810e-01 1.054592505097389221e-01 1.078267991542816162e-01 -1.862606108188629150e-01 2.212370187044143677e-01 1.250895112752914429e-01 3.336405456066131592e-01 2.215140908956527710e-01 6.131257116794586182e-02 -1.060312613844871521e-01 -4.821368455886840820e-01 4.583132266998291016e-02 -8.768839761614799500e-03 6.943998485803604126e-02 -1.159861758351325989e-01 2.331083118915557861e-01 -5.515067651867866516e-02 3.711472451686859131e-02 7.752534747123718262e-02 2.866219878196716309e-01 2.777171134948730469e-01 -1.025188490748405457e-01 2.607381641864776611e-01
-3.035839498043060303e-01 -1.096189841628074646e-01 -2.897791266441345215e-01 -1.432110667228698730e-01 -2.779584825038909912e-01 1.815374009311199188e-02 -5.710796639323234558e-02 1.570626646280288696e-01 1.628825068473815918e-01 5.315944552421569824e-02 -2.916211821138858795e-02 -5.819261074066162109e-02 -2.470543235540390015e-01 9.089493006467819214e-02 3.735645860433578491e-02 8.738569915294647217e-03 1.248648762702941895e-01 2.062032073736190796e-01 -1.779284477233886719e-01 -2.660650201141834259e-02 1.959509216248989105e-02 8.027768135070800781e-02 1.128166392445564270e-01 -2.231629341840744019e-01 3.567223623394966125e-02 1.631863974034786224e-02 4.460347294807434082e-01 -1.924290806055068970e-01 3.387773782014846802e-02 -7.181430608034133911e-02 -3.097064197063446045e-01 2.861514687538146973e-01
-3.144021630287170410e-01 -1.018136516213417053e-01 8.059246838092803955e-02 -1.876550912857055664e-01 1.066370233893394470e-01 2.926201522350311279e-01 -1.594788879156112671e-01 1.317545119673013687e-02 -1.219397038221359253e-01 2.358973212540149689e-02 5.775341019034385681e-02 1.912264227867126465e-01 -1.059161871671676636e-01 -1.056149974465370178e-01 1.391749531030654907e-01 8.264979720115661621e-02 3.367720246315002441e-01 -6.083440780639648438e-02 1.507988274097442627e-01 -3.937450349330902100e-01 2.587800025939941406e-01 1.711735129356384277e-01 -2.944389283657073975e-01 -8.669754862785339355e-02 2.920950353145599365e-01 1.915053091943264008e-02 3.322266414761543274e-02 -1.484820544719696045e-01 -3.674482181668281555e-02 9.300916641950607300e-02 1.214509680867195129e-01 6.008721888065338135e-02
-2.751667797565460205e-01 -6.763150542974472046e-02 6.861092522740364075e-03 4.684535413980484009e-02 -1.481369584798812866e-01 1.863153129816055298e-01 -2.368579953908920288e-01 -6.043701246380805969e-02 -1.571275740861892700e-01 5.701607093214988708e-02 -9.549909830093383789e-02 5.799687653779983521e-02 -1.844305843114852905e-01 -9.728131443262100220e-02 1.678001582622528076e-01 -6.528746336698532104e-02 3.227586448192596436e-01 5.040904879570007324e-02 -1.573477871716022491e-02 -6.836809962987899780e-02 3.106944262981414795e-01 -3.187525868415832520e-01 -2.446713857352733612e-02 -2.994175553321838379e-01 1.712308973073959351e-01 -5.767730250954627991e-02 -3.593925535678863525e-01 1.950158327817916870e-01 2.234674841165542603e-01 9.297185391187667847e-02 -8.835943788290023804e-02 1.359585821628570557e-01
1.749599575996398926e-01 -2.114252597093582153e-01 4.720609635114669800e-02 -5.763787776231765747e-02 -1.202717870473861694e-01 1.788411140441894531e-01 -2.557520270347595215e-01 1.345484554767608643e-01 -3.196461498737335205e-02 8.034542948007583618e-02 7.469893246889114380e-02 -3.076705336570739746e-01 -1.276098042726516724e-01 -6.981477141380310059e-02 -6.225102115422487259e-03 1.012223307043313980e-03 3.347492814064025879e-01 -3.976316452026367188e-01 -2.027872353792190552e-01 3.753666579723358154e-02 1.944623291492462158e-01 -3.143702447414398193e-01 2.219568043947219849e-01 -1.743904650211334229e-01 1.715771555900573730e-01 8.994894474744796753e-02 2.480440773069858551e-02 -4.375741258263587952e-02 7.674983143806457520e-02 2.385059744119644165e-01 -1.507066041231155396e-01 7.544096559286117554e-02
-1.684720069169998169e-01 1.166317518800497055e-02 -2.196938842535018921e-01 -1.676843315362930298e-01 -2.939789593219757080e-01 5.686237476766109467e-03 -1.241189762949943542e-01 -1.993131190538406372e-01 -3.935866802930831909e-02 1.994840502738952637e-01 2.639529407024383545e-01 -2.620761692523956299e-01 -2.506748735904693604e-01 2.205184102058410645e-01 1.802402436733245850e-01 1.821904778480529785e-01 2.665642797946929932e-01 7.019518315792083740e-02 -2.819503545761108398e-01 -1.288588345050811768e-01 4.678105935454368591e-02 2.050830749794840813e-03 -4.896970465779304504e-02 -1.553826183080673218e-01 8.020255714654922485e-03 -6.269140634685754776e-03 -1.204309388995170593e-01 1.070357784628868103e-01 2.069311887025833130e-01 1.182997524738311768e-01 -8.706204593181610107e-02 3.246352970600128174e-01
-4.327884316444396973e-01 -2.781057357788085938e-01 6.438776105642318726e-02 -4.437452554702758789e-02 -8.894833736121654510e-03 2.341331541538238525e-01 -7.473185658454895020e-02 -1.549964305013418198e-02 -1.413175761699676514e-01 1.138427481055259705e-01 1.023412123322486877e-01 1.176906824111938477e-01 -2.390962094068527222e-01 -1.064151898026466370e-01 3.094410710036754608e-02 1.218430548906326294e-01 3.363873660564422607e-01 -6.201642006635665894e-02 -1.556410044431686401e-01 -4.487996995449066162e-01 1.740801781415939331e-01 6.678223609924316406e-02 1.222431194037199020e-02 -1.650328040122985840e-01 2.608555853366851807e-01 -3.243019431829452515e-02 1.578335464000701904e-01 7.354050129652023315e-02 -6.024399772286415100e-02 8.264465630054473877e-02 -4.028707370162010193e-02 -1.032834947109222412e-01
-1.760556697845458984e-01 -1.081645637750625610e-01 -2.509779855608940125e-02 -1.661983728408813477e-01 2.645433247089385986e-01 3.511121571063995361e-01 -1.121001616120338440e-01 6.547833979129791260e-02 -1.054577529430389404e-01 2.455222904682159424e-01 5.497825890779495239e-02 -6.747891008853912354e-02 -2.447805553674697876e-01 2.463193237781524658e-02 1.427537202835083008e-01 1.738942116498947144e-01 2.313151210546493530e-01 3.271418213844299316e-01 -9.778368286788463593e-03 -2.881677150726318359e-01 1.815228760242462158e-01 5.212116613984107971e-02 2.938656136393547058e-02 -1.976221054792404175e-01 2.471600770950317383e-01 1.030300259590148926e-01 -1.274384409189224243e-01 1.645702421665191650e-01 9.700314700603485107e-02 5.469473451375961304e-02 2.150187827646732330e-02 2.857887446880340576e-01
-3.237959928810596466e-03 -3.560401871800422668e-02 -2.739958763122558594e-01 1.961753666400909424e-01 -1.043709740042686462e-01 -1.660832762718200684e-02 -2.693839073181152344e-01 2.036239057779312134e-01 3.648939728736877441e-01 -1.883336603641510010e-01 -6.530433893203735352e-03 1.343241240829229355e-02 -2.041426450014114380e-01 -3.101768195629119873e-01 9.249228239059448242e-02 2.010310441255569458e-01 3.243812620639801025e-01 5.124222487211227417e-03 -3.121462464332580566e-02 -2.120184153318405151e-01 1.432053595781326294e-01 1.749607324600219727e-01 5.890175700187683105e-02 1.010807529091835022e-01 -5.669191852211952209e-02 1.623860187828540802e-02 -2.018707431852817535e-02 -8.970277756452560425e-02 2.465910315513610840e-01 2.027863860130310059e-01 -2.365172803401947021e-01 1.359715908765792847e-01
-1.985323131084442139e-01 -1.474988311529159546e-01 -5.681132525205612183e-02 -1.368287205696105957e-02 3.239830434322357178e-01 2.216813713312149048e-01 2.003831556066870689e-03 1.375138014554977417e-01 2.093443870544433594e-01 2.134560495615005493e-01 3.235414251685142517e-02 -5.293509736657142639e-02 -9.796058386564254761e-02 -4.885925445705652237e-03 -4.525189474225044250e-02 7.876170426607131958e-02 3.178292214870452881e-01 -3.498868048191070557e-01 -3.463490009307861328e-01 1.322266608476638794e-01 1.060445383191108704e-01 -9.933478385210037231e-02 -3.608650341629981995e-02 -7.117428630590438843e-02 3.190267384052276611e-01 -5.200615152716636658e-02 -5.082621425390243530e-02 -1.352759897708892822e-01 -1.203317791223526001e-01 -1.514863967895507812e-01 -2.139592021703720093e-01 2.331380099058151245e-01
-5.648428108543157578e-03 -1.503989547491073608e-01 1.398495435714721680e-01 1.913394592702388763e-02 -4.519110172986984253e-02 1.651111841201782227e-01 -2.289804369211196899e-01 9.486603736877441406e-02 1.529408991336822510e-01 -1.904329806566238403e-01 -2.119518220424652100e-01 6.549564749002456665e-02 -2.035017311573028564e-01 1.161379367113113403e-02 1.515010148286819458e-01 2.716744244098663330e-01 2.509183287620544434e-01 5.373891443014144897e-02 -1.473183631896972656e-01 6.466973572969436646e-02 1.835093349218368530e-01 1.488337293267250061e-02 -1.456640213727951050e-01 -3.284996375441551208e-02 -2.747389376163482666e-01 8.599916845560073853e-02 2.138054221868515015e-01 -4.203500747680664062e-01 2.720579802989959717e-01 -6.029671989381313324e-03 -1.945260018110275269e-01 2.332570850849151611e-01
-2.696969807147979736e-01 -6.453243643045425415e-02 1.610563993453979492e-01 -1.205198317766189575e-01 -3.525993786752223969e-03 -3.594145178794860840e-02 -2.754652313888072968e-02 2.145918905735015869e-01 -6.987570226192474365e-02 -7.152836024761199951e-02 1.174198314547538757e-01 -4.732304718345403671e-03 -3.034699857234954834e-01 -1.304091215133666992e-01 3.818400502204895020e-01 2.540880348533391953e-03 5.410904288291931152e-01 -6.168108433485031128e-03 -3.901455923914909363e-02 -8.370411396026611328e-02 -3.331075981259346008e-02 -8.937969058752059937e-02 -6.991854310035705566e-02 -2.426541298627853394e-01 1.137161478400230408e-01 2.499743551015853882e-01 -1.449553966522216797e-01 -3.109830990433692932e-02 1.512602567672729492e-01 -6.086712703108787537e-02 -2.111383080482482910e-01 1.141473203897476196e-01
-2.131734788417816162e-01 -2.442195862531661987e-01 2.571496367454528809e-01 2.427728287875652313e-02 -6.478565186262130737e-02 -4.791464284062385559e-02 -1.066355258226394653e-01 1.278313994407653809e-01 -1.416997518390417099e-02 -1.448611915111541748e-01 1.850827969610691071e-02 -1.103288978338241577e-01 -3.872468769550323486e-01 -6.247868016362190247e-02 3.014385700225830078e-01 -7.456372678279876709e-02 4.324786663055419922e-01 -2.289239615201950073e-01 -1.187905892729759216e-01 -2.242821753025054932e-01 -7.159327715635299683e-02 -2.222573757171630859e-02 -1.701554656028747559e-01 -6.443386524915695190e-02 5.642827600240707397e-02 6.483610719442367554e-02 -8.626452833414077759e-02 1.156765129417181015e-02 8.613329380750656128e-02 4.625904187560081482e-02 -2.145634889602661133e-01 3.112277686595916748e-01
-1.562646925449371338e-01 8.529049158096313477e-02 -1.547908931970596313e-01 -6.776355952024459839e-02 8.936677128076553345e-03 1.914251297712326050e-01 -3.807382583618164062e-01 2.057418525218963623e-01 4.399006441235542297e-02 2.401166260242462158e-01 -2.988783083856105804e-02 2.411278784275054932e-01 -7.614930719137191772e-02 -5.263561010360717773e-02 -2.293650805950164795e-02 -4.909400641918182373e-02 2.786538302898406982e-01 1.424384117126464844e-01 -1.487489938735961914e-01 -1.332703977823257446e-01 2.820382118225097656e-01 5.830568075180053711e-02 1.884228140115737915e-01 -1.322296708822250366e-01 -1.304858773946762085e-01 -8.010908961296081543e-02 2.006080746650695801e-01 -4.525278806686401367e-01 -5.838237702846527100e-02 5.855042021721601486e-03 -1.460322588682174683e-01 1.364304423332214355e-01
-3.984711691737174988e-02 4.733005911111831665e-02 -3.091925382614135742e-01 -1.035619229078292847e-01 4.847811535000801086e-02 1.963654756546020508e-01 -3.597236424684524536e-02 -9.339051693677902222e-02 -5.033870041370391846e-02 3.056670427322387695e-01 -4.091992974281311035e-02 5.041340366005897522e-02 -3.775482475757598877e-01 1.303000561892986298e-02 3.381167724728584290e-02 -1.440170593559741974e-02 2.058040201663970947e-01 9.291357547044754028e-02 1.990715861320495605e-01 -1.169029921293258667e-01 3.247881531715393066e-01 -2.689408659934997559e-01 -2.947316737845540047e-03 -2.999504506587982178e-01 3.352952599525451660e-01 5.342404171824455261e-02 -1.162529364228248596e-01 6.475888192653656006e-02 1.172279641032218933e-01 1.149358674883842468e-01 -5.181786417961120605e-02 2.448947876691818237e-01
-6.898400187492370605e-02 -1.373278796672821045e-01 -5.854978039860725403e-02 -3.264555037021636963e-01 1.746034771203994751e-01 -1.075072363018989563e-01 -4.677709657698869705e-03 8.538261055946350098e-02 3.651017844676971436e-01 -5.667576938867568970e-02 7.781766355037689209e-02 -2.018848434090614319e-02 -1.098795682191848755e-01 -2.390461117029190063e-01 2.143915742635726929e-01 1.678186058998107910e-01 3.373934924602508545e-01 -3.130297660827636719e-01 -3.251037327572703362e-03 7.763720303773880005e-02 2.608815431594848633e-01 -1.733753085136413574e-01 -2.365637011826038361e-02 9.491186589002609253e-02 2.788394317030906677e-02 2.773665487766265869e-01 -1.428113039582967758e-02 -1.692399680614471436e-01 -9.694820642471313477e-02 1.098669692873954773e-01 -1.555574983358383179e-01 2.300808131694793701e-01
1.911591589450836182e-01 3.381662815809249878e-02 -1.630349270999431610e-02 3.457722663879394531e-01 -1.180391460657119751e-01 5.343847721815109253e-02 -2.356769889593124390e-01 -5.780342593789100647e-02 2.832888364791870117e-01 -2.237810343503952026e-01 1.169475391507148743e-01 -8.456041663885116577e-02 -1.332772970199584961e-01 -5.522606894373893738e-02 1.498050540685653687e-01 2.233611494302749634e-01 3.749720454216003418e-01 -3.077298700809478760e-01 3.320508822798728943e-02 1.386022847145795822e-02 1.458291113376617432e-01 1.594211161136627197e-01 4.939589276909828186e-02 -1.554944552481174469e-02 1.314788460731506348e-01 7.758254557847976685e-02 -4.537720605731010437e-02 -1.241010576486587524e-01 2.291789203882217407e-01 8.189237117767333984e-02 -1.857934445142745972e-01 3.194375336170196533e-01
-2.085238099098205566e-01 -1.206022277474403381e-01 -3.126651793718338013e-02 -4.583172872662544250e-02 -8.559172600507736206e-02 1.788106411695480347e-01 -1.641821414232254028e-01 1.878397352993488312e-02 2.959738373756408691e-01 -4.273073375225067139e-02 2.392332255840301514e-01 1.351953893899917603e-01 -1.590042114257812500e-01 -1.160042062401771545e-01 1.341698169708251953e-01 3.478392213582992554e-02 2.803930453956127167e-02 2.133482694625854492e-01 -2.173294574022293091e-01 -2.752361632883548737e-02 3.539973795413970947e-01 -4.580417647957801819e-02 1.373872905969619751e-01 -3.791181147098541260e-01 3.200170993804931641e-01 -1.216478794813156128e-01 -2.276223152875900269e-01 -1.488301996141672134e-02 -2.590793371200561523e-02 1.981999725103378296e-01 -2.258719801902770996e-01 6.980844587087631226e-02
-2.157233804464340210e-01 -3.446282446384429932e-01 -4.094915091991424561e-02 -7.541161775588989258e-02 4.065967723727226257e-02 9.378584474325180054e-02 -4.677263498306274414e-01 -1.436154991388320923e-01 5.701263435184955597e-03 1.775116622447967529e-01 2.212785482406616211e-01 6.355722993612289429e-02 2.967314049601554871e-02 2.537851333618164062e-01 5.483150482177734375e-02 3.009273409843444824e-01 4.165467619895935059e-01 -1.596619933843612671e-02 -1.761527359485626221e-01 -5.178765580058097839e-02 1.312043964862823486e-01 3.820683108642697334e-03 -1.297989338636398315e-01 -5.878704413771629333e-02 1.379633396863937378e-01 1.684072464704513550e-01 -1.198169365525245667e-01 5.060636997222900391e-02 4.693909361958503723e-02 -1.457667797803878784e-01 -3.598666191101074219e-02 4.671479575335979462e-03
-7.418492436408996582e-02 -7.601319253444671631e-02 1.598269641399383545e-01 -1.548888981342315674e-01 2.004155814647674561e-01 2.016817629337310791e-01 -1.903758496046066284e-01 7.030907273292541504e-02 1.196132749319076538e-01 2.146176844835281372e-01 1.141665969043970108e-02 2.387735396623611450e-01 -3.354708477854728699e-02 1.341719478368759155e-01 -3.641559183597564697e-02 -1.275337338447570801e-01 3.051151037216186523e-01 1.037619933485984802e-01 4.684085771441459656e-02 2.048205137252807617e-01 1.705666631460189819e-01 -8.489303872920572758e-04 2.102566510438919067e-01 -1.566052436828613281e-01 2.245165258646011353e-01 2.049130797386169434e-01 -6.166225299239158630e-02 -1.367709785699844360e-01 8.645743131637573242e-02 3.698387742042541504e-01 -1.845389157533645630e-01 3.519593477249145508e-01
4.202518984675407410e-02 -7.843862473964691162e-02 -1.903010010719299316e-01 -1.103925481438636780e-01 1.228034049272537231e-01 1.107091084122657776e-01 -1.688895821571350098e-01 9.261780232191085815e-02 -5.386632308363914490e-02 2.056134045124053955e-01 -1.136182993650436401e-01 6.325624883174896240e-02 -2.113638222217559814e-01 3.104681372642517090e-01 -3.904815390706062317e-02 1.103588268160820007e-01 2.573929727077484131e-01 2.459436887875199318e-03 -2.845577597618103027e-01 -4.186910688877105713e-01 2.158443033695220947e-01 1.809010207653045654e-01 1.292615979909896851e-01 -1.796736568212509155e-02 5.876750499010086060e-02 4.733242467045783997e-02 -1.362918466329574585e-01 -2.140083014965057373e-01 3.446597754955291748e-01 6.660578399896621704e-02 1.554176658391952515e-01 1.614163219928741455e-01
-9.259082376956939697e-02 -1.532916575670242310e-01 1.347592622041702271e-01 -2.206610888242721558e-02 1.004948168992996216e-01 1.293662339448928833e-01 5.738509073853492737e-02 6.026943400502204895e-02 1.030438095331192017e-01 1.478023082017898560e-01 1.911180615425109863e-01 -2.052803151309490204e-02 -2.869093418121337891e-01 -1.946813985705375671e-02 -1.839202642440795898e-01 -8.086957782506942749e-02 7.711200416088104248e-02 -3.526382446289062500e-01 -3.136298954486846924e-01 -1.032003015279769897e-01 2.847894132137298584e-01 -2.465183101594448090e-02 -6.243856158107519150e-03 -2.849175631999969482e-01 3.641229271888732910e-01 -1.239837557077407837e-01 3.440588340163230896e-02 -1.220370009541511536e-01 5.320809781551361084e-02 -1.151386350393295288e-01 -1.844779551029205322e-01 3.265726268291473389e-01
5.569586902856826782e-02 -1.238579675555229187e-01 -1.298296153545379639e-01 -2.483340948820114136e-01 1.592068932950496674e-02 -1.628700792789459229e-01 -3.133915960788726807e-01 -2.827079407870769501e-02 -2.358070574700832367e-02 -9.170765429735183716e-02 2.387839406728744507e-01 6.523978710174560547e-02 -3.455297946929931641e-01 1.410908401012420654e-01 3.376217186450958252e-02 -1.132006719708442688e-01 3.101282715797424316e-01 -4.937966540455818176e-02 -5.964796245098114014e-02 -2.876335978507995605e-01 2.280627191066741943e-01 -9.747290611267089844e-02 3.804875537753105164e-02 1.208798214793205261e-01 6.071066111326217651e-02 1.121579017490148544e-02 -1.086770743131637573e-01 1.839399151504039764e-02 6.639248132705688477e-02 6.609953008592128754e-03 -3.534118533134460449e-01 3.820361196994781494e-01
3.362365067005157471e-02 -2.246451079845428467e-01 -6.645524501800537109e-02 -1.276331841945648193e-01 -7.519325613975524902e-02 1.890776306390762329e-01 -1.600332707166671753e-01 7.379326224327087402e-02 -2.748535946011543274e-02 -6.134320423007011414e-02 1.129096150398254395e-01 1.317835412919521332e-02 -3.158199787139892578e-01 2.031852006912231445e-01 -1.015047132968902588e-01 2.819660007953643799e-01 2.289888858795166016e-01 9.854592382907867432e-02 -8.110081404447555542e-02 -4.019398391246795654e-01 1.101685985922813416e-01 1.962123066186904907e-01 1.689838916063308716e-01 -2.948701977729797363e-01 4.082048311829566956e-02 -1.806677668355405331e-03 -1.205882504582405090e-01 -1.917770355939865112e-01 2.810994982719421387e-01 1.534219533205032349e-01 8.171968162059783936e-02 2.198144793510437012e-01
-2.835809811949729919e-02 -2.218464612960815430e-01 -2.170215845108032227e-01 -2.607105858623981476e-02 -8.050790429115295410e-02 -1.146555617451667786e-01 -7.915566861629486084e-02 1.079469081014394760e-02 -1.253872066736221313e-01 1.010956987738609314e-01 5.297805368900299072e-02 5.583474040031433105e-02 1.258848514407873154e-02 1.956909745931625366e-01 6.889452040195465088e-02 6.365829706192016602e-02 2.705797851085662842e-01 -1.960831284523010254e-01 -3.192736506462097168e-01 -3.251442313194274902e-01 1.882116198539733887e-01 5.550590902566909790e-02 6.006790325045585632e-02 -2.070520371198654175e-01 1.264051347970962524e-01 1.278909444808959961e-01 -1.156733185052871704e-01 -5.007660388946533203e-02 1.911321878433227539e-01 3.358207941055297852e-01 1.261340677738189697e-01 4.234792590141296387e-01
1.893894076347351074e-01 4.579721763730049133e-02 -8.475441485643386841e-02 1.303055584430694580e-01 -9.286157041788101196e-02 9.862327575683593750e-02 1.352472696453332901e-02 4.477959126234054565e-02 2.272629141807556152e-01 -3.247515559196472168e-01 -3.866020590066909790e-02 2.967925071716308594e-01 -1.507791578769683838e-01 3.462144732475280762e-02 2.688626348972320557e-01 2.179856784641742706e-02 1.415285617113113403e-01 4.337052255868911743e-02 -2.696982324123382568e-01 -8.853009343147277832e-02 3.742502033710479736e-01 -5.080467835068702698e-02 -5.410695075988769531e-02 -1.279165297746658325e-01 8.980633318424224854e-02 -2.088686078786849976e-01 1.467233598232269287e-01 -2.458710223436355591e-02 -1.235541049391031265e-02 1.549094766378402710e-01 -2.606943547725677490e-01 3.789332509040832520e-01
6.859041750431060791e-02 -3.175697624683380127e-01 -3.666441142559051514e-02 1.362995803356170654e-01 -5.363778024911880493e-02 1.545533835887908936e-01 5.589350592344999313e-03 1.924854815006256104e-01 3.686977550387382507e-02 1.165639758110046387e-01 9.025517106056213379e-02 -2.793594598770141602e-01 -2.774219512939453125e-01 1.671463549137115479e-01 -2.154839038848876953e-02 3.065855503082275391e-01 4.007452726364135742e-01 6.234151497483253479e-02 1.304611116647720337e-01 2.753017470240592957e-02 1.893924921751022339e-01 -1.099676117300987244e-01 1.104060187935829163e-01 -8.496361225843429565e-02 2.958962619304656982e-01 -1.098571866750717163e-01 1.664196550846099854e-01 9.268277138471603394e-02 7.945054024457931519e-02 -1.614737957715988159e-01 -2.564200758934020996e-02 3.026527762413024902e-01
-1.503183841705322266e-01 -1.947410255670547485e-01 9.650756418704986572e-02 -1.644965708255767822e-01 1.172816753387451172e-01 2.012880891561508179e-01 -1.424222737550735474e-01 -3.862323611974716187e-02 1.248420476913452148e-01 2.800551243126392365e-02 2.080866247415542603e-01 -1.016092151403427124e-01 1.302195787429809570e-01 1.576759815216064453e-01 -1.554612722247838974e-02 9.687079489231109619e-02 3.472467064857482910e-01 1.938331872224807739e-01 -2.134818732738494873e-01 -2.341032214462757111e-02 4.537042081356048584e-01 -2.279200777411460876e-02 1.050732284784317017e-01 -2.661473453044891357e-01 3.767546713352203369e-01 7.420533895492553711e-02 1.888151913881301880e-01 2.007578732445836067e-03 -7.526375353336334229e-02 1.027506683021783829e-02 -1.336234956979751587e-01 7.983719557523727417e-02
-1.961159557104110718e-01 -2.100959606468677521e-02 -8.424541354179382324e-02 1.125454455614089966e-01 2.521817199885845184e-02 -7.137753814458847046e-02 -6.773102562874555588e-03 4.905186593532562256e-02 3.883436024188995361e-01 -3.933376073837280273e-01 3.929642960429191589e-02 2.076133787631988525e-01 7.281622290611267090e-02 3.513414878398180008e-03 1.583910733461380005e-01 2.838239371776580811e-01 3.282601535320281982e-01 -1.235631778836250305e-01 -2.049033902585506439e-02 -2.277180552482604980e-01 9.579815715551376343e-02 1.497105974704027176e-02 -3.850235044956207275e-02 7.431045174598693848e-02 5.469654127955436707e-02 1.923681795597076416e-01 2.337021231651306152e-01 -2.427147328853607178e-01 4.942908883094787598e-02 2.283376753330230713e-01 -1.282044351100921631e-01 2.361644655466079712e-01
-1.308611221611499786e-02 1.951785534620285034e-01 -6.724005192518234253e-02 -2.191488891839981079e-01 2.579892426729202271e-02 6.887425482273101807e-02 -1.432648152112960815e-01 2.639723718166351318e-01 1.434083878993988037e-01 -3.908997178077697754e-01 -1.585320234298706055e-01 -8.307732641696929932e-02 -1.449275761842727661e-01 3.529093861579895020e-01 1.159122511744499207e-01 1.693215519189834595e-01 3.066037595272064209e-01 -1.726704537868499756e-01 4.065442830324172974e-02 -2.565157115459442139e-01 1.258650720119476318e-01 -2.672333419322967529e-01 8.782437443733215332e-02 -3.791989013552665710e-02 2.659050226211547852e-01 1.681442139670252800e-03 1.299966126680374146e-01 -7.341546565294265747e-02 -3.216770663857460022e-02 -3.515937551856040955e-02 -1.937735825777053833e-01 -4.120158497244119644e-03
-2.687757313251495361e-01 -6.330863386392593384e-02 -2.695578038692474365e-01 -2.789399027824401855e-01 8.323560655117034912e-02 2.247885912656784058e-01 1.316728722304105759e-02 -1.280578821897506714e-01 2.865491211414337158e-01 -1.036250591278076172e-01 -8.103778958320617676e-02 -1.421693060547113419e-02 -6.405796855688095093e-02 -1.407073885202407837e-01 9.439731389284133911e-02 1.936244517564773560e-01 1.003039777278900146e-01 7.634977251291275024e-02 -1.892017871141433716e-01 -1.762870252132415771e-01 1.798207759857177734e-01 -2.183474004268646240e-01 -4.657015576958656311e-02 -4.265053570270538330e-01 2.658327221870422363e-01 -7.290831208229064941e-02 3.192713111639022827e-02 -1.747758537530899048e-01 1.979015469551086426e-01 5.609396845102310181e-02 1.936183683574199677e-02 1.795690357685089111e-01
3.456408903002738953e-02 -3.265281617641448975e-01 -1.240411177277565002e-01 -1.304962038993835449e-01 -1.471448838710784912e-01 -5.762923136353492737e-02 -3.015839755535125732e-01 -5.481370911002159119e-02 1.570563297718763351e-03 -1.937691122293472290e-01 2.000754624605178833e-01 -1.091236341744661331e-02 -1.723265349864959717e-01 -3.603792563080787659e-02 1.099251657724380493e-01 -2.248397469520568848e-01 3.103631436824798584e-01 -1.049974560737609863e-01 -2.168463319540023804e-01 -2.349932789802551270e-01 9.018719941377639771e-02 -2.822928130626678467e-01 -2.322843112051486969e-02 -6.777170300483703613e-02 2.887095808982849121e-01 -3.213761374354362488e-02 -1.196259632706642151e-01 1.147294044494628906e-01 2.773230671882629395e-01 1.118033304810523987e-01 -2.435008883476257324e-01 7.999871671199798584e-02
-5.811470374464988708e-02 6.615941226482391357e-02 -2.324541099369525909e-02 -3.579467162489891052e-02 -4.391912370920181274e-02 2.677216827869415283e-01 8.491959422826766968e-02 2.487313896417617798e-01 5.885175988078117371e-02 -2.812488079071044922e-01 1.763574033975601196e-01 2.328309118747711182e-01 -1.025543808937072754e-01 6.926330178976058960e-02 3.507616519927978516e-01 3.948971927165985107e-01 1.810974925756454468e-01 -6.947039812803268433e-02 -9.517581202089786530e-03 -3.600338399410247803e-01 1.483154296875000000e-01 -1.183686181902885437e-01 4.030555486679077148e-02 -6.333721429109573364e-02 7.567840814590454102e-02 -1.220413105329498649e-04 1.645955629646778107e-02 6.668841815553605556e-04 -1.947649866342544556e-01 1.332056820392608643e-01 -3.254207968711853027e-01 9.495436400175094604e-02
-8.171743829734623432e-04 -1.115455180406570435e-01 -2.603577971458435059e-01 -1.095744594931602478e-01 1.991679668426513672e-01 8.782199025154113770e-02 -1.104432120919227600e-01 5.152877792716026306e-02 9.562713652849197388e-02 1.608907594345510006e-03 -1.072462946176528931e-01 7.354665547609329224e-02 -3.415760397911071777e-01 -2.499186247587203979e-01 9.007760882377624512e-02 -1.125669106841087341e-01 9.858311712741851807e-02 -3.175484836101531982e-01 -1.519559621810913086e-01 1.622481346130371094e-01 1.199240759015083313e-01 -7.908589392900466919e-02 -2.483924180269241333e-01 -7.035354524850845337e-02 1.702303290367126465e-01 3.367183506488800049e-01 8.171122521162033081e-02 -4.797861725091934204e-02 1.597221195697784424e-02 2.186841368675231934e-01 -4.113506376743316650e-01 6.061972677707672119e-02
-2.098778784275054932e-01 -4.779196530580520630e-02 -1.369638647884130478e-02 -2.577973902225494385e-02 -1.227777749300003052e-01 2.259027659893035889e-01 -2.914826273918151855e-01 -6.833799928426742554e-02 1.600432097911834717e-01 6.368563324213027954e-02 2.205559983849525452e-02 2.056248635053634644e-01 -1.497946381568908691e-01 5.044343695044517517e-02 1.426662206649780273e-01 5.357577651739120483e-02 1.566593796014785767e-01 9.048262238502502441e-02 -1.088608130812644958e-01 5.250941216945648193e-02 -1.732073724269866943e-02 1.004490256309509277e-01 1.349860131740570068e-01 -3.343031108379364014e-01 5.820523202419281006e-02 1.024749726057052612e-01 3.615671098232269287e-01 -2.414790540933609009e-01 2.476682066917419434e-01 2.632137574255466461e-02 -4.659560024738311768e-01 8.151943981647491455e-02
2.017201334238052368e-01 -1.284319162368774414e-01 -9.980729222297668457e-02 -1.773464679718017578e-01 1.719522774219512939e-01 -5.710226297378540039e-02 -1.076533198356628418e-01 -3.580972924828529358e-02 -3.659591823816299438e-02 6.667459849268198013e-03 1.015921086072921753e-01 -1.964830756187438965e-01 -1.845556795597076416e-01 -2.368314750492572784e-02 -1.013811677694320679e-01 9.350846707820892334e-02 3.437598049640655518e-01 -7.080473750829696655e-02 5.463001318275928497e-03 -4.981728270649909973e-03 3.605249822139739990e-01 -3.381304442882537842e-01 7.403262704610824585e-02 -4.768001381307840347e-03 1.535761803388595581e-01 5.180231854319572449e-02 9.240165352821350098e-03 -3.991552442312240601e-02 1.021179854869842529e-01 3.251025378704071045e-01 -1.676121056079864502e-01 4.544590115547180176e-01
-2.321754693984985352e-01 1.359394639730453491e-01 -1.704444177448749542e-02 -9.390056878328323364e-02 3.869588673114776611e-02 2.636083066463470459e-01 -7.642764598131179810e-02 -1.141142025589942932e-01 2.925255298614501953e-01 -5.650110915303230286e-02 3.907231986522674561e-01 -1.231156438589096069e-01 -4.768952727317810059e-02 1.016168370842933655e-01 -6.187124922871589661e-02 1.065558418631553650e-01 1.999696940183639526e-01 5.906405672430992126e-02 2.346368432044982910e-01 -3.836179077625274658e-01 2.401673942804336548e-01 -1.635039150714874268e-01 9.994849562644958496e-02 -1.522727608680725098e-01 -9.850853122770786285e-03 -1.331232786178588867e-01 2.337538450956344604e-01 -1.116381362080574036e-01 1.988438367843627930e-01 4.041610658168792725e-02 -1.801870912313461304e-01 1.498077064752578735e-01
4.315368831157684326e-02 -6.896795332431793213e-02 1.283635348081588745e-01 5.404037237167358398e-02 1.223210468888282776e-01 9.554251283407211304e-02 1.122515741735696793e-02 -3.119361819699406624e-03 1.278293430805206299e-01 9.835325181484222412e-03 2.823660671710968018e-01 -8.424171246588230133e-03 -3.088972568511962891e-01 -1.844117231667041779e-02 -1.466521620750427246e-01 1.399520784616470337e-01 1.916056275367736816e-01 -3.912424743175506592e-01 -1.378017961978912354e-01 2.644886635243892670e-02 1.918899416923522949e-01 -2.210772223770618439e-02 -2.083980441093444824e-01 -2.402777969837188721e-01 4.315530359745025635e-01 6.189791858196258545e-02 1.122777611017227173e-01 -1.937404721975326538e-01 1.702318638563156128e-01 -3.558154031634330750e-02 -1.322640031576156616e-01 2.842037677764892578e-01
-3.244162350893020630e-02 -1.856848448514938354e-01 1.139600723981857300e-01 -8.979000896215438843e-02 1.460103988647460938e-01 7.773314416408538818e-02 4.284907132387161255e-02 3.299113363027572632e-02 -2.123882472515106201e-01 -1.541050076484680176e-01 1.689392924308776855e-01 -2.060108184814453125e-01 -2.485579401254653931e-01 -2.976668812334537506e-02 2.729554176330566406e-01 1.920733004808425903e-01 5.407136678695678711e-01 2.435532361268997192e-01 4.616583697497844696e-03 -1.814778298139572144e-01 1.445321291685104370e-01 -1.049828007817268372e-01 3.514067828655242920e-02 -2.754202187061309814e-01 1.213165298104286194e-01 -3.300509229302406311e-02 -5.892735719680786133e-02 3.020675480365753174e-02 3.708142088726162910e-03 -1.359328627586364746e-01 -1.253096908330917358e-01 2.262717783451080322e-01
3.947823494672775269e-02 -1.088889315724372864e-01 -1.421945989131927490e-01 -4.827196896076202393e-02 3.267631232738494873e-01 1.155368089675903320e-01 -6.687114946544170380e-04 -3.883382305502891541e-03 2.426260411739349365e-01 2.207362502813339233e-01 1.460674554109573364e-01 -1.925867944955825806e-01 -2.919235825538635254e-01 4.780115932226181030e-02 2.708989679813385010e-01 1.327109336853027344e-01 9.244155883789062500e-02 -3.272750675678253174e-01 -2.908162772655487061e-01 -7.851883769035339355e-02 2.762376070022583008e-01 -7.999148219823837280e-02 -5.156590044498443604e-02 -1.847319304943084717e-01 1.517324447631835938e-01 -1.438279151916503906e-01 -1.226505041122436523e-01 -1.671500951051712036e-01 8.953127264976501465e-02 -3.650919720530509949e-02 -2.599473893642425537e-01 9.939459711313247681e-02
-3.356537520885467529e-01 -5.743873491883277893e-02 -1.421832144260406494e-01 -2.045057564973831177e-01 1.017754673957824707e-01 1.051743701100349426e-01 -2.503751814365386963e-01 -5.613400042057037354e-02 7.898413389921188354e-02 -9.435136616230010986e-02 9.793312102556228638e-02 -2.676418423652648926e-01 -7.769353687763214111e-02 -3.082990273833274841e-02 -6.894493848085403442e-02 -3.798402100801467896e-02 5.510597825050354004e-01 -1.692389510571956635e-02 8.914102613925933838e-02 -4.168011248111724854e-02 2.478935271501541138e-01 7.231856882572174072e-02 1.674342453479766846e-01 -2.199198752641677856e-01 1.853193938732147217e-01 1.692452132701873779e-01 7.700993120670318604e-02 2.851025760173797607e-01 3.026040084660053253e-02 7.667125016450881958e-02 -7.064869254827499390e-02 8.055950701236724854e-02
2.499136626720428467e-01 -2.746821939945220947e-01 1.433054506778717041e-01 -1.459464728832244873e-01 -2.412772029638290405e-01 3.009328059852123260e-02 -2.816580533981323242e-01 2.013412714004516602e-01 1.028373464941978455e-02 7.009387761354446411e-02 7.442704588174819946e-02 -1.295516937971115112e-01 -1.524305939674377441e-01 9.532532840967178345e-02 1.682908385992050171e-01 1.122068464756011963e-01 3.024673461914062500e-01 -1.989492475986480713e-01 -1.329796761274337769e-01 -1.688709110021591187e-01 6.480619311332702637e-02 -2.421231120824813843e-01 -6.631357222795486450e-02 8.140340447425842285e-02 2.550960779190063477e-01 -9.722355008125305176e-02 2.565497718751430511e-02 -5.958180129528045654e-02 1.537263840436935425e-01 3.391939699649810791e-01 -4.964385926723480225e-02 2.639904320240020752e-01
1.232433766126632690e-01 -2.712575793266296387e-01 -1.744057983160018921e-01 -8.293179422616958618e-02 -4.311948642134666443e-02 -1.857333481311798096e-01 -1.790544688701629639e-01 -4.319498315453529358e-02 1.663265079259872437e-01 1.391151361167430878e-02 4.661394655704498291e-02 -2.911394238471984863e-01 -2.233846783638000488e-01 1.687074601650238037e-01 1.486568301916122437e-01 1.818711757659912109e-01 2.630923986434936523e-01 -2.168542593717575073e-01 -9.675137698650360107e-02 -2.292443513870239258e-01 2.789497561752796173e-02 7.541467249393463135e-02 9.289044886827468872e-03 -1.341014504432678223e-01 2.908233366906642914e-02 -1.581921428442001343e-01 2.405297607183456421e-01 -5.536766839213669300e-04 2.056505680084228516e-01 1.835475116968154907e-01 4.563193302601575851e-03 4.392045140266418457e-01
-1.055335998535156250e-01 3.076737932860851288e-02 4.889124631881713867e-02 -2.553170360624790192e-02 4.327878355979919434e-02 1.035307347774505615e-01 -2.629397436976432800e-02 1.219652667641639709e-01 -9.854645282030105591e-02 -2.090611904859542847e-01 -8.005000650882720947e-02 9.045962989330291748e-02 -3.316218256950378418e-01 -7.231805007904767990e-03 -1.966871693730354309e-02 2.935622334480285645e-01 2.093571424484252930e-01 3.497486412525177002e-01 -1.854114085435867310e-01 1.798523813486099243e-01 1.593926101922988892e-01 7.945737987756729126e-02 9.885889291763305664e-02 -2.142199873924255371e-01 1.524061560630798340e-01 1.236460357904434204e-01 7.526364922523498535e-02 -2.950665056705474854e-01 1.522225290536880493e-01 2.429001033306121826e-01 -2.665084004402160645e-01 2.956521809101104736e-01
7.698631286621093750e-02 -2.217203974723815918e-01 -5.291997641324996948e-02 -5.320407822728157043e-02 7.456300407648086548e-02 8.620118349790573120e-02 -2.006960511207580566e-01 -6.847960321465507150e-05 2.284915596246719360e-01 -2.016628384590148926e-01 -7.027434557676315308e-02 -1.453160047531127930e-01 8.842057734727859497e-02 -1.025379747152328491e-01 -1.041793674230575562e-01 5.658548697829246521e-02 2.929235994815826416e-01 -1.484853923320770264e-01 4.852768778800964355e-02 -1.389262080192565918e-01 9.343630634248256683e-03 -1.267838031053543091e-01 3.609392046928405762e-01 1.417544111609458923e-02 2.594702243804931641e-01 -2.524366378784179688e-01 -4.006088152527809143e-02 -2.392381429672241211e-01 2.663578689098358154e-01 -1.193962246179580688e-01 -3.676089346408843994e-01 2.198172062635421753e-01
-1.190379559993743896e-01 2.763861604034900665e-02 1.523431390523910522e-02 -2.537550032138824463e-01 7.812400162220001221e-02 2.452997416257858276e-01 -1.378608644008636475e-01 2.525156438350677490e-01 1.817733235657215118e-02 -8.776672184467315674e-02 -1.637520343065261841e-01 2.006140053272247314e-01 -7.628513872623443604e-02 1.865790188312530518e-01 1.862612366676330566e-01 2.436497509479522705e-01 2.188586443662643433e-01 -2.899666428565979004e-01 1.708760298788547516e-02 -2.611261308193206787e-01 1.794614270329475403e-02 -1.192265748977661133e-01 -2.511006779968738556e-02 -4.872256889939308167e-03 -1.389942765235900879e-01 -3.095208667218685150e-02 -8.953273645602166653e-04 7.422285526990890503e-02 -1.738163679838180542e-01 3.570795655250549316e-01 -1.958111226558685303e-01 3.523018360137939453e-01
-3.005901575088500977e-01 -2.422987110912799835e-02 -2.290547341108322144e-01 -9.949848800897598267e-02 -3.825634717941284180e-02 -5.813302472233772278e-02 -5.027255415916442871e-01 -4.552079737186431885e-02 1.108082011342048645e-01 7.459934800863265991e-02 -1.038765907287597656e-01 2.073450088500976562e-01 -1.600918322801589966e-01 1.139764934778213501e-01 3.523419797420501709e-02 -3.770554671064019203e-03 7.384659349918365479e-02 -9.076517820358276367e-02 -2.926129996776580811e-01 6.450235843658447266e-02 4.334723204374313354e-02 -4.795850440859794617e-02 9.005878120660781860e-02 -1.187301725149154663e-01 7.565452158451080322e-02 -1.636139750480651855e-01 2.354722172021865845e-01 -2.297857403755187988e-01 8.483327925205230713e-02 -1.312347948551177979e-01 -4.025701880455017090e-01 1.358606219291687012e-01
-1.412657648324966431e-02 -2.406339198350906372e-01 1.951824873685836792e-01 -2.375361770391464233e-01 -2.377050817012786865e-01 1.054486706852912903e-01 -2.208408862352371216e-01 2.516689002513885498e-01 -5.407464876770973206e-02 -7.460946682840585709e-03 1.540944874286651611e-01 -1.791514903306961060e-01 -2.163534462451934814e-01 8.906581439077854156e-03 2.754101902246475220e-02 8.553118258714675903e-02 3.119904398918151855e-01 -2.494665682315826416e-01 -2.481880784034729004e-01 -2.259181439876556396e-01 1.144723892211914062e-01 -1.601662486791610718e-01 -3.190944343805313110e-02 1.027129888534545898e-01 2.561229169368743896e-01 -2.090106457471847534e-01 1.152119264006614685e-01 6.520405411720275879e-02 2.129039913415908813e-02 2.692460715770721436e-01 -1.628355234861373901e-01 -7.111681997776031494e-02
-1.933224499225616455e-01 -1.673835963010787964e-01 7.907680235803127289e-03 -8.772730082273483276e-02 7.565531134605407715e-02 2.380250096321105957e-01 -1.623161435127258301e-01 1.803876310586929321e-01 -1.273863315582275391e-01 3.149650990962982178e-02 7.063794136047363281e-02 1.159470453858375549e-01 2.503092586994171143e-02 2.061190307140350342e-01 1.440942287445068359e-01 4.968595877289772034e-02 2.088021934032440186e-01 1.982424706220626831e-01 -2.907647192478179932e-01 1.633438318967819214e-01 -1.200056169182062149e-02 1.365392506122589111e-01 1.708457022905349731e-01 -2.831442654132843018e-01 9.290915727615356445e-02 8.598897606134414673e-02 3.579288125038146973e-01 -3.765144571661949158e-02 7.345017045736312866e-03 3.674670681357383728e-02 -4.309149086475372314e-01 2.206128686666488647e-01
5.385990813374519348e-02 -3.457826972007751465e-01 1.034207269549369812e-02 -1.073464900255203247e-01 1.854384317994117737e-02 5.255088582634925842e-02 -1.933714151382446289e-01 -8.550482988357543945e-02 6.499405950307846069e-02 -1.419136822223663330e-01 -5.536491796374320984e-02 -1.990316659212112427e-01 8.416035771369934082e-02 -1.239447519183158875e-01 -1.239489540457725525e-01 1.876162737607955933e-01 3.161785602569580078e-01 -2.624267339706420898e-01 5.654515698552131653e-02 -1.505450606346130371e-01 2.401412874460220337e-01 -1.886557787656784058e-01 2.800215184688568115e-01 6.885094940662384033e-02 1.515889465808868408e-01 -2.903350889682769775e-01 9.087581932544708252e-02 -1.856773644685745239e-01 8.310762792825698853e-02 -7.163089513778686523e-02 -3.340427875518798828e-01 1.824918538331985474e-01
9.436627477407455444e-02 -1.433522999286651611e-01 -1.029286384582519531e-01 -2.726701796054840088e-01 -1.121674105525016785e-01 -1.830817759037017822e-02 -3.137536644935607910e-01 1.295890938490629196e-02 -3.424510126933455467e-03 -2.130103409290313721e-01 -1.618697643280029297e-01 9.156430512666702271e-02 5.667112395167350769e-02 -1.284969151020050049e-01 9.576157666742801666e-03 4.059118777513504028e-02 2.875863015651702881e-01 -2.471792995929718018e-01 7.565659284591674805e-02 1.255141571164131165e-02 3.330434560775756836e-01 -1.827475130558013916e-01 1.079199910163879395e-01 -4.518807865679264069e-03 2.184906750917434692e-01 -4.435510933399200439e-02 -1.266122162342071533e-01 -1.424658298492431641e-01 2.182843834161758423e-01 -3.958296030759811401e-02 -4.610833525657653809e-01 1.383122205734252930e-01
-1.291664391756057739e-01 -4.724731668829917908e-02 -9.254990518093109131e-02 2.817712724208831787e-01 -3.146357461810112000e-02 2.995463311672210693e-01 3.388701379299163818e-02 2.881385385990142822e-01 7.686307281255722046e-02 4.529372230172157288e-02 1.991173923015594482e-01 -2.895283512771129608e-02 2.363134622573852539e-01 -1.123191565275192261e-01 1.261476576328277588e-01 2.076668590307235718e-01 7.390457391738891602e-02 -1.044927090406417847e-01 -1.085340529680252075e-01 -1.663036346435546875e-01 2.866448760032653809e-01 2.176338993012905121e-02 -7.152616977691650391e-02 2.776310443878173828e-01 1.580673009157180786e-01 4.559913277626037598e-02 2.268412336707115173e-02 5.499755218625068665e-02 2.387435138225555420e-01 9.175508469343185425e-02 -4.442951977252960205e-01 1.679838001728057861e-01
-1.067948862910270691e-01 -2.371824085712432861e-01 5.019376799464225769e-02 -1.982165724039077759e-01 3.096373938024044037e-02 -5.179078131914138794e-02 8.017300069332122803e-02 6.362668424844741821e-02 2.550139129161834717e-01 -5.123291164636611938e-02 -2.281251549720764160e-02 -9.129852801561355591e-02 -2.135041952133178711e-01 -8.550451695919036865e-02 1.192145496606826782e-01 3.332287073135375977e-01 4.455505013465881348e-01 -3.806335330009460449e-01 -1.828694343566894531e-01 -1.394210457801818848e-01 -6.071856245398521423e-03 9.839068166911602020e-03 -1.587580591440200806e-01 6.237722188234329224e-02 1.000825688242912292e-01 2.109955400228500366e-01 -1.313941776752471924e-01 -2.922711372375488281e-01 9.181736409664154053e-02 6.748678535223007202e-02 -1.385700851678848267e-01 -8.268967270851135254e-02
-3.880293965339660645e-01 -9.965776652097702026e-02 1.581013202667236328e-01 1.148955747485160828e-01 -1.226023584604263306e-01 2.397767752408981323e-01 8.897246420383453369e-02 7.860752195119857788e-02 1.993765234947204590e-01 1.457103341817855835e-01 6.670413166284561157e-02 1.930715516209602356e-02 -1.625605076551437378e-01 -7.756111770868301392e-02 7.473087310791015625e-02 2.486797794699668884e-02 1.306858807802200317e-01 7.432997226715087891e-02 -1.290618330240249634e-01 -2.989352643489837646e-01 2.485348284244537354e-01 -2.352676913142204285e-02 1.101263016462326050e-01 -1.016911491751670837e-01 1.733270585536956787e-01 2.392344772815704346e-01 3.992531895637512207e-01 -6.853900104761123657e-02 1.109280437231063843e-01 3.235733509063720703e-01 -1.578549295663833618e-01 -5.934266000986099243e-02
-1.373946517705917358e-01 -8.495640009641647339e-02 -2.864474058151245117e-01 -2.104454487562179565e-01 9.346961043775081635e-03 1.514379978179931641e-01 -4.461284726858139038e-02 -7.795104384422302246e-02 3.907862603664398193e-01 -1.296196132898330688e-01 4.991284012794494629e-02 3.010040521621704102e-02 -8.173582144081592560e-03 5.112561583518981934e-02 2.204925566911697388e-01 1.251139938831329346e-01 -2.856910414993762970e-02 1.610771268606185913e-01 -3.429104387760162354e-01 -3.045737743377685547e-01 1.777595728635787964e-01 -1.799092143774032593e-01 9.151709079742431641e-02 -2.038331776857376099e-01 2.166310250759124756e-01 -9.572426974773406982e-02 1.791418492794036865e-01 -9.901850670576095581e-02 1.102365404367446899e-01 3.174048364162445068e-01 -9.040338546037673950e-02 8.093984425067901611e-02
-8.494260162115097046e-02 -9.892270714044570923e-02 -5.944748222827911377e-02 -2.626951411366462708e-02 3.651916980743408203e-01 1.360486745834350586e-01 -9.535374492406845093e-02 1.416383534669876099e-01 1.593984216451644897e-01 1.191224381327629089e-01 3.165147453546524048e-02 7.156001776456832886e-02 1.289140284061431885e-01 8.659705519676208496e-03 1.840494424104690552e-01 -9.360448271036148071e-02 2.406147569417953491e-01 1.205055788159370422e-01 -2.200391888618469238e-01 2.233112305402755737e-01 1.470902115106582642e-01 -1.641892939805984497e-01 1.261457949876785278e-01 2.393033588305115700e-03 1.641420423984527588e-01 8.193492144346237183e-02 1.443305239081382751e-02 1.164229214191436768e-01 1.233106106519699097e-01 4.579341113567352295e-01 -3.933007419109344482e-01 1.745534241199493408e-01
-3.983648493885993958e-02 -2.272108756005764008e-02 -1.521587520837783813e-01 -1.686491966247558594e-01 2.013297080993652344e-01 2.684182114899158478e-02 -1.215263605117797852e-01 1.340319067239761353e-01 2.310839667916297913e-02 -8.610623329877853394e-02 2.472410649061203003e-01 5.361186806112527847e-03 -1.755424737930297852e-01 9.457006119191646576e-03 3.073167800903320312e-01 -3.009284436702728271e-01 1.702423095703125000e-01 -2.126811593770980835e-01 -2.930390238761901855e-01 9.090323001146316528e-02 1.855696588754653931e-01 -1.591901183128356934e-01 -2.499054819345474243e-01 5.071498081088066101e-02 2.904348373413085938e-01 7.848058640956878662e-02 1.115057617425918579e-01 -1.716711521148681641e-01 -1.034540161490440369e-01 3.022836446762084961e-01 -1.727451384067535400e-01 1.726698726415634155e-01
-2.063503265380859375e-01 1.288027316331863403e-01 -2.614320814609527588e-01 2.454793602228164673e-01 -5.928898230195045471e-02 1.172432303428649902e-01 8.275441825389862061e-02 -1.618245095014572144e-01 -2.777796424925327301e-02 3.155855834484100342e-01 1.473009735345840454e-01 1.231245025992393494e-01 -1.236985102295875549e-01 -1.912777312099933624e-02 4.365021735429763794e-02 4.714692756533622742e-02 2.733422517776489258e-01 -1.958966255187988281e-01 -2.866701781749725342e-01 -1.234979704022407532e-01 2.354263961315155029e-01 -1.194854080677032471e-02 -4.753045737743377686e-02 1.032452583312988281e-01 2.210569828748703003e-01 -5.286309123039245605e-02 1.618645042181015015e-01 2.826756536960601807e-01 2.982723116874694824e-01 -5.202896893024444580e-02 -1.943450421094894409e-01 1.966914385557174683e-01
-2.229645699262619019e-01 -5.748157575726509094e-02 -1.148466095328330994e-01 2.074565924704074860e-02 -1.073187291622161865e-01 1.417619436979293823e-01 -1.180319190025329590e-01 3.477934598922729492e-01 3.846678137779235840e-01 -1.989621296525001526e-02 -9.654741734266281128e-02 7.420150935649871826e-02 -1.119291931390762329e-01 6.542006880044937134e-02 2.059122771024703979e-01 4.391162991523742676e-01 2.218664288520812988e-01 -6.139820814132690430e-02 -2.116641700267791748e-01 -4.459875077009201050e-02 4.608106613159179688e-02 -7.159554958343505859e-02 -2.365740686655044556e-01 -3.144994080066680908e-01 -1.096230447292327881e-01 1.115237697958946228e-01 1.506945043802261353e-01 -2.375424839556217194e-02 1.109498217701911926e-01 1.675770133733749390e-01 -2.773831784725189209e-02 2.885692007839679718e-02
-3.514742851257324219e-01 -2.223069965839385986e-01 -4.710728675127029419e-02 -2.176384031772613525e-01 3.180968463420867920e-01 8.814392983913421631e-02 9.785015136003494263e-02 4.833463579416275024e-02 6.619927287101745605e-02 2.489917213097214699e-03 -4.819286614656448364e-02 -1.390472650527954102e-01 -1.034863814711570740e-01 1.585224866867065430e-01 -7.663345336914062500e-02 3.612303733825683594e-01 1.766094565391540527e-01 2.480146288871765137e-02 2.473531477153301239e-02 1.206202805042266846e-01 2.595822513103485107e-01 -2.670548623427748680e-03 1.449000835418701172e-01 -1.254632323980331421e-01 3.923182934522628784e-02 2.137696444988250732e-01 2.334978617727756500e-02 4.183814302086830139e-02 1.190576031804084778e-01 2.333667129278182983e-01 -2.033413797616958618e-01 3.843710124492645264e-01
7.709119468927383423e-02 -1.249868273735046387e-01 1.245480868965387344e-02 3.575746342539787292e-02 -2.997030131518840790e-02 1.681567728519439697e-01 -2.932300865650177002e-01 2.488442957401275635e-01 -1.122166961431503296e-02 -1.409528404474258423e-01 3.186302185058593750e-01 -2.661272585391998291e-01 -1.150533929467201233e-01 9.170722961425781250e-02 6.738839298486709595e-02 -1.083815991878509521e-01 2.654415667057037354e-01 -3.405525684356689453e-01 -3.885505795478820801e-01 3.231088444590568542e-02 -6.841687718406319618e-04 -5.259316414594650269e-02 2.685364186763763428e-01 -3.162090433761477470e-04 1.565682142972946167e-01 5.915289372205734253e-02 -1.810476034879684448e-01 -3.096087463200092316e-02 1.856671422719955444e-01 2.032349407672882080e-01 -9.550645947456359863e-02 9.830814599990844727e-02
1.442063599824905396e-01 9.411001950502395630e-02 -5.058021843433380127e-02 -7.904782891273498535e-03 1.838210672140121460e-01 1.066494435071945190e-01 1.585500836372375488e-01 -4.340817034244537354e-02 3.686153590679168701e-01 2.148109674453735352e-01 6.573685258626937866e-02 -1.862047165632247925e-01 -1.535366624593734741e-01 -2.816244028508663177e-02 1.476189047098159790e-01 1.653714776039123535e-01 3.119686245918273926e-01 -1.912781149148941040e-01 -2.163457125425338745e-01 -1.247257110662758350e-03 3.091289997100830078e-01 -1.106858327984809875e-01 -1.176147088408470154e-01 -2.994652092456817627e-01 2.896983921527862549e-01 1.798123121261596680e-01 -1.281023770570755005e-01 -2.173722237348556519e-01 5.702427029609680176e-02 1.546977274119853973e-02 -1.573295742273330688e-01 2.853919751942157745e-02
-4.379450902342796326e-02 2.583078145980834961e-01 4.780677706003189087e-02 -1.017605289816856384e-01 -7.948593795299530029e-02 6.332647055387496948e-02 -1.994595080614089966e-01 -2.835946157574653625e-02 1.149894520640373230e-01 -3.009483031928539276e-02 8.180770277976989746e-02 1.064759865403175354e-01 3.177186474204063416e-02 9.138862043619155884e-02 2.288311421871185303e-01 1.558790355920791626e-01 4.449461698532104492e-01 -2.362644821405410767e-01 8.751999586820602417e-02 -3.891542553901672363e-01 1.073215231299400330e-01 -4.909888841211795807e-03 4.845388978719711304e-02 -2.179697751998901367e-01 -3.268983587622642517e-02 -2.225733846426010132e-01 6.974701583385467529e-02 -1.080133467912673950e-01 -1.303513497114181519e-01 2.563574016094207764e-01 -3.474974632263183594e-01 -6.868025660514831543e-02
1.074998453259468079e-01 7.256549596786499023e-02 -1.313188523054122925e-01 2.163056731224060059e-01 -1.204984337091445923e-01 2.067069262266159058e-01 -2.989995181560516357e-01 -1.559617072343826294e-01 3.046180903911590576e-01 9.697342664003372192e-02 1.608019508421421051e-02 -4.514484852552413940e-02 -1.106194257736206055e-01 1.341664642095565796e-01 2.472893148660659790e-02 4.284372553229331970e-02 2.310283482074737549e-01 1.953841373324394226e-02 -1.826215535402297974e-01 3.475375100970268250e-02 1.078240573406219482e-01 1.346818208694458008e-01 1.456987112760543823e-01 6.460459530353546143e-02 8.721047639846801758e-02 6.495601683855056763e-02 9.708861261606216431e-02 -2.175463438034057617e-01 3.099878430366516113e-01 1.825529932975769043e-01 -5.153838992118835449e-01 -6.243522092700004578e-02
-1.969709843397140503e-01 -1.933522075414657593e-01 2.257807552814483643e-01 -5.298193544149398804e-02 -4.698814824223518372e-02 -1.212333962321281433e-01 -2.923277951776981354e-02 1.824807375669479370e-01 6.852783262729644775e-02 -7.447358220815658569e-02 1.602559983730316162e-01 1.164330076426267624e-02 -2.194402366876602173e-01 -6.615677475929260254e-02 5.034413933753967285e-01 -7.513970602303743362e-03 5.098268985748291016e-01 -1.253523826599121094e-01 -2.324385941028594971e-02 1.901456038467586040e-03 1.520407497882843018e-01 -4.285745322704315186e-02 -8.331705629825592041e-02 -3.466311097145080566e-02 1.312019824981689453e-01 1.753297299146652222e-01 -1.732246279716491699e-01 -1.447620242834091187e-01 1.379456967115402222e-01 -2.420981228351593018e-02 -1.269339323043823242e-01 1.815270036458969116e-01
-1.420968770980834961e-01 -1.787657439708709717e-01 1.217329949140548706e-01 9.079857170581817627e-02 6.959039717912673950e-02 -2.857652604579925537e-01 -1.652702540159225464e-01 2.655879259109497070e-01 -9.035237133502960205e-02 -1.526037696748971939e-02 -1.520710587501525879e-01 2.157161533832550049e-01 -6.662583351135253906e-02 6.667611747980117798e-02 1.671570986509323120e-01 8.247762918472290039e-02 3.856913745403289795e-01 -3.683121502399444580e-01 1.287307441234588623e-01 -1.208258643746376038e-01 3.010826110839843750e-01 -8.809836208820343018e-02 3.008144348859786987e-02 -1.981076896190643311e-01 2.512362301349639893e-01 2.388569526374340057e-02 1.584848612546920776e-01 -8.655650913715362549e-02 -4.719606414437294006e-02 2.120789736509323120e-01 -9.672317653894424438e-02 1.083612814545631409e-01
-4.298736155033111572e-02 1.575150638818740845e-01 -3.086253702640533447e-01 -2.858053147792816162e-02 1.861287653446197510e-01 4.007579684257507324e-01 -2.865682169795036316e-02 1.596417725086212158e-01 1.738028228282928467e-01 -1.871341094374656677e-02 -5.900537595152854919e-02 -2.870617210865020752e-01 -2.464736998081207275e-01 -1.180999204516410828e-01 4.406189173460006714e-02 7.656678557395935059e-02 1.449118852615356445e-01 9.544868022203445435e-02 -1.009423285722732544e-01 -1.733839362859725952e-01 2.896560430526733398e-01 7.605520635843276978e-02 -7.755823433399200439e-02 -1.156738623976707458e-01 4.903651773929595947e-02 2.158945053815841675e-01 3.806107938289642334e-01 -1.524015516042709351e-01 9.342337399721145630e-02 -1.426661759614944458e-02 -2.260738909244537354e-01 1.356745976954698563e-02
-1.480043530464172363e-01 1.601107604801654816e-02 4.063573107123374939e-02 -1.271599233150482178e-01 1.073806360363960266e-01 2.542081475257873535e-01 -1.562597453594207764e-01 -1.150528639554977417e-01 -1.968548595905303955e-01 2.561797946691513062e-02 9.998153895139694214e-02 2.516296803951263428e-01 -3.027272820472717285e-01 2.503257989883422852e-01 9.883674979209899902e-02 -1.901641488075256348e-01 2.748930752277374268e-01 -1.951656043529510498e-01 -1.759480386972427368e-01 -2.536386251449584961e-01 1.589395999908447266e-01 1.446205526590347290e-01 2.194488942623138428e-01 -1.559215188026428223e-01 1.369307488203048706e-01 2.665569782257080078e-01 8.973515033721923828e-02 -2.507048845291137695e-01 2.874374575912952423e-02 2.317774808034300804e-03 1.372103989124298096e-01 1.590359061956405640e-01
1.475853472948074341e-01 2.765167132019996643e-02 -2.227398306131362915e-01 -2.053419202566146851e-01 -1.356555968523025513e-01 4.499082267284393311e-02 -1.129159852862358093e-01 -4.079440608620643616e-02 7.553840428590774536e-02 -5.923357233405113220e-02 -4.630615562200546265e-02 -1.813746802508831024e-02 -3.823927938938140869e-01 -1.003377139568328857e-01 2.164329960942268372e-02 1.731114834547042847e-01 5.498641133308410645e-01 -2.541984245181083679e-02 6.612128019332885742e-02 -8.291643112897872925e-02 -8.873027749359607697e-03 -2.256808876991271973e-01 1.020666509866714478e-01 -1.055541038513183594e-01 3.018702268600463867e-01 1.234978213906288147e-01 -6.750721484422683716e-02 7.626399397850036621e-02 6.215003132820129395e-02 -1.263806223869323730e-01 -8.455733209848403931e-02 3.490985631942749023e-01
-2.075569927692413330e-01 6.217926274985074997e-03 -1.626977622509002686e-01 -1.552561819553375244e-01 2.586410641670227051e-01 2.106661945581436157e-01 5.107840150594711304e-02 -1.708747297525405884e-01 2.355896681547164917e-01 8.451700955629348755e-02 5.177893862128257751e-02 6.208926066756248474e-02 -1.018973216414451599e-01 1.916668564081192017e-01 -5.779572203755378723e-02 1.428795307874679565e-01 8.504159003496170044e-02 1.551985889673233032e-01 2.006230317056179047e-02 -2.385751754045486450e-01 1.567719876766204834e-01 -1.988252699375152588e-01 -1.991830952465534210e-02 -3.060645163059234619e-01 4.305037260055541992e-01 -2.495251744985580444e-01 8.200327865779399872e-03 -1.268846541643142700e-01 2.452818155288696289e-01 5.466251820325851440e-02 -1.561601310968399048e-01 1.582628041505813599e-01
1.827387511730194092e-02 -4.794017225503921509e-02 1.993337869644165039e-01 -1.660103797912597656e-01 1.121465563774108887e-01 1.311127692461013794e-01 -7.057146728038787842e-02 2.031066641211509705e-02 1.262911558151245117e-01 2.119892388582229614e-01 1.978703290224075317e-01 -3.235971927642822266e-01 -2.028915137052536011e-01 3.665834292769432068e-02 -9.443844109773635864e-02 8.496806770563125610e-02 2.556964457035064697e-01 -4.817027747631072998e-01 -2.857523858547210693e-01 4.446041211485862732e-02 2.932839393615722656e-01 -1.448062807321548462e-01 4.527998715639114380e-02 -1.909960508346557617e-01 1.766737699508666992e-01 3.232971578836441040e-02 4.399853758513927460e-03 -1.441501975059509277e-01 1.401725560426712036e-01 2.953652851283550262e-02 -1.183862835168838501e-01 1.317315101623535156e-01
7.796765770763158798e-03 4.661983251571655273e-02 -1.920813620090484619e-01 -1.436886042356491089e-01 -2.297482490539550781e-01 1.278095990419387817e-01 -3.961131870746612549e-01 -1.498807519674301147e-01 1.210424699820578098e-03 1.901581138372421265e-01 1.007618010044097900e-01 9.989422559738159180e-02 -1.404538899660110474e-01 4.056992009282112122e-03 3.915993571281433105e-01 1.500447690486907959e-01 8.868347853422164917e-02 -9.106407314538955688e-02 -2.740679867565631866e-02 6.674781441688537598e-02 5.941404402256011963e-02 -1.080117002129554749e-01 -9.694959968328475952e-02 -1.785944551229476929e-01 1.478137373924255371e-01 1.389753371477127075e-01 1.970334211364388466e-03 -2.338345646858215332e-01 2.992222905158996582e-01 -3.819560259580612183e-02 1.489859819412231445e-01 3.910796940326690674e-01
-2.733550071716308594e-01 -2.841264903545379639e-01 -1.207758858799934387e-01 -1.403760462999343872e-01 6.355890631675720215e-02 2.875759601593017578e-01 -1.444479823112487793e-01 6.609826534986495972e-02 6.265015900135040283e-02 -1.351959258317947388e-01 -8.344326168298721313e-02 4.006263315677642822e-01 -1.093804091215133667e-02 -2.067462913691997528e-02 -3.001855500042438507e-02 2.866762503981590271e-02 2.391000241041183472e-01 5.447800084948539734e-02 -6.433049589395523071e-02 -2.920060791075229645e-02 2.031344771385192871e-01 4.131046235561370850e-01 6.231118738651275635e-02 -2.311629951000213623e-01 1.971352696418762207e-01 3.483081236481666565e-02 1.177459657192230225e-01 -1.444028019905090332e-01 1.325066480785608292e-02 1.335692405700683594e-01 -2.633997201919555664e-01 9.895680099725723267e-02
-3.032992035150527954e-02 -2.562901973724365234e-01 1.661250144243240356e-01 4.324168711900711060e-02 1.796000152826309204e-01 1.082810983061790466e-01 -1.115130111575126648e-01 -8.172336965799331665e-02 7.147511094808578491e-02 7.574908435344696045e-02 2.651312053203582764e-01 -1.540207415819168091e-01 -2.863724902272224426e-02 2.171904407441616058e-02 -3.401868417859077454e-02 4.169961214065551758e-01 3.381976783275604248e-01 -2.893650531768798828e-01 -3.670366108417510986e-02 -8.502905070781707764e-02 -7.282385230064392090e-02 -3.300851881504058838e-01 -6.242739409208297729e-02 -2.691404707729816437e-02 3.375778198242187500e-01 5.764162540435791016e-02 -1.635553129017353058e-02 -1.988878101110458374e-01 -1.223364174365997314e-01 1.059222444891929626e-01 -1.316214799880981445e-01 1.828982830047607422e-01
-1.489249318838119507e-01 -4.848415777087211609e-02 -6.067993491888046265e-02 -9.009435772895812988e-02 -2.090659551322460175e-02 2.255791276693344116e-01 -2.606691420078277588e-01 -1.952192336320877075e-01 4.288365691900253296e-02 1.970138251781463623e-01 -7.803253084421157837e-02 1.890707761049270630e-01 -4.297217726707458496e-01 1.087474003434181213e-01 2.513430118560791016e-01 -8.561558276414871216e-02 1.911183744668960571e-01 1.104710996150970459e-01 2.733559347689151764e-02 -1.668420732021331787e-01 1.652443408966064453e-01 -2.531080245971679688e-01 3.496512770652770996e-02 -2.866971492767333984e-01 2.701128423213958740e-01 1.157630905508995056e-01 -2.688167095184326172e-01 -1.213941499590873718e-01 1.769825220108032227e-01 -8.442744147032499313e-04 1.834598253481090069e-03 -4.536934662610292435e-03
-1.329525560140609741e-02 3.100239846389740705e-04 -1.892206072807312012e-01 -2.928740978240966797e-01 -1.712675988674163818e-01 -1.022031456232070923e-01 -5.790242180228233337e-02 -9.761740267276763916e-02 3.428222239017486572e-01 -1.407148241996765137e-01 7.482875883579254150e-02 -8.874119818210601807e-02 -2.174066156148910522e-01 2.824938893318176270e-01 5.102635174989700317e-02 1.319704651832580566e-01 2.552443444728851318e-01 -1.950816363096237183e-01 -2.149966359138488770e-01 -1.663430631160736084e-01 3.929580561816692352e-03 -8.777765929698944092e-02 -2.415642328560352325e-02 -2.801881730556488037e-01 7.513143867254257202e-02 -3.566729649901390076e-02 3.076819144189357758e-02 1.034562364220619202e-01 3.748270869255065918e-01 3.386782109737396240e-02 4.075842350721359253e-02 3.192384243011474609e-01
-4.480101466178894043e-01 -6.783606112003326416e-02 -1.730994135141372681e-02 -2.593179941177368164e-01 -1.905067116022109985e-01 1.507519632577896118e-01 -1.053511127829551697e-01 -9.771621972322463989e-02 5.888496339321136475e-02 -2.142332121729850769e-02 1.609797962009906769e-02 2.804598771035671234e-02 -1.779659539461135864e-01 5.668998882174491882e-02 1.293335407972335815e-01 1.938496977090835571e-01 -7.444783300161361694e-02 -1.125617921352386475e-01 -9.268705733120441437e-03 -1.995846033096313477e-01 2.026898562908172607e-01 -1.284832209348678589e-01 -2.362647354602813721e-01 -1.914425939321517944e-01 -1.936346292495727539e-02 7.446170598268508911e-02 2.247861921787261963e-01 -2.516008019447326660e-01 3.625919818878173828e-01 1.990667134523391724e-01 -8.908912539482116699e-02 2.152376770973205566e-01
1.026605963706970215e-01 -8.682739734649658203e-02 9.569283574819564819e-02 -1.089571043848991394e-01 1.159731000661849976e-01 2.198642492294311523e-01 -1.016694381833076477e-01 7.234597951173782349e-02 1.241018623113632202e-02 6.370991468429565430e-02 3.026991188526153564e-01 -2.381663769483566284e-01 -1.851783245801925659e-01 -8.583071641623973846e-03 -2.202370911836624146e-01 1.314381659030914307e-01 3.077678978443145752e-01 -4.456053078174591064e-01 -1.316603273153305054e-01 -1.616721302270889282e-01 8.902185410261154175e-02 -8.053034543991088867e-02 -1.008940264582633972e-01 -2.647425532341003418e-01 1.868730932474136353e-01 4.984108963981270790e-04 2.373538678511977196e-03 -1.429497897624969482e-01 7.289444655179977417e-02 -9.552655741572380066e-03 8.074464648962020874e-02 3.634585738182067871e-01
7.259996235370635986e-02 9.900636039674282074e-03 -3.652340918779373169e-02 -3.859419226646423340e-01 -1.618521213531494141e-01 1.527091264724731445e-01 -1.215279754251241684e-02 2.864733338356018066e-01 2.969279587268829346e-01 -8.744312822818756104e-02 2.537563741207122803e-01 1.948477029800415039e-01 -6.386676430702209473e-02 -1.805136166512966156e-02 3.373450040817260742e-01 5.275868251919746399e-02 2.294861972332000732e-01 -1.602209657430648804e-01 -1.102780625224113464e-01 -1.246817335486412048e-01 2.447057068347930908e-01 -3.275181949138641357e-01 8.439393341541290283e-02 1.720325089991092682e-02 -1.574136763811111450e-01 2.100205570459365845e-01 7.665577344596385956e-03 -1.320654302835464478e-01 -6.781900674104690552e-02 8.964274823665618896e-02 -1.097200512886047363e-01 -4.224684089422225952e-02
-2.398619502782821655e-01 1.558088958263397217e-01 4.187925253063440323e-03 -8.819133788347244263e-02 4.192778840661048889e-02 2.109233886003494263e-01 -7.477854192256927490e-02 -6.166557967662811279e-02 2.845719754695892334e-01 -7.310736179351806641e-02 2.775003612041473389e-01 -7.328975945711135864e-02 -1.263644844293594360e-01 1.144137978553771973e-01 1.103563327342271805e-02 1.472786366939544678e-01 1.425791531801223755e-01 1.392804831266403198e-01 1.546318680047988892e-01 -3.012139201164245605e-01 3.673241436481475830e-01 2.705140039324760437e-03 2.691936194896697998e-01 -3.209316730499267578e-01 2.287184596061706543e-01 -1.507111042737960815e-01 -6.628252565860748291e-02 -1.465245634317398071e-01 1.653552204370498657e-01 -3.376547247171401978e-02 -6.700015813112258911e-02 1.911880970001220703e-01
8.375346660614013672e-02 -1.381233930587768555e-01 1.594802737236022949e-01 -1.439279019832611084e-01 -8.098410815000534058e-02 1.397770792245864868e-01 -2.775854766368865967e-01 2.519103586673736572e-01 8.053539693355560303e-02 -1.352527178823947906e-02 9.554363787174224854e-02 -2.655774652957916260e-01 -1.435226202011108398e-01 2.011620625853538513e-02 2.381616085767745972e-02 1.392272710800170898e-01 3.438377082347869873e-01 -1.148640140891075134e-01 -3.781521022319793701e-01 -2.980390191078186035e-01 3.666808456182479858e-02 -3.229367733001708984e-01 1.439808160066604614e-01 2.918238006532192230e-02 6.878744810819625854e-02 -2.224271893501281738e-01 -2.189184073358774185e-03 6.317798048257827759e-02 6.003874912858009338e-02 2.408176213502883911e-01 -1.463084667921066284e-01 4.691339284181594849e-02
-8.094450831413269043e-02 -1.106991898268461227e-02 -2.791561782360076904e-01 -8.665321022272109985e-02 -5.679184943437576294e-02 -6.554040312767028809e-02 -1.077609211206436157e-01 2.664551436901092529e-01 2.447284013032913208e-01 1.254517287015914917e-01 2.257575094699859619e-01 6.337659060955047607e-02 1.599699109792709351e-01 -1.333052963018417358e-01 4.361783713102340698e-02 2.359783276915550232e-02 1.055079326033592224e-01 -3.987942337989807129e-01 -7.107371091842651367e-02 -2.398261576890945435e-01 3.677632510662078857e-01 -1.586594991385936737e-02 1.023337319493293762e-01 8.527832687832415104e-04 1.876044422388076782e-01 2.193377017974853516e-01 -6.406539585441350937e-03 -7.894989103078842163e-02 -9.366378188133239746e-02 1.886080019176006317e-02 -4.018024802207946777e-01 4.959577694535255432e-02
-4.962942376732826233e-02 -9.813352674245834351e-02 -3.826665878295898438e-01 -1.316473353654146194e-02 -1.662537753582000732e-01 5.122280493378639221e-02 -3.889529407024383545e-02 1.765172928571701050e-01 1.147448569536209106e-01 -6.849101185798645020e-02 2.202274650335311890e-01 1.404765546321868896e-01 -1.530059576034545898e-01 -1.210022941231727600e-01 2.096118964254856110e-02 1.022805646061897278e-01 1.719097793102264404e-01 -2.246212065219879150e-01 -2.519327402114868164e-01 -1.763920187950134277e-01 1.878297328948974609e-01 8.547941595315933228e-02 3.064384683966636658e-02 1.339045464992523193e-01 -1.694135554134845734e-02 2.235571295022964478e-01 -1.854755133390426636e-01 -2.600714266300201416e-01 5.917276442050933838e-02 2.639640867710113525e-01 -4.230525791645050049e-01 -5.307490006089210510e-02
-1.804220974445343018e-01 -1.446836292743682861e-01 1.510743051767349243e-02 -1.507708728313446045e-01 -2.696419507265090942e-02 2.638479173183441162e-01 -1.964720934629440308e-01 4.088865220546722412e-02 1.243045553565025330e-01 5.035964399576187134e-02 3.278585374355316162e-01 8.810363709926605225e-02 -3.113042935729026794e-02 -1.310165375471115112e-01 1.387708783149719238e-01 1.801231801509857178e-01 2.832052707672119141e-01 1.492177248001098633e-01 2.301130890846252441e-01 -2.178375273942947388e-01 -8.821173012256622314e-02 -1.208822131156921387e-01 -8.014631271362304688e-02 -3.333415985107421875e-01 -2.140546292066574097e-01 1.312068402767181396e-01 -8.239510655403137207e-02 1.179896965622901917e-01 1.124164238572120667e-01 1.380295157432556152e-01 -2.187731713056564331e-01 3.221094906330108643e-01
-2.699184417724609375e-01 -1.202902793884277344e-01 6.162022054195404053e-02 -1.011040434241294861e-01 1.743082404136657715e-01 3.768694698810577393e-01 -2.193246930837631226e-01 -8.561834692955017090e-03 1.111947447061538696e-01 1.265728473663330078e-01 -1.000360678881406784e-02 3.364296630024909973e-02 9.253448992967605591e-02 -2.241934686899185181e-01 -1.145339850336313248e-02 1.958585232496261597e-01 9.527336806058883667e-02 1.465502828359603882e-01 -1.397975087165832520e-01 -3.692326545715332031e-01 2.522543370723724365e-01 -2.927308678627014160e-01 1.841286867856979370e-01 -2.520380616188049316e-01 1.385892480611801147e-01 -1.387714892625808716e-01 -9.738302975893020630e-02 2.022708393633365631e-02 4.408049210906028748e-02 -3.917975723743438721e-02 -2.400875985622406006e-01 9.204865247011184692e-02
-3.057963252067565918e-01 -2.355739474296569824e-01 1.338273286819458008e-01 -1.339262574911117554e-01 1.986510157585144043e-01 3.271473348140716553e-01 1.797929406166076660e-01 -8.055151998996734619e-02 -1.207456644624471664e-02 -3.315387293696403503e-02 1.000609472393989563e-01 -8.850348740816116333e-02 -1.734834462404251099e-01 7.457166910171508789e-02 1.945225745439529419e-01 2.156587392091751099e-01 -8.156136027537286282e-05 2.227192968130111694e-01 -1.278762072324752808e-01 -1.662449389696121216e-01 2.074730396270751953e-02 7.261735200881958008e-02 2.133598178625106812e-01 -2.774413675069808960e-02 1.438971906900405884e-01 1.366674154996871948e-01 -5.346247926354408264e-03 8.028593659400939941e-02 9.798558056354522705e-02 1.659838855266571045e-01 -3.891882300376892090e-01 3.326907455921173096e-01
-1.180545892566442490e-02 1.361641101539134979e-02 -1.726681739091873169e-01 -3.907264210283756256e-03 -2.341220974922180176e-01 1.356254369020462036e-01 -9.781980887055397034e-03 1.304489281028509140e-02 1.826672852039337158e-01 1.712815463542938232e-01 8.011075551621615887e-04 -1.773124337196350098e-01 2.144910581409931183e-02 -2.259687930345535278e-01 -1.937679499387741089e-01 1.953054964542388916e-02 3.931199908256530762e-01 -2.525671720504760742e-01 1.041459515690803528e-01 -1.432982087135314941e-01 7.425680756568908691e-02 -8.308888971805572510e-02 -2.357896566390991211e-01 -7.672245055437088013e-02 4.773421585559844971e-02 -2.784058684483170509e-03 -1.569743081927299500e-02 -1.204334385693073273e-02 3.499811887741088867e-01 1.574671715497970581e-01 -3.016076087951660156e-01 3.850129842758178711e-01
9.401250630617141724e-02 -3.290750980377197266e-01 -5.086108297109603882e-02 -2.848786711692810059e-01 -1.881274729967117310e-01 -1.519521921873092651e-01 -2.251746505498886108e-01 -6.222755182534456253e-03 1.655682921409606934e-01 -6.920161098241806030e-02 1.715602427721023560e-01 -1.394590288400650024e-01 -1.667395234107971191e-01 1.959919231012463570e-03 2.871619760990142822e-01 -2.044279426336288452e-01 4.264604747295379639e-01 -1.009226683527231216e-02 -1.200254335999488831e-01 -8.626274764537811279e-02 1.050625443458557129e-01 -1.384874880313873291e-01 4.060065373778343201e-02 4.581687971949577332e-02 1.640607863664627075e-01 -1.255702823400497437e-01 -1.245875656604766846e-01 3.186092898249626160e-02 1.595595180988311768e-01 8.936177939176559448e-02 -2.894713282585144043e-01 2.062059342861175537e-01
-2.036178410053253174e-01 1.406531780958175659e-01 -3.661976382136344910e-02 -3.744222223758697510e-02 -3.249626234173774719e-02 2.347766607999801636e-01 5.570182576775550842e-02 -4.362647235393524170e-02 2.079265266656875610e-01 3.774097934365272522e-02 1.652483940124511719e-01 -5.420841649174690247e-02 -7.262752391397953033e-03 8.719246089458465576e-02 3.515361994504928589e-02 4.455442726612091064e-02 8.576194196939468384e-02 3.809770196676254272e-02 1.056337505578994751e-01 -3.690595626831054688e-01 5.056900978088378906e-01 -4.048977047204971313e-02 2.716387212276458740e-01 -2.142742723226547241e-01 7.449457794427871704e-02 8.051721751689910889e-02 1.009308025240898132e-01 -1.783449798822402954e-01 3.917369842529296875e-01 -2.095642127096652985e-02 -1.665979623794555664e-01 1.419173181056976318e-01
4.634907841682434082e-02 -6.411000341176986694e-02 7.029984891414642334e-02 -1.284420341253280640e-01 -2.693352401256561279e-01 -6.275000423192977905e-02 -2.128466367721557617e-01 -6.082956120371818542e-02 1.274852780625224113e-03 1.170436218380928040e-01 5.908609554171562195e-02 -2.238254398107528687e-01 -1.115299388766288757e-01 2.866880595684051514e-01 -1.619166880846023560e-01 2.229019850492477417e-01 3.851276338100433350e-01 -1.889032870531082153e-01 -9.616640955209732056e-02 -2.495847642421722412e-01 1.129199117422103882e-01 -7.672085613012313843e-02 2.758104540407657623e-02 -2.280610203742980957e-01 1.715169399976730347e-01 -1.027662530541419983e-01 1.184558346867561340e-01 -1.553865708410739899e-02 2.947343587875366211e-01 1.839833110570907593e-01 -5.065489094704389572e-04 3.272151947021484375e-01
6.923404335975646973e-02 -2.132883220911026001e-01 1.214722022414207458e-01 -1.763196438550949097e-01 -1.856392920017242432e-01 -8.498831838369369507e-02 -2.719162404537200928e-01 1.242780461907386780e-01 9.169211983680725098e-02 8.304474502801895142e-02 -5.684475228190422058e-02 -8.383787423372268677e-02 -3.475031554698944092e-01 1.118269264698028564e-01 -1.043853759765625000e-01 2.483473531901836395e-02 2.798064351081848145e-01 -1.258904337882995605e-01 -2.497259825468063354e-01 -2.703410685062408447e-01 4.676272347569465637e-02 -1.349231153726577759e-01 1.270830780267715454e-01 7.080928981304168701e-02 2.016726136207580566e-01 -1.163902655243873596e-01 -4.131348058581352234e-02 6.842022389173507690e-02 1.691770404577255249e-01 1.781249344348907471e-01 -3.289626836776733398e-01 3.196037411689758301e-01
-4.005896747112274170e-01 5.787212401628494263e-03 -5.337219685316085815e-02 -1.732288599014282227e-01 1.377305667847394943e-02 -2.384627610445022583e-01 -1.414718925952911377e-01 -6.465394049882888794e-02 6.821469217538833618e-02 5.254092067480087280e-02 -7.592056691646575928e-02 -2.671549916267395020e-01 -1.217819824814796448e-01 8.532701432704925537e-02 3.432438671588897705e-01 2.167832851409912109e-01 2.690591216087341309e-01 -1.830471158027648926e-01 -2.120364904403686523e-01 -1.629995852708816528e-01 2.057031542062759399e-01 1.697657555341720581e-01 -1.456790119409561157e-01 2.597130835056304932e-01 -2.769496105611324310e-02 -5.053083971142768860e-02 -5.533531680703163147e-02 8.352325111627578735e-02 1.253429800271987915e-01 1.291180998086929321e-01 -2.266632020473480225e-01 1.398738473653793335e-01
6.333702802658081055e-02 -1.567759066820144653e-01 -2.661967873573303223e-01 -1.297545712441205978e-02 -3.608505649026483297e-04 -2.051072753965854645e-02 6.367110460996627808e-02 -5.839183181524276733e-02 2.686210572719573975e-01 8.688921481370925903e-02 1.945625245571136475e-01 1.720042824745178223e-01 -1.731997281312942505e-01 3.145901262760162354e-01 1.836892962455749512e-01 -3.653197363018989563e-02 1.457101404666900635e-01 5.108772963285446167e-02 6.402404606342315674e-02 -8.363717049360275269e-02 2.498468756675720215e-01 1.596316248178482056e-01 -9.843707829713821411e-02 3.173870965838432312e-02 1.569777429103851318e-01 8.096896111965179443e-03 2.638435363769531250e-01 1.520166546106338501e-01 3.726812005043029785e-01 6.123892217874526978e-02 -1.360323131084442139e-01 4.113308191299438477e-01
-2.709898352622985840e-01 9.712285548448562622e-02 7.563754171133041382e-02 -1.287862360477447510e-01 2.038826644420623779e-01 1.789356768131256104e-01 -4.558753967285156250e-01 -7.128443568944931030e-02 2.347025088965892792e-02 1.024143472313880920e-01 3.249891847372055054e-02 -1.023999750614166260e-01 -2.349379099905490875e-02 1.938047856092453003e-01 1.556834727525711060e-01 7.827388495206832886e-02 5.741241201758384705e-02 8.198081701993942261e-02 -1.068569570779800415e-01 2.317350544035434723e-02 -5.597871169447898865e-02 1.134958863258361816e-02 4.989058151841163635e-02 -1.530619114637374878e-01 1.110013052821159363e-01 -4.512457549571990967e-02 4.053745865821838379e-01 -4.150796830654144287e-01 3.216834040358662605e-03 -1.437501329928636551e-02 -2.897026240825653076e-01 1.760770231485366821e-01
3.444888815283775330e-02 -1.182332038879394531e-01 -9.764579683542251587e-02 -1.316975206136703491e-01 -1.316305398941040039e-01 -1.893952935934066772e-01 -1.414569616317749023e-01 1.404346674680709839e-01 -1.460022330284118652e-01 7.402905076742172241e-02 -4.550264775753021240e-02 -1.791023761034011841e-01 -1.832598261535167694e-02 2.250033617019653320e-01 1.455367505550384521e-01 2.238811850547790527e-01 3.673624694347381592e-01 -1.678569614887237549e-02 -3.928894102573394775e-01 -2.504421174526214600e-01 9.745982289314270020e-02 -1.688161119818687439e-02 8.923093229532241821e-02 -8.344932645559310913e-02 1.948132216930389404e-01 -1.190734952688217163e-01 8.193273097276687622e-02 -1.025236472487449646e-01 2.732590734958648682e-01 3.851895630359649658e-01 -7.369938772171735764e-03 1.110610216856002808e-01
-5.110901594161987305e-01 2.337846606969833374e-01 -8.970596641302108765e-02 -6.058038026094436646e-02 1.252977550029754639e-02 4.847605153918266296e-02 -7.796866446733474731e-02 7.812120765447616577e-02 -2.871542610228061676e-02 2.909373044967651367e-01 1.552246510982513428e-02 -1.921795159578323364e-01 -7.677645981311798096e-02 1.707425713539123535e-01 -1.250119321048259735e-02 1.900785565376281738e-01 3.015596866607666016e-01 -2.346624135971069336e-01 -6.514295190572738647e-02 3.330960869789123535e-02 5.919871851801872253e-02 -1.561160851269960403e-02 2.915467023849487305e-01 2.094376683235168457e-01 6.436923891305923462e-02 -6.992396712303161621e-02 1.846866682171821594e-03 8.617629110813140869e-02 2.628546357154846191e-01 -1.598127372562885284e-02 -2.571565508842468262e-01 1.668501198291778564e-01
1.019522696733474731e-01 -3.234513700008392334e-01 7.904683053493499756e-02 -1.307944357395172119e-01 -6.498990114778280258e-03 3.857753425836563110e-02 -1.650046855211257935e-01 -6.408214569091796875e-02 2.950901389122009277e-01 -7.389131188392639160e-02 4.807431995868682861e-02 -1.612363606691360474e-01 1.305922269821166992e-01 -1.299136579036712646e-01 -1.583462506532669067e-01 1.494713127613067627e-01 2.649870514869689941e-01 -6.680233776569366455e-02 -3.011855296790599823e-02 -8.471431583166122437e-02 9.310938417911529541e-02 -1.531897634267807007e-01 2.459435313940048218e-01 1.479388773441314697e-01 2.592760324478149414e-01 -1.265857368707656860e-01 1.093345060944557190e-01 -2.458746731281280518e-01 1.344621628522872925e-01 -1.294704973697662354e-01 -3.820828497409820557e-01 3.046492338180541992e-01
1.980454772710800171e-01 -1.711956225335597992e-03 -1.097173243761062622e-01 -1.087598204612731934e-01 -1.022355034947395325e-01 -8.186898380517959595e-02 -1.820532977581024170e-01 -1.804658770561218262e-01 1.162526477128267288e-02 -3.903749883174896240e-01 -9.488998353481292725e-02 1.509093791246414185e-01 -1.220172196626663208e-01 4.547066986560821533e-02 3.228031694889068604e-01 1.174873858690261841e-01 3.992331326007843018e-01 -1.239127591252326965e-01 -1.696707867085933685e-02 -1.342128068208694458e-01 1.983666121959686279e-01 -1.212601289153099060e-01 3.179347887635231018e-02 -1.030150353908538818e-01 2.401688396930694580e-01 1.051373407244682312e-01 -9.544480592012405396e-02 -4.308390431106090546e-03 1.894901245832443237e-01 -1.032808870077133179e-01 -2.573332488536834717e-01 2.922334671020507812e-01
5.532018467783927917e-02 -1.146586760878562927e-01 3.988943621516227722e-02 9.935532696545124054e-03 3.647539019584655762e-01 9.850520640611648560e-03 -7.831993699073791504e-02 -1.300264745950698853e-01 1.826194077730178833e-01 -7.587996125221252441e-02 2.170217186212539673e-01 -5.419596284627914429e-02 1.510903891175985336e-02 -2.337018251419067383e-01 6.114140525460243225e-02 2.065937817096710205e-01 3.675148189067840576e-01 -2.138770222663879395e-01 2.293975837528705597e-02 -9.273882955312728882e-02 1.216005310416221619e-01 -1.309379935264587402e-01 2.970573902130126953e-01 2.223441749811172485e-01 2.853664457798004150e-01 2.700747549533843994e-01 3.696850687265396118e-02 -1.742894053459167480e-01 1.713821887969970703e-01 -1.200251281261444092e-01 -1.924709528684616089e-01 9.498984366655349731e-02
-1.256108880043029785e-01 -1.216472312808036804e-01 -4.418971017003059387e-02 4.877347499132156372e-02 -1.455127596855163574e-01 3.078795075416564941e-01 1.826024800539016724e-01 3.831671476364135742e-01 2.951750457286834717e-01 -1.200129240751266479e-01 -5.023598298430442810e-02 -9.156567603349685669e-02 -1.488248109817504883e-01 2.164562940597534180e-01 2.676709890365600586e-01 1.617475450038909912e-01 9.035106748342514038e-02 -1.206874325871467590e-01 -1.162376478314399719e-01 -1.775995939970016479e-01 2.858489751815795898e-01 -1.744715273380279541e-01 2.192468382418155670e-02 2.063688635826110840e-01 -4.776468127965927124e-02 1.624482721090316772e-01 -6.347394548356533051e-03 -9.965050965547561646e-02 2.500918209552764893e-01 1.826605498790740967e-01 -1.642372161149978638e-01 -7.204047590494155884e-02
1.158548891544342041e-01 -1.240977719426155090e-01 -5.276937037706375122e-03 -5.965203163214027882e-04 -1.957261115312576294e-01 1.973765790462493896e-01 -1.101566012948751450e-02 5.186532810330390930e-02 4.114486649632453918e-02 3.601866364479064941e-01 9.335874766111373901e-02 -1.588416099548339844e-01 -2.653722465038299561e-01 -1.697447746992111206e-01 -8.605901151895523071e-02 2.232847064733505249e-01 3.100010454654693604e-01 -1.110613569617271423e-01 2.444945089519023895e-02 -1.893345117568969727e-01 1.639535427093505859e-01 -1.713741123676300049e-01 2.185082733631134033e-01 -8.170655200956389308e-05 3.967740535736083984e-01 -4.869216680526733398e-02 -1.390420049428939819e-01 -9.027990698814392090e-02 5.169567838311195374e-02 2.163832262158393860e-02 5.473701655864715576e-02 3.562347888946533203e-01
1.839338541030883789e-01 -9.637958556413650513e-02 1.334456801414489746e-01 2.015391737222671509e-01 -3.474167361855506897e-02 5.734261497855186462e-02 -2.714111208915710449e-01 2.106538228690624237e-02 2.152969539165496826e-01 3.099312260746955872e-02 2.351487427949905396e-01 1.505001820623874664e-02 -5.621048063039779663e-02 -8.103655278682708740e-02 -1.884777843952178955e-02 3.278161212801933289e-02 2.673864662647247314e-01 -3.442273736000061035e-01 -2.332202494144439697e-01 1.032121181488037109e-01 2.289934456348419189e-01 -4.329779371619224548e-02 -9.010350331664085388e-03 -2.026560455560684204e-01 1.915385574102401733e-01 1.775911152362823486e-01 8.365871757268905640e-02 -1.926131248474121094e-01 3.309953808784484863e-01 3.065897524356842041e-02 -1.297993063926696777e-01 3.401376903057098389e-01
2.294687479734420776e-01 -1.653192192316055298e-01 6.151301413774490356e-02 -1.096010673791170120e-03 1.791796274483203888e-02 1.241955384612083435e-01 -2.318606376647949219e-01 1.433135867118835449e-01 1.523814499378204346e-01 1.368015259504318237e-01 1.669330447912216187e-01 -1.334856301546096802e-01 -1.316797435283660889e-01 1.155657973140478134e-02 -2.194354236125946045e-01 2.104296684265136719e-01 1.653390973806381226e-01 -1.876102685928344727e-01 -3.434604406356811523e-01 2.259848862886428833e-01 1.970596462488174438e-01 -1.683105528354644775e-01 -6.648840010166168213e-02 -1.731688678264617920e-01 1.713878214359283447e-01 1.269108206033706665e-01 1.148345991969108582e-01 -3.060294985771179199e-01 2.071679383516311646e-01 4.086673259735107422e-02 -2.157011330127716064e-01 2.282205373048782349e-01
-3.534617722034454346e-01 6.877856701612472534e-02 -2.425245754420757294e-02 -1.654269844293594360e-01 2.348273526877164841e-03 1.205756440758705139e-01 -2.919877171516418457e-01 2.113001048564910889e-01 -1.996618211269378662e-01 1.712547838687896729e-01 -1.627921313047409058e-01 3.366003036499023438e-01 -1.103692650794982910e-01 3.506278991699218750e-02 -4.518711566925048828e-02 3.321124240756034851e-02 3.163584768772125244e-01 2.198636904358863831e-02 -2.543056383728981018e-02 -2.101908326148986816e-01 2.576223909854888916e-01 7.662872318178415298e-03 -1.189502030611038208e-01 -2.058408707380294800e-01 1.124386638402938843e-01 8.830188959836959839e-02 1.494116783142089844e-01 -1.943757832050323486e-01 2.019903957843780518e-01 -1.644889712333679199e-01 -2.235449552536010742e-01 -7.527813315391540527e-02
-6.145670264959335327e-02 -5.988112092018127441e-02 6.380968540906906128e-02 -9.915453195571899414e-02 3.597586601972579956e-02 -3.821594268083572388e-02 -1.869228035211563110e-01 -8.150018751621246338e-03 4.468604549765586853e-02 -6.455902755260467529e-02 2.304578572511672974e-01 1.123735085129737854e-01 -7.008653879165649414e-02 5.738703161478042603e-02 9.614380449056625366e-02 1.671953946352005005e-01 2.566298246383666992e-01 1.948925554752349854e-01 -6.593210995197296143e-02 9.296489506959915161e-02 2.697811424732208252e-01 -2.173770666122436523e-01 -5.636624619364738464e-02 -2.250868268311023712e-02 4.753319323062896729e-01 8.185162395238876343e-02 -2.294946089386940002e-02 1.933230459690093994e-01 9.885047376155853271e-02 4.755958914756774902e-01 -1.920263469219207764e-01 1.993454396724700928e-01
-2.139046341180801392e-01 9.798813611268997192e-02 -3.157653808593750000e-01 -2.175791859626770020e-01 8.232124894857406616e-02 -1.713275611400604248e-01 -9.067542850971221924e-02 -1.323102116584777832e-01 1.973864883184432983e-01 1.355853080749511719e-01 1.193887740373611450e-01 -8.302225917577743530e-02 -1.578480601310729980e-01 5.846792832016944885e-02 -5.279691517353057861e-02 7.386576384305953979e-02 3.526141345500946045e-01 -1.394084393978118896e-01 1.729675233364105225e-01 -1.437247693538665771e-01 3.257966041564941406e-01 1.237602382898330688e-01 2.679271996021270752e-01 4.345926936366595328e-05 1.291091889142990112e-01 1.284127533435821533e-01 -2.557827159762382507e-02 4.106859862804412842e-02 1.206124201416969299e-01 2.044205218553543091e-01 -2.240011692047119141e-01 3.017696738243103027e-01
-7.806630432605743408e-02 -5.121295899152755737e-02 6.710591167211532593e-02 1.449184399098157883e-02 2.659276127815246582e-02 -2.387297600507736206e-01 -3.877649828791618347e-02 1.197234913706779480e-01 4.071479439735412598e-01 -3.109305202960968018e-01 4.938746988773345947e-02 -3.703179955482482910e-02 -3.953269124031066895e-02 -2.744662165641784668e-01 1.351621896028518677e-01 3.380302786827087402e-01 3.820471167564392090e-01 -2.554002702236175537e-01 -2.105036377906799316e-02 7.892011851072311401e-02 1.568179279565811157e-01 -1.593368351459503174e-01 -6.132896617054939270e-02 -4.538355022668838501e-02 7.074102759361267090e-02 -2.314369007945060730e-02 -4.644939303398132324e-02 -5.085468292236328125e-02 2.118039689958095551e-02 9.896713495254516602e-02 -3.161627948284149170e-01 2.078466415405273438e-01
8.384720422327518463e-03 -3.261669576168060303e-01 -1.970843821763992310e-01 -3.881256282329559326e-02 -7.578971236944198608e-02 1.307625789195299149e-02 -2.061623930931091309e-01 1.876593567430973053e-02 7.388427853584289551e-02 3.863655775785446167e-02 3.866862654685974121e-01 -1.351885646581649780e-01 -1.636918932199478149e-01 2.054673060774803162e-02 -1.916457712650299072e-01 4.381544589996337891e-01 1.583879292011260986e-01 -1.195319965481758118e-01 -3.530839979648590088e-01 -1.489636152982711792e-01 2.510621845722198486e-01 -5.269575491547584534e-02 -3.633330808952450752e-03 1.272018104791641235e-01 1.710981279611587524e-01 -1.222548354417085648e-02 -1.142252311110496521e-01 1.783847361803054810e-01 2.374851889908313751e-02 -1.055342033505439758e-01 -3.055297024548053741e-02 1.363241076469421387e-01
-7.865644246339797974e-02 -3.419495224952697754e-01 1.984905749559402466e-01 -1.507189869880676270e-01 -1.367425024509429932e-01 -8.912736922502517700e-02 2.864873595535755157e-02 -4.313125391490757465e-04 8.565630763769149780e-03 -1.025824919342994690e-01 -2.118552476167678833e-02 -4.658327251672744751e-02 -1.743262410163879395e-01 -7.938596419990062714e-03 3.839652538299560547e-01 6.348887085914611816e-02 5.640769004821777344e-01 -2.175801247358322144e-01 -4.760255664587020874e-02 -1.384437084197998047e-01 8.702390640974044800e-02 -1.416372507810592651e-01 -8.121052384376525879e-02 -4.493075609207153320e-02 1.803709864616394043e-01 -3.083978220820426941e-02 -1.795633137226104736e-01 -1.182224154472351074e-01 2.971971407532691956e-02 -2.226534485816955566e-02 -2.130838185548782349e-01 2.061182111501693726e-01
-4.606417119503021240e-01 -5.590170249342918396e-02 -5.949168652296066284e-02 1.234326958656311035e-01 8.370405435562133789e-02 2.457879781723022461e-01 -1.377440392971038818e-01 7.206298410892486572e-02 -7.418625056743621826e-02 4.406637698411941528e-02 6.437888741493225098e-02 2.779378592967987061e-01 -2.444377541542053223e-01 1.990213803946971893e-02 6.097330898046493530e-02 -2.621693313121795654e-01 2.532683908939361572e-01 -1.520772725343704224e-01 -6.344416737556457520e-02 -2.617028057575225830e-01 2.432233095169067383e-01 -1.952872052788734436e-02 1.837645284831523895e-02 -5.535209551453590393e-02 1.346545219421386719e-01 -5.603627488017082214e-02 2.673289775848388672e-01 5.822475627064704895e-02 9.203194826841354370e-02 3.069936335086822510e-01 5.710769817233085632e-02 1.675085425376892090e-01
8.723732084035873413e-02 -1.716852486133575439e-01 -1.994941085577011108e-01 -5.264281481504440308e-02 1.421537101268768311e-01 -1.193168014287948608e-01 -3.703643977642059326e-01 6.237756088376045227e-02 -1.615023463964462280e-01 -3.344298526644706726e-02 1.932980865240097046e-01 7.535237073898315430e-02 -2.688730657100677490e-01 1.594314277172088623e-01 5.484267603605985641e-03 -2.075955867767333984e-01 4.131134450435638428e-01 -1.244792267680168152e-01 -1.158265098929405212e-01 -2.214286327362060547e-01 1.985142678022384644e-01 1.908358931541442871e-02 -6.863641738891601562e-02 1.350004076957702637e-01 1.701101362705230713e-01 8.844012022018432617e-02 -6.126971915364265442e-02 1.328998208045959473e-01 7.070168107748031616e-02 1.328572034835815430e-01 -2.837355732917785645e-01 2.472161948680877686e-01
3.166895210742950439e-01 -3.829542919993400574e-02 -9.878164529800415039e-02 -1.599585562944412231e-01 1.718420162796974182e-02 1.176812350749969482e-01 -1.055984795093536377e-01 3.531232476234436035e-02 4.969998821616172791e-02 2.614231705665588379e-01 -1.297543048858642578e-01 -6.936908233910799026e-03 -2.470748424530029297e-01 -1.987700313329696655e-01 2.091838978230953217e-02 1.368302702903747559e-01 3.629585802555084229e-01 -2.423829585313796997e-02 -1.307422071695327759e-01 -1.937911510467529297e-01 2.150728106498718262e-01 -3.708934783935546875e-01 2.033020257949829102e-01 4.210923332720994949e-03 3.180484175682067871e-01 -4.904656857252120972e-02 -3.617844777181744576e-03 -1.461047097109258175e-03 2.755793035030364990e-01 -1.175739243626594543e-01 3.551792725920677185e-02 1.489808857440948486e-01
-4.784394502639770508e-01 1.046723723411560059e-01 7.146491110324859619e-02 -1.799875944852828979e-01 -1.926065534353256226e-01 3.538736701011657715e-01 -2.764381468296051025e-01 -1.070517227053642273e-01 1.794934272766113281e-01 3.954572603106498718e-02 3.738890588283538818e-02 -1.339235156774520874e-01 1.344977505505084991e-02 -2.411012537777423859e-03 8.096992224454879761e-02 3.961393833160400391e-01 1.027001533657312393e-02 -7.895866781473159790e-02 -4.331215098500251770e-02 -1.094531491398811340e-01 1.356836259365081787e-01 2.945267036557197571e-02 -1.591639816761016846e-01 -1.911218911409378052e-01 2.420401200652122498e-02 2.493211068212985992e-02 -9.463052265346050262e-04 -1.863026060163974762e-02 2.102627009153366089e-01 2.771823406219482422e-01 -1.723234504461288452e-01 4.499936848878860474e-02
1.011412218213081360e-01 -3.025062084197998047e-01 -1.634168997406959534e-02 -5.162138119339942932e-02 -4.958341643214225769e-02 -8.164704777300357819e-03 -1.516328752040863037e-01 3.118691742420196533e-01 -1.561743021011352539e-01 -1.571419276297092438e-02 1.449398100376129150e-01 2.898576855659484863e-02 -5.034101009368896484e-01 8.895491063594818115e-02 1.271513402462005615e-01 -1.856425851583480835e-01 3.641301989555358887e-01 -2.803795598447322845e-02 -1.875957846641540527e-01 -2.220534086227416992e-01 8.309778757393360138e-03 -1.388677507638931274e-01 -9.249208122491836548e-02 -6.217499263584613800e-03 4.561347141861915588e-02 1.748579293489456177e-01 -7.595627009868621826e-02 -2.219773232936859131e-01 1.132925152778625488e-01 3.768432512879371643e-02 -1.930617839097976685e-01 1.704325973987579346e-01
2.411494590342044830e-02 -4.434225708246231079e-02 -1.443391442298889160e-01 -1.575184613466262817e-01 2.038145810365676880e-01 1.597102582454681396e-01 -8.208259940147399902e-02 1.106587201356887817e-01 -3.272848576307296753e-02 -3.884416222572326660e-01 2.767579853534698486e-01 1.124701946973800659e-01 -1.306405365467071533e-01 -2.922054380178451538e-02 6.898260861635208130e-02 4.942724108695983887e-02 5.219556391239166260e-02 -3.229628130793571472e-02 -1.307614594697952271e-01 -1.807158291339874268e-01 1.518308669328689575e-01 -1.862536817789077759e-01 -8.718521893024444580e-02 -9.754652529954910278e-02 -1.148672327399253845e-01 7.144643366336822510e-02 1.838318109512329102e-01 -6.758151203393936157e-02 3.482331633567810059e-01 -3.147682547569274902e-01 -3.676196634769439697e-01 2.427278757095336914e-01
-4.785217046737670898e-01 -4.648510366678237915e-02 7.426568120718002319e-02 -2.004680931568145752e-01 -1.809982769191265106e-02 1.169479861855506897e-01 -7.162950187921524048e-02 -4.673553630709648132e-02 1.463715285062789917e-01 -2.447571605443954468e-02 -1.173606142401695251e-02 -1.010205298662185669e-01 -1.866194605827331543e-01 2.202570587396621704e-01 1.213282942771911621e-01 2.194023728370666504e-01 -2.737254276871681213e-02 -9.702172875404357910e-02 -1.373611837625503540e-01 -2.785307466983795166e-01 3.043912947177886963e-01 -1.231074100360274315e-03 -1.574709862470626831e-01 -2.315067201852798462e-01 -7.911878824234008789e-02 -8.989918977022171021e-02 1.231313198804855347e-01 -9.283457696437835693e-02 3.333196938037872314e-01 1.856682598590850830e-01 -2.342914342880249023e-01 -8.380249142646789551e-02
9.539378434419631958e-02 4.095502197742462158e-02 -1.466149371117353439e-02 2.726446986198425293e-01 -1.231002211570739746e-01 2.344408482313156128e-01 -1.404545903205871582e-01 8.156638592481613159e-02 2.757954895496368408e-01 1.806171685457229614e-01 8.869864046573638916e-02 2.924131043255329132e-02 -2.006316632032394409e-01 4.895208030939102173e-02 3.142306208610534668e-01 9.382059425115585327e-02 2.435593456029891968e-01 8.711878955364227295e-02 4.293874278664588928e-02 -3.450761362910270691e-02 -9.017029404640197754e-02 -1.425121817737817764e-02 1.350463777780532837e-01 -1.782769858837127686e-01 -7.809306681156158447e-02 1.193599402904510498e-01 1.342198848724365234e-01 -1.789824366569519043e-01 2.755005955696105957e-01 2.010916620492935181e-01 -4.834852814674377441e-01 4.224229231476783752e-02
-1.812866181135177612e-01 -1.244382485747337341e-01 -6.444296240806579590e-02 7.261045277118682861e-02 -8.111519366502761841e-02 2.658732235431671143e-01 -2.678015828132629395e-01 3.297617426142096519e-03 1.950435042381286621e-01 1.469827257096767426e-02 8.057635277509689331e-02 -9.851816110312938690e-03 -1.075915470719337463e-01 2.420698255300521851e-01 3.028401434421539307e-01 1.698839217424392700e-01 4.711044430732727051e-01 1.941365599632263184e-01 -8.392696827650070190e-02 -1.024921238422393799e-01 2.471185773611068726e-01 -7.315663248300552368e-02 -1.020079106092453003e-01 8.140933513641357422e-02 1.750463396310806274e-01 3.492925316095352173e-02 9.114324301481246948e-02 2.657197713851928711e-01 -1.822416111826896667e-02 -2.325328290462493896e-01 -1.780259162187576294e-01 -1.152736693620681763e-02
1.541404239833354950e-02 -2.144366689026355743e-02 4.728614538908004761e-02 -1.322784721851348877e-01 2.564828097820281982e-01 2.667127251625061035e-01 3.032993711531162262e-02 -3.842426091432571411e-02 3.305018246173858643e-01 3.416467308998107910e-01 5.524276196956634521e-02 2.392620593309402466e-02 -1.948914080858230591e-01 -1.116086840629577637e-01 -5.134976282715797424e-02 1.022474318742752075e-01 2.412726730108261108e-01 -3.154362738132476807e-01 -2.705071568489074707e-01 1.011335104703903198e-01 1.050276234745979309e-01 -5.538807809352874756e-02 -1.209541335701942444e-01 -1.921900063753128052e-01 2.608067989349365234e-01 -8.470704406499862671e-02 -1.073712110519409180e-01 -1.529961824417114258e-01 1.548521816730499268e-01 -1.060955822467803955e-01 -2.600983977317810059e-01 1.653666049242019653e-01
9.416653215885162354e-02 -5.485840514302253723e-02 -2.064964026212692261e-01 1.590804904699325562e-01 2.149441987276077271e-01 3.130803704261779785e-01 -7.321555912494659424e-02 -6.426111608743667603e-02 1.322739869356155396e-01 1.191110685467720032e-01 -2.023937413468956947e-03 -1.292540282011032104e-01 -1.245229020714759827e-01 1.195269003510475159e-01 2.179127037525177002e-01 -1.885399222373962402e-01 1.241194382309913635e-01 -6.381927430629730225e-02 -2.066759616136550903e-01 -1.909528970718383789e-01 4.469014704227447510e-01 4.844946414232254028e-02 1.652395731071010232e-04 -1.567482352256774902e-01 -2.459689043462276459e-02 -9.654496796429157257e-03 3.277379870414733887e-01 9.553265571594238281e-02 -7.623151689767837524e-02 -1.855453848838806152e-02 -1.954206675291061401e-01 3.440476357936859131e-01
-2.593316733837127686e-01 2.748945169150829315e-02 -9.166239947080612183e-02 -1.550288945436477661e-01 -1.235747113823890686e-01 2.273553609848022461e-01 -3.287576138973236084e-01 -9.640761464834213257e-02 7.320791482925415039e-02 -1.177224051207304001e-02 2.879913151264190674e-02 1.398486346006393433e-01 -1.658705174922943115e-01 1.155775487422943115e-01 3.066898137331008911e-02 -1.130502112209796906e-02 8.524430543184280396e-02 -4.460195824503898621e-02 -1.911906898021697998e-01 4.220247641205787659e-02 -8.088167756795883179e-03 7.722745835781097412e-02 7.026637345552444458e-02 -3.204812407493591309e-01 7.427793741226196289e-02 3.341754525899887085e-02 4.861807525157928467e-01 -2.148916423320770264e-01 1.379074454307556152e-01 3.298560041002929211e-04 -4.218059480190277100e-01 -2.191351260989904404e-03
1.122304275631904602e-01 -2.510155141353607178e-01 1.400267065037041903e-04 -2.668039314448833466e-02 1.511304229497909546e-01 1.489543076604604721e-02 -1.238654032349586487e-01 2.127815783023834229e-01 2.384188026189804077e-01 -7.128693908452987671e-02 3.203831017017364502e-01 -7.813245058059692383e-02 -1.447503566741943359e-01 -1.122020930051803589e-02 -2.297554165124893188e-01 4.685896262526512146e-02 2.164504826068878174e-01 -7.979071140289306641e-02 -2.616256773471832275e-01 7.211994379758834839e-02 8.937890082597732544e-02 -1.202038526535034180e-01 -1.904766447842121124e-02 -2.258679568767547607e-01 3.245433866977691650e-01 -9.853573888540267944e-02 1.338805407285690308e-01 7.719048298895359039e-03 2.158194333314895630e-01 1.878924071788787842e-01 1.523388829082250595e-02 4.212449789047241211e-01
-2.240182906389236450e-01 -3.807167708873748779e-02 -1.169458776712417603e-01 -3.201052546501159668e-02 1.969981640577316284e-01 1.413469612598419189e-01 -1.654831692576408386e-02 -2.852826118469238281e-01 4.084389805793762207e-01 7.615756243467330933e-02 8.846773952245712280e-02 4.935720004141330719e-03 -1.711124330759048462e-01 2.526451647281646729e-01 -6.208660826086997986e-02 1.734913140535354614e-01 1.173461079597473145e-01 1.388271898031234741e-01 5.688230693340301514e-02 -2.095115631818771362e-01 2.313766926527023315e-01 -2.170705199241638184e-01 -4.924880713224411011e-02 -2.243062853813171387e-01 1.977781802415847778e-01 -1.421775221824645996e-01 6.467290967702865601e-02 -2.477555125951766968e-01 2.558793723583221436e-01 1.030853018164634705e-01 -1.323868036270141602e-01 1.832791566848754883e-01
-1.004561707377433777e-01 -2.684696316719055176e-01 -1.186690479516983032e-01 -3.228009045124053955e-01 4.248903319239616394e-02 -5.814376845955848694e-02 -2.995955944061279297e-01 2.239898778498172760e-02 2.261687517166137695e-01 1.970394998788833618e-01 1.284050196409225464e-01 -8.280338719487190247e-03 -2.434780895709991455e-01 1.809879094362258911e-01 -3.682429790496826172e-01 1.934107244014739990e-01 2.096863240003585815e-01 -7.447209209203720093e-02 -2.725625969469547272e-02 -4.116201400756835938e-02 2.930900454521179199e-01 -7.557974755764007568e-02 -1.052178293466567993e-01 -2.233091741800308228e-02 4.850320890545845032e-02 3.698289021849632263e-02 -8.165828883647918701e-02 1.071456894278526306e-01 -6.902915239334106445e-02 -8.600698411464691162e-02 4.378110915422439575e-02 3.760848939418792725e-01
-2.950271964073181152e-01 -1.916020810604095459e-01 2.175992280244827271e-01 3.148038685321807861e-02 1.707644015550613403e-01 3.745849430561065674e-01 -1.116893440485000610e-01 -2.822862006723880768e-02 2.036804109811782837e-01 3.145666718482971191e-01 2.495957911014556885e-01 2.902591973543167114e-02 -5.216453596949577332e-02 -9.098462015390396118e-02 1.217429414391517639e-01 3.306105136871337891e-01 1.561078876256942749e-01 2.870142087340354919e-02 -1.034644171595573425e-01 -2.433931380510330200e-01 1.957261413335800171e-01 -2.412371709942817688e-02 4.496810212731361389e-02 -1.246078386902809143e-01 2.599983215332031250e-01 1.285137385129928589e-01 -1.188385039567947388e-01 1.228888332843780518e-01 -1.687637763097882271e-03 -6.391413509845733643e-02 -1.868741810321807861e-01 -5.031505599617958069e-02
-1.403113827109336853e-02 -7.214722037315368652e-02 -1.842613890767097473e-02 6.410089135169982910e-02 -3.321626782417297363e-01 2.747196853160858154e-01 -9.001167118549346924e-02 -9.403105080127716064e-02 1.885342597961425781e-01 1.902372986078262329e-01 2.316560298204421997e-01 -1.009216904640197754e-02 -1.842840015888214111e-01 9.035000950098037720e-02 2.513680234551429749e-02 -5.272024869918823242e-02 1.419351249933242798e-01 -1.856217980384826660e-01 -2.372996360063552856e-01 3.259808197617530823e-02 4.494786844588816166e-04 -3.400665521621704102e-01 2.786248624324798584e-01 1.411571800708770752e-01 3.781639039516448975e-01 -3.211614117026329041e-02 1.254316717386245728e-01 -1.701569706201553345e-01 2.894575893878936768e-01 5.921234935522079468e-02 7.805253379046916962e-03 1.229218393564224243e-01
-1.962917484343051910e-02 -2.312873750925064087e-01 8.296249061822891235e-02 -2.722924649715423584e-01 -1.185919642448425293e-01 3.963613137602806091e-02 -2.551170289516448975e-01 2.685127258300781250e-01 6.350036710500717163e-02 1.367010362446308136e-02 -7.686328142881393433e-02 -3.340025246143341064e-01 -2.423190623521804810e-01 1.287797242403030396e-01 -8.506055921316146851e-02 -1.362981926649808884e-02 2.384353578090667725e-01 -1.404077857732772827e-01 -1.855348646640777588e-01 -2.459917813539505005e-01 4.888854175806045532e-02 -1.221726983785629272e-01 3.682479262351989746e-02 1.899482309818267822e-02 2.978115081787109375e-01 -2.333414703607559204e-01 -1.130566075444221497e-01 1.669238694012165070e-02 2.341779321432113647e-01 1.077716052532196045e-01 -2.823274433612823486e-01 1.223539263010025024e-01
-2.591801881790161133e-01 4.471870511770248413e-02 5.984724685549736023e-02 -1.072715893387794495e-01 -4.362633824348449707e-02 1.368842571973800659e-01 -9.054323285818099976e-02 1.655010730028152466e-01 3.929795026779174805e-01 7.407572120428085327e-02 2.063543647527694702e-01 -6.674102041870355606e-03 -2.632180452346801758e-01 7.955848425626754761e-02 2.141854912042617798e-01 -7.851173728704452515e-02 2.012938261032104492e-01 1.864177584648132324e-01 -1.591033935546875000e-01 8.422940224409103394e-02 2.084586024284362793e-01 -2.224080413579940796e-01 1.024922430515289307e-01 -4.432182908058166504e-01 1.608140021562576294e-01 -2.286335229873657227e-01 -1.040249019861221313e-01 -3.121327608823776245e-02 7.856602221727371216e-02 2.732684090733528137e-02 -1.373720616102218628e-01 -7.772505283355712891e-02
-3.009035885334014893e-01 -7.289622444659471512e-04 1.941837817430496216e-01 -2.254879176616668701e-01 1.862457692623138428e-01 3.020810894668102264e-02 -3.055335879325866699e-01 1.973931789398193359e-01 7.425124943256378174e-02 2.552318572998046875e-02 2.912238799035549164e-02 -1.207395866513252258e-01 -2.489035874605178833e-01 1.775568574666976929e-01 7.223363220691680908e-02 9.901571273803710938e-02 7.400487363338470459e-02 1.949441283941268921e-01 -7.847875356674194336e-02 -2.499954551458358765e-01 2.361987829208374023e-01 -1.264242529869079590e-01 -5.123607814311981201e-02 -1.180951744318008423e-01 4.196832701563835144e-02 3.679546713829040527e-02 4.853543266654014587e-02 -3.543335199356079102e-01 3.031247854232788086e-01 3.045476675033569336e-01 -7.113660871982574463e-02 -4.121638089418411255e-02
-3.637717664241790771e-01 5.974386259913444519e-02 -3.326869904994964600e-01 -5.583188682794570923e-02 -2.954512834548950195e-02 -9.762333333492279053e-02 -1.405686289072036743e-01 -4.505027830600738525e-02 2.774443626403808594e-01 1.220251023769378662e-01 -6.581976264715194702e-02 -2.684079706668853760e-01 -7.965029217302799225e-03 -4.189021419733762741e-03 7.436241954565048218e-02 1.774057745933532715e-02 4.485973417758941650e-01 -1.354427337646484375e-01 9.081362932920455933e-02 -7.423286885023117065e-02 1.933351755142211914e-01 6.700970232486724854e-02 4.034020006656646729e-02 2.433510683476924896e-02 4.172554612159729004e-02 -4.725767672061920166e-02 -2.298408001661300659e-02 1.422081291675567627e-01 1.682772040367126465e-01 3.145198523998260498e-01 -2.166058123111724854e-01 2.600588500499725342e-01
-2.580724656581878662e-01 -2.986839115619659424e-01 8.638806641101837158e-02 8.942497521638870239e-02 2.232476919889450073e-01 3.000709712505340576e-01 -1.075362637639045715e-01 -4.954790696501731873e-02 -3.907368052750825882e-03 2.577345073223114014e-01 3.350494801998138428e-01 1.162225380539894104e-01 3.453966975212097168e-02 -7.952148467302322388e-02 2.879457175731658936e-01 3.270674347877502441e-01 2.525535523891448975e-01 5.073050409555435181e-02 -4.882296919822692871e-02 -1.692931205034255981e-01 3.968266025185585022e-02 -9.584943205118179321e-02 -2.015103548765182495e-01 -8.660946786403656006e-02 2.080438435077667236e-01 5.178176239132881165e-02 1.417660061269998550e-02 1.442659199237823486e-01 6.675971299409866333e-02 -1.475591361522674561e-01 -1.716310530900955200e-01 7.924515753984451294e-02
-1.614058315753936768e-01 -6.151324510574340820e-02 -5.792488902807235718e-02 -2.140440642833709717e-01 -9.704994410276412964e-02 3.142991364002227783e-01 9.833905845880508423e-02 -1.072044204920530319e-02 3.519140183925628662e-03 2.551211416721343994e-02 -2.390595227479934692e-01 2.594905197620391846e-01 -4.039087891578674316e-01 8.349779993295669556e-02 1.455171555280685425e-01 -1.402661651372909546e-01 1.114142015576362610e-01 5.406576395034790039e-02 -1.363528519868850708e-01 -1.669755876064300537e-01 1.921546459197998047e-01 -3.166009485721588135e-01 1.376147866249084473e-01 -5.289473570883274078e-03 8.581594377756118774e-02 -2.173880338668823242e-01 7.261791080236434937e-02 -2.058622837066650391e-01 7.055742293596267700e-02 -1.360848918557167053e-02 -3.574396967887878418e-01 1.172956302762031555e-01
-1.302505433559417725e-01 -7.700500637292861938e-02 -2.667331695556640625e-01 -1.663115620613098145e-01 -8.866471052169799805e-02 3.028171658515930176e-01 -2.937377989292144775e-01 2.133572697639465332e-01 1.296630501747131348e-01 2.443582415580749512e-01 -7.724051177501678467e-02 9.507848322391510010e-02 -3.300125598907470703e-01 1.681022047996520996e-01 -5.305338278412818909e-02 1.129022613167762756e-01 2.639299929141998291e-01 -1.695416122674942017e-01 -7.185640931129455566e-02 -9.708583354949951172e-03 -2.961261272430419922e-01 4.034832119941711426e-02 -1.773747205734252930e-01 1.898583769798278809e-01 2.697731554508209229e-01 -4.684335365891456604e-02 1.086392402648925781e-01 -1.267710477113723755e-01 1.759067028760910034e-01 1.617426425218582153e-02 -4.131548851728439331e-02 8.021029829978942871e-02
7.808300852775573730e-02 -2.908866479992866516e-02 -2.562248706817626953e-01 -1.390387653373181820e-03 -1.046882569789886475e-01 2.982152402400970459e-01 -1.513058096170425415e-01 5.375139415264129639e-02 1.089095249772071838e-01 -1.096503660082817078e-01 -1.126459985971450806e-01 -1.806907355785369873e-02 -6.084052845835685730e-02 3.060831688344478607e-02 2.066062241792678833e-01 -2.742023169994354248e-01 4.388954043388366699e-01 -2.025784226134419441e-03 -2.726402580738067627e-01 -3.388353586196899414e-01 1.033600941300392151e-01 -1.278151758015155792e-03 -6.361549347639083862e-02 -1.095513999462127686e-02 -1.434932500123977661e-01 9.222221374511718750e-02 1.768594980239868164e-01 -2.026979774236679077e-01 -1.047789752483367920e-01 1.649488136172294617e-02 -2.745343446731567383e-01 2.400198131799697876e-01
1.363261938095092773e-01 -3.186765611171722412e-01 2.470126748085021973e-01 -1.233661621809005737e-01 -7.787311822175979614e-02 6.886316835880279541e-02 -2.884225547313690186e-01 5.325212702155113220e-02 2.236599475145339966e-01 1.885428875684738159e-01 -6.098079308867454529e-02 -1.661006808280944824e-01 -1.644180864095687866e-01 4.942926391959190369e-02 -4.333670809864997864e-02 -9.157631546258926392e-03 3.111593723297119141e-01 -1.874270588159561157e-01 -1.694864630699157715e-01 -2.810179889202117920e-01 1.335877627134323120e-01 -3.020236790180206299e-01 1.124573424458503723e-01 1.334505975246429443e-01 1.606878787279129028e-01 -1.086022034287452698e-01 4.924760386347770691e-02 2.931728400290012360e-02 2.605259120464324951e-01 1.838134229183197021e-01 -1.635877341032028198e-01 9.995003044605255127e-02
-1.385104507207870483e-01 -4.605342075228691101e-02 -1.842404305934906006e-01 9.684332646429538727e-03 1.169739961624145508e-01 3.166379332542419434e-01 -2.101501673460006714e-01 -7.635518908500671387e-02 7.923354953527450562e-02 6.013732776045799255e-02 -6.237256154417991638e-02 2.473023980855941772e-01 -5.412829294800758362e-02 -5.877833813428878784e-03 -6.116492301225662231e-02 2.161218971014022827e-01 1.794736683368682861e-01 2.392536103725433350e-01 -3.071760535240173340e-01 -7.383290678262710571e-02 2.101458422839641571e-02 1.716731190681457520e-01 3.640441223978996277e-02 -2.386807948350906372e-01 2.923405766487121582e-01 -1.008317843079566956e-01 -1.332364790141582489e-02 1.010865122079849243e-01 -1.710242927074432373e-01 2.973763048648834229e-01 -3.625434637069702148e-01 1.405278891324996948e-01
2.519561052322387695e-01 -5.375464260578155518e-02 6.217227131128311157e-02 -7.986922562122344971e-02 6.869352608919143677e-02 2.106758207082748413e-01 -1.685616746544837952e-02 2.152817398309707642e-01 5.170451104640960693e-02 -3.206740319728851318e-02 1.899344176054000854e-01 -2.232616543769836426e-01 -9.424148499965667725e-02 -6.257997453212738037e-02 -9.218085557222366333e-02 5.568273365497589111e-02 4.322064816951751709e-01 -1.870587170124053955e-01 -2.211541682481765747e-01 2.054046839475631714e-02 2.815311849117279053e-01 -3.946319222450256348e-01 1.395546644926071167e-01 -3.554838150739669800e-02 2.631737887859344482e-01 5.705762282013893127e-02 1.085127070546150208e-01 1.006262097507715225e-02 1.002554297447204590e-01 2.649118900299072266e-01 -9.843423962593078613e-02 1.116415560245513916e-01
-2.987562119960784912e-01 -1.032587140798568726e-01 -6.671366840600967407e-02 -1.406198292970657349e-01 -1.222052127122879028e-01 -6.598782539367675781e-02 1.041872426867485046e-02 9.242179244756698608e-02 1.270494908094406128e-01 1.607460230588912964e-01 6.610198179259896278e-04 -1.610355526208877563e-01 -1.369446516036987305e-01 1.233222149312496185e-02 9.178923070430755615e-02 3.530508279800415039e-01 3.223817050457000732e-01 2.470279112458229065e-02 -6.241365335881710052e-03 -1.820548474788665771e-01 2.419770509004592896e-02 8.643024484626948833e-04 -2.038641721010208130e-01 5.617504939436912537e-02 -8.246903121471405029e-02 3.757314682006835938e-01 -3.047554790973663330e-01 -1.992921978235244751e-01 1.942408531904220581e-01 -1.108970269560813904e-01 -2.475513368844985962e-01 2.304896712303161621e-01
9.394245594739913940e-02 -1.116838082671165466e-01 5.726546794176101685e-02 1.391333900392055511e-02 8.623146265745162964e-02 4.220641404390335083e-02 -3.775661112740635872e-03 7.859338819980621338e-02 9.558819979429244995e-02 -1.626710891723632812e-01 1.824754923582077026e-01 2.824802994728088379e-01 -3.098386526107788086e-01 1.346482187509536743e-01 2.781670689582824707e-01 8.828298002481460571e-02 4.309443384408950806e-02 6.961562484502792358e-02 -3.742263913154602051e-01 -4.362786188721656799e-02 5.020654797554016113e-01 -5.791304633021354675e-02 4.416090622544288635e-02 -2.068760991096496582e-01 1.328341364860534668e-01 -1.750433743000030518e-01 5.273174867033958435e-02 4.271433502435684204e-02 -4.447875544428825378e-03 2.515552043914794922e-01 -1.424418538808822632e-01 1.628630906343460083e-01
-2.290855795145034790e-01 3.288755565881729126e-02 1.288217753171920776e-01 -2.295039743185043335e-01 4.719485063105821609e-03 -7.165591418743133545e-02 -2.432848215103149414e-01 -9.443030692636966705e-03 1.113112568855285645e-01 1.026163250207901001e-01 -3.666390478610992432e-02 -7.356403023004531860e-02 -3.435179889202117920e-01 1.709157675504684448e-01 -8.402429521083831787e-03 3.728128969669342041e-01 9.030736982822418213e-03 1.152447760105133057e-01 9.538795799016952515e-02 1.004992350935935974e-01 1.643933057785034180e-01 5.818446353077888489e-02 -8.813888579607009888e-02 -2.030116133391857147e-02 2.769275009632110596e-01 -3.162572532892227173e-02 7.029809057712554932e-02 -4.402217268943786621e-02 2.896542549133300781e-01 3.875667750835418701e-01 -2.847485244274139404e-01 1.608514636754989624e-01
-2.535654604434967041e-01 5.173054337501525879e-02 -8.360253274440765381e-02 -2.531014382839202881e-01 4.050226509571075439e-01 2.575866878032684326e-01 -8.624543994665145874e-02 -8.733817189931869507e-02 -5.065574124455451965e-02 -3.782582283020019531e-02 3.165611326694488525e-01 1.550263166427612305e-02 1.065945923328399658e-01 -4.829958826303482056e-02 2.321380674839019775e-01 -1.159488037228584290e-01 1.438403278589248657e-01 -1.262898445129394531e-01 2.782875113189220428e-02 3.864546120166778564e-02 4.462610781192779541e-01 -7.086949795484542847e-02 7.491760770790278912e-04 -8.225588500499725342e-02 2.559646666049957275e-01 7.150624692440032959e-02 1.861743479967117310e-01 7.762413471937179565e-03 -1.175788789987564087e-01 1.052889004349708557e-01 -1.610595732927322388e-01 1.580971926450729370e-01
-3.675200045108795166e-01 -3.057496622204780579e-02 -2.489731609821319580e-01 -1.404186785221099854e-01 2.278533019125461578e-02 3.178677856922149658e-01 -1.170226708054542542e-01 -8.970251679420471191e-02 1.560885552316904068e-02 1.547388136386871338e-01 -7.202164828777313232e-02 1.255197823047637939e-02 -1.279131770133972168e-01 7.831998914480209351e-02 1.822036355733871460e-01 1.982462033629417419e-02 9.648241102695465088e-02 3.119271099567413330e-01 -1.889216899871826172e-01 1.547800004482269287e-01 2.383308857679367065e-01 7.196414470672607422e-02 -5.778729170560836792e-02 -5.903010815382003784e-02 2.800647914409637451e-01 8.506401628255844116e-02 3.392359912395477295e-01 -6.417026370763778687e-02 1.885305494070053101e-01 5.609117820858955383e-02 -1.477188915014266968e-01 2.700518667697906494e-01
-4.372483491897583008e-01 -2.192732989788055420e-01 2.229364775121212006e-02 -1.008919477462768555e-01 1.697825789451599121e-01 3.682835102081298828e-01 -2.224761620163917542e-02 6.809064000844955444e-02 1.210588291287422180e-01 -9.529417008161544800e-02 7.265926897525787354e-02 -1.308217197656631470e-01 -1.102120652794837952e-01 -9.749839082360267639e-03 1.218790039420127869e-01 1.548778265714645386e-01 -3.569345176219940186e-02 9.791576117277145386e-02 -2.442667186260223389e-01 -2.700018584728240967e-01 4.320789128541946411e-02 4.622193425893783569e-02 1.789365857839584351e-01 -6.626390665769577026e-02 3.680155426263809204e-02 -1.160127893090248108e-01 5.134441703557968140e-02 -4.378476366400718689e-02 -8.115322142839431763e-02 3.118807077407836914e-01 -4.102165102958679199e-01 8.895184099674224854e-02
-4.005844146013259888e-02 -2.038806304335594177e-02 -2.051049619913101196e-01 8.753070235252380371e-02 -2.882572710514068604e-01 -1.390021741390228271e-01 -1.682563871145248413e-01 1.234144791960716248e-01 1.515906304121017456e-01 -2.376986742019653320e-01 -4.664082825183868408e-02 7.923121750354766846e-02 -1.926254332065582275e-01 -1.425083279609680176e-01 -9.313195198774337769e-02 1.786131709814071655e-01 2.577235698699951172e-01 -2.291738986968994141e-01 -3.142071887850761414e-02 -7.916460186243057251e-02 2.051098346710205078e-01 9.456180781126022339e-02 -2.628914313390851021e-03 1.669035851955413818e-01 1.139550656080245972e-01 8.350055664777755737e-02 -1.732408255338668823e-01 -1.961200684309005737e-01 1.651736199855804443e-01 1.935872435569763184e-01 -4.994385540485382080e-01 9.310847520828247070e-02
-1.166858822107315063e-01 -4.941882938146591187e-02 -3.797451063292101026e-05 -1.383644789457321167e-01 6.659869104623794556e-02 5.647537112236022949e-02 -4.092883318662643433e-02 3.047174587845802307e-02 -1.459189355373382568e-01 -1.635228544473648071e-01 6.002034619450569153e-02 1.371082365512847900e-01 -1.293240189552307129e-01 2.365995012223720551e-02 4.295218288898468018e-01 2.831545770168304443e-01 4.156020283699035645e-02 -9.988161176443099976e-02 1.081959903240203857e-01 -2.872402966022491455e-01 1.101473420858383179e-01 -3.045145571231842041e-01 6.996368616819381714e-02 -3.083259798586368561e-02 1.415219753980636597e-01 1.297822594642639160e-01 2.420417070388793945e-01 -1.220834478735923767e-01 3.990267962217330933e-02 2.445996701717376709e-01 -1.826694458723068237e-01 4.247491657733917236e-01
-1.116401627659797668e-01 1.252983324229717255e-02 2.245183587074279785e-01 -4.976043477654457092e-02 1.318379789590835571e-01 1.532528400421142578e-01 1.178340092301368713e-01 9.256389737129211426e-02 9.334973245859146118e-02 7.225924730300903320e-02 2.337606856599450111e-03 -5.548526719212532043e-02 -3.078405261039733887e-01 6.138583645224571228e-03 -1.223070472478866577e-01 -5.063092708587646484e-02 1.102895140647888184e-01 -3.738747835159301758e-01 -3.736097365617752075e-02 3.673865646123886108e-02 3.753435313701629639e-01 3.413872560486197472e-03 -8.651497215032577515e-02 -1.927412003278732300e-01 3.580513298511505127e-01 -1.959710568189620972e-01 1.094235703349113464e-01 -1.298271268606185913e-01 2.033481746912002563e-01 -3.343322500586509705e-02 -1.961387246847152710e-01 3.538867235183715820e-01
-2.043723464012145996e-01 -1.437505781650543213e-01 -1.734396908432245255e-03 -2.766592204570770264e-01 -3.065847046673297882e-02 2.423202544450759888e-01 -8.325561136007308960e-02 6.517744157463312149e-03 -1.102733686566352844e-01 -5.003191530704498291e-02 -2.083018608391284943e-02 1.527516096830368042e-01 -3.086630105972290039e-01 7.446797192096710205e-02 3.814466893672943115e-01 1.290253251791000366e-01 -8.689042180776596069e-03 5.587904900312423706e-02 1.535483747720718384e-01 -1.736283302307128906e-01 2.286686152219772339e-01 -2.195344418287277222e-01 1.591759175062179565e-01 3.904366865754127502e-03 -7.978668063879013062e-02 1.597268693149089813e-02 3.002253472805023193e-01 -3.608199954032897949e-01 7.743145525455474854e-02 1.486261039972305298e-01 -9.441646188497543335e-02 2.151454091072082520e-01
-3.336970508098602295e-01 1.268966346979141235e-01 1.805633306503295898e-01 -2.638970613479614258e-01 -9.251420944929122925e-02 -3.625216707587242126e-02 -1.205695718526840210e-01 -1.151433810591697693e-01 2.000895142555236816e-01 6.314484775066375732e-02 5.408383160829544067e-02 1.719014532864093781e-02 -1.149775832891464233e-01 3.404361009597778320e-01 2.153925746679306030e-01 3.056594133377075195e-01 3.258004784584045410e-02 -4.085943475365638733e-02 -1.786045171320438385e-02 -1.614605337381362915e-01 2.290202826261520386e-01 6.054307892918586731e-02 -2.478957772254943848e-01 -1.287563294172286987e-01 2.427746504545211792e-01 -3.914319351315498352e-02 5.137358233332633972e-02 -8.761399239301681519e-02 2.410516589879989624e-01 2.824202477931976318e-01 -1.594034135341644287e-01 1.382733583450317383e-01
1.795993596315383911e-01 -1.481334716081619263e-01 1.763568520545959473e-01 -2.787741422653198242e-01 -2.072905004024505615e-01 2.444408088922500610e-02 -3.341023027896881104e-01 1.948746889829635620e-01 -7.021651417016983032e-02 1.301326900720596313e-01 1.264828145503997803e-01 -1.191909909248352051e-01 -2.029615193605422974e-01 2.318210303783416748e-01 1.082706227898597717e-01 1.565935313701629639e-01 1.831121444702148438e-01 -2.773532867431640625e-01 -1.833398640155792236e-01 -1.999851167201995850e-01 4.810043796896934509e-02 -4.229891300201416016e-02 4.345301911234855652e-02 -8.329820632934570312e-02 2.901041805744171143e-01 -4.614597558975219727e-02 6.298327445983886719e-02 9.007578343152999878e-02 -5.006479844450950623e-02 9.034576267004013062e-02 -3.221324086189270020e-01 2.253177464008331299e-01
-2.501982152462005615e-01 -2.766140401363372803e-01 -9.549898654222488403e-02 -5.645947158336639404e-02 -1.257060468196868896e-01 3.056042268872261047e-02 -1.373844314366579056e-02 2.737143337726593018e-01 2.979178130626678467e-01 1.235057711601257324e-01 3.749481216073036194e-02 -4.743176326155662537e-02 -2.045422941446304321e-01 1.047381162643432617e-01 9.615199267864227295e-02 2.513156235218048096e-01 2.838603258132934570e-01 9.341979026794433594e-02 -7.797034829854965210e-02 -2.204534411430358887e-01 2.844009697437286377e-01 -5.480647832155227661e-02 -2.314922213554382324e-01 2.167820334434509277e-01 -2.768929898738861084e-01 1.428513824939727783e-01 1.925154179334640503e-01 -1.228247061371803284e-01 1.710266321897506714e-01 6.264809519052505493e-02 -5.511298030614852905e-02 9.983164072036743164e-02
-2.953970730304718018e-01 2.142509445548057556e-02 -4.767999425530433655e-02 -2.661631703376770020e-01 -2.039997093379497528e-02 2.143941223621368408e-01 -6.632363051176071167e-02 -2.670675516128540039e-01 1.577086746692657471e-01 1.284482181072235107e-01 -3.056133352220058441e-02 -1.331188976764678955e-01 -7.499110698699951172e-02 1.025566831231117249e-01 1.356356889009475708e-01 2.344186305999755859e-01 9.369383007287979126e-02 -2.248615771532058716e-02 -5.102773755788803101e-02 -2.012478113174438477e-01 3.016925156116485596e-01 4.879934713244438171e-03 -1.290961056947708130e-01 -2.276840806007385254e-01 1.701422184705734253e-01 -2.362919226288795471e-02 2.615365386009216309e-01 -2.264271229505538940e-01 3.095295131206512451e-01 3.252201080322265625e-01 -6.474716961383819580e-02 2.570967376232147217e-02
-1.731574237346649170e-01 2.895960509777069092e-01 -2.011409848928451538e-01 -2.078282274305820465e-02 -1.854305863380432129e-01 1.692144758999347687e-02 -1.373925656080245972e-01 -1.052937805652618408e-01 8.655047416687011719e-02 1.242310181260108948e-01 1.041924878954887390e-01 -4.021267592906951904e-02 -3.241316378116607666e-01 2.364711016416549683e-01 -1.141746342182159424e-01 -5.965025350451469421e-02 1.693525165319442749e-01 -2.503770291805267334e-01 -2.432819753885269165e-01 -1.800490617752075195e-01 3.031409531831741333e-02 9.660676121711730957e-02 9.265027940273284912e-02 -1.106506437063217163e-01 1.871150434017181396e-01 2.784685976803302765e-02 -2.538423538208007812e-01 -2.028594957664608955e-03 2.898126840591430664e-01 1.447644531726837158e-01 -2.456699609756469727e-01 2.967722713947296143e-01
-1.255297511816024780e-01 -1.410130858421325684e-01 -1.589127331972122192e-01 -1.704011708498001099e-01 1.518404781818389893e-01 1.628929525613784790e-01 -1.600220799446105957e-01 -2.460654079914093018e-02 9.076090902090072632e-02 1.918208003044128418e-01 2.139284759759902954e-01 7.184743881225585938e-02 -1.237333342432975769e-01 -1.560664772987365723e-01 -6.413172185420989990e-02 1.197388842701911926e-01 4.333530738949775696e-02 2.038830816745758057e-01 -2.762151956558227539e-01 -1.968385465443134308e-02 7.728970795869827271e-02 -1.468055844306945801e-01 2.036026865243911743e-01 -4.117430150508880615e-01 3.545885980129241943e-01 -2.334313392639160156e-01 6.888286769390106201e-02 -9.965439885854721069e-02 2.896249480545520782e-02 1.864072680473327637e-01 -2.770013809204101562e-01 1.197191178798675537e-01
1.512219756841659546e-01 -1.171210780739784241e-01 -5.343147739768028259e-02 -1.513714790344238281e-01 1.149201840162277222e-01 2.710789144039154053e-01 -1.655230075120925903e-01 2.245998531579971313e-01 -2.728952653706073761e-02 6.916768848896026611e-02 5.667745321989059448e-02 -3.087806701660156250e-01 -2.015247941017150879e-01 -9.602937847375869751e-02 -1.329314708709716797e-01 8.910170942544937134e-02 4.003393352031707764e-01 -1.916916072368621826e-01 -6.757766008377075195e-02 -1.931845396757125854e-01 2.101714164018630981e-01 -3.833760023117065430e-01 1.442542374134063721e-01 1.630827970802783966e-02 1.420633196830749512e-01 -5.729984864592552185e-02 1.768977344036102295e-01 1.526953466236591339e-02 2.336240559816360474e-01 1.479293704032897949e-01 3.313737362623214722e-02 9.950473159551620483e-02
-3.834186494350433350e-01 -9.577903151512145996e-02 5.043661966919898987e-02 -4.502857849001884460e-02 7.236678898334503174e-02 -1.179061532020568848e-01 -8.225789666175842285e-02 3.220292031764984131e-01 9.013878554105758667e-02 -6.236785277724266052e-02 1.736343801021575928e-01 -4.112524539232254028e-02 -3.986135423183441162e-01 -2.301685363054275513e-01 3.002983927726745605e-01 -1.021975204348564148e-01 3.938604891300201416e-01 2.363612689077854156e-02 -1.360505521297454834e-01 1.187415570020675659e-01 -7.030434906482696533e-02 -2.695693075656890869e-02 6.171930208802223206e-02 -7.639681547880172729e-02 7.871714979410171509e-02 1.964994221925735474e-01 1.249558385461568832e-02 -7.047704607248306274e-02 1.615156680345535278e-01 -7.065147906541824341e-02 -1.132303923368453979e-01 2.363214641809463501e-01
-2.448932379484176636e-01 9.171754866838455200e-02 -3.716292977333068848e-02 4.555988684296607971e-02 6.281715631484985352e-02 5.898288637399673462e-02 -1.382633298635482788e-01 3.656142950057983398e-01 1.957989856600761414e-02 -1.621478050947189331e-01 6.243110448122024536e-02 3.390610516071319580e-01 -1.848535239696502686e-01 -2.048151344060897827e-01 -4.031517729163169861e-02 1.190386414527893066e-01 2.494879513978958130e-01 2.088213339447975159e-02 2.094561932608485222e-03 -3.210387229919433594e-01 2.408362030982971191e-01 1.366029083728790283e-01 -1.127392575144767761e-01 2.407335117459297180e-02 2.034401446580886841e-01 -2.292898483574390411e-02 1.197965592145919800e-01 -3.876554667949676514e-01 6.983699649572372437e-02 -1.406363844871520996e-01 -1.822816580533981323e-01 1.018092632293701172e-01
1.624603718519210815e-01 -1.895188987255096436e-01 1.748472824692726135e-02 -1.739900559186935425e-01 1.300442125648260117e-02 8.929443359375000000e-02 4.699160344898700714e-03 -2.676878683269023895e-02 1.755109727382659912e-01 -7.498596608638763428e-02 -1.132119679823517799e-03 -2.765725553035736084e-01 -2.184250392019748688e-02 -6.325755268335342407e-02 -2.289148271083831787e-01 4.493652284145355225e-02 3.856398165225982666e-01 -1.869901120662689209e-01 -2.343487739562988281e-01 -1.223684623837471008e-01 2.234973460435867310e-01 -1.345297843217849731e-01 4.280592501163482666e-02 -1.158948391675949097e-01 3.654927611351013184e-01 -1.136941611766815186e-01 4.090172424912452698e-02 1.787251830101013184e-01 4.018060564994812012e-01 2.087155357003211975e-02 -1.887933909893035889e-01 1.089288443326950073e-01
-4.782273992896080017e-02 -2.043303661048412323e-02 -3.187669813632965088e-01 -4.842798039317131042e-02 -1.291467249393463135e-01 -1.603123545646667480e-02 3.116101026535034180e-02 7.103099673986434937e-02 1.050900900736451149e-03 -1.783469878137111664e-02 1.241874173283576965e-01 6.369186937808990479e-02 -2.622886002063751221e-01 -1.523810476064682007e-01 -1.359519213438034058e-01 1.255017071962356567e-01 6.300845146179199219e-01 -5.263479799032211304e-02 -3.911768272519111633e-02 -1.878025978803634644e-01 1.015148535370826721e-01 -2.809898257255554199e-01 7.454334199428558350e-02 8.264142274856567383e-02 3.153251111507415771e-01 1.532894819974899292e-01 1.826553978025913239e-02 5.154485255479812622e-02 1.088612675666809082e-01 -2.695157192647457123e-02 -1.258568931370973587e-02 2.178549319505691528e-01
-1.525607854127883911e-01 1.523780077695846558e-01 -2.179811298847198486e-01 -1.103258505463600159e-02 -1.252527832984924316e-01 6.341342628002166748e-02 -2.577525377273559570e-01 -9.555885195732116699e-02 6.319589167833328247e-02 2.451316416263580322e-01 4.853680357336997986e-02 -5.885393917560577393e-02 -3.970507979393005371e-01 2.055391222238540649e-01 -9.194634854793548584e-02 1.075912192463874817e-01 2.521077096462249756e-01 -2.522266805171966553e-01 -1.670574545860290527e-01 -2.295016497373580933e-01 -1.439905762672424316e-01 3.849563747644424438e-02 -4.707880690693855286e-02 7.830601185560226440e-02 -5.490271374583244324e-03 9.548494219779968262e-02 -1.782401949167251587e-01 1.888178139925003052e-01 1.670361757278442383e-01 7.176370918750762939e-02 -2.784497737884521484e-01 3.086889684200286865e-01
-2.336721569299697876e-01 2.708791494369506836e-01 4.808614403009414673e-02 2.352274507284164429e-01 -1.548999696969985962e-01 1.425031870603561401e-01 -4.141268145758658648e-04 -1.726137697696685791e-01 7.523368299007415771e-02 -5.741401761770248413e-02 1.759841921739280224e-03 -1.302004903554916382e-01 -1.437947005033493042e-01 2.973946034908294678e-01 2.282949350774288177e-02 6.841684132814407349e-02 4.709610641002655029e-01 -1.775411665439605713e-01 -2.308392077684402466e-01 -1.242466196417808533e-01 8.878207206726074219e-02 2.514892257750034332e-02 3.308400213718414307e-01 -1.941838115453720093e-02 1.914624273777008057e-01 1.422282774001359940e-02 -6.147980690002441406e-02 -9.841245412826538086e-02 2.191340029239654541e-01 7.751393318176269531e-02 6.216922029852867126e-02 2.267869263887405396e-01
-5.896508321166038513e-02 -1.588237732648849487e-01 -1.827328354120254517e-01 -1.321378052234649658e-01 3.390784859657287598e-01 1.319276243448257446e-01 -1.741602569818496704e-01 1.760420203208923340e-01 6.038500368595123291e-02 4.128625988960266113e-02 -9.264187514781951904e-02 -2.576101198792457581e-02 -3.955688476562500000e-01 -1.412519067525863647e-01 2.676029205322265625e-01 -1.955351531505584717e-01 2.295581102371215820e-01 -1.167899072170257568e-01 -1.063689216971397400e-01 -7.809987664222717285e-02 1.192983426153659821e-02 -1.990177333354949951e-01 -2.744393944740295410e-01 -1.243598610162734985e-01 7.161708921194076538e-02 2.495832890272140503e-01 6.835635006427764893e-02 -6.016120314598083496e-02 -1.382609307765960693e-01 1.105022206902503967e-01 -2.953389286994934082e-01 1.316331475973129272e-01
-4.125167801976203918e-02 9.227248840034008026e-03 -8.275619894266128540e-02 -9.293994866311550140e-03 1.865125447511672974e-01 2.422068268060684204e-02 -1.626743823289871216e-01 2.986102402210235596e-01 -4.656963795423507690e-02 -1.433494836091995239e-01 2.134627401828765869e-01 -1.121216081082820892e-02 -3.938121348619461060e-02 5.051807314157485962e-02 -2.335953712463378906e-02 2.448419481515884399e-01 3.394519984722137451e-01 1.342494487762451172e-01 -5.732355266809463501e-02 9.600747376680374146e-02 1.737852245569229126e-01 -1.187896430492401123e-01 -1.421974450349807739e-01 4.629324004054069519e-02 2.675703167915344238e-01 3.100609220564365387e-02 6.082931905984878540e-02 -6.142548471689224243e-02 2.519167363643646240e-01 5.613087415695190430e-01 -1.628425717353820801e-01 9.880448132753372192e-02
7.041352987289428711e-02 -1.834095567464828491e-01 1.366349458694458008e-01 -2.703359127044677734e-01 -1.267458796501159668e-01 2.865017652511596680e-01 -1.622635722160339355e-01 1.901271007955074310e-02 1.318589895963668823e-01 2.052334249019622803e-01 9.447935223579406738e-02 -1.471976041793823242e-01 -1.540598273277282715e-01 7.102588564157485962e-02 -1.422559767961502075e-01 -1.479420959949493408e-01 3.226273059844970703e-01 -2.779926359653472900e-02 -1.558502856642007828e-02 8.396995067596435547e-02 3.017821311950683594e-01 -5.117455869913101196e-02 -1.204956322908401489e-01 7.253716886043548584e-02 3.722884356975555420e-01 4.067297577857971191e-01 -6.823861598968505859e-02 2.703495696187019348e-02 1.895481534302234650e-02 3.162324801087379456e-02 -2.151446491479873657e-01 3.348052129149436951e-02
-1.258576214313507080e-01 3.188529610633850098e-01 -3.155648708343505859e-02 -1.709038764238357544e-02 2.600438520312309265e-02 2.493511587381362915e-01 -3.405179977416992188e-01 -1.724965721368789673e-01 1.108734086155891418e-01 3.244568109512329102e-01 8.667187392711639404e-02 9.496505558490753174e-02 -1.980891376733779907e-01 1.289750039577484131e-01 1.309379935264587402e-01 1.519191712141036987e-01 8.910698443651199341e-02 -4.817120730876922607e-02 -2.528782188892364502e-01 -1.389441192150115967e-01 4.432092234492301941e-02 1.625531762838363647e-01 3.138415515422821045e-01 1.374570876359939575e-01 2.131089866161346436e-01 1.292194128036499023e-01 1.464227288961410522e-01 -1.500809490680694580e-01 2.336665987968444824e-01 -7.990720868110656738e-02 -1.756229400634765625e-01 7.248084992170333862e-02
1.945308595895767212e-01 -9.076176583766937256e-02 1.663041766732931137e-03 -1.323609203100204468e-01 3.257839381694793701e-02 2.137892246246337891e-01 -1.261841803789138794e-01 1.557457745075225830e-01 -4.479956999421119690e-02 -3.514730557799339294e-02 1.599535942077636719e-01 -3.305514752864837646e-01 -1.048695370554924011e-01 -1.310549378395080566e-01 6.066257134079933167e-02 1.721456646919250488e-01 4.023008346557617188e-01 -2.338703870773315430e-01 -1.317623853683471680e-01 7.031139731407165527e-02 3.016733825206756592e-01 -3.006808459758758545e-01 1.769398748874664307e-01 9.220907092094421387e-02 2.687615156173706055e-01 -3.497031703591346741e-02 1.982376724481582642e-01 -1.721414923667907715e-02 1.756600290536880493e-02 2.453650236129760742e-01 -1.035059764981269836e-01 7.432475686073303223e-02
-1.466222256422042847e-01 4.835430160164833069e-02 1.440004706382751465e-01 -1.657288372516632080e-01 1.256563365459442139e-01 3.018207848072052002e-02 -2.088533639907836914e-01 -3.131373226642608643e-01 -5.472898110747337341e-02 1.402881145477294922e-01 3.719404637813568115e-01 -2.146966010332107544e-01 -1.192713454365730286e-01 -1.176023297011852264e-02 1.612459570169448853e-01 1.299332529306411743e-01 3.989371061325073242e-01 6.917294114828109741e-02 -2.756548486649990082e-02 8.055558055639266968e-02 -4.783206805586814880e-02 -4.311516135931015015e-02 -6.492506712675094604e-02 -3.852607682347297668e-02 2.189032435417175293e-01 -1.887092366814613342e-02 1.996868103742599487e-01 -1.200195550918579102e-01 1.204830110073089600e-01 2.457872331142425537e-01 -2.601090073585510254e-02 3.821513950824737549e-01
-2.579697668552398682e-01 -7.618869096040725708e-02 3.075960092246532440e-02 -9.892095625400543213e-02 -1.736569218337535858e-02 1.420413404703140259e-01 -7.359200716018676758e-02 -1.258763968944549561e-01 -1.456442326307296753e-01 -2.513400465250015259e-02 1.513362973928451538e-01 2.677077949047088623e-01 -3.004860877990722656e-01 2.654601037502288818e-01 6.631492823362350464e-02 -8.214714378118515015e-02 3.513624668121337891e-01 -1.282416582107543945e-01 -2.042969018220901489e-01 -3.768221735954284668e-01 9.161318093538284302e-02 6.512624770402908325e-02 2.710506319999694824e-01 -1.703324615955352783e-01 1.603236049413681030e-01 1.264374554157257080e-01 2.453832030296325684e-01 -1.455152630805969238e-01 -4.350307397544384003e-03 -5.436401814222335815e-02 1.346150785684585571e-01 6.271924823522567749e-02
1.332184225320816040e-01 -1.254978626966476440e-01 -1.932820677757263184e-01 -1.455128788948059082e-01 -1.499699652194976807e-01 1.471614390611648560e-01 -3.624327108263969421e-02 -4.853691905736923218e-02 4.197064936161041260e-01 5.385766923427581787e-02 1.665418297052383423e-01 -1.231829598546028137e-01 -1.130686178803443909e-01 -6.804461032152175903e-02 6.210095807909965515e-02 -1.107323989272117615e-01 2.906614243984222412e-01 -3.494960665702819824e-01 -8.091773092746734619e-02 -6.164116319268941879e-03 3.059020340442657471e-01 1.770974881947040558e-02 -5.275696516036987305e-02 -7.113284897059202194e-03 1.897843033075332642e-01 2.713144719600677490e-01 -1.253133453428745270e-02 -2.036844789981842041e-01 1.329561620950698853e-01 1.105170026421546936e-01 -2.986760735511779785e-01 -1.560235619544982910e-01
-1.605893373489379883e-01 -3.384819254279136658e-02 -5.944185703992843628e-02 -2.731496393680572510e-01 1.107767149806022644e-01 1.491791605949401855e-01 -9.190651774406433105e-02 -1.431586295366287231e-01 2.173849642276763916e-01 4.497078433632850647e-02 -3.570825606584548950e-02 -2.696888148784637451e-02 -2.408613115549087524e-01 1.955883800983428955e-01 -1.897035390138626099e-01 1.245161294937133789e-01 9.635952115058898926e-02 -1.108235400170087814e-02 -2.162753939628601074e-01 -3.533472120761871338e-01 2.106508016586303711e-01 1.402187049388885498e-01 2.366114705801010132e-01 -3.165251761674880981e-02 1.823553740978240967e-01 1.456572115421295166e-01 2.298525422811508179e-01 -1.180938035249710083e-01 3.293767869472503662e-01 3.105165660381317139e-01 -3.777536377310752869e-02 -5.262016132473945618e-02
-3.190880715847015381e-01 4.928852617740631104e-02 -1.516393721103668213e-01 -9.764051437377929688e-02 -7.132216542959213257e-02 1.860002726316452026e-01 -2.276596240699291229e-02 -1.607708930969238281e-01 -2.231473335996270180e-03 3.161822259426116943e-01 -2.210290916264057159e-02 7.684716582298278809e-02 4.875764995813369751e-02 1.054173484444618225e-01 1.940344125032424927e-01 3.272673860192298889e-02 4.675741791725158691e-01 -3.463467061519622803e-01 -2.979907095432281494e-01 6.231063604354858398e-02 8.328923583030700684e-02 -1.234308481216430664e-01 7.377226650714874268e-02 8.157825469970703125e-02 -3.510189009830355644e-03 -2.777290940284729004e-01 1.041933819651603699e-01 6.744284182786941528e-02 2.249670326709747314e-01 1.025452241301536560e-01 -1.013101264834403992e-01 9.551754593849182129e-02
-1.399592608213424683e-01 1.347655504941940308e-01 -1.006496846675872803e-01 -1.268333643674850464e-01 -1.379171460866928101e-01 2.220581620931625366e-01 3.684639185667037964e-02 9.516447782516479492e-02 3.191510587930679321e-02 -1.521857082843780518e-01 -2.047320604324340820e-01 3.492861390113830566e-01 6.612595915794372559e-02 1.925177425146102905e-01 1.733450889587402344e-01 2.163646519184112549e-01 1.149979457259178162e-01 -2.909371852874755859e-01 -2.016576528549194336e-01 -1.492559164762496948e-01 2.558602094650268555e-01 -1.137390434741973877e-01 1.142740324139595032e-01 -1.104617416858673096e-01 3.399519026279449463e-01 -2.307440936565399170e-01 2.187214642763137817e-01 -8.547220379114151001e-03 1.155395656824111938e-01 7.990810275077819824e-02 -1.965862810611724854e-01 1.063864380121231079e-01
1.928099393844604492e-01 4.911083728075027466e-02 -9.405610710382461548e-02 -2.996924519538879395e-01 1.050742566585540771e-01 -2.159690260887145996e-01 -2.423214316368103027e-01 5.039804801344871521e-02 -1.873252727091312408e-02 -9.794112294912338257e-02 1.599519848823547363e-01 5.701537802815437317e-02 -3.064042627811431885e-01 1.037855595350265503e-01 -3.979311138391494751e-02 1.788927428424358368e-02 2.782476842403411865e-01 5.766222253441810608e-02 -7.873551547527313232e-02 -3.101960122585296631e-01 3.522959053516387939e-01 -1.882728338241577148e-01 -1.551117151975631714e-01 9.905048459768295288e-02 -4.241396673023700714e-03 5.977961793541908264e-02 1.833629794418811798e-02 -7.931039482355117798e-02 1.530374139547348022e-01 5.845572054386138916e-02 -3.802947402000427246e-01 1.979741156101226807e-01
-4.617964848875999451e-02 8.094665594398975372e-03 1.977918297052383423e-01 3.692158684134483337e-02 -1.881849169731140137e-01 3.647783994674682617e-01 -3.137142360210418701e-01 2.623792551457881927e-02 3.114081025123596191e-01 1.761186518706381321e-03 -6.831567734479904175e-02 1.169363483786582947e-01 -1.799290478229522705e-01 -1.716526784002780914e-02 8.075949549674987793e-02 3.132013678550720215e-01 3.083495497703552246e-01 -1.314434111118316650e-01 3.101084008812904358e-02 2.585458382964134216e-02 -1.978090219199657440e-02 -1.847368180751800537e-01 -1.443772614002227783e-01 -4.866269230842590332e-02 8.242757618427276611e-02 1.537951380014419556e-01 3.514851331710815430e-01 -2.787312567234039307e-01 1.696138978004455566e-01 2.766244485974311829e-02 4.382636398077011108e-02 4.770509153604507446e-02
-6.161747872829437256e-02 -1.992212235927581787e-01 -3.482496440410614014e-01 -1.433409191668033600e-02 8.871562778949737549e-02 2.458843737840652466e-01 -2.322362065315246582e-01 5.162572022527456284e-03 -9.025225043296813965e-02 -9.477570652961730957e-02 7.759583741426467896e-02 2.535669878125190735e-02 1.779529750347137451e-01 3.164952695369720459e-01 7.334022969007492065e-02 5.132536590099334717e-02 3.930424153804779053e-01 -2.541463263332843781e-02 -2.732973992824554443e-01 -2.211679816246032715e-01 1.283777058124542236e-01 1.225898973643779755e-02 -1.002355944365262985e-02 -6.887973099946975708e-02 6.196360103785991669e-03 -9.637335687875747681e-02 -4.301546886563301086e-02 -2.531823515892028809e-01 1.663124710321426392e-01 3.722313344478607178e-01 6.950518488883972168e-02 -5.063219740986824036e-02
-8.793504536151885986e-02 1.252029538154602051e-01 -1.470660418272018433e-01 8.805733919143676758e-02 5.042253807187080383e-02 1.805697232484817505e-01 -2.462316071614623070e-03 -1.670385710895061493e-02 3.358384594321250916e-02 -1.900990456342697144e-01 -1.504121720790863037e-02 -6.365480273962020874e-02 -2.048082053661346436e-01 2.703348994255065918e-01 -4.872941598296165466e-02 5.905869230628013611e-02 5.801516771316528320e-01 -1.694911718368530273e-01 -2.377285808324813843e-01 -6.050403788685798645e-02 8.605030924081802368e-02 1.648545414209365845e-01 1.879847198724746704e-01 5.228377506136894226e-02 -6.961007416248321533e-02 1.153603270649909973e-01 6.986912339925765991e-02 -1.210184320807456970e-01 3.484787046909332275e-01 -4.179905354976654053e-02 5.737776681780815125e-02 2.950471937656402588e-01
-1.391810923814773560e-01 -7.391920685768127441e-02 -1.904010474681854248e-01 -2.318250760436058044e-02 1.011409908533096313e-01 5.660352855920791626e-02 6.938762962818145752e-02 -2.027963846921920776e-01 1.326501667499542236e-01 -6.869702041149139404e-02 -9.225859493017196655e-02 -8.765936642885208130e-02 -2.188844382762908936e-01 2.658956348896026611e-01 2.923543006181716919e-02 3.520590662956237793e-01 3.757743537425994873e-02 -6.647051125764846802e-02 -1.413790881633758545e-01 -2.628798186779022217e-01 9.386971592903137207e-02 1.713531017303466797e-01 2.446225434541702271e-01 -1.880119442939758301e-01 2.624821662902832031e-01 -2.122349739074707031e-01 9.489061683416366577e-02 9.925350546836853027e-03 2.418477684259414673e-01 2.137607783079147339e-01 -1.268308609724044800e-01 3.542287945747375488e-01
7.437354326248168945e-02 -2.538706660270690918e-01 -3.037669658660888672e-01 1.246194839477539062e-01 2.879107594490051270e-01 6.962097436189651489e-02 4.309512302279472351e-02 3.008909821510314941e-01 3.013740479946136475e-01 1.950924694538116455e-01 2.107242941856384277e-01 -9.363103657960891724e-02 -1.700854897499084473e-01 6.952590309083461761e-03 2.318575382232666016e-01 1.242516282945871353e-02 2.532666027545928955e-01 -2.559721767902374268e-01 1.053788140416145325e-02 -8.762364089488983154e-02 1.746607869863510132e-01 3.276421921327710152e-03 2.210903614759445190e-01 -1.956698447465896606e-01 4.300890490412712097e-02 1.893803626298904419e-01 -7.745031267404556274e-02 -1.700328313745558262e-03 8.026444166898727417e-02 2.193669080734252930e-01 -1.539906114339828491e-01 3.644176467787474394e-04
-1.514297872781753540e-01 -6.729218363761901855e-02 2.290569990873336792e-01 -2.387255802750587463e-02 8.896665275096893311e-02 9.311623126268386841e-02 -3.909685835242271423e-02 1.465747058391571045e-01 -1.754313558340072632e-01 -9.983478486537933350e-02 7.030735909938812256e-02 -6.895016878843307495e-02 1.027006655931472778e-02 1.891326755285263062e-01 1.434275060892105103e-01 3.594005107879638672e-01 8.930441737174987793e-02 -3.913120925426483154e-02 -2.141642570495605469e-01 -3.543293178081512451e-01 1.564270257949829102e-01 -3.346872702240943909e-02 8.328251540660858154e-02 -1.430850923061370850e-01 1.227293834090232849e-01 5.061618611216545105e-02 9.249447286128997803e-02 -3.351509273052215576e-01 4.438856542110443115e-01 2.627963423728942871e-01 -5.243902280926704407e-02 -5.074520781636238098e-02
1.802425831556320190e-01 -8.845833688974380493e-02 -5.635492503643035889e-02 -2.007112652063369751e-01 -1.661800593137741089e-01 1.814096271991729736e-01 -9.237653762102127075e-02 1.174392253160476685e-01 -1.082897782325744629e-01 1.742575317621231079e-01 4.217524826526641846e-02 -1.998664736747741699e-01 -3.421925604343414307e-01 -2.090697884559631348e-01 -3.948956727981567383e-02 2.190117090940475464e-01 4.978704452514648438e-01 -8.202412724494934082e-02 -2.001897199079394341e-03 -1.244070753455162048e-01 3.766366094350814819e-02 -2.286924570798873901e-01 1.874374300241470337e-01 -1.157994121313095093e-01 2.665829956531524658e-01 -1.180317550897598267e-01 1.924229711294174194e-01 -1.185312271118164062e-01 -3.342214971780776978e-02 1.239321157336235046e-01 -3.299161791801452637e-02 1.150775551795959473e-01
8.867105096578598022e-02 1.005220562219619751e-01 2.720247507095336914e-01 -8.794084191322326660e-02 -7.334107905626296997e-02 -5.200861394405364990e-02 -1.607013493776321411e-01 9.746736288070678711e-02 1.626266911625862122e-02 -1.381867378950119019e-01 8.111780881881713867e-02 1.152864936739206314e-02 -5.745705589652061462e-02 -1.930065453052520752e-01 2.859024107456207275e-01 3.619034290313720703e-01 2.331625819206237793e-01 -1.243803277611732483e-01 -1.806395947933197021e-01 -3.370493352413177490e-01 2.434275150299072266e-01 -6.970249116420745850e-02 -1.523460000753402710e-01 9.903731197118759155e-02 1.434221714735031128e-01 2.864061295986175537e-01 1.211757808923721313e-01 -3.045709431171417236e-01 1.746613383293151855e-01 -5.065789818763732910e-02 -1.449684202671051025e-01 1.474702637642621994e-02
-2.217674627900123596e-02 -8.300200849771499634e-02 5.735104903578758240e-02 -1.018514335155487061e-01 -3.686378523707389832e-02 1.408983170986175537e-01 -9.224538505077362061e-02 1.207115054130554199e-01 9.868023544549942017e-02 2.097579687833786011e-01 5.050765275955200195e-01 2.625465020537376404e-02 2.488633804023265839e-02 -1.556575447320938110e-01 3.494221270084381104e-01 6.455338001251220703e-02 2.412818074226379395e-01 1.288160234689712524e-01 1.266224980354309082e-01 -9.315032511949539185e-02 -1.372922398149967194e-02 1.556102037429809570e-01 -1.347787827253341675e-01 -2.909539341926574707e-01 3.866665661334991455e-01 -8.369304239749908447e-03 -5.127147957682609558e-02 -8.276347815990447998e-02 -1.658333837985992432e-02 1.272491812705993652e-01 -1.421825438737869263e-01 2.270214855670928955e-01
-1.798289865255355835e-01 -2.921830676496028900e-02 1.193699687719345093e-01 -3.151959925889968872e-02 3.191933035850524902e-01 1.859669536352157593e-01 6.450650840997695923e-02 -1.133719533681869507e-01 2.323906570672988892e-01 1.795385628938674927e-01 -8.710516244173049927e-02 -4.800753295421600342e-02 -1.984776109457015991e-01 -6.300222873687744141e-02 -1.031640567816793919e-03 6.089843437075614929e-02 2.612041532993316650e-01 -4.088101089000701904e-01 -2.317752093076705933e-01 -4.626991227269172668e-02 1.632514894008636475e-01 -8.494308590888977051e-02 -1.848296374082565308e-01 -1.901209801435470581e-01 2.141193896532058716e-01 -2.084250152111053467e-01 -5.222934111952781677e-02 -1.896800100803375244e-01 5.832085758447647095e-02 -2.675651758909225464e-02 -2.853941321372985840e-01 2.143105566501617432e-01
-3.608151972293853760e-01 9.003078937530517578e-02 -9.492349624633789062e-02 5.043163523077964783e-02 -1.514274440705776215e-02 1.904135197401046753e-01 4.443357512354850769e-02 2.895384430885314941e-01 6.236014515161514282e-02 7.452034950256347656e-02 -2.756368555128574371e-02 -2.599039971828460693e-01 -4.044025763869285583e-02 -7.809779793024063110e-02 3.077518343925476074e-01 1.374216377735137939e-01 1.734753698110580444e-01 5.724890530109405518e-02 -6.342510133981704712e-02 -7.389964908361434937e-02 4.261428415775299072e-01 -1.180932521820068359e-01 -6.571751087903976440e-02 1.538769304752349854e-01 -6.911029666662216187e-02 5.190538614988327026e-02 2.651507556438446045e-01 -1.205894276499748230e-01 2.987464368343353271e-01 2.182672917842864990e-01 -1.821322888135910034e-01 -1.413421006873250008e-03
-1.927955597639083862e-01 -2.903319001197814941e-01 9.007531404495239258e-02 -8.289335668087005615e-02 1.229114551097154617e-02 1.823555082082748413e-01 5.242695659399032593e-02 6.958585232496261597e-02 3.244142234325408936e-01 1.004308983683586121e-01 1.471744943410158157e-02 -3.466643975116312504e-04 -2.403318695724010468e-02 -9.735642932355403900e-03 1.827027089893817902e-02 1.011942625045776367e-01 1.376113742589950562e-01 -3.508091270923614502e-01 -1.501582711935043335e-01 -9.900516271591186523e-02 7.085892558097839355e-02 -1.704916507005691528e-01 -1.251566708087921143e-01 -1.046392694115638733e-02 3.178273439407348633e-01 3.114276826381683350e-01 -1.685477346181869507e-01 -2.741470932960510254e-01 9.002054482698440552e-02 -5.298343673348426819e-02 -3.667869269847869873e-01 -1.566437929868698120e-01
-1.347630620002746582e-01 -1.660077273845672607e-01 2.464796416461467743e-02 -2.925186231732368469e-02 2.305857688188552856e-01 1.848945617675781250e-01 7.789496332406997681e-02 1.370566785335540771e-01 1.498662829399108887e-01 7.171876728534698486e-02 -8.005235344171524048e-02 -3.109790757298469543e-02 -4.522360488772392273e-02 -2.290327474474906921e-02 3.893097117543220520e-02 1.620266884565353394e-01 2.644309997558593750e-01 -4.940899312496185303e-01 -2.158136665821075439e-01 5.557069182395935059e-02 2.316054850816726685e-01 -1.608488261699676514e-01 -2.198320478200912476e-01 -6.858260836452245712e-03 1.811244487762451172e-01 5.317135155200958252e-02 -1.508769243955612183e-01 -1.116297245025634766e-01 -1.056633815169334412e-01 -1.765248924493789673e-02 -3.665072917938232422e-01 2.589040696620941162e-01
-4.597311094403266907e-02 1.094862446188926697e-01 2.135206758975982666e-02 -7.240542024374008179e-02 1.205579861998558044e-01 5.009835585951805115e-02 -1.737641245126724243e-01 1.234419271349906921e-01 -9.622928500175476074e-02 -2.613011300563812256e-01 1.671538352966308594e-01 -7.483696192502975464e-02 -1.736578345298767090e-01 3.897337242960929871e-02 5.761525407433509827e-02 3.728176653385162354e-01 4.552156329154968262e-01 2.853727042675018311e-01 1.452756524085998535e-01 -7.992351800203323364e-02 8.372963219881057739e-02 -1.081365495920181274e-01 -1.353671550750732422e-01 -7.710158824920654297e-02 2.197084873914718628e-01 -7.968231290578842163e-02 1.220492050051689148e-01 -3.482197225093841553e-02 1.383879631757736206e-01 3.667310476303100586e-01 -1.815677583217620850e-01 1.272518932819366455e-01
-2.104748487472534180e-01 2.407097369432449341e-01 -1.077041178941726685e-01 -3.086440861225128174e-01 1.115903258323669434e-01 2.340570390224456787e-01 1.009063646197319031e-01 1.406653076410293579e-01 1.375163197517395020e-01 7.878019474446773529e-03 7.807172834873199463e-02 -1.167249307036399841e-01 -6.099238619208335876e-02 1.876363903284072876e-01 -1.180547177791595459e-01 -1.294770687818527222e-01 1.594262272119522095e-01 2.379601895809173584e-01 -2.580519616603851318e-01 -6.986680626869201660e-02 2.990161180496215820e-01 6.542468816041946411e-02 6.851145997643470764e-03 -7.943431288003921509e-02 7.584918290376663208e-02 -1.096506565809249878e-01 3.563930690288543701e-01 -9.864911437034606934e-02 1.344051659107208252e-01 2.730943495407700539e-03 -2.271478474140167236e-01 3.280525207519531250e-01
-1.412274986505508423e-01 -5.717565119266510010e-02 1.273219436407089233e-01 -1.319173723459243774e-01 1.850213855504989624e-01 -9.503805078566074371e-03 -8.251635730266571045e-02 5.099666118621826172e-02 2.201345562934875488e-01 1.385661959648132324e-01 1.580623090267181396e-01 1.068347096443176270e-01 -3.858522772789001465e-01 9.843938052654266357e-02 -2.155656516551971436e-01 7.191647589206695557e-02 1.184995397925376892e-01 -3.681417405605316162e-01 -2.293906807899475098e-01 -1.176241338253021240e-01 2.142636030912399292e-01 9.942158125340938568e-03 2.305909432470798492e-02 -2.168688625097274780e-01 3.989966809749603271e-01 -6.850304454565048218e-02 -4.323155060410499573e-02 -2.813377790153026581e-02 5.472332984209060669e-02 -1.647071391344070435e-01 -1.564392745494842529e-01 2.332906275987625122e-01
5.483553558588027954e-02 -2.631458938121795654e-01 1.043475493788719177e-01 9.006642550230026245e-02 1.562625020742416382e-01 1.463150531053543091e-01 -7.864379882812500000e-02 1.186830103397369385e-01 2.404037117958068848e-01 1.351197957992553711e-01 1.456651538610458374e-01 -1.048947591334581375e-02 -1.542821824550628662e-01 -4.738274216651916504e-02 -9.427954256534576416e-02 4.820922762155532837e-02 3.348041474819183350e-01 -3.812605440616607666e-01 -2.198579609394073486e-01 6.512162834405899048e-02 1.543433815240859985e-01 4.978693276643753052e-02 -1.684208512306213379e-01 -2.142089456319808960e-01 2.745934426784515381e-01 -1.443461626768112183e-01 2.795777656137943268e-02 -2.191730141639709473e-01 2.220785617828369141e-01 1.889840327203273773e-02 -1.036658361554145813e-01 3.032290041446685791e-01
7.182990759611129761e-02 -4.460658133029937744e-02 7.958821952342987061e-02 -2.688849866390228271e-01 -2.896479964256286621e-01 1.533414572477340698e-01 -6.189950928092002869e-02 4.320629313588142395e-02 -1.512361224740743637e-02 3.122204244136810303e-01 1.267289519309997559e-01 1.926584392786026001e-01 -1.028235778212547302e-01 -7.553195208311080933e-02 -2.555353641510009766e-01 8.543564379215240479e-02 2.931027710437774658e-01 -1.909521669149398804e-01 -1.105397492647171021e-01 -1.421759426593780518e-01 1.715431213378906250e-01 -1.265683025121688843e-01 -1.956745088100433350e-01 -1.837144047021865845e-01 -1.556503213942050934e-02 -5.361429974436759949e-02 9.737838990986347198e-03 -6.315627694129943848e-02 3.029828965663909912e-01 3.701857626438140869e-01 -1.866883337497711182e-01 1.347819715738296509e-01
-1.057830676436424255e-01 -2.119367718696594238e-01 -2.030357867479324341e-01 -2.652922570705413818e-01 -2.477451562881469727e-01 1.057408899068832397e-01 -6.764230877161026001e-02 -9.603986889123916626e-02 -1.213945597410202026e-01 3.072685599327087402e-01 1.038662567734718323e-01 -2.189115881919860840e-01 -2.337336838245391846e-01 2.530906200408935547e-01 2.596572041511535645e-01 1.364255398511886597e-01 1.739451736211776733e-01 1.813291907310485840e-01 9.409030526876449585e-02 -7.951647043228149414e-02 1.320068687200546265e-01 -4.583136178553104401e-03 -2.405232042074203491e-01 7.969915866851806641e-02 -4.927187412977218628e-02 9.567840956151485443e-03 7.496438175439834595e-02 -1.143603771924972534e-01 1.684080660343170166e-01 1.025370210409164429e-01 -3.771914541721343994e-01 1.049825325608253479e-01
-3.238334953784942627e-01 1.766349226236343384e-01 -2.381235212087631226e-01 -1.174519062042236328e-01 -1.837003529071807861e-01 2.585099451243877411e-02 -2.911497950553894043e-01 7.440435141324996948e-02 -2.154220081865787506e-02 -1.268201172351837158e-01 1.701357960700988770e-01 1.268278528004884720e-02 -2.834480404853820801e-01 7.984375208616256714e-02 1.110969930887222290e-01 -7.438077591359615326e-03 -4.320356994867324829e-02 -1.790494769811630249e-01 -1.826178282499313354e-01 -1.520477682352066040e-01 -5.551679804921150208e-02 7.191308587789535522e-02 -4.731490835547447205e-02 -1.957129538059234619e-01 1.163902059197425842e-01 -1.947392672300338745e-01 5.353148654103279114e-02 -1.412571966648101807e-01 -4.840449616312980652e-02 -1.903082877397537231e-01 -2.161762416362762451e-01 4.745262563228607178e-01
-5.534094944596290588e-02 -1.144998222589492798e-01 -8.175712823867797852e-02 -9.065247327089309692e-02 3.239685893058776855e-01 3.064765930175781250e-01 -3.914967477321624756e-01 3.324670717120170593e-02 1.542557328939437866e-01 2.330749994143843651e-03 1.373389363288879395e-01 5.855676159262657166e-02 -2.254929542541503906e-01 -9.356413036584854126e-02 2.028839290142059326e-01 2.154056876897811890e-01 1.250419169664382935e-01 1.512332558631896973e-01 -2.778584063053131104e-01 -2.607766389846801758e-01 -6.566074676811695099e-03 -1.386311948299407959e-01 -8.389950543642044067e-02 -2.040012627840042114e-01 1.089211702346801758e-01 -3.305432498455047607e-01 1.475729346275329590e-01 5.240833852440118790e-03 4.212769120931625366e-02 1.067645624279975891e-01 -1.101099625229835510e-01 5.052727460861206055e-02
1.964439265429973602e-02 -1.692797094583511353e-01 7.445623725652694702e-02 -7.061500847339630127e-02 -8.523388952016830444e-02 -2.661070786416530609e-02 -8.598664402961730957e-02 1.169623136520385742e-01 -1.170196533203125000e-01 -5.578728392720222473e-02 1.288218200206756592e-01 4.808443039655685425e-02 -4.658313989639282227e-01 6.445332616567611694e-02 2.432988286018371582e-01 -1.756885498762130737e-01 4.259402453899383545e-01 -1.138834655284881592e-02 -1.968679875135421753e-01 -2.321774810552597046e-01 1.147609427571296692e-01 -2.080385535955429077e-01 -9.768157452344894409e-02 -5.993225146085023880e-03 -5.479395017027854919e-02 1.081048324704170227e-01 -9.000849910080432892e-03 4.421443119645118713e-02 1.639670729637145996e-01 1.756711006164550781e-01 -4.119883775711059570e-01 -1.915989210829138756e-03
-2.039271444082260132e-01 2.265781313180923462e-01 -1.955602467060089111e-01 7.451507449150085449e-02 -1.658445224165916443e-02 1.293628364801406860e-01 -1.392996907234191895e-01 1.054178997874259949e-01 -1.637632846832275391e-01 1.215227842330932617e-01 1.725608110427856445e-01 1.524519026279449463e-01 -6.210241913795471191e-01 -6.791332736611366272e-03 -6.688494235277175903e-02 4.780381172895431519e-02 2.441764622926712036e-01 -5.502380058169364929e-02 -1.234052032232284546e-01 -2.222047448158264160e-01 9.904057532548904419e-02 5.364522710442543030e-02 -1.231831237673759460e-01 1.770645827054977417e-01 6.492451578378677368e-02 -1.168970763683319092e-01 5.867570266127586365e-02 1.299635320901870728e-01 2.401543557643890381e-01 1.094117611646652222e-01 -1.806641072034835815e-01 4.131780192255973816e-02
-3.664186298847198486e-01 -2.423439472913742065e-01 3.619290515780448914e-02 -9.709406644105911255e-02 2.447109818458557129e-01 6.165905389934778214e-03 -5.390993952751159668e-01 -6.993304193019866943e-02 1.184475496411323547e-01 1.738683730363845825e-01 9.004474431276321411e-02 7.733637094497680664e-02 -7.136230915784835815e-02 1.176784634590148926e-01 1.519813388586044312e-01 2.383456379175186157e-01 3.450064957141876221e-01 -2.486705780029296875e-02 2.675651013851165771e-02 -4.294881969690322876e-02 1.550139337778091431e-01 -3.239633515477180481e-02 -1.497395336627960205e-01 -2.389280498027801514e-02 5.807033181190490723e-02 -2.414911985397338867e-02 -1.685471087694168091e-02 1.397548317909240723e-01 2.293525636196136475e-01 -1.548156291246414185e-01 -1.102406978607177734e-01 -2.929593808948993683e-02
-1.538704633712768555e-01 -3.244492784142494202e-02 1.362293213605880737e-01 -1.311366111040115356e-01 1.043471619486808777e-01 3.422937542200088501e-02 -3.474302291870117188e-01 1.051246598362922668e-01 3.090854361653327942e-02 -1.474293768405914307e-01 1.464991271495819092e-01 -5.047631449997425079e-03 -4.913611710071563721e-01 1.920553445816040039e-01 -8.971443027257919312e-02 1.193245872855186462e-01 -1.772528514266014099e-02 2.287757545709609985e-01 -1.059389635920524597e-01 -3.051907718181610107e-01 2.158845365047454834e-01 -7.322271168231964111e-02 -5.214878544211387634e-02 -1.603178381919860840e-01 2.380209714174270630e-01 2.565857768058776855e-01 1.108767390251159668e-01 -2.254454493522644043e-01 9.315925091505050659e-02 6.623111665248870850e-02 9.931690059602260590e-03 1.213732659816741943e-01
7.998339086771011353e-02 -2.032460868358612061e-01 1.671033650636672974e-01 -3.107335865497589111e-01 -1.064389497041702271e-01 1.317343860864639282e-01 -1.995573043823242188e-01 5.338041856884956360e-02 2.675755620002746582e-01 1.740154623985290527e-01 1.577993631362915039e-01 -2.524696104228496552e-02 -1.733368933200836182e-01 6.319495290517807007e-02 -1.458518505096435547e-01 -9.246778488159179688e-02 3.099968731403350830e-01 1.658962853252887726e-02 2.861247770488262177e-02 1.407760530710220337e-01 2.416025996208190918e-01 -5.117734149098396301e-02 -7.711198925971984863e-02 -2.954439818859100342e-02 4.829928874969482422e-01 1.918336749076843262e-01 -1.865153908729553223e-01 -8.735897392034530640e-02 5.665081739425659180e-02 3.605513274669647217e-02 -1.443637907505035400e-01 2.061760872602462769e-01
-1.752357482910156250e-01 4.388069361448287964e-02 -3.817833960056304932e-02 -1.938746720552444458e-01 1.545925345271825790e-02 -9.008707106113433838e-02 -2.329904139041900635e-01 2.948510274291038513e-02 -4.322478920221328735e-02 -1.280827224254608154e-01 3.578942269086837769e-02 2.637440711259841919e-02 -2.217659354209899902e-01 -7.024890929460525513e-02 2.064515054225921631e-01 -1.218016818165779114e-02 4.745552316308021545e-02 3.802379220724105835e-02 -6.404022220522165298e-03 -2.102348655462265015e-01 2.661323845386505127e-01 -3.533038496971130371e-01 1.974451094865798950e-01 -1.569158397614955902e-02 -1.085606291890144348e-01 8.151035755872726440e-02 1.499559432268142700e-01 -2.097907662391662598e-01 1.986195296049118042e-01 1.083741039037704468e-01 -1.269063949584960938e-01 5.591341257095336914e-01
-1.270859837532043457e-01 1.554491817951202393e-01 -1.936753392219543457e-01 -5.258285999298095703e-02 -2.310981750488281250e-01 3.887811899185180664e-01 -3.165894746780395508e-01 2.726450860500335693e-01 1.221920475363731384e-01 1.716180704534053802e-02 -5.267043784260749817e-02 -1.600706018507480621e-02 -2.739441096782684326e-01 1.610341668128967285e-01 1.026737876236438751e-02 -4.982881993055343628e-02 3.251791596412658691e-01 -1.201680451631546021e-01 -9.157489985227584839e-02 2.268233336508274078e-02 -1.700527667999267578e-01 -1.545813828706741333e-01 -1.221515759825706482e-01 3.233597055077552795e-02 2.858128845691680908e-01 5.154265835881233215e-02 3.117850720882415771e-01 -1.191820874810218811e-01 8.964117616415023804e-02 5.497971922159194946e-02 -1.797033473849296570e-02 1.160317063331604004e-01
-1.478357166051864624e-01 -9.993400424718856812e-02 1.538142710924148560e-01 -1.664332896471023560e-01 1.156943961977958679e-01 1.180143430829048157e-01 6.775070726871490479e-02 -9.336758404970169067e-02 8.836917579174041748e-02 5.430926010012626648e-02 1.726126819849014282e-01 -6.754770129919052124e-02 -3.632319867610931396e-01 3.506095707416534424e-02 -1.536637395620346069e-01 -2.399321086704730988e-02 1.365330219268798828e-01 -3.341206312179565430e-01 -1.233093887567520142e-01 -2.289769425988197327e-02 2.567698061466217041e-01 -1.166302245110273361e-02 -1.420743316411972046e-01 -3.155719935894012451e-01 3.105695843696594238e-01 -1.168497949838638306e-01 2.572918683290481567e-02 -1.781697571277618408e-01 1.340498477220535278e-01 -1.833323687314987183e-01 -2.440552115440368652e-01 2.969942986965179443e-01
1.679103672504425049e-01 -2.016876786947250366e-01 -7.534630596637725830e-02 1.197626441717147827e-01 -4.202901199460029602e-02 1.106602549552917480e-01 -2.887966334819793701e-01 6.120458245277404785e-02 2.790251374244689941e-01 1.878878027200698853e-01 1.965193599462509155e-01 -1.204485073685646057e-01 3.213133430108428001e-03 6.769654806703329086e-03 -1.980382800102233887e-01 9.559274464845657349e-02 2.652871310710906982e-01 -1.405542790889739990e-01 -2.786365449428558350e-01 -2.708306163549423218e-02 1.256527602672576904e-01 -2.148219048976898193e-01 -1.719818264245986938e-01 -2.897432446479797363e-01 1.907417476177215576e-01 1.904696822166442871e-01 3.872640896588563919e-03 -3.261246383190155029e-01 1.703592538833618164e-01 -7.748667150735855103e-02 -4.989477992057800293e-02 1.863563358783721924e-01
-2.126660048961639404e-01 -1.490498483180999756e-01 2.997604608535766602e-01 -2.848390340805053711e-01 2.024414390325546265e-02 2.741898596286773682e-01 -2.100771963596343994e-01 1.128894984722137451e-01 2.099419571459293365e-02 1.083637773990631104e-01 2.016185373067855835e-01 -9.574272483587265015e-02 -2.752405963838100433e-02 -2.533482909202575684e-01 3.158663213253021240e-01 3.674396574497222900e-01 3.405428528785705566e-01 8.474244922399520874e-02 -7.850284129381179810e-02 -2.396773397922515869e-01 -3.692632541060447693e-03 9.035965800285339355e-02 -1.102052628993988037e-01 -8.563233166933059692e-02 -2.556780911982059479e-02 2.434719726443290710e-02 -7.750054821372032166e-03 -9.418357163667678833e-02 2.694826573133468628e-02 -3.732831450179219246e-03 -1.796487718820571899e-01 -9.883718937635421753e-02
-7.075069844722747803e-02 -1.102165952324867249e-01 -2.465471178293228149e-01 -2.065588384866714478e-01 3.720692098140716553e-01 2.758224606513977051e-01 -9.088972955942153931e-02 -1.297019305638968945e-03 8.776950091123580933e-02 1.295553985983133316e-02 4.514652490615844727e-02 1.310806870460510254e-01 -2.414309084415435791e-01 -1.353100985288619995e-01 1.883215755224227905e-01 -3.512272983789443970e-02 2.223501056432723999e-01 -1.456106752157211304e-01 -9.424640238285064697e-02 1.940904855728149414e-01 3.741800785064697266e-01 -5.309492349624633789e-02 -2.700576782226562500e-01 3.370962664484977722e-02 -2.081678248941898346e-02 -1.257074028253555298e-01 -1.998149231076240540e-02 -7.239750772714614868e-02 8.801306784152984619e-02 3.416256904602050781e-01 -1.029011011123657227e-01 1.588024049997329712e-01
1.667175590991973877e-01 1.585600525140762329e-01 -7.186119258403778076e-02 -2.423986643552780151e-01 3.383126854896545410e-02 -3.133616968989372253e-02 -1.185660809278488159e-01 -8.663296699523925781e-02 -1.904333755373954773e-02 -9.726840257644653320e-02 1.363017410039901733e-01 -1.653195023536682129e-01 -1.914081871509552002e-01 -2.202666252851486206e-01 6.235203146934509277e-02 2.450028806924819946e-01 3.075986802577972412e-01 -8.433538675308227539e-02 1.131974812597036362e-02 -1.514712870121002197e-01 1.557647585868835449e-01 -1.715245097875595093e-01 1.346751004457473755e-01 3.751887008547782898e-02 2.168428599834442139e-01 2.544409036636352539e-01 -5.669529363512992859e-02 -1.150192692875862122e-01 6.331682205200195312e-02 2.456122934818267822e-01 2.974962256848812103e-02 5.130284428596496582e-01
-6.895618140697479248e-02 3.935812115669250488e-01 -1.754773855209350586e-01 7.819446176290512085e-02 1.106417253613471985e-01 1.906938403844833374e-01 -2.951216399669647217e-01 -2.547396905720233917e-02 1.290726214647293091e-01 1.663106977939605713e-01 4.710659850388765335e-03 7.557058334350585938e-02 -2.706348001956939697e-01 -5.199820175766944885e-02 1.002133116126060486e-01 -3.818242996931076050e-02 3.013847470283508301e-01 -7.388343662023544312e-02 -2.709474563598632812e-01 -6.587148457765579224e-02 -8.958964049816131592e-02 1.010459810495376587e-01 1.529208570718765259e-01 1.545393615961074829e-01 1.466183811426162720e-01 -1.368653476238250732e-01 7.665500789880752563e-02 -1.171187846921384335e-03 4.013609886169433594e-01 1.991920731961727142e-02 -2.870911657810211182e-01 4.347446840256452560e-03
-1.788864433765411377e-01 -1.483827233314514160e-01 -7.497680932283401489e-02 -3.718600273132324219e-01 3.134248256683349609e-01 2.850725352764129639e-01 8.419361710548400879e-02 7.569268345832824707e-02 1.752092242240905762e-01 -3.903612866997718811e-02 -3.773906081914901733e-02 5.361490417271852493e-03 -1.212896853685379028e-01 5.435845255851745605e-02 3.707994148135185242e-02 5.460738018155097961e-02 2.109445333480834961e-01 -2.548154890537261963e-01 7.435365021228790283e-02 1.486679911613464355e-01 1.910503804683685303e-01 -2.641758620738983154e-01 -3.534624278545379639e-01 1.749134808778762817e-02 5.509571358561515808e-02 6.225236225873231888e-03 1.645187288522720337e-01 -5.666639655828475952e-02 3.092391416430473328e-02 2.880236804485321045e-01 -2.250160872936248779e-01 1.325722038745880127e-01
3.713763132691383362e-02 3.949109930545091629e-03 -4.871860519051551819e-02 -7.090570032596588135e-02 2.931127548217773438e-01 2.915541529655456543e-01 -1.224343329668045044e-01 1.698962599039077759e-01 -1.666291244328022003e-02 1.808044016361236572e-01 1.507784128189086914e-01 3.819239512085914612e-02 -6.727962195873260498e-02 7.881592959165573120e-02 3.194776773452758789e-01 2.494968101382255554e-02 7.993999123573303223e-02 -3.238171711564064026e-02 -2.716808021068572998e-01 1.878306716680526733e-01 4.247054755687713623e-01 -6.408452987670898438e-02 -1.900960206985473633e-01 -2.330610901117324829e-01 4.031379520893096924e-02 -5.383682250976562500e-02 2.510778605937957764e-01 4.027605056762695312e-02 -1.263034939765930176e-01 6.128197535872459412e-02 -1.236978545784950256e-01 3.319369554519653320e-01
3.985384851694107056e-02 1.557568907737731934e-01 -1.709444969892501831e-01 3.914816081523895264e-01 -6.284448504447937012e-02 -5.044068023562431335e-02 -8.776849508285522461e-02 -9.308228641748428345e-02 1.101290360093116760e-01 -1.373482942581176758e-01 1.124846655875444412e-02 1.320108473300933838e-01 -1.108263060450553894e-01 1.262623220682144165e-01 2.842040956020355225e-01 -4.297805950045585632e-02 3.277997374534606934e-01 -9.294532239437103271e-02 -4.108376801013946533e-01 -6.875790655612945557e-02 4.264620691537857056e-02 -2.401029132306575775e-02 6.438168883323669434e-02 -4.148795083165168762e-02 1.482669860124588013e-01 2.833628468215465546e-02 2.251427173614501953e-01 -2.784486114978790283e-01 2.245557904243469238e-01 -5.552356597036123276e-03 -2.945522367954254150e-01 1.527286618947982788e-01
-2.164085358381271362e-01 -1.607939600944519043e-01 6.428501754999160767e-02 -2.619763277471065521e-02 -6.482493132352828979e-02 9.873440116643905640e-02 -1.854532063007354736e-01 -7.622604817152023315e-02 1.287019848823547363e-01 1.521591246128082275e-01 2.088909894227981567e-01 3.120048344135284424e-01 -2.210093587636947632e-01 1.922874003648757935e-01 -2.785857208073139191e-02 -1.305482238531112671e-01 1.904279738664627075e-01 -7.793179154396057129e-02 -2.218314111232757568e-01 -3.928852379322052002e-01 1.194762252271175385e-02 -9.516561403870582581e-03 9.824459254741668701e-02 1.729929298162460327e-01 -1.315906792879104614e-01 6.188677623867988586e-02 -1.910258829593658447e-01 -8.442327380180358887e-02 7.272934913635253906e-02 1.035269256681203842e-02 -1.629126071929931641e-01 4.489818513393402100e-01
-1.867812126874923706e-02 -8.465605229139328003e-02 -4.020446240901947021e-01 -7.533147186040878296e-02 -2.391716241836547852e-01 1.102847903966903687e-01 -2.385150790214538574e-01 -8.632074296474456787e-02 8.637545630335807800e-03 2.031289935111999512e-01 1.072812005877494812e-01 1.374279260635375977e-01 -2.695513963699340820e-01 2.089532762765884399e-01 1.602883487939834595e-01 1.308129876852035522e-01 1.190657168626785278e-01 3.110324963927268982e-02 -2.096686698496341705e-02 -1.286868005990982056e-01 6.353421509265899658e-02 -3.184302896261215210e-02 -8.256034553050994873e-02 -1.450444385409355164e-02 1.944813430309295654e-01 1.479146033525466919e-01 -3.947170078754425049e-02 -2.692888379096984863e-01 3.851290345191955566e-01 5.263098329305648804e-02 1.009889543056488037e-01 3.483063280582427979e-01
-3.700590878725051880e-02 -1.172475218772888184e-01 -1.665530353784561157e-01 -6.640316545963287354e-02 -1.270464211702346802e-01 -1.387978196144104004e-01 -3.036846220493316650e-01 2.208479493856430054e-01 -8.187087625265121460e-02 1.917470432817935944e-02 3.780644536018371582e-01 -1.018061041831970215e-01 -2.223104052245616913e-02 -1.419969201087951660e-01 4.961600899696350098e-02 -6.322244554758071899e-02 2.315510213375091553e-01 -1.860367357730865479e-01 -1.670484840869903564e-01 -3.445349335670471191e-01 1.650924533605575562e-01 -1.347078084945678711e-01 -2.093569487333297729e-01 -2.450182847678661346e-02 1.625524610280990601e-01 5.274793133139610291e-02 7.112531363964080811e-02 1.236004307866096497e-01 7.244223356246948242e-02 -1.068088598549365997e-02 -4.544917047023773193e-01 5.208571627736091614e-02
-2.162849903106689453e-02 -9.449638426303863525e-02 -1.555485427379608154e-01 -1.348353773355484009e-01 -5.528354644775390625e-02 -1.014633849263191223e-01 -3.665743395686149597e-02 4.953667521476745605e-02 3.843992650508880615e-01 8.530553430318832397e-02 -4.062416031956672668e-03 -1.324054002761840820e-01 -1.388157308101654053e-01 3.644127249717712402e-01 -5.868190899491310120e-02 2.543961107730865479e-01 2.075839787721633911e-01 -7.484173774719238281e-02 -2.027558833360671997e-01 -2.067601680755615234e-01 6.261317431926727295e-02 -1.347646862268447876e-01 -1.732268780469894409e-01 -1.672072857618331909e-01 1.266194880008697510e-02 1.410004496574401855e-01 1.239886283874511719e-01 5.666219512932002544e-04 4.608033001422882080e-01 -2.445679716765880585e-02 -6.291168392635881901e-05 2.780477106571197510e-01
3.608139604330062866e-02 -2.046405076980590820e-01 8.175940066576004028e-02 -7.786509394645690918e-02 1.578279435634613037e-01 6.024499237537384033e-02 -2.023363113403320312e-01 -1.330567449331283569e-01 -3.335259854793548584e-02 6.993954628705978394e-02 9.629761427640914917e-02 -3.208189308643341064e-01 -2.721057832241058350e-01 -1.173112690448760986e-01 -2.273905128240585327e-01 1.721016019582748413e-01 3.156758248805999756e-01 -2.918403446674346924e-01 -1.859584301710128784e-01 -1.893376708030700684e-01 1.474835723638534546e-01 -2.092374712228775024e-01 9.458356350660324097e-02 1.190920248627662659e-01 1.393908858299255371e-01 -7.424072828143835068e-03 -2.963325195014476776e-02 -3.622767329216003418e-02 1.596913188695907593e-01 1.911277174949645996e-01 -4.440476372838020325e-02 3.741233944892883301e-01
-4.381876811385154724e-02 -1.070953831076622009e-01 1.155113428831100464e-01 -8.509153127670288086e-02 6.979102641344070435e-02 5.610016733407974243e-02 -1.583735644817352295e-01 3.848652821034193039e-03 1.466861218214035034e-01 -2.870812416076660156e-01 -1.242427527904510498e-01 3.870517313480377197e-01 -1.085676476359367371e-01 -8.416693657636642456e-03 1.930383592844009399e-01 4.925544932484626770e-02 6.441790610551834106e-02 2.541365027427673340e-01 -3.020395338535308838e-01 -1.975410282611846924e-01 1.677072793245315552e-01 -6.778757274150848389e-02 1.291607320308685303e-01 -2.503855526447296143e-01 2.077682167291641235e-01 4.314674809575080872e-02 -1.022393116727471352e-03 -4.898913949728012085e-02 1.329631358385086060e-01 1.935552507638931274e-01 -3.292767107486724854e-01 3.001808524131774902e-01
-4.018913581967353821e-02 -1.119720265269279480e-01 2.006276547908782959e-01 -1.417188942432403564e-01 1.336021870374679565e-01 1.805178672075271606e-01 5.843075364828109741e-02 6.769121438264846802e-02 1.829267591238021851e-01 9.547796845436096191e-02 9.537255018949508667e-02 6.092825531959533691e-02 -3.808735907077789307e-01 7.673131674528121948e-02 -2.011568546295166016e-01 1.018569767475128174e-01 1.445450782775878906e-01 -3.708473742008209229e-01 -2.315838932991027832e-01 -9.459313750267028809e-02 2.656591832637786865e-01 -2.732161991298198700e-02 -1.556604057550430298e-01 -2.882562875747680664e-01 2.337276935577392578e-01 -1.627460867166519165e-01 -7.235241122543811798e-03 -1.670687794685363770e-01 5.008403584361076355e-02 1.838034205138683319e-02 -3.370258957147598267e-02 3.117637336254119873e-01
1.993212848901748657e-01 2.096470445394515991e-02 -3.009389340877532959e-01 -2.124230265617370605e-01 2.229543179273605347e-01 7.903686910867691040e-02 4.992435872554779053e-02 -4.897230304777622223e-03 1.545948237180709839e-01 7.670600712299346924e-02 1.812293082475662231e-01 -7.736522704362869263e-02 -2.628087103366851807e-01 -1.084894537925720215e-01 4.991558566689491272e-02 -4.005324468016624451e-02 2.714000642299652100e-01 -2.038505822420120239e-01 -2.973276078701019287e-01 1.429683808237314224e-02 6.080008577555418015e-03 -3.215411305427551270e-01 -1.726253889501094818e-02 8.079105615615844727e-02 9.618777036666870117e-02 -1.126327887177467346e-01 -1.551342457532882690e-01 -2.082836255431175232e-02 -2.168278209865093231e-02 1.734210401773452759e-01 -3.462839424610137939e-01 3.180508613586425781e-01
-3.158380463719367981e-02 -9.161941707134246826e-02 -1.771842241287231445e-01 2.591406106948852539e-01 -6.940954178571701050e-02 1.395520567893981934e-01 -1.897178143262863159e-01 1.793904900550842285e-01 2.636225223541259766e-01 1.280114054679870605e-01 -2.869680337607860565e-02 -7.901013642549514771e-02 -3.904546201229095459e-01 -1.668513268232345581e-01 2.523493580520153046e-02 2.123188925907015800e-03 2.141665667295455933e-01 -3.426611721515655518e-01 1.066456660628318787e-01 -1.534205824136734009e-01 1.796575188636779785e-01 -1.112262904644012451e-01 2.135367989540100098e-01 -2.932888083159923553e-02 1.456555575132369995e-01 3.125131130218505859e-01 -9.808439761400222778e-02 4.918335936963558197e-03 -9.496059268712997437e-02 -9.344182163476943970e-02 -2.651499807834625244e-01 1.408160924911499023e-01
3.348792716860771179e-02 -1.123171076178550720e-01 1.788427233695983887e-01 -5.451653618365526199e-03 2.466566562652587891e-01 8.337159454822540283e-02 8.281818777322769165e-02 1.715226918458938599e-01 2.071021497249603271e-01 -1.583959162235260010e-02 3.152584135532379150e-01 -1.086184661835432053e-02 -3.327705264091491699e-01 -4.620355367660522461e-02 -2.844026684761047363e-01 1.118327900767326355e-01 1.087656542658805847e-01 -2.697284817695617676e-01 -1.703272163867950439e-01 -1.112775783985853195e-02 2.300569862127304077e-01 -4.867035150527954102e-02 -2.979798987507820129e-02 -2.009094506502151489e-01 2.931109666824340820e-01 -8.943987637758255005e-02 7.761532813310623169e-02 -1.349869221448898315e-01 1.697355955839157104e-01 5.702266842126846313e-02 -1.422736495733261108e-01 3.471896052360534668e-01
-9.284313023090362549e-02 8.654543012380599976e-02 1.565106064081192017e-01 -4.033854976296424866e-02 2.256277501583099365e-01 -5.043712258338928223e-02 -2.093083858489990234e-01 -2.955037727952003479e-02 3.419187664985656738e-02 -8.619172871112823486e-02 2.011816054582595825e-01 -1.500058472156524658e-01 -2.467949986457824707e-01 1.181342154741287231e-01 -2.654206752777099609e-01 2.968588173389434814e-01 2.577919661998748779e-01 2.293999493122100830e-02 1.536421328783035278e-01 1.755192875862121582e-03 1.626385152339935303e-01 -5.551351979374885559e-02 -2.540355324745178223e-01 -1.105165630578994751e-01 1.437500715255737305e-01 -4.538367316126823425e-02 1.806134432554244995e-01 -2.839663624763488770e-02 2.512899935245513916e-01 1.371055990457534790e-01 -2.403395920991897583e-01 4.023551642894744873e-01
-1.374462693929672241e-01 -5.945105478167533875e-02 8.494646847248077393e-02 -8.438611030578613281e-02 -2.589956670999526978e-02 1.862098276615142822e-01 4.578443244099617004e-02 6.625659018754959106e-02 -2.952490933239459991e-02 1.603732109069824219e-01 2.581867277622222900e-01 -1.410155594348907471e-01 -3.353109061717987061e-01 6.554213166236877441e-02 -1.781702637672424316e-01 2.076505124568939209e-01 2.311405688524246216e-01 -2.954610586166381836e-01 -1.287524998188018799e-01 1.162307411432266235e-01 3.719147741794586182e-01 -6.894975155591964722e-02 -1.785342246294021606e-01 -1.966071426868438721e-01 2.343603670597076416e-01 -1.016937345266342163e-01 -1.877365447580814362e-02 -5.617369711399078369e-02 5.542585626244544983e-02 -2.457670867443084717e-01 -6.726992130279541016e-02 3.090142309665679932e-01
9.862688928842544556e-02 -2.380892932415008545e-01 -2.787709701806306839e-03 -5.703275650739669800e-02 -1.167030036449432373e-01 -1.783464401960372925e-01 -3.885767161846160889e-01 1.835984736680984497e-02 -4.399770125746726990e-02 -1.517272740602493286e-01 1.045586988329887390e-01 -8.066339790821075439e-02 -2.905169427394866943e-01 2.442297153174877167e-02 2.518349289894104004e-01 -1.234229803085327148e-01 2.994553744792938232e-01 -1.994314491748809814e-01 -1.985047906637191772e-01 -2.764582335948944092e-01 1.480753272771835327e-01 -1.749601364135742188e-01 5.832275375723838806e-02 -1.329026222229003906e-01 1.303136050701141357e-01 -9.016653895378112793e-02 -2.115763723850250244e-01 -7.866559177637100220e-02 7.675412297248840332e-02 4.181814938783645630e-02 -2.814462780952453613e-01 2.138341367244720459e-01
-5.268796682357788086e-01 -2.936304733157157898e-02 -2.847447395324707031e-01 -1.534890234470367432e-01 3.849633410573005676e-02 2.946072518825531006e-01 -3.216816484928131104e-02 -7.812474668025970459e-02 -5.064164847135543823e-02 -1.271530836820602417e-01 1.882433593273162842e-01 1.427877098321914673e-01 -1.782724559307098389e-01 2.510550022125244141e-01 -5.019785091280937195e-02 -8.336144685745239258e-02 2.616858184337615967e-01 -3.099897801876068115e-01 6.911945529282093048e-04 -1.538950055837631226e-01 6.825558841228485107e-02 -1.328723579645156860e-01 4.997755214571952820e-02 -5.936174187809228897e-03 1.550139933824539185e-01 4.659879207611083984e-02 -4.357674159109592438e-03 -9.250201284885406494e-02 2.446522265672683716e-01 1.277896314859390259e-01 1.062118038535118103e-01 8.545264601707458496e-02
-1.291309297084808350e-01 -7.347533851861953735e-02 1.371949911117553711e-01 -1.931305676698684692e-01 1.324166357517242432e-01 5.160309374332427979e-03 -7.281956821680068970e-02 1.238387729972600937e-02 -1.730683259665966034e-02 1.210643257945775986e-02 1.014178916811943054e-01 1.416597701609134674e-02 -2.091556936502456665e-01 -1.896783523261547089e-02 5.363295078277587891e-01 -2.543917670845985413e-02 4.895992279052734375e-01 -5.491898953914642334e-02 5.161611735820770264e-02 -1.373769193887710571e-01 -1.582881212234497070e-01 -1.140132173895835876e-01 -1.269305646419525146e-01 9.135080873966217041e-02 3.600111305713653564e-01 -2.116292156279087067e-02 -8.293876796960830688e-02 -9.529577940702438354e-02 2.686393447220325470e-02 2.425487525761127472e-02 -2.850102782249450684e-01 1.120676100254058838e-02
2.133550196886062622e-01 -1.475329399108886719e-01 5.890792235732078552e-02 -1.360471546649932861e-01 -3.805174678564071655e-02 -2.125086076557636261e-02 -3.678717315196990967e-01 4.436808079481124878e-02 -1.481312513351440430e-02 1.937885135412216187e-01 -1.370474845170974731e-01 -1.403004117310047150e-02 -2.158366590738296509e-01 -1.454022377729415894e-01 9.279180318117141724e-02 1.676716804504394531e-01 3.181806504726409912e-01 -1.820722967386245728e-01 -1.137955859303474426e-01 -2.152036875486373901e-01 3.322015702724456787e-01 -2.977703213691711426e-01 -6.466828286647796631e-02 1.360898017883300781e-01 2.199015766382217407e-01 -2.381393164396286011e-01 5.324463918805122375e-02 2.581505663692951202e-02 2.234888374805450439e-01 -3.039157949388027191e-02 -1.332427412271499634e-01 1.332724243402481079e-01
-1.343277841806411743e-01 -3.672366142272949219e-01 -1.439163684844970703e-01 -3.042005300521850586e-01 2.483412176370620728e-01 1.192565187811851501e-01 1.592973619699478149e-02 -2.708098478615283966e-02 3.286507725715637207e-01 -1.266864836215972900e-01 1.029801592230796814e-01 6.272834539413452148e-02 -1.777752786874771118e-01 1.413020491600036621e-01 1.595925241708755493e-01 5.525420233607292175e-02 6.285636872053146362e-02 -3.140076994895935059e-01 -8.959531784057617188e-02 -1.191044319421052933e-02 1.696882694959640503e-01 -1.561025232076644897e-01 -3.270328938961029053e-01 -8.698727190494537354e-02 3.207309171557426453e-02 -6.517519056797027588e-02 9.602429717779159546e-02 4.695242270827293396e-02 -6.027775816619396210e-04 3.040135502815246582e-01 -2.127544283866882324e-01 7.399981468915939331e-02
-1.558008342981338501e-01 -1.210171505808830261e-01 4.081316292285919189e-02 1.151866838335990906e-01 2.773283421993255615e-02 8.420384675264358521e-02 -2.501068115234375000e-01 -7.546218694187700748e-05 3.998272866010665894e-02 5.256444960832595825e-02 1.762038171291351318e-01 -1.565089225769042969e-01 -1.718487292528152466e-01 1.930070221424102783e-01 8.158145099878311157e-02 2.794820070266723633e-01 4.545367360115051270e-01 3.148297369480133057e-01 -5.947406217455863953e-02 -9.674014151096343994e-02 3.195526897907257080e-01 -1.608090847730636597e-01 1.676532998681068420e-02 -1.063712835311889648e-01 3.074636757373809814e-01 1.546940356492996216e-01 5.658697336912155151e-02 2.859574742615222931e-03 4.781566560268402100e-02 -2.643002569675445557e-01 -9.479229152202606201e-02 -5.738564208149909973e-02
-1.840513050556182861e-01 -3.530493751168251038e-02 1.439018398523330688e-01 -3.336937129497528076e-01 6.235366687178611755e-02 1.121533587574958801e-01 -1.332513988018035889e-01 -9.446287900209426880e-02 1.532004028558731079e-01 -1.717208623886108398e-01 -1.906570419669151306e-02 -5.485771968960762024e-02 -2.601366341114044189e-01 1.409601569175720215e-01 2.936324104666709900e-02 2.895585596561431885e-01 3.200830519199371338e-01 7.271902263164520264e-02 7.930723577737808228e-02 -3.046190142631530762e-01 1.800129264593124390e-01 1.980737447738647461e-01 7.485626637935638428e-02 -9.879071265459060669e-02 5.650043860077857971e-02 -2.286774106323719025e-02 8.924054354429244995e-02 5.132294818758964539e-02 2.993065118789672852e-01 1.190051883459091187e-01 -8.282856643199920654e-02 3.772936761379241943e-01
-2.888250648975372314e-01 -1.842693239450454712e-01 -1.708332896232604980e-01 -2.009647637605667114e-01 -1.561272889375686646e-01 1.024648025631904602e-01 -1.377029810100793839e-02 1.608811467885971069e-01 5.619826912879943848e-02 -5.013446882367134094e-02 -3.984360396862030029e-02 1.140205338597297668e-01 -2.145139127969741821e-01 -1.905040591955184937e-01 -1.471641659736633301e-01 -1.516642719507217407e-01 5.011052489280700684e-01 -4.774042591452598572e-02 -2.748833782970905304e-02 -8.365923911333084106e-02 1.566426753997802734e-01 -5.625756829977035522e-02 1.064383909106254578e-01 5.999989807605743408e-02 3.025233745574951172e-01 3.151857852935791016e-01 6.188687682151794434e-02 1.332709789276123047e-01 1.228641122579574585e-01 -3.834481118246912956e-03 -8.596482686698436737e-03 2.710547745227813721e-01
1.584630310535430908e-01 -2.094100564718246460e-01 7.317698746919631958e-02 -1.392505764961242676e-01 -2.894276380538940430e-01 2.046289294958114624e-01 -2.021434009075164795e-01 -1.727984286844730377e-02 9.911435097455978394e-02 1.518808118999004364e-02 1.557168550789356232e-02 -1.336143016815185547e-01 -6.403673440217971802e-02 -1.552358120679855347e-01 1.124224215745925903e-01 3.074287474155426025e-01 5.603073239326477051e-01 -9.028597921133041382e-02 -4.214007407426834106e-02 3.598419576883316040e-02 1.553817093372344971e-01 -1.584136784076690674e-01 1.712600439786911011e-01 -4.828119277954101562e-02 2.414819747209548950e-01 1.189670432358980179e-02 -1.865227967500686646e-01 3.350415453314781189e-02 8.573449449613690376e-04 -1.610341668128967285e-01 -9.705217182636260986e-02 2.005088329315185547e-01
[truncated: 3,268,630 more chars]
