# Supplementary material for: The Language of Innovation
Source: PLoS One. 2020 Apr 30;15(4):e0230107. doi: 10.1371/journal.pone.0230107 (PMC7194493; doi:10.1371/journal.pone.0230107)
Supplement: S15 File — (GZ) [file pone.0230107.s015.tar.gz › 1993-1997/V2Run_29_VS_4500_embeddings1993-1997ED32.txt]

1.952798962593078613e-01 -8.794024586677551270e-02 -3.593503031879663467e-03 6.737257540225982666e-02 2.943805456161499023e-01 -1.148338764905929565e-01 -3.650853410363197327e-02 -1.647799313068389893e-01 -2.012401819229125977e-01 -4.660154134035110474e-02 -1.092960461974143982e-01 -2.763694524765014648e-01 3.581760227680206299e-01 -1.014941465109586716e-02 -1.944389194250106812e-01 8.981255441904067993e-02 -1.649779677391052246e-01 -1.515767872333526611e-01 -2.397154085338115692e-02 2.281708419322967529e-01 5.417856574058532715e-02 -1.955736130475997925e-01 1.247480809688568115e-01 -9.816212579607963562e-03 1.959202885627746582e-01 1.856401115655899048e-01 -3.844415396451950073e-02 1.190893128514289856e-01 -2.756823971867561340e-02 -4.088832736015319824e-01 1.741413772106170654e-01 2.636982500553131104e-01
2.364356666803359985e-01 -2.107751928269863129e-02 1.670400053262710571e-01 1.926837414503097534e-01 3.452717065811157227e-01 -2.247884720563888550e-01 -2.478373944759368896e-01 -1.910929381847381592e-01 1.989562809467315674e-01 -8.134236931800842285e-02 8.421549946069717407e-02 -2.664961814880371094e-01 1.538287699222564697e-01 -3.150871396064758301e-02 1.598008275032043457e-01 -6.266623735427856445e-02 -2.563111782073974609e-01 -4.367908835411071777e-02 -3.896802291274070740e-02 -9.972438216209411621e-02 2.514370083808898926e-01 -7.996095716953277588e-02 1.117808222770690918e-01 -2.216866016387939453e-01 1.604964733123779297e-01 -1.742571443319320679e-01 -4.399120807647705078e-02 7.482840120792388916e-02 -2.552051842212677002e-01 -2.633024379611015320e-02 -7.442209124565124512e-02 2.952431738376617432e-01
3.674629330635070801e-01 -8.358337730169296265e-02 4.142344370484352112e-02 1.646657474339008331e-02 6.653655320405960083e-03 -1.163166835904121399e-01 -2.426818311214447021e-01 1.264504436403512955e-02 -2.614735625684261322e-02 -7.827776670455932617e-02 -1.332904994487762451e-01 1.305790841579437256e-01 -6.696571409702301025e-02 1.307856990024447441e-03 -1.756430119276046753e-01 -2.238977402448654175e-01 -2.577904462814331055e-01 -1.781108379364013672e-01 1.049044728279113770e-01 3.451505601406097412e-01 -1.998503319919109344e-02 -2.704804837703704834e-01 -9.294875711202621460e-02 -2.114420235157012939e-01 2.748731970787048340e-01 -3.564028739929199219e-01 -1.755224466323852539e-01 4.352216422557830811e-02 -1.390635073184967041e-01 -7.955288141965866089e-02 -3.737926110625267029e-02 1.967482864856719971e-01
3.516654074192047119e-01 -1.742929816246032715e-01 3.014333546161651611e-01 4.880003631114959717e-02 6.380073726177215576e-02 -2.552381753921508789e-01 -7.430030032992362976e-03 -9.571223706007003784e-02 -2.467300370335578918e-02 -1.737602651119232178e-01 -1.823896467685699463e-01 -7.880948483943939209e-02 -6.500113755464553833e-02 9.948084503412246704e-02 -2.415145039558410645e-01 -9.603918343782424927e-02 -3.247034549713134766e-01 1.990830898284912109e-01 8.995046466588973999e-02 -1.546695362776517868e-02 -1.178946420550346375e-01 -2.726301550865173340e-01 -2.031260728836059570e-01 -8.280975371599197388e-02 3.600329756736755371e-01 -8.200514316558837891e-02 5.185657367110252380e-02 3.858979418873786926e-02 -2.272978574037551880e-01 -1.536066085100173950e-01 -5.877470225095748901e-02 1.155112907290458679e-01
-3.544463589787483215e-02 5.119477584958076477e-02 4.763983190059661865e-02 4.989717155694961548e-02 2.493847906589508057e-01 2.236251831054687500e-01 1.808988749980926514e-01 1.179416328668594360e-01 -9.809807687997817993e-02 -2.781609594821929932e-01 -1.128976866602897644e-01 -3.272652328014373779e-01 6.503818184137344360e-02 9.584910422563552856e-02 -2.687121629714965820e-01 7.624015212059020996e-02 -3.055796325206756592e-01 5.697095766663551331e-02 -1.916924840770661831e-03 6.683240085840225220e-02 1.412505954504013062e-01 -3.235306143760681152e-01 -1.316872686147689819e-01 -2.786302864551544189e-01 8.450716733932495117e-02 2.058460116386413574e-01 -2.348363995552062988e-01 -1.658627986907958984e-01 -7.822579890489578247e-02 -9.799296036362648010e-03 -2.997592650353908539e-02 2.725168466567993164e-01
2.776169180870056152e-01 -7.171019911766052246e-02 -6.595960259437561035e-02 2.669534683227539062e-01 6.819566246122121811e-03 -6.103541702032089233e-02 -1.853905171155929565e-01 -9.280794858932495117e-02 -2.007435262203216553e-01 -1.626320034265518188e-01 -1.336884647607803345e-01 -8.918666094541549683e-02 -2.003023177385330200e-01 -1.039151009172201157e-02 -4.260478913784027100e-02 -3.574684560298919678e-01 -2.802836596965789795e-01 1.447053104639053345e-01 2.683655917644500732e-02 -1.576152890920639038e-01 1.692781448364257812e-01 -2.633763849735260010e-01 -1.260107159614562988e-01 -3.826646506786346436e-01 2.512786984443664551e-01 -2.534054592251777649e-02 8.526020497083663940e-02 1.949095875024795532e-01 -3.749161260202527046e-03 -1.791510134935379028e-01 5.443220958113670349e-03 -8.024767041206359863e-02
1.144417673349380493e-01 -1.359961479902267456e-01 6.646861881017684937e-02 2.246351838111877441e-01 2.288154065608978271e-01 -8.045276999473571777e-02 -3.787107169628143311e-01 1.805490255355834961e-01 -1.628396846354007721e-02 5.364504456520080566e-02 -9.412014856934547424e-03 -1.644682437181472778e-01 2.041062563657760620e-01 6.352995336055755615e-02 -1.668158359825611115e-02 -1.283873915672302246e-01 -3.023332655429840088e-01 3.899618238210678101e-02 -1.492284834384918213e-01 3.261010646820068359e-01 1.728269159793853760e-01 -2.206173092126846313e-01 -8.188296109437942505e-02 -2.007503360509872437e-01 1.566486060619354248e-01 3.171958029270172119e-02 8.787664771080017090e-02 -1.855237782001495361e-01 -1.056223660707473755e-01 4.382719472050666809e-02 -3.965687453746795654e-01 2.877722121775150299e-02
1.197873353958129883e-01 -2.554031908512115479e-01 1.789726614952087402e-01 -6.708294153213500977e-03 1.744602248072624207e-02 -4.056632816791534424e-01 -2.165157943964004517e-01 -5.291939526796340942e-02 2.806165255606174469e-02 9.167524054646492004e-03 -1.031207069754600525e-01 -2.140321135520935059e-01 -6.769843399524688721e-03 -9.892338514328002930e-02 -4.964282363653182983e-02 -2.018315792083740234e-01 -2.777846753597259521e-01 3.877355903387069702e-02 2.859930098056793213e-01 1.266280710697174072e-01 4.114205017685890198e-03 -1.009707748889923096e-01 -1.660003066062927246e-01 -2.198010385036468506e-01 1.192865818738937378e-01 -1.559719350188970566e-02 6.155587732791900635e-02 5.373583361506462097e-02 -3.549725562334060669e-02 -2.231647074222564697e-01 6.609933823347091675e-02 4.735969603061676025e-01
1.454320698976516724e-01 1.799434982240200043e-02 3.009855188429355621e-02 3.918645530939102173e-02 2.572682499885559082e-01 -1.539169102907180786e-01 -2.599912285804748535e-01 1.110967397689819336e-01 -5.374572053551673889e-02 -3.197234869003295898e-02 1.915201842784881592e-01 -3.673084974288940430e-01 1.674174815416336060e-01 3.891529142856597900e-01 -1.052952259778976440e-01 -8.216771297156810760e-03 -2.467720210552215576e-01 -9.776908904314041138e-02 1.386106610298156738e-01 2.569610476493835449e-01 1.356653124094009399e-01 -3.452644646167755127e-01 9.266237169504165649e-02 -2.188422679901123047e-01 2.885038219392299652e-02 -1.219226717948913574e-01 8.667202293872833252e-02 1.359683182090520859e-02 -2.418021298944950104e-02 -1.084234714508056641e-01 -8.939117938280105591e-02 2.159304767847061157e-01
2.872098684310913086e-01 -6.245607882738113403e-02 1.555272191762924194e-01 9.707991033792495728e-02 1.793461889028549194e-01 1.056528389453887939e-01 -3.819443881511688232e-01 -1.756831258535385132e-01 7.383299618959426880e-02 -9.219997376203536987e-02 8.148680627346038818e-02 -3.867239654064178467e-01 1.900658011436462402e-01 5.506851151585578918e-02 2.749440073966979980e-01 -9.988702088594436646e-02 -3.077230155467987061e-01 7.039892673492431641e-02 1.074545457959175110e-01 1.913711428642272949e-01 -1.065367460250854492e-01 -4.888471215963363647e-02 -6.299116462469100952e-02 -2.730384171009063721e-01 1.838183701038360596e-01 1.180741786956787109e-01 8.875667303800582886e-02 9.965191781520843506e-02 1.461664400994777679e-02 -9.641136229038238525e-02 1.754766255617141724e-01 1.383096277713775635e-01
2.337151616811752319e-01 -6.721413135528564453e-02 7.629642635583877563e-02 8.870172500610351562e-02 1.436174511909484863e-01 -1.863066107034683228e-02 -5.261639356613159180e-01 -1.234614998102188110e-01 8.422005176544189453e-02 -2.634301483631134033e-01 -5.105601623654365540e-02 -2.671877741813659668e-01 3.996332585811614990e-01 1.927180290222167969e-01 1.024260651320219040e-02 1.360168755054473877e-01 -5.832229182124137878e-02 -2.641165852546691895e-01 -1.889248192310333252e-02 1.908379197120666504e-01 1.223869156092405319e-02 -2.295155823230743408e-01 -7.274295389652252197e-02 -3.768511861562728882e-02 1.158758103847503662e-01 8.278714120388031006e-02 1.580112725496292114e-01 1.290856599807739258e-01 -5.437658727169036865e-02 -8.092238008975982666e-02 -2.892698533833026886e-02 8.025788515806198120e-02
2.780474126338958740e-01 -2.597193121910095215e-01 1.410393416881561279e-01 -1.404314041137695312e-01 2.103659510612487793e-01 -1.922921538352966309e-01 -1.170525625348091125e-01 2.267588078975677490e-01 -1.574351191520690918e-01 4.231661092489957809e-03 -1.008650213479995728e-01 5.795650556683540344e-02 1.556335687637329102e-01 1.712124943733215332e-01 -1.586980074644088745e-01 -2.528040707111358643e-01 -2.239125967025756836e-01 3.218815475702285767e-02 1.759577393531799316e-01 1.329840868711471558e-01 3.224762156605720520e-02 -2.468255013227462769e-01 -4.678109586238861084e-01 -5.752909556031227112e-02 5.716392770409584045e-02 -1.561567336320877075e-01 2.030190080404281616e-02 2.396481111645698547e-02 -1.684065535664558411e-02 -1.112548410892486572e-01 -1.076249182224273682e-01 2.268981039524078369e-01
1.319465935230255127e-01 -1.748193800449371338e-01 1.932434737682342529e-02 -1.155351772904396057e-01 1.447443813085556030e-01 -4.166848659515380859e-01 -7.459045201539993286e-02 -2.074431329965591431e-01 -1.064311712980270386e-01 -1.973961889743804932e-01 -1.791710108518600464e-01 -2.750440537929534912e-01 7.032711803913116455e-02 -6.689998507499694824e-02 -8.297702670097351074e-02 -5.819530342705547810e-04 -7.301823049783706665e-02 -3.732767328619956970e-02 1.090631857514381409e-01 3.612486720085144043e-01 1.115694791078567505e-01 -3.065142929553985596e-01 -1.856960654258728027e-01 -2.444762736558914185e-02 -1.854641176760196686e-02 -7.219275087118148804e-02 1.313455402851104736e-01 6.017054989933967590e-02 -2.409255057573318481e-01 -2.818627059459686279e-01 -1.411178410053253174e-01 2.152849882841110229e-01
6.486615538597106934e-02 -5.410725623369216919e-02 1.688309162855148315e-01 2.248079180717468262e-01 3.599824905395507812e-01 -1.373476386070251465e-01 -1.540373861789703369e-01 -4.387399647384881973e-03 1.696387678384780884e-01 -2.494152821600437164e-02 1.081828325986862183e-01 -2.686591744422912598e-01 9.782909601926803589e-02 2.140651494264602661e-01 -1.481074988842010498e-01 -6.774786114692687988e-02 -3.345337929204106331e-03 -1.984057724475860596e-01 1.162098646163940430e-01 3.403866589069366455e-01 -5.415118113160133362e-02 -1.297712177038192749e-01 1.612247200682759285e-03 -3.284865617752075195e-01 7.644845545291900635e-02 -2.623696625232696533e-01 1.967730745673179626e-02 -1.325375884771347046e-01 -7.810646295547485352e-02 -2.597728073596954346e-01 1.655245721340179443e-01 2.374527901411056519e-01
-8.197063580155372620e-03 -1.741766929626464844e-01 -3.978181630373001099e-02 2.130220644176006317e-02 3.509133160114288330e-01 -3.381422162055969238e-02 -3.115968592464923859e-02 -4.867020994424819946e-02 -1.514313509687781334e-03 -2.914323508739471436e-01 -3.600527346134185791e-01 -2.039114236831665039e-01 4.023035243153572083e-02 2.148950397968292236e-01 4.645964875817298889e-02 1.104397103190422058e-01 -7.301682978868484497e-02 -3.416640916839241982e-03 -2.074398845434188843e-01 1.255779862403869629e-01 2.289130091667175293e-01 -2.255749106407165527e-01 -3.919635117053985596e-01 -2.602177858352661133e-01 3.589695692062377930e-02 -2.309094071388244629e-01 -1.100020781159400940e-01 -1.130543202161788940e-01 1.599288918077945709e-02 7.699437439441680908e-02 1.653144061565399170e-01 1.408842951059341431e-01
1.165440231561660767e-01 -2.755698859691619873e-01 1.499307900667190552e-01 -1.443133056163787842e-01 1.379926651716232300e-01 3.026032075285911560e-02 -1.420274525880813599e-01 2.179178744554519653e-01 -9.015728533267974854e-02 -1.571785509586334229e-01 -1.321713179349899292e-01 -1.288288682699203491e-01 6.173972040414810181e-02 -2.338508218526840210e-01 -1.382630765438079834e-01 -5.651538074016571045e-02 -2.067846953868865967e-01 9.411664307117462158e-02 2.814699709415435791e-01 2.146193981170654297e-01 1.852813214063644409e-01 -3.278458416461944580e-01 1.567178219556808472e-02 -2.500650286674499512e-01 1.318903118371963501e-01 -2.554322183132171631e-01 1.902796030044555664e-01 5.766411870718002319e-02 -9.729193896055221558e-02 -2.812880277633666992e-01 -1.669762581586837769e-01 1.082155182957649231e-01
2.444190829992294312e-01 1.573915928602218628e-01 5.351993814110755920e-02 1.475675553083419800e-01 2.215101420879364014e-01 -1.970422565937042236e-01 -1.332035958766937256e-01 1.351604610681533813e-01 6.951186060905456543e-02 -2.578139603137969971e-01 -2.502102851867675781e-01 -2.808546721935272217e-01 2.285698205232620239e-01 -4.341959580779075623e-02 -1.472140103578567505e-01 -1.194398105144500732e-01 -1.346341967582702637e-01 1.168002039194107056e-01 2.201860845088958740e-01 8.461932092905044556e-02 -1.299204975366592407e-01 -7.400526106357574463e-02 -9.642010927200317383e-02 -4.437616169452667236e-01 2.254782766103744507e-01 1.460736691951751709e-01 3.109923377633094788e-02 6.334184110164642334e-02 -2.522152364253997803e-01 -5.324069038033485413e-02 -5.684551969170570374e-02 -3.559220209717750549e-02
2.067180424928665161e-01 -2.413203418254852295e-01 1.620186567306518555e-01 7.122652977705001831e-02 3.190885186195373535e-01 -5.636244639754295349e-02 3.498147428035736084e-02 -8.398009091615676880e-02 -4.807469993829727173e-02 -1.656891256570816040e-01 -1.445514410734176636e-01 -2.442688643932342529e-01 9.826359339058399200e-03 -1.634912565350532532e-02 -2.581450045108795166e-01 1.746370941400527954e-01 -1.348320096731185913e-01 3.399552032351493835e-02 -4.303264990448951721e-02 -2.000146806240081787e-01 1.866545379161834717e-01 -2.147406935691833496e-01 -3.346392810344696045e-01 -2.546343393623828888e-02 5.300208926200866699e-02 -1.351074278354644775e-01 -2.045920342206954956e-01 -1.292655766010284424e-01 1.565876603126525879e-01 -1.039737090468406677e-01 1.597225517034530640e-01 3.890507519245147705e-01
2.449819892644882202e-01 -1.971956640481948853e-01 -1.236509811133146286e-02 -1.102616786956787109e-01 -5.404192209243774414e-02 -1.856188774108886719e-01 -1.095203589648008347e-02 4.970903322100639343e-02 -5.213192477822303772e-02 -2.159983217716217041e-01 4.538612440228462219e-02 -5.894869565963745117e-02 9.429632872343063354e-02 -1.214901506900787354e-01 -2.855450659990310669e-02 -1.212191730737686157e-01 -2.905803322792053223e-01 2.905315905809402466e-02 7.817744463682174683e-02 1.322551667690277100e-01 1.173080578446388245e-01 -3.998640477657318115e-01 -1.164831966161727905e-01 -2.655200064182281494e-01 7.297891657799482346e-03 -1.125347986817359924e-01 2.207453399896621704e-01 1.173137649893760681e-01 -2.361784130334854126e-01 -2.806099653244018555e-01 -1.652008295059204102e-01 3.887478113174438477e-01
7.117656618356704712e-02 -8.937426656484603882e-02 4.547193273901939392e-02 -2.694693952798843384e-02 3.071883320808410645e-01 -4.461586773395538330e-01 2.018869295716285706e-02 1.187199801206588745e-01 -1.253207921981811523e-01 -1.645122170448303223e-01 -2.739435434341430664e-01 -1.625336110591888428e-01 6.266538798809051514e-02 1.548186987638473511e-01 -6.052461266517639160e-02 -3.120883107185363770e-01 -1.279528886079788208e-01 3.985246643424034119e-02 -1.246161088347434998e-01 2.136626690626144409e-01 -6.520042568445205688e-02 -1.865347176790237427e-01 -1.667221337556838989e-01 -1.859086751937866211e-01 5.035553593188524246e-03 -2.067393213510513306e-01 6.488110125064849854e-02 2.738854587078094482e-01 -1.233246102929115295e-01 -9.433987736701965332e-02 -2.205469645559787750e-02 2.755135595798492432e-01
2.237655967473983765e-01 2.201886661350727081e-02 2.782455682754516602e-01 2.650563120841979980e-01 1.362446099519729614e-01 2.450875788927078247e-01 -1.302601397037506104e-01 -8.390044420957565308e-02 -9.107673913240432739e-02 -1.219627331010997295e-03 -1.809765547513961792e-01 -3.042126297950744629e-01 7.721146196126937866e-02 4.790651146322488785e-03 -1.897824555635452271e-01 -1.252913475036621094e-01 -4.942586645483970642e-03 -1.343282461166381836e-01 -7.881530374288558960e-02 1.742886602878570557e-01 2.205868363380432129e-01 2.441724017262458801e-02 -2.616123259067535400e-01 6.683671474456787109e-02 2.792670428752899170e-01 7.103721052408218384e-02 1.353527456521987915e-01 1.360093951225280762e-01 -1.673673838376998901e-01 -3.187763690948486328e-01 -2.668233811855316162e-01 1.016718819737434387e-01
-1.324558705091476440e-01 -2.055316120386123657e-01 6.346541643142700195e-02 9.134005755186080933e-02 4.163597822189331055e-01 1.124903559684753418e-01 2.268384248018264771e-01 -3.977111354470252991e-02 -8.153419941663742065e-02 -1.232823170721530914e-02 -8.799668401479721069e-03 -3.222395777702331543e-01 3.308190405368804932e-02 3.064890205860137939e-02 -1.632310003042221069e-01 -8.114775991998612881e-04 -1.805618107318878174e-01 -2.103960812091827393e-01 6.300085783004760742e-02 1.422118581831455231e-02 2.241189777851104736e-01 -3.339357078075408936e-01 -3.379400670528411865e-01 -1.657174527645111084e-01 -5.240780487656593323e-02 1.667756028473377228e-02 -2.791696488857269287e-01 -6.652882695198059082e-02 8.321066945791244507e-02 -9.069322049617767334e-02 8.227922767400741577e-02 2.400956898927688599e-01
2.988580763339996338e-01 -6.060466542840003967e-02 -1.038941666483879089e-01 2.445711344480514526e-01 1.152759883552789688e-02 7.775700837373733521e-02 1.374127715826034546e-01 -2.714451588690280914e-02 -9.735677391290664673e-02 -1.677136719226837158e-01 -2.699571661651134491e-02 -3.480886816978454590e-01 -1.041691005229949951e-01 -7.431903481483459473e-02 -2.753841876983642578e-02 -3.530045598745346069e-02 -6.663204729557037354e-02 -9.633926674723625183e-03 1.220812276005744934e-01 1.779790818691253662e-01 2.113415151834487915e-01 -1.151404827833175659e-01 -2.774033248424530029e-01 -2.472667694091796875e-01 1.068993564695119858e-02 1.160948500037193298e-01 -3.265731334686279297e-01 -1.820475608110427856e-01 1.111788079142570496e-01 -3.021834194660186768e-01 -1.402807235717773438e-01 3.299353122711181641e-01
1.189886629581451416e-01 1.966932602226734161e-02 -1.046902313828468323e-01 1.753193289041519165e-01 1.777545511722564697e-01 1.321070939302444458e-01 -2.123762816190719604e-01 -6.169994920492172241e-02 -2.911467663943767548e-02 -3.143559396266937256e-01 -1.670568734407424927e-01 -1.603815704584121704e-01 2.615349292755126953e-01 2.183217704296112061e-01 1.752720922231674194e-01 -1.625642329454421997e-01 -3.238810896873474121e-01 -3.546928167343139648e-01 1.289219856262207031e-01 2.672525942325592041e-01 -2.859381493180990219e-03 -5.374665558338165283e-02 -1.326770335435867310e-02 -1.888321191072463989e-01 1.688974648714065552e-01 4.001111909747123718e-02 1.485777646303176880e-01 1.256086677312850952e-01 -2.458977550268173218e-01 -7.433357089757919312e-02 -7.770704478025436401e-02 1.476400047540664673e-01
2.667374163866043091e-02 -6.533834338188171387e-02 6.219655275344848633e-02 -2.598202973604202271e-02 3.425974845886230469e-01 1.001593619585037231e-01 -1.019514873623847961e-01 -1.396326720714569092e-01 -1.081044152379035950e-01 -2.249608188867568970e-01 2.549868077039718628e-02 -2.563649117946624756e-01 8.232685178518295288e-02 7.568247150629758835e-03 -3.621754050254821777e-01 -3.239767625927925110e-02 -5.432061105966567993e-02 1.327784825116395950e-02 -1.231054291129112244e-01 3.247319534420967102e-02 3.582869470119476318e-01 -3.570140004158020020e-01 -1.946657150983810425e-01 -5.759081989526748657e-02 2.957232110202312469e-02 -7.183016836643218994e-02 -2.970062792301177979e-01 7.126491516828536987e-03 1.812732964754104614e-01 -1.598104536533355713e-01 1.713794171810150146e-01 2.588675618171691895e-01
3.245577812194824219e-01 -2.323834896087646484e-01 1.500309109687805176e-01 1.131317242980003357e-01 1.314030289649963379e-01 1.701264232397079468e-01 2.820574492216110229e-02 1.988225728273391724e-01 -1.956258900463581085e-02 -1.847896426916122437e-01 1.399354189634323120e-01 -2.034592628479003906e-01 -1.044440343976020813e-01 -6.448273360729217529e-02 2.432061918079853058e-02 3.339021801948547363e-01 -2.279454320669174194e-01 -1.363874077796936035e-01 -6.400582194328308105e-02 3.155587911605834961e-01 1.032123565673828125e-01 1.982429064810276031e-02 -3.157024681568145752e-01 -3.025053441524505615e-01 1.364380568265914917e-01 -1.254085898399353027e-01 7.392089813947677612e-02 5.119313299655914307e-02 7.175239920616149902e-02 -4.878045991063117981e-03 2.596852183341979980e-01 6.830598413944244385e-02
3.427113890647888184e-01 3.532564640045166016e-02 -1.546618044376373291e-01 1.996775120496749878e-01 3.194037675857543945e-01 -6.028556451201438904e-02 -2.879074215888977051e-01 -2.147118560969829559e-02 -9.182872623205184937e-02 -4.283089190721511841e-02 -8.209628611803054810e-02 -3.176580667495727539e-01 2.096220292150974274e-02 -9.479536861181259155e-02 7.096276432275772095e-02 1.769776642322540283e-02 -1.074404940009117126e-01 1.936756670475006104e-01 -2.218628078699111938e-01 3.917158842086791992e-01 -9.914446622133255005e-02 -5.496382713317871094e-02 3.590270131826400757e-02 -3.732137680053710938e-01 1.439785957336425781e-01 -2.117097005248069763e-02 -1.074633374810218811e-01 9.655945003032684326e-02 -2.853361144661903381e-02 -1.481597125530242920e-01 -1.607211828231811523e-01 4.878607578575611115e-03
9.605994075536727905e-02 3.072425127029418945e-01 1.272873878479003906e-01 3.698018193244934082e-02 1.276732087135314941e-01 3.395291566848754883e-01 -1.764499992132186890e-01 5.358394235372543335e-02 3.500055149197578430e-02 -1.594682782888412476e-01 -1.133405566215515137e-01 1.242382079362869263e-01 -2.229394577443599701e-02 -3.546423092484474182e-02 -6.654306501150131226e-02 -1.025579422712326050e-01 1.859032548964023590e-02 1.761536672711372375e-02 2.049884647130966187e-01 3.364048302173614502e-01 3.831346929073333740e-01 -2.532946467399597168e-01 -1.959636658430099487e-01 -1.288548856973648071e-01 3.372814059257507324e-01 -7.555498927831649780e-02 1.129947379231452942e-01 1.988605111837387085e-01 -3.762343898415565491e-02 -1.260007619857788086e-01 -1.659633964300155640e-01 5.625840649008750916e-02
1.022061556577682495e-01 -2.428802996873855591e-01 2.570103704929351807e-01 5.244833230972290039e-01 9.816212207078933716e-02 2.590404748916625977e-01 -2.914645336568355560e-02 -8.615521341562271118e-02 -4.963590949773788452e-02 -2.889985442161560059e-01 -1.429102867841720581e-01 -1.619833260774612427e-01 1.374715007841587067e-02 1.084776520729064941e-01 -7.825727760791778564e-02 -7.156282663345336914e-02 -1.287958770990371704e-01 -6.161276623606681824e-02 1.515589654445648193e-01 3.115189671516418457e-01 1.453433781862258911e-01 -2.380823642015457153e-01 2.431494416669011116e-03 -2.963559143245220184e-02 4.702885821461677551e-02 6.190634891390800476e-02 -1.395163089036941528e-01 4.836459178477525711e-03 -1.002127975225448608e-01 -1.664419770240783691e-01 -2.162935286760330200e-01 1.393442302942276001e-01
3.890030086040496826e-01 -1.831229329109191895e-01 3.877433389425277710e-02 2.695873975753784180e-01 -5.741639528423547745e-03 -3.051120340824127197e-01 -1.146354526281356812e-01 1.936157420277595520e-02 -2.060644775629043579e-01 3.541279956698417664e-02 -3.265203833580017090e-01 -1.506624221801757812e-01 8.897688239812850952e-02 -8.457061648368835449e-02 -6.235195323824882507e-02 -1.715255379676818848e-01 -9.241582453250885010e-02 6.488106399774551392e-02 -1.221285294741392136e-02 -1.914878636598587036e-01 8.269281685352325439e-02 -2.501513659954071045e-01 -1.096837595105171204e-01 -2.579652369022369385e-01 1.843308284878730774e-02 -1.778111234307289124e-02 2.058300375938415527e-02 6.362806260585784912e-02 -1.802231967449188232e-01 -4.143026471138000488e-01 -7.765994966030120850e-02 -8.150668814778327942e-03
1.586982011795043945e-01 -1.990378946065902710e-01 1.769812405109405518e-01 -1.791922003030776978e-01 9.909523278474807739e-02 1.136700361967086792e-01 2.787396311759948730e-02 1.384352445602416992e-01 1.544807404279708862e-01 -4.460850730538368225e-02 -2.588621526956558228e-02 -5.126643553376197815e-02 3.498288691043853760e-01 -4.013078287243843079e-02 -8.691994845867156982e-02 -1.504296958446502686e-01 -4.398490190505981445e-01 -1.644508391618728638e-01 3.412001729011535645e-01 1.389429867267608643e-01 1.693513616919517517e-02 -1.989860534667968750e-01 -1.650841087102890015e-01 -1.250531822443008423e-01 1.691517382860183716e-01 -1.510634869337081909e-01 -5.942562595009803772e-02 5.173202231526374817e-02 -2.109023332595825195e-01 -2.540899217128753662e-01 -4.146312922239303589e-02 1.958292126655578613e-01
1.521912366151809692e-01 -3.909440934658050537e-01 -1.949520707130432129e-01 1.217544376850128174e-01 2.287543118000030518e-01 -1.004836708307266235e-01 -2.999735772609710693e-01 -9.207256138324737549e-02 -6.283949315547943115e-02 -6.128855515271425247e-03 1.783172041177749634e-02 1.435558870434761047e-02 4.152451828122138977e-02 1.428788155317306519e-01 1.124892160296440125e-01 -1.397305279970169067e-01 -2.271343171596527100e-01 -2.343376576900482178e-01 7.757963612675666809e-03 1.018479689955711365e-01 2.560225315392017365e-02 -1.786845475435256958e-01 -5.111039429903030396e-02 -1.638924777507781982e-01 2.323159202933311462e-02 -4.033171534538269043e-01 1.839813888072967529e-01 2.251882851123809814e-02 -1.314632296562194824e-01 -2.203429639339447021e-01 1.973569393157958984e-01 2.647970914840698242e-01
-9.443503804504871368e-03 -1.686016321182250977e-01 -2.524551004171371460e-03 2.000204473733901978e-01 3.644098639488220215e-01 -1.513459905982017517e-02 -4.410581886768341064e-01 1.216332539916038513e-01 4.354293271899223328e-02 2.154855057597160339e-02 -1.529141068458557129e-01 -9.550006687641143799e-02 1.842099986970424652e-02 2.374728955328464508e-02 -1.705956161022186279e-01 -1.501683592796325684e-01 -3.903235793113708496e-01 -1.410253793001174927e-01 1.177502200007438660e-01 3.824091330170631409e-02 3.940166160464286804e-02 -1.397584378719329834e-02 -2.145398259162902832e-01 -5.956879630684852600e-02 -2.200838029384613037e-01 2.312404364347457886e-01 2.687643282115459442e-02 1.447075307369232178e-01 -3.199347555637359619e-01 3.688930720090866089e-02 -1.126477345824241638e-01 1.510869562625885010e-01
2.892325520515441895e-01 -4.696334898471832275e-02 4.622543156147003174e-01 2.771468758583068848e-01 1.270695477724075317e-01 -3.390860185027122498e-02 -2.549846768379211426e-01 -2.207522094249725342e-02 -1.116397976875305176e-01 -1.474071294069290161e-01 -1.826185584068298340e-01 2.068430036306381226e-01 1.162374317646026611e-01 1.445762366056442261e-01 -1.120332106947898865e-01 -9.913975000381469727e-02 -2.582138180732727051e-01 -2.204902619123458862e-01 -1.299681961536407471e-01 1.861416101455688477e-01 1.779920309782028198e-01 -4.584319144487380981e-02 1.332987844944000244e-02 -1.539463400840759277e-01 1.085937470197677612e-01 -1.429706960916519165e-01 1.973249912261962891e-01 -1.785495281219482422e-01 5.093717202544212341e-02 -6.320191174745559692e-02 8.485861867666244507e-02 1.799952536821365356e-01
-4.107004497200250626e-03 -1.290137022733688354e-01 4.195360466837882996e-02 -1.698097735643386841e-01 1.295738816261291504e-01 -1.402840912342071533e-01 -3.942476212978363037e-01 5.742447823286056519e-02 -1.791583746671676636e-02 -3.116762340068817139e-01 8.991672098636627197e-02 -1.724509894847869873e-01 4.011312499642372131e-02 -3.163739293813705444e-02 -2.914800941944122314e-01 -5.954735353589057922e-02 -1.590571999549865723e-01 1.199102401733398438e-02 1.302092373371124268e-01 1.574097946286201477e-02 7.685079425573348999e-02 -3.841095268726348877e-01 -1.182906851172447205e-01 -2.857677936553955078e-01 9.749445319175720215e-02 -4.495453462004661560e-02 3.210305422544479370e-02 1.611469984054565430e-01 -3.012636303901672363e-01 -1.220226064324378967e-01 -6.579725444316864014e-02 3.014806210994720459e-01
2.834139764308929443e-01 -1.679626703262329102e-01 4.061576351523399353e-02 -1.607080549001693726e-02 3.425045609474182129e-01 -3.507565557956695557e-01 -1.311626732349395752e-01 -1.930012702941894531e-01 -2.090367674827575684e-01 -2.411974519491195679e-01 -1.637644916772842407e-01 -1.394024938344955444e-01 1.203034222126007080e-01 9.752307832241058350e-02 -1.807676851749420166e-01 -6.640086323022842407e-02 -8.762883394956588745e-02 -1.034689545631408691e-01 -3.367585837841033936e-01 2.236354798078536987e-01 5.796426534652709961e-02 -1.265970170497894287e-01 -7.305464893579483032e-02 -9.025733172893524170e-02 1.715867966413497925e-01 1.253781467676162720e-01 1.015336364507675171e-01 2.430249378085136414e-02 -1.122469082474708557e-01 -4.556101933121681213e-02 3.164808750152587891e-01 1.312094245804473758e-04
-8.222219534218311310e-03 -3.569126725196838379e-01 1.402279287576675415e-01 -3.275189921259880066e-02 8.516731858253479004e-02 -1.676903814077377319e-01 -2.415770292282104492e-01 7.525778561830520630e-02 7.737045735120773315e-02 -1.236369833350181580e-01 2.043004706501960754e-02 -1.644348651170730591e-01 1.207057237625122070e-01 -2.022163569927215576e-01 -1.067618373781442642e-02 -1.086191926151514053e-02 -1.935337632894515991e-01 1.419736444950103760e-01 7.771216332912445068e-02 1.586680710315704346e-01 3.604925051331520081e-02 -3.306557238101959229e-01 -2.013215273618698120e-01 -2.098448127508163452e-01 -9.442658722400665283e-02 -1.350361853837966919e-01 6.019041314721107483e-02 2.884455323219299316e-01 -3.029212653636932373e-01 -3.609040975570678711e-01 6.330373883247375488e-02 1.548256725072860718e-01
4.961431026458740234e-02 -3.212081789970397949e-01 8.673285692930221558e-02 -6.884168833494186401e-02 1.804173588752746582e-01 -3.525930047035217285e-01 -2.859266698360443115e-01 6.183480471372604370e-02 -1.851994842290878296e-01 -2.273725569248199463e-01 -3.001153655350208282e-02 -2.383384108543395996e-01 2.150149829685688019e-02 -2.135032974183559418e-02 -1.146004274487495422e-01 1.104800254106521606e-01 -7.839230448007583618e-02 -2.850646898150444031e-02 -3.887997940182685852e-02 5.535323917865753174e-02 -1.190789565443992615e-01 -3.601927757263183594e-01 -1.863197237253189087e-01 -7.261011749505996704e-02 8.978643268346786499e-02 -1.460734754800796509e-01 1.770265251398086548e-01 8.762116730213165283e-02 -1.438738256692886353e-01 -3.340924680233001709e-01 3.970111533999443054e-02 2.682229280471801758e-01
1.669226139783859253e-01 5.602248013019561768e-03 -1.821676082909107208e-02 1.605494022369384766e-01 2.278818488121032715e-01 -1.495288684964179993e-03 -1.807481646537780762e-01 1.946449130773544312e-01 7.889647036790847778e-02 1.686424389481544495e-02 -3.517870977520942688e-02 -7.111764699220657349e-02 -2.203105241060256958e-01 -1.003131046891212463e-01 -5.794969573616981506e-02 4.052377343177795410e-01 -2.604420185089111328e-01 -2.787897363305091858e-02 -3.978260233998298645e-02 5.912431329488754272e-02 5.363937020301818848e-01 -8.810114860534667969e-02 7.652303576469421387e-02 -2.853725552558898926e-01 1.485183387994766235e-01 -6.294161826372146606e-02 4.905873164534568787e-02 2.818536162376403809e-01 2.943035028874874115e-02 -1.242375969886779785e-01 2.842128649353981018e-02 5.562040209770202637e-02
1.234910637140274048e-01 -1.096900776028633118e-01 -3.613525629043579102e-01 2.145263105630874634e-01 1.605286747217178345e-01 1.004175916314125061e-01 2.459981292486190796e-02 3.647324442863464355e-02 -1.879477947950363159e-01 2.596864849328994751e-02 -1.687015779316425323e-02 -4.413788616657257080e-01 8.479935675859451294e-02 -1.608503013849258423e-01 -1.238359734416007996e-01 1.086672861129045486e-02 -5.214376747608184814e-02 4.771971702575683594e-02 7.934856414794921875e-02 -2.249929904937744141e-01 1.823457479476928711e-01 -1.685772538185119629e-01 -3.011727929115295410e-01 -2.318475395441055298e-01 2.905956804752349854e-01 -8.528387546539306641e-02 -2.268947213888168335e-01 2.140589952468872070e-01 1.758608780801296234e-02 -2.846744284033775330e-02 -3.054811432957649231e-02 1.400039643049240112e-01
-3.492465615272521973e-02 -1.255461573600769043e-01 8.815640583634376526e-03 2.897484004497528076e-01 1.862048059701919556e-01 1.789425164461135864e-01 1.246400624513626099e-01 1.170339360833168030e-01 -1.856854110956192017e-01 6.481580436229705811e-02 -1.719487458467483521e-02 -3.699201047420501709e-01 2.352092973887920380e-02 4.335132241249084473e-02 -1.660113632678985596e-01 -8.687710762023925781e-02 -2.837094664573669434e-01 1.769218891859054565e-01 -1.436377763748168945e-01 2.012430131435394287e-01 2.216022312641143799e-01 -9.886292368173599243e-02 -3.408925533294677734e-01 -2.098117470741271973e-01 -4.341764748096466064e-02 -8.743773214519023895e-03 -3.405480384826660156e-01 1.098145246505737305e-01 1.064591407775878906e-01 -2.036879956722259521e-01 1.062590703368186951e-01 5.970973521471023560e-02
1.347426772117614746e-01 -3.465792536735534668e-01 9.823079407215118408e-02 -2.205912321805953979e-01 1.608801931142807007e-01 9.234385192394256592e-02 -3.200220316648483276e-02 1.186397075653076172e-01 1.603974774479866028e-02 -1.648962199687957764e-01 -1.782741844654083252e-01 -4.852563515305519104e-02 3.202027976512908936e-01 3.361009061336517334e-02 -1.981900781393051147e-01 -1.473103165626525879e-01 -2.272593379020690918e-01 -2.141953557729721069e-01 4.345106333494186401e-02 1.685979217290878296e-01 1.395374387502670288e-01 -2.967173159122467041e-01 -2.243402302265167236e-01 -3.572647646069526672e-02 2.939246408641338348e-02 -1.424083113670349121e-01 4.833251610398292542e-02 4.480505362153053284e-02 2.694487106055021286e-03 -4.338131248950958252e-01 -1.626758873462677002e-01 -2.400038763880729675e-02
2.290117368102073669e-02 -1.415688246488571167e-01 6.902556121349334717e-02 4.493707120418548584e-01 1.469736844301223755e-01 1.414941996335983276e-01 -1.448882967233657837e-01 -6.983142346143722534e-02 -3.224548399448394775e-01 -2.262742668390274048e-01 -8.578415215015411377e-02 -2.319275438785552979e-01 -8.915856480598449707e-02 1.201128214597702026e-02 9.503257460892200470e-03 -3.289751335978507996e-02 -5.839712917804718018e-02 -2.471985369920730591e-01 1.147732436656951904e-01 9.936568886041641235e-02 1.141496449708938599e-01 -2.526803910732269287e-01 -8.422244340181350708e-02 1.153415534645318985e-02 1.372085362672805786e-01 1.801817677915096283e-02 -5.144067853689193726e-02 1.375860422849655151e-01 -3.598060309886932373e-01 -2.526583969593048096e-01 -2.146051228046417236e-01 1.670480817556381226e-01
3.058187961578369141e-01 3.627567784860730171e-03 4.840879235416650772e-03 1.987404525279998779e-01 1.611957103013992310e-01 1.240748092532157898e-01 1.232019215822219849e-01 -1.297272890806198120e-01 -2.973043024539947510e-01 1.464649736881256104e-01 4.732506722211837769e-02 -2.656610906124114990e-01 -2.368024922907352448e-02 3.005055151879787445e-02 7.907749712467193604e-02 -2.745382674038410187e-02 -2.079228013753890991e-01 -2.851526439189910889e-01 -4.878396913409233093e-02 1.434243023395538330e-01 -2.051639854907989502e-01 -2.188562899827957153e-01 9.706858545541763306e-02 -8.656041324138641357e-02 3.908199444413185120e-02 6.655374169349670410e-02 1.612509042024612427e-01 3.454802930355072021e-01 -1.495308130979537964e-01 -1.752919703722000122e-01 -1.657065898180007935e-01 3.408305644989013672e-01
2.506543099880218506e-01 3.096646862104535103e-03 8.591408841311931610e-03 7.954531349241733551e-03 3.328006267547607422e-01 -2.216122597455978394e-01 -6.378814578056335449e-02 -1.952891647815704346e-01 -2.298324704170227051e-01 1.001228019595146179e-01 -2.563327848911285400e-01 -6.458638608455657959e-02 1.899594813585281372e-01 6.525910645723342896e-02 -9.503054618835449219e-02 1.159246824681758881e-02 -1.010547056794166565e-01 6.934362649917602539e-02 -1.729520410299301147e-01 3.428682982921600342e-01 -1.774222105741500854e-01 -1.709556728601455688e-01 -2.639903724193572998e-01 -1.328579783439636230e-01 1.882789433002471924e-01 -2.305829524993896484e-01 2.528690099716186523e-01 2.066182205453515053e-03 -1.014308407902717590e-01 8.536188304424285889e-02 2.436734177172183990e-02 2.672924995422363281e-01
2.372902333736419678e-01 -3.046448528766632080e-01 -9.030783921480178833e-02 -3.845729678869247437e-02 -7.385524362325668335e-02 -5.948875471949577332e-02 -3.538202941417694092e-01 -7.138163596391677856e-02 1.770273149013519287e-01 -2.566452920436859131e-01 4.211027547717094421e-02 4.719776287674903870e-02 2.226736396551132202e-01 3.284512832760810852e-02 -3.200824186205863953e-02 -6.932492554187774658e-02 -2.106820344924926758e-01 -4.943358525633811951e-02 2.229570448398590088e-01 4.529924318194389343e-02 4.723069816827774048e-02 -2.637084424495697021e-01 -1.666235774755477905e-01 -1.868871748447418213e-01 1.612647324800491333e-01 -3.864227235317230225e-02 -8.424789644777774811e-03 9.710640460252761841e-02 -2.416712194681167603e-01 -3.316345512866973877e-01 -2.168417870998382568e-01 2.425095587968826294e-01
2.403282672166824341e-01 -7.675385475158691406e-02 2.628263831138610840e-01 -9.055577963590621948e-02 4.673507511615753174e-01 -2.702343976125121117e-03 -2.708489298820495605e-01 1.142731532454490662e-01 5.316530168056488037e-02 -9.784024953842163086e-02 -1.496823728084564209e-01 -2.187589406967163086e-01 -1.189110353589057922e-01 -3.937971964478492737e-02 -2.115851938724517822e-01 -1.538260579109191895e-01 -2.650603652000427246e-01 -1.042681485414505005e-01 7.340794801712036133e-02 1.173401847481727600e-01 -2.019735425710678101e-01 3.045513294637203217e-02 1.219428703188896179e-02 -2.051635831594467163e-01 1.178444698452949524e-01 1.285374462604522705e-01 9.436270222067832947e-03 1.179228872060775757e-01 -1.580791324377059937e-01 8.905240148305892944e-02 -2.807609736919403076e-01 2.169165760278701782e-01
2.064775675535202026e-01 -6.185783818364143372e-02 -1.181384995579719543e-01 -9.832371026277542114e-02 2.521422207355499268e-01 -9.578739106655120850e-02 -1.666936725378036499e-01 -4.764278884977102280e-03 -2.341948300600051880e-01 -2.090939879417419434e-01 1.275921426713466644e-02 6.018198281526565552e-02 -1.187464892864227295e-01 6.734139472246170044e-02 -1.686926484107971191e-01 -9.943193197250366211e-02 -3.806568086147308350e-01 -1.651084423065185547e-02 2.964522838592529297e-01 2.295934259891510010e-01 -1.409828290343284607e-02 -4.170951843261718750e-01 -2.471080608665943146e-02 7.415986061096191406e-02 -2.943639084696769714e-02 8.496341109275817871e-02 -9.894772619009017944e-02 2.174280881881713867e-01 -2.391271293163299561e-01 -1.765748858451843262e-01 -1.373175978660583496e-01 1.777918189764022827e-01
2.086556553840637207e-01 2.090738341212272644e-02 1.137558370828628540e-01 3.865924179553985596e-01 2.179744392633438110e-01 -1.742612272500991821e-01 -7.816288620233535767e-02 1.181290894746780396e-01 -7.635374367237091064e-02 -1.301029771566390991e-01 2.301456406712532043e-02 -9.626604616641998291e-02 2.467235177755355835e-01 -4.103699326515197754e-02 -1.620451807975769043e-01 -2.834098041057586670e-01 -3.724229931831359863e-01 -1.212126687169075012e-01 -2.821240425109863281e-01 2.956885993480682373e-01 -2.936343289911746979e-02 -3.986094892024993896e-02 -1.383444219827651978e-01 -6.843370944261550903e-02 1.843450814485549927e-01 1.785312741994857788e-01 2.399032935500144958e-02 -5.966738611459732056e-02 -4.634303972125053406e-02 2.983897365629673004e-02 -8.375322073698043823e-02 2.593506276607513428e-01
1.318665891885757446e-01 -2.278658896684646606e-01 -1.221150904893875122e-02 1.517329514026641846e-01 3.660812973976135254e-01 1.060213372111320496e-01 7.280009984970092773e-02 1.863967068493366241e-02 -1.231275349855422974e-01 -8.063789457082748413e-02 -2.405042201280593872e-02 -1.831811815500259399e-01 -2.624944038689136505e-02 -3.058061301708221436e-01 -3.825900554656982422e-01 9.316491335630416870e-02 -1.256838291883468628e-01 3.992994129657745361e-02 -1.152802184224128723e-01 9.779038280248641968e-02 1.691642850637435913e-01 -2.821254432201385498e-01 -2.512477636337280273e-01 -2.104518413543701172e-01 -8.351825922727584839e-02 -1.734178364276885986e-01 -1.337014287710189819e-01 -1.418213844299316406e-01 1.659543961286544800e-01 2.067915722727775574e-02 8.247289806604385376e-02 2.930464744567871094e-01
1.302952170372009277e-01 -1.479668021202087402e-01 1.309745460748672485e-01 -2.181348204612731934e-02 -1.221200376749038696e-01 5.190180987119674683e-02 -5.714424699544906616e-02 2.996615506708621979e-02 -2.321952581405639648e-01 -3.476778790354728699e-02 -1.458886116743087769e-01 -9.733188152313232422e-02 9.132876247167587280e-02 4.561961628496646881e-03 -1.014346480369567871e-01 -1.241620108485221863e-01 -2.332278043031692505e-01 -2.552994787693023682e-01 2.231658250093460083e-01 2.922989055514335632e-02 9.495262056589126587e-02 -1.688091754913330078e-01 -1.852727830410003662e-01 -3.595910966396331787e-01 3.571917489171028137e-02 -3.712407350540161133e-01 4.775134474039077759e-02 1.085387617349624634e-01 -1.048902645707130432e-01 -4.040504395961761475e-01 -2.474184036254882812e-01 2.043897807598114014e-01
1.143804714083671570e-01 -1.531484127044677734e-01 3.215947449207305908e-01 4.190331399440765381e-01 2.293654978275299072e-01 1.276476681232452393e-01 -1.173530220985412598e-01 -2.189026027917861938e-01 -4.140472784638404846e-02 1.313830632716417313e-02 -3.128429651260375977e-01 -2.943271696567535400e-01 3.227482736110687256e-02 -4.114824905991554260e-02 9.768832474946975708e-03 1.651880443096160889e-01 -1.064823642373085022e-01 -2.254066318273544312e-01 5.590629298239946365e-03 1.658162623643875122e-01 1.474296003580093384e-01 -1.222943440079689026e-01 3.379272297024726868e-02 6.111617758870124817e-02 1.478755623102188110e-01 -1.214019116014242172e-02 7.559052319265902042e-04 1.945444941520690918e-01 -3.217475488781929016e-02 -2.275534570217132568e-01 -2.546519935131072998e-01 1.690769940614700317e-01
-6.744286417961120605e-02 -6.403248012065887451e-02 -1.388216614723205566e-01 1.482941210269927979e-01 3.838169574737548828e-01 7.488600164651870728e-02 1.338640600442886353e-01 7.448791526257991791e-03 -7.793256640434265137e-02 -1.043611988425254822e-01 1.193931046873331070e-02 -2.646111845970153809e-01 1.430040746927261353e-01 7.260546088218688965e-02 -1.486371606588363647e-01 1.561174243688583374e-01 -1.879609376192092896e-01 1.027501299977302551e-01 3.033827617764472961e-02 1.893348991870880127e-01 9.980250895023345947e-02 -3.195942342281341553e-01 -2.045847922563552856e-01 -2.214730232954025269e-01 1.051279231905937195e-01 1.001633256673812866e-01 -4.181068837642669678e-01 -2.044481225311756134e-02 1.358963996171951294e-01 -1.607670821249485016e-02 -2.965234592556953430e-02 3.439386487007141113e-01
3.782670199871063232e-02 -2.527040243148803711e-01 1.426315158605575562e-01 -1.782466471195220947e-01 1.202544048428535461e-01 -1.256747841835021973e-01 -3.708017468452453613e-01 -3.498859331011772156e-02 1.261274665594100952e-01 -2.273156046867370605e-01 -7.974387705326080322e-02 -1.422835886478424072e-02 -1.043944284319877625e-01 -6.304506957530975342e-02 -2.184458076953887939e-02 1.332509797066450119e-02 -2.046359181404113770e-01 7.150713354349136353e-03 3.046719543635845184e-02 2.585456371307373047e-01 1.409216821193695068e-01 -3.317930400371551514e-01 -1.256604492664337158e-01 -2.587105929851531982e-01 -1.340938638895750046e-02 5.024012550711631775e-02 2.569353580474853516e-01 -1.023529320955276489e-01 -1.512664109468460083e-01 -3.495333790779113770e-01 -5.759782716631889343e-02 2.720558643341064453e-01
8.336757123470306396e-02 -4.188773036003112793e-01 1.624352335929870605e-01 -1.467933058738708496e-01 3.277577925473451614e-03 1.638074964284896851e-02 -6.057850085198879242e-03 9.076658636331558228e-02 -3.404890000820159912e-01 -2.213259339332580566e-01 -1.494032740592956543e-01 -2.376935333013534546e-01 3.426976501941680908e-02 -3.293590620160102844e-02 1.682574860751628876e-02 -2.178873866796493530e-01 -3.244236707687377930e-01 -4.654762148857116699e-02 1.036358177661895752e-01 4.071966186165809631e-02 1.215641200542449951e-01 -3.770009279251098633e-01 -1.509055215865373611e-02 -1.863930821418762207e-01 8.562307804822921753e-02 -9.328550845384597778e-02 8.717355132102966309e-02 1.490584909915924072e-01 -5.763556808233261108e-02 -2.503523528575897217e-01 -1.467932462692260742e-01 1.491911858320236206e-01
3.385579958558082581e-02 -4.238482117652893066e-01 2.632279135286808014e-02 -1.760001033544540405e-01 5.654748994857072830e-03 -4.954252392053604126e-02 -3.013370186090469360e-02 1.979114860296249390e-01 -1.199252083897590637e-01 -1.504006087779998779e-01 -1.796800792217254639e-01 -1.133582666516304016e-01 2.031919807195663452e-01 -4.820060357451438904e-02 -2.913026511669158936e-01 -1.955478936433792114e-01 -2.927899658679962158e-01 -3.700972010847181082e-04 2.362373620271682739e-01 2.749820053577423096e-01 1.029488220810890198e-01 -2.097952216863632202e-01 -8.804839104413986206e-02 -2.887748777866363525e-01 6.744462996721267700e-02 -6.287425011396408081e-02 1.837241649627685547e-01 1.870111674070358276e-01 6.983715295791625977e-02 -1.574214249849319458e-01 5.120443552732467651e-02 1.539959758520126343e-01
4.179359972476959229e-02 -2.391994893550872803e-01 5.601800233125686646e-02 6.534358859062194824e-02 5.957682430744171143e-02 -2.756070792675018311e-01 -1.301945149898529053e-01 4.890645667910575867e-02 -1.746390014886856079e-02 -1.487217992544174194e-01 4.490809887647628784e-02 -8.682290092110633850e-03 8.154082112014293671e-03 9.724396467208862305e-02 -2.227020412683486938e-01 -1.380708515644073486e-01 -3.134218156337738037e-01 2.235694378614425659e-01 8.510309999110177159e-05 3.219389617443084717e-01 -9.916494786739349365e-02 -2.811679244041442871e-01 -1.522993892431259155e-01 -3.640955686569213867e-01 5.856043845415115356e-02 -1.370717436075210571e-01 -1.363381296396255493e-01 5.443577095866203308e-02 -8.962316066026687622e-02 -3.016457557678222656e-01 -5.129903182387351990e-02 3.002425432205200195e-01
1.208156123757362366e-01 -2.011252492666244507e-01 -4.257122054696083069e-03 -1.071157772094011307e-02 3.980972617864608765e-02 1.586951017379760742e-01 -1.234081014990806580e-01 -2.914649993181228638e-02 -3.199715614318847656e-01 -1.489757448434829712e-01 -2.531800977885723114e-02 -1.648896001279354095e-02 4.437738955020904541e-01 1.919492781162261963e-01 8.222752064466476440e-02 -3.982458636164665222e-02 -2.408106327056884766e-01 -1.572454720735549927e-01 1.346670091152191162e-01 2.852019667625427246e-02 -6.903825700283050537e-02 -1.260645091533660889e-01 5.991945788264274597e-02 -2.925264835357666016e-01 2.506470084190368652e-01 1.299946308135986328e-01 1.823492497205734253e-01 1.101062148809432983e-01 -3.567733168601989746e-01 -1.967690289020538330e-01 1.673138886690139771e-02 1.774491667747497559e-01
-1.791985929012298584e-01 -3.135542944073677063e-02 -8.803242444992065430e-02 1.903285384178161621e-01 1.559736281633377075e-01 9.548424184322357178e-02 -2.712592184543609619e-01 -1.993349492549896240e-01 2.802895754575729370e-02 -1.265934407711029053e-01 -3.024004101753234863e-01 -8.721464872360229492e-02 1.879229992628097534e-01 -2.729405276477336884e-02 9.256026148796081543e-02 2.768373787403106689e-01 -3.952559828758239746e-01 -1.977428793907165527e-01 1.427981555461883545e-01 4.781916737556457520e-02 1.045392900705337524e-01 -6.912836804986000061e-03 2.333772741258144379e-02 -2.214960381388664246e-02 1.621810346841812134e-01 -1.000637933611869812e-01 -7.607721537351608276e-02 -7.669665664434432983e-02 2.201232500374317169e-02 -3.870666623115539551e-01 1.370188146829605103e-01 3.032404780387878418e-01
3.509588539600372314e-01 7.967943698167800903e-02 1.186542436480522156e-01 1.624495983123779297e-01 3.686638772487640381e-01 1.446928828954696655e-01 -1.443464607000350952e-01 -1.171959713101387024e-01 -1.563511639833450317e-01 1.181423813104629517e-01 -1.393751651048660278e-01 -2.141886204481124878e-01 -7.224351912736892700e-02 1.868833601474761963e-01 -7.666493207216262817e-02 2.745181918144226074e-01 -1.101185604929924011e-01 -7.750916481018066406e-02 2.913464605808258057e-01 -3.369143977761268616e-02 2.331027537584304810e-01 -1.440666615962982178e-01 -3.205455094575881958e-02 -9.103864431381225586e-02 4.969677701592445374e-02 -1.246277466416358948e-01 1.104107722640037537e-01 8.607970923185348511e-02 -3.289545774459838867e-01 -2.515509128570556641e-01 -3.189034387469291687e-02 -1.218006610870361328e-01
3.509161472320556641e-01 -1.358913630247116089e-01 2.633897662162780762e-01 3.795679211616516113e-01 1.695721745491027832e-01 1.843541860580444336e-01 1.191442832350730896e-01 4.698432236909866333e-02 -1.895253658294677734e-01 1.864403784275054932e-01 -1.050912067294120789e-01 -1.084118932485580444e-01 1.606987789273262024e-02 -1.267110854387283325e-01 1.432705372571945190e-01 -4.810335580259561539e-03 5.521299317479133606e-02 -1.788106858730316162e-01 1.632480472326278687e-01 1.228883564472198486e-01 -2.630353532731533051e-02 -1.909387856721878052e-01 -1.304087638854980469e-01 -2.110469192266464233e-01 2.490876317024230957e-01 1.516670733690261841e-02 1.001131609082221985e-01 2.047099769115447998e-01 -1.966478973627090454e-01 8.818166330456733704e-03 -2.436303943395614624e-01 2.183652073144912720e-01
5.557019263505935669e-02 -3.069891333580017090e-01 -1.047317832708358765e-01 -3.670343160629272461e-01 4.243037849664688110e-02 -1.530763953924179077e-01 -1.609171479940414429e-01 2.355774305760860443e-02 -2.080151997506618500e-02 -3.491801396012306213e-02 -4.499226808547973633e-02 -1.802231371402740479e-01 -3.851220384240150452e-02 3.583556413650512695e-02 -2.778204679489135742e-01 -3.825723193585872650e-03 -7.735849171876907349e-02 1.446888446807861328e-01 -9.407691657543182373e-02 3.233854174613952637e-01 1.478817462921142578e-01 -1.548295766115188599e-01 -1.438846439123153687e-02 -2.798765897750854492e-01 9.226034581661224365e-02 -1.493292748928070068e-01 1.752516138367354870e-03 2.203268706798553467e-01 -1.486974358558654785e-01 -3.375110626220703125e-01 1.209249123930931091e-01 3.073256015777587891e-01
2.902517020702362061e-01 -1.156029179692268372e-01 1.921417117118835449e-01 2.279959022998809814e-01 2.564131021499633789e-01 1.536369472742080688e-01 -3.052992820739746094e-01 -2.311030775308609009e-02 -1.636906117200851440e-01 -1.821944713592529297e-01 -1.230883151292800903e-01 -1.910542845726013184e-01 -1.700003147125244141e-01 6.568406522274017334e-02 2.140374481678009033e-02 -7.018926739692687988e-02 -1.589774936437606812e-01 -3.551858291029930115e-02 3.796958178281784058e-02 3.442147672176361084e-01 2.152485996484756470e-01 4.077386483550071716e-02 -1.230307891964912415e-01 7.961958646774291992e-02 -3.519497811794281006e-02 1.912708282470703125e-01 -1.112683191895484924e-01 3.779366239905357361e-02 6.334470957517623901e-02 -4.462783038616180420e-01 6.833127234131097794e-03 9.678570926189422607e-02
6.482800841331481934e-02 -1.747930496931076050e-01 1.833722367882728577e-02 -2.519602142274379730e-02 4.573327302932739258e-01 -2.267439290881156921e-02 -1.013045459985733032e-01 -1.318636983633041382e-01 -2.100431472063064575e-01 -1.983933448791503906e-01 1.303625106811523438e-02 -1.396050006151199341e-01 -1.686162054538726807e-01 -4.826900840271264315e-04 -1.274498403072357178e-01 1.556084603071212769e-01 -3.417308926582336426e-01 -5.268569663166999817e-02 -1.844615638256072998e-01 5.148105323314666748e-02 1.402652412652969360e-01 -1.967701166868209839e-01 -2.589688897132873535e-01 -2.179574966430664062e-01 1.720820218324661255e-01 -1.404967308044433594e-01 -1.917653381824493408e-01 6.913808733224868774e-02 1.694607734680175781e-01 9.567756950855255127e-02 1.237685307860374451e-01 2.857238948345184326e-01
1.965911686420440674e-02 -3.163653612136840820e-01 -8.527148514986038208e-02 2.295949906110763550e-01 2.592413723468780518e-01 4.198822379112243652e-02 8.232937753200531006e-02 -9.623005986213684082e-02 3.665713965892791748e-02 -2.512161433696746826e-01 -5.238958168774843216e-03 5.003706086426973343e-03 -3.346212208271026611e-02 -1.908661723136901855e-01 -3.317547738552093506e-01 1.351350545883178711e-01 -2.629138715565204620e-02 -1.229184120893478394e-02 -2.349141538143157959e-01 1.290214806795120239e-01 1.943832635879516602e-01 -2.615221142768859863e-01 -2.842256426811218262e-01 -1.457550525665283203e-01 2.561229765415191650e-01 5.143385380506515503e-02 -2.131882905960083008e-01 -1.887267678976058960e-01 3.721149265766143799e-02 -1.821596361696720123e-02 1.174256950616836548e-01 2.801036536693572998e-01
3.039430826902389526e-02 -1.114097088575363159e-01 2.635495364665985107e-01 4.308246672153472900e-01 1.648368835449218750e-01 2.767107486724853516e-01 3.123146854341030121e-02 -9.225015342235565186e-02 -1.314045339822769165e-01 -3.028518557548522949e-01 -2.116975039243698120e-01 -3.043451309204101562e-01 -2.318398840725421906e-02 -7.955400645732879639e-02 -5.366642028093338013e-02 6.800085306167602539e-02 -4.621665924787521362e-02 -1.212020441889762878e-01 1.178323850035667419e-02 2.209374010562896729e-01 -1.622560471296310425e-01 -1.667692810297012329e-01 -1.049193367362022400e-01 1.255261804908514023e-02 2.629339694976806641e-01 1.482308506965637207e-01 1.458726078271865845e-01 8.448319882154464722e-02 -1.318360418081283569e-01 -2.353164553642272949e-01 4.010823369026184082e-02 1.805620193481445312e-01
8.998948335647583008e-02 -3.599812984466552734e-01 9.579624235630035400e-02 -1.268237233161926270e-01 4.066350683569908142e-02 6.524619180709123611e-03 -1.965524256229400635e-01 1.992066502571105957e-01 -1.507001072168350220e-01 -2.720839083194732666e-01 -2.363572120666503906e-01 -1.464658882468938828e-02 -3.688857890665531158e-03 1.615331321954727173e-02 -2.510098814964294434e-01 -1.755584031343460083e-01 -2.734468579292297363e-01 5.826363340020179749e-02 4.082424566149711609e-02 1.043094415217638016e-02 1.467017531394958496e-01 -3.221002519130706787e-01 -1.340697333216667175e-02 -1.710702776908874512e-01 -3.647074475884437561e-02 -1.661576777696609497e-01 1.117160022258758545e-01 7.474734634160995483e-02 -1.077597066760063171e-01 -3.345699310302734375e-01 1.376754255034029484e-03 3.238918781280517578e-01
1.650899499654769897e-01 1.287127286195755005e-01 4.842692986130714417e-03 2.693874835968017578e-01 2.358652949333190918e-01 -1.122629046440124512e-01 1.102121081203222275e-03 1.181798577308654785e-01 7.884959876537322998e-02 -1.934826374053955078e-01 -1.304895430803298950e-01 -3.887310922145843506e-01 -7.532794773578643799e-02 -4.793519526720046997e-02 -2.656440734863281250e-01 -1.198275387287139893e-01 -4.026660025119781494e-01 1.516536623239517212e-01 7.651935517787933350e-02 2.143983393907546997e-01 -2.876891568303108215e-02 6.244393810629844666e-02 -1.267146617174148560e-01 1.108128651976585388e-01 1.148861423134803772e-01 1.859801709651947021e-01 6.893406063318252563e-02 2.204964309930801392e-01 9.748095273971557617e-02 -2.485853731632232666e-01 -3.824078664183616638e-02 2.296766489744186401e-01
1.359526515007019043e-01 -2.652789056301116943e-01 2.099229395389556885e-01 -2.136428058147430420e-01 1.970866024494171143e-01 -2.056522518396377563e-01 -9.806530177593231201e-02 -1.936127096414566040e-01 -3.136961162090301514e-01 1.471119374036788940e-01 -2.431423664093017578e-01 -1.911524385213851929e-01 1.877157390117645264e-01 8.515164256095886230e-02 6.857515778392553329e-03 -8.464812487363815308e-02 -2.340379655361175537e-01 2.486135996878147125e-02 7.974792271852493286e-02 3.205506131052970886e-02 2.748741507530212402e-01 -1.367447972297668457e-01 -1.690161526203155518e-01 -2.631503641605377197e-01 9.010529145598411560e-03 -9.635929018259048462e-02 -2.909944057464599609e-01 1.197946816682815552e-01 -1.843453049659729004e-01 -7.391034066677093506e-02 1.562983095645904541e-01 -2.590467222034931183e-02
1.157125011086463928e-01 -4.389245510101318359e-01 2.912265658378601074e-01 4.681867733597755432e-02 3.134163096547126770e-02 -5.948091670870780945e-02 8.103208988904953003e-02 9.468826651573181152e-02 -1.217921078205108643e-01 -2.354673743247985840e-01 1.794558204710483551e-02 2.044380083680152893e-02 1.087484806776046753e-01 -2.594530349597334862e-03 -2.808422148227691650e-01 -2.049880176782608032e-01 -1.369556635618209839e-01 -1.598673313856124878e-01 1.775736510753631592e-01 -1.609010063111782074e-02 8.390230685472488403e-02 -3.166999220848083496e-01 -1.434016376733779907e-01 -2.196163386106491089e-01 5.190376564860343933e-02 -8.562714606523513794e-02 2.682947218418121338e-01 -2.642874792218208313e-02 -4.979101940989494324e-04 -2.221465855836868286e-01 -8.135864883661270142e-02 3.037110269069671631e-01
2.772016525268554688e-01 -2.955852150917053223e-01 -3.048706799745559692e-03 -2.011816650629043579e-01 2.950769662857055664e-01 -3.205747604370117188e-01 -2.626092433929443359e-01 -1.465902384370565414e-02 -6.145786866545677185e-02 9.570189565420150757e-02 -1.569794416427612305e-01 -2.217026613652706146e-02 1.253746300935745239e-01 1.878035836853086948e-03 3.983023390173912048e-02 9.716127812862396240e-02 -4.117576405405998230e-02 1.599158495664596558e-01 1.069920510053634644e-02 5.245017632842063904e-02 9.899311512708663940e-02 -1.830479353666305542e-01 -5.150056630373001099e-02 -7.114217430353164673e-02 1.253491193056106567e-01 -1.328038703650236130e-02 4.027996659278869629e-01 7.326760888099670410e-02 -1.114502847194671631e-01 -2.034944146871566772e-01 -4.895260930061340332e-02 3.880505263805389404e-01
2.713794708251953125e-01 1.905171126127243042e-01 8.080296218395233154e-03 2.217504829168319702e-01 4.403963685035705566e-01 -2.547107636928558350e-02 -9.951850026845932007e-02 -5.575693026185035706e-02 1.915897056460380554e-02 2.606256306171417236e-01 5.672566592693328857e-02 -2.068022936582565308e-01 9.910740703344345093e-02 1.645424216985702515e-01 -1.522852182388305664e-01 8.016060292720794678e-02 -2.540706396102905273e-01 -1.817256063222885132e-01 -9.076328575611114502e-02 2.837336063385009766e-01 1.289125680923461914e-01 -4.984361119568347931e-03 -5.128829553723335266e-02 8.663494139909744263e-02 4.793912917375564575e-02 -6.733392365276813507e-03 -5.778468772768974304e-02 7.201083749532699585e-02 -2.902677059173583984e-01 -2.955568134784698486e-01 9.258343279361724854e-02 2.197029590606689453e-01
-1.251535564661026001e-01 -7.210049033164978027e-02 3.913611918687820435e-02 2.096005529165267944e-01 2.415650784969329834e-01 2.623574109748005867e-03 -1.192141622304916382e-01 3.806703984737396240e-01 -2.793925628066062927e-02 -1.512958705425262451e-01 -6.529844552278518677e-02 -3.543589115142822266e-01 -7.075039297342300415e-02 1.899772286415100098e-01 -1.661378443241119385e-01 1.886076033115386963e-01 -3.082315204665064812e-03 -9.285248070955276489e-02 2.106744796037673950e-01 1.300068199634552002e-01 2.793358564376831055e-01 -1.675906330347061157e-01 1.494881510734558105e-01 -3.053576350212097168e-01 1.889862418174743652e-01 1.323398649692535400e-01 1.610281318426132202e-02 2.920829318463802338e-02 1.163662523031234741e-01 -4.897144809365272522e-02 2.336071804165840149e-02 3.097839057445526123e-01
3.655846416950225830e-02 -1.041344031691551208e-01 6.494116783142089844e-02 -6.794092059135437012e-02 3.792558908462524414e-01 -2.103042602539062500e-02 7.409982383251190186e-02 -1.276775915175676346e-02 3.567495644092559814e-01 -1.832069456577301025e-02 -3.121317625045776367e-01 9.653101116418838501e-02 2.302986569702625275e-02 -1.288428753614425659e-01 -1.056091487407684326e-01 1.476841419935226440e-01 -2.574215829372406006e-01 4.251147154718637466e-03 5.643635243177413940e-02 -1.848092079162597656e-01 2.471903339028358459e-02 -1.706628054380416870e-01 -1.868920214474201202e-02 -4.631619453430175781e-01 3.435383439064025879e-01 -8.061395585536956787e-02 1.163503080606460571e-01 8.099280297756195068e-02 -4.521492868661880493e-02 -6.659399718046188354e-02 6.932985037565231323e-02 2.011993527412414551e-01
1.615984551608562469e-02 5.092100426554679871e-02 -2.047549635171890259e-01 4.656178876757621765e-02 -3.883331641554832458e-02 2.818880975246429443e-01 -1.082236766815185547e-01 -3.038877844810485840e-01 2.543143741786479950e-02 -1.147199794650077820e-01 -1.999792009592056274e-01 -2.098738700151443481e-01 -1.000891551375389099e-01 6.605091691017150879e-02 -1.840151250362396240e-01 1.802688688039779663e-01 -1.895276755094528198e-01 -1.771085113286972046e-01 -2.384443134069442749e-01 4.024392068386077881e-01 -1.104430761188268661e-02 -1.222506538033485413e-01 -1.316897273063659668e-01 -1.485263407230377197e-01 3.114035427570343018e-01 4.062618687748908997e-02 1.159119531512260437e-01 1.752838194370269775e-01 -1.580653637647628784e-01 6.267656106501817703e-03 -1.190771758556365967e-01 2.586165070533752441e-01
1.567429751157760620e-01 -2.936660051345825195e-01 5.758798867464065552e-02 -4.909167066216468811e-02 1.645051687955856323e-01 -1.707069128751754761e-01 4.700297117233276367e-02 -1.208472065627574921e-02 -1.478345394134521484e-01 7.756099104881286621e-02 2.849852899089455605e-03 2.200862951576709747e-02 2.311431616544723511e-01 -2.800788879394531250e-01 1.883576810359954834e-02 -2.887554466724395752e-01 -6.997484597377479076e-04 -1.533583104610443115e-01 -1.217834204435348511e-01 9.066638350486755371e-02 -1.298609375953674316e-01 -2.594249546527862549e-01 -1.266923397779464722e-01 -1.997156143188476562e-01 2.362519353628158569e-01 -1.816003173589706421e-01 -5.863759666681289673e-02 -1.331208646297454834e-01 -5.075704678893089294e-02 -3.638638556003570557e-01 -6.304233521223068237e-02 3.812665641307830811e-01
2.436496466398239136e-01 -1.353709846735000610e-01 6.573754549026489258e-02 2.366988658905029297e-01 2.788861840963363647e-02 -1.750561147928237915e-01 -1.575330346822738647e-01 6.767074763774871826e-02 1.146729812026023865e-01 -1.354888826608657837e-01 -4.568286985158920288e-02 -2.944598160684108734e-02 3.797702491283416748e-01 1.436066776514053345e-01 8.994109928607940674e-02 -1.515790726989507675e-02 -3.237630128860473633e-01 1.957380212843418121e-02 -3.355344384908676147e-02 4.671683013439178467e-01 -1.642483770847320557e-01 -1.380176544189453125e-01 -6.311975419521331787e-02 -5.876176804304122925e-02 3.229313194751739502e-01 -4.084715247154235840e-02 -7.582284510135650635e-02 1.050345250405371189e-03 -5.741532519459724426e-02 -1.819904148578643799e-01 -7.583253830671310425e-02 2.481989115476608276e-01
1.063128262758255005e-01 -1.145287677645683289e-01 -6.787747144699096680e-02 -1.324606537818908691e-01 2.469480335712432861e-01 -1.785677522420883179e-01 -5.419134348630905151e-02 -1.038290411233901978e-01 -1.622484177350997925e-01 -1.901079565286636353e-01 -8.141688257455825806e-02 -2.029494196176528931e-01 1.423316299915313721e-01 9.584809839725494385e-02 -1.159937381744384766e-01 -3.381355702877044678e-01 -2.587881386280059814e-01 1.485438197851181030e-01 -2.426655441522598267e-01 2.608404457569122314e-01 -1.475369632244110107e-01 -3.687388896942138672e-01 -1.898145675659179688e-01 -2.211961299180984497e-01 -1.582436263561248779e-02 -7.739039510488510132e-02 1.109366044402122498e-01 1.308303177356719971e-01 -1.013751104474067688e-01 -2.933544665575027466e-02 1.100069209933280945e-01 2.485290765762329102e-01
1.026514023542404175e-01 -2.396587729454040527e-01 1.360057592391967773e-01 4.796889424324035645e-01 2.176988273859024048e-01 8.463454246520996094e-02 -5.819662287831306458e-02 -2.251871824264526367e-01 -2.526941299438476562e-01 -2.248968333005905151e-01 -3.859477490186691284e-02 -2.561851143836975098e-01 1.003534123301506042e-01 -1.288587898015975952e-01 -8.398537337779998779e-02 1.352377533912658691e-01 -2.013502269983291626e-01 -1.043455600738525391e-01 -3.973951935768127441e-02 1.159125939011573792e-01 1.016569286584854126e-01 -2.131205648183822632e-01 -1.755575090646743774e-01 5.359520018100738525e-02 2.369521409273147583e-01 1.039106845855712891e-01 -6.856065988540649414e-02 2.362625487148761749e-02 -7.818164676427841187e-02 -2.045558691024780273e-01 -2.445662915706634521e-01 7.308106124401092529e-02
2.687537483870983124e-02 -1.868843659758567810e-02 -3.429256612434983253e-03 2.712593674659729004e-01 4.455036297440528870e-02 -2.175207585096359253e-01 -1.176711767911911011e-01 1.557607799768447876e-01 8.830621838569641113e-02 -2.524172961711883545e-01 -6.672360002994537354e-02 -6.431445479393005371e-02 2.744452655315399170e-01 8.466412872076034546e-02 -1.058531831949949265e-02 -1.537680998444557190e-02 -3.161776065826416016e-01 2.907217666506767273e-02 2.694285288453102112e-02 3.022832870483398438e-01 -2.086171656847000122e-01 -2.980467081069946289e-01 -2.905400842428207397e-02 -1.193021461367607117e-01 3.218165338039398193e-01 -1.242373734712600708e-01 -1.707615330815315247e-02 -9.769328683614730835e-02 -1.284174025058746338e-01 -2.990625053644180298e-02 2.145025879144668579e-02 4.335468411445617676e-01
3.605464100837707520e-02 -1.509665250778198242e-01 -7.155252993106842041e-02 -2.660809755325317383e-01 2.129228599369525909e-02 -2.271038144826889038e-01 -1.792027205228805542e-01 3.448695689439773560e-02 -1.901906281709671021e-01 -1.004700735211372375e-01 -2.348880469799041748e-01 -2.737979292869567871e-01 -4.123961180448532104e-02 1.151854395866394043e-01 -1.938987337052822113e-02 -2.253569662570953369e-02 -4.349685087800025940e-02 7.760989665985107422e-02 -1.354378908872604370e-01 1.767687201499938965e-01 1.470397710800170898e-01 -1.792784184217453003e-01 -2.936277687549591064e-01 -2.256924062967300415e-01 6.030367221683263779e-03 -1.052669063210487366e-01 6.960756331682205200e-02 7.930381596088409424e-02 -2.476730644702911377e-01 -3.237735629081726074e-01 1.634481712244451046e-03 4.307596087455749512e-01
8.847842365503311157e-02 -1.322650164365768433e-01 3.678490817546844482e-01 3.338673710823059082e-02 1.694844514131546021e-01 8.368948847055435181e-02 1.164462231099605560e-02 -4.389292374253273010e-02 -9.454491734504699707e-02 1.915947049856185913e-01 -1.664474457502365112e-01 -1.456521567888557911e-03 1.132985055446624756e-01 2.316751480102539062e-01 -1.288296878337860107e-01 -1.029440760612487793e-01 1.077769324183464050e-02 9.452868998050689697e-02 -1.935704946517944336e-01 9.374024718999862671e-02 -1.055027591064572334e-03 -7.284104824066162109e-02 -4.773594439029693604e-01 -3.301879465579986572e-01 9.932532161474227905e-02 -2.290202304720878601e-02 -3.932895362377166748e-01 8.566606789827346802e-02 -1.830935180187225342e-01 -1.428174227476119995e-01 7.244095951318740845e-02 6.569256633520126343e-02
9.436200559139251709e-02 -1.276963204145431519e-01 9.051346778869628906e-02 1.513115316629409790e-01 -1.032128855586051941e-01 -2.179339826107025146e-01 -2.637685835361480713e-01 -1.753570139408111572e-01 -4.467784613370895386e-02 -3.264927864074707031e-01 -2.843861579895019531e-01 -7.726803421974182129e-02 9.395450615556910634e-05 5.774104967713356018e-02 -2.118925005197525024e-01 3.180734068155288696e-02 -1.464535892009735107e-01 8.276960253715515137e-02 1.154510900378227234e-01 8.801762759685516357e-02 -8.326726383529603481e-04 -1.653157770633697510e-01 -2.709426581859588623e-01 -4.180655181407928467e-01 1.528458595275878906e-01 7.748137228190898895e-03 1.307090073823928833e-01 2.157406210899353027e-01 -1.067697629332542419e-01 -3.119513988494873047e-01 -9.988795220851898193e-02 9.954883158206939697e-02
1.894356161355972290e-01 1.509900093078613281e-01 1.716627329587936401e-01 1.907925158739089966e-01 1.686696410179138184e-01 -2.230718731880187988e-01 -2.316496521234512329e-01 1.059268862009048462e-01 2.145210653543472290e-02 7.902922108769416809e-03 -1.835591495037078857e-01 5.073078721761703491e-02 1.176921464502811432e-02 -1.117399800568819046e-02 -2.193254232406616211e-01 -1.982857733964920044e-01 -3.696672618389129639e-01 1.405060440301895142e-01 1.754593253135681152e-01 2.948883771896362305e-01 -3.922498319298028946e-03 -2.509813606739044189e-01 -1.133599802851676941e-01 -4.553382471203804016e-02 1.921156048774719238e-01 -2.480895668268203735e-01 -2.300680726766586304e-01 -1.752804778516292572e-02 -6.760019809007644653e-03 -2.483175992965698242e-01 2.680394053459167480e-02 2.041723281145095825e-01
-5.643127486109733582e-02 -1.014615446329116821e-01 8.667055517435073853e-03 1.869228929281234741e-01 3.048274517059326172e-01 1.725400835275650024e-01 1.483877599239349365e-01 -2.421995699405670166e-01 -2.826527059078216553e-01 -1.050463840365409851e-01 -1.051512286067008972e-01 -3.355311453342437744e-01 8.343603461980819702e-03 -2.200333401560783386e-03 -1.163981258869171143e-01 1.040290221571922302e-01 -9.731491655111312866e-02 2.498587965965270996e-02 7.166378945112228394e-02 1.867994666099548340e-01 8.284777402877807617e-02 -2.143725156784057617e-01 -1.931870281696319580e-01 -2.267435044050216675e-01 7.990004122257232666e-02 2.010171115398406982e-02 -4.355741739273071289e-01 -2.566954307258129120e-02 -3.259410848841071129e-03 -1.717916280031204224e-01 1.079452633857727051e-01 2.812504768371582031e-01
1.204814836382865906e-01 -2.697546184062957764e-01 -1.718095503747463226e-02 2.043317407369613647e-01 3.871660530567169189e-01 1.163962334394454956e-01 8.695417642593383789e-02 -2.934179641306400299e-02 -6.522873044013977051e-02 -3.131997585296630859e-01 2.019406482577323914e-02 -2.213051915168762207e-01 -3.925071656703948975e-02 1.423431839793920517e-02 -2.906040251255035400e-01 1.640683040022850037e-02 -9.454643353819847107e-03 1.352695375680923462e-01 -1.466861963272094727e-01 -4.266886413097381592e-02 1.988606005907058716e-01 -2.294946163892745972e-01 -3.576815724372863770e-01 -2.746251821517944336e-01 3.476029634475708008e-02 5.023059993982315063e-02 5.607227329164743423e-03 -1.308505050837993622e-02 2.549051642417907715e-01 -1.271113194525241852e-02 1.029911264777183533e-01 2.088878750801086426e-01
3.428176045417785645e-01 2.356223911046981812e-01 -3.891858085989952087e-02 -8.306265622377395630e-02 3.541084229946136475e-01 3.077383041381835938e-01 -1.468439549207687378e-01 1.852204054594039917e-01 -5.419562011957168579e-02 -8.637785166501998901e-02 -2.377268671989440918e-01 -1.180378794670104980e-01 5.377791821956634521e-02 2.559716701507568359e-01 1.944741010665893555e-01 -1.252207010984420776e-01 -7.701463252305984497e-02 1.007147058844566345e-01 -1.411436218768358231e-02 -1.055597439408302307e-01 6.286790966987609863e-02 -1.957274973392486572e-01 -1.745752841234207153e-01 1.094090752303600311e-03 5.851769074797630310e-02 1.035261750221252441e-01 -6.847347319126129150e-02 6.290961802005767822e-02 -2.376268804073333740e-01 -2.359204441308975220e-01 1.820324957370758057e-01 2.676087319850921631e-01
7.424537092447280884e-02 -1.479972600936889648e-01 -2.008493840694427490e-01 2.611188888549804688e-01 7.576497644186019897e-02 6.880994886159896851e-02 1.155321300029754639e-01 -5.037366971373558044e-02 -2.668707668781280518e-01 -1.909147053956985474e-01 -7.577627897262573242e-02 -2.790767848491668701e-01 1.837925636209547520e-03 -3.388035669922828674e-02 -1.129265055060386658e-01 1.806789264082908630e-02 -2.492573261260986328e-01 7.408638484776020050e-03 1.041664406657218933e-01 -7.698352914303541183e-03 3.121652007102966309e-01 -1.270033121109008789e-01 -2.595222927629947662e-02 -3.301061987876892090e-01 -1.983175277709960938e-01 1.259109675884246826e-01 -2.543090581893920898e-01 1.694986522197723389e-01 3.650238504633307457e-03 -2.311189621686935425e-01 -7.279094308614730835e-02 3.585352003574371338e-01
3.760459274053573608e-02 -2.671626508235931396e-01 3.807714208960533142e-02 4.025432094931602478e-02 3.820981383323669434e-01 1.821163892745971680e-01 -1.474740076810121536e-02 -2.016245126724243164e-01 -1.828006058931350708e-01 -2.030038684606552124e-01 -1.914945989847183228e-02 -1.740338653326034546e-01 -1.677627675235271454e-02 3.924483805894851685e-02 -3.483258187770843506e-01 1.879732906818389893e-01 -1.557857543230056763e-01 -4.087870009243488312e-03 3.323536738753318787e-02 -6.287579983472824097e-02 1.562434583902359009e-01 -3.390521705150604248e-01 -3.141277432441711426e-01 -1.637740880250930786e-01 1.353094130754470825e-01 -2.960125915706157684e-03 -1.714738011360168457e-01 -6.210824102163314819e-02 1.599193960428237915e-01 -1.262002140283584595e-01 1.343902945518493652e-01 1.870479583740234375e-01
1.459673196077346802e-01 -1.449175924062728882e-02 1.347459107637405396e-01 4.763683080673217773e-01 2.603999376296997070e-01 4.084306955337524414e-02 -6.771194934844970703e-02 -1.039019525051116943e-01 -5.727732554078102112e-02 -3.767314255237579346e-01 7.638318091630935669e-02 -1.049377396702766418e-01 -1.176377478986978531e-02 4.678656905889511108e-02 -1.624267101287841797e-01 6.514884531497955322e-02 -1.332319620996713638e-02 -2.807339429855346680e-01 1.727579683065414429e-01 3.213571608066558838e-01 3.100067079067230225e-01 -4.162504151463508606e-02 -1.423356309533119202e-02 -4.264194518327713013e-02 1.210939604789018631e-02 1.933036148548126221e-01 -1.101094931364059448e-01 1.338584423065185547e-01 -5.199354887008666992e-02 -3.462014347314834595e-02 -5.282554402947425842e-02 2.594719827175140381e-01
-1.843179762363433838e-02 -2.783287465572357178e-01 5.273908842355012894e-03 1.470706313848495483e-01 4.472785890102386475e-01 -2.441928982734680176e-01 -7.354053109884262085e-02 -1.759936511516571045e-01 -2.183395028114318848e-01 -7.177647948265075684e-02 -2.090544551610946655e-01 -2.107479274272918701e-01 5.129984766244888306e-02 3.446361981332302094e-03 -3.188730031251907349e-02 3.781987726688385010e-02 -1.936540454626083374e-01 -1.975795328617095947e-01 -1.828350722789764404e-01 2.004600130021572113e-02 2.382235974073410034e-01 -1.686847507953643799e-01 -1.407655030488967896e-01 -1.412299424409866333e-01 -8.566179871559143066e-02 -1.156237069517374039e-02 1.374216079711914062e-01 -1.505494415760040283e-01 -2.259095758199691772e-01 -1.860085129737854004e-01 2.966473400592803955e-01 2.100487612187862396e-02
1.553693711757659912e-01 -3.509949147701263428e-01 1.094126421958208084e-02 -2.009817957878112793e-01 4.950763285160064697e-02 1.360750049352645874e-01 -4.709676653146743774e-02 1.360930502414703369e-01 -3.739706054329872131e-02 -1.615549474954605103e-01 -1.482293903827667236e-01 -1.007852628827095032e-01 8.377585560083389282e-02 -8.594066835939884186e-03 -1.938547343015670776e-01 -1.530743390321731567e-01 -2.417654991149902344e-01 -2.048944532871246338e-01 1.942078471183776855e-01 1.912000179290771484e-01 -1.066883932799100876e-02 -2.221621572971343994e-01 -2.111275643110275269e-01 -2.248848676681518555e-01 3.642084300518035889e-01 -1.878898888826370239e-01 1.416765600442886353e-01 -1.055006459355354309e-01 -8.344505727291107178e-02 -2.262819558382034302e-01 -1.726089417934417725e-01 1.904547661542892456e-01
-6.724201887845993042e-02 -2.501907050609588623e-01 -2.347651310265064240e-02 1.276834905147552490e-01 3.473563492298126221e-01 1.289985775947570801e-01 6.003985181450843811e-02 -1.449069380760192871e-01 -8.178486675024032593e-02 -1.589275300502777100e-01 -1.236452385783195496e-01 -3.008079826831817627e-01 -6.995668262243270874e-02 9.777230024337768555e-02 -2.541893422603607178e-01 1.612673550844192505e-01 -1.589507311582565308e-01 1.259758770465850830e-01 6.607031822204589844e-02 1.828601956367492676e-01 2.344065308570861816e-01 -1.800925582647323608e-01 -1.674526780843734741e-01 -2.056151479482650757e-01 -6.493983417749404907e-02 1.040621176362037659e-01 -2.648611664772033691e-01 4.147154837846755981e-02 4.923282191157341003e-02 5.908377468585968018e-02 1.725694909691810608e-02 4.261102080345153809e-01
2.322404384613037109e-01 1.307226866483688354e-01 1.353314667940139771e-01 1.730975061655044556e-01 1.290673613548278809e-01 -2.741522490978240967e-01 4.501716699451208115e-03 1.689128279685974121e-01 -2.439963072538375854e-01 -7.420301903039216995e-03 -2.915110811591148376e-02 2.606751956045627594e-02 1.461198031902313232e-01 7.150396704673767090e-02 -1.155560538172721863e-01 -6.439831107854843140e-02 -3.120051920413970947e-01 5.734399706125259399e-02 -1.052918434143066406e-01 4.226087629795074463e-01 -3.022226877510547638e-02 -2.794086374342441559e-02 -1.679965555667877197e-01 -2.832311391830444336e-01 1.758996695280075073e-01 -3.543018549680709839e-02 8.911115676164627075e-02 -1.207487583160400391e-01 -8.325183391571044922e-02 -5.793387070298194885e-02 -1.737324297428131104e-01 3.995023369789123535e-01
4.678163826465606689e-01 7.936865836381912231e-02 5.798787623643875122e-02 1.566160768270492554e-01 5.189061760902404785e-01 -1.229694113135337830e-01 -1.701463460922241211e-01 -9.486149251461029053e-02 8.153425529599189758e-03 1.565230339765548706e-01 8.291195333003997803e-02 -2.705737054347991943e-01 -2.983975037932395935e-02 1.838601976633071899e-01 -5.051390826702117920e-02 4.657890647649765015e-02 2.664431557059288025e-02 -1.920954436063766479e-01 1.085041556507349014e-02 1.666145473718643188e-01 2.212289273738861084e-01 -8.537381142377853394e-02 -2.788711152970790863e-02 -2.972318604588508606e-02 1.304494738578796387e-01 -4.652341362088918686e-03 7.402484118938446045e-02 -1.069662123918533325e-01 2.039071358740329742e-02 -3.278803527355194092e-01 3.699808567762374878e-02 1.180082336068153381e-01
-1.002075430005788803e-02 -2.700613141059875488e-01 1.665845662355422974e-01 1.025059893727302551e-01 2.330262809991836548e-01 1.248546838760375977e-01 -1.139764860272407532e-02 -5.463919043540954590e-02 -1.117726936936378479e-01 -8.448531478643417358e-02 7.003454864025115967e-02 -1.964815855026245117e-01 -4.555717110633850098e-02 -1.895059272646903992e-02 -9.292069822549819946e-02 -5.142142996191978455e-02 1.033720001578330994e-02 1.161699835211038589e-02 -2.165178060531616211e-01 -1.282434016466140747e-01 3.218621313571929932e-01 -3.804208934307098389e-01 -3.512386977672576904e-01 -1.565282493829727173e-01 9.622000902891159058e-02 -6.608479470014572144e-02 -2.772932052612304688e-01 -3.854147344827651978e-02 7.691448926925659180e-02 2.820568718016147614e-02 1.068260297179222107e-01 4.110604524612426758e-01
-4.799227789044380188e-02 -1.717267632484436035e-01 5.972162634134292603e-02 1.482089757919311523e-01 1.227612271904945374e-01 -6.049032509326934814e-02 -3.662593364715576172e-01 -2.474923580884933472e-01 -1.222054511308670044e-01 1.419592946767807007e-01 -4.013719037175178528e-02 -2.448459118604660034e-01 1.638904362916946411e-01 1.204082556068897247e-02 -2.472885996103286743e-01 -6.496186368167400360e-03 1.468558013439178467e-01 1.792895793914794922e-01 -1.503615677356719971e-01 2.060499489307403564e-01 1.854598224163055420e-01 -2.899068892002105713e-01 -1.366950757801532745e-02 -2.560535669326782227e-01 2.112935185432434082e-01 -4.763713851571083069e-02 1.549313217401504517e-01 3.344140648841857910e-01 3.294054791331291199e-02 1.958524435758590698e-02 1.598259210586547852e-01 1.759779155254364014e-01
-1.253550499677658081e-01 -1.539382189512252808e-01 -5.431633070111274719e-02 2.507563233375549316e-01 3.247897922992706299e-01 1.279555410146713257e-01 -5.046837329864501953e-01 -5.903230234980583191e-02 -8.626531064510345459e-02 1.005994826555252075e-01 -1.122978180646896362e-01 1.308213360607624054e-02 -1.932380720973014832e-02 1.789327561855316162e-01 -6.230215076357126236e-03 3.719065487384796143e-01 -2.876925170421600342e-01 9.522956609725952148e-02 -1.662270352244377136e-02 6.292613595724105835e-02 8.026208728551864624e-02 -1.233927160501480103e-02 -1.548095345497131348e-01 -9.246225655078887939e-02 5.490122735500335693e-02 -1.028923764824867249e-01 -1.592354476451873779e-01 2.633393108844757080e-01 -4.854672029614448547e-02 -2.080515027046203613e-01 8.194260299205780029e-02 1.333365291357040405e-01
5.096343904733657837e-02 -2.364500164985656738e-01 6.125595793128013611e-02 4.114520549774169922e-02 3.229928910732269287e-01 1.864926815032958984e-01 2.237670868635177612e-01 -6.601311266422271729e-02 -1.422227025032043457e-01 -1.723858565092086792e-01 -2.210534177720546722e-02 -1.093273013830184937e-01 -9.189070761203765869e-02 8.170919120311737061e-02 -1.025290191173553467e-01 1.116145923733711243e-01 -1.837631165981292725e-01 4.848040267825126648e-02 -5.461970716714859009e-02 -1.925111934542655945e-02 2.882483601570129395e-01 -4.382650256156921387e-01 -2.067284733057022095e-01 -1.848205178976058960e-01 -1.147586256265640259e-01 1.422519143670797348e-02 -2.513223290443420410e-01 2.127439156174659729e-02 8.982366323471069336e-02 -1.720773577690124512e-01 2.298440486192703247e-01 2.881206870079040527e-01
1.603669114410877228e-02 4.491829499602317810e-02 1.751832365989685059e-01 2.162649333477020264e-01 3.073860704898834229e-01 1.869040131568908691e-01 1.042430996894836426e-01 -1.320134615525603294e-03 -1.013502031564712524e-01 1.483486145734786987e-01 -2.559771835803985596e-01 -2.419852167367935181e-01 1.299726516008377075e-01 -9.852568805217742920e-02 8.684485405683517456e-02 -7.743079960346221924e-02 -3.439790755510330200e-02 -2.086990922689437866e-01 3.883700445294380188e-02 2.276474386453628540e-01 1.527906358242034912e-01 -4.468223452568054199e-02 -3.295439183712005615e-01 2.807370759546756744e-02 3.509418070316314697e-01 -6.673398613929748535e-02 7.059609889984130859e-02 3.680819272994995117e-01 -4.200863838195800781e-02 -2.294034510850906372e-01 -1.679063588380813599e-01 -3.992452286183834076e-03
4.060671031475067139e-01 1.068619340658187866e-01 4.267612844705581665e-02 1.273691952228546143e-01 2.018133401870727539e-01 -2.318107932806015015e-01 2.093581110239028931e-02 1.075647212564945221e-02 -5.766212195158004761e-02 1.655748784542083740e-01 -8.476785570383071899e-02 1.473063081502914429e-01 3.137326240539550781e-01 2.179401218891143799e-01 -2.382285296916961670e-01 -1.732946038246154785e-01 -2.927986979484558105e-01 -2.117865951731801033e-03 4.894367302767932415e-04 2.770026326179504395e-01 4.796013981103897095e-02 -9.561464190483093262e-02 -2.700447738170623779e-01 -2.224791496992111206e-01 7.341903448104858398e-02 5.659817531704902649e-02 2.032399550080299377e-02 9.537060558795928955e-02 7.999661378562450409e-03 3.351079672574996948e-02 -2.480816841125488281e-01 2.028021663427352905e-01
3.418070450425148010e-02 -2.555386424064636230e-01 -6.704028695821762085e-02 -4.326275084167718887e-03 4.243639707565307617e-01 1.170605346560478210e-01 1.015809327363967896e-01 -6.096425279974937439e-02 -5.849060602486133575e-03 -1.628453135490417480e-01 -1.427532732486724854e-01 -3.181843161582946777e-01 -9.598074108362197876e-02 1.125815436244010925e-01 -2.476972788572311401e-01 -3.482068330049514771e-02 -1.213633120059967041e-01 2.045847326517105103e-01 9.648201614618301392e-02 1.428549587726593018e-01 2.105251848697662354e-01 -2.216600775718688965e-01 -1.196624562144279480e-01 -2.728927731513977051e-01 3.206934779882431030e-02 8.116368204355239868e-02 -2.910768389701843262e-01 -6.589708477258682251e-02 1.145279482007026672e-01 -7.506383955478668213e-02 8.616660535335540771e-02 3.117136061191558838e-01
3.215230628848075867e-02 -1.314485073089599609e-01 -1.941818892955780029e-01 1.097626611590385437e-01 4.336673915386199951e-01 1.802334785461425781e-01 1.562572270631790161e-02 4.523356556892395020e-01 -9.473539143800735474e-02 -5.044102668762207031e-02 -1.714262962341308594e-01 -1.958020627498626709e-01 1.171520128846168518e-01 6.800395250320434570e-02 -4.987642168998718262e-02 1.402790844440460205e-01 -4.336571320891380310e-02 -1.406878083944320679e-01 1.914568990468978882e-01 3.671082481741905212e-02 2.696649730205535889e-01 5.039829760789871216e-02 -2.871752716600894928e-02 -2.121630609035491943e-01 3.468936085700988770e-01 1.355908513069152832e-01 1.013370156288146973e-01 -1.131161525845527649e-01 -1.390163451433181763e-01 -9.179119765758514404e-02 8.162434399127960205e-02 9.898535907268524170e-02
1.677650958299636841e-01 -8.487183600664138794e-03 -1.238111406564712524e-01 1.706346869468688965e-01 3.888212442398071289e-01 -2.813680171966552734e-01 -1.106376852840185165e-02 1.065062731504440308e-01 9.641197323799133301e-02 -1.100990027189254761e-01 4.385195299983024597e-02 -6.299868226051330566e-02 4.426786676049232483e-02 2.331953197717666626e-01 -2.223172783851623535e-02 -1.913748681545257568e-01 -2.837604284286499023e-01 -1.484063863754272461e-01 -5.769959092140197754e-02 2.970526516437530518e-01 1.914260089397430420e-01 -1.083324775099754333e-01 -5.887761712074279785e-02 1.062164604663848877e-01 3.001411855220794678e-01 -1.179752498865127563e-01 3.420441150665283203e-01 4.535964503884315491e-02 2.009144984185695648e-02 -2.619721293449401855e-01 -9.204983711242675781e-02 8.337447792291641235e-02
1.420177519321441650e-01 -1.469538956880569458e-01 2.650894522666931152e-01 3.984536230564117432e-01 3.985911607742309570e-01 -1.979288831353187561e-02 1.362576633691787720e-01 1.420686393976211548e-01 -1.479716897010803223e-01 -2.858778238296508789e-01 -4.132299870252609253e-02 -2.612197101116180420e-01 -1.560610439628362656e-02 -7.509790360927581787e-03 -5.911728367209434509e-02 3.309841081500053406e-02 -1.492651104927062988e-01 1.242955252528190613e-01 -2.305591106414794922e-01 2.689541578292846680e-01 1.059791818261146545e-01 -3.103279881179332733e-02 1.464108377695083618e-01 -8.643496036529541016e-02 2.991761267185211182e-02 3.790515661239624023e-02 -2.354799211025238037e-02 1.280607432126998901e-01 -2.728256285190582275e-01 -2.099169641733169556e-01 2.973457239568233490e-02 9.865174442529678345e-02
-2.045308649539947510e-01 -1.436073519289493561e-02 3.369926214218139648e-01 -4.264110699295997620e-02 3.428841531276702881e-01 -4.242228344082832336e-02 7.773756235837936401e-02 -4.127757251262664795e-02 2.795218862593173981e-02 1.216758638620376587e-01 -2.590693067759275436e-03 -1.271783262491226196e-01 3.503788113594055176e-01 -2.480320781469345093e-01 -1.935496227815747261e-03 -1.874952949583530426e-02 -6.337528675794601440e-02 -1.011313349008560181e-01 1.798552833497524261e-02 2.538293600082397461e-01 -2.088481336832046509e-01 -1.237801834940910339e-01 -7.151409238576889038e-02 -3.679439127445220947e-01 2.776606082916259766e-01 -6.828582379966974258e-03 4.267635568976402283e-02 1.409973502159118652e-01 -1.765000633895397186e-02 -5.079022794961929321e-02 -2.171643078327178955e-01 2.678185403347015381e-01
9.379269927740097046e-02 -1.492003202438354492e-01 -2.253042310476303101e-01 1.602267622947692871e-01 1.100437343120574951e-01 6.920669972896575928e-02 -1.121523976325988770e-01 -4.537755623459815979e-02 1.959550827741622925e-01 -2.381435781717300415e-02 7.425218820571899414e-02 1.016528829932212830e-01 9.515235573053359985e-02 2.815175950527191162e-01 -2.683586254715919495e-02 -8.331349492073059082e-02 -3.042658865451812744e-01 6.369073688983917236e-02 2.562259882688522339e-02 -1.138607412576675415e-01 2.237161248922348022e-01 -3.955960571765899658e-01 -1.527981311082839966e-01 -1.963585317134857178e-01 2.532928287982940674e-01 -3.200589492917060852e-02 8.945132046937942505e-02 -1.529502719640731812e-01 -2.123504579067230225e-01 -3.639316260814666748e-01 -2.262463122606277466e-01 7.863935083150863647e-02
3.530502021312713623e-01 3.482723236083984375e-02 -1.315029524266719818e-02 -1.018025632947683334e-02 3.671091794967651367e-02 -5.603873357176780701e-02 -4.615930095314979553e-02 -2.468815445899963379e-02 3.366150707006454468e-02 1.479329317808151245e-01 -3.156957030296325684e-01 3.515579923987388611e-02 1.833025515079498291e-01 1.873632073402404785e-01 -1.119147092103958130e-01 -1.654646843671798706e-01 -4.356456995010375977e-01 1.042421385645866394e-01 5.866377428174018860e-02 -3.302317485213279724e-02 3.163859993219375610e-02 -1.718640774488449097e-01 7.919941842555999756e-02 -1.156195178627967834e-01 2.401119470596313477e-01 -2.222875505685806274e-01 -2.547760009765625000e-01 1.788168847560882568e-01 2.385169081389904022e-02 -5.644357204437255859e-02 -2.297306209802627563e-01 3.438977599143981934e-01
2.615085802972316742e-02 -4.105055332183837891e-02 9.292353689670562744e-02 4.786495864391326904e-02 2.215244621038436890e-01 -3.148553073406219482e-01 -2.178094387054443359e-01 -5.980867892503738403e-02 1.150465160608291626e-01 -1.931682229042053223e-01 1.516274511814117432e-01 -2.441896945238113403e-01 -2.633767202496528625e-02 5.326519533991813660e-02 -1.365911811590194702e-01 -5.204434320330619812e-02 -6.833414733409881592e-02 -1.958512365818023682e-01 1.474022418260574341e-01 2.979470789432525635e-01 1.209766045212745667e-01 -4.457480311393737793e-01 2.568957209587097168e-02 7.108291611075401306e-03 5.017466098070144653e-02 7.241325825452804565e-02 -3.589984774589538574e-02 -4.804180189967155457e-02 -1.917615681886672974e-01 -4.161570370197296143e-01 1.112699508666992188e-01 1.677853316068649292e-01
3.854134976863861084e-01 -3.210420012474060059e-01 -6.602822244167327881e-02 2.997171580791473389e-01 1.384953111410140991e-01 2.204462736845016479e-01 -2.218006737530231476e-02 2.080623358488082886e-01 1.574336588382720947e-01 3.146936418488621712e-03 -1.175299361348152161e-01 3.870759159326553345e-02 -1.319550722837448120e-01 -3.589648008346557617e-02 1.722503453493118286e-02 1.378879696130752563e-01 1.521547604352235794e-02 -8.482128381729125977e-02 -2.793547697365283966e-02 8.366493508219718933e-03 2.485588043928146362e-01 -4.055098295211791992e-01 -1.218574419617652893e-01 1.473188549280166626e-01 2.823633253574371338e-01 -1.443694084882736206e-01 -1.248378455638885498e-01 1.138429194688796997e-01 -1.430266946554183960e-01 1.363504305481910706e-02 1.727890372276306152e-01 1.177221089601516724e-01
1.508027315139770508e-01 3.540451452136039734e-02 4.912422597408294678e-02 9.713953733444213867e-02 -6.167840585112571716e-02 1.226365119218826294e-01 -3.618994057178497314e-01 -7.077100872993469238e-02 -8.820440620183944702e-02 -8.296354860067367554e-02 -1.113246530294418335e-01 -5.683663859963417053e-02 1.857420951128005981e-01 1.394722610712051392e-03 2.239242643117904663e-01 -5.177512299269437790e-03 -2.326872795820236206e-01 -6.169627606868743896e-02 1.498761177062988281e-01 1.401044428348541260e-01 3.242648765444755554e-02 -6.738132983446121216e-02 -1.983161568641662598e-01 -2.066127210855484009e-01 2.145175635814666748e-01 -4.425596445798873901e-02 3.735380768775939941e-01 -3.178876265883445740e-02 -2.830179929733276367e-01 -3.209815919399261475e-01 -9.285224229097366333e-02 3.556055724620819092e-01
7.563661038875579834e-02 -8.515820652246475220e-02 6.943392008543014526e-02 3.610097169876098633e-01 -6.879605352878570557e-02 2.391195446252822876e-01 1.251245662569999695e-02 -7.731401175260543823e-02 1.588461995124816895e-01 9.369540028274059296e-03 -6.235658004879951477e-02 -2.551748156547546387e-01 3.377645835280418396e-02 -6.437539309263229370e-02 -3.204171657562255859e-01 4.271197319030761719e-02 -3.298973739147186279e-01 -1.610582917928695679e-01 -1.121913716197013855e-01 1.728504300117492676e-01 2.090341746807098389e-01 -1.516342163085937500e-03 -2.714839279651641846e-01 -6.757698208093643188e-02 1.071109771728515625e-01 -1.284140497446060181e-01 6.629566103219985962e-02 3.481818735599517822e-01 -1.108648180961608887e-01 -4.483073018491268158e-03 7.180212438106536865e-02 3.308696150779724121e-01
2.624671459197998047e-01 -6.679813563823699951e-02 1.346971988677978516e-01 2.997695207595825195e-01 2.314631193876266479e-01 -8.640913292765617371e-03 -3.911078441888093948e-03 -1.188385207206010818e-02 -1.534600406885147095e-01 2.171323001384735107e-01 -4.269624873995780945e-02 -2.434244155883789062e-01 -1.840378642082214355e-01 2.198787629604339600e-01 2.880493737757205963e-02 -2.123764753341674805e-01 9.116254746913909912e-02 -3.646933138370513916e-01 4.340098053216934204e-02 4.465069249272346497e-02 -6.155545264482498169e-02 -7.458948343992233276e-02 -8.782900124788284302e-02 -1.256892234086990356e-01 2.082641720771789551e-01 -1.065358221530914307e-01 2.338847331702709198e-02 3.227365016937255859e-01 -4.761227592825889587e-02 -5.435853824019432068e-02 -6.306822597980499268e-02 3.977810144424438477e-01
3.277435600757598877e-01 -2.483868002891540527e-01 1.240897029638290405e-01 -6.938997656106948853e-02 2.806236445903778076e-01 -1.074910014867782593e-01 3.093990869820117950e-02 2.658089995384216309e-01 -9.381996095180511475e-02 -2.893081605434417725e-01 2.000853419303894043e-03 3.363243490457534790e-02 1.744854599237442017e-01 1.356548964977264404e-01 -1.616345793008804321e-01 8.381678164005279541e-02 -4.113799333572387695e-01 -1.763976216316223145e-01 -2.550623007118701935e-02 1.343632638454437256e-01 -1.532942652702331543e-01 -1.040851399302482605e-01 -1.662329421378672123e-03 -2.352156341075897217e-01 2.379966974258422852e-01 -1.762025952339172363e-01 2.157501131296157837e-01 -2.474256791174411774e-02 -7.280892878770828247e-02 -1.246215403079986572e-01 -6.686817854642868042e-02 6.523589044809341431e-02
1.931567937135696411e-01 -5.157588049769401550e-02 1.615216732025146484e-01 2.793579101562500000e-01 3.775177001953125000e-01 1.054880693554878235e-01 -1.239826530218124390e-01 5.860783532261848450e-02 5.215860903263092041e-02 4.292458668351173401e-02 5.895479395985603333e-02 -2.165774255990982056e-01 -4.248857125639915466e-02 1.725231558084487915e-01 1.602810919284820557e-01 -1.016184091567993164e-01 -7.731401175260543823e-02 -1.464335434138774872e-02 -1.052133440971374512e-01 3.308674395084381104e-01 1.562491655349731445e-01 -4.924663342535495758e-03 -4.434256553649902344e-01 -6.874335557222366333e-02 -8.062320202589035034e-02 2.779110372066497803e-01 3.393220528960227966e-02 2.213512659072875977e-01 4.955078475177288055e-03 -1.934902667999267578e-01 -1.757818311452865601e-01 7.839755713939666748e-02
2.725986838340759277e-01 -3.702152520418167114e-03 1.089289113879203796e-01 2.106138616800308228e-01 1.518769711256027222e-01 1.883292943239212036e-01 -2.738708443939685822e-02 -1.570192538201808929e-02 -1.896782964468002319e-01 1.524443626403808594e-01 -6.494762003421783447e-02 -2.130580097436904907e-01 3.304454311728477478e-02 4.641722887754440308e-02 -2.308655902743339539e-02 -1.164355427026748657e-01 1.760957241058349609e-01 -4.300834238529205322e-01 -4.134387150406837463e-02 2.001097649335861206e-01 -1.602652221918106079e-01 -4.890784993767738342e-02 -5.434929579496383667e-02 -2.076129466295242310e-01 2.749821841716766357e-01 9.238105267286300659e-02 2.536203265190124512e-01 2.620991170406341553e-01 -3.488916531205177307e-02 -2.290449440479278564e-01 -8.732233196496963501e-02 2.709505259990692139e-01
-2.040731161832809448e-02 -2.003722786903381348e-01 -3.747059032320976257e-02 1.112221553921699524e-01 4.574316442012786865e-01 1.437447313219308853e-02 -2.029780857264995575e-02 -2.812202461063861847e-02 -1.678700149059295654e-01 -2.253412306308746338e-01 -5.732528492808341980e-02 -7.102671265602111816e-02 1.450848416425287724e-03 -4.228184744715690613e-02 -2.999227643013000488e-01 -3.266137838363647461e-02 -2.063033282756805420e-01 1.232543960213661194e-01 6.060481816530227661e-02 -1.167281866073608398e-01 3.398523628711700439e-01 -2.595478594303131104e-01 -2.410268485546112061e-01 -9.359978884458541870e-02 4.862088337540626526e-02 -4.439240321516990662e-02 -3.028764128684997559e-01 -3.001651726663112640e-02 -4.704052116721868515e-03 -5.637205019593238831e-02 2.309485822916030884e-01 2.768195867538452148e-01
3.235758543014526367e-01 -1.442776769399642944e-01 -9.678100794553756714e-02 1.852886825799942017e-01 2.499033212661743164e-01 -1.650658808648586273e-02 7.717268168926239014e-02 7.609793543815612793e-02 -9.679418802261352539e-02 -3.346429169178009033e-01 1.501859575510025024e-01 -1.541917026042938232e-01 -1.424772888422012329e-01 1.002857014536857605e-01 -6.006118655204772949e-02 3.032769821584224701e-02 1.520105265080928802e-02 -3.494283258914947510e-01 -1.049485728144645691e-01 6.936470419168472290e-02 2.049362808465957642e-01 -1.060724705457687378e-01 -8.858975023031234741e-02 -2.869289219379425049e-01 -5.545482411980628967e-02 -7.620906084775924683e-02 -2.208034098148345947e-01 4.114812612533569336e-02 7.524436339735984802e-03 -7.453374564647674561e-02 -3.295775055885314941e-01 3.140007257461547852e-01
3.217464983463287354e-01 1.472629010677337646e-01 -1.050104796886444092e-01 -1.327980905771255493e-01 1.729307323694229126e-01 -7.606413960456848145e-02 -2.695656716823577881e-01 4.781911149621009827e-02 -9.814219921827316284e-02 -5.529975891113281250e-02 4.805438593029975891e-02 1.974489390850067139e-01 5.350565165281295776e-02 5.584982782602310181e-02 -3.288245499134063721e-01 1.052433252334594727e-01 -2.641341984272003174e-01 -8.287456817924976349e-03 1.069617345929145813e-01 1.332273185253143311e-01 -6.032516062259674072e-02 -1.394401341676712036e-01 -1.735533773899078369e-01 -1.418261379003524780e-01 -1.172771379351615906e-01 9.568081796169281006e-02 -5.175371840596199036e-02 1.868271380662918091e-01 -1.917573660612106323e-01 -3.511020541191101074e-01 -2.476183027029037476e-01 3.195685744285583496e-01
5.659060552716255188e-02 -2.488703876733779907e-01 -1.452758461236953735e-01 1.893756911158561707e-02 3.332745432853698730e-01 8.385489881038665771e-02 2.162359058856964111e-01 6.356742978096008301e-02 -2.697412110865116119e-02 -1.979433447122573853e-01 -9.422077238559722900e-02 -4.822819232940673828e-01 1.070191804319620132e-02 1.821542978286743164e-01 -1.942210942506790161e-01 2.261403761804103851e-02 -1.657426804304122925e-01 7.079817354679107666e-02 1.148855537176132202e-01 1.936476081609725952e-01 7.590254396200180054e-02 -2.295542359352111816e-01 -9.484901279211044312e-02 -1.868160814046859741e-01 1.353942006826400757e-01 2.391713485121726990e-02 -2.983657717704772949e-01 5.231663957238197327e-02 3.362837433815002441e-02 -1.774911023676395416e-02 9.440512210130691528e-02 2.915982902050018311e-01
-1.544279861263930798e-03 -3.317674398422241211e-01 1.858313679695129395e-01 9.339263290166854858e-02 8.537413924932479858e-02 2.414907701313495636e-02 7.555151823908090591e-04 -7.558111101388931274e-02 -1.963391713798046112e-02 -6.693271547555923462e-02 -6.749115884304046631e-02 2.680776119232177734e-01 3.500588536262512207e-01 3.491751104593276978e-02 1.702187210321426392e-01 -1.405044086277484894e-02 -1.655875444412231445e-01 -1.516704857349395752e-01 -2.775875478982925415e-02 1.649075299501419067e-01 -1.258200258016586304e-01 -1.825351566076278687e-01 -4.338080808520317078e-02 -1.539432406425476074e-01 1.060635149478912354e-01 -1.224470660090446472e-01 1.794493198394775391e-01 1.599949300289154053e-01 -1.836325377225875854e-01 -5.113333463668823242e-01 -8.485446870326995850e-02 2.435665577650070190e-01
2.281698733568191528e-01 -4.478044062852859497e-02 2.742791920900344849e-02 -1.969906836748123169e-01 1.967133432626724243e-01 -1.331583857536315918e-01 -2.700603306293487549e-01 1.012155115604400635e-01 -1.735901832580566406e-01 -3.711177781224250793e-02 -1.043997853994369507e-01 -3.754736483097076416e-01 7.764770090579986572e-02 1.103637460619211197e-02 -2.429701015353202820e-02 -1.190205141901969910e-01 -1.739689409732818604e-01 -2.271696180105209351e-01 -3.512334451079368591e-02 1.023662462830543518e-01 -1.191101744771003723e-01 -5.435543134808540344e-03 -3.031689301133155823e-02 -3.727117145899683237e-04 2.127013355493545532e-01 6.406695395708084106e-02 6.039249151945114136e-02 2.600897550582885742e-01 -3.391026258468627930e-01 -4.143459796905517578e-01 -1.000860631465911865e-01 1.908476799726486206e-01
1.675587147474288940e-01 -2.416728809475898743e-02 2.336245328187942505e-01 5.806576013565063477e-01 1.808128654956817627e-01 1.109960377216339111e-01 1.874296814203262329e-01 -2.313852868974208832e-02 -1.321080178022384644e-01 1.893934160470962524e-01 -5.309445410966873169e-02 -1.453918069601058960e-01 1.147972270846366882e-01 -7.440808112733066082e-04 -5.244845896959304810e-02 -8.733526617288589478e-02 -2.423474341630935669e-01 -2.200464159250259399e-01 -1.068990826606750488e-01 6.992048025131225586e-02 6.936993449926376343e-02 -2.440929561853408813e-01 -8.971813321113586426e-02 -1.133772283792495728e-01 1.417311131954193115e-01 6.164785474538803101e-02 2.177347987890243530e-01 3.162489831447601318e-01 -3.356472030282020569e-02 1.502116769552230835e-02 -4.476760700345039368e-02 1.210264042019844055e-01
2.599366903305053711e-01 -1.243174299597740173e-01 -1.264682710170745850e-01 -7.178433239459991455e-02 1.988628655672073364e-01 -5.937524139881134033e-02 -2.515481412410736084e-01 1.207741051912307739e-01 -1.691506356000900269e-01 -2.310711424797773361e-03 7.019544392824172974e-02 5.951973423361778259e-02 -3.776400163769721985e-02 -4.009699448943138123e-02 -1.629251688718795776e-01 -7.527048885822296143e-02 -4.666635692119598389e-01 1.012446805834770203e-01 1.337208449840545654e-01 1.841869503259658813e-01 -2.098129242658615112e-01 -2.332620769739151001e-01 -1.841463148593902588e-01 -1.050164997577667236e-01 -5.664828047156333923e-02 -7.018769532442092896e-02 -1.674363762140274048e-01 2.020805925130844116e-01 -1.773614585399627686e-01 -1.741345077753067017e-01 -4.960124939680099487e-02 3.716388046741485596e-01
-8.011097460985183716e-02 -1.616812646389007568e-01 -7.620739936828613281e-02 9.992052800953388214e-03 2.790678441524505615e-01 7.318773120641708374e-02 1.682123243808746338e-01 4.320417717099189758e-02 -5.248091369867324829e-02 -6.535480916500091553e-02 -1.935311108827590942e-01 -4.609899222850799561e-01 1.294283866882324219e-01 1.285242140293121338e-01 -1.263698041439056396e-01 7.071080803871154785e-02 -1.406499296426773071e-01 1.589390486478805542e-01 -3.055170737206935883e-02 7.730478048324584961e-02 1.365887373685836792e-01 -2.834503352642059326e-01 -1.893748193979263306e-01 -1.770159900188446045e-01 2.200495004653930664e-01 1.018225997686386108e-01 -2.746623754501342773e-01 -4.447844624519348145e-02 1.285006105899810791e-01 -7.504905015230178833e-02 2.470343746244907379e-02 3.997397124767303467e-01
2.912639379501342773e-01 -9.832838922739028931e-02 -8.118066191673278809e-02 -9.266946464776992798e-02 6.981711834669113159e-02 7.303121685981750488e-02 -6.004063785076141357e-02 1.261721830815076828e-02 1.269949823617935181e-01 -1.937621980905532837e-01 -1.332826763391494751e-01 -3.332595229148864746e-01 -1.345721166580915451e-02 -1.023781523108482361e-01 -3.701903671026229858e-02 -3.336897492408752441e-01 -1.186694130301475525e-01 -1.561657898128032684e-02 -6.878238171339035034e-02 1.948287785053253174e-01 -9.812767058610916138e-02 -7.215139269828796387e-02 -1.592414826154708862e-01 -5.677447095513343811e-02 2.609490156173706055e-01 2.514716684818267822e-01 4.795224964618682861e-02 6.713095307350158691e-02 -3.937760293483734131e-01 -2.838422656059265137e-01 -2.422954738140106201e-01 1.938154250383377075e-01
1.096375212073326111e-01 -3.458566963672637939e-01 1.763095259666442871e-01 3.168542087078094482e-01 4.095774888992309570e-01 2.882501184940338135e-01 -1.332424730062484741e-01 8.970577269792556763e-02 -2.350296080112457275e-01 -3.307938575744628906e-01 4.707136005163192749e-02 -1.231577247381210327e-01 -6.116243079304695129e-02 -9.534317255020141602e-02 3.569064289331436157e-02 -2.155799567699432373e-01 6.548883020877838135e-02 1.471906621009111404e-02 -4.721922054886817932e-02 1.856632083654403687e-01 7.241748273372650146e-02 1.000760123133659363e-01 -1.511164903640747070e-01 -1.615978032350540161e-01 2.203587591648101807e-01 8.941590040922164917e-02 -2.226469479501247406e-02 7.789361476898193359e-02 -4.776179417967796326e-02 -8.840362727642059326e-02 -9.949345141649246216e-02 1.705428808927536011e-01
4.847816377878189087e-02 -5.391985923051834106e-02 4.995306208729743958e-02 -3.052387572824954987e-02 8.968466520309448242e-02 -3.146549165248870850e-01 -2.097627520561218262e-02 -1.551635116338729858e-01 -7.367316633462905884e-03 -2.927060723304748535e-01 -9.724281728267669678e-02 -1.820173412561416626e-01 1.709099560976028442e-01 2.713149599730968475e-02 -1.166437566280364990e-01 -6.502745300531387329e-02 -5.399611219763755798e-02 1.211853399872779846e-01 2.660108543932437897e-02 2.458577007055282593e-01 -5.728885531425476074e-02 -1.697162687778472900e-01 -4.586425423622131348e-01 -3.290351629257202148e-01 8.065645396709442139e-02 -2.627569139003753662e-01 -4.121878743171691895e-02 1.342449784278869629e-01 -1.814573444426059723e-02 -1.349980384111404419e-01 -1.518720835447311401e-01 3.425004780292510986e-01
1.693181544542312622e-01 -2.486117370426654816e-02 5.384173989295959473e-02 1.265363991260528564e-01 1.039996817708015442e-01 1.343945786356925964e-02 1.383250206708908081e-01 -2.440650574862957001e-02 1.599373966455459595e-01 -1.013427451252937317e-01 -1.014985591173171997e-01 -1.672973297536373138e-02 -2.541228756308555603e-02 4.486862197518348694e-02 3.022390604019165039e-02 -6.243655830621719360e-02 -3.261280059814453125e-01 2.908669225871562958e-02 2.152279391884803772e-02 1.531929075717926025e-01 2.461387366056442261e-01 -2.444442808628082275e-01 1.129120141267776489e-01 -4.467260837554931641e-01 -3.216867148876190186e-02 9.358505159616470337e-02 3.082570731639862061e-01 2.201424241065979004e-01 3.278683722019195557e-01 -2.565381824970245361e-01 2.630316913127899170e-01 8.725272864103317261e-02
-5.352238193154335022e-03 -2.916964590549468994e-01 -7.841083407402038574e-02 -3.363064527511596680e-01 9.055449068546295166e-02 -1.801976561546325684e-01 -1.611199975013732910e-02 4.414157941937446594e-02 -4.093103110790252686e-02 -1.032068729400634766e-01 -1.209635511040687561e-01 -2.103622555732727051e-01 7.079357653856277466e-02 5.219917744398117065e-02 -2.270564883947372437e-01 3.465537214651703835e-03 -1.955321244895458221e-02 1.175248846411705017e-01 2.960161119699478149e-02 1.500627696514129639e-01 8.841843158006668091e-02 -2.668730318546295166e-01 -1.073382273316383362e-01 -1.971115767955780029e-01 1.844834983348846436e-01 -9.396424144506454468e-02 8.374895900487899780e-02 2.690367996692657471e-01 -3.784834146499633789e-01 -2.481012493371963501e-01 3.590573370456695557e-02 3.562105000019073486e-01
-6.905875355005264282e-02 -1.708670556545257568e-01 -6.483999639749526978e-02 -3.668075799942016602e-02 1.772500127553939819e-01 6.524296104907989502e-02 -1.922272443771362305e-01 -7.798779010772705078e-02 -1.479002237319946289e-01 2.583085186779499054e-02 -7.135841064155101776e-03 -4.281947389245033264e-02 1.645683348178863525e-01 1.601009513251483440e-03 -1.688212305307388306e-01 2.005622684955596924e-01 -4.532572925090789795e-01 -7.713658362627029419e-02 -2.493042498826980591e-02 -7.832234352827072144e-02 7.039076834917068481e-02 -2.437293827533721924e-01 2.369181215763092041e-01 -1.878918856382369995e-01 4.131176769733428955e-01 -1.282641440629959106e-01 1.652598828077316284e-01 1.816752403974533081e-01 4.491807892918586731e-03 -3.182639479637145996e-01 -1.889283508062362671e-01 5.620991811156272888e-02
2.241910994052886963e-01 1.275477856397628784e-01 1.122931465506553650e-01 -1.274997591972351074e-01 8.209441602230072021e-02 -1.629214361310005188e-02 -2.075865566730499268e-01 1.278708428144454956e-01 -5.398167297244071960e-02 -1.919959187507629395e-01 -4.607152938842773438e-02 -1.939122974872589111e-01 6.822410970926284790e-02 -7.654242217540740967e-02 -1.791394203901290894e-01 -1.671599745750427246e-01 -3.987122476100921631e-01 4.490168392658233643e-02 1.687626689672470093e-01 2.142804414033889771e-01 -8.092032372951507568e-02 -4.752859473228454590e-01 -2.615213394165039062e-01 -1.872433871030807495e-01 -8.930925279855728149e-02 -1.108359694480895996e-01 9.802410751581192017e-02 1.981467753648757935e-01 5.061756074428558350e-02 -1.277427375316619873e-01 1.302696466445922852e-01 1.088258773088455200e-01
1.702451258897781372e-01 -9.624449536204338074e-03 1.775833964347839355e-01 3.310093581676483154e-01 2.685171961784362793e-01 2.262899428606033325e-01 -2.616242170333862305e-01 -9.117519110441207886e-02 1.036498546600341797e-01 -4.398631304502487183e-02 -1.594125628471374512e-01 -2.136178761720657349e-01 1.029939427971839905e-01 1.215617209672927856e-01 9.978912025690078735e-02 -1.598757207393646240e-01 -6.929631531238555908e-02 -8.867252618074417114e-02 -8.263023942708969116e-02 1.173890531063079834e-01 1.685618758201599121e-01 4.112236946821212769e-02 -3.636233806610107422e-01 1.912854164838790894e-01 1.185855790972709656e-01 8.799848146736621857e-03 1.279238313436508179e-01 2.820122838020324707e-01 -1.586466878652572632e-01 -2.341587245464324951e-01 -5.969873815774917603e-02 2.435955405235290527e-01
5.245727300643920898e-01 -9.503464400768280029e-02 9.882766008377075195e-02 2.369223386049270630e-01 2.602264285087585449e-01 -1.694043278694152832e-01 -1.629581302404403687e-01 4.776137322187423706e-02 4.672718793153762817e-02 -5.586031451821327209e-02 2.144346684217453003e-01 -2.471809508278965950e-03 1.459807157516479492e-01 2.907107211649417877e-02 -1.905901432037353516e-01 -1.091193929314613342e-01 -3.270674645900726318e-01 1.749874092638492584e-02 -9.016720950603485107e-02 1.692039668560028076e-01 1.409375816583633423e-01 -2.001536339521408081e-01 8.867107331752777100e-02 -1.255757510662078857e-01 1.847663670778274536e-01 -3.531592339277267456e-02 2.559995055198669434e-01 -4.940129444003105164e-02 5.925236269831657410e-02 -1.838840246200561523e-01 -1.555906385183334351e-01 1.023252755403518677e-01
3.789111673831939697e-01 -4.611908644437789917e-02 1.175139024853706360e-01 2.773977518081665039e-01 1.169762611389160156e-01 1.237711310386657715e-01 8.252707310020923615e-03 1.816000938415527344e-01 6.142073497176170349e-02 1.482386048883199692e-02 -2.575278282165527344e-01 -2.598118782043457031e-01 -9.912697598338127136e-03 5.751999840140342712e-02 -8.014240115880966187e-02 4.370814934372901917e-02 -4.200289249420166016e-01 1.546430885791778564e-01 1.080879569053649902e-01 2.966903746128082275e-01 7.548274844884872437e-02 -7.798939943313598633e-02 -1.287669390439987183e-01 -2.020379602909088135e-01 -3.653346002101898193e-02 1.964344531297683716e-01 -1.009454391896724701e-02 4.859492182731628418e-02 -1.878773719072341919e-01 1.807536184787750244e-01 -2.474988996982574463e-01 1.053504198789596558e-01
2.511316537857055664e-02 5.974878370761871338e-02 3.063343465328216553e-01 8.813825994729995728e-02 2.712306566536426544e-02 2.344012819230556488e-02 -9.781507402658462524e-02 8.361614495515823364e-02 1.017983304336667061e-03 -1.683032661676406860e-01 1.457896530628204346e-01 1.105866655707359314e-01 -1.261660456657409668e-01 1.961614489555358887e-01 -7.164459675550460815e-02 -1.162267401814460754e-01 -1.101888343691825867e-02 2.423333749175071716e-02 3.463121876120567322e-02 2.709660828113555908e-01 3.942716121673583984e-01 -2.243743091821670532e-01 -2.780081033706665039e-01 4.677922651171684265e-02 4.265355467796325684e-01 -1.398352906107902527e-02 -1.701831445097923279e-02 3.675639629364013672e-01 -2.836276963353157043e-02 -1.477848142385482788e-01 9.211197495460510254e-02 1.795665025711059570e-01
1.250012964010238647e-01 1.321206390857696533e-01 2.723826169967651367e-01 2.627141773700714111e-01 2.238819599151611328e-01 1.211034879088401794e-01 -7.671026885509490967e-02 -1.193742617033421993e-03 -4.706852510571479797e-02 4.435257613658905029e-02 -2.301745265722274780e-01 -2.841781973838806152e-01 1.342031955718994141e-01 -3.084569796919822693e-02 -5.267440155148506165e-02 -9.972686320543289185e-02 -2.748456299304962158e-01 -1.311792731285095215e-01 -9.015253186225891113e-02 3.395257294178009033e-01 2.233606874942779541e-01 4.697807133197784424e-02 -1.661128103733062744e-01 7.751887291669845581e-02 3.562377095222473145e-01 1.607367992401123047e-01 1.031711976975202560e-02 9.841504693031311035e-02 -1.946970224380493164e-01 -1.514557451009750366e-01 -2.123466581106185913e-01 1.144865974783897400e-01
1.324623823165893555e-01 -7.333413511514663696e-02 1.341152638196945190e-01 7.891990244388580322e-02 2.867227196693420410e-01 -2.860326170921325684e-01 -1.695297807455062866e-01 -1.875127553939819336e-01 -2.001357823610305786e-01 1.561456732451915741e-02 2.471619844436645508e-02 -1.926634609699249268e-01 -1.339486092329025269e-01 -2.132144197821617126e-02 -1.495338696986436844e-02 1.339966803789138794e-01 -1.512552201747894287e-01 -1.509433984756469727e-01 -2.669368982315063477e-01 2.482338547706604004e-01 2.818199396133422852e-01 -1.821520924568176270e-01 -2.294663190841674805e-01 -2.662652432918548584e-01 -3.839477896690368652e-02 -1.223830971866846085e-02 -2.097885496914386749e-02 1.387852430343627930e-01 6.715603172779083252e-03 5.510637909173965454e-02 3.787636756896972656e-01 1.666448414325714111e-01
8.835882693529129028e-02 2.324744910001754761e-01 3.243677318096160889e-01 -3.357287496328353882e-02 2.831588983535766602e-01 1.173211447894573212e-02 -1.908074170351028442e-01 -1.334112882614135742e-01 -3.554735705256462097e-02 -3.327869623899459839e-02 4.877548292279243469e-02 -2.145849913358688354e-02 -9.676495939493179321e-02 -1.703638881444931030e-01 5.377791821956634521e-02 -1.496983785182237625e-02 -1.564107649028301239e-02 1.097514852881431580e-02 7.807334512472152710e-02 -6.118218600749969482e-02 6.114730238914489746e-02 -3.577885329723358154e-01 -8.007512241601943970e-02 -1.126760691404342651e-01 1.853231638669967651e-01 1.045350134372711182e-01 5.002852901816368103e-02 2.669916152954101562e-01 -1.000068187713623047e-01 -4.938860833644866943e-01 -3.282704353332519531e-01 9.359849244356155396e-02
-1.314053498208522797e-02 -2.232804745435714722e-01 6.038399040699005127e-02 -2.930797934532165527e-01 3.971691429615020752e-01 -5.929069593548774719e-02 -5.128171294927597046e-02 7.682111859321594238e-02 -8.964464813470840454e-02 -1.479580849409103394e-01 2.192886359989643097e-02 1.436470658518373966e-03 2.401019185781478882e-01 -1.514854282140731812e-01 -2.835171297192573547e-03 -1.507551074028015137e-01 -1.095976680517196655e-01 -5.259513482451438904e-02 -8.982007205486297607e-02 2.117266505956649780e-01 -4.453944787383079529e-02 -2.611307501792907715e-01 -1.215759217739105225e-01 -3.063159883022308350e-01 1.278100162744522095e-01 -5.266638472676277161e-02 -1.913204044103622437e-01 -1.342527866363525391e-01 -3.042797744274139404e-02 -3.200617730617523193e-01 -2.866631150245666504e-01 2.261946648359298706e-01
2.848205566406250000e-01 2.653967142105102539e-01 1.942398995161056519e-01 2.826148867607116699e-01 7.531163841485977173e-02 2.364809662103652954e-01 1.639032736420631409e-02 -1.756979376077651978e-01 -2.400185614824295044e-01 1.096330210566520691e-01 -1.815710067749023438e-01 -1.176703646779060364e-01 1.189855188131332397e-01 -4.541471228003501892e-02 -5.482684075832366943e-02 -2.723324298858642578e-01 -1.894572228193283081e-01 -2.220071256160736084e-01 2.341126836836338043e-02 1.275174319744110107e-01 2.810049057006835938e-02 -7.105372846126556396e-02 -4.259406030178070068e-02 -2.412261217832565308e-01 2.127345204353332520e-01 -6.020766869187355042e-02 9.192889928817749023e-02 2.689795792102813721e-01 -3.481573238968849182e-02 5.628301203250885010e-02 5.696607381105422974e-02 3.509057164192199707e-01
5.837973579764366150e-02 1.078610308468341827e-02 6.004087626934051514e-02 2.666217461228370667e-02 3.270867466926574707e-01 2.413938641548156738e-01 1.567449122667312622e-01 -9.465976059436798096e-02 -1.651374846696853638e-01 1.169027574360370636e-02 -7.666411250829696655e-02 -1.737081259489059448e-01 1.327630579471588135e-01 6.562591344118118286e-02 -1.943465918302536011e-01 2.147051692008972168e-01 -1.103316321969032288e-01 2.675725705921649933e-02 -4.747714102268218994e-02 9.972239285707473755e-02 2.984192967414855957e-01 -1.563694328069686890e-01 -3.940970301628112793e-01 -3.036044836044311523e-01 4.718255996704101562e-02 2.138262614607810974e-03 -3.245036602020263672e-01 -6.068772822618484497e-02 1.175829544663429260e-01 -3.683929890394210815e-02 1.425407677888870239e-01 3.021830618381500244e-01
1.537828743457794189e-01 -3.360474705696105957e-01 1.559518128633499146e-01 4.752062261104583740e-01 1.554193049669265747e-01 3.100871145725250244e-01 -7.243081182241439819e-02 -1.226499080657958984e-01 -2.078236192464828491e-01 -1.916526705026626587e-01 -2.557452619075775146e-01 -1.666783839464187622e-01 6.703805178403854370e-02 7.603601552546024323e-04 1.436742674559354782e-02 1.079220045357942581e-02 -1.295396089553833008e-01 -6.162166967988014221e-02 -5.773692205548286438e-02 1.382483839988708496e-01 -9.829199314117431641e-02 -6.268877536058425903e-02 -1.255703270435333252e-01 -6.580712646245956421e-02 1.526299118995666504e-01 9.687399864196777344e-02 5.618412513285875320e-03 1.063037738204002380e-01 -1.012644618749618530e-01 -2.011274844408035278e-01 -2.844210863113403320e-01 2.059808820486068726e-01
1.230444088578224182e-01 5.786912515759468079e-02 -4.486710205674171448e-02 5.222681909799575806e-02 8.638254366815090179e-03 1.603032946586608887e-01 -2.296433001756668091e-01 1.026827543973922729e-01 3.229166939854621887e-02 -1.298501044511795044e-01 -1.741168648004531860e-01 3.263623118400573730e-01 -6.622932106256484985e-02 -6.058456003665924072e-02 2.028654329478740692e-02 -8.422952890396118164e-02 -1.169205978512763977e-01 -1.836733669042587280e-01 -1.190443187952041626e-01 1.536630243062973022e-01 4.527699053287506104e-01 -1.614809483289718628e-01 -3.492545187473297119e-01 -2.057452201843261719e-01 5.823541432619094849e-03 -1.869581639766693115e-02 2.692903280258178711e-01 2.704965472221374512e-01 4.101777740288525820e-04 -2.264407724142074585e-01 1.021567545831203461e-02 1.984879672527313232e-01
1.579908132553100586e-01 -1.014053896069526672e-01 -2.366666868329048157e-02 2.489582449197769165e-01 1.355593800544738770e-01 9.715881198644638062e-02 1.651532948017120361e-01 -1.060839835554361343e-02 -8.025068044662475586e-02 -1.852264404296875000e-01 -1.111805625259876251e-02 -3.089046478271484375e-01 6.906113028526306152e-02 2.577752619981765747e-02 -1.346121877431869507e-01 1.044826880097389221e-01 -2.870587110519409180e-01 -3.054376319050788879e-02 2.045720666646957397e-01 9.783817827701568604e-02 2.177593111991882324e-01 -8.954095095396041870e-02 -5.528865009546279907e-02 -4.614810943603515625e-01 -9.996744245290756226e-02 6.654245406389236450e-02 -2.146629840135574341e-01 1.380445063114166260e-01 1.508279442787170410e-01 -2.069223523139953613e-01 -3.106572926044464111e-01 1.685166954994201660e-01
1.507497280836105347e-01 -1.982631534337997437e-01 2.669347263872623444e-02 -8.909706771373748779e-02 4.195882081985473633e-01 -2.232323735952377319e-01 -5.402136221528053284e-02 1.596196889877319336e-01 2.353518605232238770e-01 4.547646269202232361e-02 -1.697560399770736694e-01 1.657755821943283081e-01 4.052593559026718140e-02 -4.401770979166030884e-02 1.165112257003784180e-01 4.306001216173171997e-02 -3.225788176059722900e-01 2.479005232453346252e-02 6.300357729196548462e-02 -1.532506197690963745e-01 4.754920676350593567e-02 -2.260807752609252930e-01 6.485573947429656982e-02 -2.989780604839324951e-01 2.708286046981811523e-01 -7.983981631696224213e-03 6.689852476119995117e-02 2.390879541635513306e-01 2.098117955029010773e-02 -2.494822889566421509e-01 1.976699680089950562e-01 1.623754054307937622e-01
-9.644147008657455444e-02 -2.176096588373184204e-01 -1.174180582165718079e-01 6.000171601772308350e-02 3.431805372238159180e-01 1.176589280366897583e-01 -8.516932721249759197e-04 -6.648494303226470947e-02 -2.027347683906555176e-02 -1.573500335216522217e-01 -1.553080081939697266e-01 -3.408020436763763428e-01 6.013438478112220764e-02 3.906199708580970764e-02 -2.119320333003997803e-01 7.394894491881132126e-03 -2.001169025897979736e-01 1.026340201497077942e-01 -6.216474808752536774e-03 1.199251934885978699e-01 1.603770405054092407e-01 -2.877806127071380615e-01 -2.311099171638488770e-01 -2.758651077747344971e-01 7.350838184356689453e-02 1.814191788434982300e-01 -2.978745102882385254e-01 -1.291547268629074097e-01 1.455346345901489258e-01 -3.065905533730983734e-02 1.676758937537670135e-02 3.243314027786254883e-01
2.412516325712203979e-01 1.039060652256011963e-01 1.966352574527263641e-02 7.712393999099731445e-02 5.291332006454467773e-01 -3.579923138022422791e-02 -6.890001706779003143e-03 -1.906049847602844238e-01 1.503687798976898193e-01 5.559843033552169800e-02 -4.534522444009780884e-02 -1.919648647308349609e-01 -1.456840634346008301e-01 1.094595342874526978e-01 -1.096898093819618225e-01 -2.897356636822223663e-02 -1.296798288822174072e-01 1.695073544979095459e-01 -5.439955368638038635e-02 2.607300877571105957e-01 5.449936911463737488e-02 -2.699952423572540283e-01 -1.636976301670074463e-01 -1.788172125816345215e-01 9.347639232873916626e-02 6.210679188370704651e-02 1.508064121007919312e-01 -3.065684735774993896e-01 -2.867243289947509766e-01 6.948608160018920898e-02 -5.170610733330249786e-03 1.697732210159301758e-01
2.297104299068450928e-01 7.146494835615158081e-02 -2.879010327160358429e-02 2.368950843811035156e-01 2.971181571483612061e-01 2.307778000831604004e-01 -1.648183614015579224e-01 1.690071672201156616e-01 -1.204884648323059082e-01 -1.280881762504577637e-01 -1.176324412226676941e-01 1.049726083874702454e-01 1.938538998365402222e-01 4.302794933319091797e-01 -1.252479758113622665e-02 -4.378914460539817810e-02 -8.111815899610519409e-02 9.313889592885971069e-02 -1.998368203639984131e-01 -5.593977123498916626e-02 3.289016336202621460e-02 -2.813569903373718262e-01 6.985455006361007690e-02 -5.559365451335906982e-02 -1.688619256019592285e-01 2.907022833824157715e-02 4.664882645010948181e-02 2.391169518232345581e-01 -2.640848979353904724e-02 -2.422875910997390747e-01 2.618724405765533447e-01 2.100327759981155396e-01
1.249480247497558594e-02 -1.381011754274368286e-01 4.917085468769073486e-01 2.415225841104984283e-02 3.110457360744476318e-01 1.568073630332946777e-01 3.360371291637420654e-02 -1.747883558273315430e-01 -8.929058909416198730e-02 9.395222365856170654e-02 -1.001301854848861694e-01 -1.549124568700790405e-01 1.412600725889205933e-01 3.359504044055938721e-01 -1.820315420627593994e-01 5.179179832339286804e-03 -8.598265051841735840e-02 -7.039345055818557739e-02 -2.035876959562301636e-01 -3.674342483282089233e-02 2.046082019805908203e-01 -2.327076159417629242e-02 -8.508741855621337891e-02 -2.317813485860824585e-01 2.109278226271271706e-03 1.028580144047737122e-01 -3.148412704467773438e-01 1.518949270248413086e-01 -1.787454783916473389e-01 -1.670291274785995483e-01 -7.676707953214645386e-02 1.074797734618186951e-01
3.281734883785247803e-01 -4.334164261817932129e-01 1.567531526088714600e-01 -9.685125201940536499e-02 1.831498593091964722e-01 -3.461154922842979431e-02 1.132660955190658569e-01 1.592212319374084473e-01 -1.279822587966918945e-01 -2.420859336853027344e-01 -6.037506461143493652e-02 -9.156766347587108612e-03 1.120522245764732361e-01 9.218247979879379272e-02 -1.575808823108673096e-01 -9.165513515472412109e-02 -3.404243290424346924e-01 -1.017557159066200256e-01 4.906586557626724243e-02 6.967737525701522827e-02 1.929609030485153198e-01 -2.388420403003692627e-01 -1.110171303153038025e-01 -1.118235848844051361e-02 6.767407059669494629e-02 -2.406408190727233887e-01 2.938951849937438965e-01 1.525379717350006104e-01 -1.752458065748214722e-01 -7.671025395393371582e-02 -7.341225445270538330e-02 1.011370345950126648e-01
7.321564853191375732e-02 -4.426327347755432129e-02 2.754684984683990479e-01 2.615937888622283936e-01 4.481786489486694336e-01 2.130489647388458252e-01 -5.294862017035484314e-02 -1.430236548185348511e-01 -7.636214047670364380e-02 -3.188571631908416748e-01 1.903046481311321259e-02 -3.072228729724884033e-01 1.478167623281478882e-01 8.325228840112686157e-02 1.543976366519927979e-01 -3.204078599810600281e-02 -1.134700234979391098e-02 -5.225973203778266907e-02 1.273981481790542603e-01 3.257566392421722412e-01 -1.164705529808998108e-01 -1.036717891693115234e-01 3.572691604495048523e-02 -1.368150115013122559e-01 1.472271531820297241e-01 1.853191480040550232e-02 -3.685552626848220825e-02 -3.208380937576293945e-02 -4.913825169205665588e-02 -2.029960006475448608e-01 -1.971779465675354004e-01 2.157173901796340942e-01
-6.521054357290267944e-02 -3.013575673103332520e-01 1.857217215001583099e-02 7.294166088104248047e-02 1.876241862773895264e-01 1.902902275323867798e-01 -3.758727610111236572e-01 -1.065721288323402405e-01 -2.056507468223571777e-01 -4.910143837332725525e-02 -2.032999396324157715e-01 -5.616708472371101379e-02 1.225791573524475098e-01 7.686011493206024170e-02 -1.180436927825212479e-02 1.238785162568092346e-01 -3.913255035877227783e-01 -2.903061211109161377e-01 -1.705725342035293579e-01 -6.575699895620346069e-02 4.063440859317779541e-02 5.024946108460426331e-02 -8.168014138936996460e-02 -1.975753903388977051e-02 1.867582648992538452e-01 -8.710217475891113281e-02 2.736473977565765381e-01 2.211848944425582886e-01 -8.207755535840988159e-02 -2.754363715648651123e-01 -4.007421061396598816e-02 1.306068599224090576e-01
2.399638146162033081e-01 2.377285435795783997e-02 -7.857377640902996063e-03 4.090440571308135986e-01 1.533399820327758789e-01 1.635623164474964142e-02 -3.194174468517303467e-01 2.166594378650188446e-02 1.038884669542312622e-01 -8.949264138936996460e-02 3.985657915472984314e-02 -1.861472241580486298e-02 1.440309435129165649e-01 8.225567638874053955e-02 -4.920222237706184387e-02 -3.544171750545501709e-01 -2.329941093921661377e-01 1.754831522703170776e-01 8.379034698009490967e-03 2.772251963615417480e-01 2.269692867994308472e-01 -1.203933954238891602e-01 -2.853390276432037354e-01 -1.067230105400085449e-01 9.548901766538619995e-02 3.244525939226150513e-02 -7.832822948694229126e-02 -1.444717794656753540e-01 -8.419096469879150391e-02 9.475501626729965210e-02 1.774982959032058716e-01 2.575711309909820557e-01
2.752367854118347168e-01 2.355914562940597534e-02 1.862015575170516968e-01 1.830318421125411987e-01 2.323505878448486328e-01 -2.475958764553070068e-01 -1.114222630858421326e-01 8.766578882932662964e-02 -9.745724499225616455e-02 1.019834131002426147e-01 1.033543348312377930e-01 2.420260570943355560e-02 1.701336801052093506e-01 6.844494491815567017e-02 -4.482010304927825928e-01 -2.085071504116058350e-01 -2.079517394304275513e-01 1.077077463269233704e-01 -2.324408106505870819e-02 2.649531662464141846e-01 -2.882215753197669983e-02 9.664161503314971924e-02 -1.562674194574356079e-01 -3.668076992034912109e-01 7.367572933435440063e-02 -2.916981093585491180e-02 1.461875885725021362e-01 5.726675689220428467e-02 4.904308170080184937e-02 -2.107614427804946899e-01 -1.206592172384262085e-01 1.547088772058486938e-01
-1.236760616302490234e-02 -2.597444355487823486e-01 2.502744272351264954e-02 -1.122330427169799805e-01 8.207831531763076782e-03 -1.773936897516250610e-01 -4.096877947449684143e-02 2.632130086421966553e-01 -1.993443965911865234e-01 1.932915002107620239e-01 -1.794884204864501953e-01 1.690609753131866455e-01 2.838794589042663574e-01 -1.264032274484634399e-01 -1.382641494274139404e-01 2.756927907466888428e-02 -3.622578084468841553e-01 2.479788288474082947e-02 8.547747880220413208e-02 2.615614533424377441e-01 1.052161678671836853e-01 -2.840020358562469482e-01 -9.078237414360046387e-02 -1.131586804986000061e-01 9.598553180694580078e-02 6.674581766128540039e-02 2.394623309373855591e-01 5.341944843530654907e-02 -1.409463882446289062e-01 -3.443928360939025879e-01 -5.937614478170871735e-04 1.721774339675903320e-01
2.123635858297348022e-01 -1.112692616879940033e-02 9.551753848791122437e-02 2.336527705192565918e-01 1.338260322809219360e-01 -8.451373875141143799e-02 7.106824219226837158e-02 -2.110618054866790771e-01 -1.248260587453842163e-01 -1.017414405941963196e-01 -1.086565628647804260e-01 -3.788533434271812439e-02 1.286602914333343506e-01 1.522127687931060791e-01 -2.521877586841583252e-01 1.200378537178039551e-01 -1.842098310589790344e-02 -2.407205700874328613e-01 1.061032563447952271e-01 1.272192597389221191e-01 5.198628082871437073e-02 2.226912677288055420e-01 -1.898931413888931274e-01 -1.163809522986412048e-01 2.532599866390228271e-01 -1.673811972141265869e-01 2.206654697656631470e-01 3.440408408641815186e-01 -1.466104835271835327e-01 -3.213824331760406494e-01 2.962602078914642334e-01 1.069628354161977768e-02
7.733963429927825928e-02 -2.110626697540283203e-01 -9.510594606399536133e-02 3.469853997230529785e-01 2.773350477218627930e-01 1.180976852774620056e-01 -1.997796893119812012e-01 3.215484917163848877e-01 -2.814823091030120850e-01 -1.983535438776016235e-01 -1.745647341012954712e-01 -1.709114015102386475e-01 9.483376890420913696e-02 5.280984565615653992e-02 -2.871475517749786377e-01 -3.304019104689359665e-03 -9.354852885007858276e-02 -5.673309043049812317e-02 2.796619897708296776e-03 -2.981224283576011658e-02 1.870091259479522705e-01 5.143294855952262878e-02 1.165820136666297913e-01 -2.035943120718002319e-01 2.808860503137111664e-02 1.580860018730163574e-01 -1.563124805688858032e-01 7.697970606386661530e-03 -6.299472600221633911e-02 2.334721758961677551e-02 5.398584529757499695e-02 3.874606192111968994e-01
1.748537719249725342e-01 -8.314891904592514038e-02 8.436216413974761963e-02 5.656674876809120178e-02 7.184846792370080948e-03 3.017657399177551270e-01 -2.714087367057800293e-01 -6.274496018886566162e-02 -2.211540341377258301e-01 3.322560340166091919e-02 -1.802068650722503662e-01 1.117440685629844666e-02 2.884583175182342529e-01 2.838084101676940918e-01 1.953709274530410767e-01 -8.389575779438018799e-02 -1.388975083827972412e-01 -8.234625309705734253e-02 2.209890484809875488e-01 2.666246891021728516e-01 1.885076463222503662e-01 -9.230736643075942993e-02 3.259521722793579102e-02 -3.736456930637359619e-01 1.824253797531127930e-01 9.033105522394180298e-02 1.372818201780319214e-01 2.754386328160762787e-02 -2.180374562740325928e-01 -1.968725770711898804e-01 8.521246910095214844e-02 8.108057826757431030e-02
2.119318991899490356e-01 -1.436507850885391235e-01 5.559903010725975037e-02 1.725529581308364868e-01 1.025873422622680664e-02 -2.157886773347854614e-01 -1.228177696466445923e-01 -7.531104981899261475e-02 1.491666436195373535e-01 1.116846799850463867e-01 -1.583329215645790100e-02 -1.476771105080842972e-02 2.656925916671752930e-01 2.138244211673736572e-01 -1.416793167591094971e-01 -1.252736989408731461e-02 -1.336076259613037109e-01 -2.597530484199523926e-01 1.680550426244735718e-01 1.086899787187576294e-01 8.403279632329940796e-02 -3.949459791183471680e-01 -1.029981151223182678e-01 -1.946348696947097778e-01 1.563242971897125244e-01 -1.856163889169692993e-01 2.338498830795288086e-01 -1.711144447326660156e-01 -1.095283254981040955e-01 -2.957091331481933594e-01 -3.874866664409637451e-02 2.858478724956512451e-01
8.151958137750625610e-02 -3.555115759372711182e-01 -1.303410083055496216e-01 4.239430185407400131e-03 3.647181987762451172e-01 1.422382295131683350e-01 -2.987026609480381012e-02 1.405812650918960571e-01 -4.512079805135726929e-02 -2.014534026384353638e-01 4.814594611525535583e-02 -2.645013928413391113e-01 -1.953769475221633911e-02 4.177109524607658386e-02 -2.066874504089355469e-01 7.684175670146942139e-02 -1.418009400367736816e-01 -9.627839550375938416e-03 -2.549107186496257782e-02 1.702619194984436035e-01 1.771338284015655518e-01 -2.389274686574935913e-01 -2.140329033136367798e-01 9.828499704599380493e-02 2.447113394737243652e-02 3.333681225776672363e-01 -1.671459227800369263e-01 1.600690931081771851e-02 -8.259651809930801392e-02 -6.702350825071334839e-02 -2.697690725326538086e-01 3.043271005153656006e-01
1.622830331325531006e-02 -2.574981451034545898e-01 3.076476417481899261e-02 8.531591296195983887e-02 6.648012995719909668e-02 2.279722988605499268e-01 -9.195806086063385010e-02 -1.255324631929397583e-01 -7.647134363651275635e-02 -6.593053042888641357e-02 3.881154581904411316e-02 2.209242433309555054e-01 2.627790272235870361e-01 -2.257957682013511658e-02 1.137162670493125916e-01 -2.688094079494476318e-01 -1.498899608850479126e-01 -3.959275782108306885e-02 3.295162022113800049e-01 3.163660168647766113e-01 2.229099720716476440e-01 -1.318908482789993286e-01 -1.596569418907165527e-01 -2.157169282436370850e-01 3.102606832981109619e-01 1.761617064476013184e-01 1.967398673295974731e-01 1.964648365974426270e-01 -1.944835335016250610e-01 -9.242186695337295532e-02 -5.617795512080192566e-02 5.836830660700798035e-02
6.023124605417251587e-02 -4.627195745706558228e-02 5.793367698788642883e-02 2.157108634710311890e-01 3.627433180809020996e-01 -4.194360598921775818e-02 -1.748184412717819214e-01 3.406375050544738770e-01 4.249077662825584412e-02 -7.932572066783905029e-02 -1.354168802499771118e-01 1.800943613052368164e-01 -2.840455472469329834e-01 -8.806152641773223877e-02 2.167155295610427856e-01 2.445071339607238770e-01 -6.798688322305679321e-02 -2.103369832038879395e-01 -2.941122464835643768e-02 -5.035229399800300598e-02 8.238033950328826904e-02 -7.842369377613067627e-02 -1.148774698376655579e-01 -3.422664999961853027e-01 2.024133205413818359e-01 -6.794223189353942871e-02 7.891891151666641235e-02 1.920411586761474609e-01 -9.442066401243209839e-02 -2.322200685739517212e-01 1.366847902536392212e-01 2.111557126045227051e-01
1.150061190128326416e-01 1.193536166101694107e-02 9.101409465074539185e-02 5.444631576538085938e-01 1.254943311214447021e-01 -5.443892255425453186e-02 1.872261799871921539e-02 -1.128941550850868225e-01 -3.977602124214172363e-01 -2.569643557071685791e-01 -3.258974477648735046e-02 -1.496465802192687988e-01 1.891306936740875244e-01 7.738076150417327881e-02 -1.889077760279178619e-02 -9.003103524446487427e-02 -5.993190407752990723e-02 -2.762748301029205322e-01 1.467352807521820068e-01 2.249594926834106445e-01 1.317955851554870605e-01 -9.159469604492187500e-02 -1.369056999683380127e-01 -2.361943274736404419e-01 -1.011450439691543579e-01 1.904650032520294189e-01 -8.402466028928756714e-02 6.768952310085296631e-02 8.176255039870738983e-03 -1.697388589382171631e-01 7.892490975791588426e-05 1.131513714790344238e-01
3.825797885656356812e-02 1.686743809841573238e-03 3.591933101415634155e-02 -1.474910527467727661e-01 4.213474392890930176e-01 -1.254596263170242310e-01 3.865621692966669798e-04 -1.331427134573459625e-02 -2.086552381515502930e-01 8.824303746223449707e-02 3.329325839877128601e-02 -1.620172709226608276e-02 3.374601900577545166e-01 -1.689331047236919403e-02 -2.552478611469268799e-01 -2.277941256761550903e-01 -1.578718365635722876e-04 -3.597756028175354004e-01 -4.133070632815361023e-02 7.949635386466979980e-03 3.633253276348114014e-02 -3.864871859550476074e-01 -1.699737459421157837e-01 -1.802185922861099243e-01 1.643854826688766479e-01 -8.660788089036941528e-02 -1.515363156795501709e-01 -4.640924930572509766e-02 -2.527516782283782959e-01 -1.356415003538131714e-01 -1.101809516549110413e-01 2.833208627998828888e-02
1.966303139925003052e-01 4.900164529681205750e-02 1.919379830360412598e-01 9.621474891901016235e-02 3.045362532138824463e-01 1.498269885778427124e-01 -1.087912730872631073e-02 1.395981665700674057e-02 1.951442956924438477e-01 -1.331669837236404419e-01 -1.132809668779373169e-01 -7.882909476757049561e-02 9.485314786434173584e-02 5.321509018540382385e-02 4.866221919655799866e-02 -1.535377204418182373e-01 -7.607042044401168823e-02 -2.433735318481922150e-02 2.671766877174377441e-01 2.319570481777191162e-01 3.401478826999664307e-01 -7.997005432844161987e-02 -1.776141971349716187e-01 2.326093316078186035e-01 3.837426602840423584e-01 1.534789502620697021e-01 -8.174261078238487244e-03 3.663758039474487305e-01 -1.437334436923265457e-02 -1.695844233036041260e-01 -8.061401546001434326e-02 6.935125589370727539e-02
4.766233637928962708e-02 6.557896733283996582e-02 2.213100343942642212e-01 -9.630450606346130371e-02 2.199999094009399414e-01 -4.074039310216903687e-02 5.890443548560142517e-02 6.269919872283935547e-02 8.501954376697540283e-02 -1.769033819437026978e-01 -2.376026958227157593e-01 -7.448710501194000244e-02 8.313872665166854858e-02 1.026767343282699585e-01 6.126818060874938965e-02 -1.369460672140121460e-01 1.343751698732376099e-01 5.622363649308681488e-03 1.142749041318893433e-01 2.647402882575988770e-01 2.967896163463592529e-01 -3.333029747009277344e-01 -6.323191337287425995e-03 9.725457429885864258e-02 3.287338912487030029e-01 -1.290193051099777222e-01 1.726066619157791138e-01 3.152850270271301270e-01 1.042083725333213806e-01 1.095901802182197571e-01 1.487663835287094116e-01 3.583390712738037109e-01
2.572664916515350342e-01 -1.049646958708763123e-01 2.887220121920108795e-02 2.120137065649032593e-01 1.911087930202484131e-01 -1.935608685016632080e-01 -2.455285787582397461e-01 1.838860362768173218e-01 -1.498893648386001587e-02 -5.619423091411590576e-02 1.503120809793472290e-01 -2.264246195554733276e-01 1.714825779199600220e-01 3.238452374935150146e-01 -1.164215356111526489e-01 -2.417692244052886963e-01 -1.623205989599227905e-01 -2.612682282924652100e-01 -5.292601883411407471e-02 1.218325570225715637e-01 1.844521611928939819e-01 -3.403842821717262268e-02 -1.754992902278900146e-01 -2.493313699960708618e-01 2.635143101215362549e-01 1.196535304188728333e-02 2.068698406219482422e-01 -5.106808245182037354e-02 9.872933477163314819e-02 -9.019196778535842896e-02 -2.085189819335937500e-01 9.297484904527664185e-02
1.964111179113388062e-01 -4.048957303166389465e-02 -1.307137310504913330e-01 1.682188510894775391e-01 4.990655928850173950e-02 2.534908950328826904e-01 9.702605754137039185e-02 -1.375141087919473648e-02 -2.169235199689865112e-01 3.764142841100692749e-02 -7.860043644905090332e-02 -2.238745689392089844e-01 1.293077766895294189e-01 -7.321909815073013306e-02 -2.444661557674407959e-01 3.928035125136375427e-02 -2.548684179782867432e-01 -1.135746836662292480e-01 1.967701129615306854e-03 6.533109396696090698e-02 1.690700799226760864e-01 -2.218449562788009644e-01 -1.998967379331588745e-01 -3.424095213413238525e-01 9.686027467250823975e-02 1.996928602457046509e-01 -4.322394132614135742e-01 -5.382869765162467957e-02 1.623748093843460083e-01 -1.137848794460296631e-01 7.418693602085113525e-02 2.212547063827514648e-01
1.869046390056610107e-01 -7.102677226066589355e-02 3.025245368480682373e-01 7.247246056795120239e-02 3.480311036109924316e-01 -2.927032485604286194e-02 -2.317146211862564087e-02 1.041809767484664917e-01 -4.470120370388031006e-02 -2.400839775800704956e-01 -4.690238088369369507e-02 -1.173365339636802673e-01 3.171810880303382874e-02 5.753264948725700378e-02 2.266189642250537872e-02 1.963143199682235718e-01 -2.648597024381160736e-02 5.843896884471178055e-03 2.061709761619567871e-01 2.043059021234512329e-01 1.509714573621749878e-01 -3.691055476665496826e-01 -3.566862642765045166e-01 1.438923776149749756e-01 2.349048107862472534e-01 -1.220729649066925049e-01 -1.011248305439949036e-01 2.775630652904510498e-01 -2.140017151832580566e-01 -3.466290235519409180e-02 -2.454447001218795776e-02 -1.183460876345634460e-01
3.245215117931365967e-01 -3.762280941009521484e-01 1.523824185132980347e-01 1.276249438524246216e-02 1.084119454026222229e-01 1.494556516408920288e-01 9.961153566837310791e-02 -2.436069399118423462e-02 -1.145427394658327103e-02 -3.289750218391418457e-01 2.074073255062103271e-02 -6.641027331352233887e-02 -1.893330737948417664e-02 -1.045403182506561279e-01 -1.079112142324447632e-01 2.341058254241943359e-01 -2.585617639124393463e-02 -2.897374033927917480e-01 -7.585345301777124405e-03 -4.440977796912193298e-02 4.394855201244354248e-01 -2.809987068176269531e-01 -1.510012000799179077e-01 -2.564121782779693604e-01 1.454524695873260498e-01 -7.912652194499969482e-02 1.244173385202884674e-02 5.996501073241233826e-03 -3.742526471614837646e-02 -6.166020408272743225e-02 1.160553917288780212e-01 -2.516204677522182465e-02
4.030440151691436768e-01 1.518667787313461304e-01 3.551096618175506592e-01 2.284659631550312042e-02 2.485594600439071655e-01 6.528106331825256348e-02 -2.592616975307464600e-01 -6.551641970872879028e-02 -1.185359507799148560e-01 -4.842657595872879028e-02 -1.023435965180397034e-02 -6.641117483377456665e-02 9.650924056768417358e-02 2.456709146499633789e-01 -1.030430272221565247e-01 6.942097842693328857e-02 -1.640075147151947021e-01 1.973617076873779297e-01 -2.648648023605346680e-01 1.206929534673690796e-01 -4.627579078078269958e-02 -4.355178773403167725e-02 1.482880208641290665e-02 -2.343994379043579102e-01 9.545657783746719360e-02 -1.029088348150253296e-02 2.408216148614883423e-01 2.095213979482650757e-01 -2.896821498870849609e-01 -1.569332182407379150e-01 -3.420910611748695374e-02 1.170497238636016846e-01
2.112101912498474121e-01 -1.659180074930191040e-01 2.246422767639160156e-01 -2.934545651078224182e-02 6.593742966651916504e-02 7.096762955188751221e-02 7.159012556076049805e-02 2.122676223516464233e-01 -1.551690846681594849e-01 -2.654322683811187744e-01 2.480191178619861603e-02 -1.261791735887527466e-01 7.873310893774032593e-02 -1.239619478583335876e-01 -2.584477365016937256e-01 -5.288603901863098145e-02 -4.466423392295837402e-01 -4.883016273379325867e-02 2.050674259662628174e-01 1.032319664955139160e-01 1.445004045963287354e-01 -2.918253839015960693e-01 -2.398842573165893555e-02 -9.552869200706481934e-02 -5.649744719266891479e-02 -1.952190250158309937e-01 1.514103561639785767e-01 -6.423170864582061768e-02 -1.217416599392890930e-01 -2.670475542545318604e-01 5.312245339155197144e-02 2.951373755931854248e-01
2.247120440006256104e-01 -1.200154870748519897e-01 9.772852808237075806e-02 -2.933428585529327393e-01 2.304313629865646362e-01 2.006307989358901978e-01 -4.615389183163642883e-02 -5.220639705657958984e-02 -1.631496697664260864e-01 1.112722009420394897e-01 -1.948149874806404114e-02 -1.946647465229034424e-01 2.201598435640335083e-01 6.707002222537994385e-02 -8.902724832296371460e-02 -2.225685864686965942e-01 -2.392905056476593018e-01 -4.058013856410980225e-01 1.076993197202682495e-01 2.830490469932556152e-01 6.834047287702560425e-02 -2.232723236083984375e-01 2.803989313542842865e-02 -2.356388047337532043e-02 2.059981375932693481e-01 1.021439488977193832e-02 5.572025664150714874e-03 4.242664948105812073e-02 1.314030587673187256e-01 -3.001907467842102051e-01 -1.161740645766258240e-01 1.372113823890686035e-01
-7.314577698707580566e-02 -1.756850332021713257e-01 -1.954157501459121704e-01 1.209386438131332397e-01 3.001972138881683350e-01 1.577775329351425171e-01 1.943775713443756104e-01 1.040656939148902893e-01 6.094874814152717590e-02 -1.950628906488418579e-01 -1.947060972452163696e-01 -3.881431818008422852e-01 2.224833369255065918e-01 1.019440442323684692e-01 -1.875887364149093628e-01 3.144660592079162598e-02 -8.073746412992477417e-02 6.698845326900482178e-02 7.477105129510164261e-03 1.880774348974227905e-01 1.323624253273010254e-01 -1.626560240983963013e-01 -2.449202686548233032e-01 -3.040088117122650146e-01 8.983097970485687256e-02 4.775287583470344543e-02 -2.164753526449203491e-01 6.691544502973556519e-02 1.449050754308700562e-01 2.450698614120483398e-02 9.518367052078247070e-02 2.928831279277801514e-01
2.938792705535888672e-01 9.810963273048400879e-02 1.566888242959976196e-01 2.245269417762756348e-01 3.907477483153343201e-02 2.099862843751907349e-01 -2.444777190685272217e-01 1.091333925724029541e-01 1.196290478110313416e-01 1.130167543888092041e-01 -5.562323611229658127e-03 3.689915686845779419e-02 -1.111109852790832520e-01 1.803788542747497559e-02 1.452417224645614624e-01 -4.473149776458740234e-02 4.948567599058151245e-03 -1.115384176373481750e-01 6.048839166760444641e-02 3.194180428981781006e-01 1.231910139322280884e-01 -6.921372562646865845e-02 -2.133227586746215820e-01 -1.476058503612875938e-03 3.726119101047515869e-01 7.054626196622848511e-02 1.165782064199447632e-01 3.424751386046409607e-02 2.312364280223846436e-01 -2.512669265270233154e-01 9.187694638967514038e-02 4.245558977127075195e-01
4.981730133295059204e-02 1.838445663452148438e-02 4.058959782123565674e-01 4.576951563358306885e-01 2.590534985065460205e-01 1.508363038301467896e-01 2.434379048645496368e-02 3.271754384040832520e-01 -3.226755931973457336e-02 -7.946864515542984009e-02 -1.884234845638275146e-01 -2.025768458843231201e-01 -1.653091609477996826e-02 -1.543878465890884399e-01 -2.919022180140018463e-02 -3.916026651859283447e-02 -5.295207351446151733e-02 1.839075684547424316e-01 5.814712494611740112e-02 2.732640504837036133e-02 1.612970381975173950e-01 -1.636454612016677856e-01 1.151742935180664062e-01 -1.523733437061309814e-01 1.703612357378005981e-01 2.725897124037146568e-03 -6.299127638339996338e-02 -1.138926669955253601e-01 -1.508206725120544434e-01 -1.606962680816650391e-01 1.417726278305053711e-01 2.652973532676696777e-01
2.403282523155212402e-01 -5.452769994735717773e-02 1.879924237728118896e-01 -3.163117170333862305e-02 1.464188843965530396e-01 7.076123356819152832e-02 -1.933663636445999146e-01 2.503832876682281494e-01 3.580316156148910522e-02 -2.701642513275146484e-01 -1.475262939929962158e-01 2.676279842853546143e-02 1.869364529848098755e-01 -9.507531672716140747e-02 -2.428149878978729248e-01 -8.971200138330459595e-02 -3.311114311218261719e-01 -1.608657389879226685e-01 1.337949484586715698e-01 -2.245845831930637360e-02 1.995043829083442688e-02 -4.373495876789093018e-01 -5.426823347806930542e-02 2.369612641632556915e-02 1.275739818811416626e-01 -2.202759981155395508e-01 1.965823024511337280e-01 -2.626685984432697296e-02 -1.330955624580383301e-01 -2.149861156940460205e-01 5.911900475621223450e-02 2.190879732370376587e-01
2.622858881950378418e-01 -1.279912441968917847e-01 -1.201605945825576782e-01 2.848730087280273438e-01 1.029291376471519470e-01 -2.860132157802581787e-01 -8.568642288446426392e-02 -1.689181327819824219e-01 -3.216645121574401855e-02 -1.053356975317001343e-01 -2.846354842185974121e-01 -1.587321311235427856e-01 2.577940225601196289e-01 9.748003631830215454e-02 -3.628584444522857666e-01 -1.951172053813934326e-01 -1.746667921543121338e-01 1.751568466424942017e-01 9.771539270877838135e-02 1.846387833356857300e-01 1.053991243243217468e-01 -2.152029052376747131e-02 -1.070575267076492310e-01 -2.187196761369705200e-01 1.528946906328201294e-01 -1.089538410305976868e-01 7.255476713180541992e-02 4.898695275187492371e-02 -7.248841226100921631e-02 1.144071482121944427e-02 -1.472772359848022461e-01 2.850114107131958008e-01
2.283548861742019653e-01 -1.104791909456253052e-01 -9.554351679980754852e-03 1.067697033286094666e-01 1.162811592221260071e-01 5.393092334270477295e-02 -3.167438805103302002e-01 -3.094474673271179199e-01 1.353665888309478760e-01 1.581610441207885742e-01 -1.825781352818012238e-02 -1.422296166419982910e-01 4.614856839179992676e-01 1.816260255873203278e-02 3.097089752554893494e-02 -2.290659844875335693e-01 -1.846224665641784668e-01 1.842974871397018433e-01 -2.729300467763096094e-04 2.033201605081558228e-01 1.977285742759704590e-01 -1.970849037170410156e-01 -1.087596043944358826e-01 -1.569917500019073486e-01 5.901697278022766113e-02 -1.001788973808288574e-01 1.484088599681854248e-01 1.892925798892974854e-01 -1.390786319971084595e-01 9.687686711549758911e-02 4.513579979538917542e-02 2.346632629632949829e-01
-7.557783275842666626e-02 -9.531236253678798676e-03 -1.741812080144882202e-01 3.115883767604827881e-01 1.487638205289840698e-01 -3.587436303496360779e-02 -7.444821298122406006e-02 6.824219133704900742e-03 1.999249011278152466e-01 3.130217269062995911e-02 -5.370914470404386520e-03 -1.582824736833572388e-01 8.463796228170394897e-02 2.344822585582733154e-01 -1.473949700593948364e-01 -9.731673449277877808e-02 -2.413748055696487427e-01 -9.357226639986038208e-02 1.399108767509460449e-01 6.148829311132431030e-02 -4.610003530979156494e-02 -3.689163625240325928e-01 -1.026640236377716064e-01 -1.695872098207473755e-01 3.099056780338287354e-01 -3.003301322460174561e-01 2.572812438011169434e-01 2.683608909137547016e-04 -1.230097562074661255e-01 -3.004610836505889893e-01 -6.482660025358200073e-02 2.201105207204818726e-01
-6.149176508188247681e-02 -8.545885235071182251e-02 -6.898621469736099243e-02 6.479012221097946167e-02 2.674694657325744629e-01 1.236628890037536621e-01 1.843061447143554688e-01 5.598654225468635559e-02 -1.177214682102203369e-01 -1.635261029005050659e-01 -1.205618083477020264e-01 -3.461984097957611084e-01 1.787927746772766113e-01 2.014154046773910522e-01 -8.865912258625030518e-02 5.322194471955299377e-02 -1.741151213645935059e-01 6.271872669458389282e-02 9.125617146492004395e-02 1.184275075793266296e-01 2.760869562625885010e-01 -3.041891455650329590e-01 -1.858521103858947754e-01 -2.102201581001281738e-01 1.256013363599777222e-01 7.516843825578689575e-02 -3.118173778057098389e-01 -4.060110077261924744e-02 1.222230568528175354e-01 2.850156463682651520e-02 -5.605453997850418091e-02 3.930888772010803223e-01
3.384759128093719482e-01 -6.021704897284507751e-02 2.542860805988311768e-01 1.100170332938432693e-02 2.396261096000671387e-01 -2.081518471240997314e-01 5.438995547592639923e-03 1.315621286630630493e-01 -1.483974307775497437e-01 -5.345052108168601990e-03 -1.511111557483673096e-01 -1.773914545774459839e-01 4.243975877761840820e-02 -8.670956641435623169e-02 -2.057783305644989014e-02 -2.655532062053680420e-01 -2.608869671821594238e-01 1.416182816028594971e-01 2.026418000459671021e-01 1.871064156293869019e-01 -1.141824945807456970e-01 -4.179148674011230469e-01 -2.005127072334289551e-01 -2.066148370504379272e-01 -6.737038493156433105e-02 -1.982761770486831665e-01 -1.160631328821182251e-01 1.508677005767822266e-01 -4.014366120100021362e-02 -1.343060135841369629e-01 -2.612434327602386475e-02 8.445900678634643555e-02
2.915464341640472412e-01 -2.773030400276184082e-01 -1.099853590130805969e-02 -1.122545227408409119e-01 2.160781919956207275e-01 9.210602939128875732e-02 -1.816510595381259918e-02 -2.389241382479667664e-02 1.682441979646682739e-01 1.586435735225677490e-01 -3.567595779895782471e-01 1.939677149057388306e-01 2.229058146476745605e-01 4.080122709274291992e-02 4.684971179813146591e-03 -2.533289417624473572e-02 -8.752765506505966187e-02 3.416081145405769348e-02 -2.104118317365646362e-01 -1.690416634082794189e-01 3.788903355598449707e-02 -3.018609285354614258e-01 -2.369436472654342651e-01 -2.336034178733825684e-01 1.146370396018028259e-01 2.317948965355753899e-03 -5.325220897793769836e-02 2.159267663955688477e-01 2.328207045793533325e-01 -3.037883043289184570e-01 -7.566993124783039093e-03 6.939354538917541504e-02
1.535726636648178101e-01 -9.536210447549819946e-02 -5.109319929033517838e-03 -1.310211718082427979e-01 2.152056097984313965e-01 -5.586539953947067261e-02 7.891509681940078735e-02 -2.846632003784179688e-01 -4.571412131190299988e-02 7.009238004684448242e-02 4.788438603281974792e-02 -4.941412247717380524e-03 -1.373356282711029053e-01 2.950591742992401123e-01 -7.457503676414489746e-02 -1.091753616929054260e-01 -4.103866815567016602e-01 -2.355131804943084717e-01 -1.328786611557006836e-01 1.955395340919494629e-01 4.990538582205772400e-02 -1.841585785150527954e-01 -7.070289552211761475e-02 -5.688834935426712036e-02 1.583148390054702759e-01 1.588252782821655273e-01 -1.406982839107513428e-01 -2.208003699779510498e-01 -2.622028887271881104e-01 -2.790807485580444336e-01 2.201741933822631836e-01 2.057784199714660645e-01
6.670240312814712524e-02 -1.373175084590911865e-01 -1.251282989978790283e-01 1.018760204315185547e-01 1.919745206832885742e-01 6.694079935550689697e-02 2.168529033660888672e-01 3.391459211707115173e-02 -1.678610891103744507e-01 -8.972213417291641235e-02 -1.165631189942359924e-01 -2.905632257461547852e-01 2.115425765514373779e-01 8.466254221275448799e-04 -1.860970705747604370e-01 4.032357130199670792e-03 -1.609444916248321533e-01 2.826304733753204346e-02 1.118259653449058533e-01 1.934418827295303345e-01 2.638996541500091553e-01 -2.706613242626190186e-01 -2.002653032541275024e-01 -3.377570807933807373e-01 5.911748390644788742e-03 1.646195352077484131e-01 -4.084357023239135742e-01 -4.867082461714744568e-02 1.117894053459167480e-01 -1.238447427749633789e-01 -1.676036417484283447e-01 1.467841267585754395e-01
1.487779170274734497e-01 -5.149023979902267456e-02 1.003782264888286591e-02 5.049036815762519836e-02 3.947971761226654053e-01 -2.406870573759078979e-01 7.769739750074222684e-05 -6.731823086738586426e-02 -4.504808411002159119e-02 7.968644797801971436e-02 -1.798532903194427490e-01 3.227396607398986816e-01 2.276406735181808472e-01 1.873433440923690796e-01 -8.236318826675415039e-02 -2.770732939243316650e-01 -2.636993527412414551e-01 -2.110536210238933563e-03 1.392838060855865479e-01 2.197586894035339355e-01 -4.647019505500793457e-02 -2.562610507011413574e-01 6.795609742403030396e-02 -3.683579266071319580e-01 -7.117351889610290527e-02 7.883246243000030518e-02 5.024673789739608765e-02 -4.888559132814407349e-02 -9.777531772851943970e-02 -1.267653107643127441e-01 1.630600839853286743e-01 1.584153026342391968e-01
1.456784456968307495e-01 -1.917501688003540039e-01 -5.010803043842315674e-02 -1.809420883655548096e-01 2.099521607160568237e-01 -2.382588088512420654e-01 -2.150504440069198608e-01 1.433751881122589111e-01 -1.481739580631256104e-01 2.709319442510604858e-02 -2.233412265777587891e-01 -1.588172465562820435e-01 6.725168973207473755e-02 5.199311673641204834e-02 -1.241816282272338867e-01 -2.614793777465820312e-01 -5.804292485117912292e-02 -2.574727311730384827e-02 -1.672630161046981812e-01 2.030240595340728760e-01 -1.301194578409194946e-01 -2.264145165681838989e-01 -3.466599583625793457e-01 -3.652032315731048584e-01 6.559422612190246582e-02 -9.435579180717468262e-02 4.259402304887771606e-02 1.742815673351287842e-01 -2.582985460758209229e-01 -1.649451851844787598e-01 1.382765360176563263e-02 1.257660239934921265e-01
3.152938485145568848e-01 -1.644414365291595459e-01 -2.383098937571048737e-02 2.916772961616516113e-01 4.762154519557952881e-01 -1.298992931842803955e-01 -3.443150594830513000e-02 8.381301909685134888e-02 -1.420823782682418823e-01 5.079203471541404724e-02 5.442865192890167236e-02 -3.467093110084533691e-01 -4.109750315546989441e-02 4.534092545509338379e-02 -8.264937438070774078e-03 2.753302156925201416e-01 -2.570883603766560555e-03 -2.014440298080444336e-02 -5.859734490513801575e-02 5.209344998002052307e-02 3.495807349681854248e-01 -1.204118132591247559e-01 -1.402482241392135620e-01 -1.070190817117691040e-01 1.665144115686416626e-01 1.801290921866893768e-02 1.433740258216857910e-01 -8.497497439384460449e-02 -1.972129493951797485e-01 -1.186905801296234131e-01 1.304255276918411255e-01 1.013675779104232788e-01
-4.644879605621099472e-03 4.742637649178504944e-02 1.446951627731323242e-01 1.971175223588943481e-01 1.337594687938690186e-01 1.865578889846801758e-01 9.109849482774734497e-02 -1.345378439873456955e-02 -9.336990863084793091e-02 -2.040618658065795898e-01 -5.042410492897033691e-01 -2.086248546838760376e-01 1.116991937160491943e-01 -5.339200049638748169e-02 8.157534897327423096e-02 -2.441903203725814819e-01 -1.432627886533737183e-01 -1.655181050300598145e-01 -1.495037078857421875e-01 8.469597436487674713e-03 2.864479720592498779e-01 7.559071481227874756e-02 -2.016876041889190674e-01 -1.690083146095275879e-01 8.471160382032394409e-02 -9.775872528553009033e-02 -2.772155404090881348e-01 1.913858652114868164e-01 -1.594143211841583252e-01 -9.623477607965469360e-02 1.285431385040283203e-01 1.955748498439788818e-01
2.581536471843719482e-01 9.561888873577117920e-02 2.661603689193725586e-01 1.864866614341735840e-01 3.059170246124267578e-01 -1.169421002268791199e-01 -4.393051378428936005e-03 2.117180228233337402e-01 -2.757093310356140137e-02 4.181997478008270264e-02 -3.869155887514352798e-03 -6.563875079154968262e-02 2.465488165616989136e-01 6.274020671844482422e-02 -2.708230018615722656e-01 -9.535186737775802612e-02 -3.978004753589630127e-01 -4.834241420030593872e-02 -1.164818257093429565e-01 3.176374733448028564e-01 7.254249602556228638e-02 8.481317758560180664e-02 -4.936772212386131287e-02 -1.731360554695129395e-01 1.475356668233871460e-01 -7.427587360143661499e-02 2.467533797025680542e-01 -1.319819241762161255e-01 -1.129081696271896362e-01 -7.698848843574523926e-02 1.920429915189743042e-01 1.773123145103454590e-01
5.069925785064697266e-01 -1.845735311508178711e-01 -2.157169878482818604e-01 1.725167781114578247e-01 1.325363367795944214e-01 -3.927102312445640564e-02 7.406298071146011353e-02 -1.343512237071990967e-01 -9.850955009460449219e-02 -8.001308143138885498e-02 1.444697473198175430e-02 -3.132896870374679565e-02 -5.213496088981628418e-02 7.977694272994995117e-02 1.719565875828266144e-02 5.995399504899978638e-02 -1.450598612427711487e-02 -1.682122647762298584e-01 -2.822505831718444824e-01 2.795142829418182373e-01 1.479529738426208496e-01 5.843701958656311035e-02 -1.148465182632207870e-02 -3.607014715671539307e-01 -8.072690106928348541e-03 -8.992277085781097412e-03 1.556245535612106323e-01 1.776186972856521606e-01 -1.162118613719940186e-01 -3.015440143644809723e-02 5.434379354119300842e-02 3.802099823951721191e-01
4.116368591785430908e-01 -2.405937910079956055e-01 7.881550490856170654e-02 2.961271405220031738e-01 3.544847965240478516e-01 1.108885370194911957e-02 2.153034508228302002e-02 -1.574081741273403168e-02 9.252636879682540894e-02 9.516767412424087524e-02 -4.461033642292022705e-02 -2.102019935846328735e-01 -1.052949428558349609e-01 1.193196177482604980e-01 9.891472756862640381e-02 -2.722952663898468018e-01 -1.401977986097335815e-01 5.199496448040008545e-02 -1.441957354545593262e-01 3.087049424648284912e-01 2.618161141872406006e-01 -1.340285991318523884e-03 -2.335237115621566772e-01 3.107862081378698349e-03 -5.155621841549873352e-02 1.422925144433975220e-01 2.802597358822822571e-02 2.277474701404571533e-01 -5.895686149597167969e-02 -1.600513607263565063e-01 -2.878686040639877319e-02 1.104712560772895813e-01
1.819010227918624878e-01 -1.882141828536987305e-01 2.775032818317413330e-01 4.822517633438110352e-01 2.729325592517852783e-01 6.841399520635604858e-02 -1.348179131746292114e-01 -3.939127177000045776e-02 1.410755794495344162e-02 6.818970292806625366e-02 -2.297765165567398071e-01 -2.665728330612182617e-01 -9.425181895494461060e-02 4.216998443007469177e-02 1.304618362337350845e-02 7.571080233901739120e-03 -1.553803086280822754e-01 -5.561339110136032104e-02 -1.282536238431930542e-01 2.302193790674209595e-01 7.671493291854858398e-02 1.035842150449752808e-01 -2.566695809364318848e-01 1.213424094021320343e-02 1.392185389995574951e-01 7.663900405168533325e-02 -5.370573699474334717e-02 1.789783537387847900e-01 -2.125061303377151489e-01 -2.001473307609558105e-01 -1.701154559850692749e-01 1.725074350833892822e-01
1.293101012706756592e-01 4.471667483448982239e-02 1.022227294743061066e-02 1.112944819033145905e-02 3.692220896482467651e-02 5.829590559005737305e-02 -4.585562944412231445e-01 -2.912392318248748779e-01 -4.992694407701492310e-02 7.689450681209564209e-02 -5.015755072236061096e-02 6.568732857704162598e-02 -1.120805647224187851e-02 -9.604668617248535156e-02 -1.702693253755569458e-01 -1.299939490854740143e-02 -4.335355162620544434e-01 -1.104933694005012512e-01 2.383384406566619873e-01 2.161768525838851929e-01 -2.956056036055088043e-02 -1.046680361032485962e-01 -7.872733287513256073e-03 -6.407985836267471313e-02 1.265355795621871948e-01 6.687984615564346313e-02 -2.016209363937377930e-01 2.712343335151672363e-01 -1.344115138053894043e-01 -2.496556639671325684e-01 -5.974151194095611572e-02 2.984699904918670654e-01
-6.689285486936569214e-02 7.371504604816436768e-02 6.071725487709045410e-02 2.521118223667144775e-01 1.943209767341613770e-01 1.468499153852462769e-01 -3.872013464570045471e-02 -5.232398957014083862e-02 3.540341928601264954e-02 -1.207196786999702454e-01 -1.556326001882553101e-01 -3.816619217395782471e-01 1.298428326845169067e-01 -1.119457483291625977e-01 -7.590326666831970215e-02 -3.059481978416442871e-01 -9.399245679378509521e-02 -6.551021337509155273e-02 -7.177323848009109497e-02 4.623244106769561768e-01 2.575189769268035889e-01 4.342075809836387634e-02 8.392984420061111450e-02 -1.558653116226196289e-01 1.456066071987152100e-01 1.145372614264488220e-01 2.947941422462463379e-02 2.414090335369110107e-01 -1.201127097010612488e-01 -2.976626455783843994e-01 -8.334329724311828613e-02 9.902834892272949219e-02
-9.015311300754547119e-02 -1.707620769739151001e-01 4.925461858510971069e-02 -1.431772112846374512e-02 4.751889109611511230e-01 2.141773514449596405e-02 3.424636274576187134e-02 2.863229215145111084e-01 1.874456107616424561e-01 -1.666619628667831421e-01 -5.070767179131507874e-02 1.016739606857299805e-01 -1.610069349408149719e-02 1.335650682449340820e-01 -1.435647606849670410e-01 -5.877412855625152588e-02 -2.345319539308547974e-01 -2.152581140398979187e-02 3.808433189988136292e-02 -2.714177668094635010e-01 1.552841663360595703e-01 -1.060138866305351257e-01 -7.307426072657108307e-03 -2.511374652385711670e-01 1.752226427197456360e-02 2.244974859058856964e-02 -2.590386429801583290e-03 4.282171428203582764e-01 -2.246255613863468170e-02 -2.963959872722625732e-01 -9.412507642991840839e-04 1.762772947549819946e-01
1.689548045396804810e-01 5.064202100038528442e-02 -9.903594851493835449e-02 5.091561749577522278e-02 6.779422610998153687e-02 -1.815831214189529419e-01 -9.330189973115921021e-02 -1.820716075599193573e-02 -1.538618206977844238e-01 -9.674841165542602539e-02 7.488515228033065796e-02 1.905925758183002472e-02 -2.921869792044162750e-02 -2.365061044692993164e-01 5.480508133769035339e-02 1.656321734189987183e-01 -4.468731582164764404e-02 -3.123776912689208984e-01 -5.033987108618021011e-03 8.847904950380325317e-02 3.637464046478271484e-01 -4.709656909108161926e-02 -3.600579798221588135e-01 -2.333352863788604736e-01 1.721239835023880005e-01 7.503315806388854980e-02 2.826733887195587158e-01 1.261065751314163208e-01 8.471240103244781494e-02 -2.746498286724090576e-01 -1.804451793432235718e-01 3.337252438068389893e-01
7.779470086097717285e-02 -3.304948285222053528e-02 -7.203562557697296143e-02 2.655738890171051025e-01 2.668344974517822266e-01 2.977137640118598938e-02 -1.414757370948791504e-01 8.839297294616699219e-02 -1.911538243293762207e-01 8.566357940435409546e-02 -2.046557217836380005e-01 -2.402611821889877319e-01 -3.956928476691246033e-02 -3.056831955909729004e-01 1.811432391405105591e-01 3.206896185874938965e-01 -7.854222506284713745e-02 -2.105582654476165771e-01 8.814859390258789062e-02 1.591589599847793579e-01 3.485898375511169434e-01 -9.954173117876052856e-02 -2.352556586265563965e-01 -1.504631787538528442e-01 8.748207986354827881e-02 8.525063097476959229e-02 -2.345558404922485352e-01 -5.485806241631507874e-02 -2.028838694095611572e-01 -1.298845112323760986e-01 1.143132522702217102e-01 7.753714174032211304e-02
6.671122461557388306e-02 -1.529249548912048340e-01 1.505686491727828979e-01 1.541406847536563873e-02 -8.260664343833923340e-02 1.902509331703186035e-01 -2.029082775115966797e-01 3.317945897579193115e-01 -2.414912916719913483e-02 2.219692468643188477e-01 8.818516135215759277e-02 3.245855867862701416e-02 1.265080124139785767e-01 -1.711064875125885010e-01 6.314194947481155396e-02 -2.224086318165063858e-03 -7.061424851417541504e-02 -9.926205128431320190e-02 8.746852725744247437e-02 3.441536426544189453e-01 -9.686960279941558838e-02 -2.958625555038452148e-01 -2.177707105875015259e-01 -2.139264792203903198e-01 1.213346496224403381e-01 9.765824675559997559e-02 -2.713194699026644230e-04 7.101660221815109253e-02 -4.231350123882293701e-02 -3.956015408039093018e-01 2.161782681941986084e-01 2.857510745525360107e-01
3.101986646652221680e-01 6.274747103452682495e-02 1.152399480342864990e-01 2.818796336650848389e-01 3.590095937252044678e-01 -1.299382001161575317e-01 -5.018492788076400757e-02 -5.155681818723678589e-02 1.747456789016723633e-01 2.473347336053848267e-01 6.767205148935317993e-02 -1.996150016784667969e-01 1.006855964660644531e-01 3.075984716415405273e-01 -2.745795547962188721e-01 1.719924211502075195e-01 -2.140323817729949951e-01 -6.903064250946044922e-02 4.382895678281784058e-02 2.242245823144912720e-01 2.142066955566406250e-01 -5.383357405662536621e-02 1.888053715229034424e-01 -9.099379926919937134e-02 9.602312743663787842e-02 -6.585060060024261475e-02 -2.767920866608619690e-02 2.641812525689601898e-02 -4.772638529539108276e-02 -2.929167449474334717e-01 6.703254580497741699e-02 8.493543416261672974e-02
3.375058621168136597e-02 -1.508828848600387573e-01 3.537209704518318176e-02 1.957446038722991943e-01 2.966819107532501221e-01 1.393814533948898315e-01 6.634517014026641846e-02 3.365041017532348633e-01 -2.033816128969192505e-01 -1.239351928234100342e-01 -2.607471346855163574e-01 -3.386669456958770752e-01 -8.290610462427139282e-02 6.125770136713981628e-02 -1.767333596944808960e-01 7.968582957983016968e-02 -1.313264966011047363e-01 -9.098324924707412720e-02 1.029273867607116699e-01 8.776479959487915039e-02 2.909048795700073242e-01 -1.222630888223648071e-01 1.002881079912185669e-01 -2.526967525482177734e-01 1.866333782672882080e-01 1.002623662352561951e-01 6.092285364866256714e-02 -2.227852344512939453e-01 -1.271987259387969971e-01 -9.420289844274520874e-02 -7.844521850347518921e-02 2.776327729225158691e-01
1.771746426820755005e-01 -1.206440106034278870e-01 6.533420830965042114e-02 -2.812779545783996582e-01 1.623431034386157990e-02 -3.199472278356552124e-02 -2.519694864749908447e-01 3.103245422244071960e-02 -2.091668732464313507e-02 -9.885974973440170288e-02 -1.739513874053955078e-01 -2.009561508893966675e-01 7.474763691425323486e-02 8.688388019800186157e-02 -1.994348615407943726e-01 -2.097513824701309204e-01 -4.389763996005058289e-02 -1.202542409300804138e-01 5.975525081157684326e-02 2.760785818099975586e-01 -3.403281420469284058e-02 -7.992023974657058716e-02 -4.667451977729797363e-02 -9.878576546907424927e-02 2.377999722957611084e-01 8.832089602947235107e-02 7.859159260988235474e-02 1.207249313592910767e-01 -3.499086797237396240e-01 -4.610873162746429443e-01 -1.719328388571739197e-02 3.017880022525787354e-01
1.900013238191604614e-01 4.820736870169639587e-02 -1.050897538661956787e-01 2.457435615360736847e-02 4.457581639289855957e-01 -2.433803975582122803e-01 -6.826829910278320312e-02 -1.654419004917144775e-01 -1.068180426955223083e-01 5.474720895290374756e-02 -3.297942280769348145e-01 1.472551822662353516e-01 6.119430065155029297e-03 -1.999963447451591492e-02 1.319315582513809204e-01 -2.091840505599975586e-01 -1.207090318202972412e-01 1.433125603944063187e-02 -2.031725794076919556e-01 2.594959437847137451e-01 -1.658197343349456787e-01 -3.038093447685241699e-01 -8.265291154384613037e-02 -1.241320893168449402e-01 -1.414278987795114517e-02 4.956859163939952850e-03 4.505529254674911499e-02 2.821524254977703094e-02 -1.144336760044097900e-01 -1.181560382246971130e-01 1.949769854545593262e-01 3.463417589664459229e-01
6.519412994384765625e-02 -3.836284205317497253e-02 5.305906012654304504e-02 2.208995670080184937e-01 4.414174556732177734e-01 2.453515380620956421e-01 -2.752933502197265625e-01 -6.897742301225662231e-02 1.973693668842315674e-01 -1.470702439546585083e-01 -3.987812623381614685e-02 6.631889194250106812e-02 1.218008846044540405e-01 1.517163868993520737e-02 -1.821276992559432983e-01 -8.720785379409790039e-02 1.444131135940551758e-01 -1.096159219741821289e-01 1.907712817192077637e-01 -1.583140902221202850e-02 -2.881407439708709717e-01 -5.046936124563217163e-02 -2.980929911136627197e-01 -1.759940683841705322e-01 -5.850352719426155090e-02 -1.524310279637575150e-02 -4.251068085432052612e-02 2.511949837207794189e-01 -1.091658622026443481e-01 -2.609517872333526611e-01 8.597982674837112427e-02 2.318912446498870850e-01
1.339720338582992554e-01 -2.872613072395324707e-01 -9.660418145358562469e-03 9.902442246675491333e-02 2.889091670513153076e-01 1.080019623041152954e-01 4.751162230968475342e-02 2.163507640361785889e-01 -1.211705803871154785e-01 -3.133872896432876587e-02 -2.901019155979156494e-01 -3.582042157649993896e-01 1.944554746150970459e-01 1.457602828741073608e-01 -1.138044521212577820e-01 8.135363459587097168e-02 -3.034666478633880615e-01 7.091844826936721802e-02 -3.307490795850753784e-02 1.013974994421005249e-01 6.308761425316333771e-03 -3.066341876983642578e-01 4.120608419179916382e-02 1.377607136964797974e-01 1.428197622299194336e-01 2.469959855079650879e-01 -2.108924537897109985e-01 2.785366587340831757e-02 1.919713467359542847e-01 -9.670174866914749146e-02 4.314275085926055908e-02 2.017774432897567749e-01
3.103015124797821045e-01 -5.244196951389312744e-02 2.986706793308258057e-02 7.880851626396179199e-02 2.164782285690307617e-01 3.282794356346130371e-01 -1.560830920934677124e-01 -1.892383843660354614e-01 -1.233474090695381165e-01 -4.795167967677116394e-02 -7.673956919461488724e-03 1.183228269219398499e-01 -5.104467738419771194e-03 2.560809627175331116e-02 -8.125558495521545410e-02 -1.136184707283973694e-01 -1.229856312274932861e-01 -1.932449080049991608e-02 2.968221604824066162e-01 2.074592746794223785e-02 -9.123799949884414673e-02 1.014058012515306473e-02 -2.774804532527923584e-01 -5.020250678062438965e-01 -1.980002596974372864e-02 6.482693552970886230e-02 1.446041315793991089e-01 -1.519653946161270142e-02 -4.040280357003211975e-02 -3.173562586307525635e-01 -1.426224112510681152e-01 1.933425366878509521e-01
1.026822701096534729e-01 -1.349250227212905884e-01 4.566351696848869324e-02 8.370704203844070435e-02 -3.962688148021697998e-02 -3.957603573799133301e-01 -2.141513377428054810e-01 3.535836562514305115e-02 -1.008849218487739563e-01 -9.362922608852386475e-02 -5.724616348743438721e-02 -2.123013138771057129e-01 5.627823993563652039e-02 -2.018999494612216949e-02 -1.074795648455619812e-01 -9.362547658383846283e-03 -8.497457206249237061e-02 1.499576866626739502e-01 1.717901974916458130e-01 2.085084468126296997e-01 -1.073637045919895172e-03 -2.030604779720306396e-01 -3.626424074172973633e-01 -4.129793643951416016e-01 1.215001419186592102e-01 2.006320506334304810e-01 3.975717350840568542e-02 2.455451339483261108e-01 -1.594512015581130981e-01 -1.862477213144302368e-01 -1.191424205899238586e-01 1.927600950002670288e-01
3.459907770156860352e-01 -5.667684972286224365e-02 -1.274710297584533691e-01 2.954869568347930908e-01 1.490797996520996094e-01 4.287083074450492859e-02 2.229902297258377075e-01 1.742022633552551270e-01 -1.269845515489578247e-01 -3.137928545475006104e-01 -1.025259494781494141e-01 -1.362911909818649292e-01 4.070620983839035034e-02 1.740818321704864502e-01 -8.196625113487243652e-02 2.126735597848892212e-01 -8.917051553726196289e-02 -2.141586095094680786e-01 -1.386151313781738281e-01 9.447919577360153198e-02 7.082878053188323975e-02 -1.760727725923061371e-02 -5.134138092398643494e-02 -2.911774218082427979e-01 -1.556287556886672974e-01 -1.281712763011455536e-02 4.070904571563005447e-03 6.514020264148712158e-02 1.378276199102401733e-01 -2.336633950471878052e-01 -2.077735960483551025e-01 3.488310575485229492e-01
1.704006046056747437e-01 -7.862458378076553345e-02 4.791593551635742188e-02 1.022636517882347107e-01 2.191543132066726685e-01 -3.761958181858062744e-01 -5.458211526274681091e-02 -2.605315111577510834e-02 -1.783007532358169556e-01 -1.367244422435760498e-01 -2.378581762313842773e-01 -2.903943955898284912e-01 7.388452440500259399e-02 6.346759200096130371e-02 -2.054686695337295532e-01 -2.456507384777069092e-01 -1.661407053470611572e-01 1.452373862266540527e-01 -1.486322004348039627e-02 2.243456244468688965e-01 -4.399377107620239258e-02 -2.781316339969635010e-01 -3.439325988292694092e-01 -8.608941733837127686e-02 6.582282483577728271e-02 -2.522781491279602051e-01 -5.790583044290542603e-02 1.173557117581367493e-01 3.087487630546092987e-02 -1.790196150541305542e-01 -3.550012037158012390e-02 1.782507151365280151e-01
1.863894015550613403e-01 -1.032486930489540100e-01 2.821535803377628326e-02 -1.550202518701553345e-01 1.639346778392791748e-01 8.190596848726272583e-02 -1.469065994024276733e-01 2.121784538030624390e-01 -2.515170574188232422e-01 -2.053301334381103516e-01 -6.466272473335266113e-02 -7.420942932367324829e-02 2.171390503644943237e-01 -1.477811932563781738e-01 -1.495938301086425781e-01 -1.206878107041120529e-02 -2.723295092582702637e-01 -1.453626751899719238e-01 3.027435243129730225e-01 1.626755297183990479e-01 1.489354372024536133e-01 -4.168270528316497803e-01 -1.860433667898178101e-01 -4.360955208539962769e-02 -9.634213149547576904e-02 -9.606315940618515015e-02 2.491458207368850708e-01 -3.031230717897415161e-02 -1.278629153966903687e-01 -2.356172800064086914e-01 9.366372227668762207e-02 1.223680824041366577e-01
1.725268810987472534e-01 3.530696406960487366e-02 1.034578979015350342e-01 -7.134906202554702759e-02 1.066300123929977417e-01 6.146119907498359680e-02 -2.679944634437561035e-01 -1.210838109254837036e-01 -6.227241083979606628e-02 -1.961840689182281494e-02 -2.288078516721725464e-01 2.588466703891754150e-01 -9.324622899293899536e-02 1.948768347501754761e-01 -2.366906255483627319e-01 6.790024228394031525e-03 -3.660070896148681641e-01 7.180825620889663696e-02 5.046948045492172241e-02 1.850959509611129761e-01 -1.075291037559509277e-01 -2.847434580326080322e-01 -8.138625323772430420e-02 1.459339284338057041e-03 -4.851029068231582642e-02 2.694507688283920288e-02 -1.419855952262878418e-01 6.706058233976364136e-02 -1.744757592678070068e-01 -2.964548766613006592e-01 -2.134035676717758179e-01 3.980062603950500488e-01
5.099577903747558594e-01 3.333013132214546204e-02 -6.760266423225402832e-02 -8.438339829444885254e-02 2.756856381893157959e-01 2.643481828272342682e-02 -2.715148925781250000e-01 -1.630849242210388184e-01 4.708803445100784302e-02 -6.340929865837097168e-02 -7.298713922500610352e-02 2.487072050571441650e-01 -1.603436768054962158e-01 -1.229132898151874542e-02 -1.211794614791870117e-01 -1.930177956819534302e-02 -3.825105428695678711e-01 6.245524063706398010e-02 1.008114889264106750e-01 1.610709577798843384e-01 -4.272987321019172668e-02 -1.136309355497360229e-01 -1.307728439569473267e-01 -6.315561383962631226e-02 6.935341656208038330e-02 1.974423974752426147e-01 6.302873045206069946e-02 7.572295516729354858e-02 -1.614032238721847534e-01 -2.077444493770599365e-01 -3.765207901597023010e-02 2.991791665554046631e-01
2.616315186023712158e-01 -1.097331047058105469e-01 1.116502378135919571e-02 3.028035759925842285e-01 1.943266135640442371e-03 -1.231939718127250671e-01 -2.527814209461212158e-01 -1.915294118225574493e-02 -1.074948087334632874e-01 6.571996025741100311e-03 -3.480627536773681641e-01 -6.524094194173812866e-02 -5.470531806349754333e-02 6.725408881902694702e-02 -2.845928370952606201e-01 -2.366014420986175537e-01 4.398301988840103149e-02 1.628284156322479248e-01 8.126295357942581177e-02 4.820831865072250366e-02 3.033549897372722626e-02 -1.857028529047966003e-02 -8.692044019699096680e-02 -4.001058936119079590e-01 6.063296645879745483e-02 -4.219179227948188782e-02 1.406566202640533447e-01 3.052652776241302490e-01 -1.891899406909942627e-01 -1.644981503486633301e-01 1.433300673961639404e-01 2.421811372041702271e-01
-3.570654243230819702e-02 -1.829940527677536011e-01 -1.575370728969573975e-01 2.759519778192043304e-02 2.536046504974365234e-01 1.386234760284423828e-01 1.423935145139694214e-01 6.268328428268432617e-02 -5.199832096695899963e-02 -1.814717799425125122e-01 -1.215742900967597961e-01 -3.779312670230865479e-01 1.149898245930671692e-01 1.497744172811508179e-01 -2.258652299642562866e-01 1.215293258428573608e-02 -1.230370253324508667e-01 6.713581085205078125e-02 -1.259131729602813721e-02 2.050017565488815308e-01 1.098616495728492737e-01 -2.354030609130859375e-01 -2.573298513889312744e-01 -2.768456637859344482e-01 1.104332283139228821e-01 1.993922442197799683e-01 -3.646653890609741211e-01 5.416896194219589233e-02 7.019210606813430786e-02 -5.035561695694923401e-02 8.911180496215820312e-02 2.764207720756530762e-01
3.022246956825256348e-01 1.123831644654273987e-01 2.860663235187530518e-01 9.748385846614837646e-02 2.330965399742126465e-01 2.477034032344818115e-01 -1.341219153255224228e-02 1.857814341783523560e-01 1.082297340035438538e-01 4.180773161351680756e-03 -1.511816307902336121e-02 -1.583707146346569061e-02 1.157001852989196777e-01 3.374271467328071594e-02 1.592194139957427979e-01 5.881201848387718201e-02 -7.340402901172637939e-02 2.110391110181808472e-02 1.985482126474380493e-01 1.396058946847915649e-01 3.128018975257873535e-01 -1.583295911550521851e-01 -2.579536736011505127e-01 1.357505172491073608e-01 4.068381786346435547e-01 6.090003252029418945e-02 1.053413525223731995e-01 2.753075361251831055e-01 1.437372341752052307e-02 -4.250586405396461487e-02 -1.595477163791656494e-01 2.062768489122390747e-01
1.502543240785598755e-01 5.506137758493423462e-02 1.002678275108337402e-01 2.130777090787887573e-01 -1.719890385866165161e-01 -1.270724684000015259e-01 -8.369741588830947876e-02 -1.294881701469421387e-01 -1.910615265369415283e-01 -2.411230057477951050e-01 -1.522013694047927856e-01 -2.203922867774963379e-01 4.093925282359123230e-02 9.507870674133300781e-02 -3.374532461166381836e-01 -3.312648460268974304e-02 4.583357647061347961e-02 2.665226161479949951e-01 1.004367694258689880e-01 -5.769457295536994934e-02 1.755134575068950653e-02 -2.670724093914031982e-01 -3.247892856597900391e-02 -3.480567634105682373e-01 2.197196036577224731e-01 1.045269444584846497e-01 1.042898073792457581e-01 1.333494931459426880e-01 -1.101073026657104492e-01 -3.250110149383544922e-01 1.610295847058296204e-02 2.666529417037963867e-01
2.873251438140869141e-01 1.023664921522140503e-01 6.491402536630630493e-02 1.090347766876220703e-01 1.377720534801483154e-01 2.325717061758041382e-01 -2.076642513275146484e-01 1.570214629173278809e-01 -9.986438602209091187e-02 -1.331301033496856689e-01 -6.265174597501754761e-02 -8.349302411079406738e-02 9.651968628168106079e-02 4.371252059936523438e-01 -2.271504700183868408e-01 -9.970822185277938843e-02 6.639226526021957397e-02 -5.695521086454391479e-02 -1.647317707538604736e-01 -1.169744133949279785e-01 1.339380443096160889e-01 -1.729677766561508179e-01 -1.676034778356552124e-01 -5.265906825661659241e-02 -2.688637003302574158e-02 1.588783562183380127e-01 1.112374067306518555e-01 2.254978287965059280e-03 -1.833633929491043091e-01 -3.480566143989562988e-01 2.019859850406646729e-01 2.972969412803649902e-01
3.353139460086822510e-01 5.491640884429216385e-03 3.124943077564239502e-01 2.370203435420989990e-01 2.000481933355331421e-01 2.744516730308532715e-01 -5.196430161595344543e-02 -5.044611915946006775e-02 -3.607455268502235413e-02 1.944678127765655518e-01 -2.161112725734710693e-01 -1.796312928199768066e-01 -8.380046486854553223e-02 -1.204959601163864136e-01 -2.861306630074977875e-02 -1.200056970119476318e-01 -8.818326890468597412e-02 -2.096185833215713501e-01 -1.622276157140731812e-01 1.198170408606529236e-01 2.003026381134986877e-02 -1.252190768718719482e-01 -1.354836300015449524e-02 -7.843070477247238159e-02 2.864435613155364990e-01 1.753645092248916626e-01 1.902115195989608765e-01 2.837722003459930420e-01 -1.177711710333824158e-01 -1.993039548397064209e-01 -1.670011281967163086e-01 1.801803261041641235e-01
1.000344939529895782e-02 -1.836132556200027466e-01 1.775354743003845215e-01 5.122967958450317383e-01 2.369743436574935913e-01 1.266414225101470947e-01 -3.550102561712265015e-02 3.256745112594217062e-04 -2.006350904703140259e-01 4.488000646233558655e-02 9.165064245462417603e-02 -3.024481534957885742e-01 -8.435259759426116943e-02 -2.119580954313278198e-01 6.298039574176073074e-03 6.144299730658531189e-02 -6.843777000904083252e-02 -1.846922785043716431e-01 -1.999809220433235168e-02 4.768881946802139282e-03 1.790558099746704102e-01 -1.081503704190254211e-01 -9.012315422296524048e-02 -7.473643869161605835e-02 2.939583659172058105e-01 -7.595119625329971313e-02 -7.514718919992446899e-02 2.627310752868652344e-01 6.797298789024353027e-02 -3.179280459880828857e-01 -1.339987814426422119e-01 1.164992377161979675e-01
2.965103369206190109e-03 -2.001771777868270874e-01 -5.442192777991294861e-02 6.206163763999938965e-02 1.417620480060577393e-01 -7.439795136451721191e-02 -1.259644031524658203e-01 8.917535841464996338e-02 3.044696152210235596e-01 -2.627669274806976318e-01 -5.614734441041946411e-02 -1.210828796029090881e-01 2.225755155086517334e-02 1.907153278589248657e-01 -1.075033321976661682e-01 -6.820880621671676636e-02 -2.250406891107559204e-01 -2.119101583957672119e-01 1.254982352256774902e-01 3.106690347194671631e-01 -1.332534383982419968e-02 -4.950400590896606445e-01 1.446208506822586060e-01 -1.969112753868103027e-01 4.427550360560417175e-02 -1.235363185405731201e-01 1.089332550764083862e-01 -4.510035738348960876e-02 -2.275913655757904053e-01 -1.836164146661758423e-01 1.657147891819477081e-02 2.033768445253372192e-01
8.995007723569869995e-02 -1.949540227651596069e-01 1.300030797719955444e-01 6.203383207321166992e-01 2.298869043588638306e-01 1.527614742517471313e-01 9.206984937191009521e-02 -2.157696336507797241e-02 -1.914994269609451294e-01 -1.947404444217681885e-01 -1.870361343026161194e-02 -3.002502322196960449e-01 1.989280246198177338e-02 -4.065938666462898254e-02 1.254668459296226501e-02 4.900801461189985275e-03 4.339816793799400330e-02 -9.469762444496154785e-02 -3.032172098755836487e-02 1.220925450325012207e-01 1.290495246648788452e-01 -2.664079964160919189e-01 -8.449173718690872192e-02 -1.866326928138732910e-01 9.324132651090621948e-02 1.279956251382827759e-01 -1.553234308958053589e-01 1.839406192302703857e-01 -1.698834896087646484e-01 -1.560985743999481201e-01 -8.033217489719390869e-02 2.715564891695976257e-02
1.305209249258041382e-01 -2.131704688072204590e-01 1.146144568920135498e-01 1.549945026636123657e-01 1.979290843009948730e-01 -2.046671658754348755e-01 -2.830147743225097656e-01 2.416117675602436066e-02 -1.313501745462417603e-01 -9.859826415777206421e-02 -3.705377131700515747e-02 1.316460967063903809e-01 6.961106508970260620e-02 8.516924828290939331e-02 -5.495441704988479614e-02 -2.726354300975799561e-01 -6.281732022762298584e-02 -1.900727599859237671e-01 7.773969322443008423e-02 6.609325855970382690e-02 1.243809312582015991e-01 -1.080741360783576965e-02 -9.164975583553314209e-02 -2.757054567337036133e-01 5.863821506500244141e-01 1.665837317705154419e-01 -1.014860197901725769e-01 5.389535054564476013e-02 2.152761965990066528e-01 -1.172030419111251831e-01 1.056369952857494354e-02 8.951621502637863159e-02
1.790654957294464111e-01 -3.588984161615371704e-02 4.036990180611610413e-02 -9.751078486442565918e-02 6.549599766731262207e-02 1.529290676116943359e-01 -1.302977092564105988e-02 2.491876035928726196e-01 3.308676555752754211e-02 -1.785137504339218140e-01 -6.774666905403137207e-02 -1.206760630011558533e-01 1.302492320537567139e-01 1.848694495856761932e-02 -2.757798507809638977e-02 -1.124989241361618042e-01 -3.563221991062164307e-01 -2.099192738533020020e-01 1.602558046579360962e-01 3.262116014957427979e-01 1.610813289880752563e-01 -4.904100596904754639e-01 -1.326068043708801270e-01 7.936885207891464233e-02 -1.366843003779649734e-02 -2.595954239368438721e-01 -6.083610001951456070e-03 -4.822960123419761658e-02 -1.423844248056411743e-01 -2.274534404277801514e-01 2.954385243356227875e-02 2.155199497938156128e-01
2.799573242664337158e-01 -1.314967423677444458e-01 2.209393233060836792e-01 2.923908829689025879e-01 2.397729009389877319e-01 2.923867702484130859e-01 -2.523661851882934570e-01 -4.273904860019683838e-02 -1.188599765300750732e-01 -3.646127581596374512e-01 -4.933148156851530075e-04 -2.929773628711700439e-01 -1.017333706840872765e-03 2.842700295150279999e-02 2.594057619571685791e-01 -1.727907359600067139e-01 -9.918873012065887451e-02 -8.165849745273590088e-02 3.895579650998115540e-02 1.815890520811080933e-01 3.731957450509071350e-02 -2.654155492782592773e-01 7.459657639265060425e-02 -9.157757461071014404e-02 7.323665916919708252e-02 4.226879775524139404e-02 7.702488452196121216e-03 -1.868376694619655609e-02 -6.012795865535736084e-02 -2.137198001146316528e-01 -1.058913394808769226e-01 1.606704592704772949e-01
2.648144066333770752e-01 1.992606930434703827e-02 2.413365095853805542e-01 2.699830234050750732e-01 3.582530021667480469e-01 3.187880516052246094e-01 7.056559622287750244e-02 -9.484714828431606293e-03 -1.021511852741241455e-01 1.466551721096038818e-01 -1.145305112004280090e-01 -1.022758632898330688e-01 2.138091325759887695e-01 -4.790014401078224182e-02 7.231044769287109375e-02 -2.320259511470794678e-01 -3.641074523329734802e-02 -2.989610433578491211e-01 -2.807065844535827637e-03 -3.204286471009254456e-02 6.221553683280944824e-02 -2.978299260139465332e-01 -8.442702889442443848e-02 2.531938999891281128e-02 2.409293800592422485e-01 1.170687377452850342e-02 4.510795697569847107e-02 2.550397515296936035e-01 -1.261662691831588745e-01 -6.944969296455383301e-02 -1.618165671825408936e-01 1.908864080905914307e-01
2.311552315950393677e-01 -2.405210584402084351e-01 -9.430970251560211182e-02 -1.252525597810745239e-01 -1.368515193462371826e-01 -3.355974331498146057e-02 -1.327826678752899170e-01 1.939225345849990845e-01 4.279716685414314270e-02 5.722353234887123108e-02 -1.207848712801933289e-01 -1.947105228900909424e-01 -8.790509402751922607e-02 7.473312783986330032e-03 -1.986356824636459351e-01 -2.176251709461212158e-01 -5.384428426623344421e-02 -4.477718845009803772e-02 -4.092856869101524353e-02 1.484411805868148804e-01 5.896906927227973938e-02 -2.986230552196502686e-01 -1.347098201513290405e-01 -1.463850121945142746e-02 2.486175000667572021e-01 -1.382325496524572372e-02 -7.226977963000535965e-03 2.625547051429748535e-01 -4.267458617687225342e-01 -3.769209682941436768e-01 9.266010671854019165e-02 1.828956902027130127e-01
3.266538679599761963e-01 1.178157478570938110e-01 2.307904362678527832e-01 2.393510192632675171e-01 4.216090142726898193e-01 -7.332447171211242676e-02 -1.330512166023254395e-01 -1.069321483373641968e-01 -6.409379094839096069e-02 -5.764035508036613464e-02 4.153890535235404968e-02 -1.774666458368301392e-01 5.403583496809005737e-02 1.666689366102218628e-01 1.040924489498138428e-01 1.009180247783660889e-01 -8.178756386041641235e-02 -1.439960896968841553e-01 2.445852905511856079e-01 2.288559377193450928e-01 2.873715162277221680e-01 -1.105108950287103653e-02 -2.265344411134719849e-01 -3.319529350847005844e-03 3.918524459004402161e-02 -7.058669626712799072e-02 -8.500851690769195557e-02 2.987291812896728516e-01 -1.841935068368911743e-01 -2.219553291797637939e-01 -6.094232201576232910e-02 -2.615279145538806915e-02
6.653413176536560059e-02 2.681828662753105164e-02 2.135336846113204956e-01 5.065278410911560059e-01 2.177513092756271362e-01 5.365885794162750244e-02 1.719889231026172638e-02 2.036816813051700592e-02 -1.201013326644897461e-01 -3.398989439010620117e-01 -1.383787486702203751e-02 -1.784854680299758911e-01 9.999950230121612549e-02 -2.010125294327735901e-02 -1.601306721568107605e-02 6.882569938898086548e-02 -1.802614182233810425e-01 -2.923972904682159424e-02 -2.131990641355514526e-01 2.818588316440582275e-01 5.127020925283432007e-02 -2.536619305610656738e-01 -7.015892118215560913e-02 -2.099753543734550476e-02 -1.688896678388118744e-02 1.017567887902259827e-01 -1.394841074943542480e-01 1.457609683275222778e-01 -1.982918530702590942e-01 -2.680723667144775391e-01 -2.232134491205215454e-01 1.461087763309478760e-01
1.028966456651687622e-01 -1.040217876434326172e-01 4.792621731758117676e-02 -2.107476890087127686e-01 6.426826864480972290e-02 -1.620021015405654907e-01 -2.768955826759338379e-01 1.041219681501388550e-01 5.019585415720939636e-02 -1.412295550107955933e-01 4.369438067078590393e-02 -1.554321795701980591e-01 -1.576941832900047302e-02 -1.558627933263778687e-01 -1.618227213621139526e-01 -7.906210422515869141e-02 -1.258433163166046143e-01 -1.054145582020282745e-02 7.779750227928161621e-02 1.965297013521194458e-01 1.439461298286914825e-02 -3.739246428012847900e-01 -2.034679502248764038e-01 -5.391154065728187561e-02 1.971538066864013672e-01 7.171645015478134155e-02 2.026886045932769775e-01 2.148255705833435059e-01 -2.068891823291778564e-01 -4.429444968700408936e-01 3.983643651008605957e-02 3.027991950511932373e-01
1.708615273237228394e-01 -1.468011736869812012e-01 -1.246067211031913757e-01 4.907923191785812378e-02 3.935946822166442871e-01 2.514896094799041748e-01 -1.919995844364166260e-01 -1.360390521585941315e-02 5.859563127160072327e-03 -2.353232055902481079e-01 -2.386029362678527832e-01 4.784250259399414062e-02 2.350058406591415405e-02 3.929010331630706787e-01 -1.273955255746841431e-01 -2.972370684146881104e-01 -2.293441444635391235e-01 -1.522217839956283569e-01 7.646012306213378906e-02 1.770326495170593262e-02 9.422430396080017090e-02 -1.093841940164566040e-01 -8.438359946012496948e-02 7.690314203500747681e-02 5.851503461599349976e-02 1.667942404747009277e-01 -1.229134351015090942e-01 1.470825821161270142e-01 -2.412635385990142822e-01 -9.991262108087539673e-02 2.232408523559570312e-01 -1.236241683363914490e-02
2.280377596616744995e-01 -8.923552930355072021e-02 2.128666043281555176e-01 2.789126336574554443e-01 5.283331498503684998e-02 2.670827321708202362e-02 -3.337928652763366699e-01 6.128599494695663452e-02 -2.736027352511882782e-02 -5.243828147649765015e-02 1.449283063411712646e-01 -8.309546113014221191e-02 9.355211257934570312e-02 3.031374216079711914e-01 -1.140665039420127869e-01 -2.432300150394439697e-01 -7.215098291635513306e-02 4.272957891225814819e-02 -1.010451233014464378e-03 1.413518637418746948e-01 1.266489475965499878e-01 -2.614579200744628906e-01 -3.125188946723937988e-01 9.215681999921798706e-02 5.161479115486145020e-02 1.024025827646255493e-01 -1.230581328272819519e-01 -1.914010047912597656e-01 -3.021013736724853516e-01 -4.456108063459396362e-02 7.187698502093553543e-03 3.438378572463989258e-01
1.016038805246353149e-01 -9.951759874820709229e-02 -2.733659930527210236e-02 2.430265843868255615e-01 3.398076072335243225e-02 -9.871950000524520874e-02 -2.640659213066101074e-01 -1.055809259414672852e-01 -7.882357388734817505e-02 2.587739378213882446e-02 -3.504292070865631104e-01 -2.112214118242263794e-01 8.952704071998596191e-02 -1.385436113923788071e-02 -4.105044603347778320e-01 -2.937332093715667725e-01 1.842383146286010742e-01 1.120283678174018860e-01 1.244935095310211182e-01 9.132467955350875854e-02 1.055830158293247223e-02 -1.690579354763031006e-01 -8.138335496187210083e-02 -1.374704390764236450e-01 1.390025168657302856e-01 9.656871668994426727e-03 1.851147264242172241e-01 1.331904530525207520e-01 5.159790161997079849e-03 -2.779716849327087402e-01 1.897606849670410156e-01 2.856831252574920654e-01
3.184593319892883301e-01 1.790425628423690796e-01 -1.510983407497406006e-01 -1.196194812655448914e-02 3.025775551795959473e-01 1.557506620883941650e-01 2.919775247573852539e-02 5.569363385438919067e-02 3.619829937815666199e-02 -2.621825933456420898e-01 2.045673131942749023e-01 1.414241194725036621e-01 -2.943645231425762177e-02 -1.122312545776367188e-01 4.388216137886047363e-02 -5.126510933041572571e-02 -8.407254517078399658e-02 -2.836902439594268799e-02 1.063622385263442993e-01 3.553103283047676086e-02 1.757749170064926147e-02 -9.679096192121505737e-02 -3.845342397689819336e-01 -4.887178242206573486e-01 1.517001092433929443e-01 1.016416847705841064e-01 1.065016165375709534e-01 1.530702561140060425e-01 4.391834884881973267e-02 -2.767540514469146729e-01 -5.928802862763404846e-02 8.295839279890060425e-02
1.246115774847567081e-03 -2.605610340833663940e-02 9.924943000078201294e-02 5.466819554567337036e-02 1.269941776990890503e-02 1.538720428943634033e-01 -1.187190562486648560e-01 -1.155045852065086365e-01 1.449504196643829346e-01 6.789150834083557129e-02 -7.706467062234878540e-02 -3.296799957752227783e-01 -1.295091062784194946e-01 -1.553584039211273193e-01 -1.930133253335952759e-01 2.150642871856689453e-02 -3.021229207515716553e-01 -1.791564375162124634e-02 -2.786243706941604614e-02 4.669793322682380676e-02 1.575673520565032959e-01 -1.438037455081939697e-01 -3.275431394577026367e-01 -1.592873036861419678e-01 2.892469465732574463e-01 -4.365876689553260803e-02 -8.431670814752578735e-02 4.445678591728210449e-01 -2.377883195877075195e-01 7.961195893585681915e-03 -1.348970383405685425e-01 2.801604568958282471e-01
1.439129561185836792e-01 2.846734970808029175e-02 2.813605964183807373e-01 -4.380718246102333069e-02 3.509513139724731445e-01 1.557593643665313721e-01 -2.906517088413238525e-01 -4.348326846957206726e-02 6.338743120431900024e-02 -4.892819374799728394e-02 1.362607032060623169e-01 5.738053098320960999e-02 1.084858477115631104e-01 1.465534120798110962e-01 -6.412769109010696411e-02 -6.234225630760192871e-02 -1.735242605209350586e-01 3.197607398033142090e-01 -2.070060670375823975e-01 8.718878962099552155e-03 1.740496754646301270e-01 -1.744329184293746948e-01 -7.005858421325683594e-02 -3.485002368688583374e-02 2.199292033910751343e-01 9.561631828546524048e-02 2.927067577838897705e-01 1.239249184727668762e-01 -1.322758197784423828e-01 -2.004809975624084473e-01 3.165667951107025146e-01 1.884238868951797485e-01
8.817446231842041016e-02 -2.196732908487319946e-01 4.442328810691833496e-01 -1.087973862886428833e-01 1.763047575950622559e-01 5.072420462965965271e-02 6.890884041786193848e-02 -1.386835873126983643e-01 -6.259156018495559692e-02 -3.828424215316772461e-02 -1.514896303415298462e-01 -2.887577749788761139e-03 8.860965818166732788e-02 1.383302062749862671e-01 -2.843125760555267334e-01 2.045914344489574432e-02 -1.021122410893440247e-01 -1.528531312942504883e-02 -1.475508660078048706e-01 1.562244892120361328e-01 1.348056346178054810e-01 1.121753677725791931e-01 -2.558534443378448486e-01 -2.846023738384246826e-01 2.193077206611633301e-01 -1.417841166257858276e-01 -1.808097064495086670e-01 2.005936503410339355e-01 -2.743503451347351074e-01 1.647851914167404175e-01 -9.284362941980361938e-02 2.331251502037048340e-01
9.062534570693969727e-02 -2.512541133910417557e-03 8.414523303508758545e-02 8.443819731473922729e-02 -1.540895253419876099e-01 1.352280825376510620e-01 -3.068840503692626953e-01 -1.397104263305664062e-01 -4.125986248254776001e-02 -6.759069859981536865e-03 -8.875402063131332397e-02 -5.379430204629898071e-02 2.614202797412872314e-01 1.017691344022750854e-01 9.757566452026367188e-02 -1.348564475774765015e-01 -3.680769205093383789e-01 -2.078420370817184448e-01 1.957375407218933105e-01 1.896112561225891113e-01 -4.996672272682189941e-02 -1.667532026767730713e-01 -2.209563702344894409e-01 -1.491062790155410767e-01 1.725411117076873779e-01 -7.687731832265853882e-02 1.687151491641998291e-01 2.590520083904266357e-01 -1.359001696109771729e-01 -2.658072710037231445e-01 -7.980939000844955444e-02 3.491018116474151611e-01
-2.643082663416862488e-02 -1.514450758695602417e-01 -2.272720076143741608e-02 2.823229730129241943e-01 1.409592926502227783e-01 -1.440945714712142944e-01 1.060815621167421341e-02 -2.510046819224953651e-03 1.660407036542892456e-01 6.523237377405166626e-02 9.748526662588119507e-02 -9.097608923912048340e-02 1.875203400850296021e-01 1.947001963853836060e-01 -1.641465276479721069e-01 1.171488501131534576e-02 -3.342609107494354248e-01 6.081793829798698425e-02 4.778947308659553528e-02 -2.761514484882354736e-02 6.088141724467277527e-02 -3.550949394702911377e-01 -5.601514503359794617e-02 -1.657818853855133057e-01 2.271486967802047729e-01 -2.697491049766540527e-01 1.992661803960800171e-01 -1.045537460595369339e-02 -2.091840803623199463e-01 -4.467959702014923096e-01 6.535891443490982056e-04 1.384729295969009399e-01
2.176306024193763733e-02 -3.370746225118637085e-02 -6.723191589117050171e-02 1.571214646100997925e-01 1.813079118728637695e-01 3.484794497489929199e-01 -1.602612882852554321e-01 1.011611670255661011e-01 7.085759937763214111e-02 1.141876131296157837e-01 -2.428796589374542236e-01 -1.327116638422012329e-01 2.878178656101226807e-01 3.132118582725524902e-01 3.074201382696628571e-02 -3.074408471584320068e-01 -2.541979253292083740e-01 -2.456309087574481964e-02 1.481150686740875244e-01 8.319233357906341553e-02 8.592557907104492188e-02 -2.327287793159484863e-01 -8.263079798780381680e-04 -1.445172876119613647e-01 1.405340284109115601e-01 -1.392707675695419312e-01 6.434281170368194580e-02 2.134639956057071686e-02 -2.750475108623504639e-01 -3.190155923366546631e-01 1.009955629706382751e-01 -3.461107844486832619e-03
8.466112613677978516e-02 -1.248840242624282837e-01 5.119539052248001099e-02 9.862217307090759277e-02 4.146284162998199463e-01 -1.590414158999919891e-02 -8.757175505161285400e-02 1.809779927134513855e-02 -1.073396280407905579e-01 -4.630888998508453369e-02 -1.095584928989410400e-01 -1.797655373811721802e-01 -3.108577728271484375e-01 7.622773945331573486e-02 -2.488905787467956543e-01 1.119308099150657654e-01 -6.917432695627212524e-02 1.578682810068130493e-01 -7.943750172853469849e-02 7.121158391237258911e-02 2.330802679061889648e-01 -4.085371196269989014e-01 -2.576635777950286865e-01 -1.423420459032058716e-01 1.198330000042915344e-01 -2.751109935343265533e-02 -2.966802120208740234e-01 -8.304808288812637329e-02 1.297196149826049805e-01 -1.423922274261713028e-02 1.352351903915405273e-01 2.355818301439285278e-01
1.883342117071151733e-01 1.933365017175674438e-01 -3.366077691316604614e-02 2.082795202732086182e-01 3.138776719570159912e-01 1.513320654630661011e-01 8.517298102378845215e-02 -1.495751142501831055e-01 2.141355723142623901e-01 -1.120278984308242798e-01 -6.427193991839885712e-03 -5.650836229324340820e-02 1.635526418685913086e-01 -1.722275316715240479e-01 2.822622656822204590e-01 -1.659449376165866852e-02 6.349416077136993408e-02 -2.878432571887969971e-01 1.361037343740463257e-01 2.192642074078321457e-03 2.752817794680595398e-02 -2.586592733860015869e-01 -1.867496371269226074e-01 -3.360294699668884277e-01 -1.368825044482946396e-02 2.098650634288787842e-01 1.095144897699356079e-01 1.285592019557952881e-01 -1.610853224992752075e-01 -2.184486687183380127e-01 -7.328046113252639771e-02 2.468492537736892700e-01
1.683879494667053223e-01 2.706685289740562439e-02 1.088133733719587326e-02 -2.273058891296386719e-02 4.370982348918914795e-01 -1.147409006953239441e-01 -5.241244658827781677e-02 -2.098953574895858765e-01 1.490036547183990479e-01 1.366900503635406494e-01 -3.335770368576049805e-01 1.445051878690719604e-01 3.287871927022933960e-02 2.407724224030971527e-02 2.537673152983188629e-02 -1.193365529179573059e-01 -2.562007904052734375e-01 -7.022440433502197266e-02 -3.789442032575607300e-02 3.261428773403167725e-01 -7.877289503812789917e-02 -2.459409832954406738e-01 -1.675445437431335449e-01 -2.374550551176071167e-01 1.554004568606615067e-02 3.047244437038898468e-02 7.181946933269500732e-02 -6.559491902589797974e-02 -2.133261412382125854e-01 -1.038313880562782288e-01 2.437486648559570312e-01 2.716800272464752197e-01
-2.242528460919857025e-02 3.057084791362285614e-02 -1.028987765312194824e-01 -1.431725174188613892e-01 2.958805859088897705e-01 -4.627518728375434875e-02 3.889188915491104126e-02 7.150898873805999756e-02 -6.999623775482177734e-02 -7.113458588719367981e-03 -4.996278509497642517e-02 -1.852052360773086548e-01 3.084207475185394287e-01 -3.028952330350875854e-02 -1.651906520128250122e-01 -3.430882692337036133e-01 -3.030386567115783691e-02 -3.976628184318542480e-01 -2.005645483732223511e-01 2.011942267417907715e-01 -7.202208042144775391e-02 -3.567566871643066406e-01 -2.226863056421279907e-01 -1.519563198089599609e-01 1.740391701459884644e-01 1.241522748023271561e-02 4.834586754441261292e-02 -8.557216078042984009e-02 3.409173712134361267e-02 -2.570088505744934082e-01 1.687465119175612926e-03 1.901411116123199463e-01
9.183995425701141357e-02 -2.668888866901397705e-01 1.747530885040760040e-02 1.982231736183166504e-01 1.513320803642272949e-01 2.195406854152679443e-01 -8.839190937578678131e-03 5.733030661940574646e-02 -1.556010246276855469e-01 -2.292037457227706909e-01 1.684023626148700714e-02 -1.177360117435455322e-01 5.148046091198921204e-02 -7.979145646095275879e-02 -2.824814915657043457e-01 1.951022744178771973e-01 -1.856179982423782349e-01 -2.319943755865097046e-01 -1.939758425578474998e-03 2.500373125076293945e-01 2.577439844608306885e-01 -3.759752586483955383e-02 -3.472393751144409180e-01 1.623478531837463379e-01 -7.106959819793701172e-02 2.586406171321868896e-01 -1.807908713817596436e-01 1.799507886171340942e-01 -1.924510300159454346e-02 -5.086344480514526367e-02 -1.013422980904579163e-01 2.696069180965423584e-01
2.341077029705047607e-01 -1.482207444496452808e-03 4.846672341227531433e-02 5.390606820583343506e-03 2.768666148185729980e-01 1.787203550338745117e-01 -1.472135633230209351e-01 -2.368723154067993164e-01 -7.083796430379152298e-03 -3.098261542618274689e-02 -1.664187200367450714e-02 1.825216710567474365e-01 5.601906031370162964e-02 2.157197520136833191e-02 -3.420087695121765137e-01 4.681060090661048889e-03 -6.833899766206741333e-02 7.548737805336713791e-03 8.544518053531646729e-02 -8.336887694895267487e-03 -1.633187383413314819e-01 -9.491372108459472656e-02 -5.092458426952362061e-02 -4.272691011428833008e-01 1.460386365652084351e-01 1.027427911758422852e-01 1.586049944162368774e-01 6.417715921998023987e-03 1.078203245997428894e-01 -5.122364163398742676e-01 -7.569739222526550293e-02 1.774469614028930664e-01
1.160095557570457458e-01 -2.965362071990966797e-01 -2.010012045502662659e-02 2.456139475107192993e-01 -1.500080972909927368e-01 1.271215230226516724e-01 1.339600533246994019e-01 -2.194270342588424683e-01 3.088589012622833252e-01 -1.521486192941665649e-01 -1.124914884567260742e-01 -1.687688529491424561e-01 -1.252962369471788406e-02 -3.403342142701148987e-02 -1.275690346956253052e-01 -1.884250491857528687e-01 -1.035072207450866699e-01 3.678976371884346008e-02 -2.090381234884262085e-01 1.194202527403831482e-01 1.757728904485702515e-01 -6.101504899561405182e-03 -2.123288214206695557e-01 -2.889619469642639160e-01 2.210157364606857300e-02 3.740381821990013123e-02 -1.074631363153457642e-01 2.528182566165924072e-01 -2.125413715839385986e-01 -2.125721424818038940e-01 6.950900703668594360e-02 3.438927233219146729e-01
1.307031661272048950e-01 1.736827567219734192e-02 4.877331852912902832e-01 -3.185810521245002747e-02 4.780340567231178284e-02 -3.868930041790008545e-02 2.093278057873249054e-02 -2.371618337929248810e-02 -2.227146178483963013e-01 -3.659632429480552673e-02 3.377771377563476562e-02 7.390149682760238647e-02 1.355816125869750977e-01 1.917165368795394897e-01 -1.572213917970657349e-01 -9.191906452178955078e-02 -3.488344550132751465e-01 -1.513479836285114288e-02 -2.131783813238143921e-01 1.170331239700317383e-01 1.495033949613571167e-01 -1.780556738376617432e-01 -1.878549605607986450e-01 -3.651195168495178223e-01 -2.119214832782745361e-02 -2.057542838156223297e-02 -9.649227559566497803e-02 1.154697686433792114e-01 -3.570331931114196777e-01 -1.112115220166742802e-03 -9.143965691328048706e-02 1.732632219791412354e-01
4.855845123529434204e-02 -2.738607227802276611e-01 6.090722978115081787e-02 -8.398244529962539673e-02 2.069478034973144531e-01 2.717771828174591064e-01 -9.797599166631698608e-02 1.452881693840026855e-01 -2.921966910362243652e-01 5.043755844235420227e-02 -9.392759948968887329e-02 1.820574104785919189e-01 2.040309458971023560e-01 -8.298446238040924072e-02 7.151427865028381348e-02 -1.258361190557479858e-01 1.133778244256973267e-01 -1.754058748483657837e-01 -1.137511804699897766e-02 2.366073876619338989e-01 -1.024193316698074341e-01 -3.840824356302618980e-03 -1.794395148754119873e-01 -3.744620084762573242e-01 2.776575833559036255e-02 -1.152882874011993408e-01 -1.586594730615615845e-01 3.502047955989837646e-01 1.179152801632881165e-01 -1.587865054607391357e-01 -5.246409028768539429e-02 2.805709540843963623e-01
3.318293094635009766e-01 -1.265396177768707275e-01 3.024571537971496582e-01 1.268381029367446899e-01 -2.680801600217819214e-02 7.089858502149581909e-02 2.961331307888031006e-01 -1.662743091583251953e-01 2.233635485172271729e-01 -1.231095045804977417e-01 -3.250875975936651230e-03 1.204123347997665405e-01 2.766332626342773438e-01 -3.175094351172447205e-02 2.920981124043464661e-02 9.154393337666988373e-03 -8.339937776327133179e-02 -7.213521003723144531e-02 2.050768584012985229e-01 1.708898544311523438e-01 3.959996104240417480e-01 -8.033655583858489990e-02 -2.317773997783660889e-01 -2.480063140392303467e-01 1.852190494537353516e-01 -1.542719360440969467e-02 1.296640783548355103e-01 1.734966486692428589e-01 9.576369076967239380e-02 4.043067619204521179e-02 6.184260174632072449e-02 1.708492636680603027e-01
2.878015041351318359e-01 -1.626745313405990601e-01 1.562588214874267578e-01 -1.740917414426803589e-01 2.889506816864013672e-01 1.784827262163162231e-01 1.564078480005264282e-01 -1.575560867786407471e-02 8.706277608871459961e-02 -1.731077283620834351e-01 9.435645490884780884e-02 -5.143396556377410889e-02 2.099902778863906860e-01 -1.117646321654319763e-01 2.698108926415443420e-02 3.049090504646301270e-01 -3.935836255550384521e-02 -3.160082101821899414e-01 -8.246354758739471436e-02 1.891016811132431030e-01 2.500859797000885010e-01 2.221951447427272797e-02 -2.486930042505264282e-02 -2.593981623649597168e-01 8.676448464393615723e-02 -5.000394210219383240e-02 1.928025297820568085e-02 2.847379744052886963e-01 -8.950264751911163330e-02 -1.695623993873596191e-01 2.754155695438385010e-01 1.324328482151031494e-01
-5.104478076100349426e-02 -1.137833520770072937e-01 1.893761307001113892e-01 3.360376954078674316e-01 3.912051320075988770e-01 4.320590198040008545e-02 1.289938390254974365e-02 -1.780892349779605865e-02 -1.375408768653869629e-01 -2.090477496385574341e-01 -2.539925873279571533e-01 -1.117153689265251160e-01 2.199248969554901123e-01 -1.243097558617591858e-01 -2.119892537593841553e-01 5.247527733445167542e-02 4.446980729699134827e-02 -7.839997112751007080e-02 -2.268620580434799194e-02 -6.470791250467300415e-02 2.503028810024261475e-01 -1.059690937399864197e-01 -9.653897583484649658e-02 -1.999655216932296753e-01 2.333917766809463501e-01 -2.296029776334762573e-01 1.789009012281894684e-02 2.175727784633636475e-01 -5.595561489462852478e-02 -5.275147780776023865e-02 -3.638018965721130371e-01 -4.685852210968732834e-03
-1.852331757545471191e-01 1.152733638882637024e-01 1.523882746696472168e-01 2.421211749315261841e-01 2.526079118251800537e-01 4.380122199654579163e-02 -4.521681740880012512e-02 -1.434250455349683762e-02 -2.866463549435138702e-02 1.098942160606384277e-01 1.000814363360404968e-01 6.377436965703964233e-02 1.316638588905334473e-01 -1.264607757329940796e-01 2.358601056039333344e-02 -1.946501880884170532e-01 -2.039884030818939209e-02 -2.716048955917358398e-01 -1.359698623418807983e-01 2.247327119112014771e-01 -8.482737839221954346e-02 -1.076384037733078003e-01 -1.444993764162063599e-01 -2.073913961648941040e-01 3.353562057018280029e-01 2.094842046499252319e-01 -5.279389768838882446e-02 4.127875268459320068e-01 -9.480110555887222290e-02 -2.662540078163146973e-01 -1.379110515117645264e-01 2.225869596004486084e-01
2.881238423287868500e-02 5.322558805346488953e-02 1.434185206890106201e-01 1.385636031627655029e-01 3.843103349208831787e-02 3.393657505512237549e-01 -1.036298200488090515e-01 1.878856420516967773e-01 -2.566993832588195801e-01 1.919175535440444946e-01 2.232437580823898315e-01 1.272101402282714844e-01 1.204829886555671692e-01 5.575050041079521179e-02 7.137251645326614380e-02 -1.679344773292541504e-01 -1.212002187967300415e-01 -2.126150429248809814e-01 -1.154613643884658813e-01 1.450573503971099854e-01 -1.655806303024291992e-01 -2.417190819978713989e-01 -6.586191803216934204e-02 -3.006772696971893311e-01 1.486090123653411865e-01 1.873364299535751343e-02 1.175441667437553406e-01 2.241332232952117920e-01 2.379273250699043274e-02 -2.977582812309265137e-01 1.223464012145996094e-01 3.296580314636230469e-01
-3.647698834538459778e-02 -1.385464966297149658e-01 -1.898738443851470947e-01 -2.375556230545043945e-01 3.108523190021514893e-01 -8.461808413267135620e-02 4.269006848335266113e-02 -3.876956552267074585e-02 -1.074162218719720840e-02 -2.181058079004287720e-01 -1.480559855699539185e-01 -9.605877101421356201e-02 8.849553018808364868e-02 -1.514986306428909302e-01 1.061137765645980835e-02 -1.861252784729003906e-01 -2.391499727964401245e-01 1.064848974347114563e-01 1.165502611547708511e-02 3.026834726333618164e-01 -1.352264732122421265e-01 -2.790044993162155151e-02 -2.251625508069992065e-01 -1.600523144006729126e-01 3.946559727191925049e-01 -1.426925212144851685e-01 -1.401776820421218872e-01 4.388304427266120911e-02 -4.316894710063934326e-02 -3.231898844242095947e-01 -1.192667800933122635e-02 2.751195132732391357e-01
1.425655335187911987e-01 -3.380900323390960693e-01 1.512184143066406250e-01 4.029923677444458008e-01 3.938017487525939941e-01 3.335399329662322998e-01 -4.772971943020820618e-02 5.718854814767837524e-02 -1.173073202371597290e-01 -1.594441980123519897e-01 -2.057587057352066040e-01 -2.249763607978820801e-01 -5.649692937731742859e-02 8.672246336936950684e-02 -1.868417412042617798e-01 -1.734383553266525269e-01 -2.335347980260848999e-01 1.147297304123640060e-02 -1.795344203710556030e-01 1.603995263576507568e-02 1.404224336147308350e-01 -1.042618080973625183e-01 -4.353549703955650330e-02 -4.124905169010162354e-02 -1.043388154357671738e-02 -3.483948111534118652e-02 5.135716125369071960e-02 8.928484469652175903e-02 -8.429998159408569336e-02 -1.787728816270828247e-02 -2.381940633058547974e-01 5.426609888672828674e-02
-1.167750209569931030e-01 -8.378820493817329407e-04 6.269376724958419800e-02 9.861592203378677368e-02 1.854987293481826782e-01 2.956953346729278564e-01 2.743271179497241974e-02 1.870610415935516357e-01 2.589674852788448334e-02 1.477629691362380981e-01 -5.142046138644218445e-02 5.427041649818420410e-02 1.941168606281280518e-01 7.754528522491455078e-02 2.252530157566070557e-01 -7.983744144439697266e-03 -1.181549504399299622e-01 -1.167805641889572144e-01 -1.759176403284072876e-01 2.245111167430877686e-01 -1.782058328390121460e-01 -2.708009779453277588e-01 -2.103416472673416138e-01 -2.206314504146575928e-01 4.264212772250175476e-02 -6.138482317328453064e-02 5.185754969716072083e-02 4.707370400428771973e-01 9.192532300949096680e-02 -2.366043925285339355e-01 -7.241967320442199707e-02 2.932875454425811768e-01
1.984306275844573975e-01 -2.963039441965520382e-04 9.579248726367950439e-02 1.281302571296691895e-01 1.396867930889129639e-01 2.063676901161670685e-02 -3.561272099614143372e-02 2.234200388193130493e-02 1.437852680683135986e-01 2.042420059442520142e-01 -1.062114760279655457e-01 -1.371243149042129517e-01 9.099500626325607300e-02 9.186844341456890106e-03 -1.696226596832275391e-01 -1.658545993268489838e-02 -2.816472053527832031e-01 -2.520290613174438477e-01 1.166863143444061279e-01 2.296898216009140015e-01 3.918105736374855042e-02 -4.997583329677581787e-01 2.343046478927135468e-02 -9.595166891813278198e-02 -1.302443351596593857e-02 -2.440600246191024780e-01 2.630761638283729553e-02 -1.636521667242050171e-01 -2.799994051456451416e-01 -3.022173941135406494e-01 -2.115643173456192017e-01 1.071069464087486267e-01
7.731676101684570312e-02 -2.521589994430541992e-01 1.213562581688165665e-02 -2.299258708953857422e-01 -8.199034631252288818e-02 -1.635794043540954590e-01 -1.274107396602630615e-01 1.028412282466888428e-01 -5.437027290463447571e-02 -1.314209550619125366e-01 -1.726098656654357910e-01 -1.160796955227851868e-01 7.133933901786804199e-02 1.571382395923137665e-02 -2.067287862300872803e-01 -3.693832829594612122e-02 8.838028460741043091e-02 -9.558409452438354492e-02 -6.235872581601142883e-02 1.246619373559951782e-01 1.449406147003173828e-01 -2.461716234683990479e-01 -1.431023478507995605e-01 -1.204113364219665527e-01 2.226734608411788940e-01 -3.278700411319732666e-01 -2.576524019241333008e-02 3.257078528404235840e-01 -2.704819440841674805e-01 -2.065534591674804688e-01 -9.575397521257400513e-02 4.030051231384277344e-01
-1.064699795097112656e-02 -3.181295096874237061e-02 3.330534696578979492e-01 2.296792343258857727e-02 9.406327456235885620e-02 2.337439805269241333e-01 1.638898551464080811e-01 7.796142995357513428e-02 -4.282671585679054260e-02 7.114265859127044678e-02 -5.004921555519104004e-01 -1.659217923879623413e-01 1.671170741319656372e-01 -1.216011568903923035e-01 9.834750741720199585e-02 6.667711772024631500e-03 -1.540333777666091919e-01 -7.190560549497604370e-02 -9.230794757604598999e-02 3.013556003570556641e-01 1.845090985298156738e-01 9.618352167308330536e-03 -2.468322962522506714e-01 -3.022818565368652344e-01 -1.873735710978507996e-02 -9.663929790258407593e-02 -1.843046098947525024e-01 -9.283454157412052155e-03 -1.850766390562057495e-01 -1.166957467794418335e-01 -1.318411231040954590e-01 1.731582134962081909e-01
1.732934862375259399e-01 1.966415718197822571e-02 1.365999728441238403e-01 1.290625147521495819e-02 6.224784627556800842e-02 3.959169611334800720e-02 -3.106742799282073975e-01 -8.996170759201049805e-02 -1.256201565265655518e-01 -4.457121342420578003e-02 -7.305876910686492920e-02 -1.961965113878250122e-01 2.140102088451385498e-01 2.274870276451110840e-01 1.648738384246826172e-01 -2.510415017604827881e-01 -3.486349880695343018e-01 -3.615467250347137451e-01 9.279015660285949707e-02 5.997981131076812744e-02 2.538738548755645752e-01 -1.760474890470504761e-01 -1.579899042844772339e-01 1.641706824302673340e-01 1.749720275402069092e-01 -9.236689948011189699e-05 7.687538862228393555e-02 9.239186346530914307e-02 -1.644815057516098022e-01 -2.943209409713745117e-01 -2.777015417814254761e-02 1.414573043584823608e-01
7.410632073879241943e-02 -3.124803006649017334e-01 4.799875989556312561e-02 2.825186215341091156e-02 3.083549439907073975e-01 6.856711953878402710e-02 1.594963073730468750e-01 -1.104806959629058838e-01 1.705946028232574463e-01 2.475442364811897278e-02 -2.055324018001556396e-01 1.082684993743896484e-01 1.543920040130615234e-01 1.392531991004943848e-01 8.901718258857727051e-02 -8.808863162994384766e-02 -2.068777568638324738e-03 -2.411051392555236816e-01 9.351483732461929321e-02 -5.784772336483001709e-02 -1.045690476894378662e-01 -3.425025641918182373e-01 -1.440669596195220947e-01 -3.853892982006072998e-01 -3.298482298851013184e-02 -1.711757294833660126e-02 8.429940789937973022e-02 -1.006414741277694702e-01 1.777380257844924927e-01 -2.865641117095947266e-01 6.881188601255416870e-02 3.300438821315765381e-01
1.782190054655075073e-02 -1.711094528436660767e-01 -2.415827810764312744e-01 -1.061148419976234436e-01 4.574828594923019409e-02 -6.580388545989990234e-02 -3.207240402698516846e-01 -9.501398354768753052e-02 -6.751867383718490601e-02 3.702932298183441162e-01 -2.111565917730331421e-01 -8.418075740337371826e-02 2.213249169290065765e-02 -1.319933831691741943e-01 -1.333033591508865356e-01 -8.254936337471008301e-02 7.571793347597122192e-02 -4.219444468617439270e-02 -2.047176472842693329e-02 3.617103397846221924e-01 2.355520129203796387e-01 -3.052078783512115479e-01 -7.526773959398269653e-02 -4.157996922731399536e-02 2.535451054573059082e-01 -8.715184032917022705e-02 1.405271291732788086e-01 2.997048199176788330e-01 -1.580015420913696289e-01 -1.335357576608657837e-01 -2.069709124043583870e-03 1.660460680723190308e-01
3.201166689395904541e-01 -5.503820627927780151e-02 -6.167051941156387329e-02 5.747768282890319824e-02 1.167355477809906006e-01 -4.697191715240478516e-02 -3.829470872879028320e-01 -1.539151966571807861e-01 9.650708176195621490e-03 7.151889055967330933e-02 -5.975110456347465515e-02 -2.399621158838272095e-02 -2.899144031107425690e-02 -2.215654104948043823e-01 -1.867525130510330200e-01 -1.565805077552795410e-01 -3.373239636421203613e-01 -1.097403615713119507e-01 9.676035493612289429e-02 -1.647587120532989502e-02 5.871349573135375977e-02 -6.444105505943298340e-02 -3.256260976195335388e-02 1.180009450763463974e-02 1.631518900394439697e-01 1.772485077381134033e-01 -8.651521056890487671e-02 2.439006716012954712e-01 -3.120097517967224121e-01 -7.452614605426788330e-02 -2.208427637815475464e-01 4.019823670387268066e-01
4.210146144032478333e-02 -2.251801639795303345e-01 2.631013691425323486e-01 4.664539098739624023e-01 3.341503441333770752e-01 2.915928512811660767e-02 1.012029424309730530e-01 1.135466024279594421e-01 -7.256088405847549438e-02 -3.470753729343414307e-01 -9.195239841938018799e-02 -2.399260848760604858e-01 1.090109124779701233e-01 -1.023147627711296082e-01 -6.671879440546035767e-02 7.892989367246627808e-02 4.914992675185203552e-02 7.375338673591613770e-02 -3.678041696548461914e-02 2.350879311561584473e-01 1.894689202308654785e-01 -1.056454107165336609e-01 5.956915020942687988e-02 -7.228796184062957764e-02 1.046208664774894714e-01 9.711391478776931763e-02 -1.530498415231704712e-01 2.237639017403125763e-02 -2.337086349725723267e-01 -2.424254715442657471e-01 4.829838126897811890e-02 1.413050293922424316e-01
2.125648707151412964e-01 -6.212490424513816833e-02 -1.050806567072868347e-01 1.868613995611667633e-02 5.001691579818725586e-01 2.350776493549346924e-01 -1.499708294868469238e-01 -7.201912254095077515e-02 -5.268751829862594604e-02 1.476488113403320312e-01 -1.763797700405120850e-01 -1.010699793696403503e-01 8.579936623573303223e-02 3.265514075756072998e-01 -8.740576356649398804e-02 -3.504391014575958252e-01 -3.102026879787445068e-01 4.684137646108865738e-03 9.585914760828018188e-02 -4.814590886235237122e-02 5.635288357734680176e-02 -1.061579659581184387e-01 8.067946881055831909e-02 1.289583742618560791e-02 1.272251456975936890e-01 9.596151113510131836e-02 7.516822218894958496e-02 1.227633133530616760e-01 -2.944373786449432373e-01 -1.444984674453735352e-01 8.106221258640289307e-02 8.351991325616836548e-02
-9.556429833173751831e-02 -1.379321962594985962e-01 -1.221278309822082520e-01 -2.233655303716659546e-01 1.452801078557968140e-01 -1.109438315033912659e-01 -8.513101935386657715e-02 1.049166098237037659e-01 6.668662279844284058e-02 1.549637764692306519e-01 -2.209498137235641479e-01 -3.027776181697845459e-01 2.112132459878921509e-01 4.166514798998832703e-02 -2.560857832431793213e-01 3.427961096167564392e-02 6.248293817043304443e-02 1.906209886074066162e-01 -5.825401283800601959e-03 2.340604364871978760e-01 9.215654432773590088e-02 -3.009642064571380615e-01 7.170090917497873306e-03 -7.274076808243989944e-03 7.674123346805572510e-02 -1.871071308851242065e-01 1.773502379655838013e-01 2.740337550640106201e-01 -2.421405315399169922e-01 -2.069610208272933960e-01 -1.706389710307121277e-02 3.603773713111877441e-01
2.988221943378448486e-01 -7.988122850656509399e-02 -1.036650780588388443e-02 -2.427588552236557007e-01 6.191498413681983948e-02 -1.363190561532974243e-01 -2.574640810489654541e-01 -2.586617134511470795e-02 -8.305235952138900757e-02 4.587907344102859497e-02 -1.987242400646209717e-01 -2.532598674297332764e-01 1.498848050832748413e-01 5.387330800294876099e-02 -2.163018286228179932e-01 -2.776746451854705811e-01 -1.845158040523529053e-01 -1.545691788196563721e-01 -4.228401184082031250e-02 1.573467105627059937e-01 -5.447692424058914185e-02 -1.908263713121414185e-01 -6.921926140785217285e-02 -2.152765542268753052e-01 2.013877481222152710e-01 1.443474590778350830e-01 1.690682396292686462e-02 5.355266854166984558e-02 -3.186267316341400146e-01 -3.132483661174774170e-01 -1.374221444129943848e-01 1.895762383937835693e-01
1.035493090748786926e-01 2.595526352524757385e-02 -2.208896726369857788e-01 -3.463790751993656158e-03 2.452407628297805786e-01 2.034862525761127472e-02 -5.283077806234359741e-02 2.819243371486663818e-01 -2.241094969213008881e-02 -1.522115319967269897e-01 -1.416596174240112305e-01 5.957178398966789246e-02 5.882274359464645386e-02 -8.875179290771484375e-02 1.733795851469039917e-01 2.366144955158233643e-01 -2.088139653205871582e-01 -3.287682831287384033e-01 -4.641023278236389160e-02 1.724311411380767822e-01 2.391346395015716553e-01 -2.407319657504558563e-02 -1.076845601201057434e-01 -3.134127855300903320e-01 9.692458808422088623e-02 5.891211330890655518e-02 1.318853199481964111e-01 4.687328636646270752e-01 -1.606541723012924194e-01 7.503832131624221802e-02 5.080259963870048523e-02 1.309274882078170776e-01
3.865146636962890625e-02 -5.921562016010284424e-02 -2.337110228836536407e-03 1.384068839251995087e-02 3.637853264808654785e-01 1.369853466749191284e-01 2.000579088926315308e-01 2.256067702546715736e-03 -1.689791083335876465e-01 -1.487038135528564453e-01 -1.758528202772140503e-01 -3.589192330837249756e-01 1.184991747140884399e-01 1.187994331121444702e-01 -1.383835375308990479e-01 4.488536156713962555e-03 -2.114506810903549194e-01 7.245488232001662254e-04 2.327469643205404282e-03 1.953701674938201904e-01 1.856217682361602783e-01 -2.229554802179336548e-01 -2.751297652721405029e-01 -1.701419651508331299e-01 -2.594873309135437012e-02 3.717182204127311707e-02 -4.087743461132049561e-01 6.029486656188964844e-03 8.438669145107269287e-02 -1.108863353729248047e-01 9.919752180576324463e-02 2.752980887889862061e-01
-1.335753947496414185e-01 4.338053986430168152e-03 -8.614468574523925781e-02 1.843722164630889893e-01 1.152002960443496704e-01 -1.392554342746734619e-01 -2.836159802973270416e-02 -2.986008301377296448e-02 -1.568786948919296265e-01 -7.647909224033355713e-02 8.523488789796829224e-02 1.143481656908988953e-01 1.702288389205932617e-01 -1.047246977686882019e-01 4.743617027997970581e-02 2.240504175424575806e-01 -1.114778891205787659e-01 -2.022671550512313843e-01 -1.408990770578384399e-01 1.528056412935256958e-01 9.280963242053985596e-02 -3.370218351483345032e-02 -5.537695810198783875e-02 -4.062400758266448975e-01 1.245748717337846756e-02 -4.311112686991691589e-02 2.584424912929534912e-01 3.845002055168151855e-01 1.664383113384246826e-01 -4.460330307483673096e-01 -3.846506029367446899e-02 2.097838670015335083e-01
1.179724261164665222e-01 -1.246608868241310120e-01 4.378173127770423889e-02 5.344948917627334595e-02 -1.378734409809112549e-01 2.248872220516204834e-01 -1.365203112363815308e-01 -3.010339140892028809e-01 1.794335991144180298e-01 -7.731593213975429535e-03 -6.425176560878753662e-02 -3.050248920917510986e-01 -7.316705770790576935e-03 -4.463252052664756775e-02 -8.838500082492828369e-02 2.573212608695030212e-02 -2.394299507141113281e-01 -1.726824492216110229e-01 -1.211716309189796448e-01 1.719153970479965210e-01 2.038011252880096436e-01 -1.783660054206848145e-01 -2.858881354331970215e-01 -1.530219465494155884e-01 1.733597964048385620e-01 9.265696257352828979e-02 9.026091545820236206e-03 3.834038674831390381e-01 -1.740311086177825928e-01 -4.501780122518539429e-02 -6.023474410176277161e-02 3.397654294967651367e-01
6.077599897980690002e-02 -2.233808189630508423e-01 1.580533087253570557e-01 3.074479997158050537e-01 -4.915066808462142944e-02 1.982540339231491089e-01 -1.318862438201904297e-01 -1.731865406036376953e-01 1.123382598161697388e-01 -6.327510625123977661e-02 1.330313924700021744e-02 -3.494315147399902344e-01 -1.429954469203948975e-01 -5.344957858324050903e-02 -1.447302997112274170e-01 -3.502369299530982971e-02 -3.440123200416564941e-01 -2.100997120141983032e-01 -3.703517466783523560e-02 -2.566296793520450592e-02 1.589156538248062134e-01 -1.069099903106689453e-01 -2.535181045532226562e-01 -8.667725324630737305e-02 1.771353632211685181e-01 2.119104750454425812e-02 1.021910756826400757e-01 3.511441349983215332e-01 -1.018619816750288010e-02 4.032078664749860764e-03 -3.761423379182815552e-02 3.366338908672332764e-01
3.261071443557739258e-02 -2.885253727436065674e-01 1.313949078321456909e-01 -8.574681729078292847e-02 2.902903854846954346e-01 2.152095735073089600e-01 1.286267936229705811e-01 -1.310646384954452515e-01 8.061358332633972168e-02 3.310148045420646667e-02 -2.481795661151409149e-02 2.426633089780807495e-01 1.065778583288192749e-01 -5.240755155682563782e-02 2.079368941485881805e-02 1.097383797168731689e-01 -1.459398306906223297e-02 1.502795703709125519e-02 -2.617338672280311584e-02 3.325709104537963867e-01 -1.135567352175712585e-01 -3.007460236549377441e-01 -1.445012390613555908e-01 -2.040288746356964111e-01 1.470433454960584641e-02 -1.737167388200759888e-01 2.610598802566528320e-01 1.900973320007324219e-01 1.446032524108886719e-01 -1.327254027128219604e-01 2.035641819238662720e-01 3.753181099891662598e-01
3.882727324962615967e-01 2.156033217906951904e-01 1.285680681467056274e-01 -5.294883158057928085e-03 2.861789762973785400e-01 -8.486737310886383057e-02 -3.385198712348937988e-01 2.713023871183395386e-02 -1.084780693054199219e-01 5.614167824387550354e-02 -4.701439291238784790e-02 -7.942015677690505981e-02 -2.593097686767578125e-01 1.866362802684307098e-02 -1.276087760925292969e-01 5.287667363882064819e-02 -4.435261189937591553e-01 -1.188390180468559265e-01 8.399863541126251221e-02 1.161403730511665344e-01 -2.205435931682586670e-02 -1.596459448337554932e-01 -1.196344196796417236e-01 -4.066091775894165039e-02 6.732720881700515747e-02 2.679126560688018799e-01 -5.665488913655281067e-02 -5.811751261353492737e-02 -1.270750463008880615e-01 -1.094751283526420593e-01 -7.595223188400268555e-02 2.855544686317443848e-01
2.422605752944946289e-01 -2.031723558902740479e-01 -3.115746751427650452e-02 2.847062349319458008e-01 3.385457023978233337e-02 -1.751017756760120392e-02 -5.510197207331657410e-02 -2.001094520092010498e-01 -2.607980370521545410e-01 -1.544122956693172455e-02 1.581724546849727631e-02 -7.190421223640441895e-02 3.896293789148330688e-02 1.422725897282361984e-02 -1.099360138177871704e-01 1.516468673944473267e-01 -1.772106885910034180e-01 -1.297149807214736938e-01 -2.508572041988372803e-01 1.438758075237274170e-01 3.796773254871368408e-01 1.750036329030990601e-01 -3.442101478576660156e-01 -1.753951609134674072e-01 1.222077161073684692e-01 7.448553293943405151e-02 -2.875007987022399902e-01 1.177908107638359070e-01 -7.872669398784637451e-02 -1.294010430574417114e-01 1.116525605320930481e-01 2.338472455739974976e-01
2.266240268945693970e-01 7.398640364408493042e-02 4.988038167357444763e-02 1.865774989128112793e-01 3.417887687683105469e-01 -3.609234467148780823e-02 4.663106054067611694e-03 2.738884985446929932e-01 -1.354070603847503662e-01 8.828709833323955536e-03 -2.324371486902236938e-01 -1.020237207412719727e-01 4.339087381958961487e-02 -1.297817472368478775e-02 9.912066161632537842e-02 2.577145099639892578e-01 -1.154386401176452637e-01 -1.229485645890235901e-01 2.201173305511474609e-01 -1.182218175381422043e-02 4.255219399929046631e-01 1.903295516967773438e-01 -6.940788030624389648e-02 -7.972647994756698608e-02 3.227513730525970459e-01 1.110061034560203552e-01 3.349895030260086060e-02 1.073067337274551392e-01 -1.281710863113403320e-01 -7.846006751060485840e-02 1.340253055095672607e-01 2.763903737068176270e-01
-1.270915288478136063e-02 7.553962059319019318e-03 1.296885460615158081e-01 -1.373861134052276611e-01 1.523636132478713989e-01 -2.186344116926193237e-01 4.577384330332279205e-03 1.443968117237091064e-01 -1.815833449363708496e-01 3.080266062170267105e-03 -1.154794842004776001e-01 -2.839709259569644928e-02 -3.875646367669105530e-02 -1.958044171333312988e-01 -1.808967888355255127e-01 -4.304856806993484497e-02 -3.062949180603027344e-01 -1.334461718797683716e-01 3.418258428573608398e-01 7.150433212518692017e-02 -3.782420605421066284e-02 -2.624177038669586182e-01 -2.384872436523437500e-01 -7.522457093000411987e-02 1.335175484418869019e-01 -7.910883426666259766e-02 -1.591333895921707153e-01 2.085065394639968872e-01 -2.781994938850402832e-01 -1.949041336774826050e-01 -1.254539042711257935e-01 4.003026187419891357e-01
1.833731085062026978e-01 -1.451766490936279297e-01 -7.810240238904953003e-02 3.214555978775024414e-01 -1.203952431678771973e-01 -5.637518689036369324e-02 -4.403839632868766785e-02 -5.975275114178657532e-02 -6.254940479993820190e-02 3.237194195389747620e-02 -3.953302204608917236e-01 -2.091262638568878174e-01 1.302803009748458862e-01 5.786694586277008057e-02 -1.258955746889114380e-01 -3.161498904228210449e-01 2.197773009538650513e-02 2.210878878831863403e-01 5.681045725941658020e-02 1.036880463361740112e-01 -8.790521882474422455e-03 -2.574432790279388428e-01 -1.920026540756225586e-01 -2.260749489068984985e-01 1.530650854110717773e-01 6.999190896749496460e-02 2.133405506610870361e-01 1.457968950271606445e-01 -1.477558314800262451e-01 -1.253117471933364868e-01 1.358788162469863892e-01 3.206431567668914795e-01
1.134110018610954285e-01 1.867024004459381104e-01 2.366450987756252289e-02 1.264444887638092041e-01 1.712968796491622925e-01 -1.960100382566452026e-01 9.872861951589584351e-02 -5.264326930046081543e-02 -1.610879600048065186e-01 1.268094778060913086e-01 -1.446738988161087036e-01 7.578045129776000977e-02 2.727984786033630371e-01 1.234463155269622803e-01 -4.385152161121368408e-01 -1.553119719028472900e-01 -2.114496678113937378e-01 -8.571571670472621918e-04 -9.030723571777343750e-02 1.987150907516479492e-01 2.412469983100891113e-01 -2.932753860950469971e-01 1.502785831689834595e-01 -1.724515110254287720e-01 1.031556054949760437e-01 -2.943433076143264771e-02 -1.369385868310928345e-01 9.536860138177871704e-02 -1.929697990417480469e-01 7.834118604660034180e-02 -2.021163105964660645e-01 2.611574232578277588e-01
1.425347924232482910e-01 -1.723979264497756958e-01 1.564099043607711792e-01 1.122909262776374817e-01 1.507195085287094116e-01 3.509503006935119629e-01 -2.603551745414733887e-01 -2.207837551832199097e-01 3.036398440599441528e-02 -4.457893967628479004e-02 -8.610545843839645386e-02 6.619115173816680908e-02 3.164508640766143799e-01 2.559355497360229492e-01 -3.025060333311557770e-02 -1.369248926639556885e-01 -9.004770219326019287e-02 3.749613463878631592e-02 1.173112392425537109e-01 1.182853579521179199e-01 1.755258291959762573e-01 3.643940016627311707e-02 7.620224356651306152e-02 -3.967907428741455078e-01 1.660522073507308960e-01 -2.755604870617389679e-02 2.964746356010437012e-01 6.993575394153594971e-02 -2.166294753551483154e-01 -3.158711642026901245e-02 8.750515431165695190e-02 2.027449011802673340e-01
1.146748885512351990e-01 -2.499125152826309204e-01 3.405927913263440132e-03 1.039211079478263855e-01 3.777866065502166748e-01 1.321001350879669189e-01 -1.024796720594167709e-02 1.669136583805084229e-01 -1.014747992157936096e-01 -1.787068136036396027e-02 -1.322716921567916870e-01 -3.257958292961120605e-01 1.113178730010986328e-01 1.381455659866333008e-01 -1.286709755659103394e-01 8.651489019393920898e-02 -3.167596161365509033e-01 1.296188235282897949e-01 4.886342212557792664e-03 2.515621185302734375e-01 4.367139562964439392e-02 -2.204700559377670288e-01 -7.545999437570571899e-02 -1.271047294139862061e-01 1.624810099601745605e-01 3.806357979774475098e-01 -1.408366709947586060e-01 -6.853006035089492798e-02 2.173292636871337891e-01 3.548987582325935364e-02 6.267139315605163574e-02 1.860868036746978760e-01
3.531785905361175537e-01 2.006186358630657196e-02 2.002911716699600220e-01 3.088226318359375000e-01 3.374599516391754150e-01 1.617479026317596436e-01 9.550502896308898926e-02 4.030132666230201721e-02 -1.986599117517471313e-01 2.040155827999114990e-01 -8.388066291809082031e-02 -2.348769456148147583e-01 1.265486031770706177e-01 -2.916925959289073944e-02 4.260132834315299988e-02 -8.193916082382202148e-02 -8.414722979068756104e-02 -1.901323497295379639e-01 1.421918720006942749e-02 7.797568291425704956e-02 -1.271672695875167847e-01 -2.529235184192657471e-01 -2.908542566001415253e-02 -1.540292403660714626e-03 2.449719011783599854e-01 -3.382086381316184998e-02 8.833125978708267212e-02 3.770587146282196045e-01 -8.077409863471984863e-02 5.193919409066438675e-03 -1.497744917869567871e-01 2.219993323087692261e-01
1.138673648238182068e-01 -1.941869109869003296e-01 7.727030664682388306e-02 -9.745372086763381958e-02 6.040607020258903503e-02 1.766112446784973145e-01 -3.460520505905151367e-01 -1.179618313908576965e-01 -1.714497804641723633e-01 -6.329940166324377060e-03 -1.038876548409461975e-01 -8.250792324542999268e-02 4.490364789962768555e-01 1.904460191726684570e-01 1.021187286823987961e-02 -7.065082341432571411e-02 -1.169003844261169434e-01 -1.521902382373809814e-01 2.480547279119491577e-01 2.136323302984237671e-01 6.947688013315200806e-02 2.029505185782909393e-02 1.404209341853857040e-02 -2.041320800781250000e-01 1.869951337575912476e-01 6.644443608820438385e-03 8.912017941474914551e-02 1.915815472602844238e-01 -2.961828410625457764e-01 -2.619462311267852783e-01 -6.478071957826614380e-02 2.098055183887481689e-01
-3.454480692744255066e-02 -1.345893889665603638e-01 2.077811956405639648e-01 3.509529232978820801e-01 2.344092130661010742e-01 7.018830627202987671e-02 -1.732901781797409058e-01 -3.830730915069580078e-01 -1.632190197706222534e-01 1.465489864349365234e-01 9.443518705666065216e-03 -7.705701887607574463e-02 3.369910120964050293e-01 1.831976324319839478e-01 -1.071688830852508545e-01 -6.252761185169219971e-02 -1.370705962181091309e-01 -7.348687201738357544e-02 5.637026205658912659e-02 1.680352836847305298e-01 1.707931309938430786e-01 -1.356029212474822998e-01 7.299611810594797134e-03 -2.944910898804664612e-02 1.678150743246078491e-01 1.954987198114395142e-01 1.174191460013389587e-01 6.555188447237014771e-02 -3.443083763122558594e-01 -7.487917691469192505e-02 2.043877989053726196e-01 8.101340383291244507e-02
-1.645229607820510864e-01 2.221906930208206177e-01 1.731854081153869629e-01 4.464765544980764389e-03 2.908943295478820801e-01 -1.748692542314529419e-01 3.180598840117454529e-02 1.714339405298233032e-01 -2.847514748573303223e-01 -2.377612516283988953e-03 -4.560187831521034241e-02 -9.972456097602844238e-02 3.522563725709915161e-02 -2.654235064983367920e-02 5.804642103612422943e-03 -2.026302516460418701e-01 -2.701611220836639404e-01 -3.654557466506958008e-01 1.479306817054748535e-01 -6.056393613107502460e-04 1.557414829730987549e-01 -1.186594665050506592e-01 -2.779704630374908447e-01 -5.080215632915496826e-02 7.045599073171615601e-02 -9.699200093746185303e-02 1.259209513664245605e-01 3.936862349510192871e-01 -3.479211032390594482e-02 -2.545387744903564453e-01 -2.907004393637180328e-02 1.145609095692634583e-01
2.328841835260391235e-01 -2.191083133220672607e-02 2.081706225872039795e-01 1.997351497411727905e-01 1.990217417478561401e-01 -1.474705338478088379e-01 -1.781868189573287964e-01 1.125987023115158081e-01 -9.190267324447631836e-02 -2.716120481491088867e-01 -5.553853884339332581e-02 -3.428144454956054688e-01 4.605832695960998535e-02 2.213584631681442261e-01 -1.208679229021072388e-01 -8.443491905927658081e-02 -1.843123137950897217e-01 4.572552442550659180e-02 1.090501085855066776e-03 1.832520961761474609e-01 4.063382744789123535e-02 -4.064833745360374451e-02 -7.655085623264312744e-02 -1.941326111555099487e-01 5.215804278850555420e-02 3.062449693679809570e-01 -7.960406690835952759e-02 3.032825887203216553e-01 9.230848401784896851e-02 -3.415509164333343506e-01 -2.091058045625686646e-01 -1.905058138072490692e-02
7.938041538000106812e-02 2.635594643652439117e-02 3.088310919702053070e-02 9.469189494848251343e-02 1.278413385152816772e-01 -3.652091622352600098e-01 -5.018219351768493652e-02 -7.756226509809494019e-02 -2.157506048679351807e-01 -2.057510763406753540e-01 -1.303438693284988403e-01 -1.929888129234313965e-01 8.787417411804199219e-02 6.014878745190799236e-04 -1.443489491939544678e-01 -2.689994573593139648e-01 -1.956004053354263306e-01 1.555356830358505249e-01 5.504716560244560242e-02 3.378934264183044434e-01 -1.355982292443513870e-02 -2.790582478046417236e-01 -3.976208567619323730e-01 -1.761669516563415527e-01 5.923757329583168030e-02 -1.049873903393745422e-01 -6.967513263225555420e-02 4.025102779269218445e-02 -9.868757426738739014e-02 -2.120692431926727295e-01 4.307601228356361389e-02 2.374256104230880737e-01
2.030563354492187500e-01 -9.720271825790405273e-02 -1.881188452243804932e-01 -1.918085366487503052e-01 1.410224884748458862e-01 -6.577973812818527222e-02 -2.458947300910949707e-01 -2.095363102853298187e-02 1.029765382409095764e-01 -8.027490973472595215e-02 -4.926716536283493042e-02 9.368316829204559326e-02 -6.199984997510910034e-02 1.430225651711225510e-02 5.482558906078338623e-02 1.909014731645584106e-01 7.838591188192367554e-02 -3.300531506538391113e-01 -7.034396380186080933e-02 2.940969765186309814e-01 3.777708709239959717e-01 -1.707093976438045502e-02 -2.778350710868835449e-01 -1.698529869318008423e-01 2.782728075981140137e-01 8.223570883274078369e-02 2.489063888788223267e-01 1.715339571237564087e-01 5.906549096107482910e-02 -1.622813642024993896e-01 -1.218930184841156006e-01 2.108297049999237061e-01
2.801565825939178467e-01 1.688090036623179913e-03 3.749567866325378418e-01 1.407416164875030518e-01 9.434053301811218262e-02 6.429300457239151001e-02 1.486806869506835938e-01 3.034226596355438232e-02 7.129766792058944702e-02 -2.119761407375335693e-01 -1.580318361520767212e-01 1.279654055833816528e-01 6.107151880860328674e-02 4.036170989274978638e-02 1.679132580757141113e-01 3.403880819678306580e-02 7.487061433494091034e-03 -3.757872059941291809e-02 1.650594919919967651e-01 2.142260670661926270e-01 2.887199819087982178e-01 -6.849098950624465942e-02 -2.277703583240509033e-01 8.060395717620849609e-02 2.842172682285308838e-01 -1.992034353315830231e-02 4.139122739434242249e-02 3.757227957248687744e-01 -2.428454533219337463e-02 -2.833885848522186279e-01 -1.918518096208572388e-01 1.901955753564834595e-01
2.274021059274673462e-01 -6.936743110418319702e-02 1.552968770265579224e-01 -5.919406935572624207e-02 7.638358324766159058e-02 -4.895973950624465942e-02 -1.326291412115097046e-01 1.341729164123535156e-01 2.544449269771575928e-02 -6.327117234468460083e-02 -1.322018206119537354e-01 -4.509183764457702637e-02 5.013128276914358139e-03 -7.180238515138626099e-02 -1.864415705204010010e-01 4.961916431784629822e-02 -4.602126181125640869e-01 -1.193576157093048096e-01 2.761104404926300049e-01 1.970077306032180786e-01 2.424204051494598389e-01 -3.802007138729095459e-01 -1.710942387580871582e-01 -9.804354608058929443e-02 -9.042215347290039062e-02 -6.711822748184204102e-02 1.274260133504867554e-01 -1.882680356502532959e-01 -1.908441334962844849e-01 -3.279531002044677734e-01 8.105600625276565552e-02 8.521417528390884399e-02
3.042263686656951904e-01 -1.535430699586868286e-01 1.346365511417388916e-01 4.117203056812286377e-01 1.839971840381622314e-01 2.835308313369750977e-01 -6.309419870376586914e-03 -1.558454930782318115e-01 -1.702585518360137939e-01 1.559811830520629883e-01 -3.427467942237854004e-01 -7.472255825996398926e-02 -2.249098010361194611e-02 -1.070385240018367767e-02 -1.298130303621292114e-01 -4.120656230952590704e-04 -5.353509262204170227e-02 -8.854603022336959839e-02 -2.006581425666809082e-01 1.475449204444885254e-01 4.284962080419063568e-03 -1.050993204116821289e-01 1.504632364958524704e-02 -3.363799676299095154e-02 2.447017580270767212e-01 1.680950373411178589e-01 1.866391897201538086e-01 2.815779298543930054e-02 -5.481230095028877258e-02 -1.841573566198348999e-01 -2.786677181720733643e-01 2.007766067981719971e-01
1.900495439767837524e-01 -1.247120127081871033e-01 3.153782710433006287e-02 -1.313082426786422729e-01 5.674298480153083801e-02 2.264508977532386780e-02 4.014940559864044189e-02 9.006132930517196655e-02 5.551751330494880676e-02 -1.693610548973083496e-01 6.361590325832366943e-02 1.682213693857192993e-02 -8.329983800649642944e-02 -6.197275593876838684e-02 1.812703609466552734e-01 -2.098811715841293335e-01 -8.483476191759109497e-02 -7.535462733358144760e-03 7.995530962944030762e-02 3.293076753616333008e-01 3.406121730804443359e-01 -8.616958558559417725e-02 -3.145560920238494873e-01 3.031339682638645172e-02 4.406691491603851318e-01 -1.817047894001007080e-01 3.630864247679710388e-02 2.165122926235198975e-01 1.407250165939331055e-01 -2.628073096275329590e-01 1.289011687040328979e-01 2.580064833164215088e-01
1.417619884014129639e-01 -2.490953207015991211e-01 4.626946151256561279e-01 -2.576876431703567505e-03 1.557087898254394531e-01 1.145431175827980042e-01 6.913886219263076782e-02 -3.666548803448677063e-02 -1.639090180397033691e-01 -8.059051819145679474e-03 -3.432621806859970093e-02 -1.774625182151794434e-01 1.050680875778198242e-01 -4.829206503927707672e-03 -8.512216806411743164e-02 1.883452087640762329e-01 -1.822364628314971924e-01 -1.314120590686798096e-01 -1.211403906345367432e-01 -1.156472018919885159e-03 2.090387344360351562e-01 -2.273830398917198181e-02 -3.367919921875000000e-01 -4.550217688083648682e-01 -1.594892144203186035e-01 -1.007484793663024902e-01 -2.233075499534606934e-01 5.739902704954147339e-02 -6.451600044965744019e-02 -1.381958574056625366e-01 6.299903988838195801e-02 3.266423568129539490e-02
9.505270048975944519e-03 -1.664974987506866455e-01 -8.922410197556018829e-03 -6.825967133045196533e-02 4.453059732913970947e-01 6.253691762685775757e-02 1.086010485887527466e-01 8.714230358600616455e-02 1.558571159839630127e-01 7.839898765087127686e-02 -2.508037984371185303e-01 5.708936601877212524e-02 2.195114791393280029e-01 -1.676565706729888916e-01 7.593082636594772339e-02 1.285433620214462280e-01 -2.330129593610763550e-01 8.612167090177536011e-03 -1.157841086387634277e-01 -1.171844750642776489e-01 -3.302108496427536011e-02 -3.491391539573669434e-01 -1.039200276136398315e-01 -2.415833324193954468e-01 2.853506803512573242e-01 8.181161247193813324e-03 1.075355932116508484e-01 3.449358046054840088e-02 1.237946227192878723e-01 -3.825291693210601807e-01 -1.123401150107383728e-01 9.215795248746871948e-02
1.209325119853019714e-01 9.983970969915390015e-02 2.473344355821609497e-01 4.297460019588470459e-01 4.130094647407531738e-01 -4.340236540883779526e-03 -1.911802142858505249e-01 9.277451783418655396e-02 -5.572694167494773865e-02 3.289816901087760925e-02 1.758863329887390137e-01 -1.318646669387817383e-01 2.379184029996395111e-02 8.076737821102142334e-02 -2.344556152820587158e-01 -1.422719955444335938e-01 -2.378028780221939087e-01 -2.857928909361362457e-02 -1.856532394886016846e-01 3.119571506977081299e-01 6.171793118119239807e-02 -7.357227802276611328e-02 -1.163931190967559814e-01 -1.258695870637893677e-01 2.314155548810958862e-01 4.650590568780899048e-02 -1.648818701505661011e-01 -2.569109760224819183e-02 -1.573907397687435150e-02 -8.351590484380722046e-02 -2.181405425071716309e-01 1.133696585893630981e-01
3.592459484934806824e-02 -8.559404313564300537e-02 -1.407932210713624954e-02 5.344728380441665649e-02 2.737081348896026611e-01 -2.452890276908874512e-01 -3.341619372367858887e-01 8.587382733821868896e-02 2.385211586952209473e-01 -1.395784169435501099e-01 1.626465469598770142e-01 -1.443934291601181030e-01 1.977007341338321567e-04 1.644455268979072571e-02 -1.047878414392471313e-01 -6.736261397600173950e-02 -9.552044421434402466e-02 -2.246631085872650146e-01 -5.690769478678703308e-02 1.907068639993667603e-01 1.231090798974037170e-01 -4.474600255489349365e-01 1.094918996095657349e-01 -1.006960123777389526e-01 4.933881014585494995e-02 -8.018835447728633881e-03 6.415884196758270264e-02 1.634563207626342773e-01 -1.726342737674713135e-01 -3.738275468349456787e-01 -1.409539431333541870e-01 1.878297775983810425e-01
1.381711065769195557e-01 -3.238790631294250488e-01 -1.677832007408142090e-02 9.604958444833755493e-02 3.362807333469390869e-01 1.339685171842575073e-01 -4.808384180068969727e-02 1.743689924478530884e-01 -2.308693230152130127e-01 -2.115684598684310913e-01 -1.339708566665649414e-01 -2.236512899398803711e-01 1.784067451953887939e-01 1.628848165273666382e-01 -1.295388787984848022e-01 1.086290776729583740e-01 -2.182393968105316162e-01 3.532892093062400818e-02 9.301582723855972290e-02 2.057801187038421631e-01 1.238490566611289978e-01 -7.899633049964904785e-02 3.337574750185012817e-02 -6.353573501110076904e-02 2.325296998023986816e-01 2.315461635589599609e-01 -1.797034591436386108e-01 -7.169989496469497681e-02 1.986627578735351562e-01 8.414948731660842896e-02 -4.004630260169506073e-03 3.626271784305572510e-01
-3.185451775789260864e-02 2.707922644913196564e-02 1.264054924249649048e-01 5.645192041993141174e-02 -3.113053366541862488e-02 4.568195436149835587e-04 -1.613653004169464111e-01 -9.918646514415740967e-02 2.230126596987247467e-02 -1.129267737269401550e-01 -2.741675972938537598e-01 -3.441597521305084229e-01 8.158826828002929688e-02 -1.230277791619300842e-01 -6.227218359708786011e-02 -3.051910102367401123e-01 -2.525821626186370850e-01 -1.173404976725578308e-01 -2.596465051174163818e-01 2.198006361722946167e-01 -2.213164046406745911e-02 -7.859186083078384399e-02 -1.675591170787811279e-01 -8.526198565959930420e-02 3.075910210609436035e-01 3.992799222469329834e-01 -3.085611620917916298e-03 8.451481908559799194e-02 -1.000858545303344727e-01 -2.319092601537704468e-01 -2.223336696624755859e-02 2.361687421798706055e-01
4.815229400992393494e-02 -2.258117645978927612e-01 -7.521177083253860474e-02 7.342969626188278198e-02 2.964689731597900391e-01 1.626707911491394043e-01 1.262154281139373779e-01 -1.218958646059036255e-01 -2.212999016046524048e-01 -1.172367110848426819e-01 -1.254074573516845703e-01 -7.035748660564422607e-02 2.212040312588214874e-02 2.406725734472274780e-01 -1.811184585094451904e-01 -8.708394318819046021e-02 -1.295715868473052979e-01 6.532234139740467072e-03 -1.887798123061656952e-02 -4.739123862236738205e-03 3.054036796092987061e-01 -3.760548233985900879e-01 -2.851212322711944580e-01 -2.067408114671707153e-01 6.265080720186233521e-02 -1.802835464477539062e-01 -3.022715151309967041e-01 -8.954882621765136719e-02 -8.290756493806838989e-03 1.373296789824962616e-02 9.332138299942016602e-02 2.959496974945068359e-01
2.922709584236145020e-01 -9.074818342924118042e-02 -8.161140233278274536e-02 9.730979055166244507e-02 3.478360474109649658e-01 -2.203223407268524170e-01 -2.424559593200683594e-01 -6.138596290838904679e-06 -5.192727223038673401e-02 2.583772502839565277e-02 -9.778371453285217285e-02 -4.742928147315979004e-01 1.548277493566274643e-02 -3.894889028742909431e-03 3.807424381375312805e-02 -1.039472296833992004e-01 -1.183340698480606079e-01 2.052049636840820312e-01 -4.221164435148239136e-02 3.508165478706359863e-01 4.784101992845535278e-02 1.770609617233276367e-02 -1.199180632829666138e-01 -3.341320455074310303e-01 1.523265689611434937e-01 4.422900825738906860e-02 6.626804172992706299e-02 -6.779675371944904327e-03 -1.606551110744476318e-01 1.233694422990083694e-02 -9.602481499314308167e-03 2.150878310203552246e-01
-1.920070499181747437e-02 -1.607512086629867554e-01 1.180273443460464478e-01 5.461556315422058105e-01 1.934341937303543091e-01 2.162396311759948730e-01 -8.620449900627136230e-02 -6.770283728837966919e-02 -2.723930478096008301e-01 -1.729731857776641846e-01 -1.691479533910751343e-01 -1.546107530593872070e-01 1.019637007266283035e-02 -7.618603110313415527e-02 -8.140226453542709351e-02 9.945020079612731934e-02 1.900020288303494453e-03 -1.333578824996948242e-01 -4.429558664560317993e-02 2.341963946819305420e-01 -7.603800296783447266e-02 -1.422811895608901978e-01 -2.009003162384033203e-01 -7.567682303488254547e-03 1.663758009672164917e-01 1.886066943407058716e-01 1.029148176312446594e-01 4.573293030261993408e-02 -1.044844239950180054e-01 -3.779547512531280518e-01 -1.497896574437618256e-02 1.239158064126968384e-01
-4.261703789234161377e-02 -1.495830565690994263e-01 1.643951237201690674e-01 4.768181741237640381e-01 3.371801078319549561e-01 1.607647091150283813e-01 -4.255663976073265076e-02 -2.255180329084396362e-01 -2.292415685951709747e-02 -5.588033050298690796e-02 -5.557030811905860901e-02 -1.336233615875244141e-01 1.036547273397445679e-01 2.243143767118453979e-01 1.970988512039184570e-02 -1.714897900819778442e-01 -2.918858528137207031e-01 -1.999606937170028687e-01 1.951196938753128052e-01 2.726014554500579834e-01 1.281782835721969604e-01 -2.188192903995513916e-01 -5.104275885969400406e-03 -1.102622374892234802e-01 2.860754914581775665e-02 -7.685843855142593384e-02 -8.058829605579376221e-02 7.216706871986389160e-02 -1.925240308046340942e-01 -1.884699612855911255e-01 2.465902455151081085e-02 -8.994042128324508667e-02
-4.516941681504249573e-02 -8.216796815395355225e-02 1.716776490211486816e-01 9.651949256658554077e-02 3.257682621479034424e-01 -1.562349051237106323e-01 -8.136244118213653564e-02 1.512558311223983765e-01 -3.633656352758407593e-02 1.840280368924140930e-02 1.768338307738304138e-02 1.203661635518074036e-01 4.502268433570861816e-01 -3.477065265178680420e-02 -5.404010415077209473e-02 -2.871353328227996826e-01 -1.011353209614753723e-01 -1.141874417662620544e-01 3.723395615816116333e-02 7.551343739032745361e-02 -9.141514450311660767e-02 -8.218647539615631104e-02 8.422140777111053467e-02 -2.391516119241714478e-01 3.732431828975677490e-01 1.306673735380172729e-01 -5.577771365642547607e-02 5.756708234548568726e-02 1.264922767877578735e-01 -3.354479074478149414e-01 -1.326775848865509033e-01 2.606802284717559814e-01
2.379040867090225220e-01 3.484037937596440315e-03 1.233319267630577087e-01 2.718510627746582031e-01 4.113015830516815186e-01 7.912337034940719604e-02 9.593424201011657715e-02 4.440483078360557556e-02 -1.641233451664447784e-02 -2.733728587627410889e-01 -2.982252836227416992e-01 -2.138363011181354523e-02 1.503310948610305786e-01 -1.857550144195556641e-01 -1.638124883174896240e-01 -4.179777204990386963e-02 -4.863164946436882019e-02 -2.187211811542510986e-01 1.587395370006561279e-01 1.078056618571281433e-01 2.797611355781555176e-01 -3.493215143680572510e-02 -1.511292904615402222e-01 -5.186050757765769958e-02 2.616449445486068726e-02 -2.541942298412322998e-01 -1.560530066490173340e-01 1.712540686130523682e-01 6.098679080605506897e-02 -3.775990381836891174e-02 -2.699649333953857422e-01 1.689401119947433472e-01
2.985573112964630127e-01 8.164361864328384399e-02 1.345042437314987183e-01 -2.718918770551681519e-02 1.730941087007522583e-01 1.275021135807037354e-01 7.591018825769424438e-02 3.225139528512954712e-02 -2.052762359380722046e-02 -2.038298398256301880e-01 1.980921030044555664e-01 1.031802296638488770e-01 7.524699904024600983e-03 1.017587706446647644e-01 8.240859210491180420e-02 -1.513778418302536011e-01 -1.131127178668975830e-01 -4.532438516616821289e-02 1.037214649841189384e-03 1.204360350966453552e-01 2.966103255748748779e-01 -7.277372479438781738e-02 -2.806612551212310791e-01 -1.120494157075881958e-01 4.890145957469940186e-01 -1.625481247901916504e-01 3.175939321517944336e-01 2.600106038153171539e-02 8.500688523054122925e-02 -6.332263350486755371e-02 -1.861396878957748413e-01 2.709918916225433350e-01
1.248113065958023071e-01 -1.834265738725662231e-01 -2.273979410529136658e-02 -1.137696728110313416e-01 3.158308565616607666e-01 1.346356272697448730e-01 -5.094695463776588440e-02 -2.458899766206741333e-01 -3.712674230337142944e-02 1.482955515384674072e-01 -2.110556662082672119e-01 4.965502396225929260e-02 1.716198474168777466e-01 -5.500216782093048096e-02 1.268256604671478271e-01 7.663669437170028687e-02 1.943937852047383785e-03 2.222522906959056854e-02 -3.349142521619796753e-02 -2.536010742187500000e-01 2.150357700884342194e-02 -4.030170142650604248e-01 -9.515377879142761230e-02 -1.207129359245300293e-01 1.207237616181373596e-01 4.488471522927284241e-02 -1.737892776727676392e-01 3.154640793800354004e-01 1.605912894010543823e-01 -3.679485023021697998e-01 -1.098077967762947083e-01 2.440896034240722656e-01
1.382567733526229858e-01 -4.855207726359367371e-02 2.333189398050308228e-01 5.626434683799743652e-01 -2.010219497606158257e-03 7.489594072103500366e-02 -1.062906533479690552e-01 -1.851446740329265594e-02 -1.678836494684219360e-01 -3.497760295867919922e-01 -1.707287877798080444e-02 -1.278521418571472168e-01 -4.251787438988685608e-02 -1.591437608003616333e-01 -7.472572475671768188e-02 1.677681356668472290e-01 -1.145211681723594666e-01 -1.812634803354740143e-02 -1.156550720334053040e-01 2.494074553251266479e-01 -2.176848240196704865e-02 -2.687023878097534180e-01 -3.927528485655784607e-02 -1.728738993406295776e-01 1.295488774776458740e-01 1.028278470039367676e-02 4.264460876584053040e-02 1.951349228620529175e-01 -1.715518534183502197e-01 -1.219071149826049805e-01 -1.571727097034454346e-01 2.081631720066070557e-01
4.853709414601325989e-02 -1.656651645898818970e-01 1.803366690874099731e-01 -1.065744385123252869e-01 3.761001825332641602e-01 -8.825429528951644897e-02 -1.020511984825134277e-02 -1.426798384636640549e-02 -3.098914399743080139e-02 5.094436183571815491e-02 -5.628519877791404724e-02 1.805213689804077148e-01 2.791104912757873535e-01 -1.352559626102447510e-01 -1.935695856809616089e-01 -1.567165255546569824e-01 -1.345555782318115234e-01 -2.413468621671199799e-02 -2.503086328506469727e-01 8.753497153520584106e-02 -2.351941168308258057e-01 -3.742481172084808350e-01 -1.484572589397430420e-01 -2.839851081371307373e-01 2.517648637294769287e-01 1.446640118956565857e-02 -6.290604919195175171e-02 1.402574628591537476e-01 1.765127927064895630e-01 -2.636071741580963135e-01 6.790164858102798462e-03 6.518368422985076904e-02
1.150262206792831421e-01 -6.567770987749099731e-02 2.034165114164352417e-01 3.872092366218566895e-01 4.562754631042480469e-01 -6.687257438898086548e-02 1.489228010177612305e-01 -1.261693611741065979e-02 -4.675728455185890198e-02 -2.366016060113906860e-01 -1.791202872991561890e-01 -6.564831733703613281e-02 1.680752933025360107e-01 -1.464233249425888062e-01 -1.210793405771255493e-01 -3.360044956207275391e-02 7.618594169616699219e-02 -2.402092218399047852e-01 -2.256470266729593277e-03 8.569194376468658447e-02 2.510567903518676758e-01 4.182892385870218277e-03 -2.339417636394500732e-01 -5.550315231084823608e-02 -5.713485646992921829e-03 4.535809531807899475e-02 -9.133397042751312256e-02 9.304163604974746704e-02 9.595541656017303467e-02 -2.453381717205047607e-01 -2.986821234226226807e-01 1.634140312671661377e-01
9.532500058412551880e-02 3.833625093102455139e-02 5.390017479658126831e-02 1.327985525131225586e-01 4.263488650321960449e-01 1.683108210563659668e-01 1.193679198622703552e-01 7.264611870050430298e-02 -2.249204516410827637e-01 -4.812058061361312866e-02 -3.461008369922637939e-01 -8.056546002626419067e-02 1.593661606311798096e-01 -2.163068950176239014e-01 3.983478248119354248e-02 -7.815903984010219574e-03 -1.531749218702316284e-01 -2.653500735759735107e-01 -2.207362838089466095e-02 1.578677073121070862e-02 3.142101764678955078e-01 -3.924456238746643066e-02 -1.568495780229568481e-01 3.125538676977157593e-02 2.338318824768066406e-01 -7.811651378870010376e-02 -2.722240425646305084e-02 2.614761888980865479e-01 -1.992528587579727173e-01 -1.734268665313720703e-01 -2.471253871917724609e-01 7.115310430526733398e-02
3.035856783390045166e-01 -7.852535694837570190e-02 -1.702729612588882446e-01 1.669484674930572510e-01 1.619139909744262695e-01 -2.785410173237323761e-02 -1.315934769809246063e-02 2.234738767147064209e-01 1.323620826005935669e-01 -1.288019418716430664e-01 4.765167087316513062e-02 1.323283463716506958e-01 -5.857100337743759155e-02 -9.243026375770568848e-02 -3.212620019912719727e-01 2.094170600175857544e-01 3.178811818361282349e-02 -6.066279485821723938e-02 1.417237520217895508e-01 2.339449226856231689e-01 9.127187728881835938e-02 -3.446650207042694092e-01 -2.885948494076728821e-02 -2.816757559776306152e-01 3.010624647140502930e-01 -1.482129395008087158e-01 -1.058036386966705322e-01 2.082869410514831543e-01 -1.017578989267349243e-01 -1.455246061086654663e-01 2.631516158580780029e-01 3.145145019516348839e-04
-2.098509483039379120e-02 -7.025652378797531128e-02 -2.710988223552703857e-01 3.907400071620941162e-01 1.060946285724639893e-02 1.445188224315643311e-01 -8.357570320367813110e-02 3.896929696202278137e-02 -8.087614923715591431e-02 -4.737399891018867493e-02 -1.363097578287124634e-01 -2.612715363502502441e-01 1.301711797714233398e-01 9.215485304594039917e-02 -2.115826159715652466e-01 1.944506168365478516e-01 -1.279067546129226685e-01 -1.482394039630889893e-01 -3.483015894889831543e-01 5.694187805056571960e-02 2.488086074590682983e-01 -5.445076152682304382e-02 -3.766141831874847412e-01 -1.230510994791984558e-01 1.880123913288116455e-01 -1.906687021255493164e-02 -5.967428162693977356e-02 2.579197287559509277e-01 7.229138631373643875e-03 -6.889466941356658936e-02 7.867882400751113892e-02 1.837904602289199829e-01
1.718030683696269989e-02 -2.620885074138641357e-01 -8.950003422796726227e-03 -1.269522011280059814e-01 2.135335952043533325e-01 -1.872358322143554688e-01 -2.062979638576507568e-01 1.857404857873916626e-01 -2.001674473285675049e-01 9.963093325495719910e-03 -1.398740112781524658e-01 3.655605763196945190e-02 2.232906073331832886e-01 -1.339325755834579468e-01 5.055968835949897766e-02 1.911071389913558960e-01 -1.264830380678176880e-01 1.510671228170394897e-01 -1.371314283460378647e-02 1.711815893650054932e-01 9.494595974683761597e-02 -3.276543319225311279e-01 -3.244758769869804382e-02 -3.735697567462921143e-01 -1.262931898236274719e-02 -1.154039427638053894e-01 3.277195692062377930e-01 7.697369903326034546e-02 -2.800613343715667725e-01 -1.607924103736877441e-01 2.423770353198051453e-02 1.794281303882598877e-01
-2.311856858432292938e-02 -1.125674694776535034e-01 9.161786735057830811e-02 -2.845486812293529510e-02 2.003026902675628662e-01 4.340469371527433395e-03 -8.525377139449119568e-03 1.860972642898559570e-01 -3.384225070476531982e-02 -1.111339926719665527e-01 -1.807052642107009888e-01 3.340952470898628235e-02 -3.198082372546195984e-02 -9.298213571310043335e-02 -8.075676113367080688e-02 -1.776694208383560181e-01 -5.376559495925903320e-01 -1.632651537656784058e-01 1.711505204439163208e-01 2.128111571073532104e-01 1.114927008748054504e-01 -3.001245260238647461e-01 -2.158943116664886475e-01 -8.675394207239151001e-02 1.588410139083862305e-01 -8.332567662000656128e-02 2.473713606595993042e-01 -4.664006456732749939e-02 -2.394139468669891357e-01 -3.168979883193969727e-01 8.647318929433822632e-02 2.759672235697507858e-03
2.804669141769409180e-01 2.727217599749565125e-02 4.995876550674438477e-01 -1.925040595233440399e-02 1.292257010936737061e-01 -1.903080344200134277e-01 6.734962761402130127e-02 2.014845609664916992e-02 -2.157171219587326050e-01 1.049950420856475830e-01 -2.538129389286041260e-01 2.248184680938720703e-01 1.352798342704772949e-01 1.864798218011856079e-01 -1.965587437152862549e-01 -2.120401337742805481e-02 -2.221546620130538940e-01 2.664436027407646179e-02 3.164179995656013489e-02 2.354259938001632690e-01 6.538011878728866577e-02 -1.865462362766265869e-01 -4.443515837192535400e-02 -1.976872235536575317e-01 2.595979571342468262e-01 -9.150991588830947876e-02 -2.016833722591400146e-01 5.159526690840721130e-02 -6.821037828922271729e-02 4.754908010363578796e-02 2.774588577449321747e-02 1.862538754940032959e-01
-2.379643544554710388e-02 -2.107939422130584717e-01 4.692818820476531982e-01 4.214863851666450500e-02 2.797412872314453125e-01 1.827480271458625793e-02 1.739023923873901367e-01 -1.782937049865722656e-01 -3.695070743560791016e-02 2.143495231866836548e-01 -1.004501283168792725e-01 -1.174397617578506470e-01 2.250116132199764252e-02 1.618242114782333374e-01 1.388844382017850876e-02 -1.896396838128566742e-02 -7.530911266803741455e-02 9.773340076208114624e-02 5.838241428136825562e-03 1.457351148128509521e-01 1.081028804183006287e-01 1.158545762300491333e-01 -3.100557923316955566e-01 -4.153417050838470459e-01 8.750569075345993042e-02 -4.212993755936622620e-02 -2.196732610464096069e-01 1.188377887010574341e-01 -2.223853617906570435e-01 -1.415266394615173340e-01 2.425755746662616730e-02 1.476691514253616333e-01
1.308602094650268555e-01 5.612419545650482178e-02 1.303983330726623535e-01 2.732625305652618408e-01 1.495775729417800903e-01 -1.070413887500762939e-01 -1.676630079746246338e-01 3.845673426985740662e-02 -6.759304553270339966e-02 -7.140950858592987061e-02 -1.616389304399490356e-01 -1.056609898805618286e-01 1.294568479061126709e-01 3.557135164737701416e-01 1.396936774253845215e-01 -6.081175431609153748e-02 -4.847946017980575562e-02 3.816172480583190918e-02 -2.051834203302860260e-02 -2.192151993513107300e-01 1.226996257901191711e-01 -4.098101258277893066e-01 -1.710917949676513672e-01 -1.288581788539886475e-01 2.855588868260383606e-02 1.470040529966354370e-01 -1.589116826653480530e-02 9.783396869897842407e-02 -1.892519742250442505e-01 -1.216955184936523438e-01 4.700632393360137939e-01 1.617739647626876831e-01
2.212655991315841675e-01 -1.359911710023880005e-01 -2.372094802558422089e-02 -1.538227349519729614e-01 8.539858460426330566e-02 -1.620214283466339111e-01 -2.144895195960998535e-01 2.174839079380035400e-01 -2.130148559808731079e-01 8.097292482852935791e-02 4.189160466194152832e-02 3.396668657660484314e-02 1.420108377933502197e-01 -3.983133286237716675e-02 1.038032770156860352e-01 1.563480943441390991e-01 -2.505312263965606689e-01 5.077400431036949158e-02 2.002872526645660400e-02 2.785779535770416260e-02 4.067879617214202881e-01 -1.258863955736160278e-01 -3.592605590820312500e-01 -2.967079579830169678e-01 8.632232248783111572e-02 7.433901727199554443e-02 2.430645972490310669e-01 7.146811485290527344e-02 1.546429097652435303e-01 -3.182801306247711182e-01 -4.804015904664993286e-02 4.667341243475675583e-03
2.019203603267669678e-01 7.198975980281829834e-02 -3.061961010098457336e-02 4.379735514521598816e-02 1.861002892255783081e-01 -2.937646210193634033e-01 -5.990226939320564270e-02 8.065903931856155396e-02 -1.230451390147209167e-01 -4.384141042828559875e-02 4.326686263084411621e-03 -1.588509790599346161e-02 4.077814519405364990e-01 3.294898569583892822e-01 -2.471623867750167847e-01 -1.560267210006713867e-01 -2.863193452358245850e-01 -1.048806235194206238e-01 -1.459900438785552979e-01 1.986363977193832397e-01 1.539664864540100098e-01 -1.488459408283233643e-01 -1.347945779561996460e-01 -2.377434521913528442e-01 2.169798463582992554e-01 -1.978995501995086670e-01 1.679363846778869629e-01 -5.829092580825090408e-03 -2.018713764846324921e-02 -5.328777059912681580e-02 1.735021770000457764e-01 1.428880393505096436e-01
6.061315163969993591e-02 2.606943994760513306e-02 1.968764364719390869e-01 4.313676655292510986e-01 2.053414732217788696e-01 5.317552387714385986e-02 1.265770345926284790e-01 2.422959804534912109e-01 -1.848374903202056885e-01 -3.580738976597785950e-02 -1.795840263366699219e-01 -2.376617193222045898e-01 8.609616756439208984e-02 -7.177419960498809814e-02 9.342016652226448059e-03 3.448784351348876953e-02 1.807476729154586792e-01 1.145709007978439331e-01 -4.434388130903244019e-02 1.045966148376464844e-01 3.273879885673522949e-01 -1.561661213636398315e-01 3.304384946823120117e-01 -1.314287036657333374e-01 1.132323890924453735e-01 -2.128911949694156647e-02 -3.073232807219028473e-02 1.347120851278305054e-01 -1.457970291376113892e-01 -1.985661834478378296e-01 2.317867986857891083e-02 3.205288350582122803e-01
-8.284860104322433472e-02 -2.523682713508605957e-01 -5.025649815797805786e-02 -1.467694528400897980e-02 4.074432551860809326e-01 6.189012899994850159e-02 -8.695083111524581909e-02 1.021533086895942688e-01 -2.276013046503067017e-01 -2.478944212198257446e-01 -6.803257018327713013e-02 -3.257046043872833252e-01 9.377983398735523224e-03 -8.915420621633529663e-02 3.763129189610481262e-02 8.953069150447845459e-02 -7.410866767168045044e-02 1.960455626249313354e-02 2.556257881224155426e-02 -1.037184000015258789e-01 3.172841370105743408e-01 -2.420107573270797729e-01 -2.897218763828277588e-01 -1.974665522575378418e-01 8.240557461977005005e-02 -1.253293305635452271e-01 -1.847821921110153198e-01 -7.769326120615005493e-02 2.874353528022766113e-02 -1.447739638388156891e-02 1.854025721549987793e-01 3.160516023635864258e-01
1.580553501844406128e-01 2.178372442722320557e-02 2.513857185840606689e-01 9.122756868600845337e-02 5.034580826759338379e-02 -3.287805244326591492e-02 7.494385819882154465e-03 3.554965928196907043e-02 -1.183726489543914795e-01 3.313179686665534973e-02 3.132442012429237366e-02 -1.234938502311706543e-01 -4.713115841150283813e-02 -1.800961643457412720e-01 4.492090269923210144e-02 -8.457779884338378906e-02 1.498248428106307983e-01 -8.922333270311355591e-02 3.053778409957885742e-01 3.404848873615264893e-01 2.570015490055084229e-01 -5.313401818275451660e-01 -2.613274455070495605e-01 -7.223850488662719727e-02 3.211849033832550049e-01 1.145861297845840454e-01 1.384055614471435547e-01 7.389508187770843506e-02 6.815398484468460083e-02 3.331812843680381775e-02 9.187564998865127563e-02 7.964359223842620850e-02
3.035675548017024994e-02 -2.402257919311523438e-01 3.757092170417308807e-03 7.535585761070251465e-02 5.230306386947631836e-01 1.751466654241085052e-02 -1.072994899004697800e-02 1.452785730361938477e-01 2.495684921741485596e-01 -1.149736940860748291e-01 -2.182045876979827881e-01 1.141727119684219360e-01 -4.239132627844810486e-02 1.136383414268493652e-01 6.179446727037429810e-02 2.627356648445129395e-01 -1.463064551353454590e-01 6.111252307891845703e-02 1.305897384881973267e-01 -1.339432299137115479e-01 2.010473012924194336e-01 -8.496332168579101562e-02 3.897561132907867432e-02 -3.238714635372161865e-01 1.344029009342193604e-01 1.805366128683090210e-01 1.277553141117095947e-01 2.001780718564987183e-01 -1.239873021841049194e-01 -2.574340999126434326e-01 -3.348874673247337341e-02 1.134668365120887756e-01
8.694712072610855103e-02 -8.763585984706878662e-02 6.833607703447341919e-02 1.521587520837783813e-01 -5.996467173099517822e-02 3.393873870372772217e-01 -4.719959571957588196e-03 -2.799144089221954346e-01 1.823414862155914307e-01 -1.737673021852970123e-02 -2.474085539579391479e-01 -2.439727485179901123e-01 -2.103793248534202576e-02 -1.087208986282348633e-01 -2.654606103897094727e-01 7.374105602502822876e-02 -3.359615504741668701e-01 -7.025897502899169922e-02 -7.073554396629333496e-02 9.684269130229949951e-02 1.991500258445739746e-01 -9.415779262781143188e-02 -2.698034942150115967e-01 -1.819051206111907959e-01 1.681446880102157593e-01 8.426161110401153564e-02 4.218231141567230225e-02 3.214150369167327881e-01 -1.343291252851486206e-01 5.157746747136116028e-02 -3.218220919370651245e-02 2.617859542369842529e-01
-4.575071483850479126e-02 -6.965537369251251221e-02 -1.627273559570312500e-01 2.831557989120483398e-01 1.704110391438007355e-02 4.217551555484533310e-03 -4.553588479757308960e-02 2.097726240754127502e-02 -3.908472135663032532e-02 -5.343858152627944946e-02 -2.028322070837020874e-01 -3.303127363324165344e-02 -8.008168637752532959e-02 -1.560059189796447754e-01 1.905146171338856220e-03 -7.926460355520248413e-02 -7.686603069305419922e-02 -1.885333806276321411e-01 -2.143012136220932007e-01 2.466708421707153320e-01 4.128718376159667969e-01 -3.719440996646881104e-01 -8.615276962518692017e-02 3.176903426647186279e-01 1.573898196220397949e-01 1.096460223197937012e-02 2.022674232721328735e-01 1.217120364308357239e-01 -7.246617227792739868e-02 -9.040839225053787231e-02 -1.131357550621032715e-01 3.573527336120605469e-01
-9.376039355993270874e-02 -3.595479205250740051e-02 -1.021514385938644409e-01 -4.509822279214859009e-02 2.747255563735961914e-01 -2.848061025142669678e-01 1.061279699206352234e-01 1.016118153929710388e-01 2.552599459886550903e-02 1.818584501743316650e-01 -5.649022012948989868e-02 -1.380621790885925293e-01 9.533456712961196899e-02 2.501083537936210632e-02 2.897769026458263397e-02 -1.254864186048507690e-01 -1.608503311872482300e-01 -2.555896937847137451e-01 -6.426329165697097778e-02 1.614639312028884888e-01 3.081091344356536865e-01 -3.395889699459075928e-01 -1.985064744949340820e-01 -4.149224758148193359e-01 1.723313704133033752e-02 2.317099422216415405e-01 5.534131824970245361e-02 5.413366854190826416e-02 -2.420943081378936768e-01 -1.330452263355255127e-01 1.935299783945083618e-01 5.712295416742563248e-03
1.139938309788703918e-01 9.768278896808624268e-02 1.729758828878402710e-01 -1.221630796790122986e-01 1.448314040899276733e-01 4.723997041583061218e-02 -1.362555921077728271e-01 -1.549248844385147095e-01 1.850374191999435425e-01 4.169920831918716431e-02 -8.552543073892593384e-02 -1.140284985303878784e-01 3.031452000141143799e-01 1.331908404827117920e-01 -1.073881164193153381e-01 -2.178381755948066711e-02 2.245207428932189941e-01 -1.765589043498039246e-02 -5.687309801578521729e-02 1.408696919679641724e-01 6.041150912642478943e-02 -2.365957200527191162e-01 1.190938055515289307e-01 -2.692484855651855469e-01 1.550495922565460205e-01 1.339575648307800293e-01 3.338758051395416260e-01 2.669409215450286865e-01 -2.610287666320800781e-01 -8.334285765886306763e-02 8.091297931969165802e-03 4.110197722911834717e-01
3.227227032184600830e-01 -4.029748216271400452e-02 9.701898694038391113e-02 2.897635400295257568e-01 3.373235762119293213e-01 4.708959162235260010e-02 -1.493686437606811523e-01 1.130808815360069275e-01 2.302069216966629028e-02 1.359297335147857666e-01 -7.765468955039978027e-02 -1.441090852022171021e-01 9.215852245688438416e-03 1.664170920848846436e-01 2.980528026819229126e-02 -1.272888779640197754e-01 -8.301847428083419800e-02 6.120055541396141052e-02 -1.183755770325660706e-01 2.292621433734893799e-01 2.461605668067932129e-01 9.537496417760848999e-02 -3.562712073326110840e-01 -2.870866097509860992e-02 5.327020585536956787e-02 3.098989427089691162e-01 -5.300819128751754761e-02 2.736962437629699707e-01 -9.059721976518630981e-02 -2.703213393688201904e-01 -1.627901345491409302e-01 6.326696369796991348e-03
1.384481042623519897e-01 -4.410868976265192032e-03 6.589356809854507446e-02 1.160529404878616333e-01 4.911294952034950256e-02 -1.195231266319751740e-02 -2.118770480155944824e-01 -2.758646383881568909e-02 1.736243963241577148e-01 -1.459493190050125122e-01 -5.245504155755043030e-02 -7.021272927522659302e-02 1.869062185287475586e-01 -1.024416163563728333e-01 -3.479234278202056885e-01 -3.323030192404985428e-03 -4.378142058849334717e-01 -1.080922931432723999e-01 1.260675191879272461e-01 2.654669284820556641e-01 2.341401763260364532e-02 -4.240926802158355713e-01 -5.561102554202079773e-02 8.803486078977584839e-02 -3.994105011224746704e-02 -1.469089537858963013e-01 5.567610263824462891e-02 -9.303606301546096802e-02 3.268879279494285583e-02 -2.935256361961364746e-01 -3.914486989378929138e-02 2.907039821147918701e-01
4.099269956350326538e-02 -2.368750572204589844e-01 3.710814937949180603e-02 2.549063265323638916e-01 2.978096902370452881e-01 7.951364852488040924e-03 -1.159287914633750916e-01 8.271569013595581055e-02 -3.470623791217803955e-01 -1.995964944362640381e-01 -2.993886172771453857e-01 -3.355038762092590332e-01 5.139579251408576965e-02 5.101597681641578674e-02 -9.076157212257385254e-02 1.120558977127075195e-01 -1.317387074232101440e-01 -4.947122931480407715e-02 1.965657472610473633e-01 1.458438783884048462e-01 1.906533688306808472e-01 -1.379438638687133789e-01 -7.633230835199356079e-02 7.960313931107521057e-03 -2.505682967603206635e-02 8.510817587375640869e-02 -2.900963127613067627e-01 -1.189157366752624512e-01 -3.570930287241935730e-02 -2.297065779566764832e-02 2.588867768645286560e-02 3.587131500244140625e-01
1.368561834096908569e-01 1.568479277193546295e-02 -1.748725473880767822e-01 -3.462011739611625671e-02 3.335678875446319580e-01 3.457272052764892578e-01 -2.186082005500793457e-01 -1.853920072317123413e-01 -1.578515619039535522e-01 1.967961527407169342e-02 -1.099229380488395691e-01 3.096744790673255920e-02 -7.950110733509063721e-02 1.881317347288131714e-01 -2.961934804916381836e-01 -1.916921734809875488e-01 -1.234210580587387085e-01 6.083877012133598328e-02 1.929062306880950928e-01 1.321243941783905029e-01 8.561662584543228149e-02 -5.092827603220939636e-02 -2.299757152795791626e-01 -3.153668344020843506e-01 2.919514663517475128e-02 7.620581984519958496e-02 8.303529769182205200e-02 3.590321913361549377e-02 1.864372193813323975e-01 -3.821159601211547852e-01 -1.444332581013441086e-02 -7.586230523884296417e-03
1.003391817212104797e-01 -8.242604136466979980e-02 4.027615115046501160e-02 -3.134706020355224609e-01 4.180041551589965820e-01 1.912174513563513756e-03 2.606495097279548645e-02 -7.114282250404357910e-02 -2.345264703035354614e-02 1.147374883294105530e-01 -1.051447764039039612e-01 -5.893643200397491455e-02 2.945003807544708252e-01 -1.144415810704231262e-01 -8.031006902456283569e-02 -1.015277057886123657e-01 -9.084315598011016846e-02 1.143377572298049927e-01 -3.037183284759521484e-01 3.167150020599365234e-01 -4.406483471393585205e-02 -3.767903447151184082e-01 1.342411898076534271e-02 -5.486429110169410706e-02 1.543675065040588379e-01 -1.752271652221679688e-01 8.249219506978988647e-02 9.265384823083877563e-02 6.811480969190597534e-02 -2.372048199176788330e-01 -7.568994164466857910e-02 2.457876503467559814e-01
2.452859878540039062e-01 -4.552325606346130371e-02 -1.127992272377014160e-01 3.393610417842864990e-01 1.196040213108062744e-01 1.184542998671531677e-01 3.718365728855133057e-02 -4.952960833907127380e-02 -2.093946635723114014e-01 -6.334166973829269409e-02 1.005752831697463989e-01 -2.907780408859252930e-01 2.452697418630123138e-02 9.676871448755264282e-02 -2.001267373561859131e-01 1.804712601006031036e-02 -2.127866446971893311e-01 -2.232095971703529358e-02 1.861565113067626953e-01 9.970332495868206024e-03 2.654621005058288574e-01 -2.369854450225830078e-01 -1.608542799949645996e-01 -3.237173855304718018e-01 -8.849712461233139038e-02 2.545408010482788086e-01 -2.550913095474243164e-01 6.975749041885137558e-03 7.433873414993286133e-02 -2.272086739540100098e-01 -2.115574032068252563e-01 8.575546741485595703e-02
1.764937639236450195e-01 -1.067907288670539856e-01 -1.472223252058029175e-01 -1.179474145174026489e-01 2.770060002803802490e-01 3.705634921789169312e-02 -3.376038074493408203e-01 -2.471592128276824951e-01 -1.076374500989913940e-01 2.111023478209972382e-02 -1.719877310097217560e-02 1.323550641536712646e-01 -1.429237574338912964e-01 -6.697457283735275269e-03 -3.864481747150421143e-01 -3.472045436501502991e-02 -1.768085509538650513e-01 -1.006928458809852600e-01 9.567146003246307373e-02 1.351101398468017578e-01 -1.177539378404617310e-01 -4.453123733401298523e-02 -2.193184047937393188e-01 -1.159232258796691895e-01 1.412968188524246216e-01 5.175796523690223694e-02 5.506603047251701355e-04 2.306161224842071533e-01 -1.831522136926651001e-01 -1.558658778667449951e-01 -1.746799349784851074e-01 3.967992663383483887e-01
2.420130185782909393e-02 -1.006427407264709473e-02 -1.314813047647476196e-01 2.067427635192871094e-01 3.712241947650909424e-01 1.128401160240173340e-01 -3.416756391525268555e-01 4.143319558352231979e-03 1.136947721242904663e-01 -3.175027668476104736e-03 -1.786786019802093506e-01 -2.510112226009368896e-01 7.836753875017166138e-02 1.202500909566879272e-01 1.274612843990325928e-01 -1.485767066478729248e-01 -2.282172739505767822e-01 -1.997587978839874268e-01 2.459721863269805908e-01 1.772248148918151855e-01 1.127993836998939514e-01 -1.874265372753143311e-01 3.339547663927078247e-02 -1.948762387037277222e-01 2.730698287487030029e-01 2.743187174201011658e-02 6.851372122764587402e-02 1.550237089395523071e-01 -3.010709881782531738e-01 -1.458061486482620239e-01 -1.190769369713962078e-03 -1.356407254934310913e-01
-1.304638851433992386e-02 -2.099368721246719360e-01 -1.288194358348846436e-01 1.709715127944946289e-01 1.780690997838973999e-01 -4.612610489130020142e-02 -1.165496110916137695e-01 -1.334652453660964966e-01 -7.773711532354354858e-02 2.233848869800567627e-01 1.976993829011917114e-01 6.062472984194755554e-02 2.435390800237655640e-01 1.460423618555068970e-01 -2.413572557270526886e-02 5.488177761435508728e-02 -2.472977489233016968e-01 5.938550457358360291e-02 1.285562664270401001e-01 9.362664818763732910e-02 1.214999705553054810e-01 -3.535380065441131592e-01 -1.082780212163925171e-01 -2.340150624513626099e-01 1.325149685144424438e-01 -3.765052184462547302e-02 1.605411469936370850e-01 -1.229829564690589905e-01 -1.272098571062088013e-01 -5.070880055427551270e-01 -8.573555201292037964e-02 1.581077128648757935e-01
1.022363305091857910e-01 -2.063587903976440430e-01 1.607056707143783569e-01 3.966467380523681641e-01 3.217940926551818848e-01 5.724695324897766113e-02 -4.301862325519323349e-03 7.937540113925933838e-02 -2.667579948902130127e-01 -1.043900474905967712e-01 -6.878855824470520020e-02 -3.617430627346038818e-01 5.519293621182441711e-02 -1.512303762137889862e-02 -1.570680290460586548e-01 5.186521261930465698e-02 -2.315014600753784180e-01 3.161694481968879700e-02 2.817703187465667725e-01 2.304876744747161865e-01 1.903884410858154297e-01 -1.114123240113258362e-01 2.050967514514923096e-02 4.761597141623497009e-03 -7.864960283041000366e-02 1.385197490453720093e-01 -7.884790748357772827e-02 -1.526675224304199219e-01 -3.188609704375267029e-02 -4.999491944909095764e-02 5.085003376007080078e-02 3.242892324924468994e-01
2.501410245895385742e-01 -1.039483584463596344e-02 1.499853432178497314e-01 -3.242276981472969055e-02 -2.635297365486621857e-03 2.147622704505920410e-01 2.630777657032012939e-01 -6.694898009300231934e-02 6.781797856092453003e-02 -2.265570312738418579e-01 -1.217149049043655396e-01 5.240279063582420349e-02 1.271868050098419189e-01 -2.571830339729785919e-02 1.398114860057830811e-01 2.057415395975112915e-01 -2.553461194038391113e-01 -4.004380479454994202e-02 -2.147813737392425537e-01 4.526021778583526611e-01 2.415014356374740601e-01 1.177707090973854065e-01 -2.171456441283226013e-02 -1.011113375425338745e-01 2.772297859191894531e-01 7.726453989744186401e-02 1.779501559212803841e-03 1.985281556844711304e-01 -3.321151714771986008e-03 -2.250002026557922363e-01 1.852010637521743774e-01 1.841169595718383789e-01
1.091893091797828674e-01 -6.262966245412826538e-02 1.066892966628074646e-01 5.793707817792892456e-02 1.790295988321304321e-01 -2.021147459745407104e-01 -2.636634707450866699e-01 -2.969888970255851746e-02 2.123417109251022339e-01 -2.650396525859832764e-01 2.443720251321792603e-01 -1.266637593507766724e-01 1.557845026254653931e-01 -6.224851310253143311e-02 -3.540393412113189697e-01 3.098008036613464355e-02 -1.226610168814659119e-01 -1.474905610084533691e-01 2.063511013984680176e-01 2.529928088188171387e-01 2.394109405577182770e-02 -2.875345647335052490e-01 -8.470159024000167847e-02 -2.076613008975982666e-01 -5.924426019191741943e-03 -1.575852632522583008e-01 8.427068591117858887e-02 1.679472327232360840e-01 -1.132706180214881897e-01 -2.452614307403564453e-01 -9.302902966737747192e-02 2.486437708139419556e-01
1.501234062016010284e-02 -9.057151526212692261e-02 2.799071967601776123e-01 5.257654786109924316e-01 8.959554135799407959e-02 1.199950352311134338e-01 -6.201688945293426514e-02 1.243689060211181641e-01 -7.416209578514099121e-02 -2.914175391197204590e-01 -8.807964622974395752e-02 -1.951414942741394043e-01 -1.178088504821062088e-02 -1.813917160034179688e-01 -7.960385829210281372e-02 5.309499427676200867e-02 -5.421982333064079285e-02 -7.246991246938705444e-02 -6.840272992849349976e-02 2.104012668132781982e-01 -1.181080490350723267e-01 -2.431263327598571777e-01 -1.285096071660518646e-02 -2.124332934617996216e-01 -5.158860981464385986e-02 -7.631906121969223022e-02 -6.494938582181930542e-02 2.522553503513336182e-01 -1.999704688787460327e-01 -2.947786748409271240e-01 -1.564678847789764404e-01 1.157577335834503174e-01
3.549665808677673340e-01 -2.643383443355560303e-01 7.438727468252182007e-02 1.864240616559982300e-01 1.635839194059371948e-01 1.879221647977828979e-01 5.029727704823017120e-03 1.281781792640686035e-01 5.021056160330772400e-02 -1.180823296308517456e-01 4.615616798400878906e-02 1.625765860080718994e-02 2.380269318819046021e-01 -5.623864382505416870e-02 5.786102265119552612e-02 3.754104673862457275e-01 4.791458696126937866e-02 2.934053912758827209e-02 -1.286487877368927002e-01 3.094906918704509735e-02 3.580368459224700928e-01 -3.715649843215942383e-01 -8.822640031576156616e-02 -1.345098465681076050e-01 2.843846082687377930e-01 -1.542663872241973877e-01 -1.224642917513847351e-01 8.644337207078933716e-02 -5.139276385307312012e-02 6.951355934143066406e-02 9.758025407791137695e-02 7.359891384840011597e-02
2.441166043281555176e-01 -2.409120798110961914e-01 1.589515805244445801e-01 -1.654703170061111450e-01 3.589678704738616943e-01 3.147564232349395752e-01 6.433111429214477539e-02 1.661175638437271118e-01 1.480949819087982178e-01 -1.351221650838851929e-01 4.066072404384613037e-02 -8.580174297094345093e-02 1.213333159685134888e-01 -1.614013463258743286e-01 1.224824190139770508e-01 1.746733486652374268e-01 -1.163231134414672852e-01 -1.557800918817520142e-01 -2.176679521799087524e-01 4.478650912642478943e-02 2.579279541969299316e-01 -1.150554120540618896e-01 -8.660032600164413452e-02 -2.725415229797363281e-01 1.819177418947219849e-01 6.473789364099502563e-02 1.272010356187820435e-01 2.281222045421600342e-01 -2.133558839559555054e-01 1.074323132634162903e-01 5.702270939946174622e-02 1.415041387081146240e-01
4.236920177936553955e-01 -2.473919987678527832e-01 -4.348153620958328247e-02 -4.628995060920715332e-02 -1.448229998350143433e-01 -1.708303689956665039e-01 -9.426312148571014404e-02 4.825780913233757019e-02 -1.136594042181968689e-01 -4.992025718092918396e-02 4.797665774822235107e-02 -1.787324398756027222e-01 2.705883085727691650e-01 -2.798701263964176178e-02 8.797321468591690063e-02 -2.193762660026550293e-01 -6.478352844715118408e-02 -7.620821148157119751e-02 -5.086246132850646973e-02 -3.040621522814035416e-03 -5.119290575385093689e-02 -2.185232639312744141e-01 -9.376851469278335571e-02 2.064806595444679260e-02 1.528696566820144653e-01 1.429441422224044800e-01 -2.617342770099639893e-02 2.283483445644378662e-01 -1.925627291202545166e-01 -1.376006454229354858e-01 8.995732665061950684e-02 5.304941534996032715e-01
1.808471232652664185e-01 -2.425463348627090454e-01 2.567282021045684814e-01 -2.145511806011199951e-01 2.725537307560443878e-02 2.956384094431996346e-03 -1.625642627477645874e-01 2.816590964794158936e-01 -9.711787849664688110e-02 -1.244446635246276855e-01 -9.695315733551979065e-03 -1.477919518947601318e-01 1.502225100994110107e-01 -1.637427806854248047e-01 -1.731714457273483276e-01 -2.760085165500640869e-01 -4.169179499149322510e-02 -3.533600270748138428e-02 1.223285198211669922e-01 1.871738433837890625e-01 -6.542326509952545166e-02 -3.372361063957214355e-01 -1.612055748701095581e-01 -1.741468161344528198e-01 -2.639913558959960938e-02 9.305083006620407104e-02 1.044318825006484985e-01 7.099255919456481934e-02 -2.545931637287139893e-01 -3.426827192306518555e-01 4.104099050164222717e-02 2.259830981492996216e-01
1.174686327576637268e-01 -3.509803116321563721e-02 2.516416013240814209e-01 -2.858494520187377930e-01 8.228609710931777954e-02 -6.106947362422943115e-02 -9.656979143619537354e-02 2.368757724761962891e-01 -1.320664137601852417e-01 2.789832353591918945e-01 -2.787985280156135559e-02 -1.737978905439376831e-01 1.549549549818038940e-01 1.052270680665969849e-01 -1.493232995271682739e-01 -1.906436234712600708e-01 -3.092897236347198486e-01 -6.009065359830856323e-02 6.458793580532073975e-02 2.469472140073776245e-01 -5.787757784128189087e-02 -2.068098485469818115e-01 -3.626416251063346863e-02 -2.243081629276275635e-01 3.707612752914428711e-01 3.522013127803802490e-02 9.058800339698791504e-02 1.324675828218460083e-01 -6.512662768363952637e-02 -1.744193583726882935e-01 2.541680932044982910e-01 1.346057355403900146e-01
2.115402817726135254e-01 -1.694078892469406128e-01 -1.211534440517425537e-01 3.994421362876892090e-01 4.921478033065795898e-01 7.595090568065643311e-02 -2.193143963813781738e-01 7.902234792709350586e-02 -4.091470688581466675e-02 9.816566109657287598e-02 -4.934547096490859985e-02 -6.784046441316604614e-02 -1.200781855732202530e-02 1.473839730024337769e-01 -1.298561543226242065e-01 2.778450548648834229e-01 -1.528410613536834717e-01 -2.806743979454040527e-01 -3.082351014018058777e-02 -4.265800863504409790e-02 2.623978257179260254e-01 -1.181986480951309204e-01 -1.018722262233495712e-02 -7.771822623908519745e-03 1.074636951088905334e-01 -1.784879565238952637e-01 -4.703218489885330200e-02 1.313226670026779175e-01 -1.199001371860504150e-01 -2.193521112203598022e-01 4.934407770633697510e-02 -6.098539568483829498e-03
2.982085347175598145e-01 -2.459297515451908112e-02 8.889387547969818115e-02 5.003595948219299316e-01 1.962066739797592163e-01 3.687763810157775879e-01 4.643607884645462036e-02 -1.145527735352516174e-01 -7.171403616666793823e-02 1.794160306453704834e-01 -4.600435495376586914e-01 -5.401317775249481201e-02 -4.605016484856605530e-02 -4.057438299059867859e-02 -9.004738926887512207e-02 -6.920596212148666382e-02 -1.557974070310592651e-01 -5.628328025341033936e-02 -7.425623387098312378e-02 1.664828658103942871e-01 -1.282983738929033279e-02 -1.020740866661071777e-01 -3.619195893406867981e-02 -7.263877242803573608e-02 1.559348255395889282e-01 1.063986644148826599e-01 4.008752480149269104e-02 2.503760904073715210e-02 -6.794139742851257324e-02 -1.254802197217941284e-01 -1.768231540918350220e-01 1.629069000482559204e-01
4.223881289362907410e-02 -4.287729784846305847e-02 4.068875685334205627e-02 -8.227963000535964966e-02 2.755675017833709717e-01 -1.909917891025543213e-01 -2.869856357574462891e-01 7.013419177383184433e-03 1.987744271755218506e-01 -3.766919970512390137e-01 5.136755853891372681e-02 -1.685475111007690430e-01 1.743964105844497681e-01 2.973864786326885223e-02 -9.709167480468750000e-02 7.008246332406997681e-02 -2.117716223001480103e-01 -1.234170272946357727e-01 4.738723859190940857e-02 1.869589388370513916e-01 1.178274825215339661e-01 -3.118941783905029297e-01 2.149621844291687012e-01 -2.971824109554290771e-01 -3.500545397400856018e-02 2.268133871257305145e-02 1.160640567541122437e-01 2.130280286073684692e-01 -1.121723279356956482e-01 -3.188276886940002441e-01 5.960626527667045593e-02 1.170081943273544312e-01
4.646021127700805664e-02 -1.981294453144073486e-01 1.162593364715576172e-01 3.874085545539855957e-01 2.818758785724639893e-01 1.263358294963836670e-01 -2.654006779193878174e-01 -9.632616490125656128e-02 -1.802749931812286377e-02 -1.611399799585342407e-01 -1.006136983633041382e-01 -2.759628891944885254e-01 3.267737925052642822e-01 2.795626819133758545e-01 1.219231188297271729e-01 4.919308423995971680e-02 -2.639880776405334473e-01 -4.933778941631317139e-02 1.089585945010185242e-01 1.779915541410446167e-01 5.482522398233413696e-02 -8.146204799413681030e-02 -1.250678598880767822e-01 6.630390882492065430e-02 1.234031990170478821e-01 -4.661484435200691223e-02 -4.020502325147390366e-03 1.690306961536407471e-01 -1.952715963125228882e-01 -2.716536223888397217e-01 3.737307712435722351e-02 -1.983151584863662720e-02
1.931604593992233276e-01 -1.029303818941116333e-01 1.411931365728378296e-01 5.407941937446594238e-01 1.853528469800949097e-01 2.574632763862609863e-01 -1.796005666255950928e-01 -1.555720418691635132e-01 -1.447623521089553833e-01 -2.397906333208084106e-01 -1.424088627099990845e-01 -8.852475881576538086e-02 6.321970373392105103e-02 5.020144581794738770e-02 -3.741639479994773865e-02 -6.725579034537076950e-03 -1.043255324475467205e-03 -2.526322305202484131e-01 7.144871354103088379e-02 7.917721569538116455e-02 -1.837185845943167806e-05 -2.950749397277832031e-01 -6.766247004270553589e-02 -5.363600701093673706e-02 1.769270896911621094e-01 -1.977437548339366913e-02 -7.649257779121398926e-02 1.581607908010482788e-01 -1.177603602409362793e-01 -1.964233666658401489e-01 -2.613573670387268066e-01 1.225727498531341553e-01
3.974038362503051758e-01 7.391701918095350266e-03 3.810719773173332214e-02 1.581151634454727173e-01 -2.409643307328224182e-02 1.404895484447479248e-01 -3.028041124343872070e-02 -2.080440521240234375e-01 -1.772129386663436890e-01 5.357394739985466003e-02 -2.253355532884597778e-01 -1.297205835580825806e-01 2.976269721984863281e-01 2.619701623916625977e-01 -1.962423473596572876e-01 2.398467063903808594e-01 -9.045013040304183960e-02 -9.867336601018905640e-02 -1.184795051813125610e-02 -1.112085580825805664e-02 -6.497315317392349243e-02 -9.787105768918991089e-02 -2.641543149948120117e-01 -7.550377864390611649e-03 2.432544529438018799e-01 -1.822017133235931396e-01 2.406592816114425659e-01 1.420439332723617554e-01 -8.281072974205017090e-02 -1.152566075325012207e-01 2.849183380603790283e-01 1.493982970714569092e-01
6.534312665462493896e-02 1.716904938220977783e-01 1.030717492103576660e-01 2.755430936813354492e-01 2.692115604877471924e-01 -1.946519464254379272e-01 -1.927166581153869629e-01 -2.487241178750991821e-01 -1.375227351672947407e-03 9.643007814884185791e-02 -3.234276175498962402e-02 3.461477532982826233e-02 -2.414999529719352722e-02 2.618307471275329590e-01 -2.494750469923019409e-01 -5.915138497948646545e-02 -2.391725033521652222e-01 -3.123338222503662109e-01 1.224144734442234039e-02 1.201960518956184387e-01 2.614548802375793457e-02 -2.187319844961166382e-01 6.440035253763198853e-02 -3.856889307498931885e-01 3.789857774972915649e-02 7.426629960536956787e-02 -9.944894164800643921e-02 1.492110639810562134e-01 -5.389251559972763062e-02 -3.142105638980865479e-01 9.121186286211013794e-02 -6.384138762950897217e-02
2.629762291908264160e-01 -3.028153777122497559e-01 2.051539570093154907e-01 -9.703269228339195251e-03 1.368525028228759766e-01 -4.868992045521736145e-02 -1.160134375095367432e-01 -5.277826264500617981e-02 1.613010019063949585e-01 2.797610163688659668e-01 -2.197724394500255585e-02 2.014128416776657104e-01 7.923685759305953979e-02 -1.317036151885986328e-01 1.367048639804124832e-02 -4.156882409006357193e-03 -1.936922669410705566e-01 -1.570616662502288818e-01 -6.827876716852188110e-02 -1.070039421319961548e-01 -3.437549993395805359e-02 -3.761383593082427979e-01 -2.362544238567352295e-01 -3.479983806610107422e-01 2.007411569356918335e-01 9.517110884189605713e-02 2.174368500709533691e-02 1.027757227420806885e-01 2.234753668308258057e-01 -2.059527039527893066e-01 -5.512696132063865662e-02 1.918141692876815796e-01
-1.683734543621540070e-02 -2.079442739486694336e-01 1.594323962926864624e-01 3.475725650787353516e-01 1.990637332201004028e-01 1.604061573743820190e-01 -1.045102253556251526e-01 1.362550165504217148e-02 -1.768684536218643188e-01 -5.628592893481254578e-02 -1.258421540260314941e-01 3.468397259712219238e-02 3.250761032104492188e-01 -4.123880993574857712e-03 1.187990009784698486e-01 -1.007790789008140564e-01 -2.619985938072204590e-01 -1.034377068281173706e-01 1.646907776594161987e-01 1.649691313505172729e-01 2.636939845979213715e-02 -1.817331761121749878e-01 7.144290208816528320e-02 -8.271654695272445679e-02 4.517395049333572388e-02 3.198003172874450684e-01 2.262474596500396729e-01 8.885769173502922058e-03 -3.867109715938568115e-01 -2.548800706863403320e-01 4.568810015916824341e-02 2.845323272049427032e-02
2.996779084205627441e-01 1.138917803764343262e-01 -1.628734320402145386e-01 1.753242760896682739e-01 2.978900969028472900e-01 1.453971862792968750e-01 -6.699357926845550537e-02 2.933469712734222412e-01 -2.403326891362667084e-02 -1.222366020083427429e-01 -6.471648067235946655e-02 -4.244643449783325195e-02 1.938615590333938599e-01 2.946262657642364502e-01 -1.095300912857055664e-01 -4.859072342514991760e-02 -5.591911077499389648e-02 -1.964965090155601501e-02 -1.146169155836105347e-01 -4.979560524225234985e-02 -5.822725221514701843e-02 -1.371969729661941528e-01 -1.088213846087455750e-01 -2.487257272005081177e-01 -7.522337883710861206e-02 1.487622261047363281e-01 7.496871054172515869e-02 2.779864668846130371e-01 -3.102462291717529297e-01 -2.631844393908977509e-02 3.543928265571594238e-01 1.760881841182708740e-01
1.502824127674102783e-01 -4.243994876742362976e-02 -6.165478751063346863e-02 3.221962153911590576e-01 4.318220913410186768e-01 1.401816587895154953e-02 1.564576625823974609e-01 4.709530994296073914e-02 -2.037307806313037872e-02 -3.535958528518676758e-01 -1.555985063314437866e-01 1.738567516440525651e-04 1.811826080083847046e-01 -1.784732341766357422e-01 -6.535141170024871826e-02 -6.402899324893951416e-02 -1.272540092468261719e-01 -2.323263585567474365e-01 5.392396077513694763e-02 2.959084138274192810e-02 3.209165632724761963e-01 3.707174956798553467e-02 -1.291540861129760742e-01 1.906092651188373566e-02 6.699801981449127197e-02 4.684168379753828049e-03 -1.504144519567489624e-01 1.188487783074378967e-01 1.197974383831024170e-01 -1.545920968055725098e-01 -2.932157814502716064e-01 2.666232883930206299e-01
1.030950546264648438e-01 2.935351133346557617e-01 2.238867878913879395e-01 1.375907808542251587e-01 2.187526077032089233e-01 1.904459744691848755e-01 -2.700962312519550323e-02 9.550189226865768433e-02 -1.600821763277053833e-01 1.899202167987823486e-01 -2.673899233341217041e-01 -2.098128497600555420e-01 6.741735339164733887e-02 -7.192339003086090088e-02 1.907368935644626617e-02 7.014936953783035278e-02 -1.153590902686119080e-01 -1.178871989250183105e-01 -9.448307752609252930e-02 1.933531463146209717e-01 1.758062690496444702e-01 5.362302064895629883e-03 -2.124022990465164185e-01 6.145483627915382385e-02 3.211341500282287598e-01 -6.214589811861515045e-03 1.818725764751434326e-01 3.816808760166168213e-01 -9.397928416728973389e-02 -2.669304609298706055e-01 -1.178719848394393921e-01 1.368019133806228638e-01
4.095394611358642578e-01 -2.443692982196807861e-01 -6.673790514469146729e-02 2.929541170597076416e-01 1.634195744991302490e-01 9.968565404415130615e-02 3.118023574352264404e-01 -1.544962916523218155e-02 -5.974483489990234375e-02 -1.267226934432983398e-01 9.209478646516799927e-02 -1.550928950309753418e-01 4.843318089842796326e-02 3.213362395763397217e-02 -1.367068737745285034e-01 9.155180305242538452e-02 -1.778442412614822388e-01 -2.478040307760238647e-01 -6.101240590214729309e-02 2.304562513018026948e-04 1.829692125320434570e-01 3.995555639266967773e-02 -1.721590608358383179e-01 -2.554295063018798828e-01 -8.732824027538299561e-02 3.280229866504669189e-02 3.033249080181121826e-02 -4.096778109669685364e-02 1.841288246214389801e-02 -1.590941548347473145e-01 -2.851197421550750732e-01 3.472911119461059570e-01
3.247303962707519531e-01 -8.113460615277290344e-03 -7.871206849813461304e-02 8.925395458936691284e-02 -9.752861410379409790e-02 1.300449222326278687e-01 2.402535527944564819e-01 1.925916522741317749e-01 -7.666984945535659790e-02 -2.844054400920867920e-01 -9.955264627933502197e-02 3.303788602352142334e-02 1.601996570825576782e-01 6.867055594921112061e-02 -7.133482396602630615e-02 2.058166563510894775e-01 -1.849833428859710693e-01 -5.857275053858757019e-02 2.905730216298252344e-04 2.100762277841567993e-01 1.874000728130340576e-01 -1.431847661733627319e-01 -6.282622367143630981e-02 -2.539649903774261475e-01 8.372225612401962280e-02 -2.381117492914199829e-01 3.255121707916259766e-01 1.814809292554855347e-01 -4.983672872185707092e-02 -3.136469125747680664e-01 2.455953806638717651e-01 1.177587360143661499e-01
3.290017545223236084e-01 -2.261147350072860718e-01 5.192133411765098572e-02 2.439702153205871582e-01 3.079208433628082275e-01 1.774732582271099091e-02 -1.466650664806365967e-01 5.065071210265159607e-02 -1.354192197322845459e-01 -1.738952249288558960e-01 1.326048653572797775e-02 -1.834227591753005981e-01 -1.971867308020591736e-02 2.365150116384029388e-02 2.692121639847755432e-02 -1.074281260371208191e-01 -1.921417117118835449e-01 -2.192941680550575256e-02 9.654968976974487305e-02 1.862048953771591187e-01 1.233423575758934021e-01 -5.900479853153228760e-03 -1.206426545977592468e-01 1.736082434654235840e-01 -2.571450918912887573e-02 3.018215596675872803e-01 -2.959954142570495605e-01 1.534111201763153076e-01 -1.401445418596267700e-01 -4.345102608203887939e-01 -5.329230427742004395e-02 8.985239267349243164e-02
-1.104599144309759140e-02 -1.121066361665725708e-01 -1.508228629827499390e-01 2.555955350399017334e-01 3.413791358470916748e-01 3.876121714711189270e-02 5.652402341365814209e-02 3.964130580425262451e-01 -1.522228419780731201e-01 -3.352249041199684143e-02 -2.335703521966934204e-01 -1.631516665220260620e-01 -5.156143754720687866e-02 1.246354877948760986e-01 -1.032236814498901367e-01 2.111718952655792236e-01 -5.391491577029228210e-02 -2.332490533590316772e-01 1.494008451700210571e-01 8.577457070350646973e-02 2.439596951007843018e-01 -3.369376808404922485e-02 1.824183762073516846e-02 -1.947163641452789307e-01 2.969489395618438721e-01 9.546358883380889893e-02 -5.976113025099039078e-03 -8.062015473842620850e-02 -1.860833317041397095e-01 -4.737252742052078247e-02 -9.464844479225575924e-04 3.396391868591308594e-01
-7.064456492662429810e-02 -7.865455746650695801e-02 -3.667569905519485474e-02 3.090662956237792969e-01 2.919184863567352295e-01 1.566975414752960205e-01 5.940872244536876678e-03 1.701378971338272095e-01 -1.678980588912963867e-01 -1.146621927618980408e-01 -2.518517076969146729e-01 -1.822014153003692627e-01 2.222748287022113800e-02 1.478633582592010498e-01 -1.260633617639541626e-01 1.279550194740295410e-01 -8.165705949068069458e-02 1.448266580700874329e-02 7.680490612983703613e-02 1.039370670914649963e-01 4.583272933959960938e-01 -2.239126525819301605e-02 -2.774647623300552368e-02 -2.546662092208862305e-01 3.003015220165252686e-01 1.351618915796279907e-01 2.145053073763847351e-02 -1.877772361040115356e-01 8.146315068006515503e-02 -1.419137418270111084e-01 -1.258323639631271362e-01 2.721540033817291260e-01
-1.607626229524612427e-01 -1.368704587221145630e-01 -1.008136123418807983e-01 1.758179254829883575e-02 1.804326325654983521e-01 1.322885453701019287e-01 4.960216209292411804e-02 -2.645635604858398438e-01 1.478291451930999756e-01 2.362143099308013916e-01 -7.085373252630233765e-02 2.268943749368190765e-02 1.922432519495487213e-02 -5.328199639916419983e-02 6.986148189753293991e-03 -1.176734641194343567e-01 -4.196318984031677246e-02 1.453125774860382080e-01 -1.205086857080459595e-01 2.359895408153533936e-01 5.619820207357406616e-02 -4.087429344654083252e-01 4.636844992637634277e-02 -2.202842235565185547e-01 2.049716860055923462e-01 -5.652325600385665894e-02 1.019431203603744507e-01 1.753768920898437500e-01 1.314590126276016235e-01 -2.437603175640106201e-01 9.610026329755783081e-02 4.856552779674530029e-01
1.709207445383071899e-01 -1.812054589390754700e-02 1.340702921152114868e-01 3.103318512439727783e-01 6.152226030826568604e-02 -2.120986729860305786e-01 -1.637959629297256470e-01 2.683091461658477783e-01 -1.376987993717193604e-01 -1.866028830409049988e-02 -1.425558626651763916e-01 3.909482154995203018e-03 2.153102159500122070e-01 -1.021224167197942734e-02 -1.712075471878051758e-01 -1.509848237037658691e-01 -4.012174308300018311e-01 1.581743806600570679e-01 -8.067846298217773438e-02 1.372660994529724121e-01 -9.811507910490036011e-02 -1.608782559633255005e-01 -3.555455803871154785e-02 -1.082530245184898376e-01 3.244327306747436523e-01 -6.155056133866310120e-02 -1.734529286623001099e-01 8.000773936510086060e-02 -1.550714522600173950e-01 -4.900657385587692261e-02 -1.527595221996307373e-01 3.394351601600646973e-01
3.177286684513092041e-01 -3.791696578264236450e-02 -8.943860419094562531e-03 1.341527402400970459e-01 6.110131740570068359e-01 -4.970457404851913452e-02 -1.315779983997344971e-01 3.389879688620567322e-02 1.804755330085754395e-01 2.220737636089324951e-01 8.476993441581726074e-02 -2.700683474540710449e-01 1.379244327545166016e-01 1.163494735956192017e-01 -1.139422431588172913e-01 6.040911003947257996e-02 -1.169926580041646957e-02 6.695213913917541504e-02 -1.312790662050247192e-01 2.227751910686492920e-01 8.830562233924865723e-02 -3.093884512782096863e-02 -1.187272667884826660e-01 -1.803279966115951538e-01 -5.736119579523801804e-03 -5.834366381168365479e-02 1.434277929365634918e-02 -1.207537278532981873e-01 -2.528764009475708008e-01 -1.537787020206451416e-01 -2.263869717717170715e-02 2.021835297346115112e-01
7.692539691925048828e-02 -1.006279662251472473e-01 -1.622648239135742188e-01 2.283713221549987793e-01 7.698018103837966919e-02 -8.371228724718093872e-02 2.033564820885658264e-02 1.737867295742034912e-01 -1.579154133796691895e-01 -1.246994808316230774e-01 -1.719859801232814789e-02 -7.570468634366989136e-02 -8.124763518571853638e-02 -1.589721292257308960e-01 -5.050973221659660339e-02 7.210649549961090088e-02 -1.526356041431427002e-01 -2.880565226078033447e-01 4.363710433244705200e-02 2.514768242835998535e-01 4.365896880626678467e-01 1.364779025316238403e-01 -3.799118399620056152e-01 -2.129659056663513184e-01 2.426176071166992188e-01 3.733243793249130249e-02 -2.360046803951263428e-01 2.605458199977874756e-01 -7.089787721633911133e-02 8.902408182621002197e-03 -7.313208654522895813e-03 1.282353401184082031e-01
2.331576049327850342e-01 -3.386169970035552979e-01 -3.836200386285781860e-02 5.011094212532043457e-01 2.971391081809997559e-01 -1.741430014371871948e-01 2.351784612983465195e-03 6.280847638845443726e-02 2.647491870447993279e-03 -1.082464903593063354e-01 -1.240636110305786133e-01 -2.730506360530853271e-01 -5.208839476108551025e-02 -3.291727229952812195e-02 -1.172184869647026062e-01 -8.925909548997879028e-02 7.099796086549758911e-02 1.514991074800491333e-01 8.995039761066436768e-02 -6.544702500104904175e-02 -4.339850321412086487e-02 -8.757317811250686646e-02 -1.709873527288436890e-01 -2.551960647106170654e-01 1.669241935014724731e-01 1.381975710391998291e-01 -6.206382811069488525e-02 -2.656690776348114014e-02 -2.675772607326507568e-01 -2.422176003456115723e-01 1.417924277484416962e-02 -4.878557473421096802e-02
-5.159435793757438660e-02 8.121839165687561035e-02 2.630825527012348175e-02 4.005893468856811523e-01 1.178668886423110962e-01 2.764662504196166992e-01 7.359265536069869995e-02 -1.565032899379730225e-01 1.665905416011810303e-01 -3.249564766883850098e-02 -1.946254074573516846e-01 -2.907621860504150391e-01 -8.519563823938369751e-02 -1.152121350169181824e-01 -2.422002255916595459e-01 4.522851854562759399e-02 -2.564436495304107666e-01 -1.448055803775787354e-01 -2.118616923689842224e-02 1.901791989803314209e-01 8.611478656530380249e-02 -4.799802973866462708e-02 -3.125839829444885254e-01 -1.992323622107505798e-02 2.477245926856994629e-01 1.110623255372047424e-01 8.571030199527740479e-02 1.544556021690368652e-01 -1.763053089380264282e-01 -9.209565073251724243e-02 -1.264935433864593506e-01 2.919392883777618408e-01
1.366842836141586304e-01 -1.703471541404724121e-01 1.193402186036109924e-01 -8.764538168907165527e-02 2.719930112361907959e-01 -1.791220344603061676e-02 -5.390502884984016418e-02 -8.999201655387878418e-02 5.066540092229843140e-02 1.942972689867019653e-01 -9.568106383085250854e-02 7.107970118522644043e-02 6.276227533817291260e-03 7.649087160825729370e-02 -1.663260608911514282e-01 -5.009440705180168152e-02 -1.825283914804458618e-01 2.414469420909881592e-01 -1.857309639453887939e-01 2.725343704223632812e-01 9.540294110774993896e-02 -1.875950992107391357e-01 -1.237650811672210693e-01 -1.455799043178558350e-01 -1.516674906015396118e-01 -7.744962722063064575e-02 3.459507822990417480e-01 1.829259097576141357e-01 -1.772666722536087036e-01 -9.255283512175083160e-03 -6.575157493352890015e-02 5.052856802940368652e-01
4.156548678874969482e-01 -7.306134700775146484e-02 2.847027778625488281e-01 3.583911657333374023e-01 2.384266555309295654e-01 3.735250979661941528e-02 4.465055838227272034e-02 -1.206882223486900330e-01 -2.784108221530914307e-01 3.291195631027221680e-01 -1.083046048879623413e-01 -1.765574067831039429e-01 2.523655630648136139e-02 3.579508140683174133e-02 1.524645686149597168e-01 -1.114890947937965393e-01 -3.204610198736190796e-02 -2.102406322956085205e-02 -1.150975376367568970e-01 -1.465997006744146347e-02 -2.862693928182125092e-02 -1.462388485670089722e-01 -4.675735160708427429e-02 -1.076327115297317505e-01 2.703042030334472656e-01 1.987942010164260864e-01 -2.462580054998397827e-02 1.936506181955337524e-01 -4.149429872632026672e-02 -4.595050588250160217e-02 2.707888185977935791e-02 2.551440596580505371e-01
1.715034991502761841e-01 -1.933347433805465698e-01 1.538725495338439941e-01 2.702380716800689697e-01 4.719389975070953369e-01 1.056277230381965637e-01 -1.608452349901199341e-01 -4.425264522433280945e-02 -2.245754599571228027e-01 -1.156509593129158020e-01 9.277215600013732910e-02 -7.864923030138015747e-02 -4.433953389525413513e-02 -1.826455444097518921e-01 8.704668842256069183e-03 -2.823138833045959473e-01 -1.826781332492828369e-01 1.111148148775100708e-01 1.290674600750207901e-02 1.485122293233871460e-01 9.138669073581695557e-02 2.274061739444732666e-02 -5.207576602697372437e-02 1.106908544898033142e-01 -2.445683628320693970e-02 1.923854053020477295e-01 -1.914802789688110352e-01 1.987005621194839478e-01 1.213906519114971161e-02 -3.889732658863067627e-01 -1.517540309578180313e-02 1.545241028070449829e-01
2.467655949294567108e-02 -1.505492478609085083e-01 -1.749372035264968872e-01 1.172017604112625122e-01 1.523625850677490234e-01 -1.668316721916198730e-01 -1.684786565601825714e-02 -4.239391162991523743e-02 -5.077508091926574707e-02 4.789440706372261047e-02 2.200943790376186371e-02 -1.579401195049285889e-01 1.250830888748168945e-01 1.086517050862312317e-02 4.999092221260070801e-02 9.851752966642379761e-02 -2.238011062145233154e-01 9.081700444221496582e-02 1.846464574337005615e-01 -9.161489456892013550e-02 8.217526227235794067e-02 -4.536553621292114258e-01 -1.488501578569412231e-01 -8.856257796287536621e-02 4.955514669418334961e-01 -2.320755273103713989e-01 1.949355006217956543e-01 -1.382993906736373901e-01 -1.089648529887199402e-01 -2.926212549209594727e-01 -4.156553745269775391e-02 1.477342993021011353e-01
1.563766598701477051e-01 -1.385867446660995483e-01 2.515620589256286621e-01 3.109460473060607910e-01 -7.945549488067626953e-02 3.081391751766204834e-01 8.259297907352447510e-02 1.170180086046457291e-02 -1.280256658792495728e-01 4.581091925501823425e-02 -3.615044429898262024e-02 -2.424842864274978638e-01 5.611045286059379578e-02 6.969267874956130981e-02 9.812402725219726562e-02 -4.169217497110366821e-02 -1.021604239940643311e-01 -2.358590215444564819e-01 -1.169614493846893311e-01 -8.527546375989913940e-02 9.630496054887771606e-02 -2.134972810745239258e-01 7.207872346043586731e-03 -2.499931752681732178e-01 8.681744337081909180e-02 1.252154558897018433e-01 1.588815599679946899e-01 2.457858026027679443e-01 -5.274609103798866272e-02 5.959214176982641220e-04 -2.316212058067321777e-01 4.695292413234710693e-01
1.103403046727180481e-01 -1.661900132894515991e-01 7.552127540111541748e-02 -8.103767782449722290e-02 2.302590757608413696e-01 2.491170614957809448e-01 -3.130532428622245789e-02 1.334555745124816895e-01 -2.265862822532653809e-01 1.654080599546432495e-01 -1.104054898023605347e-01 1.458150297403335571e-01 2.614365145564079285e-02 -1.979301422834396362e-01 -3.377625485882163048e-03 -1.737122237682342529e-01 1.005674079060554504e-01 -8.963213860988616943e-02 -1.282310485839843750e-01 2.524125277996063232e-01 1.017754897475242615e-01 1.763570904731750488e-01 -1.402457058429718018e-01 -2.409497797489166260e-01 1.767707467079162598e-01 -9.666519612073898315e-02 -1.534813195466995239e-01 2.914420366287231445e-01 -1.439906954765319824e-01 -2.677252590656280518e-01 -1.268269717693328857e-01 3.959743380546569824e-01
-9.733040630817413330e-02 -2.819508612155914307e-01 -5.851632729172706604e-02 2.541407644748687744e-01 1.370882987976074219e-01 -8.736885339021682739e-02 -6.131722405552864075e-02 -9.775802493095397949e-02 -5.086395516991615295e-02 9.315812587738037109e-02 -1.143941842019557953e-02 -7.259532809257507324e-02 2.218671739101409912e-01 1.342025250196456909e-01 5.692940205335617065e-02 -5.510458722710609436e-03 -3.889208436012268066e-01 3.403500840067863464e-02 1.775327026844024658e-01 8.171480894088745117e-02 2.179453521966934204e-01 -3.381265401840209961e-01 8.700492978096008301e-02 -2.681238949298858643e-01 1.224549040198326111e-01 -2.142245471477508545e-01 2.249566316604614258e-01 -1.353485733270645142e-01 -7.840378582477569580e-02 -2.983072400093078613e-01 -5.301494151353836060e-02 2.375764548778533936e-01
1.257993280887603760e-01 -6.802113354206085205e-02 1.885119229555130005e-01 5.448365584015846252e-02 3.342805802822113037e-01 3.951362147927284241e-02 2.037611752748489380e-01 3.184991180896759033e-01 2.480823397636413574e-01 5.832830443978309631e-02 -2.342692017555236816e-01 -6.532317399978637695e-02 -6.308544427156448364e-02 1.493459846824407578e-02 1.394422538578510284e-02 1.887530386447906494e-01 -8.204985409975051880e-02 -1.539581418037414551e-01 1.628977805376052856e-02 -1.002340242266654968e-01 5.671351030468940735e-02 -1.185496971011161804e-01 -7.496834546327590942e-02 -2.741082310676574707e-01 2.775651812553405762e-01 3.195210918784141541e-02 1.392486691474914551e-01 1.229716539382934570e-01 -1.002305070869624615e-03 -4.369314312934875488e-01 2.491262853145599365e-01 1.278006732463836670e-01
1.111340895295143127e-01 7.712960243225097656e-02 -6.569862365722656250e-02 2.000891566276550293e-01 -5.775717273354530334e-02 -3.064458370208740234e-01 -1.653365790843963623e-01 -1.746612936258316040e-01 1.213686540722846985e-02 3.828899934887886047e-02 -2.650681436061859131e-01 -1.420702338218688965e-01 4.160027205944061279e-02 1.066871210932731628e-01 -1.927543431520462036e-01 -8.119651675224304199e-02 -1.326636504381895065e-02 2.305263727903366089e-01 1.935034245252609253e-01 1.561477929353713989e-01 4.694890975952148438e-02 -2.088482081890106201e-01 -3.973108902573585510e-02 -3.474524617195129395e-01 9.764673560857772827e-02 2.318943589925765991e-01 -1.401271820068359375e-01 3.746719062328338623e-01 -3.873996064066886902e-02 -3.143661916255950928e-01 7.363420724868774414e-02 1.449175626039505005e-01
-5.922093614935874939e-02 -2.699634134769439697e-01 -9.928140044212341309e-02 -2.212710492312908173e-02 4.479043483734130859e-01 1.968350559473037720e-01 9.487417526543140411e-03 8.428092300891876221e-02 -3.355814144015312195e-02 -1.802629977464675903e-01 -1.630630046129226685e-01 -3.224628567695617676e-01 3.505099564790725708e-02 4.537169635295867920e-02 -6.278842687606811523e-02 1.020895689725875854e-01 -5.849712714552879333e-02 7.121475785970687866e-02 7.454738020896911621e-02 1.012475043535232544e-01 1.116196289658546448e-01 -2.698233723640441895e-01 -1.448142230510711670e-01 -2.258561253547668457e-01 8.520659804344177246e-02 -1.224377541802823544e-03 -4.627692699432373047e-01 8.238569647073745728e-02 7.857225835323333740e-02 -4.562877118587493896e-02 9.755799919366836548e-02 2.394595593214035034e-01
-5.091043934226036072e-02 1.950438916683197021e-01 1.227957829833030701e-01 -8.842132985591888428e-02 3.089250028133392334e-01 -2.276601642370223999e-01 -1.337959319353103638e-01 -1.625680029392242432e-01 -3.329302370548248291e-01 7.439488079398870468e-03 -1.712696850299835205e-01 -7.220355793833732605e-03 -4.851784929633140564e-02 3.048879466950893402e-02 -1.811233609914779663e-01 -9.697378426790237427e-02 -6.279591470956802368e-02 -3.474020957946777344e-01 -1.012532934546470642e-01 5.730876699090003967e-02 1.955290585756301880e-01 -2.146880477666854858e-01 -2.235836535692214966e-01 -3.061060905456542969e-01 4.236828535795211792e-02 -2.042842805385589600e-01 1.930602476932108402e-03 1.276660859584808350e-01 -1.699649542570114136e-01 -1.047605052590370178e-01 2.457611709833145142e-01 1.811819225549697876e-01
1.560013890266418457e-01 -2.427735179662704468e-01 2.417145110666751862e-02 8.139467798173427582e-03 3.399272561073303223e-01 -1.281042303889989853e-02 -4.532058537006378174e-02 -7.852302491664886475e-02 1.482244729995727539e-01 1.106676459312438965e-01 -2.902178168296813965e-01 4.287550970911979675e-02 1.620675176382064819e-01 -1.900816559791564941e-01 -7.778642699122428894e-03 1.707889139652252197e-01 -1.661736518144607544e-01 -1.089018434286117554e-01 -9.690790623426437378e-02 -9.832908958196640015e-02 -1.291197538375854492e-01 -3.561015129089355469e-01 -1.710679829120635986e-01 -1.689861863851547241e-01 2.321891635656356812e-01 -3.973732143640518188e-02 -2.183349337428808212e-03 8.815034478902816772e-02 2.242378294467926025e-01 -4.192064702510833740e-01 -9.198015555739402771e-03 1.761518418788909912e-01
5.531449615955352783e-02 -1.626414507627487183e-01 6.963786482810974121e-02 4.365554451942443848e-01 1.810232102870941162e-01 1.789952814579010010e-02 -1.755140274763107300e-01 2.683481574058532715e-01 7.010952383279800415e-02 -8.826262503862380981e-02 -8.999229967594146729e-02 -3.000343143939971924e-01 2.054939121007919312e-01 1.130167543888092041e-01 -2.075376510620117188e-01 7.049240916967391968e-02 -2.923846542835235596e-01 -6.935536116361618042e-02 -2.441611140966415405e-02 2.366328686475753784e-01 -3.797132894396781921e-02 -6.087696552276611328e-02 1.841352581977844238e-01 -1.560118198394775391e-01 2.740321457386016846e-01 6.249018758535385132e-02 -1.621533334255218506e-01 -3.402346000075340271e-02 1.084418967366218567e-01 -4.419061169028282166e-02 -1.363952308893203735e-01 2.761092782020568848e-01
8.604893088340759277e-02 -4.151592776179313660e-02 8.609307557344436646e-02 6.618402153253555298e-02 1.261526644229888916e-01 -1.413591951131820679e-01 -2.040539681911468506e-01 -6.173968780785799026e-03 2.183827012777328491e-01 -1.107187569141387939e-01 -4.500693641602993011e-03 -1.650171577930450439e-01 9.822196513414382935e-02 -2.525806985795497894e-02 -2.618757188320159912e-01 -1.658842898905277252e-03 -4.787315130233764648e-01 -2.018761932849884033e-01 8.062902837991714478e-02 1.803151518106460571e-01 8.831935375928878784e-02 -5.198478102684020996e-01 6.796124577522277832e-02 3.240812197327613831e-02 5.140046030282974243e-02 1.828171196393668652e-03 1.994506567716598511e-01 -4.217077046632766724e-02 -4.250564053654670715e-02 -1.741929501295089722e-01 1.379686146974563599e-01 2.176826894283294678e-01
1.026469469070434570e-01 -2.261517941951751709e-01 -1.165710985660552979e-01 3.429547250270843506e-01 3.929403722286224365e-01 -7.666944712400436401e-02 1.579226367175579071e-02 8.582457154989242554e-02 6.004947423934936523e-02 -2.590173780918121338e-01 4.072201251983642578e-02 -2.762679159641265869e-01 5.094534158706665039e-02 1.865399181842803955e-01 -4.211938679218292236e-01 -2.924394607543945312e-01 5.580104142427444458e-02 1.515604555606842041e-01 -6.281449645757675171e-02 1.493515968322753906e-01 -4.976576194167137146e-02 5.688723176717758179e-03 -1.361966580152511597e-01 -9.740457683801651001e-02 1.213619858026504517e-01 4.686589911580085754e-02 1.190597712993621826e-01 1.598475277423858643e-01 -1.641848683357238770e-01 6.623058766126632690e-02 -8.901116251945495605e-02 1.068690940737724304e-01
1.496817916631698608e-01 -2.765364944934844971e-01 -1.398373991250991821e-01 -2.180432826280593872e-01 -7.557595521211624146e-02 -1.198279857635498047e-01 -1.172056719660758972e-01 -7.189246267080307007e-02 -1.349619626998901367e-01 -1.480448544025421143e-01 -2.772141695022583008e-01 -2.049797773361206055e-01 1.230868399143218994e-01 -8.192407898604869843e-03 -1.679318994283676147e-01 -2.255765721201896667e-02 1.411684304475784302e-01 4.450155049562454224e-02 1.167103499174118042e-01 1.304064989089965820e-01 -6.600058823823928833e-02 -3.341194391250610352e-01 -2.311791330575942993e-01 -1.519247740507125854e-01 1.170833557844161987e-01 5.926728248596191406e-02 1.536109251901507378e-03 2.522144019603729248e-01 -1.813427805900573730e-01 -2.925651669502258301e-01 1.844526827335357666e-01 3.372457325458526611e-01
1.051788702607154846e-01 -1.617622673511505127e-01 -4.984714090824127197e-02 1.867962032556533813e-01 3.190773725509643555e-01 1.637960225343704224e-01 -1.349727213382720947e-01 1.072973608970642090e-01 4.075286444276571274e-03 -6.741507351398468018e-02 -1.524251699447631836e-01 -1.383946649730205536e-02 1.660414338111877441e-01 2.009286433458328247e-01 -1.535039842128753662e-01 7.843022793531417847e-02 2.165128588676452637e-01 1.462182253599166870e-01 2.673833072185516357e-01 1.510009169578552246e-01 1.356172859668731689e-01 3.176796436309814453e-02 -1.566962450742721558e-01 5.680102389305830002e-03 -6.011429056525230408e-02 1.416523158550262451e-01 -1.733646243810653687e-01 2.194997854530811310e-02 -2.002703547477722168e-01 -5.239506363868713379e-01 -1.155886873602867126e-01 2.294134646654129028e-01
9.321071952581405640e-02 -6.004245579242706299e-02 2.309325896203517914e-02 4.612867832183837891e-01 1.625407487154006958e-01 3.327924609184265137e-01 -3.096367977559566498e-02 -1.381220519542694092e-01 -2.190582603216171265e-01 -2.673363685607910156e-01 -3.539368510246276855e-01 -1.208151057362556458e-01 -2.409171313047409058e-02 6.854727864265441895e-02 -2.257586456835269928e-02 -5.576679855585098267e-02 -1.682003140449523926e-01 -1.489199995994567871e-01 -3.328802809119224548e-02 1.394762843847274780e-01 1.790124177932739258e-02 -2.893456816673278809e-01 5.055055022239685059e-02 -1.500599086284637451e-01 6.503237038850784302e-02 5.592693760991096497e-02 4.746029898524284363e-02 1.562530398368835449e-01 -1.919591054320335388e-02 -2.840667366981506348e-01 -2.313886880874633789e-01 1.367744337767362595e-02
1.921442747116088867e-01 -1.015897989273071289e-01 -1.494411230087280273e-01 1.115479134023189545e-02 9.921747446060180664e-02 -3.101280927658081055e-01 1.312087327241897583e-01 6.320118904113769531e-02 -9.334071725606918335e-02 -1.382336765527725220e-01 2.205919846892356873e-02 1.084228008985519409e-01 1.641543582081794739e-03 -1.319897919893264771e-01 -5.817805603146553040e-02 -1.463199220597743988e-02 -2.748169302940368652e-01 -2.576974332332611084e-01 2.824170589447021484e-01 5.823801085352897644e-02 -6.479606032371520996e-02 -2.303999960422515869e-01 -2.626701891422271729e-01 -1.928541958332061768e-01 7.247758656740188599e-02 -1.016911268234252930e-01 -8.128563314676284790e-02 2.417730093002319336e-01 -1.843441426753997803e-01 2.012662030756473541e-02 -1.615469753742218018e-01 4.607472121715545654e-01
1.375971138477325439e-01 -2.794571816921234131e-01 2.105254866182804108e-02 1.296281665563583374e-01 -3.067544288933277130e-02 -1.422143131494522095e-01 4.597787279635667801e-03 -4.704806581139564514e-02 -1.415443867444992065e-01 1.134617477655410767e-01 -1.219319477677345276e-01 2.339483425021171570e-02 1.694575995206832886e-01 2.937223613262176514e-01 1.543911397457122803e-01 7.074084132909774780e-03 -2.258061766624450684e-01 -1.117513701319694519e-01 3.063756823539733887e-01 2.010702788829803467e-01 2.084979973733425140e-02 -1.428415477275848389e-01 -1.869166269898414612e-02 -2.946359813213348389e-01 1.817487329244613647e-01 9.842482954263687134e-02 2.150786817073822021e-01 -2.999913704115897417e-04 -4.064684733748435974e-02 -3.182995319366455078e-01 -1.984183490276336670e-01 3.715363740921020508e-01
2.485320866107940674e-01 8.300275355577468872e-02 5.504702031612396240e-02 6.517149507999420166e-02 5.546718835830688477e-01 4.929914698004722595e-02 -1.950293928384780884e-01 8.906332403421401978e-02 4.311245679855346680e-02 2.492753267288208008e-01 1.019777506589889526e-01 -2.543648779392242432e-01 -4.187125340104103088e-02 5.068475008010864258e-02 -1.826751381158828735e-01 1.981309801340103149e-01 -8.601432293653488159e-02 4.457258060574531555e-02 -1.453001750633120537e-03 2.290396988391876221e-01 7.712247967720031738e-02 -4.933454096317291260e-02 -1.250431984663009644e-01 -2.979798614978790283e-01 1.447355467826128006e-02 -1.781703233718872070e-01 4.020366072654724121e-02 -1.986024901270866394e-02 -3.475107252597808838e-01 -1.041780859231948853e-01 8.565109223127365112e-02 6.621947139501571655e-02
2.012490630149841309e-01 -2.158830165863037109e-01 -1.214073598384857178e-01 -1.217324957251548767e-01 -1.537296622991561890e-01 -1.074588969349861145e-01 3.386831609532237053e-03 2.075498364865779877e-02 -5.063532665371894836e-02 -1.165820434689521790e-01 -2.554989457130432129e-01 -2.046715319156646729e-01 -4.024532437324523926e-02 1.449294686317443848e-01 -2.500227093696594238e-01 -8.246691524982452393e-02 2.161073833703994751e-01 -3.439279273152351379e-02 9.535323083400726318e-02 1.535106152296066284e-01 -8.194420486688613892e-02 -2.831825613975524902e-01 -1.389995366334915161e-01 -2.038804590702056885e-01 3.373720645904541016e-01 -1.092015951871871948e-02 4.219933412969112396e-03 2.183135598897933960e-01 -2.005807906389236450e-01 -8.390955626964569092e-02 1.918961256742477417e-01 3.979908525943756104e-01
-5.861250683665275574e-02 -9.570690244436264038e-02 3.124968707561492920e-01 -1.050385273993015289e-02 2.500749826431274414e-01 1.424672007560729980e-01 -1.309262067079544067e-01 1.561486441642045975e-02 7.533834874629974365e-02 1.631270349025726318e-01 5.296345427632331848e-02 6.248854100704193115e-02 -1.786066144704818726e-01 -6.541657447814941406e-02 1.898399591445922852e-01 -1.202968657016754150e-01 -1.351162791252136230e-02 -1.218905020505189896e-02 3.618115484714508057e-01 6.808762997388839722e-02 1.663073003292083740e-01 -1.763562709093093872e-01 -2.323870658874511719e-01 -4.246196448802947998e-01 -7.156052440404891968e-02 -1.138386055827140808e-01 -7.232735306024551392e-02 2.305125743150711060e-01 3.775370714720338583e-04 -1.500196009874343872e-01 -2.069926708936691284e-01 3.049500286579132080e-01
-2.094989083707332611e-02 4.366010800004005432e-02 -1.789208501577377319e-02 -1.549510983750224113e-03 2.946192920207977295e-01 1.087002381682395935e-01 -4.305709153413772583e-02 9.675576537847518921e-02 -4.077179357409477234e-02 -7.329138368368148804e-02 7.347652222961187363e-03 -2.635675668716430664e-01 -8.903412520885467529e-02 1.000597253441810608e-01 -1.672795265913009644e-01 -2.159173041582107544e-01 2.116848826408386230e-01 -1.608122736215591431e-01 -7.789366692304611206e-02 -4.447089880704879761e-02 2.005935162305831909e-01 -8.175595849752426147e-02 -1.701507121324539185e-01 -4.814100861549377441e-01 -1.486205756664276123e-01 -1.055767610669136047e-01 1.113604605197906494e-01 2.024940103292465210e-01 -2.647100249305367470e-03 -4.664037227630615234e-01 -7.818004488945007324e-02 1.475363075733184814e-01
1.781236529350280762e-01 2.617880702018737793e-01 2.863385677337646484e-01 9.597744792699813843e-02 2.074343562126159668e-01 1.058599576354026794e-01 1.229395493865013123e-01 -1.008492037653923035e-01 -3.809879720211029053e-02 -7.090991735458374023e-02 -1.345924884080886841e-01 4.344674199819564819e-02 -1.217398792505264282e-01 -1.267152577638626099e-01 1.251241564750671387e-01 -1.435276418924331665e-01 -2.022933214902877808e-01 -2.251313030719757080e-01 -2.305932343006134033e-01 1.996174454689025879e-01 1.261145472526550293e-01 -3.532193005084991455e-01 -2.082719802856445312e-01 -2.814002335071563721e-01 -1.988959871232509613e-02 1.536705642938613892e-01 2.481670826673507690e-01 1.939149796962738037e-01 5.794575437903404236e-02 -9.014147520065307617e-02 2.006711065769195557e-01 1.122051626443862915e-01
-4.637210443615913391e-02 -2.175457775592803955e-01 6.877352483570575714e-03 4.979022145271301270e-01 1.714529693126678467e-01 1.529034227132797241e-01 -4.851184040307998657e-02 -8.598480373620986938e-02 -1.356768459081649780e-01 -3.248247206211090088e-01 -1.015977710485458374e-01 -2.481858283281326294e-01 8.533944934606552124e-02 4.487671330571174622e-02 -1.825315691530704498e-02 9.712700545787811279e-02 -9.998161345720291138e-02 -1.489187777042388916e-01 -2.658814191818237305e-02 1.732410341501235962e-01 6.312314420938491821e-02 -1.933806985616683960e-01 2.084844931960105896e-02 -1.919201016426086426e-01 6.575965881347656250e-02 2.251771092414855957e-02 4.385762289166450500e-02 2.190139293670654297e-01 -3.156399354338645935e-02 -4.033581316471099854e-01 -2.523568570613861084e-01 3.879550099372863770e-02
6.849512923508882523e-03 -2.333389371633529663e-01 -6.643020361661911011e-02 -2.942791283130645752e-01 2.896002829074859619e-01 8.580234134569764137e-04 1.181101948022842407e-01 2.406371757388114929e-02 -1.517636328935623169e-02 -2.206103652715682983e-01 -1.534186769276857376e-02 8.744531869888305664e-02 3.540203571319580078e-01 -1.219871491193771362e-01 -2.278698235750198364e-01 -2.603329718112945557e-01 -1.928172409534454346e-01 -1.506903022527694702e-01 -4.587364196777343750e-02 2.582994997501373291e-01 7.273057848215103149e-02 -1.472641229629516602e-01 -7.487673312425613403e-02 -2.411830425262451172e-01 1.524019539356231689e-01 -1.597075760364532471e-01 -6.954524666070938110e-02 -6.334519386291503906e-02 -9.580515325069427490e-02 -2.691819369792938232e-01 -7.414834201335906982e-02 2.742725014686584473e-01
6.041312590241432190e-02 -8.996964246034622192e-02 1.575972884893417358e-01 3.441542983055114746e-01 3.701072335243225098e-01 2.184600010514259338e-02 -3.106698207557201385e-02 1.835121214389801025e-01 -1.998735368251800537e-01 -2.552430629730224609e-01 2.537988498806953430e-02 -2.985698282718658447e-01 1.552679389715194702e-01 -1.104534715414047241e-01 -6.705085933208465576e-02 9.541974961757659912e-02 -6.590948998928070068e-02 9.860490262508392334e-02 -3.157749772071838379e-01 3.322063982486724854e-01 6.658555567264556885e-02 -5.803758278489112854e-03 9.752374142408370972e-02 -1.056168824434280396e-01 1.159084811806678772e-01 8.585444837808609009e-02 -2.185628414154052734e-01 2.874551527202129364e-02 -1.694814413785934448e-01 -2.261910438537597656e-01 -7.016436755657196045e-02 1.568332463502883911e-01
2.556042969226837158e-01 -6.728876847773790359e-03 -8.909256756305694580e-02 1.777494102716445923e-01 -4.409521818161010742e-02 2.713372707366943359e-01 1.625386811792850494e-02 -1.823232769966125488e-01 6.396181136369705200e-02 4.919799976050853729e-03 -1.163802817463874817e-01 -8.572259545326232910e-02 3.430542051792144775e-01 1.825166940689086914e-01 -3.111290037631988525e-01 1.022574901580810547e-01 -3.387559354305267334e-01 7.417786121368408203e-02 2.135258354246616364e-02 6.590838730335235596e-02 2.163355350494384766e-01 -7.031003478914499283e-03 -3.377436697483062744e-01 -1.692584306001663208e-01 1.986254006624221802e-01 1.439858675003051758e-01 1.476734131574630737e-01 1.347887963056564331e-01 6.642082333564758301e-02 -7.503305375576019287e-02 2.720571160316467285e-01 -6.250140070915222168e-02
-1.089124307036399841e-01 -3.768573328852653503e-02 2.128694057464599609e-01 2.333310618996620178e-02 1.302272975444793701e-01 -9.303759038448333740e-02 5.265673622488975525e-02 -6.452707573771476746e-03 -2.404446005821228027e-01 8.465465903282165527e-02 -5.793258175253868103e-02 4.695432260632514954e-02 5.113449413329362869e-03 1.104758381843566895e-01 -3.188144862651824951e-01 -9.134840220212936401e-02 -3.128088116645812988e-01 -4.786829054355621338e-01 1.471371948719024658e-01 8.482111990451812744e-02 -9.956987947225570679e-02 -2.189779728651046753e-01 -3.302002251148223877e-01 -9.028058499097824097e-02 1.768966615200042725e-01 2.529828622937202454e-02 2.734204567968845367e-02 1.946761459112167358e-01 -1.367083936929702759e-01 -2.016303390264511108e-01 -1.605433523654937744e-01 1.819216459989547729e-01
7.372169941663742065e-02 -1.305999755859375000e-01 -5.008623749017715454e-02 3.116428256034851074e-01 1.801313273608684540e-02 -1.810341328382492065e-01 -1.194239631295204163e-01 -3.414024412631988525e-02 -1.211824715137481689e-01 2.475105971097946167e-01 -1.424306333065032959e-01 -1.361939758062362671e-01 2.910611331462860107e-01 1.851489245891571045e-01 -7.311993837356567383e-02 -2.026687115430831909e-01 -2.297593057155609131e-01 -1.104135289788246155e-01 9.247992932796478271e-02 -7.849046029150485992e-03 2.016553133726119995e-01 -2.568376362323760986e-01 4.414267092943191528e-02 -4.420535266399383545e-02 4.315443336963653564e-01 -1.580692678689956665e-01 -1.296866238117218018e-01 -1.431492418050765991e-01 4.606452584266662598e-02 -2.659312784671783447e-01 1.514047831296920776e-01 1.439944505691528320e-01
2.760850824415683746e-02 -7.913324981927871704e-02 2.424692809581756592e-01 -1.104698777198791504e-01 1.578529030084609985e-01 -7.920453697443008423e-02 -2.562054665759205818e-03 -1.573275178670883179e-01 -1.082210689783096313e-01 6.030861660838127136e-02 -1.355028301477432251e-01 -5.200323089957237244e-02 -5.535655841231346130e-02 2.231363058090209961e-01 -2.119636982679367065e-01 -2.340472638607025146e-01 -1.194711178541183472e-01 2.652791738510131836e-01 -1.226923093199729919e-01 3.561089336872100830e-01 2.299905121326446533e-01 -2.054434716701507568e-01 -3.507830202579498291e-01 -1.002894043922424316e-01 9.079908579587936401e-02 -1.437457054853439331e-01 -1.070374697446823120e-01 -8.966985344886779785e-02 -3.533123731613159180e-01 -1.832354366779327393e-01 -6.423785537481307983e-02 1.067574769258499146e-01
8.914215862751007080e-02 -1.413351595401763916e-01 -1.041887030005455017e-01 4.233673214912414551e-02 3.366856276988983154e-01 -1.515714526176452637e-01 -6.236472353339195251e-02 -1.784433871507644653e-01 1.101208850741386414e-01 9.407166391611099243e-02 -2.175393253564834595e-01 3.043936789035797119e-01 2.725430428981781006e-01 8.279068022966384888e-02 -1.618817895650863647e-01 -1.365158557891845703e-01 -8.660213649272918701e-02 -1.545089334249496460e-01 -3.021976351737976074e-02 8.617095649242401123e-02 -8.699681609869003296e-02 -2.850494384765625000e-01 -3.179139792919158936e-01 -2.699678838253021240e-01 -1.071380153298377991e-01 1.299017965793609619e-01 7.968339323997497559e-02 -1.380912363529205322e-01 -1.173469126224517822e-01 -2.947815954685211182e-01 2.046777866780757904e-02 2.075919359922409058e-01
-7.748454809188842773e-03 -1.842887550592422485e-01 2.267672121524810791e-01 -2.297321856021881104e-01 -2.563227340579032898e-02 -3.633939847350120544e-02 5.458103865385055542e-02 2.718168497085571289e-01 -1.764914989471435547e-01 -8.473864197731018066e-02 -1.875385940074920654e-01 1.196696888655424118e-02 2.148168683052062988e-01 6.940962374210357666e-02 -4.057966917753219604e-02 -1.213346198201179504e-01 -2.439085245132446289e-01 5.145002901554107666e-02 -3.719589486718177795e-02 1.675565689802169800e-01 2.650068141520023346e-02 -3.636691272258758545e-01 -1.420038193464279175e-01 -3.672163486480712891e-01 3.460631966590881348e-01 -3.331929445266723633e-02 5.859972536563873291e-02 -1.000027805566787720e-01 -2.682199887931346893e-02 -2.740861475467681885e-01 1.916137784719467163e-01 1.246167942881584167e-01
1.601398587226867676e-01 -1.843058969825506210e-03 1.332330703735351562e-02 1.085461080074310303e-01 4.225880801677703857e-01 2.140651643276214600e-01 -1.111800596117973328e-02 4.395878687500953674e-02 -7.735934108495712280e-02 -4.158845916390419006e-02 -1.620194315910339355e-01 2.859440818428993225e-02 -1.944163627922534943e-02 -2.410457879304885864e-01 1.990233808755874634e-01 2.035253643989562988e-01 -2.161070406436920166e-01 -2.834947407245635986e-01 -9.117078036069869995e-02 4.365521669387817383e-02 4.464102387428283691e-01 2.113420516252517700e-02 -1.048438772559165955e-01 -1.039196997880935669e-01 1.165581643581390381e-01 -6.466591358184814453e-02 -3.942511230707168579e-02 2.938951253890991211e-01 -2.427250593900680542e-01 -8.823518641293048859e-03 9.833402186632156372e-02 1.687215417623519897e-01
1.440772116184234619e-01 7.027596235275268555e-02 8.313268423080444336e-02 1.519669443368911743e-01 6.684673577547073364e-02 1.379809677600860596e-01 -1.991506665945053101e-01 2.005409747362136841e-01 1.003624349832534790e-01 8.020256459712982178e-02 1.046040356159210205e-01 2.890733182430267334e-01 1.181461885571479797e-01 1.068171337246894836e-01 -2.034265846014022827e-01 -6.601379066705703735e-02 -1.352042108774185181e-01 -2.109911441802978516e-01 7.464268058538436890e-02 3.822899162769317627e-01 1.480172425508499146e-01 -2.176496088504791260e-01 -8.949190378189086914e-02 1.788687147200107574e-02 3.312330245971679688e-01 -1.034243553876876831e-01 1.963019669055938721e-01 1.935828328132629395e-01 1.686190664768218994e-01 -1.372315734624862671e-01 7.179013919085264206e-03 3.506183624267578125e-01
1.467094272375106812e-01 -3.689275681972503662e-01 7.568728923797607422e-02 3.097568452358245850e-02 3.396514952182769775e-01 2.878719195723533630e-02 3.755778074264526367e-02 2.541002035140991211e-01 -6.177949905395507812e-02 -1.710862070322036743e-01 -1.711418181657791138e-01 -3.398714959621429443e-01 1.895260959863662720e-01 1.158878952264785767e-01 -1.086787283420562744e-01 9.620556980371475220e-02 -3.296700119972229004e-01 1.214667409658432007e-01 5.445057153701782227e-02 2.626709342002868652e-01 -3.852916881442070007e-02 -1.571104228496551514e-01 -6.875480711460113525e-02 3.060167841613292694e-02 4.691491369158029556e-03 2.232038080692291260e-01 -2.146617919206619263e-01 5.404303222894668579e-02 1.291992366313934326e-01 2.122196927666664124e-02 4.695090278983116150e-02 2.445131540298461914e-01
8.596800267696380615e-02 -1.444520205259323120e-01 6.952911615371704102e-02 1.599379070103168488e-02 1.410608440637588501e-01 3.627075254917144775e-02 -1.270290762186050415e-01 1.198526844382286072e-01 5.374398827552795410e-02 3.534388840198516846e-01 2.939485311508178711e-01 2.402385473251342773e-01 1.915797293186187744e-01 1.363782584667205811e-01 -2.605446875095367432e-01 -5.851150304079055786e-02 -1.080580055713653564e-01 -3.999333456158638000e-02 1.799977123737335205e-01 2.952725887298583984e-01 1.135746017098426819e-01 -2.255050837993621826e-01 -1.029642671346664429e-01 -2.280479669570922852e-01 8.665724843740463257e-02 5.322344228625297546e-02 1.931678801774978638e-01 1.270189434289932251e-01 1.696794927120208740e-01 -2.758115530014038086e-01 1.208510398864746094e-01 2.718883156776428223e-01
-1.109414268285036087e-02 -1.060424372553825378e-01 -1.267741769552230835e-01 2.379481494426727295e-01 7.546426355838775635e-02 -6.401728838682174683e-02 2.778613194823265076e-02 3.724422678351402283e-02 1.118760555982589722e-01 1.294164210557937622e-01 4.683033749461174011e-02 -1.390385925769805908e-01 1.965032070875167847e-01 2.548063993453979492e-01 -2.025064080953598022e-02 -1.421733796596527100e-01 -2.629882395267486572e-01 -3.439637273550033569e-02 -2.234998974017798901e-04 1.263381540775299072e-02 1.960077434778213501e-01 -5.193585753440856934e-01 -1.731008850038051605e-02 -1.775991022586822510e-01 2.617777884006500244e-01 -1.381084322929382324e-01 1.508153676986694336e-01 -1.070723310112953186e-01 -9.313215315341949463e-02 -4.126721918582916260e-01 -1.034960672259330750e-01 8.391683548688888550e-02
1.456687040627002716e-02 -1.033327728509902954e-01 3.313229382038116455e-01 4.608902335166931152e-01 8.162774145603179932e-02 1.027948632836341858e-01 -9.675168991088867188e-02 -2.235186472535133362e-02 -7.792839407920837402e-02 -3.103368282318115234e-01 -2.963177859783172607e-01 -1.733170300722122192e-01 -4.949039220809936523e-02 1.115944515913724899e-02 5.893315747380256653e-02 -5.328768491744995117e-02 5.099989846348762512e-02 -1.739354133605957031e-01 2.468860521912574768e-02 3.132715821266174316e-03 -4.845682159066200256e-02 -4.117447137832641602e-01 -8.749432861804962158e-02 -3.927940875291824341e-02 2.127021104097366333e-01 1.248264685273170471e-01 -1.140898540616035461e-01 1.544783264398574829e-01 -6.332428008317947388e-02 -2.728121578693389893e-01 -7.449220120906829834e-02 1.202933639287948608e-01
2.435298413038253784e-01 -1.586910039186477661e-01 -6.276356428861618042e-02 1.753893047571182251e-01 3.505138680338859558e-02 -1.657878160476684570e-01 1.047955080866813660e-01 -2.982267178595066071e-02 5.740258470177650452e-02 1.659271772950887680e-03 -5.070908740162849426e-02 2.933742944151163101e-03 3.588286638259887695e-01 1.833730936050415039e-02 -2.092872709035873413e-01 1.419192552566528320e-01 -2.206070423126220703e-01 -4.160807281732559204e-02 -1.072104498744010925e-01 3.360338509082794189e-02 1.857720911502838135e-01 -6.105024740099906921e-02 -1.903317570686340332e-01 -2.610414326190948486e-01 -9.802181273698806763e-03 -1.369095593690872192e-01 4.276006817817687988e-01 2.778182029724121094e-01 -9.217654168605804443e-02 -3.402483165264129639e-01 1.793440431356430054e-01 1.962764561176300049e-02
-5.119916424155235291e-02 -2.998192608356475830e-01 -9.727194160223007202e-02 2.019504904747009277e-01 1.203252524137496948e-01 -1.270095258951187134e-01 -2.310049831867218018e-01 -1.946393251419067383e-01 -1.869665086269378662e-02 -4.472391679883003235e-03 -6.983765214681625366e-02 3.239354491233825684e-02 2.008700743317604065e-02 1.416439712047576904e-01 -1.351265162229537964e-01 -8.061045408248901367e-02 -4.459723532199859619e-01 -2.191874533891677856e-01 3.444838151335716248e-02 1.422120630741119385e-01 1.901306807994842529e-01 -3.431748747825622559e-01 3.169897571206092834e-02 -2.569154500961303711e-01 -4.178792610764503479e-02 -1.748192608356475830e-01 8.250653743743896484e-02 -1.255874186754226685e-01 -1.175979897379875183e-01 -2.968942523002624512e-01 1.397056430578231812e-01 1.349403560161590576e-01
1.280436664819717407e-01 5.400745570659637451e-02 -2.356729703024029732e-03 1.375822871923446655e-01 4.106311202049255371e-01 1.323474049568176270e-01 -7.972088642418384552e-03 1.075018849223852158e-02 -9.443560987710952759e-02 1.849577724933624268e-01 -5.648736841976642609e-03 -1.400304287672042847e-01 6.939124315977096558e-02 3.278020620346069336e-01 2.180708199739456177e-01 1.847950220108032227e-01 -2.288033217191696167e-01 -2.994118630886077881e-02 2.040042430162429810e-01 -1.821582615375518799e-01 5.545744672417640686e-02 -1.127072423696517944e-01 -1.520493924617767334e-01 3.418220579624176025e-02 9.578365087509155273e-02 3.948659077286720276e-02 -5.033619329333305359e-02 6.754227727651596069e-02 -3.270983397960662842e-01 -2.830022573471069336e-01 1.392827630043029785e-01 3.553505837917327881e-01
2.233648300170898438e-01 -2.257219851016998291e-01 7.625003904104232788e-02 -1.916934698820114136e-01 2.114236503839492798e-01 3.438310697674751282e-02 -1.011915802955627441e-01 2.027443349361419678e-01 -2.899525761604309082e-01 -1.041185855865478516e-01 -1.577899456024169922e-01 7.758297771215438843e-02 2.311143875122070312e-01 -1.791353523731231689e-01 -2.135526239871978760e-01 -9.632639586925506592e-02 -2.842857241630554199e-01 4.023063182830810547e-02 1.072047948837280273e-01 1.521544158458709717e-01 -7.151583582162857056e-02 -3.405413031578063965e-01 -2.002436816692352295e-01 1.117121726274490356e-01 1.155859082937240601e-01 -1.733109205961227417e-01 -7.974309474229812622e-02 1.440611183643341064e-01 -1.332776993513107300e-01 -2.870791554450988770e-01 -5.276775360107421875e-02 1.701215207576751709e-01
1.980787217617034912e-01 -1.500992625951766968e-01 3.394381403923034668e-01 3.168500065803527832e-01 3.520668447017669678e-01 9.949526935815811157e-02 -1.861828565597534180e-01 -1.525600440800189972e-02 -2.958889901638031006e-01 -2.868465483188629150e-01 1.147170364856719971e-01 -1.397172212600708008e-01 8.884388208389282227e-02 -3.952869772911071777e-02 -2.888339571654796600e-02 -9.745668619871139526e-03 -7.490065693855285645e-02 2.619059383869171143e-01 -1.224580183625221252e-01 2.428327202796936035e-01 1.772206723690032959e-01 -5.644540488719940186e-02 1.123233884572982788e-01 -7.821056246757507324e-02 4.529204964637756348e-02 8.359263092279434204e-02 -1.103346720337867737e-01 1.052907630801200867e-01 -1.394187211990356445e-01 -2.580008804798126221e-01 -1.051216796040534973e-01 1.006579995155334473e-01
1.868383437395095825e-01 -3.406987786293029785e-01 7.714275270700454712e-02 4.862375929951667786e-02 -7.201680541038513184e-02 1.962580680847167969e-01 7.143887877464294434e-02 -2.475604563951492310e-01 2.179022580385208130e-01 -1.503842920064926147e-01 -5.102712288498878479e-02 -3.060593307018280029e-01 -8.331257849931716919e-02 -6.907963007688522339e-02 -8.664634078741073608e-02 -2.499233782291412354e-01 -2.137941867113113403e-01 -1.296128779649734497e-01 -9.549109265208244324e-03 1.129218488931655884e-01 2.547274827957153320e-01 -1.363810524344444275e-02 -1.663824021816253662e-01 -3.933261334896087646e-01 1.428263485431671143e-01 1.104620546102523804e-01 -5.656988173723220825e-02 2.407828122377395630e-01 -1.795494742691516876e-02 1.609196327626705170e-02 6.892403215169906616e-02 2.462352365255355835e-01
-1.888182014226913452e-01 -1.034432277083396912e-01 7.494061440229415894e-02 -3.440726920962333679e-02 1.144500002264976501e-01 2.044167369604110718e-01 2.691157758235931396e-01 -6.974072754383087158e-02 1.317975670099258423e-01 1.599517017602920532e-01 1.116035580635070801e-01 -1.660836488008499146e-02 1.957893669605255127e-01 -2.251032181084156036e-02 -2.634209953248500824e-02 9.738159179687500000e-02 -2.155911363661289215e-02 -4.124765098094940186e-02 -1.143713444471359253e-01 4.502506256103515625e-01 2.030583024024963379e-01 -3.410149812698364258e-01 -6.540908664464950562e-02 -1.876233816146850586e-01 1.854606717824935913e-01 -1.384024024009704590e-01 -2.901879698038101196e-02 3.388474583625793457e-01 -9.652957320213317871e-03 -2.157430499792098999e-01 5.137966200709342957e-02 2.765963673591613770e-01
2.486111223697662354e-01 -2.416141778230667114e-01 4.126260802149772644e-02 3.303123116493225098e-01 4.028253257274627686e-01 1.269518136978149414e-01 -2.184869907796382904e-02 1.291234232485294342e-02 -2.442466914653778076e-01 -2.269000709056854248e-01 -1.496126949787139893e-01 -3.774185478687286377e-01 2.843070328235626221e-01 -1.882066950201988220e-02 1.545810252428054810e-01 -5.895292013883590698e-02 -3.147130906581878662e-01 -6.511076539754867554e-02 -4.520230367779731750e-02 2.048348784446716309e-01 -5.691405758261680603e-02 5.085559096187353134e-03 7.798554003238677979e-02 -4.655912891030311584e-02 1.194052472710609436e-01 -8.492099493741989136e-02 -2.713395468890666962e-02 -7.639782037585973740e-03 7.138313353061676025e-02 -1.172305047512054443e-01 -2.555971965193748474e-02 6.998775154352188110e-02
4.836761355400085449e-01 -4.662070423364639282e-02 9.619790315628051758e-02 3.629640936851501465e-01 3.515721857547760010e-01 6.532506644725799561e-02 -1.110872551798820496e-01 -5.666877329349517822e-02 5.187901481986045837e-02 8.300394564867019653e-02 1.992824982153251767e-04 -1.148731932044029236e-01 -9.333105385303497314e-02 8.443889766931533813e-02 1.000083535909652710e-01 -1.176320090889930725e-01 -3.114697895944118500e-02 1.240855306386947632e-01 -1.758363395929336548e-01 2.422916442155838013e-01 2.261666804552078247e-01 3.757608681917190552e-02 -3.064878880977630615e-01 -1.073281392455101013e-01 5.721928179264068604e-02 9.136570990085601807e-02 -5.519389361143112183e-02 2.530692219734191895e-01 -5.354963243007659912e-03 -2.229030579328536987e-01 -1.396532505750656128e-01 7.120545208454132080e-02
1.043714359402656555e-01 5.053330957889556885e-02 3.499073442071676254e-03 2.391083687543869019e-01 4.001948833465576172e-01 2.868882417678833008e-01 -2.321180701255798340e-01 1.328507810831069946e-01 -1.254529058933258057e-01 1.886090785264968872e-01 4.002476111054420471e-02 -2.347702383995056152e-01 -7.181821763515472412e-02 2.696931362152099609e-01 1.338388919830322266e-01 -6.441480666399002075e-02 -1.771221458911895752e-01 -3.733253479003906250e-02 1.019763648509979248e-01 -1.930911988019943237e-01 1.325543671846389771e-01 -2.477887570858001709e-01 -9.634136408567428589e-02 -1.171623542904853821e-01 2.615330740809440613e-02 5.533469468355178833e-02 5.096001923084259033e-02 3.072548806667327881e-01 -1.685840487480163574e-01 -7.601545006036758423e-02 2.553911209106445312e-01 1.574605703353881836e-01
8.370416611433029175e-02 7.332557439804077148e-02 -6.320447474718093872e-02 1.853116452693939209e-01 3.512010574340820312e-01 2.571259737014770508e-01 -2.133334875106811523e-01 7.980606704950332642e-02 5.466296523809432983e-02 -1.255906969308853149e-01 -4.339585080742835999e-02 2.277046209201216698e-03 2.205836772918701172e-01 2.223438024520874023e-01 1.217999607324600220e-01 7.625640928745269775e-02 -2.026167958974838257e-01 1.213017851114273071e-02 6.229133158922195435e-02 2.125181555747985840e-01 1.117508932948112488e-01 7.253693789243698120e-02 -1.601523160934448242e-01 -6.251515448093414307e-02 -1.338170617818832397e-01 -7.929460704326629639e-02 2.337544262409210205e-01 1.776572912931442261e-01 -3.402959108352661133e-01 -1.533044278621673584e-01 1.867863088846206665e-01 3.826352655887603760e-01
7.645990699529647827e-02 -2.010967433452606201e-01 4.652265310287475586e-01 -4.952251911163330078e-02 3.589701605960726738e-03 1.135966703295707703e-01 3.317876905202865601e-02 -1.029229238629341125e-01 -1.469786930829286575e-02 7.060091197490692139e-02 -9.018451720476150513e-02 -1.972909569740295410e-01 8.799477666616439819e-02 2.323937416076660156e-02 -8.742644637823104858e-02 1.031639650464057922e-01 -2.251727283000946045e-01 -9.175580739974975586e-02 -9.237379580736160278e-02 1.522002816200256348e-01 1.894396245479583740e-01 -1.331868022680282593e-01 -3.002255558967590332e-01 -4.009478390216827393e-01 -9.480859339237213135e-02 5.017629638314247131e-02 -2.350829690694808960e-01 1.540362685918807983e-01 -2.760094404220581055e-01 -1.233463361859321594e-02 2.229342758655548096e-01 1.397031843662261963e-01
1.835039854049682617e-01 -2.341963201761245728e-01 2.035765200853347778e-01 2.185401320457458496e-01 4.270214959979057312e-02 -2.373683154582977295e-01 -1.110806986689567566e-01 1.785842478275299072e-01 -3.001489937305450439e-01 -1.052399724721908569e-01 8.364208787679672241e-02 8.739273250102996826e-02 1.452462971210479736e-01 1.106772720813751221e-01 -9.432018548250198364e-02 -6.978501379489898682e-02 -1.902535110712051392e-01 -1.626762151718139648e-01 -1.105446740984916687e-01 3.334328234195709229e-01 2.283600391820073128e-03 5.801774561405181885e-03 -7.601552456617355347e-02 -2.128284871578216553e-01 4.845494627952575684e-01 7.751259952783584595e-02 -5.103374645113945007e-02 4.700924083590507507e-02 -5.484322831034660339e-02 -8.418478816747665405e-02 8.759614825248718262e-02 2.375222891569137573e-01
5.486833453178405762e-01 -2.069139927625656128e-01 -4.076032340526580811e-02 5.447109788656234741e-02 4.560407996177673340e-02 -1.407433003187179565e-01 -2.477509155869483948e-02 -6.604532152414321899e-02 4.397588595747947693e-02 -1.983849257230758667e-01 -2.590503096580505371e-01 -2.641046047210693359e-01 1.493872255086898804e-01 1.083197370171546936e-01 -1.124936863780021667e-01 1.533873677253723145e-01 -2.374068349599838257e-01 3.361829742789268494e-02 1.791881024837493896e-01 9.882111102342605591e-02 1.240883693099021912e-01 1.016654893755912781e-01 -2.336049973964691162e-01 -2.444200403988361359e-02 2.369612753391265869e-01 5.057137832045555115e-02 -1.379381418228149414e-01 4.211703315377235413e-02 -1.936249881982803345e-01 1.138914600014686584e-01 -1.045929342508316040e-01 2.346918731927871704e-01
6.837283819913864136e-02 -1.579522490501403809e-01 6.805068254470825195e-02 6.908756494522094727e-02 4.603782594203948975e-01 2.519990690052509308e-02 1.249076053500175476e-01 1.925466209650039673e-01 1.627233028411865234e-01 5.125278607010841370e-02 1.647114939987659454e-02 1.410462260246276855e-01 -2.917034784331917763e-03 1.527304798364639282e-01 -1.212981194257736206e-01 -6.302132457494735718e-02 -8.345027267932891846e-02 1.435942053794860840e-01 -1.065637692809104919e-01 -2.477850914001464844e-01 -6.009299308061599731e-02 -3.096875846385955811e-01 -1.309470832347869873e-01 -2.993200123310089111e-01 2.358302660286426544e-02 1.785313338041305542e-01 1.547549515962600708e-01 3.511627912521362305e-01 -2.313162833452224731e-01 -5.795173346996307373e-02 7.551623880863189697e-02 2.357236742973327637e-01
1.480587273836135864e-01 -1.919002039358019829e-03 2.458873540163040161e-01 3.452019095420837402e-01 3.540742397308349609e-01 3.370473533868789673e-02 -5.391835235059261322e-03 1.899846345186233521e-01 -9.875375032424926758e-02 -2.541436851024627686e-01 -1.271566189825534821e-02 -2.782708406448364258e-01 1.822932362556457520e-01 -4.976695775985717773e-02 -1.074120029807090759e-01 1.272385567426681519e-01 -1.635833457112312317e-02 8.427905291318893433e-02 -3.307807445526123047e-01 3.192159831523895264e-01 6.542412191629409790e-02 -7.540377229452133179e-02 7.702015573158860207e-04 -5.021457746624946594e-02 -1.589190028607845306e-02 1.700609549880027771e-02 -2.586359381675720215e-01 7.236399501562118530e-02 -7.715910673141479492e-02 -3.115510344505310059e-01 -1.707088015973567963e-02 1.153120994567871094e-01
1.849151700735092163e-01 4.156099632382392883e-02 6.378734018653631210e-03 2.472786903381347656e-01 1.774135231971740723e-01 3.534833341836929321e-02 -3.782099783420562744e-01 1.215092614293098450e-01 -2.876371610909700394e-03 4.328164458274841309e-02 5.474013742059469223e-03 -5.310867354273796082e-02 1.802367269992828369e-01 2.529430985450744629e-01 -1.462679803371429443e-01 -2.677830159664154053e-01 -4.644922912120819092e-02 1.547233015298843384e-01 -1.266772747039794922e-01 2.369104027748107910e-01 1.744754910469055176e-01 -2.832885384559631348e-01 -2.035498470067977905e-01 4.959716275334358215e-02 1.354907602071762085e-01 -1.508410573005676270e-01 -1.426046788692474365e-01 -2.201743572950363159e-01 -2.527574263513088226e-02 -1.076887845993041992e-01 -8.679534494876861572e-02 3.681166768074035645e-01
1.794975250959396362e-01 1.080275699496269226e-01 1.142828017473220825e-01 -1.377324908971786499e-01 2.095615416765213013e-01 -3.690349170938134193e-03 -1.057637408375740051e-01 -1.035585179924964905e-01 1.217086613178253174e-01 1.004371494054794312e-01 -1.406457424163818359e-01 -2.309707701206207275e-01 2.601329088211059570e-01 1.938030868768692017e-02 1.494937241077423096e-01 -9.421543776988983154e-02 2.870654314756393433e-02 1.600126549601554871e-02 -4.431251436471939087e-02 1.530364453792572021e-01 2.417406812310218811e-02 -2.357201874256134033e-01 7.346563786268234253e-02 5.503077525645494461e-03 1.390210241079330444e-01 -2.855115756392478943e-02 3.086042106151580811e-01 4.561239480972290039e-01 -1.832737028598785400e-01 -2.523467540740966797e-01 9.444662928581237793e-02 3.785301148891448975e-01
3.587216138839721680e-01 -2.732391357421875000e-01 3.981885313987731934e-02 2.516155876219272614e-02 2.734238803386688232e-01 1.530997604131698608e-01 -1.190538406372070312e-01 -8.583599701523780823e-03 -1.626538336277008057e-01 -1.572456210851669312e-01 -7.228979468345642090e-02 -2.250393927097320557e-01 7.832408696413040161e-02 -1.617165207862854004e-01 1.617345809936523438e-01 2.300364226102828979e-01 -6.558595597743988037e-02 -6.224178522825241089e-02 -8.331263065338134766e-02 5.785633344203233719e-03 3.420487344264984131e-01 6.346001476049423218e-02 -1.324246227741241455e-01 -4.130554199218750000e-01 1.985854506492614746e-01 -7.820663973689079285e-03 -1.529118120670318604e-01 -7.393087446689605713e-02 3.009983897209167480e-02 -9.398997575044631958e-02 2.369387000799179077e-01 7.091998308897018433e-02
5.436455830931663513e-02 -3.104013502597808838e-01 -4.545329883694648743e-02 4.851455613970756531e-02 2.227988839149475098e-01 -1.195595934987068176e-01 -3.545606136322021484e-01 -2.768343091011047363e-01 -1.403832137584686279e-01 -1.155889476649463177e-03 -1.267803460359573364e-01 -1.228958219289779663e-01 1.925155222415924072e-01 1.408750116825103760e-01 1.573724299669265747e-01 -6.413360685110092163e-02 -2.767279148101806641e-01 -3.250948786735534668e-01 -2.889606356620788574e-02 2.565409541130065918e-01 1.499962806701660156e-01 -2.553582489490509033e-01 1.475952416658401489e-01 -2.000890970230102539e-01 2.484409883618354797e-02 1.246000081300735474e-01 8.204720914363861084e-02 -3.441139683127403259e-02 -1.315697878599166870e-01 -1.598994284868240356e-01 6.933896988630294800e-02 1.521000564098358154e-01
1.153676882386207581e-01 9.461205452680587769e-02 -6.079278513789176941e-02 1.257760971784591675e-01 2.300048470497131348e-01 1.239150539040565491e-01 -3.165086805820465088e-01 1.473021954298019409e-01 -2.579194903373718262e-01 1.693427748978137970e-02 -1.032203063368797302e-01 6.128970161080360413e-02 1.330796480178833008e-01 3.304190039634704590e-01 -1.251680497080087662e-02 3.635367006063461304e-02 2.032185643911361694e-01 1.602425128221511841e-01 -2.192769646644592285e-01 1.367152780294418335e-01 5.388235673308372498e-02 -1.399646252393722534e-01 -2.892142832279205322e-01 -2.573266625404357910e-02 3.392525762319564819e-02 1.341462880373001099e-01 -2.045878395438194275e-02 2.871770858764648438e-01 -1.172668114304542542e-01 -1.259661316871643066e-01 2.219844013452529907e-01 3.701680898666381836e-01
1.449355781078338623e-01 2.067212462425231934e-01 2.207688093185424805e-01 -9.735121577978134155e-02 1.929752975702285767e-01 1.373290121555328369e-01 -1.367703527212142944e-01 7.311778515577316284e-02 8.505094051361083984e-02 -1.999261677265167236e-01 -1.568467319011688232e-01 2.182655036449432373e-02 -2.633147127926349640e-02 8.874023705720901489e-02 1.788616180419921875e-01 -2.121838629245758057e-01 -1.774618215858936310e-02 -1.474733054637908936e-01 1.601609140634536743e-01 -2.936820313334465027e-02 2.660477757453918457e-01 -4.107736349105834961e-01 -2.192057967185974121e-01 -1.215928569436073303e-01 3.148044943809509277e-01 -1.547818481922149658e-01 2.854331955313682556e-02 2.212788164615631104e-01 2.800154089927673340e-01 -1.468536704778671265e-01 -1.026332750916481018e-01 7.585088908672332764e-02
3.309355378150939941e-01 -2.555607818067073822e-02 1.299315392971038818e-01 3.092064261436462402e-01 2.535955309867858887e-01 1.424304991960525513e-01 8.435451984405517578e-02 -8.713868260383605957e-02 -3.897410929203033447e-01 1.493447124958038330e-01 6.575021147727966309e-02 -1.780741512775421143e-01 5.461496487259864807e-02 -5.647400859743356705e-03 3.007910028100013733e-02 -1.580967158079147339e-01 2.627611719071865082e-02 -2.192139327526092529e-01 -1.067403554916381836e-01 1.395808309316635132e-01 -5.003061890602111816e-02 1.887849904596805573e-02 5.650573968887329102e-02 -5.949438735842704773e-02 2.958091497421264648e-01 -6.658722460269927979e-02 -1.134224887937307358e-02 2.897619903087615967e-01 2.589047513902187347e-02 -1.865432858467102051e-01 -1.149115860462188721e-01 3.535078167915344238e-01
-6.531860679388046265e-03 2.932010032236576080e-02 -1.655240505933761597e-01 8.588058501482009888e-02 1.639852672815322876e-01 -1.211325302720069885e-01 3.856849670410156250e-02 3.026930391788482666e-01 6.537456065416336060e-02 -4.028731212019920349e-02 -3.150064125657081604e-02 -4.202766343951225281e-03 1.148453876376152039e-01 2.056315988302230835e-01 -1.733284294605255127e-01 1.283020377159118652e-01 -1.868835277855396271e-02 4.128606524318456650e-03 -8.589745312929153442e-02 1.676626801490783691e-01 3.492563068866729736e-01 -1.312586069107055664e-01 -4.174973666667938232e-01 -2.270997166633605957e-01 -1.934107989072799683e-01 -3.773494064807891846e-02 7.874649763107299805e-02 1.882740110158920288e-01 1.325387209653854370e-01 -4.359048604965209961e-01 -7.643202692270278931e-02 1.609987020492553711e-01
9.150047600269317627e-02 -2.009184956550598145e-01 2.302333563566207886e-01 1.271661818027496338e-01 2.291175276041030884e-01 1.048172861337661743e-01 -4.431594628840684891e-03 -2.757775485515594482e-01 -3.365738093852996826e-01 6.035188585519790649e-02 2.005144208669662476e-02 1.896786242723464966e-01 1.875420659780502319e-01 5.317367031238973141e-04 5.784279108047485352e-02 -2.286036759614944458e-01 -1.857095062732696533e-01 6.583338975906372070e-02 7.837087661027908325e-02 2.821897864341735840e-01 1.628759950399398804e-01 -1.774017214775085449e-01 3.275234252214431763e-02 -6.453978270292282104e-02 2.525644004344940186e-01 8.099903166294097900e-02 2.171566039323806763e-01 9.536801278591156006e-02 -3.001339733600616455e-01 8.938774466514587402e-03 2.376168966293334961e-01 1.933578550815582275e-01
2.310511171817779541e-01 1.303236931562423706e-01 -5.542364716529846191e-02 1.348236054182052612e-01 3.447424471378326416e-01 1.247563585638999939e-01 -1.303073763847351074e-01 2.404640801250934601e-02 3.210864728316664696e-03 -1.616466194391250610e-01 -7.459649443626403809e-02 -2.759094350039958954e-02 2.196654528379440308e-01 2.130498290061950684e-01 3.413029313087463379e-01 9.590972959995269775e-02 -1.159374192357063293e-01 3.147530183196067810e-02 -7.486952096223831177e-02 1.499789208173751831e-01 1.326007097959518433e-01 5.476148054003715515e-02 -1.789495050907135010e-01 -2.842894196510314941e-01 1.024418920278549194e-01 -1.383075676858425140e-02 3.478841185569763184e-01 1.396519392728805542e-01 -2.494416385889053345e-01 -1.160593181848526001e-01 1.746300905942916870e-01 2.669499814510345459e-01
3.657229840755462646e-01 -1.233359500765800476e-01 -5.075347423553466797e-02 -9.684983640909194946e-02 2.707267999649047852e-01 2.389507144689559937e-01 -1.415309458971023560e-01 -3.745197877287864685e-02 8.859852701425552368e-02 2.786357514560222626e-02 -2.268652617931365967e-02 -2.634021937847137451e-01 1.457321941852569580e-01 1.602877676486968994e-01 3.581378608942031860e-02 -1.744017452001571655e-01 -4.855745732784271240e-01 -3.016866445541381836e-01 -8.970293216407299042e-03 1.334376782178878784e-01 1.196490153670310974e-01 -2.296402305364608765e-01 -3.857455682009458542e-03 -1.085232123732566833e-01 1.219063475728034973e-01 -1.490634977817535400e-01 -3.304553404450416565e-02 3.938913810998201370e-03 -5.409683287143707275e-02 -2.395290881395339966e-01 -8.201131969690322876e-02 -3.692671284079551697e-02
1.965080946683883667e-01 -2.377926409244537354e-01 1.000553295016288757e-01 3.496279567480087280e-02 3.626624941825866699e-01 -4.669196903705596924e-02 -1.296340394765138626e-02 -5.866009742021560669e-02 -9.736476838588714600e-02 -2.832753956317901611e-02 -9.877169877290725708e-02 -2.099206447601318359e-01 -2.726145088672637939e-02 -3.897939249873161316e-02 -1.558234989643096924e-01 1.505230069160461426e-01 2.976828720420598984e-03 1.441668532788753510e-02 -4.086291491985321045e-01 5.993499234318733215e-02 3.632675409317016602e-01 -2.473166584968566895e-01 -3.623971641063690186e-01 -1.822225004434585571e-01 2.365341633558273315e-01 -1.838811635971069336e-01 -1.505040936172008514e-02 -3.513991832733154297e-02 6.939757149666547775e-04 5.462047085165977478e-02 1.424892097711563110e-01 -5.055830348283052444e-03
1.498960852622985840e-01 -1.505100876092910767e-01 -4.038710519671440125e-02 4.781954735517501831e-02 -1.600048840045928955e-01 6.404647976160049438e-02 -6.417413800954818726e-02 -7.899710536003112793e-02 -1.778212189674377441e-01 -6.192642077803611755e-02 1.554932594299316406e-01 6.208324059844017029e-02 2.077292799949645996e-01 2.192084193229675293e-01 2.655263543128967285e-01 -4.998727515339851379e-02 -3.427106738090515137e-01 -1.123341023921966553e-01 2.454121559858322144e-01 1.634836345911026001e-01 1.534112393856048584e-01 -1.350177973508834839e-01 1.240227429661899805e-04 -1.987975835800170898e-01 2.920710444450378418e-01 4.911265522241592407e-02 6.008378788828849792e-02 1.532564610242843628e-01 -7.028306275606155396e-02 -3.172281384468078613e-01 1.610871553421020508e-01 3.722321093082427979e-01
9.187067300081253052e-02 -1.345014572143554688e-01 1.659934520721435547e-01 3.875604271888732910e-01 3.472393155097961426e-01 6.262404471635818481e-02 -1.771804094314575195e-01 6.380102783441543579e-02 -1.238972917199134827e-01 -1.448260843753814697e-01 2.017378620803356171e-02 -1.250138431787490845e-01 -7.718830555677413940e-02 -9.912072122097015381e-02 9.802068024873733521e-02 -1.214129701256752014e-01 -1.340713202953338623e-01 3.351673856377601624e-02 -2.118456512689590454e-01 2.981778681278228760e-01 8.847156167030334473e-02 -3.976114839315414429e-02 -1.751490831375122070e-01 -2.956653386354446411e-02 -1.500267684459686279e-01 2.810328304767608643e-01 -1.555979996919631958e-01 1.025468930602073669e-01 -8.997972309589385986e-02 -4.246435463428497314e-01 -9.015347063541412354e-02 1.290434151887893677e-01
-8.899745345115661621e-02 1.194601599127054214e-02 9.039912372827529907e-02 3.525649309158325195e-01 -1.165759339928627014e-01 7.309080660343170166e-02 -1.080100536346435547e-01 1.848483234643936157e-01 -6.244205683469772339e-02 1.004109755158424377e-01 1.423557698726654053e-01 -1.225944757461547852e-01 1.069904044270515442e-01 -1.089360564947128296e-01 1.532038450241088867e-01 1.181716695427894592e-01 -1.453082561492919922e-01 -6.673989444971084595e-02 -8.605125546455383301e-02 7.359297573566436768e-02 2.423366159200668335e-01 -2.440992146730422974e-01 -4.562227427959442139e-01 -1.081281676888465881e-01 2.531185448169708252e-01 -9.795646369457244873e-02 4.989764839410781860e-02 3.649431169033050537e-01 9.355341643095016479e-02 -1.881311684846878052e-01 6.360411643981933594e-02 2.249641120433807373e-01
5.060205608606338501e-02 -7.036199420690536499e-02 -8.928261697292327881e-02 -7.666285336017608643e-02 -5.815654993057250977e-02 -5.516532063484191895e-02 1.329305917024612427e-01 1.206436082720756531e-01 -1.121738255023956299e-01 -1.736971288919448853e-01 -5.758973956108093262e-02 -1.967979967594146729e-02 1.565522104501724243e-01 -1.577649116516113281e-01 -1.085453084670007229e-03 -2.137279510498046875e-01 -2.747220098972320557e-01 2.232288420200347900e-01 -8.214590698480606079e-02 2.615019381046295166e-01 6.925735622644424438e-02 -8.611155301332473755e-02 -1.981625258922576904e-01 -1.539398822933435440e-02 8.059427142143249512e-02 9.231886826455593109e-03 -1.677404344081878662e-01 2.246939837932586670e-01 -3.344151675701141357e-01 -2.430209666490554810e-01 1.763990819454193115e-01 5.090054273605346680e-01
6.498960405588150024e-02 -1.979998499155044556e-01 -1.613469719886779785e-01 9.594585746526718140e-03 2.391534894704818726e-01 2.309298664331436157e-01 2.001063078641891479e-01 8.668483048677444458e-02 2.544494345784187317e-02 -1.871749162673950195e-01 -8.234395086765289307e-02 -2.982489764690399170e-01 8.909303694963455200e-02 6.771559361368417740e-03 -9.169521182775497437e-02 -7.509264349937438965e-02 -2.108291983604431152e-01 1.357298064976930618e-02 8.984648436307907104e-02 2.152521163225173950e-01 1.669160425662994385e-01 -2.601109147071838379e-01 -7.251808047294616699e-02 -1.637232750654220581e-01 1.516044586896896362e-01 6.280233711004257202e-02 -4.334282875061035156e-01 -3.227663412690162659e-02 8.478240668773651123e-02 2.155491895973682404e-02 1.408352553844451904e-01 3.859837055206298828e-01
2.119180858135223389e-01 -5.018017068505287170e-02 -1.185063719749450684e-01 -1.475231796503067017e-01 8.669129759073257446e-02 -1.102830618619918823e-01 -4.458553344011306763e-02 8.692311495542526245e-02 -1.255569905042648315e-01 -1.003279536962509155e-01 -1.038315892219543457e-01 2.346802130341529846e-02 1.208636090159416199e-01 1.005494296550750732e-01 -1.587352305650711060e-01 2.230799496173858643e-01 -2.083953619003295898e-01 5.339331179857254028e-02 6.867945939302444458e-02 1.555636227130889893e-01 1.491621434688568115e-01 -2.163586616516113281e-01 3.278544917702674866e-02 -3.307211101055145264e-01 2.174443304538726807e-01 3.997643664479255676e-02 2.754059135913848877e-01 2.830588519573211670e-01 9.584920480847358704e-03 -2.374491095542907715e-01 4.842399656772613525e-01 -1.347414217889308929e-02
2.239438593387603760e-01 3.491109237074851990e-02 -1.941070407629013062e-01 9.704489260911941528e-03 1.422519236803054810e-01 7.710441946983337402e-02 1.127485558390617371e-01 7.014349102973937988e-02 -2.847019024193286896e-02 6.579415872693061829e-03 2.043927833437919617e-02 -4.793848693370819092e-01 2.630171477794647217e-01 -1.307971030473709106e-01 -2.696403264999389648e-01 2.359658926725387573e-01 4.915791749954223633e-02 -9.430268406867980957e-02 -2.241420894861221313e-01 1.088082715868949890e-01 1.378523260354995728e-01 -1.628648489713668823e-01 -2.600060999393463135e-01 -2.592851519584655762e-01 1.555204093456268311e-01 1.203738451004028320e-01 -2.004081457853317261e-01 3.090271539986133575e-02 4.703341424465179443e-02 -1.482894122600555420e-01 1.582249253988265991e-01 1.962448209524154663e-01
1.270946562290191650e-01 -1.069717407226562500e-01 -1.247725170105695724e-02 1.189174652099609375e-01 1.058142408728599548e-01 1.776937842369079590e-01 1.759158223867416382e-01 6.896440871059894562e-03 -1.536301970481872559e-01 -3.741631051525473595e-03 -4.905236884951591492e-02 -3.870928585529327393e-01 1.994455903768539429e-01 1.343207657337188721e-01 -1.652281731367111206e-01 1.968508213758468628e-01 -1.904352158308029175e-01 -5.710245668888092041e-02 -7.303255051374435425e-02 2.140002548694610596e-01 2.501710057258605957e-01 -1.514768600463867188e-01 -1.467909365892410278e-01 -2.032654136419296265e-01 -2.447091415524482727e-02 4.296915605664253235e-02 -4.832808077335357666e-01 2.731706015765666962e-02 -9.566271677613258362e-03 -1.363684684038162231e-01 1.012524142861366272e-01 2.826015055179595947e-01
9.268239885568618774e-02 -2.720439732074737549e-01 2.275596410036087036e-01 1.905853599309921265e-01 7.277449965476989746e-02 -1.088607162237167358e-01 -1.111420467495918274e-01 2.413360923528671265e-01 1.316528171300888062e-01 -1.410275995731353760e-01 -5.511254817247390747e-02 2.565083838999271393e-02 2.105073332786560059e-01 4.265219718217849731e-02 4.304549098014831543e-02 -2.617225348949432373e-01 -1.742540001869201660e-01 -7.666296791285276413e-03 -8.531782031059265137e-02 2.998524606227874756e-01 -3.441613167524337769e-02 -2.665422670543193817e-02 -1.145896464586257935e-01 -1.265577226877212524e-01 5.894075036048889160e-01 6.736237555742263794e-02 -2.279046177864074707e-02 1.038998812437057495e-01 8.472860604524612427e-02 -1.903686970472335815e-01 -6.956948339939117432e-02 1.182531565427780151e-01
4.392317309975624084e-02 -1.712856628000736237e-02 -5.154889076948165894e-02 2.862845920026302338e-02 4.520348608493804932e-01 -2.291125804185867310e-01 -2.816794998943805695e-02 -5.370271578431129456e-02 7.038733363151550293e-02 6.346978992223739624e-02 3.346826136112213135e-02 1.984349191188812256e-01 3.050203323364257812e-01 2.645582556724548340e-01 7.991341501474380493e-02 1.472115144133567810e-02 -8.890553563833236694e-02 -3.534043729305267334e-01 8.681900054216384888e-02 2.113790065050125122e-01 7.298894226551055908e-03 -2.636474668979644775e-01 -8.369740843772888184e-02 -3.208023011684417725e-01 -3.422055393457412720e-02 -1.934172064065933228e-01 -4.855171218514442444e-02 1.666144281625747681e-01 1.473026424646377563e-01 -9.107735008001327515e-02 -9.816788136959075928e-02 2.045859396457672119e-01
1.888775527477264404e-01 -2.738324701786041260e-01 1.022459752857685089e-02 3.547026216983795166e-02 3.910120725631713867e-01 1.100677251815795898e-01 9.895283728837966919e-02 1.789788901805877686e-01 -9.587176889181137085e-02 -1.306229084730148315e-01 -1.179429143667221069e-01 -2.791532874107360840e-01 1.842537075281143188e-01 1.830994784832000732e-01 -5.499924346804618835e-02 -6.997708231210708618e-02 -2.732011079788208008e-01 9.017305821180343628e-02 7.171696424484252930e-02 2.146025151014328003e-01 6.284040957689285278e-02 -2.847673296928405762e-01 -8.105526119470596313e-02 6.818172335624694824e-02 1.196563914418220520e-01 3.238837122917175293e-01 -2.839076220989227295e-01 9.465033188462257385e-03 8.371568471193313599e-02 2.731304988265037537e-02 3.199236234650015831e-03 2.230622321367263794e-01
1.069559678435325623e-01 -1.896746754646301270e-01 -4.742015525698661804e-02 1.098994761705398560e-01 3.876857459545135498e-01 1.929210275411605835e-01 -5.064713954925537109e-02 2.189311534166336060e-01 -1.374523937702178955e-01 -2.420562691986560822e-02 -2.246758192777633667e-01 -3.740596175193786621e-01 1.051076054573059082e-01 9.683023393154144287e-02 -2.252648174762725830e-01 1.637242734432220459e-01 -2.409622222185134888e-01 3.126789629459381104e-02 1.272202879190444946e-01 2.011678218841552734e-01 1.640446782112121582e-01 -1.161446720361709595e-01 1.132952719926834106e-01 -1.572589576244354248e-01 6.781901419162750244e-02 1.345271915197372437e-01 -1.581533700227737427e-01 -5.433150753378868103e-02 1.848290115594863892e-01 -4.774945601820945740e-02 -7.346491515636444092e-02 3.259288370609283447e-01
-4.275448620319366455e-02 -3.309922218322753906e-01 -1.938961911946535110e-03 3.913900554180145264e-01 1.353392452001571655e-01 1.631324589252471924e-01 -2.768184542655944824e-01 -1.661332398653030396e-01 -5.586938560009002686e-02 -3.550204262137413025e-02 -4.888354614377021790e-02 -1.354952342808246613e-02 1.854375898838043213e-01 7.633495330810546875e-02 7.000424712896347046e-02 2.805649042129516602e-01 -4.645901024341583252e-01 8.484273403882980347e-02 -3.502371907234191895e-02 -1.565740257501602173e-02 1.360674500465393066e-01 -1.936674118041992188e-02 4.728814586997032166e-02 -9.221442043781280518e-02 2.026287913322448730e-01 9.961795061826705933e-03 -1.084342002868652344e-01 1.630250811576843262e-01 7.082039862871170044e-02 -2.996645569801330566e-01 1.274108737707138062e-01 1.039148494601249695e-01
2.486542463302612305e-01 -2.346819452941417694e-02 7.722626626491546631e-02 5.696254596114158630e-02 1.162204816937446594e-01 6.035652384161949158e-02 6.484351307153701782e-02 -7.285920530557632446e-02 1.796744018793106079e-01 1.876802295446395874e-01 -3.756492435932159424e-01 -6.072232499718666077e-02 1.702503114938735962e-01 1.734628975391387939e-01 -1.739297509193420410e-01 -2.560463547706604004e-01 -2.510730326175689697e-01 -2.504922635853290558e-02 2.537515573203563690e-02 7.921932265162467957e-03 1.114217340946197510e-01 1.020063087344169617e-02 6.136136129498481750e-02 -1.988393515348434448e-01 -5.567220970988273621e-02 1.746748983860015869e-01 1.663588136434555054e-01 -9.046009927988052368e-02 -2.246205657720565796e-01 -4.623354971408843994e-01 2.069996446371078491e-01 1.945177465677261353e-01
-4.167374968528747559e-02 -2.028792351484298706e-01 1.719153076410293579e-01 2.440017461776733398e-01 3.213866651058197021e-01 2.452615797519683838e-01 -2.450062781572341919e-01 -1.298899203538894653e-01 1.524143517017364502e-01 -5.896344408392906189e-02 -1.044082492589950562e-01 2.440384477376937866e-01 -3.202167525887489319e-02 1.055159568786621094e-01 -7.338733226060867310e-02 -2.146578393876552582e-02 5.870627984404563904e-02 -5.306355655193328857e-02 8.584752678871154785e-02 -2.185538113117218018e-01 1.916262693703174591e-02 -3.754024505615234375e-01 -1.693313121795654297e-01 -2.185783088207244873e-01 -6.383034586906433105e-02 1.910773962736129761e-01 1.548033952713012695e-01 -1.319089382886886597e-01 -4.365079477429389954e-02 -1.341221928596496582e-01 -5.573536083102226257e-02 3.583439290523529053e-01
1.476278603076934814e-01 -2.700381278991699219e-01 7.203501462936401367e-02 -1.834796667098999023e-01 -1.081804279237985611e-02 2.806160151958465576e-01 -1.863919757306575775e-02 5.297967046499252319e-02 -1.340325921773910522e-01 -1.984069943428039551e-01 -1.037670373916625977e-01 -8.587224036455154419e-02 1.008431836962699890e-01 -7.415623217821121216e-02 -3.009253740310668945e-01 -1.409402489662170410e-01 -2.089718580245971680e-01 -1.174954697489738464e-01 1.201342940330505371e-01 7.044214010238647461e-02 3.413484245538711548e-02 -3.073576390743255615e-01 -2.973799705505371094e-01 -1.462322920560836792e-01 2.320826500654220581e-01 -6.367195397615432739e-02 1.122112944722175598e-01 -1.303029358386993408e-01 -2.831436321139335632e-02 -3.982601761817932129e-01 -1.439899057149887085e-01 1.813853085041046143e-01
2.160754948854446411e-01 -1.413149982690811157e-01 2.941836118698120117e-01 2.512752115726470947e-01 9.203495830297470093e-02 2.878471314907073975e-01 -1.297042798250913620e-02 -9.407626092433929443e-02 -5.790890380740165710e-02 1.296929419040679932e-01 -1.537404805421829224e-01 -3.596531152725219727e-01 -5.698401108384132385e-02 9.007623419165611267e-03 -1.190919652581214905e-01 -3.884300589561462402e-02 -1.209285482764244080e-01 -2.119786739349365234e-01 1.133196242153644562e-02 -9.339834749698638916e-02 -2.893140353262424469e-02 -1.833438426256179810e-01 4.256303235888481140e-02 -1.027198731899261475e-01 2.845774888992309570e-01 -4.286235664039850235e-03 1.246857270598411560e-01 2.563919723033905029e-01 1.702244579792022705e-01 -4.360452294349670410e-02 -1.826670914888381958e-01 3.864927589893341064e-01
2.528449892997741699e-01 -7.454624027013778687e-02 2.760750949382781982e-01 9.655699133872985840e-02 2.506386041641235352e-01 5.861269310116767883e-02 -4.332167655229568481e-02 8.420093357563018799e-02 8.865126222372055054e-02 7.494917511940002441e-02 -9.902975521981716156e-03 -2.452774792909622192e-01 -1.129818558692932129e-01 3.263709843158721924e-01 1.945402175188064575e-01 1.754705049097537994e-02 6.683041900396347046e-02 -1.595421135425567627e-01 -1.630975119769573212e-02 -2.998033761978149414e-01 -1.616237908601760864e-01 -2.488037049770355225e-01 -8.693947643041610718e-02 -2.380891740322113037e-01 2.091667354106903076e-01 2.844415977597236633e-02 1.206945925951004028e-01 5.647170171141624451e-02 -7.516567409038543701e-02 -4.651786759495735168e-02 2.079961895942687988e-01 3.909562230110168457e-01
2.064197212457656860e-01 -1.049966514110565186e-01 -8.518505096435546875e-02 1.934037953615188599e-01 -8.786053210496902466e-02 -6.470301747322082520e-02 1.627584733068943024e-02 -6.132647022604942322e-02 -3.773225471377372742e-02 -5.437317490577697754e-02 -4.008018076419830322e-01 -1.032559648156166077e-01 -6.908326596021652222e-02 1.159544289112091064e-01 -3.658664822578430176e-01 -1.769541800022125244e-01 4.440813884139060974e-02 1.098095551133155823e-01 9.819506853818893433e-02 1.766349673271179199e-01 -2.843925356864929199e-02 -8.603502810001373291e-02 6.210168451070785522e-02 -3.876263797283172607e-01 8.534067124128341675e-02 -4.418566077947616577e-02 2.111536413431167603e-01 2.177015244960784912e-01 -1.394757330417633057e-01 -1.193254441022872925e-01 1.959405541419982910e-01 3.690618574619293213e-01
1.069293171167373657e-01 -1.663629263639450073e-01 8.390969038009643555e-02 7.563227415084838867e-02 -8.302435162477195263e-04 -8.776478469371795654e-02 -4.185148049145936966e-03 -2.860737219452857971e-02 -1.421987861394882202e-01 -7.915727049112319946e-02 -1.596352607011795044e-01 2.647249586880207062e-02 2.607992589473724365e-01 1.559038162231445312e-01 2.893408946692943573e-02 1.456654965877532959e-01 -1.164418533444404602e-01 -6.701722741127014160e-02 2.166724205017089844e-01 2.855065762996673584e-01 -3.110671639442443848e-01 -1.841675639152526855e-01 -7.090026885271072388e-02 -2.826397418975830078e-01 2.877037227153778076e-01 1.090305596590042114e-01 2.528762519359588623e-01 1.455397903919219971e-01 -9.621881693601608276e-02 -1.243803724646568298e-01 -3.109249472618103027e-01 3.305222094058990479e-01
3.231293857097625732e-01 -1.750284582376480103e-01 -9.436324983835220337e-02 7.016140222549438477e-02 2.143153995275497437e-01 -1.358865294605493546e-02 2.465425059199333191e-02 1.356611996889114380e-01 1.001107618212699890e-01 -3.051405847072601318e-01 -3.280297517776489258e-01 -2.431665956974029541e-01 -2.382439374923706055e-02 1.249516755342483521e-01 -1.487390398979187012e-01 1.732853502035140991e-01 -2.743136584758758545e-01 1.123308986425399780e-01 1.176764369010925293e-01 2.796434760093688965e-01 1.887654419988393784e-03 5.612058565020561218e-02 -2.037844620645046234e-02 -1.208681017160415649e-01 2.268605530261993408e-01 -5.931853502988815308e-02 -2.191330790519714355e-01 2.372656762599945068e-01 -1.029383987188339233e-01 8.353069424629211426e-02 -2.059205919504165649e-01 1.744484156370162964e-01
9.361878782510757446e-02 -8.471463620662689209e-02 3.516214713454246521e-02 3.719335496425628662e-01 2.592450380325317383e-01 2.126259803771972656e-01 -2.211623638868331909e-01 7.197390496730804443e-02 -9.380502253770828247e-02 3.365692794322967529e-01 2.131728380918502808e-01 2.238172888755798340e-01 1.701336055994033813e-01 -4.491248633712530136e-03 -8.870612084865570068e-02 -1.499299854040145874e-01 -1.121610924601554871e-01 -1.795150041580200195e-01 -3.983136266469955444e-02 2.666027545928955078e-01 -1.006108745932579041e-01 -1.300716698169708252e-01 -2.139459252357482910e-01 -6.713661551475524902e-02 1.830777674913406372e-01 -2.968704327940940857e-02 1.836707592010498047e-01 1.323799639940261841e-01 1.912811398506164551e-02 -2.112186849117279053e-01 -2.567894989624619484e-03 2.749801576137542725e-01
1.468278318643569946e-01 1.711926162242889404e-01 -1.290185302495956421e-01 -6.895246356725692749e-02 2.641031444072723389e-01 2.068717926740646362e-01 -6.512001156806945801e-02 1.013205945491790771e-01 -8.595228940248489380e-02 -5.794126912951469421e-02 8.865733444690704346e-02 -1.424689590930938721e-01 5.753147881478071213e-03 -1.028713583946228027e-01 -2.165037542581558228e-01 -1.905110925436019897e-01 -1.078515574336051941e-01 -4.480218142271041870e-02 -2.189027965068817139e-01 -6.982342898845672607e-02 2.650224566459655762e-01 -1.705575138330459595e-01 -1.763005740940570831e-02 -3.471657931804656982e-01 -1.541667878627777100e-01 -5.061876773834228516e-02 2.081508561968803406e-02 2.805443108081817627e-01 1.026424169540405273e-01 -4.811335802078247070e-01 9.105348587036132812e-02 1.600523144006729126e-01
1.339748352766036987e-01 -2.851670086383819580e-01 -3.137494623661041260e-02 3.480403497815132141e-02 2.485721558332443237e-01 1.747936457395553589e-01 -1.710443943738937378e-02 1.773759126663208008e-01 -9.256405383348464966e-02 -1.584783345460891724e-01 -2.166190445423126221e-01 -3.133697509765625000e-01 1.033481210470199585e-01 1.590224802494049072e-01 -5.512075126171112061e-02 2.867250144481658936e-02 -3.310348987579345703e-01 9.965848177671432495e-02 4.065656289458274841e-02 1.777801662683486938e-01 1.052120514214038849e-02 -1.880561709403991699e-01 -8.787501603364944458e-02 6.693577766418457031e-02 2.138481885194778442e-01 3.161075711250305176e-01 -1.769355088472366333e-01 4.075170308351516724e-02 1.146762520074844360e-01 5.403531715273857117e-02 1.357166320085525513e-01 3.771438300609588623e-01
9.698152542114257812e-02 -2.692129313945770264e-01 4.430048540234565735e-02 2.743185758590698242e-01 1.814336925745010376e-01 2.377262264490127563e-01 3.894615685567259789e-03 3.700088262557983398e-01 -1.146011948585510254e-01 -1.606390327215194702e-01 -2.471170276403427124e-01 -8.625908941030502319e-02 1.175891831517219543e-01 1.944769471883773804e-01 -2.538032233715057373e-01 3.744478523731231689e-02 -3.011709079146385193e-02 -8.568666130304336548e-02 4.370710626244544983e-02 7.201589178293943405e-04 4.312307834625244141e-01 -4.316693171858787537e-02 1.865862309932708740e-02 -2.615291774272918701e-01 1.229252144694328308e-01 3.761095553636550903e-02 8.266308903694152832e-02 -5.769503116607666016e-02 1.702022105455398560e-01 6.678919494152069092e-02 1.078109368681907654e-01 2.262096107006072998e-01
2.760245837271213531e-02 -8.947958797216415405e-02 -6.074396893382072449e-02 2.052891254425048828e-02 -2.632769048213958740e-01 -1.611044555902481079e-01 5.867354199290275574e-02 9.659755975008010864e-02 -1.876646280288696289e-01 5.558836832642555237e-02 8.080688118934631348e-02 -1.887459158897399902e-01 1.520428955554962158e-01 6.856284290552139282e-02 -2.492049783468246460e-01 8.951130509376525879e-02 -2.038216777145862579e-02 8.261877112090587616e-03 -7.398268580436706543e-02 7.603323459625244141e-02 -1.023050956428050995e-02 -2.500462532043457031e-01 -3.223269581794738770e-01 -1.418929994106292725e-01 3.413698375225067139e-01 -1.067769005894660950e-01 3.744883090257644653e-02 3.424257636070251465e-01 -9.902161359786987305e-02 -3.307141959667205811e-01 9.179168939590454102e-02 3.578987121582031250e-01
9.912903606891632080e-02 -1.037766560912132263e-01 3.275814354419708252e-01 -1.299175173044204712e-01 2.740440368652343750e-01 3.094236180186271667e-02 1.015521287918090820e-01 -2.893624268472194672e-02 -3.279706835746765137e-01 7.860098034143447876e-02 -3.478752076625823975e-02 1.082355827093124390e-01 1.986426711082458496e-01 3.619596362113952637e-01 -2.646871209144592285e-01 1.621270030736923218e-01 -1.483754962682723999e-01 2.977497316896915436e-02 -1.661953777074813843e-01 1.251263618469238281e-01 9.654915332794189453e-02 6.211129203438758850e-02 -8.908101171255111694e-02 -2.938378751277923584e-01 1.220005229115486145e-01 5.697561427950859070e-02 -9.240070730447769165e-02 8.009765297174453735e-02 -3.631391227245330811e-01 -1.619536876678466797e-01 -2.847800776362419128e-02 9.430342912673950195e-02
2.376354336738586426e-01 7.145053893327713013e-02 1.929043382406234741e-01 4.554319381713867188e-01 2.955453395843505859e-01 2.428688667714595795e-02 -2.211096435785293579e-01 2.118690609931945801e-01 -2.814385294914245605e-02 1.624487191438674927e-01 2.171543836593627930e-01 -1.329942196607589722e-01 2.956470008939504623e-03 1.412613093852996826e-01 -4.773509502410888672e-02 -2.446351200342178345e-02 -1.680890917778015137e-01 -1.956705376505851746e-02 1.199924945831298828e-01 3.026390671730041504e-01 1.478521823883056641e-01 4.966129735112190247e-02 -3.818500638008117676e-01 -3.708799555897712708e-02 1.805486530065536499e-01 -2.515604021027684212e-03 -1.391686350107192993e-01 3.687936440110206604e-02 -3.374816849827766418e-02 -1.112048774957656860e-01 -8.110975474119186401e-02 1.328910589218139648e-01
-4.448349401354789734e-02 -3.079715557396411896e-02 -4.168612137436866760e-02 2.051190286874771118e-02 5.221036672592163086e-01 1.152523308992385864e-01 4.558736830949783325e-02 6.710507720708847046e-02 3.119126856327056885e-01 -7.028836011886596680e-02 -1.889506578445434570e-01 -1.414596568793058395e-02 -1.671991646289825439e-01 2.031781822443008423e-01 1.688436791300773621e-02 1.818322762846946716e-02 9.228983893990516663e-03 -1.230878084897994995e-01 -9.671978652477264404e-02 -1.038016080856323242e-01 1.817518472671508789e-02 -8.660917729139328003e-02 -7.317326217889785767e-02 -2.078957110643386841e-01 5.366646498441696167e-02 -2.558895014226436615e-02 1.028609126806259155e-01 3.247068524360656738e-01 -2.564145624637603760e-01 -2.646179199218750000e-01 7.802602648735046387e-02 3.758883476257324219e-01
1.145166754722595215e-01 -6.026984378695487976e-02 7.219749689102172852e-02 -4.885787889361381531e-02 2.251676768064498901e-01 1.168944500386714935e-02 1.003228798508644104e-01 -1.540507078170776367e-01 -2.906429469585418701e-01 -5.911348387598991394e-02 -3.393960744142532349e-02 -7.803633809089660645e-02 2.010817676782608032e-01 2.479906529188156128e-01 -2.594012022018432617e-01 -6.377235800027847290e-02 -2.245728671550750732e-01 1.045390293002128601e-01 -1.790512055158615112e-01 1.826505511999130249e-01 2.484321892261505127e-01 1.286115646362304688e-01 -1.521039903163909912e-01 -1.954350769519805908e-01 2.997003793716430664e-01 -1.504604220390319824e-01 -3.349342644214630127e-01 7.460966706275939941e-02 -2.049781829118728638e-01 -2.793593704700469971e-01 7.664916664361953735e-02 -3.351109102368354797e-03
6.513844244182109833e-03 8.550631999969482422e-02 2.052058726549148560e-01 -1.668908149003982544e-01 2.574791908264160156e-01 -2.296259850263595581e-01 -4.216365414322353899e-05 -2.706489861011505127e-01 -2.820654511451721191e-01 9.626590460538864136e-02 -1.927971988916397095e-01 -1.151567026972770691e-01 -6.913919746875762939e-02 1.752009093761444092e-01 -2.732456028461456299e-01 -1.503103133291006088e-02 1.196788903325796127e-02 -1.992479264736175537e-01 -5.682816728949546814e-02 -1.834555901587009430e-02 5.456559732556343079e-02 -1.185650974512100220e-01 -3.171811401844024658e-01 -3.073436021804809570e-01 2.389869242906570435e-01 -1.096981391310691833e-01 -1.578679978847503662e-01 -2.720602601766586304e-02 -1.276150643825531006e-01 -3.208799958229064941e-01 -5.643970891833305359e-02 8.961722254753112793e-02
3.833551704883575439e-02 -3.507659584283828735e-02 1.016973704099655151e-01 2.131159156560897827e-01 2.607648372650146484e-01 -5.954399332404136658e-02 7.348483055830001831e-02 1.418346017599105835e-01 6.942643970251083374e-02 -2.217251248657703400e-02 -2.133997827768325806e-01 1.972914487123489380e-01 -1.524012386798858643e-01 -1.560926288366317749e-01 1.579600721597671509e-01 6.161714717745780945e-02 -1.480204164981842041e-01 -1.707682311534881592e-01 9.938311576843261719e-02 -2.780276238918304443e-01 2.446636557579040527e-01 -1.584475338459014893e-01 -2.054359018802642822e-01 -8.069682121276855469e-02 1.213262081146240234e-01 -1.155851781368255615e-02 1.445911526679992676e-01 3.537269234657287598e-01 -1.547383423894643784e-02 -8.204477280378341675e-02 2.726254761219024658e-01 4.052849709987640381e-01
1.549375504255294800e-01 -9.697189554572105408e-03 -6.200479716062545776e-02 9.003767371177673340e-02 3.581852316856384277e-01 1.521419733762741089e-01 -1.402091532945632935e-01 -3.833010420203208923e-02 -2.655167281627655029e-01 2.303550839424133301e-01 -1.404131297022104263e-03 -1.779994517564773560e-01 1.211751475930213928e-01 3.374114632606506348e-02 5.503661558032035828e-02 -4.707252606749534607e-02 -1.247604265809059143e-01 6.786760687828063965e-02 1.501827687025070190e-01 -4.596249014139175415e-02 5.012734606862068176e-02 -4.053252339363098145e-01 -1.179504171013832092e-01 -6.929300725460052490e-02 -4.558710381388664246e-02 1.812145709991455078e-01 2.950071394443511963e-01 3.256576955318450928e-01 -1.683633923530578613e-01 2.195812314748764038e-01 -1.008422225713729858e-01 2.645342051982879639e-01
2.487523555755615234e-01 1.575751155614852905e-01 -9.217219799757003784e-02 7.902124524116516113e-02 3.337574303150177002e-01 4.143314063549041748e-01 -2.796395421028137207e-01 -1.050468832254409790e-01 -5.803979933261871338e-02 4.762923717498779297e-02 -2.860141694545745850e-01 -5.829523433931171894e-04 8.428796380758285522e-02 1.377258896827697754e-01 -1.930706202983856201e-01 -8.500686287879943848e-02 -1.524393558502197266e-01 -8.593248575925827026e-02 1.786892116069793701e-01 1.694120094180107117e-02 6.684601306915283203e-02 2.530495449900627136e-02 -1.131486147642135620e-02 -3.032739460468292236e-01 -1.912958547472953796e-02 -9.380213171243667603e-02 2.401681542396545410e-01 3.578085452318191528e-02 1.355908662080764771e-01 -2.586384117603302002e-01 4.042346775531768799e-02 2.305392324924468994e-01
2.531198561191558838e-01 -2.652333676815032959e-01 -1.057573780417442322e-01 4.545153975486755371e-01 2.116747498512268066e-01 9.763304889202117920e-02 2.755479700863361359e-02 5.664558149874210358e-03 -2.230457589030265808e-02 5.361896380782127380e-02 -4.535333428066223860e-04 5.163305997848510742e-02 3.659179061651229858e-02 -6.571865826845169067e-02 -1.428498774766921997e-01 1.639507710933685303e-02 8.583506196737289429e-02 -7.653138041496276855e-02 -8.787927031517028809e-02 8.594558387994766235e-02 1.056913360953330994e-01 -2.956371605396270752e-01 1.081310883164405823e-01 -6.888136267662048340e-02 4.400732517242431641e-01 2.208964973688125610e-01 3.888044878840446472e-02 3.535417020320892334e-01 -9.578881412744522095e-02 1.363475322723388672e-01 -1.205947175621986389e-01 7.547163218259811401e-02
-4.352371767163276672e-02 5.756022036075592041e-02 -6.969672162085771561e-03 3.410854041576385498e-01 1.890377402305603027e-01 -7.010080665349960327e-02 -3.521080315113067627e-02 -7.868293672800064087e-02 -3.271538391709327698e-02 -1.837689131498336792e-01 -6.184619665145874023e-02 -1.139615923166275024e-01 2.217255979776382446e-01 3.162928223609924316e-01 6.596289575099945068e-02 -1.103031188249588013e-01 -3.409824073314666748e-01 -6.425708532333374023e-02 2.474818378686904907e-01 2.186794728040695190e-01 1.448654532432556152e-01 -1.879394054412841797e-01 -9.937117993831634521e-02 -2.898414134979248047e-01 1.038589626550674438e-01 -1.479276418685913086e-01 3.220693767070770264e-02 2.327045649290084839e-01 -1.033731698989868164e-01 -2.843265533447265625e-01 1.037680059671401978e-01 -2.077030390501022339e-01
1.115131825208663940e-01 -5.343998596072196960e-02 1.010405197739601135e-01 5.450975894927978516e-01 2.949324548244476318e-01 -5.335518717765808105e-02 1.274288818240165710e-02 1.185669973492622375e-01 -2.664471268653869629e-01 -1.722890436649322510e-01 -1.331355888396501541e-02 -2.930573225021362305e-01 6.168902292847633362e-02 1.779372692108154297e-01 1.886082999408245087e-02 -1.540154069662094116e-01 -9.772726148366928101e-02 -5.974685028195381165e-02 2.264818996191024780e-01 3.013772964477539062e-01 2.556441724300384521e-01 -1.115555018186569214e-01 -4.961321130394935608e-02 -2.190478742122650146e-01 -5.985803157091140747e-02 -7.445085048675537109e-02 -1.241740807890892029e-01 7.414087653160095215e-02 -5.675301700830459595e-02 -3.077904134988784790e-02 -8.773181587457656860e-02 4.053732380270957947e-02
-1.714118272066116333e-01 -3.096320852637290955e-02 9.112146496772766113e-02 -4.841423407196998596e-02 8.374475687742233276e-02 5.349655821919441223e-02 -7.182928919792175293e-02 1.104251220822334290e-01 -5.614259093999862671e-02 6.189185008406639099e-02 -7.025841623544692993e-02 1.274620443582534790e-01 1.677950024604797363e-01 -8.218009024858474731e-02 -5.401590093970298767e-02 -1.891331970691680908e-01 -3.854008316993713379e-01 -3.338344097137451172e-01 1.303860098123550415e-01 1.533610373735427856e-01 -5.750748887658119202e-02 -2.281409502029418945e-01 -2.856065332889556885e-01 -1.740595698356628418e-01 2.104385197162628174e-01 -1.139981225132942200e-01 -5.770253390073776245e-02 2.630172073841094971e-01 2.074007876217365265e-02 -2.518517374992370605e-01 -2.932932376861572266e-01 2.874545753002166748e-01
2.562634088099002838e-02 -2.763467133045196533e-01 5.355156026780605316e-03 2.574888616800308228e-02 3.910902142524719238e-01 1.303555965423583984e-01 1.003469303250312805e-01 1.566374152898788452e-01 -1.107903476804494858e-02 -6.135377660393714905e-02 -2.420827150344848633e-01 -3.577637076377868652e-01 5.836534872651100159e-02 1.773868314921855927e-02 -8.118646591901779175e-02 -4.619997739791870117e-02 -4.066007435321807861e-01 -1.886774972081184387e-02 8.462915569543838501e-02 1.793277561664581299e-01 1.281465590000152588e-01 -1.176452413201332092e-01 4.697992652654647827e-02 6.036803498864173889e-02 4.623962938785552979e-02 2.980936467647552490e-01 -2.024348825216293335e-01 3.275311738252639771e-02 5.213880538940429688e-02 -1.708336919546127319e-02 5.963961407542228699e-02 3.661566376686096191e-01
1.407026052474975586e-01 -1.158342733979225159e-01 2.782050371170043945e-01 2.040074169635772705e-01 4.341232776641845703e-01 2.174458801746368408e-01 2.098633348941802979e-02 -6.704923510551452637e-02 -7.754667103290557861e-02 -5.293827876448631287e-02 -1.152050718665122986e-01 -2.345317304134368896e-01 4.190457239747047424e-02 2.200192064046859741e-01 -9.244500845670700073e-02 1.327987015247344971e-01 4.809622839093208313e-02 1.265769004821777344e-01 -2.310114204883575439e-01 -8.690018206834793091e-02 -7.488002069294452667e-03 -3.070998471230268478e-03 -2.877886891365051270e-01 -1.752886921167373657e-01 7.327742874622344971e-02 -1.405687183141708374e-01 -3.754806518554687500e-01 4.624260962009429932e-02 -1.975444555282592773e-01 -1.212397962808609009e-01 -1.485140770673751831e-01 1.294120550155639648e-01
3.426220417022705078e-01 -3.674002587795257568e-01 6.229753419756889343e-02 1.867469698190689087e-01 1.815194934606552124e-01 -4.070468246936798096e-03 2.369161844253540039e-01 -7.421270944178104401e-03 -6.803219020366668701e-02 -1.153868883848190308e-01 1.530816704034805298e-01 -4.033651053905487061e-01 -4.255534335970878601e-02 6.365115195512771606e-02 -1.232125912792980671e-03 1.578596085309982300e-01 8.020473271608352661e-02 -2.404046617448329926e-02 -9.174249321222305298e-02 4.896269366145133972e-02 3.356951773166656494e-01 -1.458971053361892700e-01 -1.825112402439117432e-01 -1.099242791533470154e-01 1.679415255784988403e-01 9.941893070936203003e-02 9.779562801122665405e-02 1.362759768962860107e-01 -9.855974465608596802e-02 -2.154431343078613281e-01 2.502506673336029053e-01 5.180363729596138000e-02
3.620649501681327820e-02 -3.633072972297668457e-01 -2.191076427698135376e-02 2.618317306041717529e-01 2.802190780639648438e-01 1.939757466316223145e-01 8.853197097778320312e-02 1.598196327686309814e-01 -6.853896379470825195e-02 -1.540793925523757935e-01 -1.045993119478225708e-01 -9.494851529598236084e-02 1.852656751871109009e-01 2.202636003494262695e-01 -1.355284601449966431e-01 1.212450042366981506e-01 -2.783119976520538330e-01 -3.028074465692043304e-02 -7.600837200880050659e-02 3.274194598197937012e-01 1.093420758843421936e-02 -1.684369593858718872e-01 -4.911855235695838928e-02 -9.475784748792648315e-02 6.660072505474090576e-02 2.784817218780517578e-01 -1.300945430994033813e-01 -1.025591194629669189e-01 1.737425476312637329e-01 9.665762633085250854e-02 -5.369772406993433833e-05 3.219190537929534912e-01
3.763401508331298828e-02 -2.585330903530120850e-01 1.581194251775741577e-01 2.686608731746673584e-01 1.911401450634002686e-01 -8.517744392156600952e-02 -3.692440092563629150e-01 1.828845292329788208e-01 1.974678784608840942e-01 -2.245967984199523926e-01 -1.708904206752777100e-01 -1.669249683618545532e-01 -2.509052678942680359e-02 3.713226914405822754e-01 -1.407296955585479736e-02 -1.156322434544563293e-01 -7.045868039131164551e-02 8.005857816897332668e-04 -1.165930181741714478e-01 1.944084167480468750e-01 7.643397897481918335e-02 -1.392732560634613037e-01 -6.616099178791046143e-02 2.171769738197326660e-02 4.055388271808624268e-01 1.884057559072971344e-02 4.675776511430740356e-02 -1.217526197433471680e-01 9.898453950881958008e-03 -1.545505672693252563e-01 4.401174082886427641e-04 1.736377030611038208e-01
2.067125290632247925e-01 -1.320206820964813232e-01 1.032126136124134064e-02 1.230693981051445007e-01 2.902142405509948730e-01 -1.681343186646699905e-03 -1.270224153995513916e-01 8.080197870731353760e-02 -3.032979965209960938e-01 -2.002453804016113281e-01 -2.788719534873962402e-01 -3.155303597450256348e-01 4.675901029258966446e-03 2.491061538457870483e-01 -1.228714734315872192e-01 -3.418523073196411133e-02 -3.806122839450836182e-01 1.060009002685546875e-01 1.115587539970874786e-03 6.127953529357910156e-03 1.598394662141799927e-01 -1.923817694187164307e-01 4.541888460516929626e-02 5.840347614139318466e-03 1.168954744935035706e-01 1.995670646429061890e-01 -2.617968618869781494e-01 1.012131124734878540e-01 1.466763764619827271e-01 7.702144980430603027e-02 1.871754229068756104e-02 2.215205878019332886e-01
8.821457624435424805e-02 -2.937812358140945435e-02 2.089470773935317993e-01 5.162152647972106934e-01 1.233541369438171387e-01 2.749090492725372314e-01 1.174259930849075317e-01 -5.344372242689132690e-02 -1.190695464611053467e-01 1.754446923732757568e-01 -1.596277058124542236e-01 -2.121319621801376343e-01 -3.318548202514648438e-02 -1.042832881212234497e-01 -7.025671750307083130e-02 -9.384558349847793579e-02 -1.182116270065307617e-01 -2.210447490215301514e-01 -6.275877356529235840e-02 1.336494833230972290e-01 6.002971529960632324e-02 -1.724413037300109863e-01 2.545158378779888153e-02 -1.296780109405517578e-01 2.791080772876739502e-01 1.410264819860458374e-01 2.051865458488464355e-01 1.291766166687011719e-01 -1.639789491891860962e-01 -1.191115379333496094e-01 -8.367341011762619019e-02 3.041841983795166016e-01
3.696099221706390381e-01 9.017143398523330688e-02 2.509754896163940430e-01 -3.897614777088165283e-02 3.049494624137878418e-01 5.604375037364661694e-04 -2.981633245944976807e-01 -8.841745555400848389e-02 1.047106310725212097e-01 1.432269215583801270e-01 -1.541009694337844849e-01 -3.011213243007659912e-01 1.294011324644088745e-01 6.050963699817657471e-02 -5.163655802607536316e-02 5.567222833633422852e-02 -2.313278801739215851e-02 7.978540658950805664e-02 2.034872025251388550e-02 2.269079834222793579e-01 1.618083566427230835e-01 -1.775698810815811157e-01 2.126155495643615723e-01 -4.127101972699165344e-02 -9.658256918191909790e-02 1.138910725712776184e-01 1.768803596496582031e-01 1.175774261355400085e-01 2.811631001532077789e-02 -1.164314970374107361e-01 4.045410081744194031e-02 4.267873764038085938e-01
-3.073310106992721558e-02 -4.524524509906768799e-02 8.107773959636688232e-02 1.275260895490646362e-01 -1.011839807033538818e-01 2.961421906948089600e-01 1.382141001522541046e-02 1.096120613510720432e-04 1.929658055305480957e-01 1.891095563769340515e-02 -3.578140139579772949e-01 -2.583637237548828125e-01 -1.129935234785079956e-01 -6.708487123250961304e-02 -1.349954605102539062e-01 -1.351947337388992310e-01 -3.221119046211242676e-01 -1.225114986300468445e-01 -7.384744286537170410e-02 6.967183202505111694e-02 1.033235117793083191e-01 -2.871306836605072021e-01 -2.769424915313720703e-01 -1.200952455401420593e-01 1.885357797145843506e-01 3.044015355408191681e-02 -1.235763728618621826e-01 2.020780891180038452e-01 -3.339300155639648438e-01 8.868435025215148926e-02 1.154939308762550354e-01 2.264783084392547607e-01
2.715350687503814697e-02 -2.780957818031311035e-01 2.726628780364990234e-01 4.087934792041778564e-01 4.033283889293670654e-01 1.332999020814895630e-01 -8.543253690004348755e-02 -8.938715606927871704e-02 -2.893866598606109619e-01 -2.334781289100646973e-01 2.326869219541549683e-02 -1.788228303194046021e-01 -1.166104450821876526e-01 -1.612386554479598999e-01 -1.395385414361953735e-01 -1.445364356040954590e-01 -3.967354074120521545e-02 -8.673491328954696655e-02 9.829867631196975708e-02 1.579193621873855591e-01 4.674079269170761108e-02 -4.890490323305130005e-02 -8.966092020273208618e-02 -1.204465422779321671e-02 8.147972822189331055e-02 1.084158755838871002e-02 2.991330251097679138e-02 3.102565109729766846e-01 -6.391266733407974243e-02 -2.181423157453536987e-01 -1.219692528247833252e-01 8.418644219636917114e-02
4.087872058153152466e-02 -2.044978290796279907e-01 1.603192277252674103e-02 3.036414086818695068e-02 4.411841183900833130e-02 4.927061125636100769e-02 2.162869125604629517e-01 -2.194556295871734619e-01 -1.565148979425430298e-01 -1.387429833412170410e-01 -1.576999723911285400e-01 -1.057394444942474365e-01 1.836851984262466431e-01 2.824009358882904053e-01 -1.160215586423873901e-01 5.456772446632385254e-02 -3.255934417247772217e-01 -1.509238481521606445e-01 -8.499576896429061890e-02 1.749605536460876465e-01 1.149581298232078552e-01 1.150642056018114090e-02 -2.396057695150375366e-01 -1.998978257179260254e-01 9.580927342176437378e-02 -1.719545423984527588e-01 -2.832930684089660645e-01 -9.911549836397171021e-02 -3.265109956264495850e-01 -3.512889444828033447e-01 7.617973536252975464e-02 6.560681015253067017e-02
7.327796518802642822e-02 9.908664971590042114e-02 4.188648611307144165e-02 1.190315857529640198e-01 -2.952264808118343353e-02 -2.737330496311187744e-01 -8.359327912330627441e-02 -5.748357251286506653e-02 1.730909198522567749e-02 -6.511627882719039917e-02 -3.313736617565155029e-01 -3.672077059745788574e-01 8.389937877655029297e-02 1.003557443618774414e-02 -1.258206218481063843e-01 -3.627086803317070007e-02 -1.714810729026794434e-01 1.715820133686065674e-01 6.370498239994049072e-02 1.631158441305160522e-01 -1.060082390904426575e-01 -2.194346487522125244e-01 -2.472731918096542358e-01 -3.591161668300628662e-01 1.281468868255615234e-01 1.640961766242980957e-01 3.179074078798294067e-02 2.856189310550689697e-01 -5.525182560086250305e-02 -3.246836960315704346e-01 -1.195357516407966614e-01 1.470092087984085083e-01
3.370535373687744141e-01 1.629019156098365784e-02 1.034183725714683533e-01 1.895918399095535278e-01 1.578667908906936646e-01 -7.281698286533355713e-02 -2.199333906173706055e-01 -6.884680688381195068e-02 3.774394840002059937e-02 -1.038736030459403992e-01 1.812846958637237549e-02 -1.953649669885635376e-01 2.746884226799011230e-01 1.932231336832046509e-01 1.841060519218444824e-01 -7.251303642988204956e-02 -1.413436681032180786e-01 -1.554774343967437744e-01 3.636078909039497375e-02 1.893426477909088135e-01 2.476139366626739502e-02 -1.642581522464752197e-01 -5.974319949746131897e-02 -1.881230324506759644e-01 1.651164591312408447e-01 -1.908836811780929565e-01 2.600838243961334229e-01 -7.326029986143112183e-02 -2.313222363591194153e-02 -4.412510693073272705e-01 -1.782581657171249390e-01 2.046954780817031860e-01
2.872879505157470703e-01 -2.207088321447372437e-01 -7.059740368276834488e-03 1.850843429565429688e-01 3.573531806468963623e-01 -1.425336897373199463e-01 7.508353143930435181e-02 -1.669866442680358887e-01 1.133729293942451477e-01 6.069317832589149475e-02 -7.686515897512435913e-02 -3.118922114372253418e-01 -8.603318780660629272e-02 1.133359149098396301e-01 4.263384267687797546e-02 -1.959822922945022583e-01 -8.562421053647994995e-02 9.415879845619201660e-02 -1.423549950122833252e-01 3.499749600887298584e-01 2.796468138694763184e-01 1.210684999823570251e-01 -6.770777702331542969e-02 -1.777042299509048462e-01 1.709476113319396973e-02 1.342527419328689575e-01 1.446406394243240356e-01 3.186252713203430176e-01 -1.004597358405590057e-02 -2.613598108291625977e-02 7.244095206260681152e-02 1.948171854019165039e-01
[truncated: 3,271,783 more chars]
