# Supplementary material for: The Language of Innovation
Source: PLoS One. 2020 Apr 30;15(4):e0230107. doi: 10.1371/journal.pone.0230107 (PMC7194493; doi:10.1371/journal.pone.0230107)
Supplement: S15 File — (GZ) [file pone.0230107.s015.tar.gz › 1993-1997/V2Run_15_VS_4500_embeddings1993-1997ED32.txt]

-1.181716378778219223e-02 -2.100281417369842529e-01 -4.129247367382049561e-02 -2.880791127681732178e-01 -3.483921587467193604e-01 5.301993805915117264e-03 -1.978686824440956116e-02 -2.010904252529144287e-01 1.184477657079696655e-01 2.730735540390014648e-01 -2.489523589611053467e-01 -1.893602907657623291e-01 5.756905674934387207e-02 -1.731163859367370605e-01 7.553493976593017578e-02 1.601211279630661011e-01 -2.046542465686798096e-01 1.602858752012252808e-01 7.616006303578615189e-03 2.804481387138366699e-01 4.493051022291183472e-02 1.283283680677413940e-01 -1.210386455059051514e-01 -1.488290727138519287e-01 1.460774242877960205e-01 -2.393477112054824829e-01 -8.545283228158950806e-02 -1.782713979482650757e-01 -2.984143197536468506e-01 1.914728879928588867e-01 3.208333253860473633e-02 -1.083324924111366272e-01
1.503693163394927979e-01 -2.537905275821685791e-01 -1.753296852111816406e-01 -1.686602979898452759e-01 -1.455232501029968262e-02 -1.940135806798934937e-01 -2.839299850165843964e-03 -2.961042225360870361e-01 -2.308695167303085327e-01 3.059301078319549561e-01 -3.247006237506866455e-01 -2.435481995344161987e-01 -1.208501756191253662e-01 1.257646828889846802e-01 9.298510104417800903e-02 2.903213538229465485e-02 3.413963690400123596e-02 -1.148797664791345596e-02 -1.390689313411712646e-01 8.256869763135910034e-02 -8.869281411170959473e-02 8.296047896146774292e-02 -1.339191198348999023e-01 -7.943674176931381226e-02 2.029172182083129883e-01 -2.279055714607238770e-01 1.451959367841482162e-02 -4.294992089271545410e-01 -1.301850676536560059e-01 -6.227464228868484497e-02 8.055188506841659546e-02 7.171312719583511353e-02
-1.616192162036895752e-01 -1.295415610074996948e-01 -8.251624554395675659e-02 -5.121839232742786407e-03 1.344341635704040527e-01 -3.451946675777435303e-01 -9.975588321685791016e-02 2.281067892909049988e-02 -1.429413408041000366e-01 1.256564110517501831e-01 -2.758559882640838623e-01 -1.706246659159660339e-02 -1.015643030405044556e-01 2.837609052658081055e-01 2.416710853576660156e-01 4.942068085074424744e-02 -1.051047369837760925e-01 3.597908318042755127e-01 5.420799180865287781e-02 1.703094989061355591e-01 2.584420144557952881e-01 -1.467279046773910522e-01 -1.327169686555862427e-01 -2.011647075414657593e-02 1.649694293737411499e-01 -3.419036865234375000e-01 7.853504270315170288e-02 -1.129465475678443909e-01 -2.495614588260650635e-01 -1.048361044377088547e-02 -7.352650910615921021e-02 1.692708581686019897e-01
-3.361279517412185669e-02 -8.615425974130630493e-02 -2.443967163562774658e-01 -1.318309456110000610e-01 -9.154874086380004883e-02 6.726690568029880524e-03 -7.256092876195907593e-02 1.564964801073074341e-01 -9.874874353408813477e-02 3.078494369983673096e-01 -3.553023636341094971e-01 6.776324659585952759e-02 8.891131728887557983e-02 1.379175782203674316e-01 -1.555801741778850555e-02 -1.586090773344039917e-01 5.883872881531715393e-02 2.178684175014495850e-01 7.766216248273849487e-02 1.954760700464248657e-01 2.511379122734069824e-01 -3.995084017515182495e-02 -3.958884477615356445e-01 -1.213417425751686096e-01 2.174838185310363770e-01 -2.491744011640548706e-01 -1.119158193469047546e-01 -2.164946049451828003e-01 -3.306655446067452431e-03 5.615346878767013550e-02 2.245119214057922363e-01 1.866428405046463013e-01
1.277641505002975464e-01 7.412680238485336304e-02 2.956238090991973877e-01 9.015188366174697876e-02 -1.089517250657081604e-01 4.491213709115982056e-02 -2.215085178613662720e-01 1.597769707441329956e-01 -6.178984884172677994e-03 7.521918416023254395e-02 -9.186208248138427734e-02 -7.100185751914978027e-02 2.689900696277618408e-01 -1.510987281799316406e-01 -2.001785188913345337e-01 8.475660532712936401e-02 1.152619905769824982e-02 2.976090908050537109e-01 -1.333916336297988892e-01 2.008168399333953857e-02 9.919044375419616699e-02 5.083455145359039307e-02 -1.754421889781951904e-01 1.271969676017761230e-01 2.071122527122497559e-01 -2.036485373973846436e-01 -2.841003239154815674e-01 -3.737186193466186523e-01 -1.371417641639709473e-01 2.927533388137817383e-01 -1.183908060193061829e-01 2.073711603879928589e-01
-6.165638193488121033e-02 7.012867834419012070e-03 -1.256163120269775391e-01 -1.396791636943817139e-01 1.761388219892978668e-02 -5.491771176457405090e-02 -2.359899692237377167e-02 1.339955925941467285e-01 -4.814340546727180481e-02 -5.835951014887541533e-05 -4.693146347999572754e-01 -2.072571963071823120e-01 -1.260695010423660278e-01 1.866718530654907227e-01 -8.720231801271438599e-02 2.419903129339218140e-02 3.089790642261505127e-01 3.010477125644683838e-01 7.099705934524536133e-02 6.632006913423538208e-02 1.924518868327140808e-02 -2.150202402845025063e-03 -2.937827706336975098e-01 -3.001772761344909668e-01 7.951430976390838623e-02 -2.519856989383697510e-01 -5.449781194329261780e-02 1.708833724260330200e-01 -1.358647365123033524e-02 1.854381114244461060e-01 1.025973111391067505e-01 3.084596693515777588e-01
3.607435896992683411e-02 -3.376094102859497070e-01 5.353889241814613342e-02 -3.813770115375518799e-01 -2.496926635503768921e-01 1.359405647963285446e-02 -6.475499272346496582e-02 -4.883845895528793335e-02 -1.548787695355713367e-03 1.267316490411758423e-01 -1.612909287214279175e-01 -1.217913031578063965e-01 8.467741310596466064e-02 3.778661414980888367e-02 1.172829717397689819e-01 -7.548464834690093994e-02 -3.114653192460536957e-02 -1.891149133443832397e-01 2.062491774559020996e-01 4.888400435447692871e-02 2.930125892162322998e-01 -9.577467292547225952e-02 -9.539458155632019043e-02 1.395764350891113281e-01 6.596346944570541382e-02 -4.182072579860687256e-01 5.670341849327087402e-02 -2.986974120140075684e-01 -1.020836085081100464e-01 2.136424481868743896e-01 -6.850285083055496216e-02 2.112275213003158569e-01
-2.025845795869827271e-01 1.700075715780258179e-01 -8.913672715425491333e-02 -9.999025613069534302e-02 -1.995605230331420898e-01 -1.169620454311370850e-01 -2.099031507968902588e-01 5.690620839595794678e-02 -1.614300906658172607e-01 1.425686776638031006e-01 -3.490000963211059570e-01 2.054804712533950806e-01 8.277671039104461670e-02 1.709131002426147461e-01 -3.774222731590270996e-02 5.456100031733512878e-02 -7.598547637462615967e-02 3.022907674312591553e-01 8.514945954084396362e-02 1.753743886947631836e-01 -6.299983710050582886e-02 1.946052722632884979e-02 -2.093547731637954712e-01 1.621285974979400635e-01 -8.247336745262145996e-02 -3.731968998908996582e-01 -4.598113149404525757e-02 -1.259852349758148193e-01 -2.088507860898971558e-01 1.741917729377746582e-01 1.497519612312316895e-01 3.006051182746887207e-01
1.334914565086364746e-01 -4.776486381888389587e-02 -8.347950130701065063e-02 -3.482395112514495850e-01 8.381193131208419800e-02 -8.847277611494064331e-02 -1.762182861566543579e-01 -5.091781914234161377e-02 -1.586740761995315552e-01 1.274048835039138794e-01 -1.515157073736190796e-01 1.003602147102355957e-01 2.962220609188079834e-01 -1.461575739085674286e-02 1.493902951478958130e-01 1.155746504664421082e-01 -4.471438005566596985e-02 -7.575943320989608765e-02 7.821013033390045166e-02 -5.990539118647575378e-02 -1.737115830183029175e-01 -7.980649173259735107e-02 1.127258241176605225e-01 -4.800129309296607971e-02 6.373758614063262939e-02 -4.816143214702606201e-01 -8.787999302148818970e-02 -3.288235366344451904e-01 -2.780261337757110596e-01 1.523102819919586182e-01 2.155598998069763184e-02 2.885520756244659424e-01
8.933528512716293335e-02 1.005905773490667343e-02 -1.711637228727340698e-01 -1.448684334754943848e-01 -3.748482093214988708e-02 -2.257757931947708130e-01 -1.326481848955154419e-01 -1.970424205064773560e-01 -1.714515089988708496e-01 1.633781492710113525e-01 -3.108169734477996826e-01 -3.267088830471038818e-01 1.215516701340675354e-01 3.441728055477142334e-01 1.187523454427719116e-02 -1.015741899609565735e-01 -9.336633235216140747e-02 8.688292652368545532e-02 7.277782261371612549e-02 4.407812654972076416e-02 -1.601199060678482056e-01 9.129002690315246582e-02 2.904902398586273193e-02 -1.596508733928203583e-02 3.192004933953285217e-02 -3.528878986835479736e-01 -1.307028979063034058e-01 -8.111540228128433228e-03 -9.872975945472717285e-02 4.446918368339538574e-01 1.360787153244018555e-01 4.920452460646629333e-02
-8.328768610954284668e-02 -1.741151213645935059e-01 -1.441840827465057373e-01 -2.087760865688323975e-01 5.510481446981430054e-02 -2.358367890119552612e-01 -2.344868034124374390e-01 -1.655180007219314575e-02 -7.631219178438186646e-02 2.646909654140472412e-01 4.097471758723258972e-02 -4.069014787673950195e-01 1.756476461887359619e-01 3.060205280780792236e-01 5.307605117559432983e-02 1.975335627794265747e-01 3.927228972315788269e-03 -7.496007252484560013e-03 2.258444279432296753e-01 7.329967617988586426e-02 -7.226478308439254761e-02 5.613460391759872437e-02 -9.078569710254669189e-03 -3.280602693557739258e-01 1.471589356660842896e-01 -2.060389220714569092e-01 -1.096706241369247437e-01 -2.461294233798980713e-01 -1.076116487383842468e-01 2.323982417583465576e-01 1.224239170551300049e-02 1.852911664173007011e-03
-1.258587837219238281e-01 6.649098545312881470e-02 -2.228061109781265259e-01 -3.375057578086853027e-01 8.483744412660598755e-02 2.393472753465175629e-02 9.599497914314270020e-02 8.171911537647247314e-02 -1.006305590271949768e-01 -7.363641262054443359e-02 -2.235187739133834839e-01 7.462551444768905640e-02 5.233061686158180237e-02 1.122120916843414307e-01 2.167739123106002808e-01 -5.127528309822082520e-02 -1.415937244892120361e-01 2.277522981166839600e-01 -1.415720582008361816e-02 1.799929141998291016e-01 2.091469019651412964e-01 2.702431939542293549e-02 -2.640006132423877716e-03 -3.181007131934165955e-02 3.723208606243133545e-01 -5.073980093002319336e-01 -1.064665019512176514e-01 -6.581808626651763916e-02 -2.699061036109924316e-01 1.108697149902582169e-02 9.298062324523925781e-02 1.145622581243515015e-01
-4.118186235427856445e-01 -7.422275841236114502e-03 -1.170188933610916138e-01 -2.338213175535202026e-01 7.245223969221115112e-02 -2.244206517934799194e-02 -1.309964060783386230e-01 2.896770834922790527e-02 -1.564998626708984375e-01 4.379805922508239746e-02 -1.577334254980087280e-01 2.429965138435363770e-02 1.752284914255142212e-01 1.423682868480682373e-01 -1.375117897987365723e-01 6.888736784458160400e-02 1.949335783720016479e-01 2.847718596458435059e-01 1.069884225726127625e-01 1.987757533788681030e-01 -7.469621952623128891e-03 8.166179060935974121e-02 -7.543323189020156860e-02 8.166874758899211884e-03 5.080263316631317139e-02 -3.732908666133880615e-01 -2.851105481386184692e-02 -4.410266876220703125e-01 -1.485965847969055176e-01 -1.027049720287322998e-01 -1.317616850137710571e-01 2.048275768756866455e-01
-1.689269579946994781e-02 -7.942095398902893066e-02 -1.028050705790519714e-01 -1.462231874465942383e-01 2.089203596115112305e-01 -2.783151865005493164e-01 -2.823961675167083740e-01 -1.734856665134429932e-01 3.324091807007789612e-02 3.355306684970855713e-01 -2.147814780473709106e-01 1.736830770969390869e-01 2.963133156299591064e-01 1.514794230461120605e-01 -1.323597412556409836e-02 1.829128265380859375e-01 -3.494248026981949806e-03 6.777017377316951752e-03 1.708353124558925629e-02 -3.952249512076377869e-02 -1.796250194311141968e-01 -1.676342487335205078e-01 -1.159600242972373962e-01 1.601490080356597900e-01 2.842212840914726257e-02 -2.375140786170959473e-01 -1.972831636667251587e-01 -2.263074964284896851e-01 -1.804729253053665161e-01 3.949517011642456055e-02 1.906435489654541016e-01 2.773761451244354248e-01
1.382787376642227173e-01 -1.734570227563381195e-02 -2.349342852830886841e-01 -2.430429011583328247e-01 -2.349585480988025665e-02 1.470490545034408569e-02 -4.168124124407768250e-02 9.763570874929428101e-02 1.230109483003616333e-01 2.456491440534591675e-02 -1.065149754285812378e-01 -1.683342456817626953e-01 1.921284198760986328e-01 -4.303192719817161560e-02 -1.039262413978576660e-01 1.024673730134963989e-01 4.148686677217483521e-02 1.114956811070442200e-01 2.855955623090267181e-02 -1.725065559148788452e-01 -2.091622166335582733e-02 3.516489863395690918e-01 -6.565005332231521606e-02 1.430783569812774658e-01 4.761231541633605957e-01 -2.808893620967864990e-01 5.963275209069252014e-02 -2.987701296806335449e-01 -3.671420812606811523e-01 1.030051261186599731e-01 3.257771208882331848e-02 -1.773602515459060669e-02
-2.065588235855102539e-01 1.160864904522895813e-01 -2.769361436367034912e-01 -1.573623269796371460e-01 -1.226089149713516235e-01 -1.702845990657806396e-01 4.153771698474884033e-02 7.418762147426605225e-02 3.111488744616508484e-02 2.658570371568202972e-02 -2.515742480754852295e-01 -6.032438203692436218e-02 3.204513192176818848e-01 1.534723490476608276e-01 -3.280361648648977280e-03 3.488581180572509766e-01 -1.443691700696945190e-01 3.730833530426025391e-02 7.582092285156250000e-02 3.089523911476135254e-01 1.875090897083282471e-01 -9.232433140277862549e-02 -1.741448789834976196e-01 -3.983611240983009338e-02 1.396149247884750366e-01 -3.089054226875305176e-01 -2.385603785514831543e-01 -1.547790467739105225e-01 -1.324829161167144775e-01 -1.756004095077514648e-01 1.509950496256351471e-02 1.765039414167404175e-01
-3.716114535927772522e-02 -3.097940981388092041e-01 6.736568361520767212e-02 -3.778567016124725342e-01 3.225368633866310120e-02 5.448935925960540771e-02 -7.813832163810729980e-02 -1.504048407077789307e-01 1.390891615301370621e-02 1.557382345199584961e-01 -4.424337744712829590e-01 1.059184819459915161e-01 8.019997179508209229e-02 2.428664565086364746e-01 -2.256114780902862549e-01 4.164463281631469727e-02 -4.053823649883270264e-02 2.519506216049194336e-01 7.345106452703475952e-02 2.380830496549606323e-01 1.658317148685455322e-01 -1.918968111276626587e-01 -7.346990704536437988e-02 -1.673481911420822144e-01 -6.027481704950332642e-02 -2.214011847972869873e-01 -8.965322375297546387e-02 2.093414403498172760e-02 -2.202926129102706909e-01 6.481278687715530396e-02 5.544664710760116577e-02 1.768354177474975586e-01
2.001011520624160767e-01 -1.086648106575012207e-01 1.460052430629730225e-01 -6.799958646297454834e-03 -4.964017868041992188e-02 -1.548662930727005005e-01 -6.589572876691818237e-02 1.515891402959823608e-01 2.095998823642730713e-01 1.291482150554656982e-01 -3.518576622009277344e-01 -1.376386582851409912e-01 1.407561600208282471e-01 -3.426697512622922659e-04 -3.813545778393745422e-02 2.450507730245590210e-01 1.399983018636703491e-01 2.501299381256103516e-01 3.289279341697692871e-02 -8.885027840733528137e-03 -6.301902979612350464e-02 1.095237955451011658e-01 -2.328799217939376831e-01 3.569413721561431885e-01 1.068222597241401672e-01 -3.818518817424774170e-01 2.798871323466300964e-02 -2.983650267124176025e-01 -2.378160804510116577e-01 -8.842633105814456940e-03 5.055767670273780823e-02 -3.453054651618003845e-02
-2.070502489805221558e-01 -6.379706412553787231e-02 -2.796250581741333008e-01 -4.951591417193412781e-02 -2.814425826072692871e-01 -1.660219728946685791e-01 -3.994895890355110168e-02 1.874772161245346069e-01 -2.077747583389282227e-01 1.079428195953369141e-01 -2.997310459613800049e-01 -8.245369791984558105e-02 2.512133419513702393e-01 1.023951172828674316e-01 2.502217330038547516e-02 9.034792333841323853e-02 -5.155159626156091690e-03 2.196907252073287964e-01 -5.396673828363418579e-02 2.615754008293151855e-01 3.739629685878753662e-02 1.038556843996047974e-01 -4.499161243438720703e-02 -1.070766299962997437e-01 5.608689039945602417e-02 -4.886776506900787354e-01 -1.149016246199607849e-01 -1.623117327690124512e-01 -3.481618314981460571e-02 1.150974705815315247e-01 -1.067717298865318298e-01 2.059184908866882324e-01
8.134747296571731567e-02 1.438803691416978836e-02 -1.134425401687622070e-01 -3.493772149085998535e-01 2.731398679316043854e-03 -9.033367782831192017e-02 7.506295293569564819e-02 4.916380718350410461e-02 -7.646603882312774658e-02 7.656641304492950439e-02 4.404180869460105896e-02 3.493252024054527283e-02 2.836839668452739716e-02 1.469001024961471558e-01 -8.998311311006546021e-02 2.171285152435302734e-01 1.574354469776153564e-01 3.748051822185516357e-01 2.278313189744949341e-01 1.937073916196823120e-01 1.582079529762268066e-01 1.629642546176910400e-01 -2.739382982254028320e-01 2.442054683342576027e-03 1.722171008586883545e-01 -4.436241388320922852e-01 -9.797791391611099243e-02 -2.135965973138809204e-01 -1.549184769392013550e-01 -2.314082160592079163e-02 -1.117777377367019653e-01 2.224494218826293945e-01
-9.241000562906265259e-02 -1.567466408014297485e-01 2.673942744731903076e-01 -1.478530019521713257e-01 -1.700201183557510376e-01 -1.054606437683105469e-01 2.158227749168872833e-02 -3.056657612323760986e-01 9.366154670715332031e-02 7.769970595836639404e-02 2.433977462351322174e-02 -1.786228567361831665e-01 1.902495026588439941e-01 1.317481994628906250e-01 1.492361258715391159e-02 -1.405593603849411011e-01 -1.689395904541015625e-01 6.569180637598037720e-02 8.445286750793457031e-02 -6.328710913658142090e-02 -2.292897552251815796e-02 -9.160861372947692871e-02 -3.510850071907043457e-01 -1.686685085296630859e-01 1.369353234767913818e-01 -3.312644362449645996e-01 -2.876496613025665283e-01 1.813785880804061890e-01 -2.773122787475585938e-01 2.419867217540740967e-01 1.145779564976692200e-01 1.463799923658370972e-01
3.156332373619079590e-01 -1.441779583692550659e-01 9.067372977733612061e-02 -1.071004290133714676e-02 -2.939487993717193604e-01 -1.622638553380966187e-01 -1.926066279411315918e-01 2.695330083370208740e-01 1.814169883728027344e-01 1.856798529624938965e-01 -1.559307426214218140e-01 -1.801822334527969360e-01 3.108792603015899658e-01 -3.356276080012321472e-02 -1.393407136201858521e-01 8.659640699625015259e-02 -9.493036568164825439e-02 2.102506756782531738e-01 -3.076874464750289917e-02 1.174142137169837952e-01 3.405357897281646729e-02 2.256593555212020874e-01 -7.308988273143768311e-02 1.075956225395202637e-01 1.185931414365768433e-01 -1.912319958209991455e-01 -2.073989510536193848e-01 -1.864417493343353271e-01 -2.961004376411437988e-01 2.102131992578506470e-01 9.896024130284786224e-03 5.091447383165359497e-02
-5.555002018809318542e-02 -2.160391211509704590e-01 7.103705406188964844e-02 1.387180089950561523e-01 -1.732652336359024048e-01 -4.301534593105316162e-02 -8.165843039751052856e-02 -9.991756640374660492e-03 -8.337351679801940918e-02 4.865810647606849670e-02 -5.350314974784851074e-01 -2.557306289672851562e-01 2.427598237991333008e-01 -2.848829030990600586e-01 -4.134912788867950439e-02 6.591434776782989502e-02 -8.714769780635833740e-02 1.404637396335601807e-01 -2.116089314222335815e-01 1.349451541900634766e-01 -7.675097882747650146e-02 1.530951410531997681e-01 6.308571994304656982e-02 3.249119617976248264e-04 1.738811582326889038e-01 -1.900726705789566040e-01 -3.011042475700378418e-01 -3.684004023671150208e-02 -1.401383522897958755e-02 2.093152850866317749e-01 3.669031709432601929e-02 2.298520654439926147e-01
-2.675456404685974121e-01 1.262286156415939331e-01 7.211045175790786743e-02 -2.342505753040313721e-01 5.745812505483627319e-02 -1.108723282814025879e-01 -1.565869599580764771e-01 -1.978810429573059082e-01 -1.677122414112091064e-01 1.308232098817825317e-01 -2.049212008714675903e-01 -2.874318659305572510e-01 5.326512828469276428e-02 1.280862092971801758e-01 5.588872358202934265e-02 -5.471850186586380005e-02 1.558146327733993530e-01 -1.108970344066619873e-01 1.041359007358551025e-01 1.729857623577117920e-01 -1.029013544321060181e-01 3.371593728661537170e-02 -1.010324656963348389e-01 -2.348692417144775391e-01 1.763081401586532593e-01 -2.488414794206619263e-01 -4.263296350836753845e-02 -2.388914227485656738e-01 1.910509355366230011e-02 3.903939723968505859e-01 2.514857240021228790e-02 3.437870740890502930e-01
1.998079419136047363e-01 9.393570944666862488e-03 2.495439350605010986e-01 2.729258313775062561e-02 -1.549042761325836182e-01 5.975306034088134766e-02 -2.409866452217102051e-01 7.259249687194824219e-02 2.489852905273437500e-01 9.812924265861511230e-02 -3.338559865951538086e-01 -1.319108009338378906e-01 1.309179067611694336e-01 2.939115650951862335e-02 -1.499361097812652588e-01 7.239677757024765015e-02 -1.411303281784057617e-01 1.289197504520416260e-01 -1.194965317845344543e-01 1.111192163079977036e-02 -8.561851084232330322e-02 2.369691729545593262e-01 -1.215863749384880066e-01 7.477252930402755737e-02 2.270772457122802734e-01 -4.226625263690948486e-01 -5.996976513415575027e-03 -3.670829534530639648e-01 -2.364409118890762329e-01 1.560919824987649918e-02 6.245623901486396790e-02 3.194953082129359245e-03
-9.413965046405792236e-02 6.862784922122955322e-02 5.959105491638183594e-02 -1.012596115469932556e-01 1.448668390512466431e-01 1.718764156103134155e-01 -1.668304502964019775e-01 -9.644448757171630859e-03 -1.467748079448938370e-02 -1.250990480184555054e-01 -5.244946107268333435e-02 -1.995541453361511230e-01 2.794669866561889648e-01 -2.087101936340332031e-01 -1.391936987638473511e-01 -1.503463089466094971e-01 2.381923943758010864e-01 -9.727716445922851562e-03 -1.948980689048767090e-01 -4.909026622772216797e-02 2.216086983680725098e-01 -1.921121180057525635e-01 7.541728019714355469e-02 -1.273631006479263306e-01 1.054851338267326355e-01 -4.344643354415893555e-01 -2.383399009704589844e-01 -1.120582744479179382e-01 -4.169559478759765625e-01 6.662675179541110992e-03 1.503636389970779419e-01 3.441407531499862671e-02
6.943724304437637329e-02 -3.804672360420227051e-01 -7.924758642911911011e-02 -2.836930155754089355e-01 7.555703073740005493e-02 -1.227303892374038696e-01 -1.108295470476150513e-01 9.194009937345981598e-03 -1.166506707668304443e-01 8.876127004623413086e-02 -2.293436080217361450e-01 -2.792600393295288086e-01 2.753211259841918945e-01 1.801622211933135986e-01 -6.112352386116981506e-02 -1.073695570230484009e-01 1.395470499992370605e-01 1.691056787967681885e-01 2.867138981819152832e-01 -4.124735668301582336e-02 1.108274459838867188e-01 -3.942859917879104614e-02 -2.606523036956787109e-01 1.232407540082931519e-01 8.247408084571361542e-03 -2.507702112197875977e-01 -2.773579955101013184e-01 -2.226040214300155640e-01 -2.567136660218238831e-02 6.263081729412078857e-02 -1.529092639684677124e-01 9.267564862966537476e-02
-3.058316409587860107e-01 -1.770626306533813477e-01 2.523215711116790771e-01 -3.511322140693664551e-01 4.591867327690124512e-02 -1.045899689197540283e-01 -4.130697995424270630e-02 -7.229069620370864868e-02 5.562991276383399963e-02 2.058176696300506592e-01 9.085708856582641602e-02 -3.849102854728698730e-01 -1.218703463673591614e-01 -4.300426319241523743e-02 3.092976808547973633e-01 2.620472609996795654e-01 -1.325573958456516266e-02 2.192387357354164124e-02 -1.795508265495300293e-01 9.055420756340026855e-02 2.498778514564037323e-02 1.767664998769760132e-01 -2.659423649311065674e-01 -6.752163171768188477e-04 6.008046120405197144e-02 -3.057315051555633545e-01 -1.320520937442779541e-01 1.077694166451692581e-02 -7.580386102199554443e-02 -1.018430292606353760e-01 3.667839244008064270e-02 9.738352894783020020e-02
-2.838334301486611366e-03 -3.748792037367820740e-02 2.339483946561813354e-01 -1.097858175635337830e-01 -1.538362503051757812e-01 -1.051505748182535172e-02 -9.623958915472030640e-02 -2.742384672164916992e-01 9.696513414382934570e-02 1.819965429604053497e-02 -4.650464355945587158e-01 -1.344115585088729858e-01 2.491938918828964233e-01 1.166104152798652649e-01 4.572563245892524719e-02 1.246542204171419144e-02 -4.820517078042030334e-02 -1.649497896432876587e-01 5.612716823816299438e-02 -1.648525521159172058e-02 2.010145038366317749e-01 1.179528832435607910e-01 -9.752002358436584473e-02 -9.967402368783950806e-02 2.896687686443328857e-01 -1.027133464813232422e-01 -3.769807517528533936e-01 -2.865469455718994141e-02 -2.378050833940505981e-01 2.433826774358749390e-01 1.857309602200984955e-02 2.032316029071807861e-01
8.391312509775161743e-02 1.002787798643112183e-02 -5.996541678905487061e-02 -1.405574381351470947e-01 -4.103381931781768799e-02 8.164253085851669312e-03 -3.822759166359901428e-02 7.620325684547424316e-02 -3.442396968603134155e-02 1.459349989891052246e-01 -2.053707689046859741e-01 -1.734838783740997314e-01 -4.922407213598489761e-03 1.279052197933197021e-01 -2.369167506694793701e-01 5.205505341291427612e-02 6.687413901090621948e-02 1.324979364871978760e-01 2.621997147798538208e-02 3.202923834323883057e-01 1.324561387300491333e-01 -6.662788987159729004e-02 -2.526742517948150635e-01 -5.118451118469238281e-01 3.267664089798927307e-02 -2.878761887550354004e-01 -1.227984651923179626e-01 1.408457849174737930e-02 -1.014646440744400024e-01 1.298443526029586792e-01 1.728111207485198975e-01 4.014413952827453613e-01
-1.061188206076622009e-01 7.250060141086578369e-02 -3.107858449220657349e-02 -1.145178265869617462e-02 1.556341256946325302e-02 -3.783096969127655029e-01 2.027256228029727936e-02 1.610639989376068115e-01 4.144824668765068054e-02 2.717965096235275269e-02 -2.824623882770538330e-01 6.566569209098815918e-02 2.161381244659423828e-01 -6.611236184835433960e-02 2.511640191078186035e-01 -2.722550369799137115e-02 -7.669373601675033569e-02 6.262516975402832031e-02 3.263442218303680420e-02 3.856396675109863281e-01 -2.269078977406024933e-02 5.469656363129615784e-02 -2.299571931362152100e-01 -1.160840690135955811e-01 2.690728008747100830e-01 -3.835304677486419678e-01 -1.185246556997299194e-01 -2.562230229377746582e-01 2.207220718264579773e-02 -3.434218838810920715e-02 2.645702660083770752e-01 1.044035777449607849e-01
-5.261197686195373535e-02 -2.133025042712688446e-02 -2.165367901325225830e-01 -1.796232461929321289e-01 -1.082858741283416748e-01 -4.603965580463409424e-01 -4.879824817180633545e-02 -1.655976772308349609e-01 -2.517605386674404144e-02 2.534689307212829590e-01 -1.809816509485244751e-01 2.096465788781642914e-02 4.038937389850616455e-01 2.134263515472412109e-01 9.733130037784576416e-02 1.300898641347885132e-01 2.079446762800216675e-01 3.276311233639717102e-02 -8.129330724477767944e-02 6.807281821966171265e-02 -7.812872529029846191e-02 1.865396648645401001e-01 -7.838192582130432129e-02 2.210978418588638306e-01 4.174137860536575317e-02 -2.581327855587005615e-01 2.428639866411685944e-02 -8.757860958576202393e-02 -2.670234069228172302e-02 1.693447977304458618e-01 -8.292346447706222534e-02 2.580501139163970947e-01
-1.314829289913177490e-01 -7.390065491199493408e-02 -6.169650703668594360e-03 -1.189346536993980408e-01 -1.648563742637634277e-01 4.901850968599319458e-02 1.079487204551696777e-01 -1.267791539430618286e-01 4.039084911346435547e-02 2.198410034179687500e-01 -2.933345735073089600e-01 -3.004644811153411865e-01 -7.509382069110870361e-02 -6.411606818437576294e-02 2.355915457010269165e-01 -2.584972679615020752e-01 -1.129604503512382507e-01 1.506040990352630615e-01 1.456919461488723755e-01 -6.588096171617507935e-02 1.450382471084594727e-01 2.651257216930389404e-01 3.089517122134566307e-03 -1.510632336139678955e-01 1.380834579467773438e-01 -1.307117044925689697e-01 1.413215696811676025e-01 -2.834786176681518555e-01 -1.714697331190109253e-01 1.596786230802536011e-01 1.888126321136951447e-02 4.248479604721069336e-01
-2.120912261307239532e-02 -3.087514936923980713e-01 -1.953757107257843018e-01 -2.281163632869720459e-01 1.486033797264099121e-01 -5.343838781118392944e-02 -2.102273702621459961e-01 -6.792824715375900269e-02 -6.815037131309509277e-02 -1.335266679525375366e-01 -2.551091909408569336e-01 -2.178108692169189453e-01 4.294913262128829956e-02 9.375115856528282166e-03 -2.777561545372009277e-03 6.317102164030075073e-02 -7.034805603325366974e-03 -1.369093451648950577e-02 8.356688171625137329e-02 3.513235747814178467e-01 -4.004756361246109009e-02 -2.929243259131908417e-02 -3.676308095455169678e-01 2.201318442821502686e-01 2.995158135890960693e-01 -2.909597456455230713e-01 5.949580576270818710e-03 -5.205716192722320557e-02 -1.318812649697065353e-02 1.583912819623947144e-01 2.302319109439849854e-01 1.650354862213134766e-01
-2.114747464656829834e-01 3.274808824062347412e-02 -3.035100698471069336e-01 -1.701906770467758179e-01 -3.268030583858489990e-01 -4.644583910703659058e-02 -1.047097221016883850e-01 -3.719736560015007854e-05 -7.983511313796043396e-03 2.052879333496093750e-01 -4.335112273693084717e-01 1.051127836108207703e-01 -5.570296663790941238e-03 3.755547478795051575e-02 -3.964355215430259705e-02 7.952508330345153809e-02 -1.728611141443252563e-01 1.062503904104232788e-01 5.990445613861083984e-02 6.903315335512161255e-02 -1.052112206816673279e-01 2.725891210138797760e-02 4.695412062574177980e-04 -4.158997535705566406e-02 1.913178712129592896e-01 -3.721860647201538086e-01 -2.836348675191402435e-02 -3.089191615581512451e-01 -1.563953459262847900e-01 -2.426642738282680511e-02 -1.218831464648246765e-01 2.972295284271240234e-01
1.933492720127105713e-01 6.264846026897430420e-02 -2.714979946613311768e-01 -1.722908318042755127e-01 9.177125990390777588e-02 2.239328064024448395e-02 -2.462782859802246094e-01 -1.294156759977340698e-01 1.250599175691604614e-01 1.869554072618484497e-01 -1.089782863855361938e-01 -4.809934645891189575e-02 2.174501568078994751e-01 7.287650555372238159e-02 -2.849060297012329102e-01 -1.722301691770553589e-01 2.100272923707962036e-01 2.602000907063484192e-02 -7.131214253604412079e-03 2.176378108561038971e-02 2.685155160725116730e-02 -2.271356433629989624e-02 -2.932827472686767578e-01 2.092194408178329468e-01 3.045394122600555420e-01 -2.603569328784942627e-01 -8.754596859216690063e-02 -1.664372831583023071e-01 -1.277078837156295776e-01 -3.632927685976028442e-02 -8.079152554273605347e-02 3.799592554569244385e-01
-2.820794284343719482e-01 3.971615806221961975e-02 -2.649082243442535400e-01 -2.669930458068847656e-01 -3.185594081878662109e-01 -1.627377867698669434e-01 9.661610424518585205e-02 1.448225378990173340e-01 -1.460980623960494995e-01 2.709016501903533936e-01 -8.939296007156372070e-02 4.964556545019149780e-02 2.334496825933456421e-01 8.063925057649612427e-02 -1.688626036047935486e-02 1.483442932367324829e-01 4.508854821324348450e-02 2.376650571823120117e-01 3.866912052035331726e-02 2.160740941762924194e-01 1.024337951093912125e-03 1.202953010797500610e-01 -9.393899887800216675e-02 -6.750655826181173325e-03 5.228277295827865601e-02 -1.774554252624511719e-01 -1.669932007789611816e-01 -3.123765289783477783e-01 -3.141831159591674805e-01 -7.800348103046417236e-02 -1.582664996385574341e-01 1.051791161298751831e-01
-3.453462719917297363e-01 1.612176895141601562e-01 -1.162278056144714355e-01 -1.938122808933258057e-01 -1.083383262157440186e-01 -1.661749482154846191e-01 -3.089649789035320282e-02 5.579562857747077942e-02 -1.526466161012649536e-01 1.880872696638107300e-01 -2.141931653022766113e-01 1.568977236747741699e-01 3.481076285243034363e-02 2.098540961742401123e-01 -1.997641324996948242e-01 1.419742256402969360e-01 6.055219843983650208e-02 2.982480265200138092e-02 -1.012290790677070618e-01 1.813709288835525513e-01 -3.635406494140625000e-02 1.838157325983047485e-01 -1.594420522451400757e-01 -7.724085450172424316e-02 2.622861564159393311e-01 -3.335518836975097656e-01 -7.744275033473968506e-02 -2.604064941406250000e-01 -1.987670511007308960e-01 1.679419353604316711e-02 -1.176474913954734802e-01 3.226135075092315674e-01
-3.541079536080360413e-02 -1.796474754810333252e-01 1.832954287528991699e-01 -1.536054313182830811e-01 -1.296462863683700562e-01 -2.689233049750328064e-02 8.066608011722564697e-02 3.565940260887145996e-02 2.764821648597717285e-01 1.845331043004989624e-01 -1.787237524986267090e-01 -2.552402913570404053e-01 1.360514014959335327e-01 -2.569043934345245361e-01 1.251934096217155457e-02 -2.190848141908645630e-01 3.219079971313476562e-01 -1.705557107925415039e-01 -2.293826788663864136e-01 -1.225451827049255371e-01 1.574481092393398285e-02 -1.892598904669284821e-02 -1.773856282234191895e-01 -1.550247818231582642e-01 3.144512698054313660e-02 -4.352879524230957031e-01 4.049349576234817505e-02 -2.174547612667083740e-01 -2.142661809921264648e-01 2.209333702921867371e-02 -8.835329674184322357e-03 3.745212778449058533e-02
1.749255806207656860e-01 -2.595130801200866699e-01 1.363477855920791626e-01 -9.924548864364624023e-02 -1.033687070012092590e-01 -2.415570779703557491e-04 -1.440064460039138794e-01 3.965244814753532410e-02 -2.035691030323505402e-02 3.179021775722503662e-01 -2.708120048046112061e-01 6.824896205216646194e-03 2.377638518810272217e-01 1.273198127746582031e-01 -1.678204238414764404e-01 2.254954129457473755e-01 1.186328083276748657e-01 2.387895584106445312e-01 -3.528029322624206543e-01 -9.441135823726654053e-02 -1.633136570453643799e-01 -2.125031687319278717e-02 -5.757043510675430298e-02 -3.603479266166687012e-02 3.351166844367980957e-01 -3.249992430210113525e-01 -2.036139667034149170e-01 6.271119415760040283e-02 -1.733954064548015594e-02 1.148742213845252991e-01 -1.684582978487014771e-02 -2.625922672450542450e-02
7.397837191820144653e-02 -3.430986106395721436e-01 1.292427629232406616e-01 1.590489596128463745e-01 -3.213540837168693542e-02 1.550567150115966797e-01 -1.051479801535606384e-01 9.762827306985855103e-02 8.921105414628982544e-03 8.322404325008392334e-02 -2.250784188508987427e-01 -7.457252591848373413e-02 2.401462644338607788e-01 -4.942651838064193726e-02 -5.607051029801368713e-02 2.490401640534400940e-02 4.358344897627830505e-02 2.344419956207275391e-01 -5.432775244116783142e-02 1.970618367195129395e-01 5.658614262938499451e-02 2.466340661048889160e-01 2.627682499587535858e-02 -1.647396981716156006e-01 3.274191617965698242e-01 -3.181282579898834229e-01 -2.182416766881942749e-01 -3.159947395324707031e-01 -1.779007017612457275e-01 2.537475824356079102e-01 8.354926854372024536e-02 -1.123746410012245178e-01
-1.268634945154190063e-01 2.638768255710601807e-01 -1.057113781571388245e-01 -2.906436026096343994e-01 -3.246668353676795959e-02 -3.326189219951629639e-01 -2.439920417964458466e-02 1.226944699883460999e-01 -3.343988582491874695e-02 8.457851409912109375e-02 -1.240057498216629028e-01 -1.323201805353164673e-01 6.219635531306266785e-02 9.061890654265880585e-03 1.700666844844818115e-01 -6.700812280178070068e-02 -4.871359094977378845e-02 5.993638560175895691e-02 -2.752985991537570953e-02 4.063735902309417725e-01 5.896756891161203384e-03 5.222028121352195740e-02 -1.172676682472229004e-01 -1.249265447258949280e-01 2.323765754699707031e-01 -3.680558204650878906e-01 -3.707450628280639648e-01 -2.019787281751632690e-01 5.598294362425804138e-02 -1.674592196941375732e-01 6.580625195056200027e-03 9.925944358110427856e-02
-1.134215071797370911e-01 -6.292352080345153809e-02 7.769418507814407349e-02 -2.710292935371398926e-01 5.737052485346794128e-02 1.673609204590320587e-02 5.747458338737487793e-02 -1.975506842136383057e-01 -6.782972067594528198e-02 1.093262359499931335e-01 -5.139348506927490234e-01 -2.123682498931884766e-01 2.172039449214935303e-01 5.937769263982772827e-02 2.753884531557559967e-02 8.421285450458526611e-02 -1.366039812564849854e-01 -4.173663258552551270e-02 -2.083267271518707275e-02 4.031291604042053223e-02 4.454075172543525696e-02 9.939546883106231689e-02 -2.552320063114166260e-01 -1.671217381954193115e-01 3.780345022678375244e-01 -1.262882053852081299e-01 -2.378445565700531006e-01 1.418906450271606445e-01 -2.409923523664474487e-01 2.187254130840301514e-01 -3.640807420015335083e-02 5.694316700100898743e-02
-4.070799052715301514e-01 -5.125773698091506958e-02 -1.702711284160614014e-01 3.994191810488700867e-02 -3.156623989343643188e-02 9.572025388479232788e-02 -2.772963941097259521e-01 -3.338516056537628174e-01 1.207478865981101990e-01 -1.352163124829530716e-02 -1.079553812742233276e-01 -4.523913562297821045e-02 1.213772371411323547e-01 2.540543973445892334e-01 -7.633458077907562256e-02 4.428248852491378784e-02 -6.580939982086420059e-03 3.449608013033866882e-02 3.827333450317382812e-02 3.145893570035696030e-03 7.147093862295150757e-02 -1.586457900702953339e-02 -3.105239272117614746e-01 -2.066089957952499390e-01 7.826516777276992798e-02 -5.718332901597023010e-02 -2.085280716419219971e-01 -1.615198254585266113e-01 -2.527289688587188721e-01 2.785405814647674561e-01 -9.344965964555740356e-02 3.327105939388275146e-01
-4.149512574076652527e-02 -1.917077302932739258e-01 -2.551043629646301270e-01 -3.283138871192932129e-01 2.400104403495788574e-01 1.410217117518186569e-02 -5.671783536672592163e-02 -3.094837963581085205e-01 1.538926512002944946e-01 -3.411171212792396545e-02 -6.269560009241104126e-02 -9.477875381708145142e-02 9.067506343126296997e-02 1.434910856187343597e-02 -3.905845060944557190e-02 -2.717829123139381409e-02 1.656004488468170166e-01 3.293206393718719482e-01 8.078233152627944946e-02 1.948692500591278076e-01 2.361833304166793823e-01 2.026208490133285522e-01 1.911695860326290131e-02 1.058605462312698364e-01 1.543039679527282715e-01 -2.257358878850936890e-01 -1.061039194464683533e-01 -2.502457499504089355e-01 -7.045795023441314697e-02 1.514202207326889038e-01 -3.393277898430824280e-02 3.419476747512817383e-01
-2.100773304700851440e-01 -9.772960841655731201e-02 -1.696450710296630859e-01 -2.585486173629760742e-01 -1.648130416870117188e-01 -1.651239991188049316e-01 -2.004640102386474609e-01 1.211651414632797241e-01 -4.166152700781822205e-02 1.059549599885940552e-01 -3.796613812446594238e-01 1.404665708541870117e-01 2.638203799724578857e-01 2.516266107559204102e-01 1.301503926515579224e-01 5.358790606260299683e-02 -6.210894137620925903e-02 1.002694144845008850e-01 6.717170029878616333e-02 2.008178979158401489e-01 -1.815008223056793213e-01 -7.216472178697586060e-02 -4.476566612720489502e-02 -2.110642641782760620e-01 1.570991128683090210e-01 -4.793429076671600342e-01 6.943760067224502563e-02 -9.495549835264682770e-03 -8.058556169271469116e-02 -1.857985928654670715e-02 -4.572745040059089661e-02 9.200089611113071442e-03
-1.391503810882568359e-01 -3.761336207389831543e-01 -1.133103519678115845e-01 -1.417090892791748047e-01 -2.206768244504928589e-01 2.107995189726352692e-02 1.394308507442474365e-01 -1.372305899858474731e-01 2.186894044280052185e-02 6.516885757446289062e-02 -2.768673896789550781e-01 -2.048944830894470215e-01 1.949732378125190735e-02 -1.524105295538902283e-02 4.672126471996307373e-02 1.480297744274139404e-01 -1.989573985338211060e-01 1.865634322166442871e-01 3.271290063858032227e-01 -3.124890290200710297e-02 2.023207210004329681e-02 7.639976590871810913e-02 -3.130245506763458252e-01 -9.306644648313522339e-02 1.124212816357612610e-01 -2.071269154548645020e-01 2.100092321634292603e-01 -2.579919993877410889e-01 -2.287300527095794678e-01 1.145009249448776245e-01 2.620111964643001556e-02 2.077578157186508179e-01
-2.404249608516693115e-01 -1.156114041805267334e-01 -4.548261314630508423e-02 -3.791341930627822876e-02 7.876189798116683960e-02 -1.979806870222091675e-01 7.850860804319381714e-02 8.235405199229717255e-03 -2.241518534719944000e-02 -8.644461631774902344e-02 -3.118724226951599121e-01 1.936522573232650757e-01 2.242092490196228027e-01 -2.005507238209247589e-02 2.736528404057025909e-02 3.161493688821792603e-02 -2.577356398105621338e-01 1.776444911956787109e-01 -1.356290187686681747e-02 3.656572103500366211e-02 3.811102826148271561e-03 1.803992092609405518e-01 -1.963263601064682007e-01 -2.386229038238525391e-01 2.662835121154785156e-01 -2.411596626043319702e-01 -3.758792206645011902e-02 -2.384130358695983887e-01 -1.942036151885986328e-01 1.301279850304126740e-02 -1.678086817264556885e-01 4.445437788963317871e-01
4.337297379970550537e-02 -1.407252848148345947e-01 2.427401021122932434e-02 -2.070561945438385010e-01 1.055688485503196716e-01 -1.087965369224548340e-01 -8.220908790826797485e-02 -2.817884385585784912e-01 -3.883060812950134277e-02 1.061502173542976379e-01 -1.562885493040084839e-01 -2.751358225941658020e-02 -1.356867402791976929e-01 -1.050228029489517212e-01 1.443824470043182373e-01 -2.658274397253990173e-02 2.207599394023418427e-02 5.928117409348487854e-02 2.432274073362350464e-01 1.746539473533630371e-01 2.710236012935638428e-01 -1.265609115362167358e-01 -1.994650363922119141e-01 8.559221774339675903e-02 2.717858850955963135e-01 -3.030337095260620117e-01 -1.290765255689620972e-01 -8.475214242935180664e-02 -2.304295748472213745e-01 2.943201065063476562e-01 1.504715979099273682e-01 3.931961357593536377e-01
1.304069012403488159e-01 2.972254995256662369e-03 1.609079837799072266e-01 -1.096487612812779844e-04 3.080955334007740021e-02 -3.305106610059738159e-02 -3.159753382205963135e-01 1.820669174194335938e-01 1.355353295803070068e-01 6.512539088726043701e-02 -4.191317260265350342e-01 -9.099671989679336548e-02 7.715614140033721924e-02 -2.492286562919616699e-01 -5.411439016461372375e-02 2.055539637804031372e-01 -4.908160120248794556e-02 9.269413352012634277e-02 -1.202366873621940613e-01 5.934929475188255310e-02 -1.529401261359453201e-02 -5.661264434456825256e-02 -4.563390091061592102e-02 3.266682028770446777e-01 1.610473394393920898e-01 -2.842930555343627930e-01 -2.003148645162582397e-01 -1.639629453420639038e-01 -3.845289051532745361e-01 -8.814436383545398712e-03 1.720364987850189209e-01 -9.865338355302810669e-02
-2.373190969228744507e-01 1.333217769861221313e-01 4.886678885668516159e-03 -1.436869204044342041e-01 -4.123538359999656677e-02 -2.555029094219207764e-01 -1.899259537458419800e-01 1.214334815740585327e-01 6.146994978189468384e-02 1.628014445304870605e-01 -2.875884771347045898e-01 -1.215611025691032410e-01 1.455265581607818604e-01 3.138278126716613770e-01 1.864704340696334839e-01 2.529512941837310791e-01 -9.813801385462284088e-03 1.431951522827148438e-01 9.363903850317001343e-02 3.603764772415161133e-01 1.470917910337448120e-01 1.228827238082885742e-02 3.940613940358161926e-02 -1.631036847829818726e-01 2.541696727275848389e-01 -3.007479608058929443e-01 -1.888944506645202637e-01 6.844243407249450684e-02 1.022918596863746643e-01 -4.897833243012428284e-02 -7.830302417278289795e-02 1.328621357679367065e-01
-1.500568687915802002e-01 -1.733510196208953857e-01 7.368884235620498657e-02 -1.184780672192573547e-01 -9.915091842412948608e-02 9.329637885093688965e-02 6.847698986530303955e-02 -1.394306868314743042e-01 -3.619213029742240906e-02 6.155387684702873230e-02 -2.797335386276245117e-01 -2.920494377613067627e-01 1.385550498962402344e-01 1.882691234350204468e-01 2.329397797584533691e-01 -2.488388270139694214e-01 -1.453573554754257202e-01 -4.636239632964134216e-02 8.887415379285812378e-02 -8.128446643240749836e-04 9.261990338563919067e-02 7.714333385229110718e-02 -2.687866687774658203e-01 5.816707387566566467e-02 3.605630695819854736e-01 -2.734401524066925049e-01 -3.507435023784637451e-01 -6.575741618871688843e-02 -2.221330106258392334e-01 1.967725604772567749e-01 -3.156621009111404419e-02 -5.759669467806816101e-02
1.627198010683059692e-01 -1.569600701332092285e-01 1.613756120204925537e-01 -3.636847436428070068e-02 -1.292002648115158081e-01 -7.893555611371994019e-02 -2.458777278661727905e-01 4.943534359335899353e-02 1.273443084210157394e-02 8.109543472528457642e-02 -2.546923756599426270e-01 -9.010376036167144775e-02 2.737255692481994629e-01 -1.483736038208007812e-01 -1.465432047843933105e-01 1.267552375793457031e-01 -6.874982267618179321e-02 2.722157537937164307e-01 -1.713346540927886963e-01 5.382403358817100525e-02 -9.023180603981018066e-02 1.045790314674377441e-01 -8.534859120845794678e-02 6.083405390381813049e-02 2.018373012542724609e-01 -9.197907894849777222e-02 -1.647303998470306396e-01 -4.378256201744079590e-01 -2.860300540924072266e-01 2.794735431671142578e-01 -2.280714809894561768e-01 1.961142197251319885e-02
-2.580062150955200195e-01 4.804447665810585022e-02 -1.948689520359039307e-01 -3.220205605030059814e-01 -2.183056622743606567e-01 -1.366376429796218872e-01 -3.658244758844375610e-02 -7.922510802745819092e-02 -2.030615210533142090e-01 1.162631511688232422e-01 -3.815056979656219482e-01 -1.214941814541816711e-01 2.121037840843200684e-01 2.480943128466606140e-02 -1.627655923366546631e-01 1.889560520648956299e-01 -1.812707781791687012e-01 1.710146963596343994e-01 -1.150135844945907593e-01 2.263422757387161255e-01 6.259311921894550323e-03 5.917953699827194214e-02 -1.134041845798492432e-01 -1.211438775062561035e-01 -4.260988160967826843e-02 -2.448616772890090942e-01 -7.872322574257850647e-03 -3.774793744087219238e-01 -8.328371495008468628e-02 -6.178145110607147217e-02 4.739843681454658508e-02 1.329859197139739990e-01
-1.853119730949401855e-01 1.970713883638381958e-01 -8.204191178083419800e-02 -1.584396660327911377e-01 -1.999036818742752075e-01 -1.668973416090011597e-01 -1.060754153877496719e-02 2.395105212926864624e-01 -4.619620367884635925e-02 3.972227126359939575e-02 -3.036965727806091309e-01 -2.534805536270141602e-01 9.530080854892730713e-02 2.471431046724319458e-01 2.247799932956695557e-01 7.472962141036987305e-02 1.358157992362976074e-01 1.047939248383045197e-02 -7.553704082965850830e-02 2.736974060535430908e-01 2.581163048744201660e-01 9.728823602199554443e-02 -3.679986670613288879e-02 1.257977485656738281e-01 1.292250305414199829e-01 -3.233484029769897461e-01 -1.256873607635498047e-01 -2.425695508718490601e-01 -5.525406450033187866e-02 -1.439025104045867920e-01 -1.260285847820341587e-03 2.667066752910614014e-01
-7.708292454481124878e-02 3.085488975048065186e-01 -1.826518625020980835e-01 -1.273039728403091431e-01 -2.044666409492492676e-01 -2.661677896976470947e-01 -1.095364093780517578e-01 6.877259165048599243e-02 -1.033831611275672913e-01 -1.458281725645065308e-01 -2.078489661216735840e-01 -5.294713377952575684e-02 1.494583785533905029e-01 1.230070665478706360e-01 1.375223696231842041e-01 1.279420405626296997e-01 4.008831083774566650e-02 1.998437345027923584e-01 -1.038961261510848999e-01 2.467401027679443359e-01 2.070350199937820435e-01 -3.955022618174552917e-02 -4.848954081535339355e-02 -7.338660955429077148e-02 8.076981455087661743e-02 -3.074219524860382080e-01 -2.160790115594863892e-01 -3.482328727841377258e-02 -2.382647991180419922e-01 -1.747096329927444458e-01 1.215800195932388306e-01 3.909030258655548096e-01
-3.211339563131332397e-02 -1.088051944971084595e-01 -2.990996092557907104e-02 -1.717719882726669312e-01 -1.288959830999374390e-01 -1.309538781642913818e-01 4.854315519332885742e-02 1.137615293264389038e-01 -2.387793958187103271e-01 1.640214622020721436e-01 -3.756068348884582520e-01 2.591582238674163818e-01 6.055536493659019470e-02 2.189013361930847168e-02 1.581138223409652710e-01 5.759925022721290588e-02 2.048834413290023804e-01 2.662478387355804443e-01 -7.976369559764862061e-02 2.795129120349884033e-01 9.526231884956359863e-02 -9.854624420404434204e-02 -5.538463965058326721e-02 1.109886243939399719e-01 1.546675413846969604e-01 -3.359187245368957520e-01 -4.503144323825836182e-02 -3.462668359279632568e-01 -1.612654477357864380e-01 -1.845751190558075905e-03 -1.484073698520660400e-02 2.580572962760925293e-01
-1.828610664233565331e-03 2.231093868613243103e-02 -5.508775264024734497e-02 -1.290189325809478760e-01 -2.635103464126586914e-01 -7.934157550334930420e-02 -1.446897089481353760e-01 -1.725672036409378052e-01 8.845699578523635864e-02 1.610917784273624420e-02 -2.639713883399963379e-01 -2.269293218851089478e-01 2.733749449253082275e-01 1.351046711206436157e-01 2.319463044404983521e-01 3.796442225575447083e-02 -2.026601880788803101e-02 -5.873118340969085693e-02 -1.371141523122787476e-01 3.125409185886383057e-01 1.188894286751747131e-01 1.588965356349945068e-01 -1.580667681992053986e-02 -2.273884415626525879e-01 6.933974474668502808e-02 -2.888016700744628906e-01 6.997763365507125854e-02 -2.473003715276718140e-01 1.518830060958862305e-01 4.060588181018829346e-01 9.557051956653594971e-02 1.133412793278694153e-01
-8.067727833986282349e-02 3.476581275463104248e-01 9.437930583953857422e-02 -1.641871593892574310e-02 9.107051417231559753e-03 2.243571355938911438e-02 -1.218505948781967163e-01 -1.177218854427337646e-01 1.062517911195755005e-01 5.335385203361511230e-01 -2.375336289405822754e-01 -8.475009351968765259e-02 1.313566267490386963e-01 4.238007590174674988e-02 -1.036567091941833496e-01 -1.804302334785461426e-01 2.087743394076824188e-02 -7.792273163795471191e-02 -9.836722910404205322e-02 2.620782256126403809e-01 -1.201976672746241093e-03 8.385390788316726685e-02 -1.699738353490829468e-01 -6.895881891250610352e-02 3.027248084545135498e-01 -3.433842062950134277e-01 7.205369323492050171e-02 -2.152696698904037476e-01 -1.023040432482957840e-02 1.580349355936050415e-01 1.781887933611869812e-02 -1.464393641799688339e-02
-1.732119172811508179e-01 -9.611721150577068329e-03 2.140218466520309448e-01 -1.030462905764579773e-01 2.366154044866561890e-01 9.456577152013778687e-02 1.624880582094192505e-01 -2.231446951627731323e-01 1.622325330972671509e-01 1.199682429432868958e-01 -2.301701456308364868e-01 -3.288497626781463623e-01 2.398051172494888306e-01 3.199890628457069397e-02 1.561160087585449219e-01 1.859938055276870728e-01 1.263345330953598022e-01 8.824243396520614624e-02 8.177103847265243530e-02 1.412845961749553680e-02 -2.466861307621002197e-01 -1.646874845027923584e-01 -8.015467785298824310e-03 1.158208623528480530e-01 9.987069666385650635e-02 -1.658974885940551758e-01 2.673108503222465515e-02 -2.316395640373229980e-01 -2.953571677207946777e-01 2.126874923706054688e-01 3.107885122299194336e-01 -3.260523546487092972e-03
-8.588017523288726807e-02 6.144932657480239868e-02 2.382950112223625183e-02 -3.811386227607727051e-02 -2.630851268768310547e-01 1.082112938165664673e-01 -1.351282894611358643e-01 -3.277279436588287354e-01 1.354450285434722900e-01 -9.120791219174861908e-03 -1.930742263793945312e-01 -1.922351568937301636e-01 -1.732471399009227753e-02 2.444818615913391113e-01 1.327184289693832397e-01 -6.277734786272048950e-02 1.242381930351257324e-01 -3.175798058509826660e-02 1.072020381689071655e-01 -1.898025907576084137e-02 5.963511765003204346e-02 -5.890407040715217590e-02 -3.934002220630645752e-01 -8.862955868244171143e-02 1.538363099098205566e-01 -2.303773760795593262e-01 -2.611894607543945312e-01 -1.433585733175277710e-01 -2.669633626937866211e-01 3.363264501094818115e-01 -1.998184323310852051e-01 -1.348608881235122681e-01
-3.602893054485321045e-01 1.074870601296424866e-01 -2.254443466663360596e-01 -8.130931854248046875e-02 -3.488926887512207031e-01 -9.829103015363216400e-03 -2.015398070216178894e-02 -1.696642339229583740e-01 -1.550965849310159683e-02 1.613407880067825317e-01 -8.833751082420349121e-02 -8.743105828762054443e-02 -3.651623055338859558e-02 5.510724708437919617e-02 -4.644871503114700317e-02 3.078203797340393066e-01 1.844658404588699341e-01 2.039802968502044678e-01 -6.888513918966054916e-03 2.627965807914733887e-01 1.116643548011779785e-01 8.591670542955398560e-02 1.489659398794174194e-01 6.884072721004486084e-02 1.584827899932861328e-01 -2.947612404823303223e-01 -8.033977448940277100e-02 -2.244421094655990601e-01 -2.713781297206878662e-01 1.881379866972565651e-04 1.608337461948394775e-01 2.175265699625015259e-01
-1.296243220567703247e-01 -5.948738381266593933e-02 3.442434370517730713e-01 -9.764544665813446045e-02 9.623693674802780151e-02 -1.949140727519989014e-01 -1.228331960737705231e-02 -2.216903120279312134e-01 -6.419482827186584473e-02 1.285305023193359375e-01 -1.971975713968276978e-01 -4.254245758056640625e-01 2.745302915573120117e-01 4.600834473967552185e-02 5.803224071860313416e-02 1.449696253985166550e-02 -1.446779519319534302e-01 2.567119300365447998e-01 1.329831033945083618e-01 7.013389468193054199e-02 1.875181496143341064e-01 -1.158743575215339661e-01 -8.962503820657730103e-02 -1.440505683422088623e-01 1.180206611752510071e-01 -2.270489558577537537e-02 -1.440730988979339600e-01 -4.823451116681098938e-02 -3.472378551959991455e-01 6.385623663663864136e-02 2.479964792728424072e-01 1.516684442758560181e-01
2.121664881706237793e-01 -1.573414355516433716e-01 5.975209549069404602e-02 -1.155144944787025452e-01 -4.316258430480957031e-02 -2.148510962724685669e-01 -1.548181027173995972e-01 9.472040086984634399e-02 7.605899125337600708e-02 2.292228117585182190e-02 -6.598310172557830811e-02 -1.079509034752845764e-01 5.068697035312652588e-02 -1.816091686487197876e-01 -2.509730160236358643e-01 2.068585604429244995e-01 -1.004088148474693298e-01 1.428535133600234985e-01 -1.037213951349258423e-01 -7.518444210290908813e-02 1.590078137814998627e-02 2.404501438140869141e-01 -2.056135237216949463e-01 8.632687479257583618e-02 2.622040212154388428e-01 -4.022715389728546143e-01 2.617948874831199646e-02 -2.027902007102966309e-01 -4.303123652935028076e-01 -3.450806438922882080e-02 1.921316236257553101e-01 1.354580670595169067e-01
-1.053209975361824036e-01 -7.513977587223052979e-02 4.611280933022499084e-02 8.835104852914810181e-02 -1.219661980867385864e-01 9.313399344682693481e-02 -1.350312829017639160e-01 2.251421660184860229e-01 3.055922687053680420e-01 2.787401527166366577e-02 -2.286402732133865356e-01 -1.641627959907054901e-02 2.543396651744842529e-01 -1.819088757038116455e-01 -3.859970718622207642e-02 4.021900892257690430e-01 2.356038428843021393e-02 1.096686869859695435e-01 -9.080961346626281738e-02 -8.646363019943237305e-02 -5.099281668663024902e-02 1.333230175077915192e-02 -2.114381045103073120e-01 2.794150412082672119e-01 2.426506578922271729e-01 -2.941114604473114014e-01 -1.120286583900451660e-01 -6.020762026309967041e-02 -3.723223507404327393e-01 6.187984719872474670e-02 1.192228794097900391e-01 -3.219556063413619995e-02
-3.880840837955474854e-01 6.840164423920214176e-04 8.008533716201782227e-02 -1.968998014926910400e-01 1.324119120836257935e-01 1.122498437762260437e-01 -7.263378798961639404e-02 -1.879837214946746826e-01 1.378612220287322998e-01 -2.243628166615962982e-02 -2.527433931827545166e-01 -1.485769450664520264e-01 1.898970901966094971e-01 1.960476301610469818e-02 -8.621237426996231079e-02 2.173409052193164825e-02 -8.969918638467788696e-02 4.972215741872787476e-02 1.318698078393936157e-01 -1.638744957745075226e-02 1.965710222721099854e-01 8.530233055353164673e-02 -9.861394762992858887e-02 -6.661207973957061768e-02 2.759378254413604736e-01 -2.321150004863739014e-01 -5.088549256324768066e-01 1.024961471557617188e-01 -1.554492712020874023e-01 2.649814486503601074e-01 -3.519249707460403442e-02 1.777881197631359100e-02
-2.284461855888366699e-01 1.416571587324142456e-01 -2.239626348018646240e-01 -3.204630315303802490e-01 -3.074806928634643555e-01 -2.163907587528228760e-01 3.992674872279167175e-02 5.186300724744796753e-02 -8.723250776529312134e-02 1.861817017197608948e-02 -3.558879792690277100e-01 -2.174952439963817596e-02 8.037147670984268188e-02 6.847529113292694092e-02 2.281302586197853088e-03 1.203459948301315308e-01 -1.068408861756324768e-01 4.233536869287490845e-02 -4.704517126083374023e-02 2.225481718778610229e-01 3.014000356197357178e-01 1.368033140897750854e-01 -8.151096105575561523e-02 -3.870863839983940125e-02 8.806403726339340210e-02 -3.934828639030456543e-01 -2.111745029687881470e-01 -1.136540248990058899e-01 -1.670393347740173340e-01 -8.403874933719635010e-02 -1.052961573004722595e-01 1.404237300157546997e-01
3.058449551463127136e-02 -2.343234568834304810e-01 3.247019946575164795e-01 1.860341429710388184e-02 6.481203436851501465e-02 -1.683326214551925659e-01 9.938510134816169739e-03 -7.633481919765472412e-02 -5.935542657971382141e-02 1.506917476654052734e-01 -2.267121523618698120e-01 1.839227378368377686e-01 -6.625622510910034180e-02 -8.497038856148719788e-03 -6.442698836326599121e-02 -4.921501129865646362e-02 1.793471872806549072e-01 1.629610061645507812e-01 2.859798967838287354e-01 1.461999416351318359e-01 1.710750311613082886e-01 4.327401146292686462e-02 -8.038808405399322510e-02 -2.020030617713928223e-01 2.618063800036907196e-02 -1.437367051839828491e-01 -3.947689831256866455e-01 -2.109644711017608643e-01 -2.909375727176666260e-01 2.551573514938354492e-01 -6.521745771169662476e-02 2.478718161582946777e-01
1.603159494698047638e-02 -5.457284674048423767e-02 -9.220018051564693451e-03 5.461660027503967285e-02 2.294585807248950005e-03 -1.277247071266174316e-01 -2.978243231773376465e-01 1.197700724005699158e-01 9.469740837812423706e-02 -2.370415069162845612e-02 -2.635769359767436981e-02 -1.120635941624641418e-01 1.074924096465110779e-01 1.834280043840408325e-01 -9.438315033912658691e-02 -6.972888857126235962e-02 6.990381330251693726e-02 3.718013763427734375e-01 4.973735660314559937e-03 3.390385210514068604e-01 1.517079621553421021e-01 3.102385699748992920e-01 7.729965448379516602e-02 -2.509734593331813812e-02 1.000817790627479553e-01 -3.281875252723693848e-01 1.465345770120620728e-01 -1.507065743207931519e-01 -4.012873470783233643e-01 9.200803190469741821e-02 2.081522941589355469e-01 1.840778440237045288e-01
-9.407681971788406372e-02 2.900578379631042480e-01 -2.314902245998382568e-01 -2.518598139286041260e-01 -7.763886451721191406e-02 -2.852243781089782715e-01 -7.462020963430404663e-02 1.948947757482528687e-01 -1.643947362899780273e-01 2.052203379571437836e-02 -2.095382809638977051e-01 -1.668042987585067749e-01 2.027682214975357056e-01 1.330850720405578613e-01 -2.748975530266761780e-02 5.929156020283699036e-02 -4.644765704870223999e-02 5.886145867407321930e-03 -1.109092161059379578e-01 9.258281439542770386e-02 2.765577435493469238e-01 1.767437458038330078e-01 -1.694741994142532349e-01 -6.484148651361465454e-02 1.595843136310577393e-01 -3.850298523902893066e-01 -2.659491002559661865e-01 -8.253495208919048309e-03 -8.459161221981048584e-02 1.838693022727966309e-01 1.182004287838935852e-01 1.833781152963638306e-01
-2.388247698545455933e-01 -1.101512610912322998e-01 -2.409796863794326782e-01 -1.361326128244400024e-01 -1.105612888932228088e-01 -3.453948795795440674e-01 -2.974057942628860474e-02 -7.448191940784454346e-02 -2.153990864753723145e-01 2.589950896799564362e-02 -1.280827522277832031e-01 -3.216345235705375671e-02 -6.828173249959945679e-02 2.610496580600738525e-01 -2.035777568817138672e-01 1.314500272274017334e-01 1.278391778469085693e-01 1.680276542901992798e-01 -2.262210994958877563e-01 3.107942640781402588e-01 -1.408871561288833618e-01 -9.569198824465274811e-03 -1.674967259168624878e-01 1.648529320955276489e-01 -1.418401151895523071e-01 -2.752846777439117432e-01 -1.306144297122955322e-01 -1.309925764799118042e-01 -2.774323821067810059e-01 5.671314150094985962e-02 -1.135619133710861206e-01 1.717980057001113892e-01
-2.062039375305175781e-01 -3.405359983444213867e-01 -2.193216048181056976e-02 -2.159983068704605103e-01 2.911962568759918213e-01 -1.148942559957504272e-01 -1.159426644444465637e-01 -3.042712062597274780e-02 4.384718090295791626e-02 5.569974333047866821e-02 -1.519027352333068848e-01 -3.896445780992507935e-02 1.164003908634185791e-01 1.360929161310195923e-01 5.008252337574958801e-02 -2.011286169290542603e-01 5.562599375844001770e-02 -7.914629764854907990e-03 1.575246602296829224e-01 -7.549122720956802368e-02 -1.929178982973098755e-01 -5.369520932435989380e-02 -3.744868561625480652e-02 2.096349932253360748e-02 6.986196339130401611e-02 -1.609456092119216919e-01 -1.386519968509674072e-01 -1.960104703903198242e-01 -5.910201668739318848e-01 1.784213930368423462e-01 9.112793952226638794e-02 1.545358896255493164e-01
-4.061214998364448547e-02 -3.217129036784172058e-02 2.261325716972351074e-01 5.516478791832923889e-02 -1.365102976560592651e-01 -2.350325584411621094e-01 -8.729480952024459839e-02 9.013245254755020142e-02 1.348008662462234497e-01 1.587795913219451904e-01 -2.510623075067996979e-02 -1.891697645187377930e-01 -1.268596202135086060e-02 -2.077799886465072632e-01 -1.620653420686721802e-01 4.316120967268943787e-02 5.029239133000373840e-02 -2.370115667581558228e-01 -4.220098257064819336e-02 1.475337892770767212e-03 1.426180303096771240e-01 -1.221564337611198425e-01 -1.167750284075737000e-01 1.605056412518024445e-02 1.424831449985504150e-01 -1.507671624422073364e-01 -3.164245486259460449e-01 -4.128653407096862793e-01 -3.318845331668853760e-01 9.313261508941650391e-02 -1.910372078418731689e-01 3.516873419284820557e-01
-3.235533135011792183e-03 1.240875348448753357e-01 -1.295800060033798218e-01 -3.332440853118896484e-01 2.530986070632934570e-02 -1.602300405502319336e-01 2.226311862468719482e-01 3.204456344246864319e-02 4.752850234508514404e-01 -1.223362982273101807e-03 -2.001692503690719604e-01 9.538135677576065063e-02 2.894663512706756592e-01 1.134408288635313511e-03 -7.484162598848342896e-02 8.769167214632034302e-02 1.763876676559448242e-01 -5.776959285140037537e-02 -2.173622250556945801e-01 2.666918337345123291e-01 5.753445904701948166e-03 9.038527309894561768e-02 -1.603558473289012909e-02 -6.247428804636001587e-02 -2.873409772291779518e-03 -1.332180351018905640e-01 -2.557416260242462158e-01 -1.343511193990707397e-01 -1.846142858266830444e-01 8.661260455846786499e-02 2.944054007530212402e-01 1.142189875245094299e-01
-1.085060611367225647e-01 -9.542641043663024902e-02 -9.269125014543533325e-02 5.219679698348045349e-02 6.315559148788452148e-02 1.270126700401306152e-01 -2.986925542354583740e-01 -2.225235253572463989e-01 3.052155487239360809e-02 1.227023452520370483e-02 -1.675094515085220337e-01 -4.094835743308067322e-02 2.277095615863800049e-01 5.953771620988845825e-02 2.382762730121612549e-01 3.159695537760853767e-03 -7.070641219615936279e-02 2.621026635169982910e-01 6.385524757206439972e-04 -1.752901375293731689e-01 -2.363895177841186523e-01 1.178446486592292786e-01 7.933878898620605469e-02 -1.297641098499298096e-01 1.452662646770477295e-01 -3.430609405040740967e-01 -3.315909504890441895e-01 1.073935404419898987e-01 -2.100286334753036499e-01 1.571828424930572510e-01 2.375859767198562622e-01 2.882350981235504150e-01
-1.830955445766448975e-01 -5.432773008942604065e-02 -3.904181346297264099e-02 -2.050908356904983521e-01 5.617003142833709717e-02 -1.491583585739135742e-01 -3.126344829797744751e-02 -8.162761479616165161e-02 7.504890114068984985e-02 1.213977560400962830e-01 -2.974962815642356873e-02 1.806579828262329102e-01 -5.791759118437767029e-03 -4.458740353584289551e-02 -2.428344637155532837e-02 1.898872703313827515e-01 -8.106785826385021210e-03 3.003070950508117676e-01 -6.691881269216537476e-02 2.435572445392608643e-01 3.547269701957702637e-01 1.426348090171813965e-01 -4.798899218440055847e-02 1.223223134875297546e-01 1.887447535991668701e-01 -4.565299153327941895e-01 -1.802497953176498413e-01 -2.966411113739013672e-01 4.717384278774261475e-02 1.624901294708251953e-01 2.750938534736633301e-01 -8.949229866266250610e-02
-1.835638433694839478e-01 -1.944404095411300659e-01 5.708823353052139282e-02 -3.580786287784576416e-01 -1.854707300662994385e-01 -8.854414522647857666e-02 -1.805149018764495850e-01 -2.193278223276138306e-01 -2.549740076065063477e-01 1.178037747740745544e-01 -8.047711104154586792e-02 1.970442943274974823e-02 1.271718889474868774e-01 1.417455524206161499e-01 2.372389733791351318e-01 1.440029889345169067e-01 3.586693853139877319e-02 1.415548473596572876e-01 -1.293502375483512878e-02 1.777925640344619751e-01 2.200103551149368286e-01 -2.801500558853149414e-01 -1.483691483736038208e-01 7.585348188877105713e-02 2.601346373558044434e-01 -1.463145911693572998e-01 -1.384192332625389099e-02 -1.996005177497863770e-01 -1.990657895803451538e-01 1.426376998424530029e-01 1.118822246789932251e-01 2.563051581382751465e-01
2.551373653113842010e-02 3.029121458530426025e-02 -2.223058789968490601e-01 -2.005504518747329712e-01 4.685698077082633972e-02 -4.637686535716056824e-02 1.371179968118667603e-01 -5.842593684792518616e-02 2.044026255607604980e-01 1.867084503173828125e-01 -9.548336267471313477e-02 1.148031204938888550e-01 8.256606757640838623e-02 1.667360663414001465e-01 3.164662793278694153e-02 8.265051990747451782e-02 2.642531991004943848e-01 3.006075620651245117e-01 2.197188735008239746e-01 1.750554442405700684e-01 1.618568748235702515e-01 5.597409978508949280e-02 -4.699582979083061218e-02 1.620482504367828369e-01 1.358418762683868408e-01 -5.357053875923156738e-01 -9.973324835300445557e-02 -2.205300033092498779e-01 -8.753365278244018555e-02 -1.209691353142261505e-02 4.855826497077941895e-02 2.640975713729858398e-01
-5.679823830723762512e-02 -1.062609627842903137e-01 1.953821927309036255e-01 -2.226160019636154175e-01 -1.692149043083190918e-01 1.883247680962085724e-02 -5.511284340173006058e-03 -2.465972751379013062e-01 1.867751590907573700e-02 1.558455228805541992e-01 -2.714104056358337402e-01 -3.055985569953918457e-01 3.169718682765960693e-01 9.105863049626350403e-03 8.149027079343795776e-02 7.029446959495544434e-02 -6.473190337419509888e-02 8.791197091341018677e-02 1.646233052015304565e-01 -3.206559643149375916e-02 1.401157081127166748e-01 1.534990519285202026e-01 -7.539479434490203857e-02 -3.178317332640290260e-03 3.779792487621307373e-01 -1.691392362117767334e-01 -2.807340025901794434e-01 9.739832580089569092e-02 -3.198705911636352539e-01 2.277996540069580078e-01 2.931088022887706757e-02 -1.773945242166519165e-02
-7.718498259782791138e-02 -6.671940535306930542e-02 -9.491737931966781616e-02 -3.230910897254943848e-01 -4.668593406677246094e-02 -1.998288333415985107e-01 -7.063220441341400146e-02 3.225764632225036621e-02 -2.658109068870544434e-01 1.850836277008056641e-01 -9.674704074859619141e-02 1.006903275847434998e-01 1.180561780929565430e-01 5.302596837282180786e-03 8.617102354764938354e-02 2.832031250000000000e-01 -8.125638961791992188e-02 1.423141211271286011e-01 -1.448014825582504272e-01 -3.888329118490219116e-02 1.954749375581741333e-01 -2.025308758020401001e-01 -1.335343271493911743e-01 -1.969434320926666260e-02 2.953152060508728027e-01 -2.274698317050933838e-01 -6.408108770847320557e-02 -1.504324376583099365e-01 -1.089372038841247559e-01 2.603156268596649170e-01 6.524118781089782715e-02 4.535270631313323975e-01
-1.686419695615768433e-01 -3.869180008769035339e-02 -2.719215750694274902e-01 8.189810812473297119e-02 -1.966230720281600952e-01 -1.448775231838226318e-01 1.575451530516147614e-02 6.309860199689865112e-02 -5.606210604310035706e-02 1.036030277609825134e-01 -7.851663231849670410e-02 1.282972246408462524e-01 6.823866814374923706e-02 1.827269941568374634e-01 -9.695177525281906128e-02 2.848005592823028564e-01 1.910994946956634521e-01 2.270296365022659302e-01 1.342012453824281693e-02 2.378257513046264648e-01 -1.181521937251091003e-01 1.455308049917221069e-01 -5.493087694048881531e-02 3.043500892817974091e-02 2.825321555137634277e-01 -3.357770740985870361e-01 -1.931221336126327515e-01 -2.764031291007995605e-01 -2.559157907962799072e-01 1.901580020785331726e-02 1.730163246393203735e-01 2.730130851268768311e-01
2.769434824585914612e-02 -1.873592138290405273e-01 -5.391791090369224548e-02 1.340136229991912842e-01 -1.617868989706039429e-01 -5.178102850914001465e-02 -4.444294795393943787e-02 1.206503286957740784e-01 5.476245284080505371e-02 6.943610310554504395e-02 -3.978704288601875305e-02 -2.445575743913650513e-01 -3.894106298685073853e-02 2.107091993093490601e-01 1.460114717483520508e-01 -8.147866278886795044e-02 6.619735062122344971e-02 4.064279794692993164e-01 -1.360078305006027222e-01 2.619580626487731934e-01 -1.052330955862998962e-01 1.463289558887481689e-01 -2.911409921944141388e-02 5.634124577045440674e-02 2.826820611953735352e-01 -3.862735629081726074e-01 1.759595423936843872e-01 4.300088039599359035e-04 -2.904219031333923340e-01 3.211690485477447510e-01 -8.079753816127777100e-02 -8.657293021678924561e-02
-3.162796422839164734e-02 -1.209644377231597900e-01 -5.176546052098274231e-02 -2.289198338985443115e-01 -2.007870525121688843e-01 3.277741372585296631e-02 -1.353953033685684204e-01 1.279666721820831299e-01 -5.114737525582313538e-02 5.369018018245697021e-02 -5.411179065704345703e-01 1.452592611312866211e-01 -1.897512972354888916e-01 1.944720894098281860e-01 3.433902980759739876e-03 -6.345193833112716675e-02 1.620521098375320435e-01 1.238606423139572144e-01 9.994482994079589844e-02 3.531667888164520264e-01 -7.327539473772048950e-02 -7.264337688684463501e-02 -1.305795907974243164e-01 -3.326229155063629150e-01 3.534333407878875732e-02 -2.597277164459228516e-01 -8.725489675998687744e-02 -1.501689106225967407e-01 -1.690003871917724609e-01 4.514306411147117615e-02 -3.360841050744056702e-02 1.032575666904449463e-01
-1.308220326900482178e-01 -1.565421372652053833e-01 -3.737520426511764526e-02 -2.458249330520629883e-01 1.275248825550079346e-01 -1.701571345329284668e-01 1.304225921630859375e-01 7.064321637153625488e-02 -1.878034621477127075e-01 1.410230398178100586e-01 -2.021066993474960327e-01 -4.726733267307281494e-02 9.582365304231643677e-02 1.043957993388175964e-01 2.424869090318679810e-01 -3.168287873268127441e-02 -1.130028665065765381e-01 3.913305401802062988e-01 6.370113044977188110e-02 6.665914319455623627e-03 2.542323768138885498e-01 -1.025268957018852234e-01 -2.051503062248229980e-01 1.763574331998825073e-01 6.058616191148757935e-02 -3.820560872554779053e-01 -1.064410284161567688e-01 -1.864175796508789062e-01 -1.042910888791084290e-01 1.481762081384658813e-01 5.678452923893928528e-02 3.179485797882080078e-01
2.773782014846801758e-01 -4.630098491907119751e-02 2.454445809125900269e-01 1.393706500530242920e-01 -7.943021506071090698e-02 -1.892098486423492432e-01 -5.939781665802001953e-02 -4.034180194139480591e-02 -4.964529722929000854e-02 1.305189579725265503e-01 -2.763929367065429688e-01 -2.488369196653366089e-01 2.143638581037521362e-01 9.729882329702377319e-02 -1.082079485058784485e-01 1.988834440708160400e-01 -1.641513258218765259e-01 3.192418515682220459e-01 -2.000333219766616821e-01 -2.014018222689628601e-02 8.434576913714408875e-03 2.073645889759063721e-01 -6.162065267562866211e-02 -2.431263402104377747e-02 2.396447807550430298e-01 -2.148928791284561157e-01 -1.936122775077819824e-01 -1.802272647619247437e-01 -2.959964275360107422e-01 2.207635045051574707e-01 -1.610700413584709167e-02 -5.064353346824645996e-02
8.131052553653717041e-02 1.060070469975471497e-02 8.433381468057632446e-02 -9.156794287264347076e-03 -2.159673273563385010e-01 -6.819022446870803833e-02 -2.757499217987060547e-01 1.041298583149909973e-01 1.925225704908370972e-01 -7.484930753707885742e-02 -4.594292640686035156e-01 -4.281727969646453857e-02 1.547787617892026901e-02 -2.204171009361743927e-02 -3.005128204822540283e-01 2.143689543008804321e-01 1.597569584846496582e-01 1.170893684029579163e-01 -1.467959433794021606e-01 -2.246175520122051239e-02 -3.558908402919769287e-02 1.211195960640907288e-01 -1.119436472654342651e-01 1.789071410894393921e-01 1.514991372823715210e-01 -2.370895445346832275e-01 -1.521085351705551147e-01 -2.061524838209152222e-01 -4.040082097053527832e-01 8.773086965084075928e-02 1.307728588581085205e-01 -2.761229127645492554e-02
-2.115742862224578857e-01 -1.920567154884338379e-01 2.707829000428318977e-03 -1.928730756044387817e-01 3.386739790439605713e-01 2.274001091718673706e-01 2.379382848739624023e-01 1.596233844757080078e-01 1.197773516178131104e-01 5.779718607664108276e-02 -1.892090439796447754e-01 -2.851280272006988525e-01 2.079658508300781250e-01 1.088891774415969849e-01 1.574193388223648071e-01 2.187290461733937263e-03 3.274439275264739990e-02 1.231871545314788818e-01 -1.981549412012100220e-01 2.343513965606689453e-01 -4.943167045712471008e-02 5.130022019147872925e-02 -1.315513849258422852e-01 5.009462684392929077e-02 9.931586682796478271e-03 -1.437126658856868744e-02 -9.540753811597824097e-02 -6.646158546209335327e-02 -3.087193071842193604e-01 2.624536156654357910e-01 -3.299741446971893311e-02 3.217663466930389404e-01
-8.287575095891952515e-02 -1.705816835165023804e-01 8.126304298639297485e-02 2.701771557331085205e-01 -4.639839380979537964e-02 -7.391072809696197510e-02 -1.972489655017852783e-01 -4.036831110715866089e-02 1.273777782917022705e-01 2.055006176233291626e-01 -5.347695350646972656e-01 -1.849468499422073364e-01 1.277200132608413696e-01 -2.209935523569583893e-02 -6.489638239145278931e-03 6.935012992471456528e-03 -1.274088174104690552e-01 2.515178322792053223e-01 -1.900465190410614014e-01 3.030080907046794891e-02 1.234299968928098679e-03 9.519819170236587524e-02 -6.507117301225662231e-02 8.263386785984039307e-02 3.626291155815124512e-01 -1.344748884439468384e-01 -2.994593381881713867e-01 -1.522210091352462769e-01 -3.129195794463157654e-02 5.943772196769714355e-02 -1.842380166053771973e-01 5.664251372218132019e-02
2.467258572578430176e-01 5.635933578014373779e-02 1.468867212533950806e-01 2.136857621371746063e-02 -2.196851968765258789e-01 -1.059153079986572266e-01 -1.876064985990524292e-01 1.101765260100364685e-01 2.473690211772918701e-01 -3.555041179060935974e-02 -2.744495570659637451e-01 -1.600666195154190063e-01 2.218414694070816040e-01 -4.553669318556785583e-02 -2.728184163570404053e-01 3.177722692489624023e-01 8.274243213236331940e-03 1.348010599613189697e-01 3.029941581189632416e-02 4.614991694688796997e-02 -7.885731756687164307e-02 1.375939399003982544e-01 -2.406744509935379028e-01 1.937882974743843079e-02 4.799149930477142334e-02 -3.642297685146331787e-01 -1.051896736025810242e-01 -2.752087712287902832e-01 -2.713784575462341309e-01 8.542925864458084106e-02 9.359605610370635986e-02 -2.817438542842864990e-02
-1.776469498872756958e-01 -2.271429896354675293e-01 1.352928131818771362e-01 -9.892663359642028809e-02 -9.082608669996261597e-02 -1.146549358963966370e-01 -8.570250868797302246e-02 -3.862778842449188232e-01 7.254169881343841553e-02 -5.128223448991775513e-02 -4.437607228755950928e-01 -3.804631829261779785e-01 1.689478456974029541e-01 -1.952955722808837891e-01 5.030531063675880432e-02 -1.023371145129203796e-01 1.975097926333546638e-03 7.667995244264602661e-02 -8.821973204612731934e-02 -1.752436757087707520e-01 7.989407330751419067e-02 1.813206449151039124e-02 -1.085433885455131531e-01 5.188920348882675171e-02 1.911937892436981201e-01 5.781444720923900604e-03 -1.463371664285659790e-01 -4.144063591957092285e-02 -2.997792661190032959e-01 2.430949658155441284e-01 -6.934682279825210571e-02 4.996288195252418518e-02
4.063958767801523209e-03 -1.951715908944606781e-02 2.831610478460788727e-02 -3.028225302696228027e-01 7.817271351814270020e-02 -9.635963290929794312e-02 -2.048588097095489502e-01 -8.067487925291061401e-02 2.040244042873382568e-01 1.934892088174819946e-01 -4.872931167483329773e-02 -1.023487821221351624e-01 3.697080016136169434e-01 1.657406389713287354e-01 -2.443011701107025146e-01 -1.200670674443244934e-01 1.955669671297073364e-01 4.289262369275093079e-02 -1.097952798008918762e-01 6.869028508663177490e-02 1.253790035843849182e-02 1.931040734052658081e-01 -2.336833477020263672e-01 2.448119819164276123e-01 2.217367440462112427e-01 -1.813512295484542847e-01 6.986647844314575195e-02 -2.251950055360794067e-01 -3.048773109912872314e-01 -1.451441496610641479e-01 8.750890195369720459e-02 2.118715494871139526e-01
-1.992077380418777466e-01 2.004046440124511719e-01 -6.216534599661827087e-02 -2.577345073223114014e-01 -1.386924088001251221e-01 -1.482889950275421143e-01 -2.166122794151306152e-01 1.701698750257492065e-01 -1.856716908514499664e-02 -7.647353410720825195e-02 -2.260176539421081543e-01 -2.208280935883522034e-02 1.689733564853668213e-01 1.451548039913177490e-01 1.913304775953292847e-01 1.238511689007282257e-02 -1.366179585456848145e-01 8.303169161081314087e-02 1.123241558670997620e-01 4.367046952247619629e-01 2.149820029735565186e-01 7.313535362482070923e-02 -8.768100291490554810e-03 -6.674642115831375122e-02 2.003909498453140259e-01 -2.416087687015533447e-01 -2.197393625974655151e-01 -2.415753602981567383e-01 -2.082260251045227051e-01 4.343010857701301575e-02 1.975633352994918823e-01 1.190644875168800354e-01
2.202255874872207642e-01 -7.634574919939041138e-02 1.616379022598266602e-01 1.527200639247894287e-02 -1.807093918323516846e-01 -5.931900441646575928e-02 -2.444390580058097839e-02 -6.733296811580657959e-02 1.744376868009567261e-01 -1.692253947257995605e-01 -2.604358196258544922e-01 -1.477968394756317139e-01 2.695148289203643799e-01 -2.198668122291564941e-01 -5.419319868087768555e-02 9.104805439710617065e-02 -8.872777223587036133e-02 1.942736953496932983e-01 -2.383117377758026123e-01 3.811385855078697205e-02 -4.637932404875755310e-02 4.184619337320327759e-02 -5.257808417081832886e-02 2.839716076850891113e-01 2.501012682914733887e-01 -2.361685186624526978e-01 -1.434483826160430908e-01 -3.116911947727203369e-01 -2.593077123165130615e-01 3.106742203235626221e-01 -1.244739629328250885e-02 7.699202001094818115e-02
1.439911425113677979e-01 -3.634394109249114990e-01 -9.497674554586410522e-02 -1.808561831712722778e-01 4.646261781454086304e-02 -9.657642245292663574e-02 -7.464231550693511963e-02 -1.872821897268295288e-01 -5.878120660781860352e-02 7.632753252983093262e-02 -9.451648592948913574e-02 1.968032419681549072e-01 1.000820472836494446e-01 -1.621098257601261139e-02 2.062888890504837036e-01 1.622285246849060059e-01 -7.826606743037700653e-03 1.343875676393508911e-01 5.880872160196304321e-02 2.327246516942977905e-01 4.225224554538726807e-01 -1.255181059241294861e-02 -1.962824165821075439e-01 1.045656055212020874e-01 6.686566770076751709e-02 -3.418372273445129395e-01 -1.224319487810134888e-01 -1.420815438032150269e-01 -2.296393066644668579e-01 2.315552085638046265e-01 5.939608812332153320e-02 2.166889309883117676e-01
-2.836241200566291809e-02 -3.236317634582519531e-01 -1.985528692603111267e-02 -5.084602907299995422e-02 2.360109984874725342e-01 -1.033276915550231934e-01 -1.521482914686203003e-01 -4.121061414480209351e-02 5.258704721927642822e-02 1.560790240764617920e-01 -1.071790754795074463e-01 -1.975351125001907349e-01 2.238906472921371460e-01 4.597082734107971191e-02 -6.831143982708454132e-03 -7.662341743707656860e-02 -8.929099142551422119e-02 -9.243413060903549194e-02 1.315394341945648193e-01 -1.190815214067697525e-02 -2.891213595867156982e-01 -2.017539143562316895e-01 -1.492777615785598755e-01 2.939079701900482178e-02 1.825905754230916500e-03 -2.669039368629455566e-01 -1.981584727764129639e-01 -2.567200958728790283e-01 -4.435764551162719727e-01 9.725661575794219971e-02 2.432391941547393799e-01 2.031241208314895630e-01
2.454941272735595703e-01 -1.056265085935592651e-01 1.843436211347579956e-01 1.011731475591659546e-01 -1.737736761569976807e-01 -4.559320583939552307e-02 -6.284048408269882202e-02 5.119248759001493454e-03 2.417779117822647095e-01 2.616468667984008789e-01 -9.386479854583740234e-02 -2.411899343132972717e-02 -3.375452756881713867e-02 -8.296959102153778076e-03 -1.427889168262481689e-01 2.305580228567123413e-01 -4.769491031765937805e-02 1.151689961552619934e-01 -9.598068147897720337e-02 6.993912160396575928e-02 -1.607684344053268433e-01 1.814045459032058716e-01 -1.638866662979125977e-01 2.687810361385345459e-01 2.445498257875442505e-01 -3.327566087245941162e-01 -1.353737115859985352e-01 -1.799795627593994141e-01 -4.235631227493286133e-01 1.990092992782592773e-01 9.619103372097015381e-02 -5.662139505147933960e-03
-2.113910950720310211e-02 1.918878853321075439e-01 -7.850386947393417358e-02 -2.401993870735168457e-01 4.227893799543380737e-02 1.826359629631042480e-01 -1.926834695041179657e-02 -2.195829302072525024e-01 1.527044922113418579e-01 2.352174073457717896e-01 -2.922920584678649902e-01 -1.703570187091827393e-01 -1.407735142856836319e-02 3.478804230690002441e-01 4.752404987812042236e-02 1.428935527801513672e-01 1.461106240749359131e-01 3.079954087734222412e-01 2.887864038348197937e-02 -9.954308718442916870e-02 -2.466054409742355347e-01 9.534433484077453613e-02 3.736681863665580750e-02 1.023080423474311829e-01 -6.186467036604881287e-02 -3.240215182304382324e-01 -2.624295651912689209e-01 -2.214716821908950806e-01 -7.916745543479919434e-02 -6.202380731701850891e-02 -1.098522543907165527e-01 1.431984603404998779e-01
-1.950166970491409302e-01 4.014436155557632446e-02 2.332139015197753906e-01 4.770264029502868652e-02 -9.747249074280261993e-03 3.078445047140121460e-02 -1.260216832160949707e-01 1.333586424589157104e-01 1.273079365491867065e-01 5.152480602264404297e-01 1.306068431586027145e-02 -1.966605931520462036e-01 3.122290670871734619e-01 -2.696254104375839233e-02 1.504293829202651978e-01 -1.787335574626922607e-01 4.721814766526222229e-02 -1.417049765586853027e-01 -4.197859391570091248e-02 2.052970975637435913e-01 1.345442980527877808e-01 1.419470459222793579e-01 1.338155660778284073e-02 5.854373425245285034e-02 1.111490558832883835e-02 -2.341983765363693237e-01 -2.358351796865463257e-01 -2.026281058788299561e-01 -2.419128268957138062e-01 2.502353191375732422e-01 -1.204177737236022949e-02 1.210436746478080750e-01
3.115015625953674316e-01 -3.147673979401588440e-02 9.581588208675384521e-02 -3.096976131200790405e-02 -1.544650346040725708e-01 -5.054535344243049622e-02 2.119970880448818207e-02 1.918824762105941772e-01 5.731057748198509216e-02 8.779771625995635986e-02 -2.934178709983825684e-01 -1.986275315284729004e-01 2.270927876234054565e-01 -3.505999920889735222e-03 -1.720474511384963989e-01 2.396232336759567261e-01 -9.161182492971420288e-02 2.625406682491302490e-01 -1.629105657339096069e-01 3.182350844144821167e-02 -2.589083462953567505e-02 1.630910187959671021e-01 -2.674943506717681885e-01 1.563463807106018066e-01 1.233118698000907898e-01 -2.044305503368377686e-01 -2.149247527122497559e-01 -3.513590097427368164e-01 -2.677809298038482666e-01 -3.275656327605247498e-02 1.593292355537414551e-01 7.898988202214241028e-03
-3.036095499992370605e-01 -2.943513914942741394e-02 2.711085379123687744e-01 -1.390149146318435669e-01 -1.134288907051086426e-01 2.568825520575046539e-02 -1.169818416237831116e-01 -4.042996466159820557e-01 1.406904906034469604e-01 7.751403003931045532e-02 -3.660518303513526917e-02 -1.138173192739486694e-01 9.357556700706481934e-03 -7.566397637128829956e-02 1.741562932729721069e-01 -2.380179464817047119e-01 1.254085302352905273e-01 1.508031934499740601e-01 1.896684756502509117e-03 1.443045139312744141e-01 -8.258029073476791382e-02 6.241270899772644043e-02 -2.981617748737335205e-01 3.543549776077270508e-02 1.950118094682693481e-01 -3.356739878654479980e-01 -2.241122573614120483e-01 1.059044618159532547e-02 -2.687090635299682617e-01 2.003905922174453735e-01 9.254568815231323242e-02 -9.181945770978927612e-02
3.071489930152893066e-01 -2.597016990184783936e-01 -1.755307465791702271e-01 -2.893052697181701660e-01 9.065976738929748535e-02 -6.250238418579101562e-02 -7.899434864521026611e-02 -7.995244115591049194e-02 8.558370918035507202e-02 -9.274047613143920898e-02 -9.244895726442337036e-02 4.885274171829223633e-02 6.373552232980728149e-02 7.343991845846176147e-02 2.892850339412689209e-01 -1.274440884590148926e-01 -1.152317747473716736e-01 2.150335907936096191e-01 1.048953682184219360e-01 2.088457196950912476e-01 2.433526366949081421e-01 2.680098079144954681e-02 -1.260769516229629517e-01 -5.191473290324211121e-02 2.567266114056110382e-02 -4.386912286281585693e-01 -1.596225351095199585e-01 -1.389564871788024902e-01 -1.738761216402053833e-01 2.793015241622924805e-01 -5.488811805844306946e-02 1.445215344429016113e-01
1.481383144855499268e-01 -1.315059363842010498e-01 1.790333688259124756e-01 -3.243055567145347595e-02 -9.820461273193359375e-02 -6.525391340255737305e-02 -2.086836029775440693e-04 1.415413618087768555e-01 1.783301383256912231e-01 -4.405785724520683289e-02 -2.723459899425506592e-01 -1.153301000595092773e-01 2.384811043739318848e-01 -1.328345090150833130e-01 -1.556328535079956055e-01 1.710453070700168610e-02 -1.183025538921356201e-01 2.805342376232147217e-01 -1.510212123394012451e-01 1.307332795113325119e-02 1.299579255282878876e-02 9.553210437297821045e-02 -6.668090820312500000e-02 2.352965325117111206e-01 2.283236980438232422e-01 -3.200013935565948486e-01 -1.875556260347366333e-01 -4.039150476455688477e-01 -2.871522605419158936e-01 1.791978925466537476e-01 -1.399445980787277222e-01 4.102087765932083130e-02
-1.592449843883514404e-01 -1.515590846538543701e-01 2.034339010715484619e-01 -5.883289501070976257e-02 3.389073908329010010e-02 -8.406856656074523926e-02 1.381129324436187744e-01 -8.361738175153732300e-03 1.979348361492156982e-01 3.062836825847625732e-01 -2.306796610355377197e-01 -1.444648504257202148e-01 6.115245167165994644e-03 -4.132445529103279114e-02 -1.174940988421440125e-01 1.580604910850524902e-01 8.521700650453567505e-02 -1.682453006505966187e-01 -2.379387021064758301e-01 1.306712776422500610e-01 -6.587669719010591507e-03 -2.376495599746704102e-01 -2.255003899335861206e-02 9.072966873645782471e-02 3.170801103115081787e-01 -6.342089921236038208e-02 -2.085858583450317383e-01 -2.978644371032714844e-01 -3.768514990806579590e-01 -1.293628215789794922e-01 -1.590060889720916748e-01 1.910796761512756348e-01
-1.507006883621215820e-01 3.515243530273437500e-02 -1.391993910074234009e-01 -3.978669345378875732e-01 1.672249734401702881e-01 -1.346481740474700928e-01 -3.219395279884338379e-01 -3.373345732688903809e-01 -3.517198190093040466e-02 2.882870733737945557e-01 -1.843274980783462524e-01 -1.010435521602630615e-01 3.258949890732765198e-02 -1.223635897040367126e-01 1.383036971092224121e-01 6.512226909399032593e-02 3.027844475582242012e-03 -1.103527620434761047e-01 6.268617510795593262e-02 4.945614561438560486e-02 9.258480370044708252e-02 -1.770340651273727417e-01 -6.271966546773910522e-02 -7.711645960807800293e-02 9.131856262683868408e-02 -3.292705416679382324e-01 3.184917941689491272e-02 -4.646557848900556564e-03 -2.843419909477233887e-01 -6.990665569901466370e-03 5.118748918175697327e-02 3.118315041065216064e-01
-5.413098633289337158e-02 -5.209554918110370636e-03 1.478872001171112061e-01 6.109648197889328003e-02 1.359964609146118164e-01 -2.515144944190979004e-01 -5.562075972557067871e-02 -2.241283506155014038e-01 8.157027885317802429e-03 1.663843393325805664e-01 -2.802347540855407715e-01 -2.682954967021942139e-01 -3.085956722497940063e-02 1.179496869444847107e-01 -2.811549007892608643e-01 1.233976185321807861e-01 1.189563199877738953e-01 -4.445331171154975891e-02 2.055138796567916870e-01 -5.193210393190383911e-02 2.724512815475463867e-01 -4.667486995458602905e-02 -2.262293547391891479e-01 1.262746844440698624e-02 1.180324479937553406e-01 -3.085595369338989258e-01 -3.106062412261962891e-01 -8.039291203022003174e-02 -3.479809165000915527e-01 1.271036565303802490e-01 3.863686695694923401e-02 9.658233076333999634e-02
-1.793820708990097046e-01 3.740128874778747559e-02 -1.262690275907516479e-01 -7.414805889129638672e-02 1.026482731103897095e-01 -1.617014557123184204e-01 -1.139643713831901550e-01 -3.854040503501892090e-01 2.037488520145416260e-01 1.293592751026153564e-01 -7.483437657356262207e-02 8.430347591638565063e-02 -3.541111946105957031e-02 4.938170686364173889e-02 -4.196146875619888306e-02 -2.556535303592681885e-01 2.182757109403610229e-02 2.370192557573318481e-01 -1.788411587476730347e-01 3.822548985481262207e-01 -5.516181513667106628e-02 -1.238970309495925903e-01 -3.219193220138549805e-01 9.866978228092193604e-02 3.149207234382629395e-01 -1.707496941089630127e-01 -2.436936497688293457e-01 -1.619134843349456787e-01 1.123296096920967102e-01 8.007918298244476318e-02 7.390205562114715576e-02 -7.923744618892669678e-03
1.540132891386747360e-02 2.772159874439239502e-01 -8.900915831327438354e-02 -1.722368448972702026e-01 -1.133747771382331848e-02 -1.943592876195907593e-01 -1.633896231651306152e-01 9.346882998943328857e-02 -7.711778581142425537e-02 3.044832646846771240e-01 -2.053174525499343872e-01 -1.627938449382781982e-01 1.878704428672790527e-01 -2.349655330181121826e-02 1.930576264858245850e-01 1.030136495828628540e-01 1.564431190490722656e-01 2.951804921030998230e-02 -2.633594870567321777e-01 1.476728618144989014e-01 1.570046693086624146e-02 -2.563822269439697266e-01 -2.208732515573501587e-01 -1.889029890298843384e-01 5.118486285209655762e-02 -1.373468041419982910e-01 2.028230726718902588e-01 -1.357735544443130493e-01 -1.756310909986495972e-01 2.218815982341766357e-01 -8.015318214893341064e-02 3.555667996406555176e-01
-3.855664283037185669e-02 -3.592792451381683350e-01 -8.260867744684219360e-02 -5.524769797921180725e-02 1.295848786830902100e-01 -9.918773919343948364e-02 6.086864694952964783e-02 -7.388606667518615723e-02 1.533466577529907227e-01 3.272826597094535828e-02 -1.741073131561279297e-01 1.308412011712789536e-02 1.597539633512496948e-01 9.559679776430130005e-02 3.732485771179199219e-01 -4.067772254347801208e-02 -1.148161245509982109e-03 4.517944753170013428e-01 1.542383581399917603e-01 1.483589410781860352e-01 3.130426257848739624e-02 -2.851243615150451660e-01 -1.330949664115905762e-01 -1.005277410149574280e-01 1.827245056629180908e-01 -3.800391256809234619e-01 -1.295261979103088379e-01 -2.293964475393295288e-02 5.300837010145187378e-02 4.840968176722526550e-02 -7.638771086931228638e-02 1.641205698251724243e-01
-1.201527789235115051e-01 1.924240738153457642e-01 -1.356213390827178955e-01 -2.717517018318176270e-01 3.146382793784141541e-02 -3.381958901882171631e-01 -1.261069774627685547e-01 1.551908403635025024e-01 -1.250884681940078735e-01 2.011889368295669556e-01 -1.667580604553222656e-01 -8.367259055376052856e-02 1.289672106504440308e-01 1.445099562406539917e-01 7.028917223215103149e-02 1.155067831277847290e-01 -2.593109756708145142e-02 1.029357835650444031e-01 7.995627075433731079e-02 -2.118043899536132812e-01 -1.445292830467224121e-01 -1.232764944434165955e-01 -1.670340746641159058e-01 -5.659765005111694336e-02 2.320158667862415314e-02 -2.394026815891265869e-01 2.806448936462402344e-02 -4.634390473365783691e-01 -2.267985492944717407e-01 1.994380727410316467e-02 -8.785849809646606445e-02 3.025350570678710938e-01
-2.155252993106842041e-01 1.169915273785591125e-01 -9.263173490762710571e-02 -3.727112337946891785e-02 -2.295302748680114746e-01 2.233388572931289673e-01 -6.632654368877410889e-02 -7.168494164943695068e-02 -6.506417691707611084e-02 3.959589600563049316e-01 -2.194495350122451782e-01 -3.929069638252258301e-02 5.356058850884437561e-02 -1.469755321741104126e-01 9.813239425420761108e-02 8.113764226436614990e-02 2.563549876213073730e-01 -5.432065203785896301e-02 -2.194703668355941772e-01 -1.276076436042785645e-01 5.996784567832946777e-02 -8.674912899732589722e-02 -2.555909454822540283e-01 7.761623710393905640e-02 3.045791685581207275e-01 -3.335894048213958740e-01 -1.354414969682693481e-01 -1.614913046360015869e-01 -2.216646224260330200e-01 3.323515132069587708e-02 4.255704954266548157e-02 -2.242098450660705566e-01
-1.716125458478927612e-01 -1.521645039319992065e-01 2.019370719790458679e-02 -1.271007955074310303e-01 -1.481473818421363831e-02 -2.230199575424194336e-01 7.171940058469772339e-02 -2.260651290416717529e-01 -8.456504903733730316e-03 7.713696453720331192e-03 -2.277151942253112793e-01 -4.125245288014411926e-02 2.481963634490966797e-01 3.376096785068511963e-01 3.480638861656188965e-01 2.816077172756195068e-01 2.698151953518390656e-02 -5.013839527964591980e-02 -5.380003899335861206e-02 1.750026345252990723e-01 1.428756490349769592e-02 2.272273972630500793e-02 -2.100054770708084106e-01 -2.855510115623474121e-01 -6.298367679119110107e-02 -4.009971320629119873e-01 3.444512560963630676e-02 -1.716688573360443115e-01 4.259077832102775574e-02 1.159226447343826294e-01 -8.268535882234573364e-02 1.194595322012901306e-01
7.606573402881622314e-02 -1.474353671073913574e-01 9.513183683156967163e-02 -1.007027551531791687e-01 6.696747243404388428e-02 1.822915673255920410e-01 -2.701281011104583740e-01 -2.533926069736480713e-01 7.979039102792739868e-02 2.388998270034790039e-01 -9.983123838901519775e-02 -9.036550298333168030e-03 2.052624337375164032e-02 5.821952223777770996e-02 1.185127422213554382e-01 -5.172679573297500610e-02 -8.104867488145828247e-02 2.815277576446533203e-01 -1.245148926973342896e-01 -1.966834813356399536e-02 -6.638343632221221924e-02 8.034199476242065430e-02 3.276341035962104797e-02 -3.331993520259857178e-01 2.413863092660903931e-01 -3.204608559608459473e-01 -2.865679562091827393e-01 1.041182950139045715e-01 -4.436773955821990967e-01 8.322771638631820679e-02 4.349644109606742859e-02 1.035503204911947250e-02
-2.258476018905639648e-01 1.545553188771009445e-02 -2.474247962236404419e-01 -4.214776679873466492e-02 -2.570823766291141510e-02 1.638191342353820801e-01 -2.909747064113616943e-01 -3.037003278732299805e-01 -1.251166462898254395e-01 1.508328318595886230e-01 -9.502429515123367310e-02 -9.484466165304183960e-02 5.803119763731956482e-02 7.654874771833419800e-02 1.107204854488372803e-01 1.482636779546737671e-01 -2.921464666724205017e-02 1.351159960031509399e-01 8.373253047466278076e-02 1.322528868913650513e-01 3.351047262549400330e-02 -1.110574603080749512e-02 -3.944784998893737793e-01 -6.742360536009073257e-03 9.145027399063110352e-02 1.195131614804267883e-02 -3.111289441585540771e-01 -2.114081084728240967e-01 -2.926721274852752686e-01 3.605751097202301025e-01 -5.830188840627670288e-02 -1.089703217148780823e-01
-9.179008752107620239e-02 -1.592485159635543823e-01 -3.294916450977325439e-01 -1.477848440408706665e-01 9.831652045249938965e-02 -3.526571393013000488e-01 -1.178832724690437317e-01 4.713864624500274658e-02 5.640133749693632126e-03 -1.075263768434524536e-01 -8.810883015394210815e-02 2.892933320254087448e-03 9.870167076587677002e-02 8.179512619972229004e-02 1.731077730655670166e-01 -2.144100889563560486e-02 -4.569285735487937927e-02 -2.180054187774658203e-01 -3.870217502117156982e-02 3.646552562713623047e-01 1.835872530937194824e-01 -1.828292310237884521e-01 -1.508461683988571167e-01 -7.182915508747100830e-02 2.472268640995025635e-01 -2.500057518482208252e-01 -1.535691618919372559e-01 -2.314342558383941650e-01 -2.183084785938262939e-01 3.850274905562400818e-02 9.202615916728973389e-02 2.862243652343750000e-01
-8.178057149052619934e-03 1.020403020083904266e-02 2.696282565593719482e-01 -2.605357170104980469e-01 1.497668325901031494e-01 -7.885029911994934082e-02 -2.700617015361785889e-01 -1.739400774240493774e-01 -7.893877476453781128e-02 1.428802907466888428e-01 -1.802042871713638306e-01 -3.321638703346252441e-01 6.955699622631072998e-02 3.989554010331630707e-03 2.263833023607730865e-02 -3.435537815093994141e-01 2.261239103972911835e-02 1.312539279460906982e-01 4.040172696113586426e-02 -1.039984226226806641e-01 4.934784024953842163e-02 1.126238424330949783e-02 -3.092744946479797363e-01 -9.657001495361328125e-02 -9.134056419134140015e-02 -1.132932901382446289e-01 -2.243650257587432861e-01 -6.458265334367752075e-02 -3.694485425949096680e-01 2.129701077938079834e-01 -1.529382821172475815e-02 1.976609677076339722e-01
-3.556683957576751709e-01 -1.229671910405158997e-01 -9.435337036848068237e-02 -1.589081883430480957e-01 -1.691927015781402588e-01 1.198688820004463196e-01 -3.608362376689910889e-01 -2.432634681463241577e-01 1.063453033566474915e-01 5.712823569774627686e-02 -1.408160775899887085e-01 -8.036155253648757935e-02 2.544071078300476074e-01 1.622207164764404297e-01 2.112420797348022461e-01 -4.905509576201438904e-02 2.331968210637569427e-02 2.281112410128116608e-02 1.288992464542388916e-01 6.852737069129943848e-02 -1.785020530223846436e-02 2.048724889755249023e-02 -4.068679213523864746e-01 -8.612629026174545288e-03 -5.257444083690643311e-02 -1.274782270193099976e-01 -2.910808324813842773e-01 -8.960196375846862793e-02 -1.240048483014106750e-01 2.839985191822052002e-01 -1.257009357213973999e-01 2.425420656800270081e-02
3.510829210281372070e-01 1.959237456321716309e-02 1.204017698764801025e-01 -1.117134466767311096e-02 -9.478980302810668945e-02 -1.131367757916450500e-01 -2.302572429180145264e-01 2.037841379642486572e-01 1.423628628253936768e-01 -5.299801751971244812e-02 -2.673068046569824219e-01 -7.963339984416961670e-02 2.853027284145355225e-01 5.323443561792373657e-02 -1.163032725453376770e-01 1.771251857280731201e-01 -2.412012033164501190e-02 8.413904160261154175e-02 -1.516181081533432007e-01 7.740125805139541626e-02 5.057646706700325012e-02 1.384014785289764404e-01 -2.521561980247497559e-01 1.639929264783859253e-01 2.369510382413864136e-01 -4.225218892097473145e-01 -7.203333824872970581e-02 -1.688707321882247925e-01 -3.025425672531127930e-01 3.246682509779930115e-02 -6.065685674548149109e-02 4.394095391035079956e-02
5.246539041399955750e-02 -1.182169765233993530e-01 -1.030717566609382629e-01 -1.374400407075881958e-02 -2.697941064834594727e-01 -1.981101632118225098e-01 -3.444958627223968506e-01 -9.507033391855657101e-04 -1.554554551839828491e-01 -1.764109823852777481e-03 -3.857665359973907471e-01 -2.659547328948974609e-01 3.306323587894439697e-01 -1.687972098588943481e-01 -7.335011661052703857e-02 -1.653249114751815796e-01 -4.353891126811504364e-03 -8.466788381338119507e-02 -5.465538427233695984e-02 -6.115275248885154724e-02 -7.184904068708419800e-02 -8.752343058586120605e-02 -1.822678148746490479e-01 -9.360679239034652710e-02 2.908101081848144531e-01 -1.619275361299514771e-01 -2.017397582530975342e-01 -2.534299194812774658e-01 -1.823638528585433960e-01 -7.969671487808227539e-02 -5.880923569202423096e-02 -2.883742854464799166e-04
-1.260493099689483643e-01 -5.543404445052146912e-02 -1.762849837541580200e-01 -2.873912751674652100e-01 -2.696228623390197754e-01 -2.417370229959487915e-01 7.741803769022226334e-03 -3.003509528934955597e-02 -1.190837025642395020e-01 -1.333507597446441650e-01 -2.180196642875671387e-01 -9.378430247306823730e-02 1.574268788099288940e-01 -1.686893552541732788e-01 1.944547742605209351e-01 -2.062610350549221039e-02 -1.379233896732330322e-01 3.868415057659149170e-01 5.834620818495750427e-02 -1.851955312304198742e-03 8.410171419382095337e-02 7.971741259098052979e-02 -1.418078839778900146e-01 -2.831989228725433350e-01 -1.602294482290744781e-02 -1.004211511462926865e-02 7.151737064123153687e-02 -2.262595295906066895e-01 -2.840093374252319336e-01 1.142114102840423584e-01 3.332034870982170105e-02 3.438123166561126709e-01
1.388232856988906860e-01 -1.515236794948577881e-01 1.826640665531158447e-01 -1.432834118604660034e-01 -8.634247630834579468e-02 8.074129931628704071e-03 5.727618932723999023e-02 1.287426650524139404e-01 1.431730091571807861e-01 -6.136622279882431030e-02 -2.813758254051208496e-01 -2.428338490426540375e-02 2.247221469879150391e-01 -1.526340544223785400e-01 -1.646856516599655151e-01 1.205637603998184204e-01 2.110150409862399101e-03 3.304896950721740723e-01 -2.511020004749298096e-01 8.429654687643051147e-02 1.522977277636528015e-02 1.107310131192207336e-01 -4.272994771599769592e-02 1.604464799165725708e-01 2.132938355207443237e-01 -1.463365405797958374e-01 -2.490755766630172729e-01 -1.971801221370697021e-01 -2.623530328273773193e-01 2.554116845130920410e-01 -3.369970619678497314e-01 1.486934721469879150e-01
-2.823934853076934814e-01 -9.336262941360473633e-02 -1.359711885452270508e-01 -3.464500606060028076e-01 -1.436545848846435547e-01 -2.014861553907394409e-01 -1.068601906299591064e-01 -6.930812448263168335e-02 1.915378123521804810e-01 -7.650726474821567535e-03 -2.062486708164215088e-01 2.089532166719436646e-01 1.985277086496353149e-01 2.376058548688888550e-01 1.109662950038909912e-01 -7.729916274547576904e-02 1.828898116946220398e-02 -2.743276767432689667e-03 -2.301546931266784668e-01 3.514462709426879883e-01 -1.223062798380851746e-01 -4.311263933777809143e-02 -1.849782466888427734e-01 8.849654346704483032e-02 1.084582507610321045e-01 -3.668194413185119629e-01 -6.258928775787353516e-02 -1.001443415880203247e-01 6.091650947928428650e-02 1.903617680072784424e-01 -7.658083457499742508e-03 -1.499837934970855713e-01
-2.707995176315307617e-01 -4.312642291188240051e-02 -2.556308358907699585e-02 -1.823470443487167358e-01 -1.739056855440139771e-01 -3.289446234703063965e-01 1.057012155652046204e-01 -2.794937491416931152e-01 -7.518670707941055298e-02 3.114644996821880341e-02 -2.329145371913909912e-01 7.683462649583816528e-02 8.803303539752960205e-02 1.320870369672775269e-01 3.025080077350139618e-02 -1.578453928232192993e-02 7.355096191167831421e-02 2.132755815982818604e-01 1.438783705234527588e-01 5.553822219371795654e-02 4.235292598605155945e-02 1.454668641090393066e-01 -2.904365584254264832e-02 -3.606638014316558838e-01 1.588449776172637939e-01 -3.202925324440002441e-01 -8.644984662532806396e-02 -3.291156291961669922e-01 -8.743827044963836670e-02 1.246269941329956055e-01 2.360160350799560547e-01 1.377718001604080200e-01
-1.439148038625717163e-01 -1.460409015417098999e-01 -5.363069847226142883e-02 -1.133065894246101379e-01 -1.501339375972747803e-01 1.734428554773330688e-01 -9.547888487577438354e-02 -4.132533073425292969e-01 1.331779826432466507e-02 3.185425698757171631e-02 -1.717044264078140259e-01 -6.806856393814086914e-02 1.551260054111480713e-02 1.860719472169876099e-01 -2.228928357362747192e-02 -1.122335046529769897e-01 8.245406299829483032e-02 -3.656685724854469299e-02 -2.182101607322692871e-01 1.051160246133804321e-01 2.071581780910491943e-01 4.143007099628448486e-02 -2.586998939514160156e-01 5.978373065590858459e-02 1.181801259517669678e-01 -2.918408215045928955e-01 -3.508407771587371826e-01 1.694637164473533630e-02 -3.415368497371673584e-01 3.156578540802001953e-01 -8.330235257744789124e-03 -7.524873316287994385e-02
-1.226455867290496826e-01 -1.646696031093597412e-01 -5.767516419291496277e-02 1.190616283565759659e-03 -1.343968659639358521e-01 -4.207949340343475342e-02 5.433350801467895508e-02 3.849047794938087463e-02 -1.369058936834335327e-01 -5.212134867906570435e-02 -2.084428966045379639e-01 7.868953049182891846e-03 6.305743753910064697e-02 4.614955931901931763e-02 1.648387908935546875e-01 5.443703755736351013e-02 -3.372437953948974609e-01 2.827268242835998535e-01 -3.045318089425563812e-02 1.727098524570465088e-01 4.664300009608268738e-02 7.622025161981582642e-02 -2.106522172689437866e-01 -9.541777893900871277e-03 2.025566101074218750e-01 -2.230305373668670654e-01 -5.614794325083494186e-03 -3.158458471298217773e-01 -3.545140922069549561e-01 -6.531754136085510254e-02 5.665476992726325989e-02 4.779573082923889160e-01
2.379890233278274536e-01 -1.842540353536605835e-01 1.731120198965072632e-01 -4.972185939550399780e-02 -4.451238363981246948e-02 -1.092421170324087143e-02 -1.214881688356399536e-01 1.111452952027320862e-01 1.583520323038101196e-01 -7.246727496385574341e-02 -2.720172107219696045e-01 -6.799148861318826675e-03 1.428315043449401855e-01 -1.404490321874618530e-01 -1.298206299543380737e-01 8.858675509691238403e-02 -1.447165608406066895e-01 3.164666295051574707e-01 -1.611637324094772339e-01 9.593225695425644517e-05 2.262760140001773834e-02 7.504678517580032349e-02 -8.527075499296188354e-02 1.449454575777053833e-01 1.853470355272293091e-01 -2.159724682569503784e-01 -2.916619181632995605e-01 -2.759175300598144531e-01 -2.797505855560302734e-01 2.926103472709655762e-01 -2.575802803039550781e-01 1.569982916116714478e-01
-9.552692621946334839e-02 -4.820583015680313110e-02 1.033142432570457458e-01 -1.563955247402191162e-01 -1.900931894779205322e-01 -1.505250632762908936e-01 -1.333635300397872925e-01 -1.648072898387908936e-01 -3.383065760135650635e-02 -4.442711919546127319e-02 -3.662342429161071777e-01 1.624487042427062988e-01 5.593164637684822083e-02 2.982504665851593018e-01 1.679188199341297150e-02 -1.542119532823562622e-01 -1.967055723071098328e-02 1.902180612087249756e-01 3.621702492237091064e-01 -3.628058731555938721e-02 -1.994691491127014160e-01 1.002838835120201111e-01 -4.952645301818847656e-02 -1.639829725027084351e-01 2.248440086841583252e-01 -3.141711056232452393e-01 -1.976219266653060913e-01 -1.761786490678787231e-01 -2.678621113300323486e-01 1.339605450630187988e-02 1.498591452836990356e-01 8.897248655557632446e-02
1.387367397546768188e-01 1.129497811198234558e-01 3.737630248069763184e-01 2.591712400317192078e-02 -8.605606271885335445e-04 -1.205386593937873840e-01 -1.126710604876279831e-02 -2.751812040805816650e-01 5.454728752374649048e-02 -2.245811372995376587e-02 -2.463753819465637207e-01 -2.318162918090820312e-01 1.373922079801559448e-01 -4.552955180406570435e-02 1.257940828800201416e-01 -2.417100593447685242e-02 -1.144409254193305969e-01 -2.760438062250614166e-02 1.631175279617309570e-01 2.113139480352401733e-01 2.955972254276275635e-01 2.409028634428977966e-02 -2.348496317863464355e-01 -4.594116657972335815e-02 3.131732344627380371e-02 -1.903278678655624390e-01 -1.960159838199615479e-01 -1.826235949993133545e-01 -3.571568131446838379e-01 3.129712045192718506e-01 2.053707838058471680e-03 -1.308696269989013672e-01
-6.148611381649971008e-02 2.046964317560195923e-02 -1.563678681850433350e-01 -2.942323386669158936e-01 -1.000879853963851929e-01 1.273524761199951172e-01 -7.324855029582977295e-02 1.425355076789855957e-01 -8.811338990926742554e-02 1.391084492206573486e-01 -1.641176939010620117e-01 1.675726622343063354e-01 -4.535701870918273926e-02 1.811449527740478516e-01 -2.326952293515205383e-02 1.232365071773529053e-01 9.068936854600906372e-02 3.867045640945434570e-01 1.125867888331413269e-01 3.064869344234466553e-01 1.335473209619522095e-01 -1.913583837449550629e-02 1.327115576714277267e-02 6.926414370536804199e-02 2.253053635358810425e-01 -2.971808612346649170e-01 -1.407267153263092041e-01 -3.250644207000732422e-01 -3.386079967021942139e-01 1.492100954055786133e-01 -2.808693051338195801e-02 1.015956252813339233e-01
-8.371941000223159790e-02 -1.765133589506149292e-01 -1.572358310222625732e-01 -9.632959961891174316e-02 6.822939962148666382e-02 -3.323270082473754883e-01 7.456652075052261353e-02 7.057245075702667236e-02 3.570311665534973145e-01 -1.949634589254856110e-02 -1.327891200780868530e-01 1.978337019681930542e-02 1.390750855207443237e-01 1.956409774720668793e-02 5.619455128908157349e-02 -2.130683064460754395e-01 1.053607463836669922e-01 2.021455317735671997e-01 -3.834076523780822754e-01 -1.294355988502502441e-01 -4.285877197980880737e-02 1.011583837680518627e-03 -1.975591778755187988e-01 -2.649507820606231689e-01 -1.519532799720764160e-01 -2.311626076698303223e-01 -2.324900031089782715e-01 -3.337548673152923584e-01 -6.031224038451910019e-03 -1.398727856576442719e-02 -4.527511075139045715e-02 1.303892731666564941e-01
-3.072664141654968262e-01 -1.749842241406440735e-02 -2.432463169097900391e-01 -1.101122498512268066e-01 -3.695195019245147705e-01 -1.315501332283020020e-01 -1.385746896266937256e-01 -1.520884037017822266e-01 -5.803109705448150635e-02 2.941696159541606903e-02 -1.894504427909851074e-01 4.950672015547752380e-02 6.388933211565017700e-02 2.979338727891445160e-02 -1.475807428359985352e-01 2.408632040023803711e-01 7.283055782318115234e-02 2.429086565971374512e-01 -2.177559770643711090e-02 1.839453130960464478e-01 6.882537901401519775e-02 3.087686002254486084e-01 -8.182151615619659424e-02 -7.801505923271179199e-02 1.287566274404525757e-01 -3.488486111164093018e-01 -2.006722092628479004e-01 -2.212764173746109009e-01 -1.609053909778594971e-01 -1.372757405042648315e-01 7.022872567176818848e-02 1.477000266313552856e-01
-1.496816128492355347e-01 2.447619289159774780e-01 1.475326120853424072e-01 -2.506460845470428467e-01 -1.867465376853942871e-01 -8.706762641668319702e-02 -1.391212195158004761e-01 6.533947889693081379e-04 1.296357661485671997e-01 3.128105401992797852e-01 -8.973633497953414917e-02 3.159016370773315430e-02 3.343043625354766846e-01 -1.449447963386774063e-02 1.515353471040725708e-01 -8.551599830389022827e-02 5.442741513252258301e-02 6.220233067870140076e-02 -5.897666886448860168e-02 3.438542485237121582e-01 1.680463254451751709e-01 -1.273361872881650925e-02 -2.799433656036853790e-02 -6.115283817052841187e-02 -1.897839158773422241e-01 -4.105429947376251221e-01 1.470233350992202759e-01 -2.519849240779876709e-01 -1.984176784753799438e-01 1.119845807552337646e-01 4.157377406954765320e-02 2.347515895962715149e-02
-1.023031994700431824e-01 -5.907896440476179123e-03 -8.429401367902755737e-02 -3.052433393895626068e-02 2.028010487556457520e-01 9.458236396312713623e-03 -8.328931778669357300e-02 -2.379264915362000465e-03 -1.207698718644678593e-03 2.954758405685424805e-01 -3.077754080295562744e-01 -1.559281442314386368e-02 1.337163150310516357e-01 2.324331365525722504e-02 2.915348298847675323e-02 1.804484874010086060e-01 -3.151485621929168701e-01 2.216469645500183105e-01 2.523862291127443314e-03 1.629491299390792847e-01 2.023736685514450073e-01 1.124447211623191833e-01 -5.676081869751214981e-03 -2.052608877420425415e-02 3.594219684600830078e-03 -4.392056167125701904e-01 -1.678687036037445068e-01 -1.547888368368148804e-01 -1.729652434587478638e-01 -2.384674847126007080e-01 -1.823175251483917236e-01 3.241276741027832031e-01
-1.151909008622169495e-01 -1.980785131454467773e-01 2.068266123533248901e-01 -1.398783326148986816e-01 1.527218073606491089e-01 -2.439931631088256836e-01 8.087094873189926147e-02 -2.429619133472442627e-01 1.479361765086650848e-02 1.748892217874526978e-01 7.373093068599700928e-02 -2.104979902505874634e-01 2.728363126516342163e-02 1.680223792791366577e-01 3.109331130981445312e-01 -1.726964861154556274e-01 6.472295522689819336e-02 -6.956829223781824112e-03 4.181802272796630859e-02 9.142497926950454712e-02 -3.771480917930603027e-02 7.470420002937316895e-02 -1.851292550563812256e-01 -1.973280459642410278e-01 5.078592151403427124e-02 -2.230357527732849121e-01 -2.879512608051300049e-01 2.428660728037357330e-02 -4.173365831375122070e-01 2.839063704013824463e-01 -7.021148502826690674e-02 1.029775142669677734e-01
4.594622924923896790e-02 -1.331133097410202026e-01 -3.023810088634490967e-01 -1.273978054523468018e-01 1.279100328683853149e-01 -1.204391941428184509e-01 -3.379391431808471680e-01 -7.421439141035079956e-02 -9.871366620063781738e-02 -2.548751048743724823e-02 -2.534491121768951416e-01 -7.282386720180511475e-02 1.181710213422775269e-01 -1.696778088808059692e-01 6.814072281122207642e-02 3.536939248442649841e-02 -3.732861578464508057e-02 -9.943753480911254883e-02 1.139270737767219543e-01 1.009820178151130676e-01 1.657063364982604980e-01 -1.951067447662353516e-01 -1.722570955753326416e-01 -1.490293890237808228e-01 6.389495730400085449e-02 -3.546648025512695312e-01 -6.959133595228195190e-02 -3.970285952091217041e-01 -1.873439550399780273e-01 2.055236101150512695e-01 1.859433650970458984e-01 1.929319053888320923e-01
3.723082318902015686e-02 -1.138403117656707764e-01 2.006688714027404785e-01 -5.745508149266242981e-02 1.368981897830963135e-01 2.162982374429702759e-01 3.126154839992523193e-02 -1.973393261432647705e-01 1.635885611176490784e-02 2.381679564714431763e-01 -2.002716064453125000e-01 -1.046416833996772766e-01 6.273747980594635010e-02 -1.625366322696208954e-02 -7.260344922542572021e-02 -1.579199135303497314e-01 -1.394529789686203003e-01 3.329979777336120605e-01 2.088454663753509521e-01 -7.579720020294189453e-02 1.368057280778884888e-01 -5.441032722592353821e-02 -2.246068865060806274e-01 7.113719731569290161e-02 2.047508656978607178e-01 -2.451134324073791504e-01 -3.480165302753448486e-01 -3.279800713062286377e-01 -6.066000089049339294e-02 1.961802393198013306e-01 1.123749092221260071e-01 2.276243269443511963e-01
-1.657339036464691162e-01 -5.110989138484001160e-02 3.137401938438415527e-01 -2.779869139194488525e-01 -7.895330339670181274e-02 -1.373246461153030396e-01 -1.423820406198501587e-01 -7.097135484218597412e-02 1.043430939316749573e-01 1.030972301959991455e-01 -1.907516717910766602e-01 -7.047277688980102539e-02 -6.247252598404884338e-02 8.930218964815139771e-02 3.666822910308837891e-01 3.367874622344970703e-01 2.012825161218643188e-01 -2.195480465888977051e-02 -1.946560442447662354e-01 3.394917771220207214e-02 -2.717006206512451172e-01 2.431555837392807007e-02 -3.001366853713989258e-01 1.671825200319290161e-01 1.441760957241058350e-01 -2.243756055831909180e-01 -1.225528568029403687e-01 -2.337070927023887634e-02 -1.356384754180908203e-01 -7.867664843797683716e-02 -1.883788108825683594e-01 4.387433454394340515e-02
-2.268454283475875854e-01 -3.909327983856201172e-01 2.465202361345291138e-01 -1.915076225996017456e-01 -5.831909179687500000e-02 -7.327549159526824951e-02 -4.380933940410614014e-02 -2.914053797721862793e-01 -1.325994879007339478e-01 1.413163263350725174e-02 -3.395229205489158630e-02 -1.292611211538314819e-01 -1.640318147838115692e-02 -4.978603683412075043e-03 1.662557721138000488e-01 -1.495833396911621094e-01 -3.850293532013893127e-02 9.934890270233154297e-02 3.429421782493591309e-02 9.219685196876525879e-02 -6.427600979804992676e-03 -1.762060262262821198e-02 -1.643356382846832275e-01 -3.173577412962913513e-02 1.435588151216506958e-01 -3.565504550933837891e-01 -2.827144563198089600e-01 6.773686408996582031e-02 -3.357243835926055908e-01 2.362648099660873413e-01 1.897890567779541016e-01 1.746595203876495361e-01
1.160575374960899353e-01 -2.524544484913349152e-02 -2.740376591682434082e-01 -1.997704505920410156e-01 1.555379480123519897e-01 6.443283706903457642e-02 -1.593629717826843262e-01 -5.306286364793777466e-02 1.411447823047637939e-01 1.627882272005081177e-01 -2.416437678039073944e-02 -2.475876808166503906e-01 1.821176856756210327e-01 -5.539780110120773315e-02 -3.019701540470123291e-01 6.638390570878982544e-02 7.949696481227874756e-02 1.814207136631011963e-01 -2.658004872500896454e-02 -2.087791822850704193e-02 -4.470124840736389160e-02 1.375496238470077515e-01 -2.049994319677352905e-01 5.483580380678176880e-02 1.028549447655677795e-01 -3.531274795532226562e-01 2.347846701741218567e-02 -6.111572310328483582e-02 -4.676670432090759277e-01 -1.039267629384994507e-01 3.527487441897392273e-02 3.123316466808319092e-01
-1.943600475788116455e-01 2.094940980896353722e-03 1.925429850816726685e-01 -2.167081385850906372e-01 1.077529340982437134e-01 -1.730275005102157593e-01 2.207805812358856201e-01 -2.385398745536804199e-01 2.311472296714782715e-01 -1.648524701595306396e-01 -1.924672126770019531e-01 -1.066290885210037231e-01 -1.393768191337585449e-01 -2.481645531952381134e-02 2.680586874485015869e-01 2.343595474958419800e-01 5.464849993586540222e-03 1.490945816040039062e-01 -1.316631119698286057e-02 2.520594000816345215e-01 1.452187746763229370e-01 1.078787893056869507e-01 -3.366574943065643311e-01 2.906452864408493042e-03 -2.023320943117141724e-01 -6.063079833984375000e-02 -6.523182988166809082e-02 -2.812436781823635101e-02 -2.448735088109970093e-01 2.060536444187164307e-01 -4.277706518769264221e-02 2.630563080310821533e-01
-2.534562051296234131e-01 1.093720719218254089e-01 -9.376273304224014282e-02 -2.115802317857742310e-01 1.094199344515800476e-01 -2.549894526600837708e-02 -1.564634293317794800e-01 -1.193530187010765076e-01 1.254764497280120850e-01 1.325384229421615601e-01 -2.158713042736053467e-01 1.994543075561523438e-01 -9.911336004734039307e-02 -9.195166081190109253e-02 -8.371969312429428101e-02 3.181205987930297852e-01 6.782581657171249390e-02 1.612446904182434082e-01 1.071267668157815933e-02 3.547656834125518799e-01 1.349097192287445068e-01 -9.585098922252655029e-02 -9.004964679479598999e-02 1.298503726720809937e-01 3.453756570816040039e-01 -2.436303943395614624e-01 -2.452508360147476196e-01 -3.274469673633575439e-01 -1.299378182739019394e-02 -1.969755068421363831e-02 8.296816796064376831e-02 1.016257777810096741e-01
-1.791706979274749756e-01 -7.681876420974731445e-02 -1.898393630981445312e-01 -7.764813303947448730e-02 -5.463753268122673035e-02 -4.804395139217376709e-02 -1.802222281694412231e-01 -2.993996143341064453e-01 -1.356920748949050903e-01 -5.223245546221733093e-02 8.273515850305557251e-03 -7.743822783231735229e-02 -4.086750373244285583e-02 2.118525840342044830e-02 -2.501617558300495148e-02 -8.942984789609909058e-02 4.057323932647705078e-02 8.958702534437179565e-02 -1.012037135660648346e-02 1.293602436780929565e-01 -1.055785790085792542e-01 4.918756708502769470e-02 -3.941370844841003418e-01 -2.702388763427734375e-01 8.374284952878952026e-02 -3.882037401199340820e-01 -3.513902425765991211e-01 6.097821146249771118e-02 -2.407656013965606689e-01 3.376170098781585693e-01 -1.612408906221389771e-01 5.708207562565803528e-02
7.562154531478881836e-02 -1.032626107335090637e-01 2.126493752002716064e-01 1.946160793304443359e-01 -1.193875744938850403e-01 -8.824887126684188843e-02 -1.418463438749313354e-01 1.530570387840270996e-01 9.954608231782913208e-02 8.164031803607940674e-02 -7.701881229877471924e-02 -1.944648027420043945e-01 1.568050086498260498e-01 -1.078816726803779602e-01 -1.225240826606750488e-01 2.801524698734283447e-01 8.511673659086227417e-02 3.898314535617828369e-01 -2.449027299880981445e-01 1.127700135111808777e-01 1.057207509875297546e-01 2.070088982582092285e-01 -1.047955378890037537e-01 7.618392352014780045e-03 1.056875288486480713e-01 -2.731698155403137207e-01 -3.172395378351211548e-02 -2.759191095829010010e-01 -3.475978374481201172e-01 1.747570037841796875e-01 1.530398428440093994e-01 -1.009734943509101868e-01
-1.051068231463432312e-01 -7.488411664962768555e-02 1.725670993328094482e-01 -1.679687201976776123e-01 -6.653629988431930542e-02 8.564853668212890625e-02 2.499167458154261112e-04 -1.718128025531768799e-01 4.027457907795906067e-02 1.487018316984176636e-01 -8.342060446739196777e-02 -1.502257287502288818e-01 3.844700753688812256e-01 1.231635883450508118e-01 5.956720933318138123e-02 -2.962857671082019806e-02 2.875507995486259460e-02 1.188036128878593445e-01 1.457715481519699097e-01 2.097327634692192078e-02 2.628505527973175049e-01 9.439696371555328369e-02 -3.443560898303985596e-01 -1.570354700088500977e-01 3.760821819305419922e-01 -9.042003750801086426e-02 -3.270667493343353271e-01 2.610762044787406921e-02 -2.009900063276290894e-01 3.085454702377319336e-01 -2.356143109500408173e-02 1.100130528211593628e-01
-4.124137014150619507e-02 -1.427594274282455444e-01 1.599886864423751831e-01 -2.334669083356857300e-01 -3.163588047027587891e-02 -1.260040849447250366e-01 -1.115619540214538574e-01 -1.851666271686553955e-01 3.914521634578704834e-01 -9.028549492359161377e-02 2.291356772184371948e-02 -1.503157615661621094e-01 2.262207269668579102e-01 2.242072112858295441e-02 3.360207974910736084e-01 1.490182429552078247e-01 2.079821079969406128e-01 3.915351629257202148e-02 -6.897778715938329697e-03 1.107827350497245789e-01 9.124130010604858398e-02 2.436160109937191010e-02 -1.711397767066955566e-01 -1.778283864259719849e-01 -2.205993384122848511e-01 -4.322032630443572998e-01 1.614238694310188293e-02 -1.653043478727340698e-01 -2.029896825551986694e-01 -7.178548723459243774e-02 -5.430451408028602600e-02 -1.536460816860198975e-01
1.709136813879013062e-01 -1.267908811569213867e-01 1.165828481316566467e-01 1.638356149196624756e-01 -1.161438822746276855e-01 -1.138804331421852112e-01 -2.359289824962615967e-01 1.542859077453613281e-01 -4.717656970024108887e-02 2.293550074100494385e-01 -5.670087337493896484e-01 -1.970709264278411865e-01 8.323848247528076172e-02 -1.346750706434249878e-01 2.852685516700148582e-03 6.943053007125854492e-02 1.061262264847755432e-01 8.348006010055541992e-02 -1.504170000553131104e-01 2.355779260396957397e-01 -1.688218675553798676e-02 9.567276388406753540e-02 -1.925542354583740234e-01 -1.998409628868103027e-02 2.941249608993530273e-01 -3.587175905704498291e-02 -2.996189892292022705e-01 -4.885451123118400574e-02 -1.765160076320171356e-02 1.381281167268753052e-01 -1.429578214883804321e-01 1.558397710323333740e-02
-1.277007311582565308e-01 1.352262943983078003e-01 -1.474718451499938965e-01 -3.210264146327972412e-01 -5.076402425765991211e-02 -3.080506324768066406e-01 1.145857572555541992e-01 -1.826807707548141479e-01 3.610389232635498047e-01 1.121221408247947693e-01 -2.885766327381134033e-01 4.351018369197845459e-02 1.117365732789039612e-01 -7.726522535085678101e-02 -1.860441416501998901e-01 -9.790758788585662842e-02 4.161730408668518066e-02 -9.559654444456100464e-02 -3.170599341392517090e-01 1.298821419477462769e-01 9.423561394214630127e-02 8.859313279390335083e-02 -8.290860801935195923e-02 6.810335814952850342e-02 -4.845014587044715881e-02 -1.619599014520645142e-01 -1.701195538043975830e-01 -2.746941745281219482e-01 -1.174692511558532715e-01 7.284835726022720337e-02 1.797235906124114990e-01 2.549357414245605469e-01
2.093989700078964233e-01 -1.202721148729324341e-02 1.763103753328323364e-01 -1.149493083357810974e-02 -2.043415904045104980e-01 2.228854410350322723e-02 -1.240496486425399780e-01 6.790269166231155396e-02 1.879680603742599487e-01 5.607230961322784424e-02 -2.719978988170623779e-01 -1.401780098676681519e-01 2.081242203712463379e-01 -2.200038284063339233e-01 -1.084817573428153992e-01 1.538807898759841919e-01 -9.993428736925125122e-02 2.753528356552124023e-01 -1.646380424499511719e-01 1.142295151948928833e-01 1.076541766524314880e-01 1.483899950981140137e-01 -4.954531416296958923e-02 1.628862321376800537e-01 2.124330699443817139e-01 -2.620236277580261230e-01 -1.538356393575668335e-01 -3.251393735408782959e-01 -2.959451377391815186e-01 2.146377116441726685e-01 -1.882108300924301147e-01 4.967597499489784241e-02
7.743424177169799805e-02 -1.044084131717681885e-02 -1.906199157238006592e-01 -2.692222297191619873e-01 -7.476612925529479980e-02 -7.920794188976287842e-02 -1.364448922686278820e-03 -2.383146286010742188e-01 1.246137842535972595e-01 3.903837800025939941e-01 1.378028071485459805e-03 -2.629414498805999756e-01 1.687212437391281128e-01 5.903247371315956116e-02 8.693747967481613159e-02 -9.527564048767089844e-02 -2.112025022506713867e-02 2.787663638591766357e-01 4.886574298143386841e-02 -2.103186845779418945e-01 -1.186695992946624756e-01 -2.703966200351715088e-01 -3.647760301828384399e-02 1.950711905956268311e-01 1.198870241641998291e-01 -5.123163387179374695e-02 1.255035586655139923e-02 -2.401214987039566040e-01 -3.435164988040924072e-01 7.846802473068237305e-03 3.577755391597747803e-02 2.919691801071166992e-01
7.610316574573516846e-02 -9.108603000640869141e-03 -2.498392611742019653e-01 -5.853351205587387085e-02 2.513654828071594238e-01 -9.264206141233444214e-02 1.954787522554397583e-01 2.863886058330535889e-01 1.137410998344421387e-01 2.864912450313568115e-01 -1.663300842046737671e-01 -3.567422926425933838e-01 1.186259239912033081e-01 2.066937386989593506e-01 2.165870368480682373e-01 3.683424741029739380e-02 6.560056935995817184e-03 1.604546159505844116e-01 -9.258779883384704590e-02 1.124374940991401672e-02 -2.136330604553222656e-01 -1.857060194015502930e-02 -3.467901349067687988e-01 4.132312722504138947e-03 1.545776128768920898e-01 3.228184208273887634e-02 -2.270918339490890503e-01 -9.126613289117813110e-02 -1.127098277211189270e-01 2.082252353429794312e-01 -8.430311828851699829e-02 1.803298741579055786e-01
7.118640094995498657e-02 -1.965221613645553589e-01 -6.758991628885269165e-02 2.618478834629058838e-01 -1.326261311769485474e-01 -1.819577813148498535e-01 6.731200963258743286e-02 -1.501219868659973145e-01 9.101331979036331177e-02 5.391772463917732239e-02 6.407896429300308228e-02 -2.182471305131912231e-01 7.429791241884231567e-02 -9.721037745475769043e-02 4.950936138629913330e-02 -1.774928905069828033e-02 1.185572147369384766e-01 3.618388473987579346e-01 -8.094544708728790283e-02 1.890378147363662720e-01 -3.860437124967575073e-02 2.659727931022644043e-01 -3.298422694206237793e-01 4.554929584264755249e-02 2.722779214382171631e-01 -3.301414102315902710e-02 -4.795551672577857971e-02 -1.312092691659927368e-01 -3.357995450496673584e-01 3.511787056922912598e-01 1.520503908395767212e-01 2.067104354500770569e-02
-1.319796144962310791e-01 7.289869338274002075e-02 -4.672661125659942627e-01 -1.394193619489669800e-01 -6.213966012001037598e-02 -2.159962654113769531e-01 -1.278743892908096313e-01 2.065532095730304718e-02 -1.088735014200210571e-01 1.415702849626541138e-01 -3.842817842960357666e-01 -1.726199239492416382e-01 1.348874568939208984e-01 6.054813973605632782e-03 1.130400747060775757e-01 -8.331692777574062347e-03 -1.055255383253097534e-01 -4.536105319857597351e-02 -1.427587866783142090e-01 2.208172380924224854e-01 2.861555814743041992e-01 6.884819269180297852e-02 -1.631619781255722046e-01 -8.420269191265106201e-02 1.593125760555267334e-01 -2.415777146816253662e-01 -2.843873202800750732e-01 -7.622010260820388794e-02 -8.024800568819046021e-02 2.895411476492881775e-02 6.420055776834487915e-02 2.173857837915420532e-01
-1.804991252720355988e-02 -1.271262466907501221e-01 2.826977074146270752e-01 -1.766806989908218384e-01 4.894604161381721497e-02 -1.815472841262817383e-01 -1.279142964631319046e-02 -2.785272896289825439e-01 1.876194030046463013e-02 1.693330854177474976e-01 -4.152655303478240967e-01 -2.933199405670166016e-01 1.352727860212326050e-01 2.155432850122451782e-01 8.952101320028305054e-02 1.248003765940666199e-01 -1.291568158194422722e-03 -1.225969642400741577e-01 1.183575987815856934e-01 -3.844016045331954956e-02 1.573447287082672119e-01 4.022979363799095154e-02 -1.232899874448776245e-01 -1.825463399291038513e-02 1.056170985102653503e-01 -1.232879981398582458e-01 -2.055789232254028320e-01 -1.403824537992477417e-01 -1.432403326034545898e-01 2.308475077152252197e-01 -3.605593442916870117e-01 1.373493373394012451e-01
-1.874154955148696899e-01 2.014005184173583984e-01 1.884332895278930664e-01 4.251719266176223755e-02 -4.193386808037757874e-02 -4.507374763488769531e-02 4.303072020411491394e-02 -2.855451703071594238e-01 5.826487764716148376e-02 4.044062495231628418e-01 -9.744945913553237915e-02 -5.802734196186065674e-02 2.017413526773452759e-01 2.443939596414566040e-01 1.747491508722305298e-01 -3.636572510004043579e-02 -3.187537193298339844e-03 6.181397289037704468e-02 -9.882746636867523193e-02 3.248895704746246338e-01 1.449644118547439575e-01 3.155261576175689697e-01 -6.285542994737625122e-02 1.562119368463754654e-02 -8.386985398828983307e-03 -4.209398031234741211e-01 2.262016292661428452e-03 -5.522669479250907898e-02 -1.444377154111862183e-01 2.060412019491195679e-01 -1.310993544757366180e-02 -3.154773730784654617e-03
2.502534091472625732e-01 -5.232610926032066345e-02 -3.100093454122543335e-02 -2.788631916046142578e-01 -1.049723550677299500e-01 -1.298574358224868774e-02 1.130185574293136597e-01 5.820366740226745605e-02 -1.239134743809700012e-01 2.753812074661254883e-01 -2.796774208545684814e-01 -2.423115670680999756e-01 9.000781923532485962e-02 3.470275402069091797e-01 1.602358222007751465e-01 1.159891784191131592e-01 -3.723976016044616699e-02 8.104004710912704468e-02 6.641457974910736084e-02 -1.024018079042434692e-01 7.264921069145202637e-02 -9.123328328132629395e-02 -1.331105977296829224e-01 2.259974628686904907e-01 4.642451927065849304e-02 -2.121364027261734009e-01 4.162487015128135681e-02 -3.777905181050300598e-02 -3.353822827339172363e-01 2.886132299900054932e-01 5.682557821273803711e-02 2.796558737754821777e-01
2.053250223398208618e-01 -9.984428435564041138e-02 -2.361093461513519287e-01 -2.589957118034362793e-01 -5.269165337085723877e-02 -1.711875796318054199e-01 -1.190812364220619202e-01 -3.820935264229774475e-02 -3.191929310560226440e-02 -1.677335612475872040e-02 -1.932578980922698975e-01 6.426193565130233765e-02 -3.635275736451148987e-02 -5.209680646657943726e-02 1.851865500211715698e-01 1.363866683095693588e-02 6.454728543758392334e-02 1.684573292732238770e-01 2.191967368125915527e-01 2.421486675739288330e-01 2.903895676136016846e-01 -1.110537946224212646e-01 -2.244013547897338867e-01 -4.128144308924674988e-02 -1.773406118154525757e-01 -3.134836256504058838e-01 -5.647119600325822830e-03 -5.503011122345924377e-02 -3.666625916957855225e-01 2.866130769252777100e-01 4.144250974059104919e-02 2.387384325265884399e-01
-3.639794588088989258e-01 7.175961136817932129e-02 -2.603102922439575195e-01 -1.884854733943939209e-01 -1.079687774181365967e-01 -5.704853311181068420e-02 -1.446976810693740845e-01 -1.343096196651458740e-01 9.445706009864807129e-02 -8.175763487815856934e-02 -1.333191990852355957e-01 5.006880685687065125e-02 1.755246520042419434e-01 -1.566305160522460938e-01 1.327093988656997681e-01 4.936036095023155212e-02 -9.362296760082244873e-02 7.855986803770065308e-02 -1.895278245210647583e-01 2.387172132730484009e-01 1.959728896617889404e-01 -1.803878345526754856e-03 -1.000765264034271240e-01 -1.771978884935379028e-01 1.475283992476761341e-03 -4.683574438095092773e-01 3.941553179174661636e-03 -8.204737305641174316e-02 -6.382970511913299561e-02 -4.437629878520965576e-02 1.809800863265991211e-01 3.759568035602569580e-01
3.362868726253509521e-02 -2.740656398236751556e-02 4.607395827770233154e-02 -2.775211334228515625e-01 -1.321811228990554810e-01 1.097118705511093140e-01 -1.773239970207214355e-01 -7.773408293724060059e-02 9.803403913974761963e-02 1.563635766506195068e-01 1.557019650936126709e-01 -1.703464984893798828e-01 2.652477025985717773e-01 -1.498734802007675171e-01 -4.712856560945510864e-02 8.094543218612670898e-02 2.797464728355407715e-01 -6.543538533151149750e-03 -2.397559024393558502e-02 2.868798375129699707e-01 -1.643077433109283447e-01 -1.070937141776084900e-01 -3.028700947761535645e-01 -3.282977044582366943e-01 -3.823474049568176270e-02 -1.289135366678237915e-01 -6.231571361422538757e-02 8.542319759726524353e-03 -1.937668472528457642e-01 2.254053801298141479e-01 3.393914401531219482e-01 1.958090513944625854e-01
-3.707288205623626709e-02 -2.090139389038085938e-01 2.222681790590286255e-01 1.305310428142547607e-01 -2.942176759243011475e-01 -2.299924492835998535e-01 -9.647194296121597290e-02 -3.956443071365356445e-02 8.067766577005386353e-02 1.495429277420043945e-01 -2.019432187080383301e-01 -3.057382404804229736e-01 4.877815768122673035e-02 5.066691339015960693e-02 -1.729386746883392334e-01 1.899272352457046509e-01 4.679042100906372070e-02 1.143662035465240479e-01 -1.023848131299018860e-01 4.971256945282220840e-03 2.835847437381744385e-01 -2.501372396945953369e-01 4.696710407733917236e-02 1.206330358982086182e-01 2.503608763217926025e-01 -7.773549854755401611e-02 -1.458700746297836304e-01 -2.029008269309997559e-01 -3.000200986862182617e-01 2.893697619438171387e-01 -4.539581015706062317e-02 1.077391728758811951e-01
-1.461810022592544556e-01 -5.422041565179824829e-02 9.349972009658813477e-02 -1.903389841318130493e-01 -6.290675699710845947e-02 -8.763419091701507568e-02 -6.376032531261444092e-02 -1.238121911883354187e-01 4.499657824635505676e-02 -1.544020175933837891e-01 -1.016902476549148560e-01 -3.673709332942962646e-01 4.002752602100372314e-01 9.888104349374771118e-02 1.613294482231140137e-01 -1.618846319615840912e-02 7.610043138265609741e-02 6.649564951658248901e-02 -2.054805457592010498e-01 2.890841662883758545e-01 -9.327659010887145996e-02 7.551255077123641968e-02 -7.220888137817382812e-02 -1.501919180154800415e-01 1.087570711970329285e-01 -3.039828538894653320e-01 6.605057511478662491e-03 -1.137800663709640503e-01 1.408938914537429810e-01 3.803916275501251221e-01 7.784813642501831055e-02 2.573376297950744629e-01
-9.565772116184234619e-02 -3.727262467145919800e-02 -2.992965579032897949e-01 -3.211831450462341309e-01 9.509789943695068359e-02 -4.102465808391571045e-01 -1.809211522340774536e-01 1.028475388884544373e-01 1.760701276361942291e-02 1.269517242908477783e-01 -1.415560841560363770e-01 4.421387612819671631e-02 1.530658900737762451e-01 8.126831799745559692e-02 2.537894546985626221e-01 5.496343132108449936e-03 3.395351022481918335e-02 5.890154838562011719e-02 -1.131824478507041931e-01 1.644588820636272430e-02 -6.340036541223526001e-02 -2.936647273600101471e-03 -6.062136590480804443e-02 -1.166708767414093018e-01 3.637783462181687355e-03 -4.467300772666931152e-01 2.767102792859077454e-02 -2.246158272027969360e-01 3.323221113532781601e-03 2.427111417055130005e-01 1.167246475815773010e-01 2.842764258384704590e-01
9.100698679685592651e-02 -1.258089095354080200e-01 3.610520362854003906e-01 -1.563531756401062012e-01 -2.710655927658081055e-01 -4.729936271905899048e-02 -6.422203499823808670e-03 -3.702228888869285583e-02 8.857108652591705322e-02 -1.918408721685409546e-01 -3.719159364700317383e-01 -4.840504005551338196e-02 5.762089416384696960e-02 -1.572638601064682007e-01 8.160899579524993896e-02 -1.149015780538320541e-02 3.456474095582962036e-02 1.064877659082412720e-01 -1.924724131822586060e-01 -7.062561810016632080e-02 6.636367645114660263e-03 -3.138646483421325684e-02 -1.486736238002777100e-01 7.444129884243011475e-02 3.923698365688323975e-01 9.082304686307907104e-02 -2.117099463939666748e-01 -4.097383022308349609e-01 -2.046522200107574463e-01 3.965362161397933960e-02 4.027132689952850342e-02 1.434368491172790527e-01
-2.073027789592742920e-01 -3.725777938961982727e-02 1.355390399694442749e-01 -2.649883925914764404e-01 5.220273043960332870e-03 -1.131501570343971252e-01 -1.908237785100936890e-01 -2.000278979539871216e-01 7.607292383909225464e-02 -3.059432804584503174e-01 1.747644692659378052e-01 -1.982014030218124390e-01 2.533809840679168701e-01 1.610420644283294678e-01 1.261254400014877319e-01 2.357373982667922974e-01 -1.045645326375961304e-01 -1.448755413293838501e-01 -1.875308305025100708e-01 2.825021147727966309e-01 -5.012320470996201038e-04 -5.546932294964790344e-02 -1.833574622869491577e-01 -1.321294605731964111e-01 2.060591578483581543e-01 -3.284891247749328613e-01 -7.879623770713806152e-02 -1.856518685817718506e-01 -9.762416034936904907e-02 1.649793982505798340e-01 -9.492237865924835205e-02 9.543900191783905029e-02
-6.590720266103744507e-02 1.850187480449676514e-01 3.606593981385231018e-02 -3.275706470012664795e-01 4.338939860463142395e-02 -2.000948935747146606e-01 1.409475952386856079e-01 -2.497329609468579292e-03 5.122607946395874023e-01 9.199882298707962036e-02 -1.467518806457519531e-01 -3.338848054409027100e-01 -4.363551270216703415e-03 -9.559421241283416748e-02 6.592295318841934204e-02 -1.550077944993972778e-01 2.176413685083389282e-01 -8.374067395925521851e-02 -3.815355896949768066e-02 9.204969555139541626e-02 -1.351399719715118408e-01 -2.871234714984893799e-01 -1.204826831817626953e-01 -3.450892120599746704e-02 1.284924447536468506e-01 -1.626207977533340454e-01 -6.789945065975189209e-02 -2.685529291629791260e-01 -1.380482017993927002e-01 -1.603981107473373413e-01 -4.634514451026916504e-02 4.763684421777725220e-02
-6.478864699602127075e-02 -1.522920131683349609e-01 8.767017722129821777e-02 -3.104062005877494812e-02 6.151587516069412231e-02 -1.691914945840835571e-01 -2.100719660520553589e-01 -3.362895250320434570e-01 2.821250073611736298e-02 1.557597517967224121e-01 -3.229575753211975098e-01 -2.617311775684356689e-01 3.138569295406341553e-01 -1.327751129865646362e-01 -1.249493137001991272e-01 7.094663381576538086e-02 8.086227625608444214e-02 2.260488644242286682e-02 2.988264523446559906e-02 2.392588406801223755e-01 1.691809296607971191e-01 5.943221598863601685e-02 -1.609915047883987427e-01 -1.312713176012039185e-01 2.286171317100524902e-01 4.751488193869590759e-02 -3.887977600097656250e-01 -1.165179014205932617e-01 -6.973808258771896362e-02 2.518993616104125977e-01 7.363098114728927612e-02 -7.869041711091995239e-02
2.072694599628448486e-01 1.122280061244964600e-01 -6.006595492362976074e-02 -2.085011601448059082e-01 2.000183016061782837e-01 -4.706472754478454590e-01 -3.452420234680175781e-02 -1.173416376113891602e-01 9.329701960086822510e-02 -1.311757322400808334e-02 -2.551081478595733643e-01 1.364101618528366089e-01 4.162141680717468262e-02 5.393525213003158569e-02 1.641725748777389526e-01 7.812943309545516968e-03 2.205764129757881165e-02 3.507614135742187500e-01 4.460201133042573929e-03 1.855875998735427856e-01 1.106162834912538528e-02 1.244559288024902344e-01 -2.340776771306991577e-01 1.183013245463371277e-01 2.782156169414520264e-01 -3.130915760993957520e-01 -8.750960230827331543e-02 -2.188914269208908081e-01 4.306757450103759766e-02 5.507249850779771805e-03 5.681497603654861450e-02 -1.347981244325637817e-01
-9.228228777647018433e-02 6.262301653623580933e-02 4.694960117340087891e-01 -3.301739096641540527e-01 -5.193391442298889160e-02 -8.508961647748947144e-02 -2.539721727371215820e-01 -1.067565679550170898e-01 5.393218621611595154e-02 8.275979012250900269e-02 -1.511626541614532471e-01 -3.620722591876983643e-01 -1.807245314121246338e-01 -2.543155802413821220e-03 3.288909196853637695e-01 -4.393121227622032166e-02 7.722350955009460449e-02 1.644238084554672241e-01 -5.745479092001914978e-02 -9.908727556467056274e-02 -1.179501041769981384e-01 -6.646665930747985840e-02 -2.292061299085617065e-01 -1.008389666676521301e-01 2.202473953366279602e-02 -3.052038252353668213e-01 -1.209327802062034607e-01 1.252219919115304947e-02 -1.338784098625183105e-01 9.684760868549346924e-02 1.914189010858535767e-02 5.075497552752494812e-02
3.659985959529876709e-02 1.909002661705017090e-01 4.908186569809913635e-02 -1.757479757070541382e-01 5.747530236840248108e-02 -2.513595223426818848e-01 -5.895984172821044922e-02 -1.317544728517532349e-01 -2.092044986784458160e-02 -1.526917070150375366e-01 -1.597400307655334473e-01 -3.391684889793395996e-01 -3.231902122497558594e-01 4.122744128108024597e-02 1.590070724487304688e-01 2.179638296365737915e-01 -7.443480938673019409e-02 1.241287142038345337e-01 -2.847761213779449463e-01 1.356445848941802979e-01 -3.069743514060974121e-01 1.333682537078857422e-01 8.328002877533435822e-03 1.293319910764694214e-01 1.044666171073913574e-01 -3.767482638359069824e-01 -2.216670960187911987e-01 2.716849558055400848e-02 -1.105426922440528870e-01 -5.242192372679710388e-02 7.477935869246721268e-03 1.770327836275100708e-01
-5.684762820601463318e-02 -1.559215933084487915e-01 -2.803302370011806488e-02 -2.997827529907226562e-01 6.727921217679977417e-02 -8.498059958219528198e-02 -2.034920603036880493e-01 6.315295398235321045e-02 7.398039847612380981e-02 5.521056428551673889e-02 -2.558548152446746826e-01 -1.905274391174316406e-02 -2.535903453826904297e-02 3.543331846594810486e-02 2.527248561382293701e-01 2.500694096088409424e-01 1.655249148607254028e-01 -2.597481310367584229e-01 3.688959181308746338e-01 2.108466476202011108e-01 -3.297126665711402893e-02 -1.467034667730331421e-01 -3.359407931566238403e-02 -8.420338854193687439e-03 2.602304331958293915e-02 -3.363415300846099854e-01 -4.387237504124641418e-02 -2.364660799503326416e-01 -2.233869880437850952e-01 2.236269414424896240e-01 6.005165725946426392e-02 2.182413339614868164e-01
1.435386668890714645e-02 -1.218607798218727112e-01 2.437391728162765503e-01 1.336358040571212769e-01 1.471441145986318588e-02 1.432876661419868469e-02 -2.974283397197723389e-01 4.752406850457191467e-02 1.385306119918823242e-01 1.937373727560043335e-01 -1.977461725473403931e-01 -1.383589804172515869e-01 3.269020915031433105e-01 -9.585966914892196655e-02 -1.778358817100524902e-01 3.683246672153472900e-01 -2.133379690349102020e-02 2.712969481945037842e-01 -2.040456086397171021e-01 1.609694212675094604e-01 -7.652571797370910645e-02 1.080894693732261658e-01 1.207502372562885284e-02 -5.625792965292930603e-02 1.077268868684768677e-01 -2.084690034389495850e-01 -3.400281667709350586e-01 -1.843678504228591919e-01 -1.465626955032348633e-01 1.507422626018524170e-01 2.184767462313175201e-02 -8.005551993846893311e-02
-1.355534493923187256e-01 3.245906233787536621e-01 1.783557236194610596e-01 -3.245823979377746582e-01 -1.017884165048599243e-01 -4.371700435876846313e-02 -4.743034020066261292e-02 -1.046635732054710388e-01 -1.178023517131805420e-01 1.542045325040817261e-01 -1.672416180372238159e-01 -4.078384339809417725e-01 -3.041162900626659393e-02 -2.323779910802841187e-01 6.093255057930946350e-02 1.935135126113891602e-01 1.116903796792030334e-01 -3.705824911594390869e-02 -5.411865189671516418e-02 -1.527241617441177368e-01 -1.878013908863067627e-01 -2.031470835208892822e-02 -2.343980967998504639e-01 -7.905994355678558350e-02 2.918640077114105225e-01 -1.885729134082794189e-01 3.155685495585203171e-03 -1.241214647889137268e-01 -2.400765568017959595e-01 1.629603952169418335e-01 1.537549495697021484e-01 6.791162490844726562e-02
-1.001005321741104126e-01 -2.543300157412886620e-03 -1.334853563457727432e-02 5.534292012453079224e-02 -1.189064383506774902e-01 -1.951262354850769043e-01 -5.242486670613288879e-02 -3.163303062319755554e-02 1.473833024501800537e-01 2.422048896551132202e-02 1.150185242295265198e-02 -2.567438781261444092e-01 5.129617452621459961e-02 -1.238375380635261536e-01 -1.405703574419021606e-01 3.656914457678794861e-02 3.046152293682098389e-01 9.362813085317611694e-02 -2.586242556571960449e-01 -2.766889929771423340e-01 2.269377708435058594e-01 6.276256404817104340e-03 -3.088656067848205566e-01 1.393612027168273926e-01 2.031838893890380859e-01 -4.039440155029296875e-01 -2.883047759532928467e-01 -1.534765958786010742e-01 -2.006608545780181885e-01 -1.157455220818519592e-01 1.391217112541198730e-01 -8.855789154767990112e-02
-2.444197610020637512e-02 -1.081090718507766724e-01 -3.384198248386383057e-01 -1.204919908195734024e-02 1.331100016832351685e-01 -7.049164175987243652e-02 -1.560153719037771225e-02 -9.023360162973403931e-02 6.941074971109628677e-04 1.028555780649185181e-01 -1.079351902008056641e-01 -2.390117198228836060e-01 -7.435794919729232788e-02 1.870964914560317993e-01 -1.302637532353401184e-02 -1.366571187973022461e-01 1.157992258667945862e-01 6.137470528483390808e-02 1.219106540083885193e-01 2.551176548004150391e-01 -5.372412502765655518e-02 -3.192135691642761230e-01 -2.177091687917709351e-01 5.267745256423950195e-02 -1.327798515558242798e-02 -3.740288913249969482e-01 -3.857295960187911987e-02 -1.530625373125076294e-01 -2.264722585678100586e-01 4.572193920612335205e-01 -2.483817189931869507e-02 1.587709188461303711e-01
-1.264746636152267456e-01 1.102140769362449646e-01 -1.418304890394210815e-01 -5.330315977334976196e-02 -3.854513913393020630e-02 -2.603469491004943848e-01 -1.465021967887878418e-01 1.765943914651870728e-01 -4.989765956997871399e-02 3.150435164570808411e-02 -3.742856979370117188e-01 3.101711161434650421e-02 3.095001876354217529e-01 -7.997763343155384064e-03 9.182578325271606445e-02 9.312471002340316772e-02 -2.181511074304580688e-01 -5.957200378179550171e-02 -9.473482519388198853e-02 2.280492931604385376e-01 2.546140849590301514e-01 5.929283052682876587e-02 -1.594808399677276611e-01 2.879869751632213593e-02 8.361376821994781494e-02 -4.769139587879180908e-01 -2.251708805561065674e-01 -2.283780723810195923e-01 -2.650107629597187042e-02 -1.993278600275516510e-02 -1.330238580703735352e-01 8.169183880090713501e-02
-3.822962939739227295e-02 2.240772992372512817e-01 2.016113996505737305e-01 -3.025281429290771484e-01 -3.406275063753128052e-02 -5.088987350463867188e-01 -1.297610551118850708e-01 -1.663515120744705200e-01 -2.088937908411026001e-02 7.227621227502822876e-02 -9.990841150283813477e-02 -7.369359582662582397e-02 9.125879406929016113e-02 9.143907576799392700e-03 3.113545775413513184e-01 -2.850245684385299683e-02 8.576020598411560059e-02 1.451816409826278687e-01 1.040690913796424866e-01 2.624728381633758545e-01 5.209634080529212952e-02 1.379291415214538574e-01 -1.088266298174858093e-01 -3.699090331792831421e-02 1.416772045195102692e-02 -1.113174930214881897e-01 -3.061672449111938477e-01 -3.440583348274230957e-01 6.672132015228271484e-02 1.035812273621559143e-01 1.542892400175333023e-02 3.223976120352745056e-02
1.470802724361419678e-01 -2.445347160100936890e-01 1.957835406064987183e-01 -1.770042441785335541e-02 -1.027286499738693237e-01 -1.741413585841655731e-02 -2.078226208686828613e-01 1.067821010947227478e-01 1.177938207983970642e-01 -9.000255912542343140e-02 -3.047290146350860596e-01 -1.298847794532775879e-01 2.395189553499221802e-01 -8.237157762050628662e-02 -1.430446505546569824e-01 1.814071089029312134e-01 3.086020797491073608e-02 3.865433633327484131e-01 -2.394057810306549072e-01 -4.780393093824386597e-02 6.746712327003479004e-02 1.019973605871200562e-01 -8.615866303443908691e-02 8.438081294298171997e-02 1.309433728456497192e-01 -1.855718642473220825e-01 -2.099667340517044067e-01 -3.009580671787261963e-01 -1.902262568473815918e-01 2.057889252901077271e-01 -2.308137416839599609e-01 8.788717538118362427e-02
2.698123455047607422e-02 -1.357985734939575195e-01 1.548436284065246582e-01 -3.215200901031494141e-01 -1.515147984027862549e-01 -7.363978773355484009e-02 -3.312106430530548096e-01 -2.565090917050838470e-02 1.651580631732940674e-01 4.973645880818367004e-02 -1.495324969291687012e-01 -1.832359582185745239e-01 -3.277845680713653564e-01 1.411378681659698486e-01 3.097874522209167480e-01 5.350562185049057007e-02 1.112810596823692322e-01 -2.553119659423828125e-01 -1.485531479120254517e-01 -7.192820310592651367e-02 -3.905161516740918159e-03 -6.501392275094985962e-02 -1.846355944871902466e-01 -1.886791586875915527e-01 7.976075634360313416e-03 -3.458621203899383545e-01 -2.290765047073364258e-01 -7.386636734008789062e-02 -1.083193719387054443e-01 1.322060376405715942e-01 -3.347805177327245474e-04 1.314965933561325073e-01
-1.014865562319755554e-01 -2.414292842149734497e-02 1.204649358987808228e-01 1.021326854825019836e-01 -3.664363408461213112e-03 -2.204683125019073486e-01 7.714863121509552002e-02 8.784236013889312744e-02 2.161184698343276978e-01 -1.008424758911132812e-01 -1.214315891265869141e-01 -3.972446620464324951e-01 -8.048670738935470581e-02 1.685806065797805786e-01 -1.374507695436477661e-01 1.093329638242721558e-01 1.757908239960670471e-02 -7.280403375625610352e-02 2.396400123834609985e-01 -1.638324856758117676e-01 3.318743035197257996e-02 2.572161518037319183e-02 -1.689105927944183350e-01 3.424262627959251404e-02 2.203615903854370117e-01 -2.696898579597473145e-01 -3.590249121189117432e-01 3.551979549229145050e-03 -1.881996691226959229e-01 2.323627471923828125e-01 1.839256845414638519e-02 3.813398182392120361e-01
-2.328706830739974976e-01 1.296342164278030396e-01 -3.456230759620666504e-01 -8.785507082939147949e-02 -3.735237196087837219e-02 -3.254812061786651611e-01 2.533267065882682800e-02 1.915809065103530884e-01 5.763501860201358795e-03 1.523585468530654907e-01 -1.859727203845977783e-01 -6.272067129611968994e-02 8.747665584087371826e-02 -8.870957046747207642e-02 2.766527533531188965e-01 1.335400640964508057e-01 -1.841490268707275391e-01 -2.630104497075080872e-02 1.124708130955696106e-01 2.581497430801391602e-01 1.247337311506271362e-01 1.324079334735870361e-01 -2.637533247470855713e-01 -1.148724779486656189e-01 1.464779525995254517e-01 -2.534962892532348633e-01 -1.347953081130981445e-01 -2.686991989612579346e-01 -1.322196871042251587e-01 1.024530977010726929e-01 -2.062296420335769653e-01 9.548205137252807617e-02
1.633151173591613770e-01 1.003713533282279968e-02 -2.464543133974075317e-01 -2.204867899417877197e-01 -3.986794874072074890e-02 1.146726906299591064e-01 3.711810102686285973e-03 -1.889072209596633911e-01 2.583023719489574432e-02 1.561677902936935425e-01 -2.543490529060363770e-01 2.967682480812072754e-02 1.073372885584831238e-01 2.025873064994812012e-01 2.202951908111572266e-01 1.113432049751281738e-01 1.651081740856170654e-01 3.364850878715515137e-01 2.384377717971801758e-01 4.784446954727172852e-02 2.207986265420913696e-01 -2.487617731094360352e-01 -1.468573063611984253e-01 -1.426268666982650757e-01 4.794338345527648926e-02 -2.410800307989120483e-01 -2.246481776237487793e-01 -6.555004417896270752e-02 -1.437515765428543091e-01 1.277211606502532959e-01 3.140548244118690491e-02 3.224912583827972412e-01
-8.724143728613853455e-03 -2.802431583404541016e-01 -1.025062575936317444e-01 -3.471550047397613525e-01 -2.938182838261127472e-02 -1.303783208131790161e-01 4.416530206799507141e-02 -3.353179693222045898e-01 1.232846155762672424e-01 1.682389676570892334e-01 -9.802328795194625854e-02 -1.042397469282150269e-01 -7.808760739862918854e-03 4.328091144561767578e-01 -1.212389916181564331e-01 -9.085042774677276611e-02 1.952253654599189758e-02 1.049475371837615967e-01 -1.699136793613433838e-01 5.165037885308265686e-02 -2.431251853704452515e-01 1.491209417581558228e-01 5.776868015527725220e-02 -4.664981737732887268e-02 9.592653810977935791e-02 -3.187404870986938477e-01 -2.097916901111602783e-01 -1.731884032487869263e-01 6.500076502561569214e-02 1.303115040063858032e-01 -1.272109150886535645e-01 1.783562302589416504e-01
-4.898053780198097229e-02 1.536289006471633911e-01 -1.916991025209426880e-01 -3.629997074604034424e-01 -1.109179556369781494e-01 -2.128766477108001709e-01 -1.301635894924402237e-02 1.723541319370269775e-02 3.290468826889991760e-02 4.980226457118988037e-01 -8.964839577674865723e-02 2.368242107331752777e-02 2.686338126659393311e-01 6.597634404897689819e-02 2.494235783815383911e-01 2.843871526420116425e-02 1.192702166736125946e-02 3.890243172645568848e-02 -1.099311113357543945e-01 1.103966683149337769e-02 -3.255060687661170959e-02 -2.079031616449356079e-01 -1.111986264586448669e-01 -1.895603537559509277e-01 -5.539907887578010559e-02 -3.146103620529174805e-01 -3.126456588506698608e-02 -6.789080053567886353e-02 -7.477294653654098511e-02 1.786479651927947998e-01 1.141994222998619080e-01 2.924455404281616211e-01
1.913344711065292358e-01 -1.890240162611007690e-01 1.744965612888336182e-01 4.415719956159591675e-02 -4.321565851569175720e-02 -1.189698427915573120e-01 -1.588048934936523438e-01 1.662088036537170410e-01 9.200617671012878418e-02 -4.697888344526290894e-02 -3.283167183399200439e-01 -9.503271430730819702e-02 2.379340231418609619e-01 -3.545738384127616882e-02 -1.606431454420089722e-01 1.147159859538078308e-01 -1.468431055545806885e-01 3.125405311584472656e-01 -2.003071010112762451e-01 1.925111189484596252e-02 9.002817422151565552e-02 2.166947908699512482e-02 -1.863084882497787476e-01 1.154487133026123047e-01 2.085190266370773315e-01 -1.467965692281723022e-01 -2.311561852693557739e-01 -3.741200566291809082e-01 -1.599060148000717163e-01 2.464891821146011353e-01 -1.702909022569656372e-01 1.093578636646270752e-01
-3.055938519537448883e-02 -4.946212470531463623e-02 -1.227470338344573975e-01 -8.570411801338195801e-02 8.293405175209045410e-02 -1.492980718612670898e-01 1.746065020561218262e-01 2.089370936155319214e-01 -8.989250287413597107e-03 2.522929906845092773e-01 -1.409173905849456787e-01 3.435830771923065186e-02 -5.620139837265014648e-02 9.236543625593185425e-02 6.102737411856651306e-02 5.806313361972570419e-03 -4.839244484901428223e-02 3.817459344863891602e-01 1.446045842021703720e-02 1.409367918968200684e-01 2.444811314344406128e-01 1.113819405436515808e-01 -7.068899273872375488e-02 -7.575079798698425293e-02 1.285061687231063843e-01 -5.113521218299865723e-01 -2.245419770479202271e-01 -1.056586727499961853e-01 -1.766757965087890625e-01 1.831941492855548859e-02 -1.896742582321166992e-01 3.354379236698150635e-01
-1.748833507299423218e-01 9.056024253368377686e-02 7.474901527166366577e-02 -3.239190578460693359e-01 -2.418720535933971405e-02 -9.802554547786712646e-02 1.556056886911392212e-01 -2.481946907937526703e-02 2.393721044063568115e-01 -3.753304481506347656e-02 6.309372931718826294e-02 1.784047484397888184e-02 2.371470183134078979e-01 -1.273026596754789352e-02 -9.548989683389663696e-02 8.672459051012992859e-03 6.900095194578170776e-02 2.396557331085205078e-01 -3.499852418899536133e-01 -6.312735378742218018e-02 6.263829022645950317e-02 1.697328835725784302e-01 -3.213672339916229248e-01 2.108215354382991791e-02 7.193806022405624390e-02 -9.470112621784210205e-02 -2.140673249959945679e-01 -4.400370121002197266e-01 7.929933816194534302e-02 1.582580953836441040e-01 -9.822130203247070312e-03 2.773506939411163330e-01
5.938662588596343994e-02 -1.111440956592559814e-01 -4.188733175396919250e-02 -2.823600172996520996e-02 4.123516008257865906e-02 -3.051894605159759521e-01 5.306821316480636597e-02 -1.555473823100328445e-02 2.264996618032455444e-01 1.400566548109054565e-01 -1.706468313932418823e-01 5.322904326021671295e-03 2.504504621028900146e-01 -1.911320164799690247e-02 -8.197229355573654175e-02 5.068441387265920639e-03 1.551708113402128220e-02 2.654450833797454834e-01 -3.761741518974304199e-02 1.961077451705932617e-01 -2.011509835720062256e-01 -1.762179285287857056e-02 -7.906245440244674683e-02 -6.347017735242843628e-02 4.355241358280181885e-01 -5.095170438289642334e-02 2.153791785240173340e-01 -2.432806342840194702e-01 -1.653125137090682983e-01 1.183011829853057861e-01 3.063684999942779541e-01 3.451143503189086914e-01
1.669487506151199341e-01 -1.799725145101547241e-01 1.378570497035980225e-01 1.102841794490814209e-01 -1.479850243777036667e-02 -1.007185578346252441e-01 -1.721996515989303589e-01 2.168317558243870735e-03 6.594489514827728271e-02 5.283366516232490540e-02 -2.445321083068847656e-01 -2.964571118354797363e-01 2.055322527885437012e-01 -2.393551766872406006e-01 -7.660928368568420410e-02 1.330052912235260010e-01 1.220704428851604462e-02 2.138237506151199341e-01 -2.899007499217987061e-01 1.025751456618309021e-01 3.968969732522964478e-02 1.665553748607635498e-01 -1.899739056825637817e-01 1.114381197839975357e-02 2.116678208112716675e-01 -1.400037705898284912e-01 -3.829987645149230957e-01 -2.740768790245056152e-01 8.128327317535877228e-03 2.202879041433334351e-01 -2.163824886083602905e-01 -5.517944693565368652e-02
1.615573018789291382e-01 5.263889580965042114e-02 -2.654048204421997070e-01 -3.441638350486755371e-01 -2.162672951817512512e-02 -4.331511259078979492e-01 -1.476330757141113281e-01 -1.145789846777915955e-01 2.676465213298797607e-01 1.668453216552734375e-02 -2.683818712830543518e-02 1.329771429300308228e-01 1.132454257458448410e-02 2.316520214080810547e-01 -1.288626939058303833e-01 -2.255326509475708008e-02 -1.742718517780303955e-01 2.178600579500198364e-01 4.278469365090131760e-03 5.533503741025924683e-02 -3.389223292469978333e-02 -1.288256496191024780e-01 -3.159385174512863159e-02 -6.753993034362792969e-02 6.537526100873947144e-02 -1.151369959115982056e-01 -4.380087181925773621e-02 -1.423722207546234131e-01 -3.547902107238769531e-01 2.409120351076126099e-01 -1.496498379856348038e-02 2.644446790218353271e-01
4.204659163951873779e-02 3.482244908809661865e-02 -5.359510704874992371e-02 -2.663348317146301270e-01 -1.397045701742172241e-01 -8.377395570278167725e-02 9.705849736928939819e-02 3.317867219448089600e-02 9.153211861848831177e-02 4.779912531375885010e-02 -2.263554781675338745e-01 5.677955970168113708e-02 -1.466009616851806641e-01 1.378407925367355347e-01 -1.027174964547157288e-01 6.951041519641876221e-02 7.296242564916610718e-02 2.660531997680664062e-01 1.660788804292678833e-01 2.664532959461212158e-01 1.397808939218521118e-01 2.256817966699600220e-01 5.152519047260284424e-02 5.025102943181991577e-02 2.563658058643341064e-01 -3.967064321041107178e-01 -1.200195550918579102e-01 -3.109094500541687012e-01 -9.011336416006088257e-02 -4.465985512069892138e-06 2.836203202605247498e-02 4.143984317779541016e-01
1.156645268201828003e-02 -2.202473133802413940e-01 -9.117628633975982666e-02 -4.531298577785491943e-02 3.841129690408706665e-02 1.355446176603436470e-03 -1.383482813835144043e-01 9.012641757726669312e-02 8.780073374509811401e-02 2.764666080474853516e-01 -1.128998771309852600e-01 -3.981492519378662109e-01 1.378444731235504150e-01 5.206412449479103088e-02 -1.270343214273452759e-01 1.113460287451744080e-01 1.742062717676162720e-01 -1.183015108108520508e-01 2.065496705472469330e-02 -1.687552332878112793e-01 1.675238087773323059e-02 -1.282466053962707520e-01 -2.550621032714843750e-01 2.299295039847493172e-03 1.385771185159683228e-01 -2.004162818193435669e-01 -1.192447394132614136e-01 -2.617621123790740967e-01 -5.172152519226074219e-01 -1.096792072057723999e-01 1.332459300756454468e-01 1.102214530110359192e-01
-1.634951084852218628e-01 -7.468571513891220093e-02 1.783124655485153198e-01 7.451996952295303345e-02 -2.233537137508392334e-01 -1.897774934768676758e-01 -2.459231764078140259e-02 -1.598480492830276489e-01 -9.312347508966922760e-03 -4.976641386747360229e-03 -2.682554535567760468e-02 -1.885026395320892334e-01 -1.012053689919412136e-03 -1.383745819330215454e-01 -1.823202818632125854e-01 5.149254575371742249e-04 1.907523870468139648e-01 3.281126022338867188e-01 4.203373566269874573e-02 1.292888522148132324e-01 -1.600348800420761108e-01 2.535719275474548340e-01 -5.204994231462478638e-02 -4.838131740689277649e-02 2.771945595741271973e-01 -3.895952701568603516e-01 -1.657248735427856445e-01 1.339873224496841431e-01 -3.366138339042663574e-01 1.623978316783905029e-01 -2.303297519683837891e-01 7.260446250438690186e-02
2.851238101720809937e-02 -2.719756662845611572e-01 -4.056588113307952881e-01 -1.238082945346832275e-01 1.388316005468368530e-01 -1.598519682884216309e-01 -1.833351552486419678e-01 -7.795249670743942261e-02 -4.327299818396568298e-02 9.290851652622222900e-02 -1.797588318586349487e-01 -1.483409404754638672e-01 2.723754756152629852e-02 -1.507883816957473755e-01 -9.131592698395252228e-03 1.518110483884811401e-01 -1.043832451105117798e-01 -9.588612243533134460e-03 1.450277417898178101e-01 2.943632602691650391e-01 -2.220744825899600983e-02 -1.823304444551467896e-01 -1.356990486383438110e-01 5.470641702413558960e-02 1.576166749000549316e-01 -3.223842084407806396e-01 -2.980916947126388550e-02 3.937344253063201904e-02 -2.578880190849304199e-01 3.096186518669128418e-01 1.503663957118988037e-01 2.436661720275878906e-01
8.906658738851547241e-02 2.195385470986366272e-02 -2.392323464155197144e-01 -4.767812415957450867e-02 -8.110785484313964844e-02 1.536908559501171112e-02 -1.691439002752304077e-01 -2.124484777450561523e-01 -8.505923300981521606e-02 -1.589479744434356689e-01 -1.332862228155136108e-01 -3.664321303367614746e-01 3.908709585666656494e-01 5.830449983477592468e-02 5.678519606590270996e-02 -7.632584124803543091e-02 3.166665732860565186e-01 1.677241474390029907e-01 -1.416679769754409790e-01 -7.861587405204772949e-02 -6.006026268005371094e-02 -2.528426945209503174e-01 -7.708014547824859619e-02 9.577982127666473389e-02 -3.940138593316078186e-02 -1.162127554416656494e-01 -3.366443812847137451e-01 -2.238130271434783936e-01 -2.311344891786575317e-01 2.355885691940784454e-03 1.504890620708465576e-02 1.797451972961425781e-01
1.140132769942283630e-01 1.893467083573341370e-02 2.152908295392990112e-01 -1.096900552511215210e-01 -5.554156005382537842e-02 -2.549278736114501953e-01 -1.159710586071014404e-01 -3.795453011989593506e-01 -5.849509686231613159e-02 1.289112120866775513e-01 -8.349054306745529175e-02 -3.471851050853729248e-01 1.727764606475830078e-01 9.473684430122375488e-02 8.381452411413192749e-03 -2.728315889835357666e-01 1.584492176771163940e-01 2.439240962266921997e-01 -9.385357052087783813e-02 -1.057961359620094299e-01 1.196776404976844788e-01 -5.920835211873054504e-02 -2.286480218172073364e-01 2.416640287265181541e-03 -1.248398572206497192e-01 -3.759132325649261475e-02 -3.142616748809814453e-01 -8.457378298044204712e-02 -2.717984616756439209e-01 1.041034981608390808e-01 7.493410259485244751e-02 2.320401668548583984e-01
-1.367541253566741943e-01 -2.605453729629516602e-01 2.268204838037490845e-01 -1.197268590331077576e-01 -2.132605575025081635e-02 6.082619074732065201e-03 -2.672805078327655792e-02 -3.383435606956481934e-01 1.335897147655487061e-01 1.228823810815811157e-01 -2.216781079769134521e-01 -2.416157871484756470e-01 1.374996602535247803e-01 6.972323358058929443e-02 3.055047430098056793e-02 -3.091680109500885010e-01 1.080473437905311584e-01 1.142100393772125244e-01 1.489035785198211670e-01 -5.990237742662429810e-02 2.034265995025634766e-01 8.522652089595794678e-02 -2.095694243907928467e-01 -2.181102707982063293e-02 1.182132214307785034e-01 -1.874517351388931274e-01 -2.637351453304290771e-01 -4.733972996473312378e-02 -3.746636807918548584e-01 2.224192172288894653e-01 6.528427451848983765e-02 1.125339046120643616e-01
-1.002208739519119263e-01 1.638081856071949005e-02 -4.339310154318809509e-02 -1.969852000474929810e-01 -1.131219491362571716e-01 -2.050843834877014160e-01 -2.647053822875022888e-02 -2.115627229213714600e-01 -1.491368934512138367e-02 -7.103688269853591919e-02 -1.822120249271392822e-01 5.343465507030487061e-02 2.490883693099021912e-02 2.896514236927032471e-01 2.471571564674377441e-01 1.028049886226654053e-01 -3.324809372425079346e-01 2.530969083309173584e-01 -1.115137618035078049e-02 -4.462316632270812988e-02 -1.780996471643447876e-01 4.732965957373380661e-03 -3.211364746093750000e-01 -2.899984419345855713e-01 2.999188005924224854e-01 -1.298330873250961304e-01 1.743306778371334076e-02 -3.581510484218597412e-02 -1.749602705240249634e-01 6.636874750256538391e-03 -4.332660883665084839e-02 3.384864032268524170e-01
-1.713907718658447266e-01 -1.974258571863174438e-01 2.579478323459625244e-01 -1.419028341770172119e-01 -5.193619802594184875e-02 -1.740043312311172485e-01 -2.266373783349990845e-01 -2.447188645601272583e-01 -1.878031641244888306e-01 2.808156050741672516e-02 -1.056274175643920898e-01 -1.702362746000289917e-01 1.116990000009536743e-01 -2.934601157903671265e-02 -1.852818131446838379e-01 -3.752010688185691833e-02 1.740538701415061951e-02 -4.581598192453384399e-02 6.506910920143127441e-02 1.271277368068695068e-01 -9.395310282707214355e-02 1.934422701597213745e-01 -9.201670438051223755e-02 -2.166493237018585205e-01 2.389682084321975708e-02 -4.424505531787872314e-01 -3.503072261810302734e-01 1.243253890424966812e-02 -1.579289883375167847e-01 2.073537260293960571e-01 4.605587944388389587e-02 2.485296279191970825e-01
-7.938034087419509888e-02 1.553585380315780640e-01 -3.112063370645046234e-02 -2.660869061946868896e-01 -3.043266199529170990e-02 -1.078872829675674438e-01 6.785490550100803375e-04 1.248893141746520996e-01 4.959216713905334473e-01 2.054040320217609406e-02 -5.181728005409240723e-01 2.491438947618007660e-02 5.973401293158531189e-02 -8.130534738302230835e-02 8.799835294485092163e-02 -3.437899053096771240e-02 -1.017623096704483032e-01 -1.221776306629180908e-01 -8.475331217050552368e-02 9.536191821098327637e-02 -1.453578770160675049e-01 2.303292900323867798e-01 -2.159014195203781128e-01 -1.107036694884300232e-01 7.809787988662719727e-02 1.717529632151126862e-02 -6.918165087699890137e-02 -1.714709848165512085e-01 -2.914297282695770264e-01 6.325709819793701172e-02 -7.342667132616043091e-02 1.597613096237182617e-01
-3.437571227550506592e-02 -1.817925721406936646e-01 9.575100243091583252e-02 -1.496662348508834839e-01 1.158571392297744751e-01 -2.101078033447265625e-01 4.528277553617954254e-03 -5.702172592282295227e-02 1.619251966476440430e-01 -6.509292125701904297e-02 -2.550641298294067383e-01 3.500508517026901245e-02 -7.499309629201889038e-02 -6.118148565292358398e-02 3.214904665946960449e-02 2.546403110027313232e-01 2.459877580404281616e-01 8.533680811524391174e-03 -4.570038989186286926e-02 8.112930506467819214e-02 -1.675140708684921265e-01 -1.304305940866470337e-01 -3.622275888919830322e-01 -2.564836144447326660e-01 5.782104656100273132e-02 -4.507078826427459717e-01 1.878184266388416290e-02 -1.361577361822128296e-01 -2.867808640003204346e-01 -1.694370806217193604e-01 -1.889756321907043457e-01 -1.342518031597137451e-01
-6.268291175365447998e-02 -4.973180219531059265e-02 2.146146595478057861e-01 6.700541824102401733e-02 1.459886729717254639e-01 -2.521744742989540100e-02 -1.509940251708030701e-02 -5.151324346661567688e-02 2.348525077104568481e-01 2.584101557731628418e-01 -5.296450480818748474e-02 -2.095145583152770996e-01 2.161932438611984253e-01 -2.482716888189315796e-01 -9.945679455995559692e-02 1.617090702056884766e-01 1.984598785638809204e-01 -1.750279068946838379e-01 -8.966459333896636963e-02 2.691207453608512878e-03 -1.285200566053390503e-01 8.657327294349670410e-02 -1.375755295157432556e-03 -8.718166500329971313e-02 4.123862683773040771e-01 -3.709636330604553223e-01 -2.178967297077178955e-01 -8.130981028079986572e-02 -3.506835103034973145e-01 -4.429615288972854614e-02 2.945023030042648315e-02 8.892337232828140259e-02
-1.157586574554443359e-01 6.637477315962314606e-03 4.025361686944961548e-02 8.888437598943710327e-02 -1.246288046240806580e-01 -3.373473882675170898e-01 -3.114242851734161377e-01 -4.187109414488077164e-03 3.889483809471130371e-01 1.703088730573654175e-01 -1.925469785928726196e-01 2.809475660324096680e-01 -5.037647113204002380e-02 1.892965883016586304e-01 1.353226453065872192e-01 -2.943205460906028748e-02 7.720446679741144180e-03 -7.516944408416748047e-02 -1.818472892045974731e-01 1.078655794262886047e-01 -8.440939709544181824e-03 -8.323699980974197388e-02 -1.079727038741111755e-01 9.527617134153842926e-03 4.896336421370506287e-02 -4.093004167079925537e-01 -2.598708570003509521e-01 -2.131879776716232300e-01 -1.446903347969055176e-01 -8.556152135133743286e-02 1.209900230169296265e-01 4.350411146879196167e-02
-1.571531742811203003e-01 -1.747594773769378662e-01 -1.818014979362487793e-01 -1.309909820556640625e-01 2.301816791296005249e-01 1.486346125602722168e-02 -1.944571286439895630e-01 2.269084565341472626e-02 3.193575888872146606e-02 -1.972683891654014587e-02 -1.599864661693572998e-01 -1.504419893026351929e-01 9.411294013261795044e-02 5.319201573729515076e-02 2.608432769775390625e-01 6.105104461312294006e-02 2.682817168533802032e-02 -8.054310083389282227e-02 1.776236593723297119e-01 1.092317327857017517e-02 -7.822702825069427490e-02 -1.291139423847198486e-01 6.997155398130416870e-02 6.182263046503067017e-02 2.328080236911773682e-01 -3.883639350533485413e-02 -2.471890002489089966e-01 -3.958944082260131836e-01 -4.132886230945587158e-01 8.191376924514770508e-02 3.650977611541748047e-01 1.232369393110275269e-01
-1.660217940807342529e-01 -1.669131815433502197e-01 1.727071851491928101e-01 -8.967214077711105347e-02 5.231006443500518799e-02 -1.026845797896385193e-01 2.018574066460132599e-02 6.112714111804962158e-02 2.020635902881622314e-01 1.822401583194732666e-01 -2.326471060514450073e-01 -3.115994334220886230e-01 -3.492854163050651550e-02 3.901424631476402283e-02 -3.115763068199157715e-01 -6.078904843889176846e-04 -9.732402116060256958e-02 -1.162630915641784668e-01 -2.526728622615337372e-02 -8.253954350948333740e-02 3.568717464804649353e-02 -2.298793494701385498e-01 -7.995193451642990112e-02 7.493773102760314941e-02 3.515678942203521729e-01 -1.444460153579711914e-01 -2.648476362228393555e-01 -3.232673406600952148e-01 -2.549195885658264160e-01 4.181094095110893250e-02 -2.300704568624496460e-01 1.698809862136840820e-01
-2.648937702178955078e-01 8.990535885095596313e-02 6.760779768228530884e-02 -8.078557997941970825e-02 -2.488271743059158325e-01 -2.432166785001754761e-01 1.173173189163208008e-01 -1.090241670608520508e-01 -4.416025429964065552e-02 -1.305284649133682251e-01 -1.697263866662979126e-01 -1.538658048957586288e-02 5.444060638546943665e-02 1.680414229631423950e-01 -1.104894792661070824e-03 -4.958085343241691589e-02 -4.387070983648300171e-02 1.806481331586837769e-01 1.247211396694183350e-01 1.671779900789260864e-01 -1.102941706776618958e-01 1.106781437993049622e-01 3.705243021249771118e-02 -2.472359091043472290e-01 1.295932382345199585e-01 -4.796613156795501709e-01 -1.124372780323028564e-01 -3.624491989612579346e-01 -5.228371173143386841e-02 5.702077597379684448e-02 1.730897873640060425e-01 3.007296621799468994e-01
1.082529127597808838e-01 -7.242110371589660645e-02 -2.844902873039245605e-01 -3.629797995090484619e-01 1.027748510241508484e-01 -3.013038337230682373e-01 1.505797356367111206e-01 -2.174242734909057617e-01 2.621153295040130615e-01 -4.570140317082405090e-02 -4.674213007092475891e-02 -3.495410084724426270e-02 4.236195608973503113e-02 1.419212222099304199e-01 7.106508128345012665e-03 2.006668150424957275e-01 3.975632786750793457e-02 3.625651597976684570e-01 1.191435009241104126e-01 7.342879474163055420e-02 -9.301844984292984009e-02 -1.017453148961067200e-02 2.951455488801002502e-02 2.549874484539031982e-01 7.130559533834457397e-02 -1.448882073163986206e-01 -1.967451572418212891e-01 -1.768482923507690430e-01 -1.922133117914199829e-01 1.271600276231765747e-01 -1.646985709667205811e-01 2.429621815681457520e-01
-2.652189321815967560e-02 -1.285105478018522263e-03 -8.169963955879211426e-02 -3.027061522006988525e-01 -7.141266018152236938e-02 1.061268746852874756e-01 5.067358911037445068e-02 1.023369953036308289e-01 1.307122558355331421e-01 -2.951154485344886780e-02 -3.487053513526916504e-01 -1.952598690986633301e-01 -1.697520613670349121e-01 1.678903028368949890e-02 1.816630661487579346e-01 -2.116373032331466675e-01 -2.231288552284240723e-01 7.505561411380767822e-02 -6.111649796366691589e-02 5.498598143458366394e-02 3.224369371309876442e-03 2.918598428368568420e-02 -2.011956423521041870e-01 -2.271388471126556396e-01 -8.823059499263763428e-02 -5.113872885704040527e-02 -3.697154670953750610e-02 -2.829963266849517822e-01 -3.093818128108978271e-01 4.931247532367706299e-01 -3.340024501085281372e-02 6.862936541438102722e-03
2.347856462001800537e-01 -1.595929414033889771e-01 1.990948468446731567e-01 -2.451865971088409424e-01 5.600491166114807129e-02 -1.122816130518913269e-01 -8.575712889432907104e-02 1.758531183004379272e-01 1.655616313219070435e-01 -3.561589494347572327e-02 -8.687733858823776245e-02 -1.623024344444274902e-01 1.320436131209135056e-02 -1.941718161106109619e-01 -2.618327736854553223e-02 2.038408666849136353e-01 -1.149827614426612854e-01 2.270928621292114258e-01 3.548489138484001160e-02 1.365725100040435791e-01 -3.585245087742805481e-02 -2.464310266077518463e-02 -9.142048656940460205e-02 -5.989938043057918549e-03 3.878917396068572998e-01 -9.870170056819915771e-02 -3.531244099140167236e-01 -3.196797370910644531e-01 -1.550988703966140747e-01 2.801190912723541260e-01 -1.391272693872451782e-01 1.377793848514556885e-01
4.359120968729257584e-03 2.764312364161014557e-02 7.350139319896697998e-02 -2.206473946571350098e-01 -2.610906064510345459e-01 -1.735751330852508545e-01 7.644198834896087646e-02 1.115825399756431580e-01 1.203353255987167358e-01 -2.104958593845367432e-01 -1.979959160089492798e-01 -2.423190772533416748e-01 7.365412265062332153e-02 3.182682991027832031e-01 3.988414257764816284e-02 -3.906380757689476013e-02 -6.471685320138931274e-02 1.434846967458724976e-01 -8.486334979534149170e-02 1.337423324584960938e-01 1.226809248328208923e-01 -1.494059860706329346e-01 -3.587020039558410645e-01 -1.576909124851226807e-01 -2.011778056621551514e-01 -2.356939017772674561e-01 2.072882205247879028e-01 -1.707881689071655273e-01 -3.279243707656860352e-01 2.061845362186431885e-01 2.759793214499950409e-02 4.745242372155189514e-02
-1.121924370527267456e-01 -1.464385539293289185e-01 -2.809208072721958160e-02 -1.800236105918884277e-01 -1.848628371953964233e-01 1.662554219365119934e-03 -9.499870985746383667e-02 2.863712906837463379e-01 3.431469202041625977e-02 1.537479907274246216e-01 -2.406158745288848877e-01 2.309883534908294678e-01 -2.022071508690714836e-03 1.472031474113464355e-01 -1.162767484784126282e-01 1.511777490377426147e-01 1.046977415680885315e-01 2.839205265045166016e-01 1.646820306777954102e-01 2.874156236648559570e-01 2.949557080864906311e-02 5.513083934783935547e-02 -5.791206285357475281e-02 -2.246126085519790649e-01 8.142054080963134766e-02 -3.231026828289031982e-01 -1.124651581048965454e-01 -1.352564841508865356e-01 -2.584924995899200439e-01 2.554112970829010010e-01 6.045614928007125854e-02 2.770471870899200439e-01
-1.599525213241577148e-01 5.464399605989456177e-02 -4.946263134479522705e-02 2.738856971263885498e-01 -9.503037482500076294e-02 -1.455472260713577271e-01 -2.636216878890991211e-01 -9.916766732931137085e-02 -8.564649522304534912e-02 -9.864809364080429077e-02 -4.211654961109161377e-01 -5.352854356169700623e-02 2.221355587244033813e-01 -1.357346624135971069e-01 -1.537165343761444092e-01 -1.061197649687528610e-02 2.916154861450195312e-01 -4.901979118585586548e-02 -1.131866648793220520e-01 6.257534027099609375e-02 -3.457215428352355957e-02 -1.027947142720222473e-01 -9.204930067062377930e-02 8.770162239670753479e-03 3.292522132396697998e-01 -5.405491590499877930e-02 -3.266436159610748291e-01 -2.506892085075378418e-01 -2.284639477729797363e-01 1.571404486894607544e-01 -1.061093062162399292e-01 4.585055634379386902e-02
1.959265582263469696e-02 -2.006699331104755402e-02 -4.751422628760337830e-02 -2.848336696624755859e-01 1.484369337558746338e-01 -1.468389527872204781e-03 -6.044206023216247559e-02 1.293233782052993774e-01 -2.196532860398292542e-02 2.503981590270996094e-01 -8.494699746370315552e-02 1.261625885963439941e-01 -2.129803970456123352e-02 1.182926073670387268e-01 1.488722022622823715e-02 -4.576200246810913086e-02 1.323034465312957764e-01 4.297648072242736816e-01 1.678301542997360229e-01 2.276500165462493896e-01 2.157997041940689087e-01 8.344580233097076416e-02 -6.527665257453918457e-02 -4.931545630097389221e-02 8.474118262529373169e-02 -4.325986206531524658e-01 -1.462131887674331665e-01 -1.516421586275100708e-01 -3.392554521560668945e-01 3.889389336109161377e-02 -5.696614459156990051e-02 2.633766233921051025e-01
-2.590491175651550293e-01 2.395151555538177490e-01 -2.139846086502075195e-01 -2.296616137027740479e-02 1.071587726473808289e-01 -3.101207911968231201e-01 -1.086071208119392395e-01 2.045213580131530762e-01 1.666055992245674133e-02 5.301218479871749878e-03 -3.594719767570495605e-01 -7.176706939935684204e-02 1.713791787624359131e-01 8.423896133899688721e-02 8.083371073007583618e-02 8.224366605281829834e-02 -1.771490126848220825e-01 2.399489097297191620e-02 4.919885471463203430e-02 3.222151696681976318e-01 1.045447811484336853e-01 8.341179788112640381e-02 -4.030369967222213745e-02 -6.627379357814788818e-02 1.819841191172599792e-02 -3.876355588436126709e-01 -1.113567724823951721e-01 -1.428741663694381714e-01 -2.664041221141815186e-01 3.406234784051775932e-03 -1.792035549879074097e-01 1.867578327655792236e-01
-1.505300700664520264e-01 -3.545273561030626297e-03 -2.573805153369903564e-01 -1.859455704689025879e-01 -3.155922144651412964e-02 -1.087551191449165344e-01 1.607031226158142090e-01 -1.451956927776336670e-01 -1.110943704843521118e-01 -3.220238536596298218e-02 -2.327581942081451416e-01 1.576830819249153137e-02 2.240559905767440796e-01 1.993688941001892090e-02 3.002932965755462646e-01 7.056325674057006836e-02 -1.773628145456314087e-01 5.090855956077575684e-01 1.960839331150054932e-02 9.952167421579360962e-02 -5.385281518101692200e-02 -5.379633605480194092e-02 -2.853698432445526123e-01 -2.445042878389358521e-01 1.639895439147949219e-01 -1.024326905608177185e-01 3.758851671591401100e-03 -4.409578442573547363e-02 -2.168578803539276123e-01 8.047000318765640259e-02 2.130948007106781006e-02 2.489806264638900757e-01
-3.191846609115600586e-02 -2.226764410734176636e-01 -2.510812580585479736e-01 -8.718349784612655640e-02 -3.300593793392181396e-02 -2.410691231489181519e-01 2.266673594713211060e-01 -2.000296264886856079e-01 -1.082476042211055756e-02 -8.143846690654754639e-02 -3.065609931945800781e-01 -1.040140073746442795e-02 1.115002185106277466e-01 -3.712577372789382935e-02 2.103062421083450317e-01 1.402973569929599762e-02 -1.711145937442779541e-01 3.328246176242828369e-01 3.099396079778671265e-02 1.093860790133476257e-01 -8.123191446065902710e-02 1.938359588384628296e-01 -2.113088965415954590e-01 -2.363440394401550293e-01 4.488205537199974060e-02 -3.022341616451740265e-02 -2.275245450437068939e-02 -3.372287750244140625e-01 -3.300165534019470215e-01 1.303975880146026611e-01 7.695454359054565430e-02 1.497398167848587036e-01
1.243564113974571228e-01 -4.483473300933837891e-02 -6.731449812650680542e-02 -1.948150694370269775e-01 -1.991719156503677368e-01 1.543885767459869385e-01 1.530952900648117065e-01 -1.255806535482406616e-01 1.028631031513214111e-01 -2.984233014285564423e-02 -4.153017699718475342e-01 -9.016086161136627197e-02 5.721981637179851532e-03 7.615929096937179565e-02 7.492823153734207153e-02 1.221569776535034180e-01 1.860472112894058228e-01 2.229901701211929321e-01 1.988237798213958740e-01 1.834031492471694946e-01 3.108673729002475739e-03 6.982269883155822754e-02 -2.444189488887786865e-01 -2.029214352369308472e-01 -1.461141109466552734e-01 -2.345993518829345703e-01 -2.995862662792205811e-01 -1.306088119745254517e-01 -1.952700130641460419e-02 2.259885892271995544e-02 1.864989697933197021e-01 3.697334527969360352e-01
2.067073732614517212e-01 -1.625830233097076416e-01 2.017367929220199585e-01 -5.154008790850639343e-02 -1.111549809575080872e-01 5.773838236927986145e-02 -1.163442879915237427e-01 5.928096920251846313e-02 1.537439227104187012e-01 7.656478136777877808e-02 -3.096526265144348145e-01 -1.250467598438262939e-01 3.252340555191040039e-01 -1.427317708730697632e-01 -1.008688583970069885e-01 1.059786155819892883e-01 -3.528505936264991760e-02 3.776209354400634766e-01 -1.992366015911102295e-01 2.222897252067923546e-03 -4.883253574371337891e-02 8.153066039085388184e-02 -9.059668332338333130e-02 1.206771880388259888e-01 2.428300678730010986e-01 -1.594626009464263916e-01 -2.396431863307952881e-01 -2.789643108844757080e-01 -1.459206640720367432e-01 2.446706742048263550e-01 -2.158734798431396484e-01 5.848805233836174011e-02
-2.068360447883605957e-01 2.423383854329586029e-02 3.727277219295501709e-01 -1.678681075572967529e-01 2.026683837175369263e-02 -1.115555390715599060e-01 -2.163759320974349976e-01 -1.352680176496505737e-01 -3.287557512521743774e-02 1.175267323851585388e-01 -1.384814977645874023e-01 -2.406056225299835205e-01 -1.622744500637054443e-01 -1.278550773859024048e-01 2.447704970836639404e-01 4.516863077878952026e-02 7.229561358690261841e-02 -3.920719958841800690e-03 -1.851931363344192505e-01 -1.000489667057991028e-01 -1.822617053985595703e-01 -5.807767808437347412e-02 -3.364032208919525146e-01 2.739541977643966675e-02 -3.492048010230064392e-02 -4.374073743820190430e-01 -2.785327434539794922e-01 -3.527621924877166748e-02 -9.576924145221710205e-02 1.850220263004302979e-01 -5.886633298359811306e-04 -1.128319185227155685e-02
1.937747746706008911e-02 -2.004997618496417999e-02 -8.781679719686508179e-02 -2.559009194374084473e-01 -2.561212778091430664e-01 -6.508907675743103027e-02 3.970389440655708313e-02 1.997820287942886353e-01 1.226459443569183350e-01 1.267445236444473267e-01 -3.832162320613861084e-01 5.277694761753082275e-02 -1.251840144395828247e-01 6.859727203845977783e-02 -1.860095001757144928e-02 1.650221063755452633e-03 8.949493616819381714e-02 2.740924060344696045e-01 1.641082912683486938e-01 1.180478781461715698e-01 -4.691233858466148376e-02 -1.663194298744201660e-01 -1.485479623079299927e-01 -2.646070420742034912e-01 -5.521272867918014526e-02 -8.975059539079666138e-02 -4.320435822010040283e-01 -1.592985093593597412e-01 -6.648828834295272827e-02 1.121500506997108459e-02 1.189488619565963745e-01 3.541811704635620117e-01
1.214363947510719299e-01 -1.530365943908691406e-01 -1.875068694353103638e-01 -1.448667347431182861e-01 1.678287088871002197e-01 3.514072671532630920e-02 3.772107362747192383e-01 1.667510718107223511e-01 1.427381634712219238e-01 2.816401422023773193e-01 -1.447903215885162354e-01 -1.856512427330017090e-01 6.842423975467681885e-02 -7.056440412998199463e-02 2.891190648078918457e-01 4.089369252324104309e-02 -2.925632707774639130e-02 2.326181344687938690e-02 -1.026411205530166626e-01 2.388294190168380737e-01 2.113775350153446198e-02 1.331026852130889893e-01 -9.665950387716293335e-02 5.679338052868843079e-02 1.753022819757461548e-01 -6.926225870847702026e-02 -2.529458403587341309e-01 -3.804662032052874565e-03 -2.773641049861907959e-01 3.834221959114074707e-01 -5.279908329248428345e-02 1.737366467714309692e-01
-1.430370658636093140e-01 -1.833995282649993896e-01 8.165750652551651001e-02 -1.102525219321250916e-01 -1.007277518510818481e-01 6.910075992345809937e-02 -9.211989492177963257e-02 -1.905112266540527344e-01 2.552517317235469818e-02 -7.366399746388196945e-03 -3.295325115323066711e-02 -1.181850209832191467e-01 2.558937482535839081e-02 2.937745153903961182e-01 1.117115467786788940e-01 -1.080363914370536804e-01 3.623190894722938538e-02 3.036019764840602875e-02 9.529531002044677734e-02 4.494210705161094666e-02 -3.606982529163360596e-02 1.624298989772796631e-01 -5.641133189201354980e-01 -6.410025060176849365e-02 6.877783685922622681e-02 -3.713067770004272461e-01 -3.006697297096252441e-01 -4.606370627880096436e-02 -2.147324383258819580e-01 2.951945364475250244e-01 -9.088835865259170532e-02 2.289935573935508728e-02
4.192451946437358856e-03 -1.143104135990142822e-01 2.070956975221633911e-01 1.153514385223388672e-01 2.556172199547290802e-02 2.098591774702072144e-01 -5.781557783484458923e-02 -1.931246966123580933e-01 1.289301663637161255e-01 1.557027995586395264e-01 -2.850454151630401611e-01 -3.376810550689697266e-01 1.381808519363403320e-01 1.423648595809936523e-01 1.748951226472854614e-01 2.803202718496322632e-02 -1.996950991451740265e-02 -6.397747993469238281e-02 7.010065019130706787e-02 1.373058557510375977e-01 8.148520439863204956e-02 -3.477389365434646606e-02 -2.354505509138107300e-01 -1.493564844131469727e-01 4.056845009326934814e-01 -3.875847458839416504e-01 -1.611253023147583008e-01 9.781465679407119751e-02 -2.572781443595886230e-01 3.482554480433464050e-02 -6.530362367630004883e-02 -5.150431767106056213e-02
-4.599557444453239441e-02 -1.467989534139633179e-01 -2.615220248699188232e-01 -2.288105040788650513e-01 -1.053114905953407288e-01 -4.036703407764434814e-01 -1.935211569070816040e-01 2.060216814279556274e-01 -1.134519930928945541e-02 2.499924004077911377e-01 -1.460207104682922363e-01 -2.929478324949741364e-02 2.395752370357513428e-01 1.137459799647331238e-01 8.807760477066040039e-02 3.848200663924217224e-02 -1.303033083677291870e-01 -2.018500119447708130e-02 -3.251945972442626953e-02 1.529833674430847168e-01 -1.434351950883865356e-01 -1.242775544524192810e-01 -1.714467257261276245e-01 -8.458557724952697754e-02 -1.279321610927581787e-01 -2.064640820026397705e-01 -8.574614673852920532e-02 -3.349044322967529297e-01 -1.346282660961151123e-01 4.417915828526020050e-03 -8.360465615987777710e-02 3.452772796154022217e-01
-6.856071203947067261e-02 -8.547830581665039062e-02 1.218020841479301453e-01 3.039323724806308746e-02 -6.636103987693786621e-02 4.729427397251129150e-02 3.807625547051429749e-02 -2.251076549291610718e-01 -3.086324082687497139e-03 1.254972666501998901e-01 -4.647102057933807373e-01 -3.758893609046936035e-01 2.024302035570144653e-01 7.028592377901077271e-02 -1.700857281684875488e-02 1.376648396253585815e-01 3.873987123370170593e-02 8.041176944971084595e-02 8.554683625698089600e-02 -1.943568699061870575e-02 1.619203537702560425e-01 1.716138869524002075e-01 -2.654670476913452148e-01 -3.242222219705581665e-02 2.832422852516174316e-01 -1.366172283887863159e-01 -3.012434244155883789e-01 6.967420130968093872e-02 -2.973143756389617920e-01 2.128367722034454346e-01 -2.245660498738288879e-02 6.127620860934257507e-02
2.761562541127204895e-02 -1.404677480459213257e-01 4.379537701606750488e-02 -3.679188191890716553e-01 -4.604244604706764221e-02 -7.282570004463195801e-02 -4.023076295852661133e-01 9.369000047445297241e-02 3.094807267189025879e-01 8.898673206567764282e-02 -8.211232721805572510e-02 -1.523312628269195557e-01 8.056428283452987671e-02 1.148526370525360107e-01 4.080427289009094238e-01 1.299907118082046509e-01 1.819935441017150879e-01 1.327789723873138428e-01 1.667351126670837402e-01 8.985345065593719482e-02 3.004199266433715820e-01 -8.707848936319351196e-02 -1.608308404684066772e-01 1.147477850317955017e-01 1.762478202581405640e-01 -9.036969393491744995e-02 -1.204377338290214539e-01 -5.660520493984222412e-02 1.555454917252063751e-02 1.938838213682174683e-01 7.548569887876510620e-02 5.902381986379623413e-02
-1.206601560115814209e-01 8.649252355098724365e-02 1.793047785758972168e-02 -6.948903203010559082e-02 1.391376107931137085e-01 -3.069504499435424805e-01 1.714579164981842041e-01 2.114157974720001221e-01 6.093788892030715942e-02 1.346391439437866211e-01 -1.768678724765777588e-01 -9.943469613790512085e-02 1.601018160581588745e-01 3.015981614589691162e-02 1.185482069849967957e-01 3.682376816868782043e-02 -2.885847687721252441e-01 1.065273024141788483e-02 1.564670056104660034e-01 3.536149263381958008e-01 1.552335619926452637e-01 8.643198758363723755e-02 -1.337146610021591187e-01 -9.525641053915023804e-02 6.767278164625167847e-02 -4.614229500293731689e-01 -1.983380317687988281e-01 -2.926561832427978516e-01 -3.521948680281639099e-02 8.249595761299133301e-02 -9.586546570062637329e-02 1.703560948371887207e-01
-3.642294555902481079e-02 1.248359330929815769e-03 2.025378346443176270e-01 -2.713848352432250977e-01 1.336977034807205200e-01 -1.968315094709396362e-01 1.566634327173233032e-02 -2.403231263160705566e-01 -1.313902288675308228e-01 -8.439469337463378906e-02 -4.022606015205383301e-01 -2.225128263235092163e-01 1.382275968790054321e-01 2.517428398132324219e-01 5.791641771793365479e-02 1.088737696409225464e-01 1.491277664899826050e-01 -6.398938596248626709e-02 5.375390872359275818e-02 -1.837462186813354492e-01 1.597204953432083130e-01 1.569504886865615845e-01 -9.447158128023147583e-02 -1.423198282718658447e-01 1.827820688486099243e-01 -1.725690215826034546e-01 -1.796327382326126099e-01 -1.854661554098129272e-01 -2.036016583442687988e-01 3.136048018932342529e-01 -1.519593298435211182e-01 -3.039261512458324432e-02
-2.680375277996063232e-01 8.880844712257385254e-02 2.026113122701644897e-02 -7.200921326875686646e-02 -6.567375361919403076e-02 -3.752946155145764351e-03 -5.729236453771591187e-02 -2.532291412353515625e-01 8.329442143440246582e-02 5.382376164197921753e-02 -4.333420097827911377e-02 -2.096947580575942993e-01 -2.595454454421997070e-02 1.477760672569274902e-01 1.553360521793365479e-01 -5.002341046929359436e-02 1.425315886735916138e-01 -8.219304680824279785e-02 4.070700332522392273e-02 2.082169502973556519e-01 -1.231356412172317505e-01 1.573621481657028198e-01 -4.959335923194885254e-01 9.755797684192657471e-02 2.510145008563995361e-01 -1.858315467834472656e-01 -2.593530118465423584e-01 -9.218936413526535034e-02 -2.896504104137420654e-01 2.986788451671600342e-01 -1.521949321031570435e-01 -3.258195891976356506e-02
-2.156367450952529907e-01 -2.087125740945339203e-02 -1.463614553213119507e-01 8.444800041615962982e-03 -4.195881187915802002e-01 -1.300476193428039551e-01 1.270307898521423340e-01 -1.068430617451667786e-01 8.608146011829376221e-02 -3.759061684831976891e-03 -1.492609381675720215e-01 -7.090394943952560425e-02 7.497378438711166382e-02 3.006577193737030029e-01 3.033608943223953247e-02 3.448198083788156509e-03 -9.166501462459564209e-03 2.066587507724761963e-01 1.009841710329055786e-01 2.062220871448516846e-02 -1.990295248106122017e-03 -8.050687611103057861e-02 -3.205918148159980774e-02 -2.904026210308074951e-01 2.234436422586441040e-01 -4.496560990810394287e-01 -1.601537913084030151e-01 -3.174487948417663574e-01 -4.288522992283105850e-03 -8.675014227628707886e-02 1.531853973865509033e-01 1.567246168851852417e-01
-1.740279048681259155e-01 2.153285592794418335e-02 2.221153974533081055e-01 -2.102212756872177124e-01 2.718993648886680603e-02 -2.058296203613281250e-01 -4.192356392741203308e-02 -2.405928820371627808e-01 -4.630049224942922592e-03 2.243865877389907837e-01 -3.089254200458526611e-01 -4.721128344535827637e-01 8.784992247819900513e-02 -3.404010832309722900e-02 1.249985694885253906e-01 -3.882857412099838257e-02 1.307841390371322632e-01 5.083450302481651306e-02 5.026822537183761597e-02 -3.499301895499229431e-02 -1.870075911283493042e-01 -1.607681959867477417e-01 -1.451866328716278076e-01 1.014790683984756470e-01 -4.847553744912147522e-02 -2.351533249020576477e-02 -7.147082686424255371e-02 -1.597010642290115356e-01 -3.735472261905670166e-01 1.812787950038909912e-01 2.371287643909454346e-01 -2.212500944733619690e-02
-1.013986915349960327e-01 -3.690111637115478516e-02 1.294913440942764282e-01 -5.735260620713233948e-02 -1.264733672142028809e-01 -2.590867578983306885e-01 -2.350929379463195801e-01 -1.703063994646072388e-01 -8.239661902189254761e-02 1.702644228935241699e-01 -2.785381972789764404e-01 -3.193803131580352783e-01 1.879043132066726685e-01 1.413319539278745651e-02 -4.691730812191963196e-02 6.645032018423080444e-02 1.068901866674423218e-01 3.812580555677413940e-02 1.009768992662429810e-01 -1.388888806104660034e-02 3.175376355648040771e-01 1.037296280264854431e-01 -1.818889379501342773e-01 -3.134102374315261841e-02 2.479365170001983643e-01 -2.657430469989776611e-01 -2.756769657135009766e-01 1.580105423927307129e-01 -2.718484997749328613e-01 2.591774463653564453e-01 1.280749961733818054e-02 1.392751745879650116e-02
-2.408904582262039185e-01 1.693959236145019531e-01 -1.613246500492095947e-01 -5.533839017152786255e-02 -4.069437980651855469e-01 -2.254990786314010620e-01 -4.174474999308586121e-02 8.312096446752548218e-02 -8.389552682638168335e-02 4.364360496401786804e-02 -1.424210071563720703e-01 -7.787908613681793213e-02 9.847337752580642700e-02 1.880180835723876953e-01 -8.817907422780990601e-02 9.337561577558517456e-02 -1.965594887733459473e-01 2.510569989681243896e-01 9.378384798765182495e-02 3.644442185759544373e-02 -6.812095642089843750e-02 1.761338859796524048e-02 -1.454878598451614380e-01 -1.279895007610321045e-01 9.145563095808029175e-02 -4.383265376091003418e-01 -6.605000048875808716e-02 -3.951925933361053467e-01 -7.402765750885009766e-02 7.671604864299297333e-03 -1.213223114609718323e-02 2.030806988477706909e-01
-1.785475015640258789e-01 -4.104065150022506714e-02 3.124786913394927979e-02 4.355707205832004547e-03 -1.118331924080848694e-01 -5.190554261207580566e-02 1.774970740079879761e-01 1.517630517482757568e-01 1.940364539623260498e-01 2.323859632015228271e-01 -1.689682602882385254e-01 -2.835604250431060791e-01 8.693368732929229736e-02 2.386783808469772339e-01 1.572822593152523041e-02 -5.579589679837226868e-02 3.831033781170845032e-02 1.199994087219238281e-01 8.567558601498603821e-03 1.577997356653213501e-01 -4.969094879925251007e-03 4.265500232577323914e-02 2.326360903680324554e-02 -2.025277316570281982e-01 2.366450130939483643e-01 1.190067976713180542e-01 1.127214264124631882e-02 -1.104172170162200928e-01 -3.344599604606628418e-01 3.504059612751007080e-01 2.649749517440795898e-01 3.944880664348602295e-01
8.817151188850402832e-02 -1.733459979295730591e-01 1.317978054285049438e-01 -2.616045773029327393e-01 4.455485381186008453e-03 -1.352277845144271851e-01 1.125088557600975037e-01 2.313637733459472656e-01 -1.758683919906616211e-01 3.145063221454620361e-01 -1.807107925415039062e-01 3.299919515848159790e-02 1.422236710786819458e-01 9.217298030853271484e-02 2.020685672760009766e-01 -3.296599909663200378e-02 1.304178237915039062e-01 2.344962954521179199e-02 1.125362818129360676e-03 1.466991901397705078e-01 1.354330405592918396e-02 6.413511931896209717e-02 -2.010179907083511353e-01 -1.006976235657930374e-03 3.260598182678222656e-01 -2.143097966909408569e-01 9.276667237281799316e-02 5.976658314466476440e-02 -4.120562076568603516e-01 2.848429083824157715e-01 -1.700290478765964508e-02 2.412910461425781250e-01
1.938753426074981689e-01 -9.491224586963653564e-02 -1.296757720410823822e-02 -1.083926782011985779e-01 -1.632414311170578003e-01 4.567413404583930969e-02 7.355934381484985352e-02 -1.013255212455987930e-02 7.632482051849365234e-02 1.010145545005798340e-01 -3.217817246913909912e-01 -8.718638122081756592e-02 -2.202532067894935608e-02 2.874564826488494873e-01 1.010910868644714355e-01 3.164386153221130371e-01 2.292999774217605591e-01 2.561836540699005127e-01 1.510219126939773560e-01 1.363947987556457520e-01 -8.982491493225097656e-02 -1.338451169431209564e-02 -1.779316216707229614e-01 -2.835076153278350830e-01 -7.537953555583953857e-02 -8.067752420902252197e-02 -3.039563894271850586e-01 -1.397125273942947388e-01 -1.739077270030975342e-01 -1.323467940092086792e-01 9.038133919239044189e-02 3.558989167213439941e-01
-1.322597265243530273e-01 -7.508561760187149048e-02 4.575543478131294250e-02 -2.009295821189880371e-01 -1.939762532711029053e-01 -1.719059497117996216e-01 6.755652371793985367e-03 8.072479628026485443e-03 4.091367870569229126e-02 -1.754745393991470337e-01 -3.129648268222808838e-01 -3.760178983211517334e-01 1.551218330860137939e-01 -4.868084564805030823e-02 -1.065807789564132690e-01 1.991836428642272949e-01 -4.961344972252845764e-02 7.333918660879135132e-02 -2.347027063369750977e-01 6.141842529177665710e-02 -2.347387932240962982e-02 8.821439743041992188e-02 -3.972268998622894287e-01 -2.364204525947570801e-01 -3.401288688182830811e-01 -1.110144704580307007e-01 1.147151142358779907e-01 -1.539625376462936401e-01 -2.287286072969436646e-01 1.875518076121807098e-02 -1.046659126877784729e-01 2.514862641692161560e-02
-2.456467598676681519e-02 -1.396008729934692383e-01 -5.255547165870666504e-02 -8.491210639476776123e-02 -1.361841708421707153e-01 -1.533689722418785095e-02 -5.177210643887519836e-02 -9.794561564922332764e-02 -2.537573501467704773e-02 2.434482276439666748e-01 -1.133838221430778503e-01 9.271209686994552612e-02 -1.223411858081817627e-01 -5.853785574436187744e-02 3.428492248058319092e-01 -9.058056026697158813e-02 -4.528142884373664856e-02 2.583169043064117432e-01 -2.415037006139755249e-01 -5.118577554821968079e-02 -1.670065075159072876e-01 2.310800999402999878e-01 -6.075038388371467590e-02 -2.204857021570205688e-01 2.639276683330535889e-01 -1.899813115596771240e-01 -3.443859219551086426e-01 1.001542881131172180e-01 -3.861411809921264648e-01 9.161957353353500366e-02 1.061344370245933533e-01 2.165905535221099854e-01
-1.001041680574417114e-01 -4.504273831844329834e-02 -3.298030495643615723e-01 -1.245999857783317566e-01 1.972679942846298218e-01 -1.813151985406875610e-01 3.008512966334819794e-02 -9.700100868940353394e-02 1.235189735889434814e-01 2.703541219234466553e-01 4.236713424324989319e-02 -3.333980739116668701e-01 -7.355054467916488647e-02 1.474696993827819824e-01 1.878150701522827148e-01 -4.993103072047233582e-02 5.504128523170948029e-03 1.037795990705490112e-01 -2.294229120016098022e-01 3.535765409469604492e-01 -1.331148594617843628e-01 -1.354775130748748779e-01 -4.697702825069427490e-02 1.389025300741195679e-01 -1.272465940564870834e-02 -3.380419909954071045e-01 -1.242804378271102905e-01 3.745207935571670532e-02 -2.301192730665206909e-01 1.867557913064956665e-01 -2.204253226518630981e-01 4.000024870038032532e-02
1.411790847778320312e-01 -7.965096831321716309e-02 -1.119549870491027832e-01 1.961563974618911743e-01 -1.014316082000732422e-01 7.929816842079162598e-02 -1.337963044643402100e-01 -5.113281682133674622e-02 8.254022151231765747e-02 -1.294373255223035812e-02 1.095314696431159973e-01 -6.232679635286331177e-02 4.284936934709548950e-03 1.197035387158393860e-01 7.801698893308639526e-02 -7.943084090948104858e-02 1.235845088958740234e-01 3.658428490161895752e-01 -5.439873784780502319e-02 3.932185769081115723e-01 3.392556682229042053e-02 -7.411844283342361450e-02 -2.340479791164398193e-01 6.319353729486465454e-02 3.369563817977905273e-01 -3.360148966312408447e-01 -1.113644167780876160e-01 -4.721087217330932617e-02 -4.362370371818542480e-01 8.009319752454757690e-02 8.910239487886428833e-02 1.348005384206771851e-01
-1.743929237127304077e-01 -2.022764831781387329e-02 -3.412856161594390869e-02 -2.123560458421707153e-01 -1.430346518754959106e-01 -1.546171009540557861e-01 -2.216427475214004517e-01 -2.825085818767547607e-01 1.125331688672304153e-02 1.837913878262042999e-02 -1.950892210006713867e-01 6.869984418153762817e-02 2.835262119770050049e-01 3.012941777706146240e-01 3.773308694362640381e-01 4.922723025083541870e-02 -7.986967265605926514e-02 5.195026844739913940e-02 -4.749341309070587158e-02 2.213941812515258789e-01 6.258907262235879898e-03 -4.126121848821640015e-02 -7.962071150541305542e-02 -3.880192637443542480e-01 1.957317069172859192e-02 -3.076361417770385742e-01 -1.386937648057937622e-01 -4.211236163973808289e-02 -1.764705963432788849e-02 1.026633083820343018e-01 -8.633396588265895844e-03 2.108502388000488281e-01
-1.309862732887268066e-01 1.320798248052597046e-01 -1.001830995082855225e-01 -2.787815928459167480e-01 -1.416901648044586182e-01 -2.116902321577072144e-01 -6.967873126268386841e-02 1.435832381248474121e-01 7.862167060375213623e-02 4.169329404830932617e-01 -6.152415275573730469e-02 -1.064858585596084595e-01 1.850868463516235352e-01 -8.663721382617950439e-02 2.060703039169311523e-01 1.587654650211334229e-01 1.159703135490417480e-01 -2.280010096728801727e-02 -5.927400290966033936e-02 2.315267622470855713e-01 -1.438490301370620728e-01 -8.722748607397079468e-02 -1.947929412126541138e-01 -1.435074210166931152e-01 -1.022338308393955231e-02 -2.911675572395324707e-01 1.731760501861572266e-01 -6.599579751491546631e-02 -1.286680549383163452e-01 1.294067800045013428e-01 9.501513093709945679e-02 4.040090441703796387e-01
-1.612298190593719482e-01 2.798677608370780945e-02 3.780076280236244202e-03 -1.354432553052902222e-01 9.109245985746383667e-02 -1.910139769315719604e-01 7.360618561506271362e-02 1.053529828786849976e-01 2.314704060554504395e-01 6.564212590456008911e-02 -5.709230154752731323e-02 -2.544040232896804810e-02 2.884676456451416016e-01 3.557041287422180176e-01 2.977601289749145508e-01 2.750523760914802551e-02 1.023941040039062500e-01 -1.435301303863525391e-01 -7.259623147547245026e-03 8.346618711948394775e-02 -1.373569369316101074e-01 -1.798921674489974976e-01 -1.269186139106750488e-01 -2.130743265151977539e-01 3.204513788223266602e-01 -1.459889411926269531e-01 3.374796733260154724e-02 -2.626240253448486328e-01 -1.754606366157531738e-01 2.896173894405364990e-01 6.163146719336509705e-02 2.630465030670166016e-01
2.108200192451477051e-01 -5.072046071290969849e-02 9.402900934219360352e-02 -1.081195101141929626e-01 -6.084093451499938965e-02 -3.418654948472976685e-02 -1.833968460559844971e-01 2.033624053001403809e-01 6.822293996810913086e-02 8.768288791179656982e-02 -3.421881496906280518e-01 -6.268891692161560059e-02 1.017549857497215271e-01 3.377373889088630676e-02 -2.990539371967315674e-01 1.751091927289962769e-01 -5.307184159755706787e-02 9.625922143459320068e-02 -6.781306117773056030e-02 1.994230039417743683e-02 2.551941759884357452e-02 -2.217914909124374390e-02 -1.059212610125541687e-01 2.754858136177062988e-01 1.999566107988357544e-01 -3.540326356887817383e-01 -1.167052611708641052e-02 -2.498121857643127441e-01 -4.531857073307037354e-01 1.603001207113265991e-01 5.295319482684135437e-02 -1.433815360069274902e-01
-2.823919951915740967e-01 -1.077721193432807922e-01 -1.474142670631408691e-01 -2.520895600318908691e-01 -2.265040297061204910e-03 -1.267670392990112305e-01 -1.964014619588851929e-01 -4.653910174965858459e-02 2.518981993198394775e-01 -2.266210503876209259e-02 -3.892884552478790283e-01 -3.328722119331359863e-01 4.036034457385540009e-03 2.048100084066390991e-01 7.680066674947738647e-02 -1.276914626359939575e-01 -1.239638105034828186e-01 -4.337301477789878845e-02 -1.508829742670059204e-01 -1.495967656373977661e-01 1.618756949901580811e-01 3.235553577542304993e-02 -2.198784947395324707e-01 -1.353716254234313965e-01 -1.390612274408340454e-01 -1.398018449544906616e-01 -1.342096924781799316e-01 -1.962773948907852173e-01 -1.119501441717147827e-01 2.645777165889739990e-01 -4.281787574291229248e-02 -1.998999416828155518e-01
6.707853078842163086e-02 -1.480560302734375000e-01 -2.087333798408508301e-01 -3.328908681869506836e-01 4.968212544918060303e-02 -3.126755356788635254e-01 -3.572575747966766357e-02 -1.120257079601287842e-01 4.061177074909210205e-01 8.271577768027782440e-03 -3.320772573351860046e-02 -6.923391669988632202e-02 6.896676123142242432e-02 1.326134949922561646e-01 -9.325060993432998657e-02 3.382999449968338013e-02 2.382892183959484100e-03 3.639748692512512207e-01 1.532304137945175171e-01 2.056560963392257690e-01 -1.174899116158485413e-01 -9.271969087421894073e-03 3.338850662112236023e-02 2.987233176827430725e-02 4.159191623330116272e-02 -2.452593296766281128e-02 -2.427451871335506439e-02 -3.269983232021331787e-01 -2.556386291980743408e-01 1.339580863714218140e-01 4.085912555456161499e-02 3.051007091999053955e-01
-3.000350110232830048e-02 1.230631694197654724e-01 -3.878076002001762390e-02 -2.993614971637725830e-01 5.740614235401153564e-02 -3.554565012454986572e-01 -5.395513772964477539e-02 1.580481417477130890e-02 3.012564480304718018e-01 1.200882121920585632e-01 -8.653166890144348145e-02 9.327173978090286255e-02 -9.890246391296386719e-02 -1.016032397747039795e-01 1.305205672979354858e-01 -1.034407392144203186e-01 1.023656204342842102e-01 2.843927741050720215e-01 1.695724129676818848e-01 3.227263391017913818e-01 4.497459158301353455e-02 2.382042855024337769e-01 1.188096627593040466e-01 -8.692356199026107788e-02 2.389780133962631226e-01 -3.578754067420959473e-01 -1.933725327253341675e-01 -1.791767925024032593e-01 3.707079589366912842e-02 1.719713807106018066e-01 1.677332259714603424e-02 -1.452381163835525513e-02
4.916195198893547058e-02 -9.292326122522354126e-02 3.572787344455718994e-01 4.089707508683204651e-02 -2.407389134168624878e-01 -2.066573798656463623e-01 1.123031321913003922e-02 -8.711532689630985260e-03 1.690440028905868530e-01 -2.192072011530399323e-02 -8.320181071758270264e-02 -2.835564911365509033e-01 1.860206872224807739e-01 -5.976103991270065308e-02 1.316827535629272461e-01 9.935842454433441162e-02 1.041862890124320984e-01 1.588016301393508911e-01 -5.193590372800827026e-02 -8.139843493700027466e-02 -4.924218729138374329e-02 9.599664062261581421e-02 -9.473573416471481323e-02 -4.181584343314170837e-02 3.649243414402008057e-01 2.224690746515989304e-03 -4.492066204547882080e-01 -1.620429903268814087e-01 -1.981469243764877319e-01 -7.227081805467605591e-02 2.857090532779693604e-01 1.479831933975219727e-01
8.765107952058315277e-03 1.552143692970275879e-01 -9.669104591012001038e-03 -2.630811929702758789e-01 -2.280655801296234131e-01 -1.508088558912277222e-01 6.618808209896087646e-02 -1.782164908945560455e-02 1.605331152677536011e-01 -2.124584019184112549e-01 -3.397596776485443115e-01 -2.930179797112941742e-02 1.250150613486766815e-02 8.687127381563186646e-02 1.444822698831558228e-01 -5.410160496830940247e-02 5.481700971722602844e-02 2.004900276660919189e-01 -2.138621509075164795e-01 2.993525750935077667e-02 1.180698052048683167e-01 -1.688413023948669434e-01 -3.870761096477508545e-01 -9.672767668962478638e-02 -2.374105453491210938e-01 -2.227229475975036621e-01 9.663008898496627808e-02 -2.781308889389038086e-01 -1.553906500339508057e-01 2.334125339984893799e-01 -5.644089728593826294e-02 2.059562206268310547e-01
1.894030719995498657e-01 1.837790012359619141e-01 -8.508902043104171753e-02 3.190279752016067505e-02 -1.992411911487579346e-01 1.311916857957839966e-01 -2.823830544948577881e-01 -1.093808934092521667e-01 8.913136273622512817e-02 2.227130085229873657e-01 -1.453291475772857666e-01 -7.231057435274124146e-02 1.095071583986282349e-01 -3.450134024024009705e-02 -9.953915327787399292e-02 -2.699984908103942871e-01 -1.256154030561447144e-01 2.123078554868698120e-01 -2.211613357067108154e-01 -1.647978648543357849e-02 -9.154535084962844849e-02 4.761234670877456665e-02 -1.070346012711524963e-01 -3.893229067325592041e-01 1.374312490224838257e-01 -2.130045294761657715e-01 -3.813484609127044678e-01 4.347361624240875244e-03 -1.892428994178771973e-01 4.303624853491783142e-02 -1.599126867949962616e-02 2.495165765285491943e-01
1.862228512763977051e-01 -6.714648753404617310e-02 -3.030896782875061035e-01 2.694379985332489014e-01 -2.552881604060530663e-03 -6.025521457195281982e-02 4.192532598972320557e-02 -1.218821294605731964e-02 1.535899937152862549e-01 4.646225273609161377e-02 -2.133577689528465271e-02 3.884284198284149170e-02 1.791629046201705933e-01 2.285555750131607056e-02 1.846980452537536621e-01 -7.035142928361892700e-02 1.660082787275314331e-01 1.594600528478622437e-01 -3.748966380953788757e-02 3.441578447818756104e-01 9.984071552753448486e-02 7.109627872705459595e-02 -2.935176193714141846e-01 -3.167885914444923401e-02 3.826425075531005859e-01 -3.741185367107391357e-01 4.194994643330574036e-02 -3.399107977747917175e-02 -1.560774147510528564e-01 1.760887652635574341e-01 -2.777985110878944397e-02 2.663873136043548584e-01
-4.053956866264343262e-01 -9.835676848888397217e-02 -1.366702169179916382e-01 1.162454858422279358e-01 -2.283308953046798706e-01 -2.868954092264175415e-03 -2.946433424949645996e-01 -3.494715690612792969e-02 4.056571125984191895e-01 -7.820116728544235229e-02 -2.101484090089797974e-01 -9.910012781620025635e-02 -1.642543226480484009e-01 8.818306773900985718e-02 1.238004043698310852e-01 1.769907586276531219e-02 5.253967642784118652e-02 2.810935080051422119e-01 -1.122851222753524780e-01 2.407082021236419678e-01 1.588812447153031826e-03 -1.308234632015228271e-01 -3.420852124691009521e-01 -8.970424532890319824e-02 3.050200454890727997e-02 -1.885987371206283569e-01 -4.174697771668434143e-02 -1.506217867136001587e-01 -1.586494781076908112e-02 1.109423488378524780e-01 9.218036383390426636e-02 -4.540970176458358765e-02
-3.430172428488731384e-02 6.984078884124755859e-02 -1.553423982113599777e-02 -2.940655350685119629e-01 -1.672814935445785522e-01 -2.308569699525833130e-01 -6.211990118026733398e-02 7.125968486070632935e-02 2.123254910111427307e-02 -2.194516211748123169e-01 9.045652300119400024e-02 -2.520268261432647705e-01 2.718484699726104736e-01 1.244770884513854980e-01 1.828484535217285156e-01 1.092395931482315063e-01 1.129162833094596863e-01 6.894963234663009644e-02 -2.382514178752899170e-01 -1.853931099176406860e-01 -1.719582378864288330e-01 1.002120077610015869e-01 -1.352116167545318604e-01 -3.708335161209106445e-01 1.196365430951118469e-01 -2.671890854835510254e-01 -2.751813530921936035e-01 -8.286156505346298218e-02 -1.808409392833709717e-01 -8.429259806871414185e-02 -1.915874332189559937e-01 -1.143850386142730713e-01
-2.397484630346298218e-01 -3.795472672209143639e-03 -2.436753176152706146e-02 7.055237889289855957e-03 1.756095886230468750e-01 -2.162555232644081116e-02 1.180098280310630798e-01 5.761467292904853821e-02 1.533774137496948242e-01 -5.981583520770072937e-02 -4.217784479260444641e-02 -3.200483024120330811e-01 2.613435387611389160e-01 -1.450529098510742188e-01 7.970936596393585205e-02 5.471648275852203369e-02 1.710734963417053223e-01 1.359249651432037354e-01 -2.913911938667297363e-01 5.343723110854625702e-03 1.212147474288940430e-01 3.955585956573486328e-01 -1.512365490198135376e-01 -2.436355352401733398e-01 -4.414688795804977417e-02 -2.422117441892623901e-01 -2.647843658924102783e-01 -2.250162810087203979e-01 -2.633630633354187012e-01 -1.408394277095794678e-01 -5.118371546268463135e-02 -6.376740336418151855e-02
-1.450230018235743046e-03 1.362314373254776001e-01 1.089658960700035095e-01 -1.440560072660446167e-01 -2.782256901264190674e-01 -4.745172709226608276e-02 1.955887973308563232e-01 1.606917381286621094e-02 6.476569175720214844e-02 8.894833177328109741e-02 -4.535232111811637878e-02 -3.411852121353149414e-01 1.013473942875862122e-01 -1.413524597883224487e-01 7.573495060205459595e-02 -1.550644636154174805e-01 1.249415278434753418e-01 -4.486644174903631210e-03 2.098179608583450317e-01 2.175696343183517456e-01 6.850151717662811279e-02 1.778355389833450317e-01 -3.193466067314147949e-01 -8.269331604242324829e-02 4.395569562911987305e-01 -1.988798975944519043e-01 -3.146066367626190186e-01 -1.245212852954864502e-01 -1.585849225521087646e-01 2.824924187734723091e-03 -1.147336810827255249e-01 4.836672917008399963e-02
-3.076989650726318359e-01 -1.377078592777252197e-01 1.617065668106079102e-01 -6.103650853037834167e-02 -1.759753227233886719e-01 -2.828665673732757568e-01 -3.134925961494445801e-01 -1.798767000436782837e-01 3.243933916091918945e-01 1.433532983064651489e-01 -1.184463873505592346e-01 -3.080419078469276428e-02 -1.992792040109634399e-01 1.069823354482650757e-01 -4.945261869579553604e-03 6.111496128141880035e-03 5.173527635633945465e-03 -3.325350210070610046e-02 6.654153019189834595e-02 1.985174417495727539e-01 -1.996088400483131409e-02 9.987381100654602051e-02 -4.380183219909667969e-01 -3.490611165761947632e-02 9.993442893028259277e-02 -2.390827536582946777e-01 -1.944566369056701660e-01 3.251643851399421692e-02 3.421077504754066467e-02 2.593473792076110840e-01 3.403917420655488968e-03 -2.815304091200232506e-03
-1.931221634149551392e-01 -6.420180946588516235e-02 -1.209112927317619324e-01 1.296975091099739075e-02 -3.406927585601806641e-01 -2.969908416271209717e-01 -1.370045095682144165e-01 -1.772809177637100220e-01 2.771224081516265869e-01 4.533259943127632141e-02 -1.332920044660568237e-01 -5.933010578155517578e-02 -1.377634555101394653e-01 2.363231033086776733e-01 1.313399523496627808e-01 1.122232973575592041e-01 -3.476084768772125244e-02 -9.271428734064102173e-02 -2.478711307048797607e-01 1.306872814893722534e-01 1.116186231374740601e-01 -1.483711898326873779e-01 -2.262032926082611084e-01 -1.550655066967010498e-01 -1.702075824141502380e-02 -2.491812109947204590e-01 -3.072127997875213623e-01 1.913779787719249725e-02 1.193821616470813751e-02 2.701861560344696045e-01 2.369043529033660889e-01 -1.034122146666049957e-02
-1.594633311033248901e-01 1.600274592638015747e-01 -7.346674799919128418e-02 -1.652381718158721924e-01 -1.031989604234695435e-01 -1.233104243874549866e-01 -2.599223554134368896e-01 3.765689581632614136e-02 -1.603739261627197266e-01 1.078953593969345093e-01 -1.112571824342012405e-02 9.662166982889175415e-02 -2.104232758283615112e-01 -1.394395828247070312e-01 9.042582660913467407e-02 1.352898329496383667e-01 1.215931475162506104e-01 4.340302944183349609e-01 -6.809945404529571533e-02 1.695532798767089844e-01 1.265138089656829834e-01 -6.458237022161483765e-02 4.801466688513755798e-02 8.583961986005306244e-03 2.570518553256988525e-01 -2.467123717069625854e-01 -2.485374212265014648e-01 -3.795716166496276855e-01 -5.552280694246292114e-02 1.707977801561355591e-01 1.853163689374923706e-01 1.609739363193511963e-01
-1.544032711535692215e-02 3.704414144158363342e-02 2.309482693672180176e-01 2.101529575884342194e-02 -4.722312837839126587e-02 5.315711721777915955e-02 -4.814159870147705078e-02 -1.477385014295578003e-01 -1.189779713749885559e-01 1.157621294260025024e-01 -1.673019379377365112e-01 -2.807696461677551270e-01 2.235107421875000000e-01 -4.246406722813844681e-03 -7.845436781644821167e-02 -8.717263489961624146e-02 1.085243001580238342e-01 1.041924953460693359e-01 7.316515594720840454e-02 -6.845391541719436646e-02 1.898535639047622681e-01 2.404620125889778137e-02 -3.373938798904418945e-01 -2.858621813356876373e-02 3.812060952186584473e-01 -1.473527103662490845e-01 -2.215030342340469360e-01 -6.931767333298921585e-03 -3.055272698402404785e-01 2.879919707775115967e-01 -2.283639907836914062e-01 2.979551255702972412e-01
-2.504866123199462891e-01 2.067403867840766907e-02 4.082568734884262085e-02 5.514044687151908875e-02 -2.303827404975891113e-01 -2.190580070018768311e-01 -2.972117252647876740e-02 -2.087991982698440552e-01 4.198979139328002930e-01 1.101066321134567261e-01 -1.482076346874237061e-01 -1.895519159734249115e-02 -1.134188547730445862e-01 1.075289472937583923e-01 1.483428329229354858e-01 -1.110463738441467285e-01 -5.557647719979286194e-02 8.100920170545578003e-02 -2.511182129383087158e-01 1.183900311589241028e-01 8.180855214595794678e-02 -8.379685878753662109e-02 -3.542814254760742188e-01 -7.600159943103790283e-02 -6.074878200888633728e-02 -2.037634849548339844e-01 -3.238505125045776367e-01 -1.714619547128677368e-01 1.206018030643463135e-01 2.985843718051910400e-01 3.820077702403068542e-02 -2.596565708518028259e-02
-1.284676045179367065e-01 2.744680270552635193e-02 -8.614824712276458740e-02 -9.809105843305587769e-02 2.114377319812774658e-01 -5.034510493278503418e-01 -7.261429447680711746e-03 1.568066515028476715e-02 3.904260322451591492e-02 1.765596419572830200e-01 -7.048521935939788818e-02 -7.430600374937057495e-02 2.349836826324462891e-01 -1.120632439851760864e-01 1.731836646795272827e-01 2.213872969150543213e-01 -1.186899691820144653e-01 1.398409605026245117e-01 1.822638511657714844e-01 1.920407712459564209e-01 -2.685983777046203613e-01 -1.496239006519317627e-01 -2.820024825632572174e-02 -5.586200207471847534e-02 1.268464475870132446e-01 -3.527042567729949951e-01 -6.490521132946014404e-02 -1.425697505474090576e-01 -1.072447299957275391e-01 6.823116540908813477e-02 3.570541366934776306e-02 3.043230473995208740e-01
-3.507188558578491211e-01 -6.586072593927383423e-02 -1.889465898275375366e-01 8.740095794200897217e-02 -2.649828791618347168e-01 -2.227598577737808228e-01 6.846360862255096436e-02 -6.811256054788827896e-03 -5.324431881308555603e-02 4.563805833458900452e-02 -2.501088976860046387e-01 -1.390898786485195160e-02 -7.017370313405990601e-02 2.412808388471603394e-01 4.304796829819679260e-02 2.432306557893753052e-01 6.115155667066574097e-02 2.512193322181701660e-01 2.635790780186653137e-02 2.121263891458511353e-01 6.697963923215866089e-02 1.326258778572082520e-01 -9.649778902530670166e-02 -6.609069183468818665e-03 2.251716554164886475e-01 -4.107987284660339355e-01 -1.749479323625564575e-01 -1.824960708618164062e-01 -2.073498815298080444e-01 -1.475647240877151489e-01 9.599310904741287231e-02 1.076973676681518555e-01
-2.169326543807983398e-01 -1.315687298774719238e-01 1.623403131961822510e-01 6.523694843053817749e-02 -8.665712177753448486e-02 1.328461617231369019e-01 -5.718164891004562378e-02 6.881286203861236572e-02 1.982703572139143944e-03 -1.198383346199989319e-01 5.270517617464065552e-02 -1.791922301054000854e-01 -9.394888579845428467e-02 -2.442636489868164062e-01 -9.354149550199508667e-02 -1.378947049379348755e-01 1.032996103167533875e-01 3.079507946968078613e-01 -3.917821496725082397e-02 3.679236471652984619e-01 -1.783930361270904541e-01 9.756641089916229248e-02 -1.844006627798080444e-01 -1.874095499515533447e-01 3.242229819297790527e-01 -3.857595622539520264e-01 -1.450420767068862915e-01 -1.452020555734634399e-01 -1.913141310214996338e-01 1.896274387836456299e-01 3.106488659977912903e-02 6.241260096430778503e-02
-1.206463575363159180e-01 1.078861355781555176e-01 1.450424492359161377e-01 -2.995682954788208008e-01 2.017610147595405579e-02 -1.852964758872985840e-01 -8.994144201278686523e-02 -2.119190245866775513e-01 -1.071471497416496277e-01 6.988029927015304565e-02 -1.655705571174621582e-01 -1.105630248785018921e-01 2.860617637634277344e-02 1.809038817882537842e-01 5.028193593025207520e-01 -5.600962042808532715e-02 1.007884889841079712e-01 -3.227594867348670959e-02 -5.574788432568311691e-03 4.050871431827545166e-01 -9.709869325160980225e-02 2.639216370880603790e-02 -4.899106547236442566e-02 -1.776804476976394653e-01 2.577024996280670166e-01 -1.514765024185180664e-01 5.575220286846160889e-02 -9.347935765981674194e-02 -2.596927285194396973e-01 1.836152821779251099e-01 -2.911989018321037292e-02 8.454549312591552734e-02
-7.902931421995162964e-02 1.391230225563049316e-01 -2.134883403778076172e-01 -3.934899270534515381e-01 8.157929778099060059e-02 -4.360097646713256836e-02 -5.262986756861209869e-03 -4.173119738698005676e-02 3.237639665603637695e-01 4.887472372502088547e-03 -2.141188383102416992e-01 8.071162737905979156e-03 2.897632420063018799e-01 1.241755858063697815e-01 -2.098565697669982910e-01 3.571309149265289307e-02 -1.486999541521072388e-01 3.484299778938293457e-01 -3.089719116687774658e-01 1.578568369150161743e-01 4.365713521838188171e-02 -1.783523708581924438e-01 -8.994341641664505005e-02 -1.775548011064529419e-01 1.783724427223205566e-01 -6.698315590620040894e-02 -1.140315830707550049e-01 -9.561338275671005249e-02 4.992609843611717224e-02 2.172432988882064819e-01 -7.371730171144008636e-03 1.509531289339065552e-01
-2.469742149114608765e-01 -2.983575128018856049e-02 -8.451014757156372070e-02 -9.879313409328460693e-02 -9.604139253497123718e-03 1.253007352352142334e-01 -3.205967694520950317e-02 -2.576393187046051025e-01 6.684091687202453613e-02 -1.841447800397872925e-01 -1.422214806079864502e-01 -1.040364988148212433e-02 -7.805371284484863281e-02 8.446004986763000488e-02 1.575566232204437256e-01 2.059670388698577881e-01 5.249167606234550476e-02 2.482735812664031982e-01 -8.127849549055099487e-02 -3.761366382241249084e-02 -2.060167193412780762e-01 1.390584651380777359e-02 1.413275301456451416e-02 1.191649660468101501e-01 -1.494836062192916870e-01 -4.271992444992065430e-01 -2.923296689987182617e-01 -2.656999528408050537e-01 -7.036514580249786377e-02 -3.863729164004325867e-02 2.472406029701232910e-01 3.753753006458282471e-01
-4.426196590065956116e-02 -2.658497393131256104e-01 -1.337809562683105469e-01 -9.258975088596343994e-02 -1.089498028159141541e-01 -1.391977369785308838e-01 8.381418883800506592e-02 -2.680839300155639648e-01 -6.832196563482284546e-02 1.666388660669326782e-02 -3.231162726879119873e-01 8.391235768795013428e-02 -1.216840595006942749e-01 4.143323004245758057e-02 2.597461938858032227e-01 -2.064068242907524109e-02 -2.586682438850402832e-01 2.659318447113037109e-01 7.142090797424316406e-02 9.978058934211730957e-02 -1.587676107883453369e-01 2.481858879327774048e-01 -1.653959751129150391e-01 -2.799054384231567383e-01 1.870922893285751343e-01 -1.140208318829536438e-01 -6.361407786607742310e-02 -1.581681370735168457e-01 -3.475263118743896484e-01 2.023010700941085815e-02 6.243304535746574402e-02 2.064065635204315186e-01
-7.522221654653549194e-02 1.637632586061954498e-02 1.869497299194335938e-01 6.183044612407684326e-02 7.044760137796401978e-02 -1.258876025676727295e-01 5.684376880526542664e-02 -5.170669779181480408e-02 5.161966755986213684e-02 1.117650233209133148e-02 -3.094415366649627686e-01 -3.648921847343444824e-01 1.034981757402420044e-02 1.233030408620834351e-01 -1.510715037584304810e-01 1.429871767759323120e-01 6.335052102804183960e-02 -1.193806808441877365e-02 1.792200803756713867e-01 -5.371508747339248657e-02 3.475834429264068604e-01 4.720241203904151917e-02 -1.452167183160781860e-01 -3.487147390842437744e-02 2.510479390621185303e-01 -2.801499366760253906e-01 -3.319737613201141357e-01 7.034380920231342316e-03 -4.026038646697998047e-01 6.319686025381088257e-02 2.675182558596134186e-02 1.877351254224777222e-01
9.863643348217010498e-02 -9.220408648252487183e-02 3.045561723411083221e-02 -1.495198309421539307e-01 2.585675381124019623e-02 8.098913729190826416e-02 1.881993412971496582e-01 -1.039846837520599365e-01 1.886527240276336670e-01 1.035197898745536804e-01 3.610553964972496033e-02 -1.371332556009292603e-01 1.958481073379516602e-01 4.189393818378448486e-01 1.432879418134689331e-01 -6.199164688587188721e-02 8.710665628314018250e-03 7.111044973134994507e-02 -8.406138978898525238e-03 1.664531826972961426e-01 -1.256221830844879150e-01 -1.276994645595550537e-01 -6.544008105993270874e-02 -2.490956634283065796e-01 2.270919531583786011e-01 -2.215174771845340729e-02 -7.505900412797927856e-02 -3.295500278472900391e-01 -3.291570544242858887e-01 2.333753407001495361e-01 2.319425642490386963e-01 2.934894859790802002e-01
-3.912120759487152100e-01 -1.091784983873367310e-02 -3.095744550228118896e-01 -1.342641562223434448e-01 -6.399561464786529541e-02 -4.282686114311218262e-02 4.709888249635696411e-02 -2.768048942089080811e-01 9.812672622501850128e-03 -1.795414648950099945e-02 -1.774872690439224243e-01 -2.688523195683956146e-02 -3.146954253315925598e-02 9.658601135015487671e-02 -1.464286353439092636e-02 2.997467219829559326e-01 1.904162615537643433e-01 2.673869431018829346e-01 -6.931585073471069336e-02 1.669526547193527222e-01 -9.613928943872451782e-02 1.606866866350173950e-01 9.891197830438613892e-02 -1.303625553846359253e-01 9.961919486522674561e-02 -2.354962974786758423e-01 -3.295580744743347168e-01 -2.833504378795623779e-01 -1.152699366211891174e-01 -2.286541834473609924e-02 1.580402255058288574e-01 1.408512294292449951e-01
-1.052314192056655884e-01 -2.227321639657020569e-02 -5.391407757997512817e-02 -1.605643779039382935e-01 -1.142293736338615417e-01 -1.649863421916961670e-01 1.532789599150419235e-02 -2.681544125080108643e-01 5.171984806656837463e-02 -7.710714638233184814e-02 -2.266893833875656128e-01 9.074039757251739502e-02 5.235200375318527222e-02 2.584429681301116943e-01 2.213227190077304840e-02 -6.558030843734741211e-02 -5.153276026248931885e-02 2.971187233924865723e-01 2.164839357137680054e-01 1.950026601552963257e-01 2.701562456786632538e-02 1.027538403868675232e-01 6.126930564641952515e-02 -2.076251506805419922e-01 8.916380256414413452e-02 -4.285936355590820312e-01 -7.768724113702774048e-02 -3.616605103015899658e-01 -1.664718985557556152e-01 5.463274940848350525e-02 2.588091790676116943e-01 2.112634181976318359e-01
-1.981090754270553589e-01 -1.287642121315002441e-01 -7.331634312868118286e-02 -1.669305860996246338e-01 -2.608696185052394867e-02 6.644058739766478539e-04 -1.312565058469772339e-01 -2.457756847143173218e-01 2.656264305114746094e-01 3.005000948905944824e-01 -2.264800369739532471e-01 -3.052618205547332764e-01 2.907763794064521790e-02 -1.308299899101257324e-01 -5.359165370464324951e-02 -4.525001719594001770e-02 2.478276789188385010e-01 -3.750668838620185852e-02 -3.027819395065307617e-01 2.346708178520202637e-01 8.724813349545001984e-03 8.454924076795578003e-02 -1.041001155972480774e-01 -1.691929548978805542e-01 -4.094035178422927856e-02 -3.503259122371673584e-01 -5.434672534465789795e-02 -7.043743878602981567e-02 -1.875143498182296753e-01 -1.645198613405227661e-01 -1.476006656885147095e-01 -1.783399581909179688e-01
2.363832592964172363e-01 -5.816369503736495972e-02 1.955778002738952637e-01 8.715843409299850464e-02 -6.000733003020286560e-02 -4.489669203758239746e-02 -1.575443148612976074e-01 1.026293188333511353e-01 1.114841848611831665e-01 -5.072011053562164307e-02 -3.168745338916778564e-01 -2.027307152748107910e-01 2.695590555667877197e-01 -3.558927774429321289e-02 -1.136955469846725464e-01 1.317423880100250244e-01 -1.270688921213150024e-01 3.838677406311035156e-01 -1.340329796075820923e-01 9.540259093046188354e-02 1.497566998004913330e-01 1.761071234941482544e-01 -3.797210380434989929e-02 8.117359876632690430e-02 2.526652216911315918e-01 -2.745738029479980469e-01 -1.842525303363800049e-01 -2.553173303604125977e-01 -2.286477088928222656e-01 2.227192670106887817e-01 -2.881718613207340240e-02 9.021249599754810333e-03
-1.647608578205108643e-01 -7.319018244743347168e-02 -1.283610239624977112e-02 -1.009221524000167847e-01 1.103469505906105042e-01 -5.443633720278739929e-02 -2.181870937347412109e-01 1.071532256901264191e-03 3.172644376754760742e-01 1.009438782930374146e-01 -2.195550948381423950e-01 1.281372457742691040e-01 1.721219271421432495e-01 4.377070069313049316e-02 -8.533979207277297974e-02 7.539577037096023560e-02 -3.256440535187721252e-02 2.831191383302211761e-02 -2.217419147491455078e-01 1.905132681131362915e-01 4.134109988808631897e-02 -2.358265519142150879e-01 -6.078706979751586914e-01 -1.429989188909530640e-01 6.624990701675415039e-02 -2.831391990184783936e-01 1.669874191284179688e-01 -1.344982236623764038e-01 -6.593009084463119507e-02 3.518943488597869873e-02 4.885175079107284546e-02 -3.623294457793235779e-02
6.139537692070007324e-02 -1.311459243297576904e-01 -1.172339096665382385e-01 -1.469083502888679504e-02 -1.184891387820243835e-01 1.488120644353330135e-03 -2.634995877742767334e-01 -1.269503086805343628e-01 1.051701232790946960e-01 1.488428860902786255e-01 6.581389158964157104e-02 4.669634252786636353e-02 8.737935125827789307e-02 9.809362888336181641e-02 2.140546739101409912e-01 -6.591390073299407959e-02 -1.167142018675804138e-01 3.302036523818969727e-01 -1.900913119316101074e-01 -1.996422000229358673e-02 -1.528931595385074615e-02 1.479412764310836792e-01 -1.244423687458038330e-01 -2.134660780429840088e-01 8.126651495695114136e-02 -2.352044880390167236e-01 -4.307290613651275635e-01 1.434206366539001465e-01 -3.458174169063568115e-01 1.180662140250205994e-01 1.984190940856933594e-01 2.739476859569549561e-01
2.928651403635740280e-03 -6.962679326534271240e-02 -5.759291816502809525e-03 -9.814994037151336670e-02 -1.023859083652496338e-01 7.666139304637908936e-02 -2.364305853843688965e-01 -1.549172699451446533e-01 1.357631832361221313e-01 2.372166514396667480e-01 -6.023088097572326660e-02 6.001001968979835510e-02 -2.293790131807327271e-02 4.255932569503784180e-02 1.690036803483963013e-01 -8.034737408161163330e-02 -1.134632714092731476e-02 1.103220060467720032e-01 -1.580351442098617554e-01 -1.840136796236038208e-01 1.350910961627960205e-01 3.470555841922760010e-01 -2.532396316528320312e-01 -1.775914728641510010e-01 2.492777556180953979e-01 -2.651601284742355347e-02 -3.580398857593536377e-01 2.671381458640098572e-02 -4.390102624893188477e-01 2.317460775375366211e-01 -7.378278672695159912e-02 1.442207545042037964e-01
-2.410334199666976929e-01 2.439877837896347046e-01 -8.094463497400283813e-02 -2.665860354900360107e-01 -1.080632060766220093e-01 1.850190572440624237e-02 -2.048037648200988770e-01 1.392094232141971588e-02 4.759997725486755371e-01 -6.502992659807205200e-02 1.174185350537300110e-01 -1.675817817449569702e-01 -5.149478837847709656e-02 1.605871021747589111e-01 -8.421976119279861450e-02 2.081789523363113403e-01 -1.700032055377960205e-01 1.896166950464248657e-01 -1.451834291219711304e-01 9.012126922607421875e-02 2.072013467550277710e-01 -1.719539016485214233e-01 -1.746856272220611572e-01 -1.344137918204069138e-02 -7.520838081836700439e-02 -1.149713397026062012e-01 -2.160558998584747314e-01 -2.362318485975265503e-01 -1.485468298196792603e-01 -2.512697316706180573e-02 -1.048857271671295166e-01 2.161871343851089478e-01
-9.396847337484359741e-02 -3.016047775745391846e-01 -1.430782079696655273e-01 -1.324156820774078369e-01 -1.146145239472389221e-01 -1.816732734441757202e-01 1.045608893036842346e-01 -2.029000222682952881e-02 -4.556677490472793579e-02 -2.674364484846591949e-02 -2.636651992797851562e-01 -1.660836338996887207e-01 9.017818421125411987e-02 -3.628753498196601868e-02 2.383180260658264160e-01 -2.120142057538032532e-02 -1.367483139038085938e-01 2.662088274955749512e-01 1.279622018337249756e-01 -8.999560773372650146e-02 7.304912060499191284e-02 2.562266588211059570e-01 -2.953619062900543213e-01 -4.704636335372924805e-02 1.121904626488685608e-01 -3.899751231074333191e-03 2.446662401780486107e-03 -4.020727574825286865e-01 -2.077562212944030762e-01 1.442333757877349854e-01 1.527151465415954590e-01 3.195078372955322266e-01
1.904291808605194092e-01 -2.917618453502655029e-01 5.527036264538764954e-02 2.962577529251575470e-02 -1.356901228427886963e-01 4.471553489565849304e-02 -1.903828084468841553e-01 -2.888356335461139679e-02 1.062227115035057068e-01 -1.764411032199859619e-01 -4.651388153433799744e-02 -2.721275091171264648e-01 2.995852530002593994e-01 7.343670725822448730e-02 1.629029512405395508e-01 -2.129506692290306091e-02 2.636665701866149902e-01 1.295581012964248657e-01 -1.657283306121826172e-01 6.254091393202543259e-03 -1.054145470261573792e-01 3.252595290541648865e-02 -2.176747424528002739e-03 -3.437065705657005310e-02 4.086300134658813477e-01 -2.637107670307159424e-01 -1.467385888099670410e-01 -7.837957143783569336e-02 -3.842409849166870117e-01 -1.125851199030876160e-01 1.545276194810867310e-01 2.936079725623130798e-02
-1.202981397509574890e-01 -2.461889535188674927e-01 2.318315058946609497e-01 -1.373546123504638672e-01 1.214755605906248093e-02 -2.907457649707794189e-01 3.397247567772865295e-02 3.467218205332756042e-02 2.329461425542831421e-01 2.219682931900024414e-01 -9.166141599416732788e-02 -3.378233313560485840e-01 5.636613070964813232e-02 -5.606652796268463135e-02 4.665281996130943298e-02 -6.785755604505538940e-02 2.780290544033050537e-01 -1.999576389789581299e-01 -2.513935267925262451e-01 1.456931978464126587e-01 -1.590743847191333771e-02 -2.082783728837966919e-01 -1.054813712835311890e-01 -1.457131654024124146e-01 1.272004544734954834e-01 -1.347622722387313843e-01 -1.842992305755615234e-01 5.066865589469671249e-03 -3.673543035984039307e-01 2.495152503252029419e-02 6.280793249607086182e-02 2.013926059007644653e-01
-4.620636105537414551e-01 1.086788624525070190e-02 -3.303723782300949097e-02 -1.194327697157859802e-01 -7.826473563909530640e-02 -1.500133574008941650e-01 -6.774855405092239380e-02 1.013273075222969055e-01 4.229788482189178467e-02 5.530468001961708069e-02 -2.995499968528747559e-01 1.125785112380981445e-01 1.546388864517211914e-01 8.764705806970596313e-02 2.116620540618896484e-01 1.352718323469161987e-01 -1.455602049827575684e-01 4.099123179912567139e-01 8.012133836746215820e-02 7.191386818885803223e-02 3.266774117946624756e-02 1.847681775689125061e-02 -2.066438943147659302e-01 1.215831041336059570e-01 3.085165917873382568e-01 -2.915768921375274658e-01 9.272639872506260872e-04 -1.231650263071060181e-02 -1.599795520305633545e-01 -9.553638845682144165e-02 4.275632649660110474e-02 2.213374674320220947e-01
9.691330045461654663e-02 -4.547191038727760315e-02 -6.559436768293380737e-02 -1.405883021652698517e-02 -2.183548808097839355e-01 4.866768419742584229e-02 1.575433760881423950e-01 -6.363669037818908691e-02 2.955596148967742920e-02 1.662058532238006592e-01 -2.331127971410751343e-01 -4.970179125666618347e-02 -8.716929703950881958e-02 1.292441189289093018e-01 1.159504707902669907e-02 1.105033457279205322e-01 3.018330037593841553e-01 3.147430121898651123e-01 9.831387549638748169e-02 2.011491358280181885e-01 -2.037163265049457550e-02 2.244906208943575621e-04 -2.110908925533294678e-01 -1.507573425769805908e-01 -1.186396405100822449e-01 -1.587292402982711792e-01 -4.963296651840209961e-01 -1.200156956911087036e-01 -1.445699185132980347e-01 -8.206412941217422485e-02 9.767447412014007568e-02 3.714533150196075439e-01
1.062134131789207458e-01 -2.566959857940673828e-01 -2.536364197731018066e-01 -1.644610315561294556e-01 4.756737127900123596e-02 -6.845564581453800201e-03 -1.644804030656814575e-01 -2.269556820392608643e-01 7.502979785203933716e-02 3.644974529743194580e-02 -1.261360347270965576e-01 -4.359495639801025391e-02 2.026371210813522339e-01 -1.408786326646804810e-01 2.315117120742797852e-01 -1.070962622761726379e-01 -9.618087671697139740e-03 3.977747857570648193e-01 -1.294818986207246780e-02 2.946815192699432373e-01 2.080162316560745239e-01 -2.593946754932403564e-01 -1.819984167814254761e-01 -4.651017952710390091e-03 1.261585056781768799e-01 -2.756656706333160400e-01 -9.930603951215744019e-02 -3.737309575080871582e-02 -7.530780881643295288e-02 8.842581510543823242e-02 -2.866143882274627686e-01 1.095551922917366028e-01
-5.715016648173332214e-02 -2.216030508279800415e-01 2.002976834774017334e-02 -1.948813349008560181e-01 -3.978911042213439941e-02 2.360812202095985413e-02 2.743489295244216919e-02 -1.266542673110961914e-01 8.942789584398269653e-02 -1.497607827186584473e-01 -5.287702381610870361e-02 -2.861402928829193115e-01 2.080826163291931152e-01 3.715344667434692383e-01 2.804519236087799072e-02 -3.069574199616909027e-02 6.022750213742256165e-02 8.927134424448013306e-02 -5.811252072453498840e-02 3.879247605800628662e-01 -2.002341747283935547e-01 7.548319548368453979e-02 -6.679628044366836548e-02 5.994136445224285126e-04 6.428149342536926270e-02 -3.442728817462921143e-01 3.870310261845588684e-02 -3.331857621669769287e-01 -2.037289738655090332e-02 3.643562495708465576e-01 -8.957290649414062500e-02 8.677551522850990295e-03
-2.731483615934848785e-02 -1.177183389663696289e-01 3.138162195682525635e-01 -2.188219875097274780e-01 3.068339265882968903e-02 -1.115874573588371277e-01 -1.426318883895874023e-01 -3.657923638820648193e-02 1.430874038487672806e-02 -1.179314777255058289e-01 -1.923435479402542114e-01 -1.617023348808288574e-01 -1.345175597816705704e-02 -1.598748564720153809e-01 -1.507758200168609619e-01 2.134635746479034424e-01 3.292392706498503685e-03 2.433360069990158081e-01 -5.807155370712280273e-02 7.159076631069183350e-02 9.587362408638000488e-02 1.149091217666864395e-02 -1.216714084148406982e-02 2.013490200042724609e-01 3.979210853576660156e-01 -9.033430367708206177e-02 -1.856104731559753418e-01 -3.856116533279418945e-01 -8.885463327169418335e-02 3.315132260322570801e-01 -6.896245479583740234e-02 2.067007720470428467e-01
-2.117030322551727295e-01 -9.129798412322998047e-02 2.328482456505298615e-03 -4.867145325988531113e-03 -2.032007128000259399e-01 1.004604026675224304e-01 -7.673820853233337402e-02 -4.295762777328491211e-01 -2.048954181373119354e-02 1.158338263630867004e-01 -1.050647646188735962e-01 -1.900503486394882202e-01 -3.038582159206271172e-03 2.105083614587783813e-01 6.361591815948486328e-02 -7.166044320911169052e-03 3.713788464665412903e-02 4.656806960701942444e-02 -3.713360428810119629e-02 1.134671196341514587e-01 2.941644936800003052e-02 -5.719827488064765930e-02 -4.237011075019836426e-01 4.515132680535316467e-02 1.236086413264274597e-01 -1.759082823991775513e-01 -2.496727705001831055e-01 -7.725031673908233643e-02 -3.285995125770568848e-01 4.073376953601837158e-01 -5.532192066311836243e-02 2.459095418453216553e-02
-1.877481937408447266e-01 1.038848049938678741e-02 5.967904999852180481e-02 -1.213672608137130737e-01 -2.460775822401046753e-01 -2.599285840988159180e-01 -4.373756051063537598e-02 -2.497874349355697632e-01 -6.099338084459304810e-02 -8.798617869615554810e-02 -1.758489757776260376e-01 -2.286578863859176636e-01 2.715111076831817627e-01 2.565075159072875977e-01 1.954968422651290894e-01 5.465813726186752319e-02 1.679860800504684448e-01 1.515579968690872192e-01 6.014760211110115051e-02 3.145462572574615479e-01 -8.283331245183944702e-02 -8.279815316200256348e-02 -3.678814321756362915e-02 -1.090067327022552490e-01 1.843350827693939209e-01 -2.381074130535125732e-01 1.646025851368904114e-02 -3.533235192298889160e-01 3.284503519535064697e-02 2.839746475219726562e-01 -1.458372827619314194e-02 1.106173079460859299e-02
-3.590444102883338928e-02 -7.374462485313415527e-02 -4.223340004682540894e-02 -2.261299043893814087e-01 -8.403367549180984497e-02 2.100998461246490479e-01 -1.014925613999366760e-01 -2.365412414073944092e-01 5.454005300998687744e-02 2.429173327982425690e-02 -1.091293692588806152e-01 -1.992297917604446411e-01 1.721873879432678223e-01 1.005994062870740891e-02 1.137804314494132996e-01 5.528695136308670044e-02 6.691352277994155884e-02 -1.257000118494033813e-01 -3.348814323544502258e-02 3.985008597373962402e-01 -2.073392868041992188e-01 1.543652713298797607e-01 5.940909683704376221e-02 -1.117717102169990540e-01 2.433760017156600952e-01 -1.022347658872604370e-01 -1.228139549493789673e-01 -2.063460946083068848e-01 -2.084024399518966675e-01 4.071207344532012939e-01 3.389895260334014893e-01 8.659009635448455811e-02
-2.380619496107101440e-01 1.047962307929992676e-01 1.069825664162635803e-01 -1.314568072557449341e-01 2.490025758743286133e-01 -2.326153516769409180e-01 -3.516460582613945007e-02 -3.077154457569122314e-01 1.044156253337860107e-01 7.597800344228744507e-02 -2.689415514469146729e-01 3.882808238267898560e-02 1.172572076320648193e-01 5.114379897713661194e-02 2.490738183259963989e-01 -7.725017517805099487e-02 -8.333465456962585449e-02 2.623690664768218994e-01 -4.037038236856460571e-02 2.215614318847656250e-01 -2.377724461257457733e-02 2.114284336566925049e-01 -4.245390594005584717e-01 1.268197000026702881e-01 -7.722250651568174362e-03 -2.035173624753952026e-01 -5.767752602696418762e-02 8.553289622068405151e-02 -2.235865741968154907e-01 -1.845708191394805908e-01 -1.053814440965652466e-01 -3.644911572337150574e-02
1.291121393442153931e-01 2.793094143271446228e-02 2.858916521072387695e-01 -6.316325813531875610e-02 -1.088598147034645081e-01 -1.094382256269454956e-01 -1.552928239107131958e-01 1.027126535773277283e-01 -1.173474118113517761e-01 1.890978664159774780e-01 -4.222970604896545410e-01 -2.095561623573303223e-01 -4.098169505596160889e-02 1.961679942905902863e-02 2.987438812851905823e-02 -6.410824507474899292e-02 4.190429300069808960e-02 2.009638994932174683e-01 4.188446700572967529e-01 1.250816434621810913e-01 8.296786993741989136e-02 -1.833955049514770508e-01 -1.216754838824272156e-01 -1.392655670642852783e-01 8.781154453754425049e-02 -1.523156315088272095e-01 -1.856260895729064941e-01 -1.298101395368576050e-01 -2.355856448411941528e-01 3.136531710624694824e-01 1.211153268814086914e-01 -2.805648930370807648e-02
-3.388597443699836731e-02 7.665217667818069458e-02 -1.112933829426765442e-01 -2.245058566331863403e-01 -3.930386155843734741e-02 8.898928761482238770e-02 -2.692889422178268433e-02 9.939399361610412598e-02 -5.278262495994567871e-02 2.421976327896118164e-01 -1.949033141136169434e-01 1.780343800783157349e-01 -2.470516040921211243e-02 3.185960650444030762e-02 -4.847736656665802002e-02 1.267367005348205566e-01 5.146867781877517700e-02 4.562617242336273193e-01 1.054625064134597778e-01 1.015700027346611023e-01 2.004956603050231934e-01 3.644193522632122040e-03 -9.732500463724136353e-02 2.618429996073246002e-02 1.157433837652206421e-01 -4.344723522663116455e-01 -9.366664290428161621e-02 -2.691659033298492432e-01 -2.200256139039993286e-01 1.294829994440078735e-01 -1.292102932929992676e-01 3.332582712173461914e-01
-1.605673730373382568e-01 -6.016641855239868164e-02 2.392692491412162781e-02 -3.716227710247039795e-01 3.396213054656982422e-02 -1.312299668788909912e-01 -1.555397063493728638e-01 -2.053786218166351318e-01 1.952505260705947876e-01 -7.417008280754089355e-02 -9.843966364860534668e-02 4.662365652620792389e-03 3.417821601033210754e-02 -7.672403007745742798e-02 1.802850216627120972e-01 1.975641697645187378e-01 3.544128537178039551e-01 -6.077321711927652359e-03 -6.488124374300241470e-03 -1.694121584296226501e-02 -3.062053024768829346e-01 -1.343112885951995850e-01 5.884875543415546417e-03 -8.464041352272033691e-02 -7.705596834421157837e-02 -4.474042654037475586e-01 -1.888864114880561829e-02 -1.634664088487625122e-01 -2.957413792610168457e-01 -1.880248039960861206e-01 -7.271299511194229126e-02 -9.479092061519622803e-02
-2.446177005767822266e-01 1.349600031971931458e-02 4.287576973438262939e-01 -2.169730961322784424e-01 -3.433464094996452332e-02 -7.649420201778411865e-02 -1.390217691659927368e-01 -7.234729826450347900e-02 -2.323384396731853485e-02 -2.245672792196273804e-02 -1.543194949626922607e-01 -3.183270990848541260e-01 4.155987873673439026e-03 5.081130191683769226e-02 8.047278970479965210e-02 1.934621185064315796e-01 3.519165888428688049e-02 2.073782086372375488e-01 -2.869127131998538971e-02 9.186305105686187744e-02 -1.293794065713882446e-01 -7.518032193183898926e-02 -3.893220424652099609e-01 -6.199716776609420776e-02 -1.449560821056365967e-01 -3.773925304412841797e-01 -2.423655092716217041e-01 1.807687729597091675e-01 -9.386919438838958740e-02 -5.767846107482910156e-02 5.451737716794013977e-02 -5.921176820993423462e-02
-2.728586494922637939e-01 -6.837755441665649414e-02 -2.596392035484313965e-01 -2.045587003231048584e-01 7.846551388502120972e-02 -2.986142635345458984e-01 1.351793855428695679e-01 1.373881250619888306e-01 -2.241846360266208649e-02 6.343673169612884521e-02 -2.761155664920806885e-01 -6.270544230937957764e-02 2.461993396282196045e-01 -8.551431819796562195e-03 1.261718273162841797e-01 9.318045526742935181e-02 -3.041826784610748291e-01 1.441597938537597656e-02 -3.113291971385478973e-02 2.806698977947235107e-01 1.288882344961166382e-01 1.269320398569107056e-01 -8.463378250598907471e-02 -1.168599873781204224e-01 6.111528351902961731e-02 -3.624113202095031738e-01 -4.895870387554168701e-02 -2.785773277282714844e-01 -2.167675048112869263e-01 1.974647305905818939e-02 1.013149768114089966e-01 1.020146980881690979e-01
-1.318480521440505981e-01 -4.972580447793006897e-02 1.151957958936691284e-01 -8.330357074737548828e-02 -1.467930972576141357e-01 3.970143571496009827e-02 2.086535841226577759e-01 -2.044480443000793457e-01 7.550679892301559448e-02 2.338772453367710114e-02 -1.428900957107543945e-01 -5.595380067825317383e-02 1.328166723251342773e-01 1.651584804058074951e-01 3.909280151128768921e-02 -4.396087955683469772e-03 1.506566256284713745e-01 1.183985769748687744e-01 1.565557122230529785e-01 -1.629476696252822876e-01 3.208239376544952393e-02 2.011245936155319214e-01 -4.882488250732421875e-01 2.645095437765121460e-02 1.621247082948684692e-01 -3.442485034465789795e-01 -2.607840597629547119e-01 3.785513713955879211e-02 -1.560357958078384399e-01 4.055948555469512939e-01 -1.228642929345369339e-02 6.024900823831558228e-02
-2.341269403696060181e-01 4.173697531223297119e-02 1.902068853378295898e-01 -2.016947120428085327e-01 -6.707996129989624023e-02 -1.688339263200759888e-01 -1.700574159622192383e-01 5.597461387515068054e-02 -7.608646899461746216e-02 -8.838476985692977905e-02 -1.028806567192077637e-01 -9.350714087486267090e-02 -1.354047060012817383e-01 4.286475013941526413e-03 4.829434454441070557e-01 5.549064651131629944e-02 2.261446118354797363e-01 2.296786308288574219e-01 -2.242601215839385986e-01 -9.021116793155670166e-02 -2.876151539385318756e-02 -1.933978497982025146e-02 -2.348364144563674927e-01 5.929625779390335083e-02 9.761895984411239624e-03 -4.278795421123504639e-01 -1.409946382045745850e-01 -1.174314543604850769e-01 -1.283765733242034912e-01 -2.156184017658233643e-01 -9.255433082580566406e-02 5.793531611561775208e-02
8.399114012718200684e-02 -1.587729752063751221e-01 -1.560274213552474976e-01 -1.575320202391594648e-04 -9.768551588058471680e-02 1.390326768159866333e-01 1.135412901639938354e-01 4.593029990792274475e-02 1.405788809061050415e-01 -1.061529666185379028e-02 7.674094289541244507e-02 -3.379870355129241943e-01 2.526564002037048340e-01 7.420620322227478027e-02 -2.024521976709365845e-01 -1.083919480443000793e-01 4.619264230132102966e-02 3.936917781829833984e-01 -1.198135912418365479e-01 1.650210171937942505e-01 3.001528047025203705e-02 5.387279391288757324e-02 -1.607232987880706787e-01 -1.148497387766838074e-01 2.095847725868225098e-01 -3.825687468051910400e-01 6.269629299640655518e-02 -1.268400847911834717e-01 -4.005581438541412354e-01 8.745355159044265747e-02 -9.288869798183441162e-02 -9.420244395732879639e-02
-7.934498786926269531e-02 2.117700278759002686e-01 -3.866795450448989868e-02 -4.948108792304992676e-01 -2.222126573324203491e-01 -1.654391586780548096e-01 1.334709972143173218e-01 -7.775279134511947632e-02 3.775291442871093750e-01 3.676953259855508804e-03 -2.040863782167434692e-01 9.271662682294845581e-02 1.837875097990036011e-01 -1.128573119640350342e-01 -5.094773322343826294e-02 -5.113464593887329102e-02 2.136967182159423828e-01 1.558645814657211304e-01 -2.617698907852172852e-01 1.883343905210494995e-01 1.536185741424560547e-01 -6.482446193695068359e-02 -1.652290970087051392e-01 1.100988835096359253e-01 1.635362580418586731e-02 -1.370563954114913940e-01 -1.893653422594070435e-01 -2.332453131675720215e-01 -3.644474968314170837e-02 6.020292267203330994e-02 6.075222045183181763e-03 4.383276775479316711e-02
4.301084205508232117e-02 -3.968074023723602295e-01 1.599675416946411133e-01 -1.110136434435844421e-01 -1.102067381143569946e-01 -1.043957546353340149e-01 -1.475710421800613403e-01 -1.710629016160964966e-01 -1.277698756894096732e-04 1.920894682407379150e-01 -1.593911051750183105e-01 -2.328697443008422852e-01 -1.689322665333747864e-02 7.496157195419073105e-03 2.047015577554702759e-01 -1.109302043914794922e-02 2.777620218694210052e-02 -3.221511095762252808e-02 1.876804381608963013e-01 -2.054347423836588860e-03 2.580268681049346924e-01 8.690726011991500854e-02 -3.814416229724884033e-01 1.485204845666885376e-01 1.813692599534988403e-01 -2.125175595283508301e-01 6.685241591185331345e-03 -1.176659762859344482e-01 -2.836390435695648193e-01 2.257700711488723755e-01 2.617465704679489136e-02 2.588743269443511963e-01
-2.522289454936981201e-01 -4.425025731325149536e-02 -2.211182005703449249e-02 -1.643578410148620605e-01 -1.173753440380096436e-01 -3.767355680465698242e-01 -1.956965029239654541e-01 1.144626215100288391e-01 -1.475847512483596802e-01 2.337005138397216797e-01 -1.380158662796020508e-01 -1.410847455263137817e-01 6.913252174854278564e-02 -4.010280221700668335e-02 -3.096128115430474281e-03 1.230223476886749268e-01 9.055475890636444092e-02 1.151788085699081421e-01 -5.326267704367637634e-02 -1.318009346723556519e-01 -2.226440310478210449e-01 1.503334939479827881e-02 2.152870409190654755e-02 -1.155791506171226501e-01 -5.693621188402175903e-02 -3.510941267013549805e-01 6.583481281995773315e-02 -3.770517408847808838e-01 -1.694217175245285034e-01 8.395554497838020325e-03 -7.682596892118453979e-02 3.872361481189727783e-01
1.705542057752609253e-01 -1.397970169782638550e-01 2.436544597148895264e-01 -1.499525904655456543e-01 -1.164945289492607117e-01 -1.642126142978668213e-01 -1.598655432462692261e-01 7.864574901759624481e-03 9.984508156776428223e-02 -7.157669961452484131e-02 -1.867732703685760498e-01 -1.404406428337097168e-01 9.247475862503051758e-02 -1.434882283210754395e-01 -1.792873293161392212e-01 1.994699835777282715e-01 -7.913611084222793579e-02 1.611780226230621338e-01 -8.701889775693416595e-03 7.936280965805053711e-02 4.806173592805862427e-02 -1.515900939702987671e-01 9.894321858882904053e-02 6.397811323404312134e-02 4.114620983600616455e-01 -1.325860321521759033e-01 -2.227866351604461670e-01 -3.180070221424102783e-01 -2.929072082042694092e-01 2.217911332845687866e-01 -1.684608310461044312e-01 2.319301664829254150e-01
-1.772048622369766235e-01 -1.691691577434539795e-01 1.177716031670570374e-01 -1.827238500118255615e-01 -2.727067172527313232e-01 -6.406752020120620728e-02 -2.613544464111328125e-01 -1.364232897758483887e-01 3.228267654776573181e-02 -2.227420359849929810e-02 -1.125182658433914185e-01 1.883136630058288574e-01 -7.324945926666259766e-02 1.580843925476074219e-01 -5.817474424839019775e-02 -1.136660762131214142e-02 -4.103640094399452209e-02 1.624538600444793701e-01 2.110105603933334351e-01 1.659677177667617798e-01 -8.510043472051620483e-02 8.453677594661712646e-02 5.091496556997299194e-02 -2.448297888040542603e-01 1.440154314041137695e-01 -3.706586956977844238e-01 -1.804355233907699585e-01 6.268142163753509521e-02 -4.101290404796600342e-01 2.253302633762359619e-01 1.511108577251434326e-01 1.740798801183700562e-01
3.347915410995483398e-01 4.243656247854232788e-02 8.619897067546844482e-02 2.638390287756919861e-02 -1.191617827862501144e-02 1.090448349714279175e-02 -8.239791542291641235e-02 1.071124672889709473e-01 2.755169570446014404e-01 -4.639905691146850586e-02 -2.728008329868316650e-01 -3.511526808142662048e-02 2.712939381599426270e-01 -2.306615188717842102e-02 -1.386736035346984863e-01 1.577227711677551270e-01 -1.069061681628227234e-01 2.227723449468612671e-01 -7.575409114360809326e-02 -4.619225859642028809e-02 -7.892815023660659790e-02 1.509196404367685318e-02 -2.307224720716476440e-01 7.384224236011505127e-02 3.069111704826354980e-01 -3.037434518337249756e-01 -1.091529875993728638e-01 -1.957987695932388306e-01 -3.850034177303314209e-01 2.211499214172363281e-01 1.399853676557540894e-01 4.668063484132289886e-04
1.277861148118972778e-01 -2.403238862752914429e-01 -1.300989538431167603e-01 -2.067805081605911255e-01 -3.785563260316848755e-02 -6.731553375720977783e-02 -9.434495121240615845e-02 -2.192022353410720825e-01 -1.675201654434204102e-01 2.980367839336395264e-01 -1.583524346351623535e-01 -1.344428062438964844e-01 1.629671454429626465e-01 1.289366185665130615e-01 -1.247909367084503174e-01 2.887765690684318542e-02 2.003301531076431274e-01 2.728400826454162598e-01 2.923840284347534180e-01 1.301863938570022583e-01 7.796377688646316528e-02 1.444317400455474854e-02 3.208145126700401306e-02 5.384920537471771240e-02 -9.920219890773296356e-03 -4.190200567245483398e-01 -2.567154765129089355e-01 -2.274725586175918579e-01 -2.128798663616180420e-01 6.466177850961685181e-02 -4.297807440161705017e-02 1.085900068283081055e-01
-2.704901397228240967e-01 -5.686945840716362000e-02 8.848756551742553711e-02 -2.972467541694641113e-01 -1.970596238970756531e-02 9.753928333520889282e-02 -1.229469776153564453e-01 -1.221687346696853638e-01 1.124853715300559998e-01 -2.052562683820724487e-02 -3.037818670272827148e-01 -3.189957439899444580e-01 2.564148306846618652e-01 1.404302567243576050e-01 -1.007999479770660400e-02 -5.449343472719192505e-02 5.526988580822944641e-02 -2.178600057959556580e-02 1.368055194616317749e-01 1.531516313552856445e-01 3.078169822692871094e-01 1.621577516198158264e-02 -8.378662914037704468e-02 2.239153720438480377e-02 1.448757201433181763e-01 -1.486682593822479248e-01 -3.313000798225402832e-01 1.678563654422760010e-01 -3.563956916332244873e-01 1.812231838703155518e-01 1.706098439171910286e-03 -5.186332389712333679e-02
-3.227339982986450195e-01 -1.603221893310546875e-01 1.502193361520767212e-01 -3.197724223136901855e-01 -1.018713489174842834e-01 -1.639832705259323120e-01 -1.585681550204753876e-02 -1.201170384883880615e-01 2.954037487506866455e-02 6.439073383808135986e-02 -3.332325816154479980e-01 -1.732671409845352173e-01 2.245831638574600220e-01 1.281689554452896118e-01 8.207210898399353027e-02 4.279029741883277893e-02 -1.967581361532211304e-02 -2.311901301145553589e-01 1.077478751540184021e-01 4.699862748384475708e-02 -2.430084161460399628e-02 2.916560173034667969e-01 -6.610587984323501587e-02 -1.074967682361602783e-01 2.733883857727050781e-01 -3.160208463668823242e-02 -1.275337883271276951e-03 -2.074778079986572266e-01 -2.882770001888275146e-01 2.779965698719024658e-01 1.481687277555465698e-01 -3.864466771483421326e-02
-6.815798580646514893e-02 1.270349472761154175e-01 -6.425336003303527832e-02 -2.078041732311248779e-01 2.734765969216823578e-02 -2.372825592756271362e-01 -2.988333106040954590e-01 2.667474327608942986e-04 2.043148726224899292e-01 1.194570213556289673e-03 6.975883245468139648e-02 9.784593433141708374e-02 2.513472922146320343e-02 3.958599269390106201e-02 1.920627653598785400e-01 -2.699896926060318947e-03 1.190700680017471313e-01 1.613196581602096558e-01 -5.787199735641479492e-02 1.921633034944534302e-01 3.303784728050231934e-01 -2.452672421932220459e-01 -3.278101384639739990e-01 1.522373314946889877e-02 2.830069661140441895e-01 -1.548890620470046997e-01 -1.400564163923263550e-01 -1.107169389724731445e-01 2.012976258993148804e-02 4.085048735141754150e-01 1.514770835638046265e-01 8.132606744766235352e-02
-1.718727946281433105e-01 1.493219565600156784e-02 2.078553885221481323e-01 -2.800861001014709473e-02 -3.279477059841156006e-01 -8.668558299541473389e-02 7.918407768011093140e-02 -1.668834090232849121e-01 -1.418704260140657425e-02 1.493133455514907837e-01 -3.516800999641418457e-01 -2.318336069583892822e-01 1.662462800741195679e-01 -1.728004515171051025e-01 -1.015577279031276703e-02 -1.635919958353042603e-01 -7.833238691091537476e-03 -7.610519416630268097e-03 1.142076775431632996e-01 2.616685330867767334e-01 -8.098507672548294067e-02 4.364640451967716217e-03 -2.480864822864532471e-01 1.294292807579040527e-01 1.665073633193969727e-01 -1.299695372581481934e-01 -3.648587167263031006e-01 -2.031258642673492432e-01 -2.934032976627349854e-01 -1.256514638662338257e-01 -5.434924364089965820e-02 -4.943079501390457153e-02
2.687959931790828705e-02 -1.224572435021400452e-01 1.151006445288658142e-01 -3.347939252853393555e-01 1.374490857124328613e-01 -1.163681373000144958e-01 -2.238458842039108276e-01 -9.358154237270355225e-02 -1.292599588632583618e-01 -2.247913777828216553e-01 -4.459114279597997665e-03 -2.124386876821517944e-01 -2.242668718099594116e-01 -7.989118248224258423e-02 2.498810291290283203e-01 1.380686759948730469e-01 2.666716277599334717e-01 -6.141904368996620178e-02 -1.702351272106170654e-01 1.719133257865905762e-01 -1.522546354681253433e-02 -5.511638149619102478e-02 -3.227128684520721436e-01 -8.060698211193084717e-02 2.094650268554687500e-01 -3.012147247791290283e-01 -1.075060516595840454e-01 -1.243797615170478821e-01 -2.712000310420989990e-01 -1.218686550855636597e-01 -7.826151698827743530e-02 1.165594831109046936e-01
-4.042355716228485107e-02 1.851011663675308228e-01 7.524628937244415283e-02 -3.128582239151000977e-01 -2.267217040061950684e-01 -7.237370312213897705e-02 1.994081139564514160e-01 1.758992820978164673e-01 3.136683106422424316e-01 1.270184367895126343e-01 -6.592919677495956421e-02 -1.360239833593368530e-01 -9.897461161017417908e-03 1.420691162347793579e-01 2.369277179241180420e-02 -7.255154848098754883e-02 -5.638127028942108154e-02 2.166535705327987671e-01 -2.262335717678070068e-01 -1.026383880525827408e-02 1.375360339879989624e-01 -2.358991466462612152e-02 -4.634865820407867432e-01 1.185690015554428101e-01 1.400244142860174179e-02 -7.750279456377029419e-02 -1.989961266517639160e-01 -2.183686345815658569e-01 6.141958758234977722e-02 3.071796000003814697e-01 -9.621239453554153442e-02 1.382307261228561401e-01
-7.893516868352890015e-02 -8.456209301948547363e-02 -2.062395215034484863e-02 -1.523660570383071899e-01 1.400545425713062286e-02 -1.376477777957916260e-01 -7.867763191461563110e-02 -6.709872186183929443e-02 5.214409157633781433e-02 3.929207846522331238e-02 -3.282514214515686035e-01 -1.530137062072753906e-01 2.787049412727355957e-01 1.372739970684051514e-01 6.668609380722045898e-02 1.449477225542068481e-01 7.004809379577636719e-02 -9.670453518629074097e-02 2.128764688968658447e-01 -1.044465228915214539e-01 2.339149266481399536e-01 2.891854047775268555e-01 -2.756358981132507324e-01 -4.404590651392936707e-02 3.478223979473114014e-01 -2.113082706928253174e-01 -3.849039971828460693e-01 1.024748459458351135e-01 -2.100166082382202148e-01 8.470480889081954956e-02 -1.056859120726585388e-01 4.755096137523651123e-02
-8.097875863313674927e-02 4.500869289040565491e-02 -2.058129608631134033e-01 -3.162273764610290527e-01 -1.018625050783157349e-01 -1.169737800955772400e-01 2.452669292688369751e-02 -5.796745046973228455e-02 3.895374238491058350e-01 1.128019243478775024e-01 -8.139593899250030518e-02 2.607811391353607178e-01 -1.098784431815147400e-02 3.097159788012504578e-02 1.065546944737434387e-01 -2.517913095653057098e-02 1.220765411853790283e-01 2.588265836238861084e-01 -2.047065943479537964e-01 1.380843222141265869e-01 3.057725429534912109e-01 4.037410020828247070e-02 -1.551003158092498779e-01 9.178874641656875610e-02 3.714517951011657715e-01 -1.342386454343795776e-01 -1.712797284126281738e-01 -2.919006645679473877e-01 5.038950219750404358e-02 1.484980285167694092e-01 -4.218688234686851501e-02 3.859895095229148865e-02
-1.238090768456459045e-01 6.180531904101371765e-02 2.961759567260742188e-01 7.376820594072341919e-02 -3.057581186294555664e-01 -2.063775807619094849e-01 7.661870121955871582e-02 -1.959543079137802124e-01 1.286419332027435303e-01 7.561025768518447876e-02 -3.435255587100982666e-01 -2.165332734584808350e-01 1.064998656511306763e-01 -1.474517583847045898e-01 -8.273234963417053223e-02 -1.357562839984893799e-01 1.116539910435676575e-01 2.933835843577980995e-03 1.162628978490829468e-01 2.144985198974609375e-01 -1.345936805009841919e-01 6.676639616489410400e-02 -4.042102396488189697e-01 6.449521332979202271e-02 1.964623630046844482e-01 -1.334608495235443115e-01 -2.861877083778381348e-01 -6.043950095772743225e-02 -1.988715380430221558e-01 3.676983341574668884e-02 6.992630660533905029e-02 1.092820763587951660e-01
-2.847679257392883301e-01 -1.019073203206062317e-01 2.459601461887359619e-01 -1.314750034362077713e-02 -2.404990792274475098e-01 4.240472801029682159e-03 1.185032725334167480e-01 -2.221797853708267212e-01 1.665935963392257690e-01 9.713125973939895630e-02 -2.467141300439834595e-01 -2.015777528285980225e-01 1.431280225515365601e-01 -7.415953278541564941e-02 1.035149618983268738e-01 -2.333533763885498047e-01 8.340334147214889526e-02 1.156478300690650940e-01 5.137920007109642029e-02 1.921680420637130737e-01 -1.634385883808135986e-01 1.118844375014305115e-01 -3.036196827888488770e-01 7.512053102254867554e-02 1.245824918150901794e-01 -3.925667107105255127e-01 -2.349504530429840088e-01 5.879670381546020508e-02 -1.870983392000198364e-01 -9.893312305212020874e-02 -1.217599660158157349e-01 -1.089959740638732910e-01
-1.336136180907487869e-02 1.254818588495254517e-01 -3.338101208209991455e-01 -1.707354635000228882e-01 2.249386906623840332e-02 -6.579933315515518188e-02 1.299190223217010498e-01 1.274460554122924805e-01 1.095148175954818726e-01 2.469210624694824219e-01 -1.993574351072311401e-01 -1.996057182550430298e-01 -2.899122424423694611e-02 -1.935559064149856567e-01 3.061772882938385010e-01 1.480688005685806274e-01 1.966425031423568726e-01 8.831911534070968628e-02 4.761410877108573914e-03 2.243528887629508972e-02 -5.222852900624275208e-02 -2.518722712993621826e-01 -1.234245672821998596e-01 -2.018552720546722412e-01 2.131521999835968018e-01 -3.251709938049316406e-01 -1.837527751922607422e-01 -1.936615705490112305e-01 -1.221354305744171143e-01 3.470762073993682861e-02 1.046312972903251648e-01 -2.834889292716979980e-01
2.364733815193176270e-01 -2.887880504131317139e-01 1.648398637771606445e-01 -9.035939723253250122e-02 1.059824153780937195e-01 7.382021099328994751e-02 -1.908964067697525024e-01 -7.708605378866195679e-02 1.711881607770919800e-01 1.608783006668090820e-01 -1.359394341707229614e-01 -2.454275637865066528e-02 3.352372050285339355e-01 3.507117927074432373e-02 2.787414751946926117e-02 2.308065891265869141e-01 2.122001200914382935e-01 2.034962028264999390e-01 -1.332465112209320068e-01 -1.819358021020889282e-01 6.328099872916936874e-03 -2.283276990056037903e-02 -4.696287214756011963e-02 -2.469904273748397827e-01 1.670771241188049316e-01 -1.790991872549057007e-01 -3.406776785850524902e-01 -4.473100975155830383e-02 -3.650149405002593994e-01 -1.480145193636417389e-02 1.075512468814849854e-01 -1.435035187751054764e-02
-3.265805840492248535e-01 -1.435423642396926880e-01 -3.157101571559906006e-01 -3.482378125190734863e-01 -1.063262745738029480e-01 -1.465319544076919556e-01 -6.582140922546386719e-02 -1.074267998337745667e-01 -2.046716958284378052e-02 9.545893967151641846e-02 -4.040013998746871948e-02 1.340564936399459839e-01 2.977466583251953125e-01 5.649520084261894226e-02 -9.910940378904342651e-02 2.194598019123077393e-01 1.581309288740158081e-01 1.640996634960174561e-01 -2.930940389633178711e-01 3.023074865341186523e-01 9.730710834264755249e-02 1.149866208434104919e-01 -5.115788429975509644e-02 5.140362307429313660e-02 -3.725940734148025513e-02 -1.995268464088439941e-01 -1.011539474129676819e-01 -1.204963326454162598e-01 -2.299660146236419678e-01 -6.362834572792053223e-02 -1.366702318191528320e-01 1.595101207494735718e-01
-2.835021615028381348e-01 1.671996712684631348e-01 -1.316858530044555664e-01 -2.058651596307754517e-01 1.503714174032211304e-01 -2.980467081069946289e-01 -4.557717125862836838e-03 5.182795226573944092e-02 4.440915584564208984e-02 -5.233577266335487366e-02 -2.365176975727081299e-01 -1.082468852400779724e-01 3.446429371833801270e-01 9.735707193613052368e-02 1.905699968338012695e-01 1.437386684119701385e-02 -1.727077662944793701e-01 1.007184758782386780e-01 -6.167508289217948914e-02 3.336197137832641602e-01 1.147727072238922119e-01 1.742076575756072998e-01 -1.526596546173095703e-01 1.076576411724090576e-01 -5.696016550064086914e-02 -3.314979374408721924e-01 -1.224388852715492249e-01 -4.890849068760871887e-02 -1.070029214024543762e-01 3.256620466709136963e-02 1.593905687332153320e-01 2.805717289447784424e-01
4.004492610692977905e-02 -1.832518279552459717e-01 -1.693122684955596924e-01 -5.597032606601715088e-02 -3.873654454946517944e-02 -1.233234032988548279e-01 1.521429978311061859e-02 -2.170888781547546387e-01 2.142298966646194458e-02 -7.873098552227020264e-02 -2.616010308265686035e-01 2.496017515659332275e-02 1.616704463958740234e-01 -6.219187751412391663e-03 1.645343452692031860e-01 -1.001933589577674866e-01 3.567646816372871399e-02 3.466499745845794678e-01 -1.574899852275848389e-01 2.947281897068023682e-01 2.993889749050140381e-01 -3.811613842844963074e-02 -2.678641378879547119e-01 2.724778950214385986e-01 1.791907250881195068e-01 -3.508575558662414551e-01 7.390718907117843628e-02 1.047912091016769409e-01 -2.382606714963912964e-01 1.322036087512969971e-01 -4.457066580653190613e-02 1.089529469609260559e-01
8.158382028341293335e-03 -5.701461061835289001e-02 -1.296046674251556396e-01 1.569289267063140869e-01 1.366811804473400116e-02 6.037679314613342285e-02 3.441838175058364868e-02 -1.408963501453399658e-01 7.274984568357467651e-02 -5.871600285172462463e-02 1.122421920299530029e-01 -2.178694754838943481e-01 1.463556010276079178e-02 1.790811568498611450e-01 4.658387042582035065e-03 -8.063802123069763184e-02 1.529310457408428192e-02 3.921749889850616455e-01 -1.267942339181900024e-01 2.738046050071716309e-01 -7.064185105264186859e-03 -1.328651607036590576e-02 -6.847337633371353149e-02 -1.128524392843246460e-01 4.616702198982238770e-01 -2.907987833023071289e-01 -3.410605341196060181e-02 -1.831021904945373535e-01 -3.819349110126495361e-01 2.779101729393005371e-01 3.439069166779518127e-02 -5.796871706843376160e-02
-9.041430801153182983e-02 1.942147016525268555e-01 -1.601950824260711670e-01 -5.194829404354095459e-02 9.317235648632049561e-02 -8.074308186769485474e-02 1.642841249704360962e-01 1.024880930781364441e-01 1.149026006460189819e-01 3.697471022605895996e-01 -4.086952656507492065e-03 -1.990674883127212524e-01 1.692588925361633301e-01 1.520834770053625107e-02 -3.135761246085166931e-02 1.460637152194976807e-02 8.699777722358703613e-02 1.183223798871040344e-01 -9.678550064563751221e-02 2.153635174036026001e-01 -2.900181710720062256e-01 1.307458877563476562e-01 -1.308433152735233307e-02 -1.021664887666702271e-01 9.507473558187484741e-02 -9.808127768337726593e-03 -3.538698852062225342e-01 -1.538453996181488037e-01 -3.618164658546447754e-01 2.528822720050811768e-01 2.785712778568267822e-01 1.838270425796508789e-01
-8.234708756208419800e-02 -1.761586815118789673e-01 1.112166047096252441e-02 -1.914415657520294189e-01 6.734479963779449463e-02 -4.228223264217376709e-01 -5.335200950503349304e-02 -6.157032027840614319e-02 6.910369545221328735e-02 1.150632202625274658e-01 -1.265120059251785278e-01 1.446043848991394043e-01 2.835638821125030518e-01 -8.918938785791397095e-02 -9.874487668275833130e-02 1.676356792449951172e-01 3.237449526786804199e-01 1.295565515756607056e-01 -1.903592795133590698e-01 1.368852257728576660e-01 3.775303438305854797e-02 -3.100897930562496185e-02 -1.465431302785873413e-01 -1.004646718502044678e-01 -1.151577159762382507e-01 -4.998317956924438477e-01 2.120863460004329681e-02 4.937365278601646423e-02 -1.632277965545654297e-01 -7.397817820310592651e-02 -2.020723372697830200e-01 -6.972251087427139282e-02
1.314730495214462280e-01 -2.835397124290466309e-01 -1.511929929256439209e-01 -3.024663031101226807e-01 2.078876942396163940e-01 -1.683726608753204346e-01 -2.308102399110794067e-01 -9.726170450448989868e-02 1.990453749895095825e-01 1.620903164148330688e-01 -3.915649652481079102e-02 -3.399943932890892029e-02 7.822864502668380737e-02 -6.740307062864303589e-02 1.615562736988067627e-01 -5.920110270380973816e-02 1.766481399536132812e-01 1.187417358160018921e-01 8.855360001325607300e-02 1.935423761606216431e-01 1.806683242321014404e-01 1.120835393667221069e-01 -1.374617516994476318e-01 -1.058887988328933716e-01 1.502875685691833496e-01 -4.240054488182067871e-01 5.997336655855178833e-02 -9.271622449159622192e-02 -1.056314855813980103e-01 -8.975390344858169556e-03 1.379190832376480103e-01 3.661812841892242432e-01
-4.977165535092353821e-02 -2.058498263359069824e-01 1.593050174415111542e-02 -1.202893350273370743e-02 -6.160269677639007568e-02 6.077304016798734665e-03 1.480810493230819702e-01 -1.821602694690227509e-02 2.810645997524261475e-01 1.229011043906211853e-01 -1.379902809858322144e-01 -3.278337717056274414e-01 -1.786313652992248535e-01 -3.659792989492416382e-02 -5.797216668725013733e-02 1.800736337900161743e-01 -6.129675731062889099e-02 -1.475288867950439453e-01 1.385270357131958008e-01 -2.286663800477981567e-01 1.525721549987792969e-01 1.182890832424163818e-01 -1.335068047046661377e-01 -4.853139072656631470e-02 1.390159577131271362e-01 -2.719800770282745361e-01 -4.368798434734344482e-01 -1.508935689926147461e-01 -1.814150959253311157e-01 1.508200466632843018e-01 -9.177084267139434814e-02 3.369614183902740479e-01
3.364395499229431152e-01 -4.424005374312400818e-02 5.564594268798828125e-02 5.006386712193489075e-02 -1.513083726167678833e-01 -6.128805130720138550e-02 -5.079126730561256409e-02 2.880659401416778564e-01 6.788112223148345947e-02 9.030701220035552979e-02 -3.509833514690399170e-01 -2.721842229366302490e-01 4.960712417960166931e-02 -5.322127416729927063e-02 -1.090929657220840454e-01 2.610440254211425781e-01 -6.753844022750854492e-02 1.572453975677490234e-01 -7.234811037778854370e-02 -8.221858739852905273e-02 -9.474589605815708637e-04 2.088204473257064819e-01 -1.185321435332298279e-01 6.910603493452072144e-02 2.419385015964508057e-01 -2.985521852970123291e-01 -9.729868173599243164e-02 -1.698519289493560791e-01 -3.493324518203735352e-01 2.929759211838245392e-02 -9.674873203039169312e-02 2.229585498571395874e-01
-5.070187523961067200e-02 1.672751605510711670e-01 1.138235852122306824e-01 -3.163527548313140869e-01 -9.188747406005859375e-02 -4.285682737827301025e-02 -1.166357100009918213e-01 -1.846997886896133423e-01 1.662947088479995728e-01 -1.080190241336822510e-01 -7.183156162500381470e-02 -1.269947886466979980e-01 -1.331226080656051636e-01 -1.386576443910598755e-01 1.036075055599212646e-01 1.151908412575721741e-01 -1.599414795637130737e-01 6.755160540342330933e-02 -3.246577680110931396e-01 -2.319497615098953247e-01 -1.195013076066970825e-01 4.306442663073539734e-02 -2.678587138652801514e-01 1.566239148378372192e-01 3.067975342273712158e-01 -4.457389712333679199e-01 -9.724147617816925049e-02 -2.423321641981601715e-02 -1.366662234067916870e-01 2.663787268102169037e-02 -1.960387080907821655e-01 1.200974360108375549e-01
-1.275098770856857300e-01 1.149698644876480103e-01 3.654635325074195862e-02 -3.200426101684570312e-01 1.137782111763954163e-01 -1.109674945473670959e-01 1.355251222848892212e-01 2.792358631268143654e-03 4.840686023235321045e-01 4.535216093063354492e-02 -3.226788043975830078e-01 -1.459493041038513184e-01 5.911441147327423096e-02 -4.177578911185264587e-02 7.776812463998794556e-02 4.631933197379112244e-02 1.741619259119033813e-01 -1.492404043674468994e-01 -1.688492894172668457e-01 1.408662647008895874e-01 1.957338601350784302e-01 8.248100988566875458e-03 -6.647151708602905273e-02 -7.439277321100234985e-02 6.615890562534332275e-02 2.281916141510009766e-02 -1.556788533926010132e-01 -2.740665674209594727e-01 -4.201833307743072510e-01 -4.608946386724710464e-03 -2.302797138690948486e-02 1.313327699899673462e-01
-1.661503873765468597e-02 -1.384959965944290161e-01 5.079271737486124039e-03 -6.793873012065887451e-02 1.200545299798250198e-02 5.744690820574760437e-02 -2.635174989700317383e-01 -1.793135404586791992e-01 -1.120677404105663300e-02 3.194939494132995605e-01 -2.406553365290164948e-02 8.115577697753906250e-02 9.206811897456645966e-03 -1.875553093850612640e-02 4.688417911529541016e-02 -4.014915972948074341e-02 -4.608459025621414185e-02 3.020669817924499512e-01 -2.525119483470916748e-01 -4.495462402701377869e-02 2.730424981564283371e-03 1.952171921730041504e-01 -5.119266733527183533e-02 -2.386952787637710571e-01 1.889426112174987793e-01 -3.275647461414337158e-01 -4.041244089603424072e-01 1.857915520668029785e-01 -3.475242853164672852e-01 1.835851073265075684e-01 2.098875353112816811e-03 7.120049744844436646e-02
5.750684440135955811e-02 2.146244235336780548e-02 4.227702692151069641e-02 -2.775687575340270996e-01 -1.398772299289703369e-01 -7.267129421234130859e-02 -4.724286869168281555e-02 -5.493709444999694824e-02 1.563858836889266968e-01 1.247274726629257202e-01 -1.794613003730773926e-01 -1.163811758160591125e-01 -3.023172318935394287e-01 5.980676785111427307e-02 3.277083337306976318e-01 1.480926200747489929e-02 1.450857073068618774e-01 8.463553339242935181e-02 -4.645318537950515747e-02 -1.111596003174781799e-01 2.708816714584827423e-02 2.126519829034805298e-01 -2.469343990087509155e-01 2.014099210500717163e-01 3.016155958175659180e-01 -1.106225699186325073e-01 -4.635814726352691650e-01 1.340371835976839066e-02 -2.401134818792343140e-01 -1.262497156858444214e-01 8.554562926292419434e-02 -9.758041054010391235e-02
-6.346618384122848511e-02 7.401435077190399170e-02 -3.031094670295715332e-01 -3.521282374858856201e-01 1.343946754932403564e-01 -2.200622707605361938e-01 -2.687803506851196289e-01 -1.478656828403472900e-01 1.844693273305892944e-01 -1.808493956923484802e-02 -1.689250916242599487e-01 1.010303013026714325e-02 2.402744889259338379e-01 -9.218039363622665405e-02 -2.226349860429763794e-01 -9.916864335536956787e-02 7.458182424306869507e-02 1.948424130678176880e-01 -2.547716200351715088e-01 8.142259321175515652e-04 -8.637542277574539185e-02 3.475139662623405457e-02 1.310632973909378052e-01 -1.755047738552093506e-01 2.672427594661712646e-01 -2.504643499851226807e-01 -3.058822266757488251e-02 -2.130230814218521118e-01 -2.813971936702728271e-01 -2.022553794085979462e-02 5.645848345011472702e-03 -1.517364382743835449e-02
-1.217098683118820190e-01 -9.753712266683578491e-02 -2.632912099361419678e-01 -8.858960121870040894e-02 -1.000207290053367615e-02 -2.044126987457275391e-01 4.010256379842758179e-03 -5.562568828463554382e-02 2.625458240509033203e-01 5.430960282683372498e-02 -1.522629708051681519e-02 -2.800065875053405762e-01 -1.708476543426513672e-01 3.952198028564453125e-01 2.689518928527832031e-01 1.959949284791946411e-01 2.643561959266662598e-01 1.282186359167098999e-01 -2.143186703324317932e-02 -3.500897437334060669e-02 -2.548755705356597900e-01 1.336537748575210571e-01 -9.117961674928665161e-02 -1.717579725664108992e-04 4.536677151918411255e-02 -1.517685800790786743e-01 -2.131722718477249146e-01 -2.533103525638580322e-01 8.117271587252616882e-03 1.462126076221466064e-01 -1.868079155683517456e-01 1.914849281311035156e-01
-8.488440513610839844e-02 -1.976858973503112793e-01 2.851942777633666992e-01 -1.106815114617347717e-01 -1.176053937524557114e-02 -1.433749645948410034e-01 -1.542524248361587524e-01 -2.153130918741226196e-01 1.686720177531242371e-02 1.467997878789901733e-01 -2.166786193847656250e-01 -3.164996504783630371e-01 2.768433094024658203e-02 1.184528619050979614e-01 9.492295235395431519e-02 -2.845863401889801025e-01 1.776129589416086674e-03 3.477469086647033691e-01 1.263724118471145630e-01 -2.130855247378349304e-02 7.105819135904312134e-02 -9.752205805853009224e-04 -2.612666487693786621e-01 -2.440833486616611481e-02 -1.347995847463607788e-01 -1.144700571894645691e-01 -2.120248079299926758e-01 7.435358129441738129e-03 -3.745555579662322998e-01 1.441862881183624268e-01 2.022927403450012207e-01 7.731491327285766602e-02
8.350668102502822876e-02 1.019418239593505859e-01 -1.263003647327423096e-01 -2.419628053903579712e-01 -8.803677558898925781e-02 -2.548824548721313477e-01 8.508064597845077515e-02 1.245852336287498474e-01 -4.986581578850746155e-02 2.652612030506134033e-01 -3.152542412281036377e-01 4.353244366939179599e-05 1.537183672189712524e-01 1.903798617422580719e-02 3.149646520614624023e-01 4.786405712366104126e-02 -3.370812237262725830e-01 9.986210614442825317e-02 1.573533862829208374e-01 2.506554126739501953e-01 -4.893714934587478638e-02 -1.121104210615158081e-01 -1.852148771286010742e-01 -1.255557406693696976e-02 5.594136565923690796e-02 -2.581930160522460938e-01 -1.310321837663650513e-01 -3.110261857509613037e-01 -3.993624821305274963e-02 8.642742782831192017e-02 -2.118360400199890137e-01 1.291933506727218628e-01
-7.011253386735916138e-02 -1.535315215587615967e-01 1.340476274490356445e-01 -1.114083677530288696e-01 3.080234304070472717e-02 -1.723501831293106079e-01 -1.438955124467611313e-02 1.505183875560760498e-01 1.739536225795745850e-02 7.368511706590652466e-02 -2.400834262371063232e-01 -3.131638765335083008e-01 1.056319549679756165e-01 -1.400819718837738037e-01 -1.179582551121711731e-01 1.897605508565902710e-01 -1.133694797754287720e-01 2.064008563756942749e-01 1.098453402519226074e-01 -1.861846596002578735e-01 1.740441620349884033e-01 7.923968881368637085e-02 1.784092746675014496e-02 6.158265750855207443e-04 4.670527577400207520e-01 -1.719848066568374634e-01 -1.821132004261016846e-01 -3.079671859741210938e-01 -2.948299050331115723e-01 1.622706949710845947e-01 -7.823673635721206665e-02 1.062559410929679871e-01
1.827940642833709717e-01 9.443032555282115936e-03 2.302150242030620575e-02 -3.142920732498168945e-01 -1.801576018333435059e-01 -1.964923739433288574e-01 3.224165141582489014e-01 8.794970065355300903e-02 -3.877417370676994324e-02 -1.602774858474731445e-01 -1.325848549604415894e-01 -6.286959350109100342e-02 -2.908756770193576813e-02 1.136931702494621277e-01 7.507161051034927368e-02 -8.733146823942661285e-03 1.019979938864707947e-01 8.778365701436996460e-02 -1.609795391559600830e-01 6.144222617149353027e-02 2.248101681470870972e-02 -5.127799138426780701e-02 -2.882177829742431641e-01 -2.816058695316314697e-01 5.324407666921615601e-02 -1.651328951120376587e-01 8.782347291707992554e-02 -2.435849756002426147e-01 -4.087839126586914062e-01 2.488093674182891846e-01 -2.027968913316726685e-01 1.887685358524322510e-01
-2.150490432977676392e-01 1.739669293165206909e-01 -4.076929017901420593e-02 -2.598615884780883789e-01 -4.069483280181884766e-02 -2.801074273884296417e-02 -1.995631493628025055e-02 -2.812718749046325684e-01 7.623744755983352661e-02 1.395175307989120483e-01 -1.406916230916976929e-01 6.342002004384994507e-02 -2.428009063005447388e-01 -2.416062951087951660e-01 -9.642736613750457764e-02 -7.685162127017974854e-02 9.458722919225692749e-02 3.555857241153717041e-01 -1.707612872123718262e-01 2.668954432010650635e-01 1.563282459974288940e-01 3.801352158188819885e-02 -1.099691540002822876e-01 1.735113859176635742e-01 -2.339230477809906006e-02 -3.909740149974822998e-01 -1.106111630797386169e-01 -3.387141525745391846e-01 3.220782056450843811e-02 2.184780128300189972e-02 -3.854096680879592896e-02 5.906893685460090637e-02
-5.502114817500114441e-02 -2.706751823425292969e-01 1.037978976964950562e-01 1.311200410127639771e-01 -1.649908721446990967e-01 -1.528713107109069824e-01 -1.446393281221389771e-01 8.844313770532608032e-02 -2.708185091614723206e-02 3.472529053688049316e-01 -4.334873557090759277e-01 -2.412540018558502197e-01 2.274498790502548218e-01 -1.136245951056480408e-01 -4.069906473159790039e-02 1.137159243226051331e-01 7.923694700002670288e-02 2.162509113550186157e-01 -1.131737902760505676e-01 6.823039799928665161e-02 3.019282966852188110e-02 2.242605239152908325e-01 -1.191681176424026489e-01 -1.687870770692825317e-01 2.670602202415466309e-01 6.680677086114883423e-02 -2.816974520683288574e-01 -1.451697796583175659e-01 2.975948713719844818e-02 1.230155900120735168e-01 -6.612215936183929443e-02 9.347895532846450806e-02
-2.122351378202438354e-01 -9.201836585998535156e-02 -7.413733005523681641e-02 5.071113258600234985e-02 -6.452272832393646240e-02 -8.067663758993148804e-02 -1.640329603105783463e-03 -5.774688720703125000e-02 3.378376364707946777e-03 -9.776911139488220215e-02 -3.698567748069763184e-01 -3.490011394023895264e-02 -5.466034263372421265e-02 4.599133878946304321e-02 1.753185093402862549e-01 3.094855882227420807e-02 -8.411300182342529297e-02 3.975409269332885742e-01 -1.182417571544647217e-02 -3.241597115993499756e-02 -1.050272062420845032e-01 1.914754509925842285e-01 -2.927339971065521240e-01 -3.725617825984954834e-01 6.487361341714859009e-02 -9.782367944717407227e-02 1.191232353448867798e-01 -2.974398136138916016e-01 -1.855668276548385620e-01 9.992564469575881958e-02 8.059048093855381012e-03 3.749861121177673340e-01
-2.931669652462005615e-01 8.448088169097900391e-02 8.296288549900054932e-02 -2.620068788528442383e-01 1.381857693195343018e-01 -1.177425161004066467e-01 5.480466783046722412e-02 -1.732217967510223389e-01 4.439557343721389771e-02 3.797450661659240723e-01 -1.927163451910018921e-01 -2.440596371889114380e-01 1.184341683983802795e-01 2.672062814235687256e-01 8.715951442718505859e-02 -2.036614809185266495e-03 -2.168937027454376221e-02 -6.485618650913238525e-02 1.158818881958723068e-02 -4.184438288211822510e-02 -1.848463714122772217e-02 -1.196462064981460571e-01 1.103049330413341522e-02 -1.412444263696670532e-01 1.134627908468246460e-01 -1.806112378835678101e-01 -1.552768051624298096e-01 -2.387671917676925659e-01 -6.485140416771173477e-03 3.388166129589080811e-01 3.103227019309997559e-01 2.246434092521667480e-01
-2.995858341455459595e-02 1.503530591726303101e-01 4.196035489439964294e-02 -3.489593863487243652e-01 -1.876748204231262207e-01 -3.456112146377563477e-01 -2.207614108920097351e-02 9.885285049676895142e-03 1.821573078632354736e-02 3.379038274288177490e-01 1.255704183131456375e-02 -3.770148381590843201e-02 2.135106027126312256e-01 1.424485594034194946e-01 8.027712255716323853e-02 4.070223867893218994e-02 8.676577359437942505e-02 9.908510744571685791e-02 -2.772225737571716309e-01 3.391905426979064941e-01 2.833795035257935524e-03 -1.738409996032714844e-01 -5.137365683913230896e-02 -2.948493696749210358e-02 -1.310897171497344971e-01 -3.303244113922119141e-01 7.329592108726501465e-02 -5.905336886644363403e-02 -2.494895458221435547e-01 1.278206110000610352e-01 3.940274938941001892e-03 2.256029248237609863e-01
-1.525116115808486938e-01 -3.041207492351531982e-01 1.423682570457458496e-01 -8.693913370370864868e-02 -5.357711017131805420e-02 -2.052178382873535156e-01 -7.907531224191188812e-03 -2.732865512371063232e-03 9.184359014034271240e-02 1.104317754507064819e-01 -3.403922319412231445e-01 -3.889804482460021973e-01 -3.873299108818173409e-03 -6.763657182455062866e-02 -1.550814211368560791e-01 2.047660499811172485e-01 6.332438439130783081e-02 1.780948601663112640e-02 1.171875596046447754e-01 -1.148709561675786972e-02 1.437792032957077026e-01 -4.035835340619087219e-02 -5.067611485719680786e-02 1.414394229650497437e-01 2.913055121898651123e-01 7.309608906507492065e-02 -2.242565602064132690e-01 -4.074614346027374268e-01 -1.538802236318588257e-01 2.295191586017608643e-01 -2.407404780387878418e-02 8.046497404575347900e-02
-2.374611496925354004e-01 1.137884557247161865e-01 1.196975782513618469e-01 1.535996049642562866e-02 -7.510917633771896362e-02 -8.522365242242813110e-02 -8.496697247028350830e-02 4.823944065719842911e-03 -6.678991764783859253e-02 -2.424351871013641357e-02 1.942338496446609497e-01 -3.566052317619323730e-01 2.174914479255676270e-01 1.425073444843292236e-01 1.651662439107894897e-01 1.267196238040924072e-01 7.286599278450012207e-02 7.830127328634262085e-02 -2.886838018894195557e-01 1.043495908379554749e-01 -1.560220494866371155e-03 2.919875085353851318e-02 -2.970996797084808350e-01 -3.280458152294158936e-01 1.240287646651268005e-01 -1.437180489301681519e-01 -1.925157457590103149e-01 -1.404794007539749146e-01 -3.576910495758056641e-01 -2.383668124675750732e-01 -1.330072432756423950e-01 1.317966133356094360e-01
-1.477480977773666382e-01 -8.868005126714706421e-02 -2.554916739463806152e-01 -1.883281022310256958e-01 -8.705122023820877075e-02 -2.023131102323532104e-01 -1.455572545528411865e-01 9.519754350185394287e-02 -1.161174327135086060e-01 3.772519528865814209e-01 -3.306047022342681885e-01 1.399307604879140854e-02 1.890493929386138916e-01 6.834904849529266357e-02 1.214333325624465942e-01 1.067764163017272949e-01 -8.901379257440567017e-02 1.149366199970245361e-01 5.480527505278587341e-02 -1.635393798351287842e-01 8.128584362566471100e-03 1.394438445568084717e-01 -1.164494901895523071e-01 -2.237208485603332520e-01 -4.062766209244728088e-02 -3.020173311233520508e-01 -9.827804565429687500e-02 -3.825979232788085938e-01 -5.360238626599311829e-02 2.760541252791881561e-02 -8.238122612237930298e-02 2.561588883399963379e-01
-6.890842318534851074e-02 -2.122715814039111137e-04 9.663316607475280762e-02 -6.382662802934646606e-02 -6.536656618118286133e-02 -1.972413957118988037e-01 -7.089942693710327148e-02 -1.354882400482892990e-02 3.875631093978881836e-02 8.571015298366546631e-02 -2.697612643241882324e-01 -1.701913177967071533e-01 2.699405550956726074e-01 1.561743021011352539e-01 -2.134598605334758759e-02 1.630144864320755005e-01 -5.470418184995651245e-02 -9.878718107938766479e-02 1.674332320690155029e-01 4.224377498030662537e-02 3.729496598243713379e-01 1.680976152420043945e-01 -3.107834458351135254e-01 -2.002367824316024780e-01 2.500875890254974365e-01 -2.500762939453125000e-01 -3.483657538890838623e-01 1.709294021129608154e-01 -2.088163048028945923e-01 1.310555040836334229e-01 6.178542226552963257e-02 1.082884818315505981e-01
-1.149050593376159668e-01 1.127634271979331970e-01 -9.261989593505859375e-02 -1.785299032926559448e-01 -5.023361183702945709e-03 7.027509808540344238e-02 7.050066441297531128e-02 1.286760866641998291e-01 -2.602263912558555603e-02 1.214939579367637634e-01 -2.989137731492519379e-02 -2.268951982259750366e-01 1.520636379718780518e-01 -1.195350810885429382e-01 -2.819284051656723022e-02 1.824548691511154175e-01 3.360311686992645264e-01 1.906062513589859009e-01 -1.949304789304733276e-01 -1.799735724925994873e-01 2.113381773233413696e-01 -9.882583469152450562e-02 -1.588630974292755127e-01 -1.186092922580428421e-04 3.177775740623474121e-01 -3.535510301589965820e-01 -3.164789378643035889e-01 -8.235814422369003296e-02 -2.551057040691375732e-01 3.516963869333267212e-02 4.976230114698410034e-02 -2.584757208824157715e-01
-2.673006057739257812e-01 -2.556944638490676880e-02 -5.666297301650047302e-02 -6.756944209337234497e-02 2.522800862789154053e-02 8.132109791040420532e-02 4.118825495243072510e-02 -1.352961808443069458e-01 1.156144067645072937e-01 3.147505223751068115e-02 -1.716189458966255188e-02 -2.832099199295043945e-01 2.114663422107696533e-01 5.309693142771720886e-02 -1.664672791957855225e-01 7.058295607566833496e-02 2.570202052593231201e-01 4.233863949775695801e-02 -4.001037180423736572e-01 6.534931063652038574e-02 9.245115518569946289e-02 1.911753565073013306e-01 -9.943725168704986572e-02 -3.867049515247344971e-02 3.585154563188552856e-02 -3.611414134502410889e-01 -2.558187246322631836e-01 -1.851884871721267700e-01 -3.330789804458618164e-01 -4.567765817046165466e-02 -1.663061678409576416e-01 -2.386688292026519775e-01
-8.161947876214981079e-02 5.908437445759773254e-02 -6.184422224760055542e-02 1.399707347154617310e-01 -3.959764540195465088e-01 -3.273826837539672852e-01 -3.211390599608421326e-02 -6.572201848030090332e-02 5.183176696300506592e-02 1.862147822976112366e-02 -1.653428226709365845e-01 6.852146983146667480e-02 1.017431095242500305e-01 4.093564450740814209e-01 2.668107151985168457e-01 1.868648640811443329e-02 2.309343367815017700e-01 1.563083380460739136e-01 1.055614650249481201e-01 -1.057025045156478882e-01 -1.487157959491014481e-02 -1.453828625380992889e-02 -5.137458816170692444e-02 4.041556268930435181e-02 1.862736605107784271e-02 -4.177657067775726318e-01 -6.632182747125625610e-02 -1.228181868791580200e-01 -2.091652750968933105e-01 4.986956715583801270e-02 3.734333813190460205e-02 2.565170526504516602e-01
-9.790252894163131714e-02 2.127266675233840942e-01 -6.307554990053176880e-02 -9.480049461126327515e-02 -3.390814960002899170e-01 -3.039380908012390137e-01 7.182117551565170288e-02 9.632436558604240417e-03 -3.060437925159931183e-02 1.417880058288574219e-01 -2.705059349536895752e-01 -6.424635648727416992e-02 1.443019509315490723e-01 1.210052222013473511e-01 -9.883705526590347290e-02 8.404253749176859856e-04 -2.506194114685058594e-01 2.204692661762237549e-01 -1.404898054897785187e-02 1.268988847732543945e-01 1.627430170774459839e-01 -6.169752404093742371e-02 -1.288523059338331223e-02 -1.742357015609741211e-01 6.150867044925689697e-02 -4.969285130500793457e-01 -1.897063702344894409e-01 -1.542181074619293213e-01 -1.055004596710205078e-01 -1.948333233594894409e-01 6.492716819047927856e-02 1.538910269737243652e-01
-1.196737736463546753e-01 -4.928591474890708923e-02 9.133389592170715332e-02 -1.212718412280082703e-01 2.349074743688106537e-02 -3.260504305362701416e-01 -1.913244128227233887e-01 -2.095103114843368530e-01 2.435183823108673096e-01 -2.285697264596819878e-03 -6.897935271263122559e-02 2.238740026950836182e-01 7.119647413492202759e-02 4.322182387113571167e-02 1.627987027168273926e-01 -2.305284887552261353e-01 1.430595964193344116e-01 1.573612689971923828e-01 -4.952772334218025208e-02 2.140502929687500000e-01 2.066905498504638672e-01 1.055894419550895691e-01 1.254471484571695328e-02 -9.084422141313552856e-02 1.201546862721443176e-01 -3.938186764717102051e-01 -1.026412770152091980e-01 -1.168130338191986084e-01 -1.641925424337387085e-01 -8.246616274118423462e-02 1.070972457528114319e-01 4.211321175098419189e-01
-1.710077822208404541e-01 -1.624164432287216187e-01 3.615016117691993713e-02 -8.683706074953079224e-02 -1.372934281826019287e-01 1.625264808535575867e-02 1.143554672598838806e-01 -1.866513788700103760e-01 9.472062438726425171e-02 5.272020101547241211e-01 -3.632040321826934814e-01 -1.798204481601715088e-01 2.698185741901397705e-01 -6.257854402065277100e-02 6.488970667123794556e-02 -3.598142182454466820e-03 8.622764050960540771e-02 -1.473993211984634399e-01 -8.768910914659500122e-02 -8.414257317781448364e-02 -4.841468855738639832e-02 -7.124564796686172485e-02 1.094279661774635315e-01 7.280822098255157471e-02 6.996518373489379883e-02 -2.658232152462005615e-01 -4.822162445634603500e-03 -3.658673539757728577e-02 -4.326096177101135254e-01 -1.194007578305900097e-03 5.415952298790216446e-03 6.053515151143074036e-02
-2.275217920541763306e-01 -1.047264710068702698e-01 6.026131287217140198e-02 -1.839577592909336090e-02 -6.816595792770385742e-03 4.705131798982620239e-02 2.244506627321243286e-01 -2.523856163024902344e-01 7.001044601202011108e-02 -1.261166390031576157e-02 5.410032719373703003e-02 -4.010703787207603455e-02 1.502934247255325317e-01 2.308843284845352173e-01 -7.295764517039060593e-03 -7.607581466436386108e-02 5.378301441669464111e-02 1.357672512531280518e-01 1.569456309080123901e-01 -7.470205426216125488e-02 1.720557063817977905e-01 7.759005576372146606e-02 -2.889656722545623779e-01 -6.101170089095830917e-03 2.181470394134521484e-01 -3.569366037845611572e-01 -3.641544282436370850e-01 -1.737845595926046371e-03 -3.321045935153961182e-01 3.648106753826141357e-01 -2.297857031226158142e-02 5.844756215810775757e-02
-3.928848728537559509e-02 -4.031731933355331421e-02 -6.445971876382827759e-02 -2.756958901882171631e-01 -1.093910261988639832e-01 -2.760374546051025391e-01 -1.144204884767532349e-01 1.604590862989425659e-01 -3.323404490947723389e-02 3.795936703681945801e-01 -1.872003823518753052e-01 -1.133304238319396973e-01 2.089534252882003784e-01 1.697595864534378052e-01 -1.193174943327903748e-01 -8.805577456951141357e-02 -1.322017610073089600e-02 3.478717058897018433e-02 6.199236586689949036e-02 1.585076213814318180e-03 -2.133163660764694214e-01 2.048372179269790649e-01 -1.536113768815994263e-01 -1.920262277126312256e-01 -3.809399157762527466e-02 -3.617444932460784912e-01 -9.519133716821670532e-03 -3.220411539077758789e-01 -1.324561983346939087e-01 -3.450285643339157104e-02 -1.971656531095504761e-01 2.350055426359176636e-01
-2.015672624111175537e-01 -1.045533716678619385e-01 2.732370197772979736e-01 -1.225946918129920959e-01 2.670274116098880768e-02 -1.442079395055770874e-01 -1.352369785308837891e-02 -1.132212430238723755e-01 -4.595479369163513184e-02 2.981611788272857666e-01 -2.501646280288696289e-01 -2.590228021144866943e-01 2.658073306083679199e-01 1.603799015283584595e-01 1.502089500427246094e-01 4.296608269214630127e-02 1.230769753456115723e-01 -8.468995988368988037e-02 1.699489504098892212e-01 1.968211382627487183e-01 5.215591192245483398e-02 1.323388218879699707e-01 9.519296139478683472e-02 -3.227393329143524170e-02 1.914404034614562988e-01 -2.268258035182952881e-01 -3.022389858961105347e-02 -1.325074583292007446e-01 -2.564357519149780273e-01 4.243226945400238037e-01 8.853884786367416382e-02 4.765820503234863281e-02
-1.228472292423248291e-01 5.932662263512611389e-02 9.383829683065414429e-02 -2.015566378831863403e-01 -1.158909425139427185e-01 -9.081983566284179688e-02 -1.483968831598758698e-02 -1.768749356269836426e-01 -4.737040773034095764e-02 9.479845315217971802e-02 -3.713839948177337646e-01 -2.081127911806106567e-01 2.500640153884887695e-01 1.375455558300018311e-01 1.984906643629074097e-01 4.246053099632263184e-02 1.153252795338630676e-01 -1.196862384676933289e-01 3.576482459902763367e-02 -6.509653478860855103e-02 1.061263903975486755e-01 1.056720167398452759e-01 -2.859872281551361084e-01 -1.124189645051956177e-01 4.318668842315673828e-01 -1.049955096095800400e-02 -3.041379451751708984e-01 1.237208954989910126e-02 -2.169438153505325317e-01 2.947762012481689453e-01 -3.787549503613263369e-04 2.066329307854175568e-02
7.906577736139297485e-02 -2.080777287483215332e-01 -1.186450421810150146e-01 -1.580208539962768555e-01 4.224052280187606812e-02 5.406691879034042358e-02 6.445715203881263733e-03 6.327216513454914093e-03 1.218090765178203583e-02 3.851248621940612793e-01 7.228336483240127563e-02 -1.602823287248611450e-01 2.206178307533264160e-01 -9.440972656011581421e-02 6.869929283857345581e-02 1.312646418809890747e-01 3.025920987129211426e-01 6.828805804252624512e-02 -2.232992053031921387e-01 2.332622259855270386e-01 -2.559130191802978516e-01 5.688711535185575485e-03 -2.198267877101898193e-01 -2.812543511390686035e-01 1.126316562294960022e-01 -1.745712757110595703e-01 -1.445072442293167114e-01 5.368660762906074524e-02 -1.642017662525177002e-01 2.462553679943084717e-01 2.170639634132385254e-01 2.293440252542495728e-01
1.219123452901840210e-01 8.283982053399085999e-03 -2.437504380941390991e-01 -1.884441971778869629e-01 5.691442266106605530e-02 -2.428990155458450317e-01 -1.312681585550308228e-01 -4.558024927973747253e-02 1.391640901565551758e-01 3.347973823547363281e-01 -2.927296757698059082e-01 2.999844960868358612e-02 8.680515736341476440e-02 1.753883361816406250e-01 3.335546553134918213e-01 -4.249711334705352783e-02 1.181292608380317688e-01 2.275133281946182251e-01 9.069507569074630737e-02 1.139900460839271545e-01 5.155453830957412720e-02 2.230240777134895325e-02 -2.689734101295471191e-02 3.427836298942565918e-02 -9.028394520282745361e-02 -2.513783797621726990e-02 -6.655915640294551849e-03 -2.824263572692871094e-01 -2.318030893802642822e-01 2.852402031421661377e-01 3.406805992126464844e-01 -8.630126714706420898e-02
-1.657645404338836670e-01 -1.620890796184539795e-01 1.303355544805526733e-01 -4.080138504505157471e-01 -1.105070486664772034e-01 -1.981713920831680298e-01 6.299491226673126221e-02 2.288907580077648163e-02 2.839169800281524658e-01 1.445012092590332031e-01 6.429690122604370117e-02 -4.793919250369071960e-02 5.291113629937171936e-02 -8.280786126852035522e-02 8.806526660919189453e-02 9.291700273752212524e-02 4.192532226443290710e-02 2.925193607807159424e-01 -3.133245110511779785e-01 8.975648134946823120e-02 1.626741886138916016e-02 -8.677389472723007202e-02 -2.287318110466003418e-01 1.355916112661361694e-01 1.486672013998031616e-01 -1.420321781188249588e-02 -3.825955837965011597e-02 -3.846662640571594238e-01 8.599583059549331665e-02 1.308542191982269287e-01 2.598170638084411621e-01 1.924399882555007935e-01
-1.798329688608646393e-02 -1.788270100951194763e-02 1.415978670120239258e-01 -2.947126924991607666e-01 2.657198719680309296e-02 7.424362003803253174e-03 -9.250975400209426880e-02 -4.261141717433929443e-01 2.010377347469329834e-01 -1.770309805870056152e-01 -2.146556526422500610e-01 -1.570862084627151489e-01 2.256880253553390503e-01 2.346591800451278687e-01 1.268466264009475708e-01 3.796925069764256477e-03 3.328819200396537781e-02 -1.035789847373962402e-01 -1.175493970513343811e-01 3.818977475166320801e-01 1.820884197950363159e-01 3.451419249176979065e-02 6.157171353697776794e-02 -3.495765849947929382e-02 1.484079957008361816e-01 -1.251901686191558838e-01 -1.331919729709625244e-01 3.076806664466857910e-02 -2.106362283229827881e-01 2.794784605503082275e-01 1.306795924901962280e-01 1.736277043819427490e-01
2.343281172215938568e-03 -1.639606356620788574e-01 -2.933983504772186279e-01 -7.070608437061309814e-02 2.246451377868652344e-01 -2.756188064813613892e-02 2.483358532190322876e-01 1.591439396142959595e-01 5.660682916641235352e-02 2.943175733089447021e-01 -3.150192499160766602e-01 -3.484754860401153564e-01 4.796382784843444824e-02 1.182407513260841370e-01 2.055045217275619507e-02 1.386400163173675537e-01 -2.827049419283866882e-02 1.405378282070159912e-01 -1.885028332471847534e-01 1.905997842550277710e-01 -1.670876592397689819e-01 -9.395425021648406982e-02 -3.397868573665618896e-01 -5.106753855943679810e-02 4.906684160232543945e-02 -7.521244883537292480e-02 -8.278999477624893188e-02 -6.158039718866348267e-02 -2.510583102703094482e-01 2.279459834098815918e-01 1.257898509502410889e-01 2.527254819869995117e-02
-1.102183982729911804e-01 -4.724603891372680664e-02 2.396934628486633301e-01 2.945572882890701294e-02 -2.867963016033172607e-01 -2.064468860626220703e-01 6.083462759852409363e-02 -1.368237137794494629e-01 8.647629618644714355e-02 -2.831519395112991333e-02 -5.033715963363647461e-01 -1.953916102647781372e-01 1.831344962120056152e-01 -1.641056835651397705e-01 4.147983714938163757e-02 -1.698575615882873535e-01 7.026236504316329956e-02 1.001051627099514008e-02 4.763464629650115967e-02 9.782129526138305664e-02 -1.233991757035255432e-01 4.193812236189842224e-02 -2.656273543834686279e-01 1.185580268502235413e-01 1.806412935256958008e-01 -1.455450356006622314e-01 -3.226505219936370850e-01 -1.250269711017608643e-01 -2.105573117733001709e-01 -1.290465444326400757e-01 -1.795933693647384644e-01 6.210571154952049255e-02
-2.858345210552215576e-01 -2.245338559150695801e-01 2.308715581893920898e-01 -1.010921299457550049e-01 -2.026070607826113701e-03 -2.001390457153320312e-01 -9.081360697746276855e-02 -2.941216528415679932e-01 1.620813906192779541e-01 1.947626769542694092e-01 1.866793259978294373e-02 -8.069860935211181641e-02 -1.358946263790130615e-01 -8.677459508180618286e-02 6.854499876499176025e-02 -1.476304978132247925e-01 1.054464206099510193e-01 6.138735637068748474e-02 -2.110092900693416595e-02 4.375858604907989502e-02 -2.051539421081542969e-01 -3.386254981160163879e-02 -2.918987274169921875e-01 -1.190511733293533325e-01 1.446845978498458862e-01 -3.403391242027282715e-01 -2.356390058994293213e-01 1.354272067546844482e-01 -3.134627938270568848e-01 2.709086835384368896e-01 -1.811126060783863068e-02 5.936343967914581299e-02
-1.095397677272558212e-02 -4.628335312008857727e-02 -1.149811446666717529e-01 1.495071351528167725e-01 -1.642657220363616943e-01 -6.156715005636215210e-02 -2.963277697563171387e-01 -1.231980174779891968e-01 5.473823472857475281e-02 -1.289180852472782135e-02 -5.955511927604675293e-01 -1.052889823913574219e-01 3.779929578304290771e-01 -1.216358318924903870e-01 -3.237367793917655945e-02 1.399267371743917465e-02 1.789337843656539917e-01 -2.239851839840412140e-02 -2.393627166748046875e-01 4.926302935928106308e-03 -3.635599464178085327e-02 -1.184704527258872986e-02 -1.969688832759857178e-01 -4.839479923248291016e-02 2.712661027908325195e-01 -1.034981757402420044e-02 -1.319660991430282593e-01 -9.849472902715206146e-03 -1.573956012725830078e-01 4.829014185816049576e-03 -9.744679182767868042e-02 2.064467519521713257e-01
-2.829714715480804443e-01 1.892433762550354004e-01 -9.209232032299041748e-02 -4.710660129785537720e-02 3.251430690288543701e-01 -1.923290342092514038e-01 -1.709105819463729858e-01 2.413125149905681610e-02 -1.451552100479602814e-02 -5.895064771175384521e-02 -8.747518062591552734e-02 -1.400468349456787109e-01 2.767831981182098389e-01 -3.129326924681663513e-02 6.337179243564605713e-02 8.252419531345367432e-02 1.769963353872299194e-01 2.463874965906143188e-01 -1.834810972213745117e-01 6.581599824130535126e-03 -6.663384288549423218e-02 -3.345846831798553467e-01 -3.052417933940887451e-01 -2.316949516534805298e-01 1.749493740499019623e-02 -2.053102850914001465e-01 -1.426749825477600098e-01 -1.219834685325622559e-01 -2.533613443374633789e-01 -1.311713755130767822e-01 1.715543419122695923e-01 -6.355348974466323853e-02
-1.493508070707321167e-01 -7.580541819334030151e-02 3.173972964286804199e-01 4.015495069324970245e-03 1.081409379839897156e-01 -2.181901484727859497e-01 -6.538855284452438354e-02 -1.059136241674423218e-01 2.285983785986900330e-02 1.637185364961624146e-01 -3.520895838737487793e-01 -3.094561696052551270e-01 2.224250286817550659e-01 -1.145948022603988647e-01 2.047291845083236694e-01 -7.914731651544570923e-02 5.345201119780540466e-02 2.781467437744140625e-01 2.027812600135803223e-01 -9.700701385736465454e-02 8.531416207551956177e-02 5.636984948068857193e-03 -6.566417217254638672e-02 -1.630740761756896973e-01 2.089009433984756470e-01 2.386074885725975037e-02 -1.263734847307205200e-01 -1.294040381908416748e-01 -3.407144844532012939e-01 6.993797421455383301e-02 1.450265049934387207e-01 2.250621467828750610e-01
-1.151846572756767273e-01 -1.893104314804077148e-01 1.691225916147232056e-01 -7.386285811662673950e-02 -2.339750155806541443e-02 -1.697792559862136841e-01 3.256519138813018799e-02 4.240449145436286926e-02 2.552170157432556152e-01 2.247515022754669189e-01 -1.500364840030670166e-01 -2.250597625970840454e-01 -3.037814795970916748e-02 -1.268415302038192749e-01 -1.465927809476852417e-01 2.870676480233669281e-02 6.523601710796356201e-02 -8.142992109060287476e-02 -1.132816225290298462e-01 9.801145642995834351e-02 6.032172963023185730e-02 -3.343158960342407227e-01 1.720057986676692963e-02 7.574541959911584854e-03 3.442994654178619385e-01 -4.580040276050567627e-02 -2.778805792331695557e-01 -2.797791361808776855e-01 -3.854014277458190918e-01 -5.787682719528675079e-03 -1.803914904594421387e-01 2.239212542772293091e-01
-3.412785008549690247e-02 -2.160429358482360840e-01 2.540908753871917725e-01 6.356095522642135620e-02 2.632787078619003296e-02 -6.177531182765960693e-02 -7.908072322607040405e-02 1.311177611351013184e-01 1.355127990245819092e-02 9.052312374114990234e-02 -2.438004463911056519e-01 -2.563891708850860596e-01 8.270617574453353882e-02 -6.317936629056930542e-02 -1.750402599573135376e-01 1.760417036712169647e-02 -5.144361406564712524e-03 3.747284412384033203e-02 -1.215078383684158325e-01 -1.311938557773828506e-02 1.122229620814323425e-01 -3.892727494239807129e-01 -1.161969359964132309e-02 -6.838340312242507935e-02 2.640676200389862061e-01 -3.001061081886291504e-01 -3.058310449123382568e-01 -1.986134052276611328e-01 -2.945278584957122803e-01 5.797593295574188232e-02 -1.772727966308593750e-01 2.840002775192260742e-01
-1.362487077713012695e-01 4.585132934153079987e-03 -5.212384462356567383e-02 -2.103528082370758057e-01 -2.116364687681198120e-01 6.408242136240005493e-02 2.947975508868694305e-02 -1.587279289960861206e-01 3.404240012168884277e-01 1.595292240381240845e-01 -5.186595767736434937e-02 -1.045214384794235229e-01 -1.377068608999252319e-01 1.429045051336288452e-01 -4.393179342150688171e-02 2.739607095718383789e-01 -1.679121106863021851e-01 3.344248533248901367e-01 -3.373336493968963623e-01 3.271790146827697754e-01 -1.154149621725082397e-01 2.049046158790588379e-01 -1.837966144084930420e-01 -1.668249629437923431e-02 -8.306064642965793610e-03 -2.582471370697021484e-01 -1.626141518354415894e-01 -1.802579611539840698e-01 2.352892048656940460e-02 2.416586130857467651e-02 8.990680426359176636e-02 5.485784634947776794e-02
1.146267428994178772e-01 -2.582785487174987793e-01 -1.428224593400955200e-01 -1.795551776885986328e-01 -8.742609620094299316e-02 -8.953125774860382080e-02 -9.147619456052780151e-02 1.791696250438690186e-02 -5.704677104949951172e-02 7.468761503696441650e-02 -1.576749384403228760e-01 1.165332719683647156e-01 5.712153017520904541e-02 1.131241247057914734e-01 3.111229538917541504e-01 1.255212277173995972e-01 -1.112351100891828537e-02 1.666098237037658691e-01 1.374177038669586182e-01 4.284808784723281860e-02 1.846657395362854004e-01 -2.019851356744766235e-01 -3.437193632125854492e-01 9.518421255052089691e-03 3.372225165367126465e-01 -2.908165454864501953e-01 -1.940144598484039307e-01 4.160591214895248413e-02 -8.774962276220321655e-02 1.672950834035873413e-01 1.231234986335039139e-02 3.899219036102294922e-01
2.138384245336055756e-02 -2.990383803844451904e-01 -3.102850914001464844e-01 -2.432774156332015991e-01 5.281470343470573425e-02 -2.071527540683746338e-01 -1.504418104887008667e-01 -5.219390615820884705e-02 5.035662651062011719e-02 2.351994216442108154e-01 -2.770454585552215576e-01 -2.373993992805480957e-01 1.483360677957534790e-01 1.092943027615547180e-01 5.297314375638961792e-02 -2.350615113973617554e-01 5.363087356090545654e-02 1.131645143032073975e-01 1.190350204706192017e-01 -1.080081239342689514e-01 -1.533139497041702271e-01 -2.289083451032638550e-01 5.017317598685622215e-04 1.696785725653171539e-02 -1.439107302576303482e-02 -1.719539761543273926e-01 -1.997719407081604004e-01 -2.316240668296813965e-01 -3.798722326755523682e-01 9.609030187129974365e-02 4.913562163710594177e-02 6.024152413010597229e-02
5.570974946022033691e-02 -4.017843604087829590e-01 1.564200222492218018e-01 -5.125378724187612534e-03 -1.437626481056213379e-01 3.110315417870879173e-03 -2.603668868541717529e-01 -7.790061831474304199e-02 2.398819178342819214e-01 8.777388930320739746e-02 -1.182015463709831238e-01 -1.626630872488021851e-01 1.776231527328491211e-01 -2.307319641113281250e-01 1.701673716306686401e-01 -6.727396696805953979e-02 2.630835473537445068e-01 -4.082405194640159607e-02 -1.018064320087432861e-01 1.717451512813568115e-01 -1.954733207821846008e-02 -6.069459021091461182e-02 -1.418891698122024536e-01 -1.669627577066421509e-01 2.124854028224945068e-01 -2.558475732803344727e-01 -2.068168222904205322e-01 -2.629127539694309235e-02 -3.231018483638763428e-01 -2.586825489997863770e-01 6.189261376857757568e-02 -2.136993408203125000e-02
1.434774547815322876e-01 -1.423819810152053833e-01 1.207692474126815796e-01 -1.532622426748275757e-01 -1.443298608064651489e-01 2.724013030529022217e-01 5.273129418492317200e-02 -2.084644697606563568e-02 4.897502064704895020e-02 2.404490113258361816e-01 -3.496964573860168457e-01 -2.161088883876800537e-01 1.740859746932983398e-01 -9.808361530303955078e-02 -7.791375368833541870e-02 1.704380363225936890e-01 2.458508908748626709e-01 1.586156636476516724e-01 7.427600771188735962e-02 1.884947866201400757e-01 2.638145685195922852e-01 3.939869627356529236e-02 -2.275326550006866455e-01 -2.056315988302230835e-01 1.709620356559753418e-01 3.857988398522138596e-03 -1.097273975610733032e-01 8.559514768421649933e-03 -1.310620605945587158e-01 1.348387449979782104e-01 1.701291650533676147e-01 3.479278683662414551e-01
-1.547350138425827026e-01 -1.986587792634963989e-01 2.239641100168228149e-01 -1.556961834430694580e-01 -4.668866842985153198e-02 1.811800003051757812e-01 -2.589794062077999115e-02 -2.489313483238220215e-01 1.194589287042617798e-01 1.583706140518188477e-01 -1.001482829451560974e-01 -5.638854950666427612e-02 1.388035528361797333e-02 -1.272291410714387894e-02 8.091697841882705688e-02 -5.488194525241851807e-02 -1.611466705799102783e-02 2.294303774833679199e-01 -5.266395211219787598e-02 -1.762935221195220947e-01 -2.032441832125186920e-02 2.658598124980926514e-01 9.180030785501003265e-03 -1.655656695365905762e-01 1.792711913585662842e-01 -2.714760899543762207e-01 -3.417972624301910400e-01 1.403893679380416870e-01 -3.933477699756622314e-01 2.729669809341430664e-01 1.274613738059997559e-01 1.699362844228744507e-01
-1.919315904378890991e-01 -1.798689216375350952e-01 -2.778095006942749023e-01 -2.173131108283996582e-01 4.630936682224273682e-02 1.077704280614852905e-01 1.073430106043815613e-02 -1.645427644252777100e-01 8.489803411066532135e-03 -1.752138696610927582e-02 4.466336965560913086e-02 -1.719567328691482544e-01 -1.620513759553432465e-02 2.733647227287292480e-01 -2.187379822134971619e-02 1.525435447692871094e-01 1.305633187294006348e-01 3.210092782974243164e-01 -2.447335422039031982e-01 2.285734862089157104e-01 3.487397730350494385e-02 5.893669091165065765e-03 -1.301126331090927124e-01 7.146802544593811035e-02 -1.760258376598358154e-01 -2.371786236763000488e-01 -1.876578330993652344e-01 -2.720293402671813965e-01 -2.255858480930328369e-01 6.382974237203598022e-02 -1.708599179983139038e-01 3.140752613544464111e-01
-7.572705298662185669e-02 -1.309826374053955078e-01 -2.725197970867156982e-01 -4.606468230485916138e-02 -9.568841010332107544e-02 8.714760839939117432e-02 -1.509855687618255615e-01 -3.052658736705780029e-01 8.434782922267913818e-02 1.328990161418914795e-01 -1.320627778768539429e-01 -2.875457406044006348e-01 -1.559738349169492722e-02 2.136068493127822876e-01 7.372941356152296066e-03 4.582716152071952820e-02 7.873321324586868286e-02 7.690447568893432617e-02 1.469752192497253418e-01 4.089117050170898438e-02 -2.885537396650761366e-04 -1.254601180553436279e-01 -5.089802145957946777e-01 7.172806560993194580e-02 1.663487255573272705e-01 -1.283226311206817627e-01 -2.812269628047943115e-01 3.733858466148376465e-02 -3.077881336212158203e-01 1.249689981341362000e-01 -1.794650703668594360e-01 1.120122075080871582e-01
3.714373335242271423e-02 3.226480260491371155e-02 3.762892782688140869e-01 -8.820617944002151489e-02 1.953507363796234131e-01 -7.452499866485595703e-02 -1.503720134496688843e-01 -2.298435270786285400e-01 3.373765945434570312e-02 4.051712155342102051e-02 -2.598585486412048340e-01 -3.415042757987976074e-01 1.875127553939819336e-01 -6.414180248975753784e-02 1.136250719428062439e-01 -1.895802281796932220e-02 -1.938387192785739899e-02 1.819489002227783203e-01 3.523319661617279053e-01 1.441303342580795288e-01 1.121592745184898376e-01 8.773086220026016235e-02 -1.966072618961334229e-01 -1.326827555894851685e-01 1.439558863639831543e-01 -8.524747937917709351e-02 -7.548739761114120483e-02 -2.224546521902084351e-01 -3.804540038108825684e-01 1.391096855513751507e-03 6.686564534902572632e-02 4.745520278811454773e-02
-9.381619840860366821e-02 1.323116272687911987e-01 -9.554986655712127686e-02 -2.438459992408752441e-01 -1.275678724050521851e-01 -1.726997047662734985e-01 6.018330156803131104e-02 2.382186651229858398e-01 -1.270148996263742447e-02 2.058719992637634277e-01 3.908720239996910095e-02 8.717485703527927399e-03 2.503054141998291016e-01 8.450295776128768921e-03 1.172657683491706848e-01 6.394793093204498291e-02 6.816624104976654053e-02 1.069149654358625412e-02 -2.212451696395874023e-01 3.203966319561004639e-01 -7.799959182739257812e-02 -5.938047915697097778e-02 -1.145530957728624344e-02 -5.192972719669342041e-02 -1.102406065911054611e-02 -5.325735211372375488e-01 1.190855428576469421e-01 -1.030812114477157593e-01 -3.128717541694641113e-01 1.950824558734893799e-01 2.212443202733993530e-01 1.079770401120185852e-01
-1.160552501678466797e-01 -1.550574302673339844e-01 -6.167727336287498474e-02 -7.904212176799774170e-02 -2.112247794866561890e-01 9.408774226903915405e-02 -1.098970919847488403e-01 -1.350128054618835449e-01 1.298772096633911133e-01 -2.288476936519145966e-02 1.111362949013710022e-01 -6.711867172271013260e-03 1.062400043010711670e-01 2.898678779602050781e-01 -3.786830231547355652e-02 1.060390546917915344e-01 3.314054012298583984e-02 -1.916809706017374992e-03 -1.011827439069747925e-01 1.689074747264385223e-02 1.255299448966979980e-01 2.218912094831466675e-01 -3.455841541290283203e-01 -7.931440323591232300e-02 2.425398379564285278e-01 -8.507492393255233765e-02 -4.073337316513061523e-01 1.154897548258304596e-02 -3.700233697891235352e-01 3.298764228820800781e-01 -1.589498370885848999e-01 1.594662964344024658e-01
-1.144035607576370239e-01 1.043589934706687927e-01 -5.163072049617767334e-02 2.767094075679779053e-01 -1.639586687088012695e-01 2.039235271513462067e-02 -2.630850970745086670e-01 1.128024607896804810e-02 2.798225283622741699e-01 -6.960690021514892578e-02 -1.534947752952575684e-01 -2.261137813329696655e-01 -5.474208295345306396e-02 1.854816228151321411e-01 1.751396358013153076e-01 1.028521209955215454e-01 1.077585071325302124e-01 1.320523470640182495e-01 1.681935228407382965e-02 3.454253971576690674e-01 -9.538848698139190674e-02 -8.664996922016143799e-02 -4.590971767902374268e-01 -1.757132560014724731e-01 1.979680061340332031e-01 -3.144232630729675293e-01 -6.296973675489425659e-02 -8.856598287820816040e-02 3.098688460886478424e-02 -4.884302988648414612e-02 -4.402882978320121765e-02 4.013562202453613281e-02
5.666010454297065735e-02 1.041474193334579468e-01 -5.205979105085134506e-03 -3.013931512832641602e-01 -8.020098507404327393e-02 -2.375178039073944092e-01 -6.663577258586883545e-02 1.042660027742385864e-01 -1.934868469834327698e-02 2.779742479324340820e-01 -1.637170165777206421e-01 -2.074364572763442993e-02 2.695266008377075195e-01 1.759823560714721680e-01 1.333550065755844116e-01 1.548075675964355469e-01 2.620248682796955109e-02 7.273539900779724121e-02 -3.464925289154052734e-01 4.359829127788543701e-01 1.036068331450223923e-02 -5.318443104624748230e-02 3.265716135501861572e-02 -9.467583149671554565e-02 -1.670087315142154694e-02 -3.553230464458465576e-01 1.522568315267562866e-01 -6.656038761138916016e-02 -2.069411724805831909e-01 7.122602313756942749e-02 8.899749815464019775e-02 1.662321835756301880e-01
3.911203145980834961e-02 2.291678488254547119e-01 -1.242018342018127441e-01 -2.939990460872650146e-01 -4.375585168600082397e-02 -1.854640990495681763e-01 7.650067657232284546e-02 -1.024555414915084839e-01 3.938463330268859863e-01 -6.890951842069625854e-02 -2.163832634687423706e-01 -6.164566799998283386e-02 1.510391533374786377e-01 1.658366806805133820e-02 -3.755440190434455872e-02 1.849601045250892639e-02 4.251603037118911743e-03 -1.926060318946838379e-01 -3.177602589130401611e-01 1.517585813999176025e-01 3.493539616465568542e-02 -1.292487829923629761e-01 -2.402044832706451416e-01 -1.844318658113479614e-01 1.900457292795181274e-01 5.727646406739950180e-03 -1.695740371942520142e-01 -2.230096608400344849e-01 -3.949032723903656006e-01 -7.868023216724395752e-02 -8.042377978563308716e-02 4.584346711635589600e-02
9.062139689922332764e-02 -1.586166620254516602e-01 -1.603705734014511108e-01 6.139759346842765808e-02 -2.705216407775878906e-01 -3.414051234722137451e-02 4.857454821467399597e-02 1.449478417634963989e-01 1.292019933462142944e-01 6.596657633781433105e-02 -3.995189666748046875e-01 2.087900489568710327e-01 -8.009749650955200195e-02 1.503737568855285645e-01 1.098929345607757568e-02 1.435223966836929321e-01 1.774815618991851807e-01 1.901061534881591797e-01 1.620865762233734131e-01 2.122355699539184570e-01 -3.569566458463668823e-02 -9.862145781517028809e-02 -2.028328180313110352e-01 -2.270337045192718506e-01 -3.003525920212268829e-02 -2.419179379940032959e-01 -2.852124571800231934e-01 -7.165043056011199951e-02 -9.302418678998947144e-02 2.905276417732238770e-01 -2.469091117382049561e-02 2.884524762630462646e-01
2.297891676425933838e-01 -1.191097199916839600e-01 1.755013465881347656e-01 -1.597464531660079956e-01 -1.846366524696350098e-01 4.821282997727394104e-02 -9.574017673730850220e-02 2.022360563278198242e-01 2.004748024046421051e-02 -9.674864262342453003e-02 -2.844532132148742676e-01 -2.266964912414550781e-01 2.567151784896850586e-01 -1.515985727310180664e-01 -1.449132263660430908e-01 1.246355101466178894e-01 -3.263123333454132080e-02 2.322281152009963989e-01 -2.152230888605117798e-01 -4.576470237225294113e-03 -1.035385057330131531e-01 1.526612490415573120e-01 -1.178866773843765259e-01 1.095281839370727539e-01 2.338896095752716064e-01 -2.386281192302703857e-01 -1.592490524053573608e-01 -2.556957006454467773e-01 -2.937183380126953125e-01 1.712485998868942261e-01 -1.876682490110397339e-01 9.090360254049301147e-02
1.522275805473327637e-01 1.801171898841857910e-01 -1.447551399469375610e-01 -3.568755462765693665e-02 3.668884336948394775e-01 -2.213965803384780884e-01 -4.822519794106483459e-02 -2.687230408191680908e-01 1.114053279161453247e-01 1.709622889757156372e-01 -2.351364493370056152e-01 -5.639943480491638184e-02 9.050060063600540161e-02 8.093193918466567993e-02 -5.697880405932664871e-04 1.623309701681137085e-01 5.640361458063125610e-02 3.558441698551177979e-01 -1.004733592271804810e-01 2.832676768302917480e-01 6.132704764604568481e-02 3.075951039791107178e-01 -1.603094637393951416e-01 9.966562688350677490e-02 1.243917718529701233e-01 -1.910705566406250000e-01 2.299137786030769348e-02 6.152024865150451660e-02 -3.172753453254699707e-01 3.570543974637985229e-02 1.013123765587806702e-01 -1.213174778968095779e-02
-1.548025310039520264e-01 2.522073984146118164e-01 -2.097906358540058136e-02 -4.154572486877441406e-01 -1.077962294220924377e-01 -2.528854608535766602e-01 1.159492507576942444e-01 5.393414944410324097e-02 3.252119123935699463e-01 2.512422800064086914e-01 -2.546241693198680878e-02 1.091392412781715393e-01 1.716838926076889038e-01 -1.424362808465957642e-01 -5.408542975783348083e-02 5.865243729203939438e-04 1.730231940746307373e-01 2.418633699417114258e-01 -1.985606551170349121e-01 8.601957559585571289e-02 8.996537327766418457e-02 -7.187668979167938232e-02 -2.774203121662139893e-01 8.442723006010055542e-02 5.239992216229438782e-02 -2.864218316972255707e-02 -1.765407621860504150e-01 -2.945383787155151367e-01 -1.271407934837043285e-03 1.919983029365539551e-01 4.512534290552139282e-02 1.425724923610687256e-01
4.973938222974538803e-03 -2.914916872978210449e-01 2.498060166835784912e-01 -2.337639480829238892e-01 5.324073880910873413e-02 -2.797904610633850098e-01 -1.033611409366130829e-02 -5.611331760883331299e-02 -1.772720217704772949e-01 4.263532906770706177e-02 -1.739309728145599365e-01 -9.439531713724136353e-02 4.555158317089080811e-02 -1.537382155656814575e-01 1.720938272774219513e-02 1.711591780185699463e-01 2.410461427643895149e-03 -4.816634580492973328e-02 -5.807749554514884949e-02 1.115035191178321838e-01 2.869549691677093506e-01 -2.424702942371368408e-01 -2.030763626098632812e-01 1.306712180376052856e-01 2.611205279827117920e-01 -9.234999865293502808e-02 -3.142133951187133789e-01 -1.449849456548690796e-01 -2.025874257087707520e-01 2.196316868066787720e-01 -1.014334484934806824e-01 2.688223719596862793e-01
5.270017310976982117e-02 7.000284641981124878e-02 -2.485857009887695312e-01 -2.289932519197463989e-01 -4.338960349559783936e-02 -3.414258956909179688e-01 -9.978069365024566650e-02 1.916764974594116211e-01 1.228377223014831543e-02 2.460123896598815918e-01 -1.929981857538223267e-01 -6.007878854870796204e-02 1.640790104866027832e-01 1.164206210523843765e-02 1.698942035436630249e-01 1.700994968414306641e-01 -2.235846221446990967e-01 5.150046572089195251e-02 8.468420058488845825e-02 1.657400429248809814e-01 -6.332366168498992920e-02 8.994834125041961670e-02 -2.739457786083221436e-01 -5.559100955724716187e-02 -5.756594613194465637e-02 -2.781353890895843506e-01 2.202338352799415588e-02 -3.470703959465026855e-01 -1.176972407847642899e-02 1.760077476501464844e-01 -1.466123759746551514e-01 3.079023063182830811e-01
6.336186081171035767e-02 -1.791583150625228882e-01 6.966418772935867310e-02 -4.332225620746612549e-01 -5.099826306104660034e-02 2.565688788890838623e-01 -2.079233378171920776e-01 4.151628166437149048e-02 -2.068338692188262939e-01 3.802045062184333801e-02 -3.216939568519592285e-01 -1.744923144578933716e-01 1.366258114576339722e-01 -1.149969771504402161e-01 -8.202600479125976562e-02 5.238168686628341675e-02 2.304475903511047363e-01 7.659836113452911377e-02 1.698074638843536377e-01 1.315021067857742310e-01 1.044031232595443726e-01 2.420185878872871399e-02 -1.863372027873992920e-01 -1.107615754008293152e-01 3.104291111230850220e-02 1.319788098335266113e-01 -7.215930521488189697e-02 -2.255034297704696655e-01 -3.645359277725219727e-01 1.149481162428855896e-01 -9.708558022975921631e-02 2.119034379720687866e-01
-3.252548277378082275e-01 -1.076205074787139893e-01 -9.071663022041320801e-02 -6.544955074787139893e-02 -3.812005817890167236e-01 -1.994237676262855530e-02 1.078780740499496460e-01 -4.584281146526336670e-02 1.017370745539665222e-01 7.979387789964675903e-02 -2.896685302257537842e-01 5.239174515008926392e-02 1.815082877874374390e-01 1.032055392861366272e-01 -2.033797353506088257e-01 6.221062038093805313e-03 4.952709376811981201e-02 2.674807906150817871e-01 -1.735346741043031216e-03 1.029148176312446594e-01 2.204752899706363678e-02 2.371122688055038452e-01 -1.701455004513263702e-02 -2.934118546545505524e-02 1.133326739072799683e-01 -2.950674891471862793e-01 -1.767300218343734741e-01 -2.584360539913177490e-01 -1.426569521427154541e-01 -1.421702802181243896e-01 2.567201554775238037e-01 2.746665477752685547e-01
-2.648554742336273193e-01 1.890720576047897339e-01 1.514741033315658569e-01 1.606062054634094238e-01 2.617161870002746582e-01 -6.723226606845855713e-02 1.102899760007858276e-01 1.145188361406326294e-01 -7.699384540319442749e-02 -1.477012483519501984e-05 -3.578997552394866943e-01 -1.864398419857025146e-01 1.089941188693046570e-01 -5.529796332120895386e-02 -1.812355406582355499e-02 1.684499531984329224e-02 2.644575433805584908e-03 1.305506676435470581e-01 -4.560381546616554260e-02 -7.768174260854721069e-02 1.196217164397239685e-01 -1.022394672036170959e-01 -2.370740175247192383e-01 -2.499822527170181274e-01 7.062315940856933594e-02 -4.661697894334793091e-02 -1.643891781568527222e-01 -2.708855271339416504e-01 -3.001464605331420898e-01 3.145452737808227539e-01 -1.112047061324119568e-01 2.918251752853393555e-01
5.438197404146194458e-02 -1.457162760198116302e-02 1.108326986432075500e-01 -1.859809607267379761e-01 -8.272024989128112793e-02 -8.067959547042846680e-02 6.574032455682754517e-02 -3.490693867206573486e-02 5.632538348436355591e-02 2.992182224988937378e-02 -2.566630542278289795e-01 -1.612197160720825195e-01 3.269632160663604736e-01 2.229655236005783081e-01 1.090045422315597534e-01 -4.943453148007392883e-02 1.128619164228439331e-01 -6.756450980901718140e-02 7.467649132013320923e-02 8.409667015075683594e-02 2.135330140590667725e-01 8.418030291795730591e-02 -2.176854163408279419e-01 -1.594950854778289795e-01 4.355651438236236572e-01 -8.547777682542800903e-02 -3.424873650074005127e-01 1.313803195953369141e-01 -2.923696339130401611e-01 2.479870766401290894e-01 -1.733210235834121704e-01 1.122460607439279556e-02
-3.373872041702270508e-01 -2.340780571103096008e-03 -8.652159571647644043e-02 -1.531230509281158447e-01 -1.923760958015918732e-02 -1.347242444753646851e-01 -4.857989400625228882e-02 6.822174787521362305e-02 5.316202342510223389e-02 1.229133531451225281e-01 -3.291652798652648926e-01 -1.236511766910552979e-01 3.833229094743728638e-02 1.820584833621978760e-01 1.804869920015335083e-01 2.588293850421905518e-01 -1.968292295932769775e-01 3.876641392707824707e-01 2.354929596185684204e-02 -1.949137263000011444e-02 -1.035582721233367920e-01 -1.021762713789939880e-01 -1.389391068369150162e-02 -5.071609281003475189e-03 4.088922142982482910e-01 -1.306721121072769165e-01 -5.031508952379226685e-02 -1.442674994468688965e-01 5.745858699083328247e-02 -1.017895117402076721e-01 -1.049906685948371887e-01 3.321134150028228760e-01
-1.414119824767112732e-02 -1.234552040696144104e-01 1.740364357829093933e-02 -7.424215972423553467e-02 -1.420233696699142456e-01 -2.191753834486007690e-01 -2.524870336055755615e-01 9.297288954257965088e-02 7.569409906864166260e-02 2.128413505852222443e-02 -2.093838900327682495e-01 8.466428518295288086e-02 1.921616941690444946e-01 2.331589758396148682e-01 1.804872006177902222e-01 2.641421556472778320e-02 2.975472994148731232e-02 1.644887179136276245e-01 -3.611142933368682861e-01 2.921610474586486816e-01 -1.068137511610984802e-01 -1.480866521596908569e-01 -1.023306176066398621e-01 -4.912194237112998962e-02 4.476291686296463013e-02 -4.458273649215698242e-01 -2.845220640301704407e-02 -1.185471005737781525e-02 7.133982330560684204e-02 2.317246496677398682e-01 1.262890249490737915e-01 3.000163733959197998e-01
5.216626450419425964e-02 -3.595002368092536926e-02 -1.796350181102752686e-01 -3.290208876132965088e-01 2.300327420234680176e-01 -5.510292947292327881e-02 -1.449808329343795776e-01 -3.078383579850196838e-02 1.072210147976875305e-01 2.447090893983840942e-01 -2.060098797082901001e-01 -2.100673019886016846e-01 1.457636356353759766e-01 -2.439813911914825439e-01 7.123243995010852814e-03 -2.827545404434204102e-01 9.400986880064010620e-02 -1.810680329799652100e-02 5.893857777118682861e-02 1.171244960278272629e-02 -2.268908172845840454e-01 -2.455197721719741821e-01 -6.237711757421493530e-02 1.804940551519393921e-01 2.895243465900421143e-02 -1.520617753267288208e-01 -1.997399777173995972e-01 -1.253761649131774902e-01 -3.640790879726409912e-01 3.011039085686206818e-02 6.277330964803695679e-02 2.843238115310668945e-01
-1.130177378654479980e-01 -2.242077589035034180e-01 -1.090587005019187927e-01 -7.115485519170761108e-02 -4.197967052459716797e-01 -8.433195203542709351e-02 1.161669846624135971e-02 -3.508601337671279907e-02 1.186991631984710693e-01 -1.037186384201049805e-01 -3.084189295768737793e-01 -1.315142512321472168e-01 4.277030006051063538e-02 2.466769963502883911e-01 -1.426164358854293823e-01 1.300892084836959839e-01 5.705847218632698059e-02 2.724858224391937256e-01 -5.761912465095520020e-02 -7.244949042797088623e-02 1.077187657356262207e-01 1.590532958507537842e-01 -1.083817258477210999e-01 -1.216714680194854736e-01 6.151500344276428223e-02 -3.537780940532684326e-01 -1.473494023084640503e-01 -4.087126627564430237e-02 1.985092647373676300e-02 -1.053498908877372742e-01 2.216456383466720581e-01 3.682628273963928223e-01
-1.607477813959121704e-01 -4.149770736694335938e-02 -8.917987346649169922e-03 -4.725974798202514648e-02 4.371020197868347168e-02 -5.429173633456230164e-02 -1.989025473594665527e-01 -5.146315321326255798e-02 2.934478223323822021e-01 -1.163048446178436279e-01 -2.270558923482894897e-01 -9.104648232460021973e-02 -1.972466707229614258e-01 2.081207334995269775e-01 1.900534331798553467e-01 2.365743964910507202e-01 -6.824357807636260986e-02 1.409901976585388184e-01 -3.760752975940704346e-01 2.035820484161376953e-01 2.823277413845062256e-01 2.085070870816707611e-02 -2.858865857124328613e-01 -5.408636853098869324e-02 1.547837853431701660e-01 1.941114962100982666e-01 -2.046681754291057587e-02 -3.179484233260154724e-02 -2.309849411249160767e-01 1.801846623420715332e-01 -6.693911552429199219e-02 2.523557841777801514e-01
-1.806471943855285645e-01 -3.995558246970176697e-02 1.026754602789878845e-01 -2.021931856870651245e-01 6.496475636959075928e-02 -3.549399673938751221e-01 -1.459974329918622971e-02 9.412215650081634521e-02 2.483516782522201538e-01 2.380848079919815063e-01 -7.990300655364990234e-02 -8.414024859666824341e-02 1.390204429626464844e-01 -1.063003391027450562e-01 -1.154595762491226196e-01 -8.130149915814399719e-03 -8.987006731331348419e-03 2.546433806419372559e-01 -1.203275620937347412e-01 -1.559093296527862549e-01 -6.370117771439254284e-04 1.752279102802276611e-01 -9.816960990428924561e-02 -3.912879228591918945e-01 2.903467789292335510e-02 -1.439080387353897095e-01 6.961285322904586792e-02 -1.069748997688293457e-01 -1.832800060510635376e-01 4.567676782608032227e-01 -7.984574884176254272e-02 -1.249623522162437439e-01
-2.009706012904644012e-02 4.434629902243614197e-02 -2.908299565315246582e-01 -1.590051501989364624e-01 1.010722741484642029e-01 -8.744272589683532715e-02 3.659574687480926514e-02 -3.119285404682159424e-01 2.929379940032958984e-01 -1.393315643072128296e-01 -3.032627888023853302e-02 -2.477991431951522827e-01 1.317455172538757324e-01 -6.651502847671508789e-02 6.712935119867324829e-02 -1.129624322056770325e-01 -3.988223895430564880e-02 8.408511430025100708e-02 -1.949206292629241943e-01 -1.583187133073806763e-01 -7.299361377954483032e-02 1.431620270013809204e-01 -3.989451527595520020e-01 -2.134303897619247437e-01 1.616320013999938965e-01 -4.243583381175994873e-01 -1.141936928033828735e-01 -5.644265934824943542e-02 -2.253193967044353485e-02 1.495647430419921875e-01 -1.306051760911941528e-01 -6.881726905703544617e-03
-1.013604700565338135e-01 1.057734154164791107e-02 5.378705635666847229e-02 -3.137428313493728638e-02 -9.998120367527008057e-02 -1.295218765735626221e-01 -4.954046383500099182e-02 -2.153331935405731201e-01 -3.112014755606651306e-02 9.277339279651641846e-02 -3.621598184108734131e-01 -3.694348335266113281e-01 3.202768862247467041e-01 1.245530396699905396e-01 -5.131519213318824768e-02 5.551516264677047729e-02 -1.855976134538650513e-02 -4.625564068555831909e-02 -2.988510299474000931e-03 1.019423678517341614e-01 3.053380250930786133e-01 1.074772477149963379e-01 -1.055930554866790771e-01 -1.756412088871002197e-01 3.883665204048156738e-01 -2.026671320199966431e-01 -2.077873796224594116e-01 5.305489152669906616e-02 -1.407946348190307617e-01 2.781954109668731689e-01 -8.419131487607955933e-02 8.517184108495712280e-02
3.092122031375765800e-03 2.337208837270736694e-01 -1.038995236158370972e-01 -2.525126636028289795e-01 5.317819118499755859e-02 -2.344653941690921783e-02 -2.218542993068695068e-01 -1.409114152193069458e-02 1.895493012852966785e-03 -6.783612817525863647e-02 -2.136923521757125854e-01 3.960085660219192505e-02 -1.201015338301658630e-01 -1.888684630393981934e-01 1.024499461054801941e-01 1.469966173171997070e-01 -6.090700626373291016e-02 2.115327715873718262e-01 -8.678083866834640503e-02 3.756585121154785156e-01 2.242511808872222900e-01 -3.229462727904319763e-02 6.919606123119592667e-03 -1.068576052784919739e-01 2.937492132186889648e-01 -3.964509963989257812e-01 -1.547628492116928101e-01 -3.606596291065216064e-01 -9.849534183740615845e-02 -1.164769474416971207e-02 1.293831467628479004e-01 2.056909492239356041e-03
4.040163010358810425e-02 -7.417082041501998901e-02 2.387704700231552124e-01 -4.576606675982475281e-02 -5.382542312145233154e-02 -1.960208863019943237e-01 -1.355973780155181885e-01 -9.437922388315200806e-02 -5.116078257560729980e-02 2.310278080403804779e-02 -3.159755170345306396e-01 -3.456508517265319824e-01 1.090659201145172119e-02 -6.941449642181396484e-02 -1.792269349098205566e-01 1.411197613924741745e-02 1.337494105100631714e-01 -3.045236691832542419e-03 1.808220744132995605e-01 2.506202086806297302e-02 2.962716519832611084e-01 9.135012328624725342e-02 -8.031306415796279907e-02 2.191866785287857056e-01 1.876211315393447876e-01 -3.318599462509155273e-01 -3.010139763355255127e-01 -9.823090583086013794e-02 -2.601571977138519287e-01 1.432757228612899780e-01 -7.157733663916587830e-03 2.640646100044250488e-01
-6.799814105033874512e-02 -2.696263790130615234e-01 6.560658663511276245e-02 -5.139904469251632690e-02 1.596480607986450195e-01 -2.027140557765960693e-01 -1.066667512059211731e-01 5.839343066327273846e-04 1.511031202971935272e-02 1.694386750459671021e-01 3.445579484105110168e-02 -2.628454566001892090e-01 1.014464125037193298e-01 4.264238104224205017e-02 1.590809673070907593e-01 2.405794262886047363e-01 2.052720040082931519e-01 4.687595963478088379e-01 -2.812998294830322266e-01 -5.080183222889900208e-02 -1.406505610793828964e-02 -4.686670005321502686e-02 8.297305554151535034e-02 -3.220452666282653809e-01 -9.582259505987167358e-02 -1.656144112348556519e-01 -8.529150485992431641e-02 1.077803000807762146e-01 -2.652539014816284180e-01 1.217987462878227234e-01 2.031585276126861572e-01 6.871464848518371582e-02
-1.586776375770568848e-01 1.544608175754547119e-01 8.224403485655784607e-03 -1.294096857309341431e-01 5.634501203894615173e-02 -2.186678200960159302e-01 -2.256033867597579956e-01 -9.156225249171257019e-03 1.129588112235069275e-01 5.954440217465162277e-03 -9.490463882684707642e-02 -3.908105660229921341e-03 3.109448850154876709e-01 1.038616001605987549e-01 4.540832638740539551e-01 -5.898641422390937805e-02 -1.112890988588333130e-01 4.148280322551727295e-01 8.386009931564331055e-02 2.664683163166046143e-01 -4.570864140987396240e-02 9.178449958562850952e-02 -3.127611875534057617e-01 7.273788750171661377e-02 2.221241742372512817e-01 -1.101767942309379578e-01 -6.578433513641357422e-02 4.982240125536918640e-02 -1.609925031661987305e-01 -2.991849929094314575e-02 1.018656641244888306e-01 1.077390089631080627e-01
-1.936558634042739868e-02 -3.492294624447822571e-02 -6.603303551673889160e-02 -1.978688687086105347e-01 4.849920514971017838e-03 -1.816105693578720093e-01 -2.153984643518924713e-02 1.774325734004378319e-03 1.172682121396064758e-01 2.371681779623031616e-01 -1.736746579408645630e-01 -3.188377246260643005e-02 2.781376838684082031e-01 -1.521965488791465759e-02 3.330718576908111572e-01 2.205888479948043823e-01 1.172731816768646240e-01 2.583842575550079346e-01 -6.532564014196395874e-02 -4.071580991148948669e-02 1.447412967681884766e-01 -2.144267559051513672e-01 9.621542692184448242e-02 -9.510269016027450562e-02 8.758992701768875122e-02 -3.802381753921508789e-01 1.706750541925430298e-01 -7.227236870676279068e-03 -2.775956876575946808e-02 4.230610430240631104e-01 1.629896163940429688e-01 1.537135839462280273e-01
-4.447156097739934921e-04 -5.059139057993888855e-02 1.581845805048942566e-02 2.141338214278221130e-02 6.636851280927658081e-02 1.765969842672348022e-01 -7.138764858245849609e-02 -3.794121369719505310e-02 -1.253489255905151367e-01 1.816372722387313843e-01 5.427685752511024475e-02 4.920441284775733948e-02 1.471485495567321777e-01 1.491001844406127930e-01 3.668701509013772011e-03 -9.532899409532546997e-02 1.461553871631622314e-01 3.659189939498901367e-01 8.724492974579334259e-03 2.662335932254791260e-01 -8.816587179899215698e-02 -1.215677559375762939e-01 -1.129082664847373962e-01 7.562176138162612915e-02 3.107817173004150391e-01 -5.274591445922851562e-01 6.055266037583351135e-02 -2.637965083122253418e-01 -3.010765612125396729e-01 -2.305756695568561554e-02 -6.510624662041664124e-03 2.025839090347290039e-01
9.269490838050842285e-02 1.628882735967636108e-01 -3.272538483142852783e-01 -3.639657199382781982e-01 -8.647208660840988159e-02 -3.414496481418609619e-01 -8.858706057071685791e-02 -8.347956091165542603e-02 1.862690299749374390e-01 -3.220707178115844727e-02 -2.278164029121398926e-01 6.745900213718414307e-02 1.056478396058082581e-01 4.218000546097755432e-02 -2.457321248948574066e-02 -8.364116773009300232e-03 -7.994727045297622681e-02 3.968263864517211914e-01 -7.850322872400283813e-02 1.835884600877761841e-01 8.174600452184677124e-02 -1.482320725917816162e-01 2.692528627812862396e-02 -3.638748452067375183e-02 1.113961562514305115e-01 -4.025877919048070908e-03 1.559423189610242844e-02 -2.789041996002197266e-01 -1.580294072628021240e-01 3.467553257942199707e-01 -3.654957190155982971e-02 9.586182981729507446e-02
-2.615210115909576416e-01 5.012783780694007874e-02 -1.471355706453323364e-01 -1.781271845102310181e-01 -2.461450174450874329e-02 -2.188036739826202393e-01 -1.272859573364257812e-01 1.204983517527580261e-02 2.534085214138031006e-01 -1.140263862907886505e-02 -1.262449026107788086e-01 1.291307806968688965e-01 1.949649006128311157e-01 1.096912026405334473e-01 1.304892152547836304e-01 -9.809426963329315186e-02 3.148711323738098145e-01 1.323169916868209839e-01 -1.070895791053771973e-01 2.998882532119750977e-01 3.201028108596801758e-01 7.994146645069122314e-02 4.669363796710968018e-02 6.459239870309829712e-02 1.144372224807739258e-01 -3.761429190635681152e-01 -1.995814740657806396e-01 1.632580719888210297e-02 -1.709524244070053101e-01 -1.267138272523880005e-01 9.383767098188400269e-02 2.349664121866226196e-01
-3.410014808177947998e-01 -1.331728547811508179e-01 8.361614495515823364e-02 -6.148853525519371033e-02 -4.050409048795700073e-02 -2.319639362394809723e-02 8.364000916481018066e-02 -2.068991810083389282e-01 1.537574380636215210e-01 2.266695052385330200e-01 -7.789444178342819214e-02 -3.160932064056396484e-01 5.154709890484809875e-02 -1.602181047201156616e-01 -1.158080324530601501e-01 -1.044887229800224304e-01 2.904002964496612549e-01 8.318243781104683876e-04 -2.702035307884216309e-01 1.022844314575195312e-01 -1.055040583014488220e-01 2.093444466590881348e-01 -1.494223475456237793e-01 -1.282182335853576660e-01 9.674832969903945923e-02 -3.237675726413726807e-01 -1.655789762735366821e-01 -5.995530635118484497e-02 -3.570567667484283447e-01 -6.526614725589752197e-02 -7.408887892961502075e-02 -1.600196510553359985e-01
-1.271169632673263550e-01 -1.086885184049606323e-01 5.545602366328239441e-02 -2.579145431518554688e-01 -1.605872958898544312e-01 -2.373455613851547241e-01 -6.209032982587814331e-02 -2.773074209690093994e-01 1.417486090213060379e-02 -2.181912586092948914e-02 -1.599340736865997314e-01 1.261252015829086304e-01 -1.840242892503738403e-01 -4.386563599109649658e-02 2.770678400993347168e-01 -3.868617583066225052e-03 2.317443341016769409e-01 -1.013800352811813354e-01 -3.375283181667327881e-01 3.848460316658020020e-02 1.175062451511621475e-02 -1.966077387332916260e-01 -2.308183312416076660e-01 8.512858301401138306e-02 -2.206626161932945251e-02 -3.239247798919677734e-01 -2.623927593231201172e-01 -9.635971486568450928e-02 -6.685748696327209473e-02 6.914314627647399902e-02 3.542407229542732239e-02 3.347558677196502686e-01
3.704374656081199646e-02 -1.582460254430770874e-01 2.614683508872985840e-01 -1.927017867565155029e-01 -9.883531183004379272e-02 3.086042590439319611e-02 -7.318145781755447388e-02 -2.508335455786436796e-04 1.725207865238189697e-01 -8.721022307872772217e-02 -2.393271178007125854e-01 -1.372016817331314087e-01 3.888582438230514526e-02 3.845083341002464294e-02 -1.051796153187751770e-01 2.409277111291885376e-01 -1.525649875402450562e-01 2.853230237960815430e-01 -2.993229404091835022e-02 3.353095054626464844e-02 -8.626234531402587891e-02 -1.101300306618213654e-02 -4.837659746408462524e-02 1.479324698448181152e-01 3.387906849384307861e-01 -5.047781020402908325e-02 -2.952314019203186035e-01 -3.775301575660705566e-01 -6.448721885681152344e-02 3.288327455520629883e-01 -6.389773637056350708e-02 2.540807723999023438e-01
-1.453852374106645584e-02 1.085023209452629089e-01 -6.531884521245956421e-02 -2.516663372516632080e-01 -2.492817342281341553e-01 -3.172304630279541016e-01 -3.019845783710479736e-01 -1.288726925849914551e-01 1.142266765236854553e-01 -6.351020187139511108e-02 -5.282352492213249207e-02 1.076575592160224915e-01 -1.890152841806411743e-01 7.399632036685943604e-02 1.114605441689491272e-01 3.935105050913989544e-04 1.880047917366027832e-01 -4.920870810747146606e-02 -3.506549000740051270e-01 1.871568560600280762e-01 -2.610967680811882019e-02 -1.991529911756515503e-01 -2.432177364826202393e-01 5.454805865883827209e-02 -1.424585580825805664e-01 -2.190349847078323364e-01 -1.253177821636199951e-01 -2.321375161409378052e-01 -1.962446719408035278e-01 1.285530030727386475e-01 5.355378240346908569e-02 2.659880518913269043e-01
-6.426788121461868286e-02 1.266017556190490723e-01 -9.159836173057556152e-02 -2.646368145942687988e-01 -8.092572540044784546e-02 -2.623653709888458252e-01 -4.238268360495567322e-02 5.503647029399871826e-02 1.239923909306526184e-01 2.959953546524047852e-01 -1.585875302553176880e-01 -9.445888549089431763e-02 1.840643435716629028e-01 -4.950938001275062561e-02 3.192556798458099365e-01 1.473153680562973022e-01 -1.948623917996883392e-02 7.530590146780014038e-02 -1.690696030855178833e-01 1.655153781175613403e-01 -9.848463535308837891e-02 -2.218965739011764526e-01 -3.321793302893638611e-02 -1.790497899055480957e-01 -3.922516480088233948e-02 -2.893983125686645508e-01 1.882658451795578003e-01 -3.038197197020053864e-02 -2.089602798223495483e-01 2.519966661930084229e-01 5.321370437741279602e-02 3.720300495624542236e-01
-1.495655477046966553e-01 9.144716709852218628e-02 -8.643548935651779175e-02 -2.331714928150177002e-01 -2.943088114261627197e-02 -1.340864747762680054e-01 -5.752997472882270813e-02 -2.478721886873245239e-01 7.884056866168975830e-02 2.412539720535278320e-02 -4.760897159576416016e-01 -2.446577697992324829e-01 -2.212106995284557343e-02 -2.057453617453575134e-02 9.358692914247512817e-02 7.753825932741165161e-02 -1.239011809229850769e-02 1.640279032289981842e-02 9.070581942796707153e-02 -1.064211949706077576e-01 2.063109427690505981e-01 5.791990458965301514e-02 -1.864764243364334106e-01 -1.701860427856445312e-01 3.066219985485076904e-01 -3.836771473288536072e-02 -4.452322721481323242e-01 1.496082097291946411e-01 -1.971751600503921509e-01 1.236900314688682556e-01 -7.308378815650939941e-02 9.786996245384216309e-02
-1.416966039687395096e-02 -6.579937785863876343e-02 -1.998888850212097168e-01 -2.894169390201568604e-01 9.352241456508636475e-02 1.103308498859405518e-01 -1.656106263399124146e-01 -6.041439250111579895e-02 1.428287029266357422e-01 1.186576336622238159e-01 -3.350196406245231628e-02 -1.629621954634785652e-03 3.015042841434478760e-01 5.117200687527656555e-02 -8.200155198574066162e-02 6.866432726383209229e-02 2.574570775032043457e-01 2.337414473295211792e-01 -1.076789423823356628e-01 2.403180003166198730e-01 -7.505182921886444092e-02 -8.880770206451416016e-02 -2.822155058383941650e-01 -4.162372648715972900e-01 -1.218736842274665833e-01 -2.592843174934387207e-01 4.859308898448944092e-02 -9.296833723783493042e-02 -2.989698648452758789e-01 -8.964505046606063843e-02 1.611342430114746094e-01 7.767797261476516724e-02
8.421604335308074951e-02 5.553201958537101746e-02 -8.615719527006149292e-02 -3.051017522811889648e-01 -1.129823327064514160e-01 -4.683584868907928467e-01 -6.109888851642608643e-02 8.066175878047943115e-02 6.545026600360870361e-02 3.729663193225860596e-01 5.015088245272636414e-02 -1.089075133204460144e-01 4.447391927242279053e-01 1.651011705398559570e-01 2.029339969158172607e-02 4.585234448313713074e-02 -6.053059548139572144e-02 1.266996264457702637e-01 -5.237781628966331482e-02 2.548778355121612549e-01 -3.291079774498939514e-02 1.169301755726337433e-02 -1.862627570517361164e-03 -1.422326825559139252e-02 4.758054763078689575e-02 -2.287139147520065308e-01 7.243251800537109375e-02 -1.551651507616043091e-01 -1.592388302087783813e-01 1.248947009444236755e-01 -5.823225155472755432e-02 2.110179066658020020e-01
-3.160719871520996094e-01 -5.511515960097312927e-02 9.508656710386276245e-02 -4.139664769172668457e-02 2.592265903949737549e-01 9.484352916479110718e-02 2.230667695403099060e-02 3.760313615202903748e-02 1.486969143152236938e-01 3.775074183940887451e-01 -2.074338048696517944e-01 -1.518402844667434692e-01 1.499209254980087280e-01 2.154712677001953125e-01 1.666566878557205200e-01 -1.508893668651580811e-01 -1.136856339871883392e-02 1.888699531555175781e-01 -5.410794168710708618e-02 2.016585469245910645e-01 -1.428109854459762573e-01 -1.545433998107910156e-01 8.460458368062973022e-02 -5.610454827547073364e-02 2.795610018074512482e-02 -8.159530907869338989e-02 -1.552708595991134644e-01 -2.347357869148254395e-01 -3.976952135562896729e-01 2.741002440452575684e-01 2.523613721132278442e-02 -5.907281860709190369e-02
-2.266592085361480713e-01 2.181764692068099976e-01 -1.778151392936706543e-01 -1.050141751766204834e-01 -7.654356211423873901e-02 -2.114804089069366455e-01 -1.181038096547126770e-02 7.076328247785568237e-02 1.419218350201845169e-02 2.544435113668441772e-02 -1.541435122489929199e-01 5.330453068017959595e-02 1.098015531897544861e-01 -1.280604302883148193e-01 2.374041676521301270e-01 6.873000413179397583e-03 -1.534035950899124146e-01 2.009702771902084351e-01 4.023021087050437927e-02 1.678012907505035400e-01 2.469982951879501343e-01 -1.533302962779998779e-01 8.325930684804916382e-02 3.550358489155769348e-02 2.834185361862182617e-01 -4.475486278533935547e-01 -2.168220132589340210e-01 -2.807482481002807617e-01 -1.971003562211990356e-01 -9.732474386692047119e-02 -1.237803176045417786e-01 1.839201152324676514e-01
1.250150501728057861e-01 -6.372921168804168701e-02 2.873909473419189453e-01 -3.434007521718740463e-03 9.160510450601577759e-02 -2.599969804286956787e-01 -1.196346357464790344e-01 -2.276451289653778076e-01 1.875534281134605408e-02 1.803625375032424927e-01 -2.919821143150329590e-01 -3.417682051658630371e-01 9.274931997060775757e-02 -5.992931779474020004e-03 -8.527204394340515137e-02 1.506813522428274155e-02 9.064380079507827759e-02 -1.435495913028717041e-02 2.342739850282669067e-01 1.215374395251274109e-01 2.568328082561492920e-01 7.655616104602813721e-02 -3.090961873531341553e-01 5.713986605405807495e-02 2.021080255508422852e-01 -2.861418128013610840e-01 -1.540725529193878174e-01 -1.527729928493499756e-01 -1.215222850441932678e-01 2.019861340522766113e-01 1.968521438539028168e-02 1.733147799968719482e-01
7.983576506376266479e-02 1.227583922445774078e-02 -9.352888166904449463e-02 -3.133542090654373169e-02 -1.079954206943511963e-01 6.146730855107307434e-02 -3.230350017547607422e-01 1.243638843297958374e-01 2.224170975387096405e-02 2.629475295543670654e-01 -9.142443537712097168e-02 -7.687095087021589279e-03 -1.846199855208396912e-02 1.726025491952896118e-01 1.405092030763626099e-01 -3.345955610275268555e-01 -1.472002118825912476e-01 3.184301853179931641e-01 -2.545661330223083496e-01 2.306500077247619629e-02 1.074546054005622864e-01 3.131233900785446167e-02 -1.167697012424468994e-01 -1.192219033837318420e-01 7.920110970735549927e-02 -2.132628709077835083e-01 -3.076771795749664307e-01 8.102374523878097534e-02 -4.406864047050476074e-01 4.906212165951728821e-02 -1.726352870464324951e-01 2.067881450057029724e-02
-8.243654668331146240e-02 1.889542341232299805e-01 3.875017538666725159e-02 6.444566696882247925e-02 4.572814702987670898e-02 9.796707332134246826e-02 -1.355549842119216919e-01 -7.547026127576828003e-02 3.294155597686767578e-01 5.709953233599662781e-02 -3.582623228430747986e-02 -3.703681286424398422e-03 -3.011748790740966797e-01 -8.689872920513153076e-02 1.578608602285385132e-01 1.872845441102981567e-01 1.105578616261482239e-03 2.110121995210647583e-01 -3.721601963043212891e-01 1.054892987012863159e-01 4.194664210081100464e-02 2.268198505043983459e-02 -3.493473529815673828e-01 -3.012810274958610535e-02 3.673605248332023621e-02 -3.697046041488647461e-01 -2.409123182296752930e-01 -2.160430252552032471e-01 -1.065595522522926331e-01 8.469071984291076660e-02 2.453850060701370239e-01 6.237978115677833557e-02
7.420026510953903198e-02 -1.366339158266782761e-02 2.062221914529800415e-01 -1.648978590965270996e-01 -3.399201110005378723e-02 -2.481201291084289551e-01 1.020166873931884766e-01 -2.064386308193206787e-01 -1.601648628711700439e-01 6.865773350000381470e-02 -2.477639168500900269e-01 -2.695416510105133057e-01 2.876961231231689453e-01 4.341724887490272522e-02 -1.075365245342254639e-01 1.648934744298458099e-02 1.284216940402984619e-01 -1.420027017593383789e-01 7.789292186498641968e-02 2.335089445114135742e-01 1.302635818719863892e-01 -3.066309494897723198e-03 -8.906273543834686279e-02 7.459416240453720093e-02 3.021870851516723633e-01 -1.111694127321243286e-01 -2.337444126605987549e-01 -1.954936385154724121e-01 -3.559602797031402588e-01 2.945830821990966797e-01 -5.257736891508102417e-02 8.627007156610488892e-02
1.014523208141326904e-02 -1.029309257864952087e-01 9.657137095928192139e-02 -1.185633987188339233e-01 1.171876713633537292e-01 -1.688410341739654541e-01 -5.130409076809883118e-02 -2.407853156328201294e-01 -8.216463029384613037e-03 1.897524148225784302e-01 -8.090738952159881592e-02 -4.691499769687652588e-01 4.178427159786224365e-02 9.101986885070800781e-02 1.004829481244087219e-01 -2.635631263256072998e-01 1.574851572513580322e-01 2.699320018291473389e-01 7.216154783964157104e-02 -1.241260543465614319e-01 1.217724457383155823e-01 -4.222273454070091248e-02 -3.338675796985626221e-01 -5.621341243386268616e-02 -1.259564608335494995e-01 -1.059533432126045227e-01 -3.219551444053649902e-01 -7.293567806482315063e-02 -2.530082464218139648e-01 1.111911237239837646e-01 1.329189091920852661e-01 1.764284223318099976e-01
-1.188680231571197510e-01 -4.068472981452941895e-02 3.973515331745147705e-02 -7.470775395631790161e-02 6.734048575162887573e-02 2.514328658580780029e-01 7.385507225990295410e-02 -1.265678405761718750e-01 2.082525938749313354e-01 3.128717839717864990e-01 -2.645415067672729492e-01 -1.712843328714370728e-01 -1.060501951724290848e-02 2.727578282356262207e-01 2.462930530309677124e-01 -4.238019138574600220e-02 1.516360342502593994e-01 9.624569118022918701e-02 -1.261392086744308472e-01 4.338335245847702026e-02 -9.318842738866806030e-02 -2.030699998140335083e-01 -9.514774382114410400e-02 6.813921034336090088e-02 5.909068882465362549e-02 -2.433450892567634583e-02 -5.411264672875404358e-02 -2.452981770038604736e-01 -4.134537875652313232e-01 3.928096294403076172e-01 -5.318744480609893799e-02 -3.688649833202362061e-02
-1.573266983032226562e-01 -1.636696793138980865e-02 2.194519713521003723e-02 -1.048646271228790283e-01 3.233054578304290771e-01 -1.054694131016731262e-01 -4.622533917427062988e-02 1.487232837826013565e-02 2.461688220500946045e-02 2.415620535612106323e-01 -6.485291570425033569e-02 -4.672650396823883057e-01 6.795410066843032837e-02 5.819009616971015930e-02 5.598431453108787537e-03 -2.329348921775817871e-01 1.191591247916221619e-01 5.324266850948333740e-02 -5.809052661061286926e-02 1.714334636926651001e-01 -1.213427707552909851e-01 -1.764440387487411499e-01 -1.306752860546112061e-01 -1.907839998602867126e-02 3.703520819544792175e-02 -1.491410732269287109e-01 -4.724016413092613220e-02 -2.713038921356201172e-01 -1.304622143507003784e-01 4.251790642738342285e-01 -2.700114548206329346e-01 1.358290910720825195e-01
7.393892854452133179e-02 -9.732183814048767090e-02 -1.257811486721038818e-01 -2.436919137835502625e-02 -1.127942800521850586e-01 1.181357055902481079e-01 -3.562611714005470276e-02 9.670700132846832275e-02 1.718619763851165771e-01 -1.474100165069103241e-02 1.695958524942398071e-01 -6.547547876834869385e-02 2.153346538543701172e-01 1.158921122550964355e-01 -7.210398465394973755e-02 -1.691463440656661987e-01 1.146873161196708679e-01 3.511281907558441162e-01 -2.317393720149993896e-01 2.071184962987899780e-01 5.095541104674339294e-02 2.866633236408233643e-01 -2.755107916891574860e-02 -1.737264990806579590e-01 2.741060853004455566e-01 -3.945292234420776367e-01 -1.235889941453933716e-01 -1.547924429178237915e-01 -3.211110234260559082e-01 1.697324663400650024e-01 1.547476947307586670e-01 -1.689650118350982666e-02
7.628031820058822632e-02 -1.058668792247772217e-01 -2.516573965549468994e-01 -1.174911484122276306e-01 -1.615035980939865112e-01 -2.823803126811981201e-01 -3.279115557670593262e-01 -1.094302833080291748e-01 6.538701243698596954e-03 3.351423144340515137e-02 -1.702861301600933075e-02 -6.507728993892669678e-02 4.478236660361289978e-02 -1.279414147138595581e-01 2.823878526687622070e-01 2.026627957820892334e-01 1.067257076501846313e-01 4.538291692733764648e-02 -1.325348764657974243e-02 1.220214832574129105e-02 3.225508034229278564e-01 -1.890392899513244629e-01 -5.940453335642814636e-02 9.246451407670974731e-02 2.060842514038085938e-01 -2.667565345764160156e-01 -1.036376059055328369e-01 1.400937288999557495e-01 -2.309130430221557617e-01 3.667759001255035400e-01 6.100469827651977539e-02 1.855869740247726440e-01
2.007506787776947021e-01 -2.776242494583129883e-01 2.780746854841709137e-02 -5.973008647561073303e-02 9.027487784624099731e-02 -1.824284531176090240e-02 1.699621081352233887e-01 -2.047651410102844238e-01 5.158130452036857605e-02 8.570016920566558838e-02 -1.423235237598419189e-01 -1.216402500867843628e-01 1.145385578274726868e-01 -7.201751321554183960e-02 1.853745281696319580e-01 3.698169440031051636e-02 9.860893338918685913e-02 3.364956378936767578e-01 1.849197149276733398e-01 -1.784182488918304443e-01 1.289912611246109009e-01 -8.605834841728210449e-02 -2.487545758485794067e-01 -1.889267712831497192e-01 3.090063631534576416e-01 -2.553108930587768555e-01 -2.272024601697921753e-01 -3.749063611030578613e-01 -2.833747863769531250e-02 -1.409715116024017334e-01 1.250405758619308472e-01 1.168596465140581131e-02
-2.293358847964555025e-04 -5.653813108801841736e-02 -1.019526720046997070e-01 -2.500664889812469482e-01 7.001468539237976074e-02 -1.987083852291107178e-01 1.820216774940490723e-01 3.703971207141876221e-02 3.477376103401184082e-01 4.222659766674041748e-02 -3.299807310104370117e-01 -2.098355442285537720e-02 -1.011261790990829468e-01 1.661700904369354248e-01 2.915935963392257690e-02 1.027229726314544678e-01 -6.932640820741653442e-02 -8.857231587171554565e-02 -2.290951758623123169e-01 3.496374562382698059e-02 -3.609746694564819336e-01 1.325173527002334595e-01 -2.156911939382553101e-01 -4.924249276518821716e-02 1.215872243046760559e-01 -1.244202069938182831e-02 -1.521096974611282349e-01 -3.866600394248962402e-01 -2.524903416633605957e-01 2.157095819711685181e-01 -5.137166008353233337e-02 -6.284413393586874008e-03
-1.552946213632822037e-02 -1.157494038343429565e-01 2.168223410844802856e-01 3.407314419746398926e-02 -4.406888410449028015e-02 -3.081393241882324219e-01 -5.183077882975339890e-03 -1.120390444993972778e-01 -7.518188655376434326e-02 1.779805682599544525e-02 -3.363066315650939941e-01 -3.788644969463348389e-01 5.292736366391181946e-02 -9.997404366731643677e-02 -1.419401168823242188e-01 6.963430345058441162e-02 1.127031967043876648e-01 6.272906810045242310e-02 2.485282272100448608e-01 -3.320376202464103699e-02 2.316921949386596680e-01 9.232304990291595459e-02 -2.040852755308151245e-01 1.628001034259796143e-01 1.290362924337387085e-01 -3.938419222831726074e-01 -1.721809208393096924e-01 3.950436785817146301e-02 -2.632733285427093506e-01 1.001239567995071411e-01 3.613686561584472656e-02 1.866482794284820557e-01
5.217007827013731003e-03 -3.045269520953297615e-03 1.555445492267608643e-01 -3.250391185283660889e-01 5.261603742837905884e-02 -9.817328304052352905e-02 1.478931903839111328e-01 1.056435108184814453e-01 -1.051021218299865723e-01 3.439427912235260010e-01 -5.937404930591583252e-02 -1.633032560348510742e-01 -7.193306088447570801e-02 1.719728708267211914e-01 2.320746630430221558e-01 1.208434626460075378e-01 2.363244257867336273e-02 1.884320676326751709e-01 2.082212269306182861e-01 4.023754969239234924e-02 -2.939138747751712799e-02 -1.801881641149520874e-01 -2.636215090751647949e-01 1.724621653556823730e-01 2.382306754589080811e-01 -3.016514480113983154e-01 4.372156038880348206e-02 -3.008522652089595795e-02 -3.242085278034210205e-01 1.512133181095123291e-01 -1.357195079326629639e-01 2.266287803649902344e-01
-2.801752388477325439e-01 4.399389401078224182e-02 -1.640533804893493652e-01 -1.587336063385009766e-01 1.048803403973579407e-01 -1.193317770957946777e-01 -8.028498291969299316e-02 -2.052253484725952148e-01 9.032155573368072510e-02 1.140221953392028809e-03 -6.470936536788940430e-02 -8.453899621963500977e-02 -1.648287326097488403e-01 3.533361852169036865e-01 2.387850284576416016e-01 1.297076940536499023e-01 2.187777906656265259e-01 1.369559615850448608e-01 -6.319431960582733154e-02 5.796835198998451233e-02 -2.929942607879638672e-01 1.912295520305633545e-01 -1.243742555379867554e-01 9.950148314237594604e-02 -3.616866096854209900e-02 -2.708282172679901123e-01 -2.598535716533660889e-01 -3.408777117729187012e-01 -3.588648047298192978e-03 1.790143698453903198e-01 -1.668369024991989136e-01 9.095480293035507202e-02
-8.316170424222946167e-02 -2.151724845170974731e-01 -1.315958146005868912e-02 1.996309868991374969e-02 1.344231665134429932e-01 -1.691926643252372742e-02 5.316141620278358459e-02 -5.038908496499061584e-02 5.832081288099288940e-02 1.442171931266784668e-01 5.297537520527839661e-02 -3.573227226734161377e-01 2.844465672969818115e-01 5.893030390143394470e-02 -3.474143892526626587e-02 5.119280144572257996e-02 6.398594379425048828e-02 1.046786084771156311e-01 -3.139415681362152100e-01 2.043563174083828926e-03 3.397330045700073242e-01 -7.815974764525890350e-03 8.774306625127792358e-03 6.580825895071029663e-02 2.461998611688613892e-01 -3.669297099113464355e-01 -1.488650888204574585e-01 -1.958215832710266113e-01 -4.289253354072570801e-01 -7.897476106882095337e-02 7.170792669057846069e-03 8.331890217959880829e-03
1.018184050917625427e-01 2.455781958997249603e-02 5.197416990995407104e-02 -3.678693473339080811e-01 -5.485462024807929993e-04 -3.174234330654144287e-01 -2.061768770217895508e-01 -1.659408360719680786e-01 7.427413761615753174e-02 1.973354816436767578e-01 -6.461386382579803467e-02 -1.617777347564697266e-01 4.448970854282379150e-01 2.226030826568603516e-01 -6.602354347705841064e-02 7.427937537431716919e-02 5.076407454907894135e-03 1.334419697523117065e-01 1.046023368835449219e-01 1.554152518510818481e-01 -1.529210209846496582e-01 2.283642534166574478e-03 -8.982752449810504913e-03 4.703035950660705566e-02 8.070578426122665405e-02 -2.338306605815887451e-01 -1.451558992266654968e-02 -3.059982657432556152e-01 5.802088230848312378e-02 1.553630679845809937e-01 -1.416166722774505615e-01 2.585049569606781006e-01
2.778771333396434784e-02 -1.155668199062347412e-01 -1.680160313844680786e-01 -2.059307545423507690e-01 2.854178845882415771e-01 4.793034121394157410e-02 1.788657307624816895e-01 1.610124111175537109e-01 -8.148369938135147095e-02 5.010643973946571350e-02 -1.870999634265899658e-01 -2.547883987426757812e-01 -9.673369117081165314e-03 -9.943535923957824707e-02 5.124107375741004944e-02 9.009291976690292358e-02 5.784289166331291199e-02 1.499219834804534912e-01 -2.209356874227523804e-01 2.070652246475219727e-01 -2.713065445423126221e-01 1.079796627163887024e-01 -9.021642617881298065e-03 -1.264681965112686157e-01 8.462363481521606445e-02 -4.370031505823135376e-02 -3.158182501792907715e-01 -9.466011077165603638e-02 -3.156177997589111328e-01 3.192388117313385010e-01 -2.051793634891510010e-01 2.520059347152709961e-01
-9.294239431619644165e-02 -9.095843881368637085e-02 1.369387060403823853e-01 -3.978065252304077148e-01 3.416153788566589355e-02 -2.893723845481872559e-01 -6.322504580020904541e-02 -1.750094071030616760e-02 5.920451879501342773e-02 -1.077301055192947388e-01 -2.396827638149261475e-01 -2.112302631139755249e-01 -1.611517071723937988e-01 1.080344840884208679e-01 3.369834423065185547e-01 1.648803055286407471e-01 -9.587041288614273071e-02 2.127579748630523682e-01 -2.827826142311096191e-01 1.077522523701190948e-02 4.756400734186172485e-02 8.903078734874725342e-02 -1.807588487863540649e-01 1.562653183937072754e-01 -1.206835657358169556e-01 -2.053806781768798828e-01 -1.427316665649414062e-01 2.517105638980865479e-01 -2.636377215385437012e-01 -5.344874411821365356e-02 1.804821193218231201e-02 7.958137243986129761e-02
-1.535063534975051880e-01 -3.309828415513038635e-02 9.241838008165359497e-02 5.083291977643966675e-02 -7.733125239610671997e-02 6.762161850929260254e-02 -2.215064764022827148e-01 -4.009616672992706299e-01 2.653708681464195251e-02 4.743237048387527466e-02 -1.673095226287841797e-01 -1.516625732183456421e-01 2.384179458022117615e-02 2.781940698623657227e-01 8.048979938030242920e-02 7.589361071586608887e-02 7.918993383646011353e-02 2.144063264131546021e-02 6.519000232219696045e-02 1.980874836444854736e-01 7.992445677518844604e-02 -6.145550403743982315e-03 -5.515971183776855469e-01 1.986727491021156311e-02 2.016801983118057251e-01 -1.925613880157470703e-01 -4.471854120492935181e-02 -6.128011271357536316e-02 -3.472265303134918213e-01 1.627081334590911865e-01 1.177697535604238510e-02 8.770599216222763062e-02
-1.423911005258560181e-01 -8.853963762521743774e-02 1.733944565057754517e-02 4.835290461778640747e-02 1.237471699714660645e-01 -2.576233074069023132e-02 1.672574132680892944e-01 -1.314874887466430664e-01 2.474920153617858887e-01 -5.502067506313323975e-03 -3.769018054008483887e-01 1.115149334073066711e-01 1.466543823480606079e-01 -1.421391814947128296e-01 -3.014883212745189667e-02 2.449382543563842773e-01 8.807331323623657227e-02 2.046709805727005005e-01 -2.461491525173187256e-01 6.961713731288909912e-02 1.207048147916793823e-01 -1.569772660732269287e-01 -2.619033455848693848e-01 -2.881005406379699707e-01 1.122840121388435364e-01 -3.202958106994628906e-01 2.215485125780105591e-01 -7.172381877899169922e-02 -2.594684958457946777e-01 1.924082636833190918e-01 -9.873557835817337036e-02 -1.446733530610799789e-02
2.021738886833190918e-01 -1.469926983118057251e-01 -1.860164552927017212e-01 -1.934189200401306152e-01 -1.716079562902450562e-01 4.370038863271474838e-03 -3.323334082961082458e-02 -3.471812307834625244e-01 2.005415558815002441e-01 -2.324378192424774170e-01 -6.764488667249679565e-02 -2.078299373388290405e-01 1.632551103830337524e-01 3.149590641260147095e-02 1.678489744663238525e-01 1.626373529434204102e-01 -9.600644558668136597e-02 -1.233006417751312256e-01 -1.924142390489578247e-01 4.467667341232299805e-01 -7.409154623746871948e-02 1.330486088991165161e-01 -2.099836617708206177e-02 1.481442805379629135e-02 1.738311201333999634e-01 -3.003830909729003906e-01 -2.785399183630943298e-02 -2.536127157509326935e-02 -1.131180599331855774e-01 2.120243906974792480e-01 -4.471033439040184021e-02 1.536398082971572876e-01
-3.799641504883766174e-02 -1.858835108578205109e-03 -1.862326562404632568e-01 -4.625329375267028809e-02 3.093928098678588867e-01 -2.059273570775985718e-01 -1.152234300971031189e-01 -1.665871441364288330e-01 7.504518330097198486e-02 1.277724951505661011e-01 -1.114523038268089294e-01 -4.912450611591339111e-01 8.752397447824478149e-02 1.859197169542312622e-01 8.408182859420776367e-02 -1.174994707107543945e-01 2.567315101623535156e-01 5.757298693060874939e-02 -8.085658401250839233e-02 1.706775575876235962e-01 -1.516609042882919312e-01 -2.861731350421905518e-01 -1.602298319339752197e-01 -1.581358164548873901e-01 8.998841047286987305e-02 -1.442239582538604736e-01 -5.216027796268463135e-02 -2.572945952415466309e-01 -8.941917866468429565e-02 2.215664088726043701e-01 -1.683611869812011719e-01 -6.781867705285549164e-03
-1.270698457956314087e-01 8.191508054733276367e-02 1.195113286375999451e-01 -2.807814776897430420e-01 1.244716122746467590e-01 -4.020213186740875244e-01 -2.278576046228408813e-02 -3.829787671566009521e-02 1.005767658352851868e-01 1.200834661722183228e-01 -2.326458990573883057e-01 -1.327874958515167236e-01 8.574499934911727905e-02 -6.143345683813095093e-02 2.563363611698150635e-01 9.163052588701248169e-02 -2.508952841162681580e-02 5.199638009071350098e-02 1.961293220520019531e-01 3.417955040931701660e-01 -2.290226966142654419e-01 -1.122342571616172791e-01 7.043687999248504639e-02 -6.768504530191421509e-02 1.450284756720066071e-02 -1.507052481174468994e-01 -1.101300045847892761e-01 -3.591507971286773682e-01 -2.957712300121784210e-02 2.807353436946868896e-01 1.521289795637130737e-01 1.526869088411331177e-01
1.182630881667137146e-01 1.901578530669212341e-02 -9.692516177892684937e-02 -9.416195750236511230e-02 -4.613603278994560242e-02 1.541399359703063965e-01 -1.873830407857894897e-01 7.931020855903625488e-02 2.097138613462448120e-01 1.020229086279869080e-01 -5.877509713172912598e-02 -2.265183776617050171e-01 1.354915946722030640e-01 5.397205799818038940e-02 -1.566351503133773804e-01 8.872699737548828125e-02 2.641464769840240479e-01 1.265831738710403442e-01 -1.288232952356338501e-01 -5.847882851958274841e-02 1.507618278264999390e-01 3.849539160728454590e-02 -1.493106782436370850e-01 2.710129022598266602e-01 2.126364558935165405e-01 -3.418154418468475342e-01 -3.260285034775733948e-02 -1.039388254284858704e-01 -5.114307403564453125e-01 3.036857768893241882e-02 2.636082172393798828e-01 -7.492449879646301270e-02
2.112703174352645874e-01 1.184354797005653381e-01 9.298010915517807007e-02 -8.372812718152999878e-02 -8.872969448566436768e-02 -1.937398165464401245e-01 -3.030909597873687744e-01 1.159185636788606644e-02 1.502235978841781616e-01 -5.176822841167449951e-02 -2.155873030424118042e-01 2.596758678555488586e-02 2.180012315511703491e-01 2.997226715087890625e-01 2.411967515945434570e-01 1.649381220340728760e-01 6.458603590726852417e-02 -1.774303615093231201e-01 -2.359057813882827759e-01 3.466871082782745361e-01 -1.296557337045669556e-01 -1.961830817162990570e-02 -5.885213240981101990e-02 -2.114804238080978394e-01 1.664445102214813232e-01 -3.727948665618896484e-01 2.982591837644577026e-02 -2.348655834794044495e-02 -7.486106455326080322e-02 1.762535423040390015e-01 2.970850281417369843e-02 1.028835475444793701e-01
-1.349786948412656784e-02 -1.029232814908027649e-01 3.317576050758361816e-01 -2.060924917459487915e-01 1.756848543882369995e-01 -1.571429073810577393e-01 -1.626631021499633789e-01 -3.768646717071533203e-02 -4.886185750365257263e-02 5.777883529663085938e-02 -4.233217537403106689e-01 -3.791612386703491211e-01 1.555700451135635376e-01 5.431947065517306328e-04 1.307262331247329712e-01 -1.545151025056838989e-01 -4.155423492193222046e-03 2.019850760698318481e-01 2.055434137582778931e-01 -5.384223163127899170e-02 2.420002520084381104e-01 1.479140669107437134e-01 -1.776518225669860840e-01 -5.286822468042373657e-02 7.720278203487396240e-02 -2.073768824338912964e-01 -2.046240121126174927e-01 -9.338602423667907715e-03 -2.411157190799713135e-01 -4.601901397109031677e-02 2.979962155222892761e-02 8.102665096521377563e-02
1.552579104900360107e-01 3.765025734901428223e-02 2.184735834598541260e-01 8.270631730556488037e-02 7.530596572905778885e-03 -6.996095180511474609e-02 -1.527007371187210083e-01 -1.752455383539199829e-01 3.414716124534606934e-01 1.278517395257949829e-01 1.900998502969741821e-02 -3.826054045930504799e-03 2.835451066493988037e-02 1.843118518590927124e-01 2.551296353340148926e-01 2.885337769985198975e-01 1.896449923515319824e-01 -6.688842549920082092e-03 -8.975966274738311768e-02 -4.034334421157836914e-02 4.542110487818717957e-02 8.900792337954044342e-03 -3.391982913017272949e-01 -3.434204459190368652e-01 1.582735478878021240e-01 -3.382979333400726318e-01 -6.960084289312362671e-02 4.263037443161010742e-02 -3.268310725688934326e-01 4.158664867281913757e-02 8.871165663003921509e-02 3.284927830100059509e-02
-5.126726627349853516e-02 -3.723364695906639099e-02 -1.731706410646438599e-01 -7.065149396657943726e-02 -2.347283363342285156e-01 -1.957200914621353149e-01 -7.659887522459030151e-02 1.237985566258430481e-01 5.927471816539764404e-02 -1.127060279250144958e-01 -1.258020382374525070e-02 -3.193837776780128479e-02 -6.482165306806564331e-02 3.029204607009887695e-01 2.307098060846328735e-01 2.349864095449447632e-01 6.235571205615997314e-02 3.074246048927307129e-01 1.714073419570922852e-01 -1.329250633716583252e-01 -1.618461566977202892e-03 -2.715888023376464844e-01 3.067753277719020844e-02 -1.660379618406295776e-01 2.723885178565979004e-01 -1.483536213636398315e-01 -2.662991285324096680e-01 -3.311434686183929443e-01 -2.958077192306518555e-01 -3.500416874885559082e-02 -1.832774840295314789e-02 1.051010489463806152e-01
1.551406085491180420e-01 -1.020570620894432068e-01 1.291718631982803345e-01 -3.416202217340469360e-02 -1.474973559379577637e-01 -1.158027499914169312e-01 -1.563862562179565430e-01 1.877848505973815918e-01 1.148109063506126404e-01 -5.413422733545303345e-02 -1.260528415441513062e-01 -4.494686052203178406e-02 2.851150035858154297e-01 -1.066265627741813660e-02 -8.267780393362045288e-02 1.342065930366516113e-01 -1.592716388404369354e-02 3.484556674957275391e-01 -1.915738284587860107e-01 2.051019482314586639e-02 7.657249807380139828e-04 4.014681279659271240e-02 -1.310894936323165894e-01 1.956301331520080566e-01 3.081555664539337158e-01 -1.512879580259323120e-01 -2.884716093540191650e-01 -3.407301604747772217e-01 -2.191922813653945923e-01 2.555458247661590576e-01 -2.493255734443664551e-01 6.299170851707458496e-02
-4.042023420333862305e-02 -1.398543268442153931e-01 -3.592835664749145508e-01 -2.260999232530593872e-01 -5.157527513802051544e-03 -2.673537433147430420e-01 3.211718052625656128e-02 -1.303395628929138184e-02 8.674919605255126953e-03 7.535028457641601562e-02 -4.992669820785522461e-02 -3.960498422384262085e-02 4.015768468379974365e-01 -2.513036727905273438e-01 6.098001450300216675e-02 1.096926927566528320e-01 6.960932165384292603e-02 1.276098340749740601e-01 -2.213179767131805420e-01 2.154102325439453125e-01 -2.935254760086536407e-02 -1.466617733240127563e-01 -2.653692960739135742e-01 -1.986121982336044312e-01 -2.660659886896610260e-02 -1.545839458703994751e-01 -1.880418807268142700e-01 -6.893367320299148560e-02 -2.223870456218719482e-01 -5.240385234355926514e-02 3.206973671913146973e-01 -8.599963784217834473e-02
2.078429237008094788e-02 -3.649099469184875488e-01 4.442255198955535889e-02 1.039950624108314514e-01 1.454332936555147171e-02 8.604007214307785034e-02 -1.657484471797943115e-01 -3.804770112037658691e-02 2.073588073253631592e-01 3.145870938897132874e-02 -1.316470205783843994e-01 -1.165733039379119873e-01 2.136292904615402222e-01 -1.731191277503967285e-01 -3.940981253981590271e-02 1.415391564369201660e-01 6.058194208890199661e-03 3.651895225048065186e-01 -3.902226984500885010e-01 -2.591887414455413818e-01 1.243622153997421265e-01 -9.720169007778167725e-03 -9.457007050514221191e-03 -2.254536189138889313e-02 9.515089541673660278e-02 -2.831448018550872803e-01 -2.768260538578033447e-01 -1.982741206884384155e-01 -1.759508848190307617e-01 1.093418747186660767e-01 1.109188720583915710e-01 1.248436793684959412e-01
1.223036497831344604e-01 -1.683709323406219482e-01 1.372241228818893433e-01 1.853390634059906006e-01 -5.320582204149104655e-05 -4.428863525390625000e-02 6.642635446041822433e-03 1.040716096758842468e-01 1.415867209434509277e-01 1.470352113246917725e-01 -1.155891492962837219e-01 -2.373900413513183594e-01 2.828404307365417480e-01 1.215125620365142822e-02 -1.094764098525047302e-01 2.125976234674453735e-01 6.436128914356231689e-02 4.303702414035797119e-01 -2.020190507173538208e-01 8.307331055402755737e-02 -1.312578618526458740e-01 9.593325108289718628e-02 7.246713340282440186e-02 -1.078593060374259949e-01 3.496684134006500244e-01 -1.607989668846130371e-01 -3.245702981948852539e-01 -2.218344211578369141e-01 -1.680529415607452393e-01 1.451976299285888672e-01 9.771403670310974121e-02 -4.666595719754695892e-03
-9.029085934162139893e-02 -8.358583599328994751e-02 4.895611852407455444e-02 -3.160425722599029541e-01 -2.591382861137390137e-01 -1.374482512474060059e-01 -3.161895573139190674e-01 1.413986459374427795e-02 7.228229194879531860e-02 1.231307908892631531e-01 3.670449927449226379e-02 5.985261499881744385e-02 -2.737201377749443054e-02 1.007129177451133728e-01 1.598801314830780029e-01 3.508618772029876709e-01 9.741394966840744019e-02 1.802564598619937897e-02 1.522439122200012207e-01 1.135580465197563171e-01 1.624919474124908447e-01 -2.345837056636810303e-01 -1.963984966278076172e-01 -7.641908526420593262e-02 3.341620266437530518e-01 -2.946799993515014648e-01 -6.733924150466918945e-02 7.171133160591125488e-02 -1.705825179815292358e-01 2.219231277704238892e-01 1.739436388015747070e-01 1.515641957521438599e-01
-8.542066067457199097e-02 -2.300868183374404907e-01 -2.412449419498443604e-01 -3.173631429672241211e-01 6.610346492379903793e-03 -2.378798276185989380e-01 -3.308569788932800293e-01 -8.962929993867874146e-02 2.693210542201995850e-01 3.827419131994247437e-02 -2.343322783708572388e-01 -7.958055287599563599e-02 -3.875757008790969849e-02 1.028108075261116028e-01 8.630732446908950806e-02 1.286144703626632690e-01 -1.488559097051620483e-01 2.350112199783325195e-01 -1.165749728679656982e-01 2.726068198680877686e-01 1.199485361576080322e-01 -6.651565432548522949e-02 2.293791621923446655e-01 8.868610113859176636e-02 -3.815146908164024353e-02 -1.813037246465682983e-01 6.208468228578567505e-02 -1.636170446872711182e-01 -2.009775191545486450e-01 1.387939453125000000e-01 2.240688204765319824e-01 -1.265288889408111572e-01
1.441938132047653198e-01 -1.182828992605209351e-01 2.348767668008804321e-01 -2.069620490074157715e-01 -8.289145678281784058e-02 -1.572523452341556549e-02 -1.604038029909133911e-01 3.403811901807785034e-02 1.232805997133255005e-01 -2.110749781131744385e-01 -2.129297703504562378e-01 -2.281969189643859863e-01 1.893961429595947266e-01 -1.378685981035232544e-01 -2.470121718943119049e-02 2.533255517482757568e-01 -1.107732877135276794e-01 2.958365976810455322e-01 -7.691761013120412827e-03 6.439546495676040649e-02 1.325738877058029175e-01 1.686908490955829620e-02 -2.771996520459651947e-02 1.035299897193908691e-01 3.048648238182067871e-01 -7.130521535873413086e-02 -2.721988856792449951e-01 -3.179128468036651611e-01 -8.738429844379425049e-02 2.595089673995971680e-01 -1.977572441101074219e-01 1.891150325536727905e-01
-4.243494570255279541e-02 -2.888950407505035400e-01 2.914703786373138428e-01 -1.166420802474021912e-01 -1.835917383432388306e-01 -1.080847233533859253e-01 -1.094867214560508728e-01 1.014645546674728394e-01 4.931358620524406433e-02 -1.172757335007190704e-02 -1.761091947555541992e-01 -2.679948508739471436e-01 1.192977279424667358e-01 -1.413385123014450073e-01 -1.042569652199745178e-01 1.983362138271331787e-01 -5.209686234593391418e-02 1.574728041887283325e-01 7.242550607770681381e-03 -2.728581801056861877e-02 1.412187367677688599e-01 -1.284699141979217529e-01 5.370178073644638062e-02 1.608067750930786133e-01 2.182347178459167480e-01 -8.484344929456710815e-02 -2.782490849494934082e-01 -3.922931253910064697e-01 -2.759187817573547363e-01 2.031561732292175293e-01 -2.215647846460342407e-01 1.120403259992599487e-01
-5.318984016776084900e-02 2.197557836771011353e-01 1.708521991968154907e-01 -6.534436345100402832e-02 -7.046756148338317871e-02 -5.563245713710784912e-02 -7.120269536972045898e-02 -3.348241746425628662e-02 2.020008265972137451e-01 4.416930973529815674e-01 -3.452616930007934570e-01 -1.902162134647369385e-01 3.455751240253448486e-01 7.727815210819244385e-02 -7.958510518074035645e-02 -1.698433607816696167e-01 7.468909025192260742e-02 -1.117501407861709595e-01 4.681719094514846802e-02 2.235438674688339233e-01 1.042074263095855713e-01 -1.693689450621604919e-02 -5.659747403115034103e-04 8.305164426565170288e-02 1.744929701089859009e-01 -3.947991132736206055e-01 -7.183781266212463379e-02 9.699791669845581055e-03 -4.965504631400108337e-02 2.264313250780105591e-01 -3.874664753675460815e-02 1.192710027098655701e-01
2.110713422298431396e-01 -1.040440797805786133e-01 -4.874034598469734192e-02 -3.548949956893920898e-01 -1.517243236303329468e-01 1.948739737272262573e-01 9.279138175770640373e-04 3.360379114747047424e-02 3.160497248172760010e-01 1.016948968172073364e-01 -1.605216413736343384e-01 -6.689332425594329834e-03 7.453518360853195190e-02 2.697253227233886719e-01 3.235222995281219482e-01 -1.281242966651916504e-01 9.199489653110504150e-02 1.979929059743881226e-01 -1.036549434065818787e-01 1.868433952331542969e-01 -1.075053215026855469e-01 -1.152313575148582458e-01 1.489755138754844666e-02 -3.060041666030883789e-01 2.084674090147018433e-01 6.468842178583145142e-02 9.094885736703872681e-02 -2.283677458763122559e-01 -2.527167499065399170e-01 8.687491714954376221e-02 -1.097098458558320999e-02 1.646973341703414917e-01
-1.534394770860671997e-01 1.097840666770935059e-01 -1.947336643934249878e-02 -1.129727065563201904e-01 1.123998388648033142e-01 -1.312944144010543823e-01 -5.568803288042545319e-03 -7.237825542688369751e-03 2.244825363159179688e-01 1.407331824302673340e-01 -2.965922653675079346e-01 -1.987337023019790649e-01 8.819069713354110718e-03 1.090242043137550354e-01 1.572944968938827515e-01 -9.520165622234344482e-02 1.974187940359115601e-01 4.727543294429779053e-01 -2.097834944725036621e-01 -2.201072499155998230e-02 3.952471166849136353e-02 5.099448561668395996e-02 -9.897185862064361572e-02 -7.611708343029022217e-02 -9.849915280938148499e-03 9.117200225591659546e-02 -2.691690325736999512e-01 -2.708993852138519287e-01 1.521513760089874268e-01 4.099890291690826416e-01 3.575766086578369141e-02 -6.628243625164031982e-02
-1.802848577499389648e-01 2.203692048788070679e-01 -6.419463455677032471e-02 -2.680992782115936279e-01 -1.825876832008361816e-01 -2.557954788208007812e-01 -2.431192249059677124e-01 2.406416684389114380e-01 -2.944727614521980286e-02 6.922406703233718872e-02 -5.681561306118965149e-02 -2.345002889633178711e-01 1.313809305429458618e-01 5.768206901848316193e-03 1.621721088886260986e-01 5.776204541325569153e-02 -8.807373046875000000e-02 5.003681778907775879e-02 1.263878941535949707e-01 3.203889429569244385e-01 2.771959006786346436e-01 1.555985361337661743e-01 -4.994671791791915894e-02 -1.801368892192840576e-01 1.555152833461761475e-01 -1.853569298982620239e-01 -2.659167051315307617e-01 -2.646436095237731934e-01 -1.844028085470199585e-01 -1.278663724660873413e-01 4.246751591563224792e-02 -4.448734689503908157e-03
-1.517114639282226562e-01 -1.697394698858261108e-01 -1.262867301702499390e-01 -1.073946207761764526e-01 -1.621230542659759521e-01 1.195154413580894470e-01 -2.262355387210845947e-01 -1.260971277952194214e-01 7.444963604211807251e-02 2.020623087882995605e-01 -3.292562440037727356e-02 -9.261448681354522705e-02 7.449524104595184326e-02 1.492489036172628403e-02 8.457441627979278564e-02 -4.359124600887298584e-02 -6.056755036115646362e-02 9.624255448579788208e-02 -1.443865299224853516e-01 -8.599255979061126709e-02 1.458475887775421143e-01 2.713228762149810791e-01 -5.072804689407348633e-01 -1.118100360035896301e-01 1.905627846717834473e-01 -1.222289800643920898e-01 -3.355465829372406006e-01 -2.920751087367534637e-02 -1.312917023897171021e-01 2.889605164527893066e-01 -2.519159018993377686e-01 8.595770597457885742e-02
-2.403331995010375977e-01 -1.365281492471694946e-01 -7.107626646757125854e-02 -4.418762028217315674e-02 -1.060512140393257141e-01 -2.667277492582798004e-02 2.830928005278110504e-02 -4.314830526709556580e-02 1.010105572640895844e-02 2.974384129047393799e-01 1.576976850628852844e-02 -1.817730069160461426e-01 6.114736571907997131e-02 1.041752621531486511e-01 1.311614066362380981e-01 1.579571515321731567e-01 1.063574254512786865e-01 2.460982054471969604e-01 -9.779973328113555908e-02 1.102736815810203552e-01 -1.910948604345321655e-01 1.756944358348846436e-01 -3.535126745700836182e-01 -2.135294377803802490e-01 2.115812525153160095e-02 2.993885576725006104e-01 -1.788367927074432373e-01 -4.088518619537353516e-01 -2.364201098680496216e-01 1.564173102378845215e-01 -1.490893512964248657e-01 -1.429632771760225296e-03
2.754878103733062744e-01 7.388759870082139969e-03 -2.204091288149356842e-02 -9.927239269018173218e-02 -2.572211921215057373e-01 1.316469609737396240e-01 -9.417086094617843628e-02 -1.327805966138839722e-01 9.914588928222656250e-02 1.492484938353300095e-02 -3.451981246471405029e-01 -4.556862637400627136e-03 4.063763841986656189e-02 1.104918867349624634e-01 4.700743034482002258e-02 4.731245711445808411e-02 9.400662034749984741e-02 4.623104333877563477e-01 -3.058802895247936249e-02 1.642600446939468384e-01 -1.409656107425689697e-01 -4.972998425364494324e-02 -1.455435603857040405e-01 -4.799994826316833496e-02 -1.737878620624542236e-01 -2.154547423124313354e-01 -2.640594840049743652e-01 -8.506546914577484131e-02 -7.011055201292037964e-02 -4.761237278580665588e-02 1.358448266983032227e-01 4.250131845474243164e-01
-3.058307766914367676e-01 -2.720759809017181396e-01 6.172240898013114929e-02 -1.618307977914810181e-01 -1.877137571573257446e-01 -5.246950685977935791e-02 -4.069480597972869873e-01 -4.291100427508354187e-02 -1.111416667699813843e-01 5.618391558527946472e-02 -1.961035877466201782e-01 -2.602270431816577911e-02 5.974637344479560852e-02 2.486568540334701538e-01 5.999163538217544556e-02 -2.747138962149620056e-02 1.057697646319866180e-02 2.016977071762084961e-01 -2.494933754205703735e-01 3.271834850311279297e-01 1.396637409925460815e-01 -1.578663736581802368e-01 -1.407997906208038330e-01 -1.801400631666183472e-01 2.225662209093570709e-02 -1.456680297851562500e-01 5.810052622109651566e-03 -1.905130296945571899e-01 3.542796894907951355e-02 1.817109435796737671e-01 -4.227554425597190857e-03 2.710747122764587402e-01
2.293691635131835938e-01 -5.101680755615234375e-02 2.415197491645812988e-01 -3.495772555470466614e-02 1.663672178983688354e-01 3.391670435667037964e-02 -1.611086726188659668e-02 -2.277975678443908691e-01 1.580752134323120117e-01 -1.401177886873483658e-02 -2.452419698238372803e-01 1.509332954883575439e-01 1.416261792182922363e-01 -1.095497421920299530e-02 8.063717931509017944e-02 -1.020698398351669312e-01 1.293369531631469727e-01 2.112785279750823975e-01 1.857316344976425171e-01 -1.689664870500564575e-01 1.439888924360275269e-01 -1.256875991821289062e-01 -1.489617675542831421e-01 -1.717430502176284790e-01 3.038301467895507812e-01 -3.438028991222381592e-01 -2.500777244567871094e-01 -2.882038950920104980e-01 -8.696633577346801758e-02 1.953063756227493286e-01 -1.407942622900009155e-01 1.573982238769531250e-01
-5.255130305886268616e-02 -1.314007639884948730e-01 6.308393180370330811e-02 -7.249211519956588745e-02 -2.830882072448730469e-01 -3.810123801231384277e-01 -2.222774177789688110e-01 -2.178183197975158691e-01 1.480234414339065552e-01 1.866028606891632080e-01 -7.593721151351928711e-02 -6.093198060989379883e-02 -1.950190663337707520e-01 1.209843680262565613e-01 3.578236699104309082e-02 -2.215600386261940002e-02 2.151819020509719849e-01 -6.182370334863662720e-02 -2.279217690229415894e-01 1.464135050773620605e-01 1.883343160152435303e-01 -8.412494789808988571e-04 -3.753038346767425537e-01 -8.739980868995189667e-03 -1.421756446361541748e-01 -1.805034577846527100e-01 -2.700988203287124634e-02 -6.609375029802322388e-02 -9.549261629581451416e-02 3.494898974895477295e-01 1.896875947713851929e-01 5.363887175917625427e-02
-9.592267125844955444e-02 1.476567238569259644e-01 1.020373702049255371e-01 -2.183457016944885254e-01 7.535329461097717285e-02 -1.597491651773452759e-01 -3.436570242047309875e-02 7.822191715240478516e-02 2.458416670560836792e-01 5.473754927515983582e-02 -2.041156589984893799e-01 -2.363775819540023804e-01 -4.114134982228279114e-02 2.001011557877063751e-02 -1.302269697189331055e-01 1.534958481788635254e-01 1.763735413551330566e-01 2.194717228412628174e-01 -1.575030088424682617e-01 -6.099651753902435303e-02 -1.059667579829692841e-02 1.076574772596359253e-01 -1.994221359491348267e-01 -4.403177797794342041e-01 1.756670325994491577e-01 -9.972200542688369751e-02 2.102831155061721802e-01 -1.740404218435287476e-01 -1.955418139696121216e-01 3.314432203769683838e-01 -2.279095202684402466e-01 1.806635968387126923e-02
1.299859769642353058e-02 -2.069697678089141846e-01 2.205474376678466797e-01 -2.710691392421722412e-01 -4.549243301153182983e-02 3.437059372663497925e-02 -1.718610823154449463e-01 7.519556581974029541e-02 4.237500578165054321e-02 -1.437829881906509399e-01 -2.001994103193283081e-01 -4.673747345805168152e-02 1.312213242053985596e-01 -9.071999043226242065e-02 -1.575602889060974121e-01 1.192642375826835632e-01 -1.166084706783294678e-01 2.920644879341125488e-01 -9.557123482227325439e-02 6.121356040239334106e-03 5.481413379311561584e-02 -9.396325051784515381e-02 -6.660050898790359497e-02 4.880004748702049255e-02 4.598191976547241211e-01 -1.109517663717269897e-01 -2.329518795013427734e-01 -3.754272758960723877e-01 -1.609315276145935059e-01 2.575657665729522705e-01 -6.490881741046905518e-02 1.583413779735565186e-01
-1.243765559047460556e-02 -1.658486127853393555e-01 6.638292223215103149e-02 1.596155166625976562e-01 -1.167254596948623657e-01 -9.322871267795562744e-02 -3.235595673322677612e-02 2.034847438335418701e-01 4.052354767918586731e-02 1.643688529729843140e-01 -1.758858114480972290e-01 -3.264519274234771729e-01 -4.675361886620521545e-02 -2.563557587563991547e-02 -4.141115024685859680e-02 -7.525978609919548035e-03 3.683834895491600037e-02 1.082933619618415833e-01 -2.196216434240341187e-01 -9.949038177728652954e-02 1.325479596853256226e-01 -3.552794158458709717e-01 -6.262411922216415405e-02 7.284290343523025513e-02 2.975574433803558350e-01 -1.284080445766448975e-01 -1.680172830820083618e-01 -3.369081616401672363e-01 -3.272626996040344238e-01 1.672266125679016113e-01 -1.892793625593185425e-01 2.549721002578735352e-01
-9.421306103467941284e-02 -7.602296769618988037e-02 4.500188678503036499e-02 -8.096812292933464050e-03 -2.469006180763244629e-01 -1.459297388792037964e-01 -1.001738663762807846e-02 -6.221333518624305725e-02 1.355413496494293213e-01 5.939689651131629944e-02 -1.586833596229553223e-01 1.500577330589294434e-01 1.802316009998321533e-01 2.961841523647308350e-01 2.413840033113956451e-02 1.918721497058868408e-01 2.230512499809265137e-01 2.864102125167846680e-01 -1.556490361690521240e-01 -1.102679595351219177e-01 4.807142540812492371e-02 -1.088423207402229309e-01 -1.545261740684509277e-01 -2.080698460340499878e-01 1.283166855573654175e-01 -5.186974406242370605e-01 -8.234499394893646240e-02 1.307410933077335358e-02 -8.385668694972991943e-02 -1.295799463987350464e-01 2.640703022480010986e-01 1.852220296859741211e-01
1.874077618122100830e-01 -2.375725423917174339e-03 -2.520508766174316406e-01 2.350497245788574219e-01 -1.534838378429412842e-01 -3.328126668930053711e-02 -5.779691413044929504e-02 -1.161345094442367554e-01 4.513645544648170471e-02 1.702450402081012726e-02 -4.050165414810180664e-02 -1.401707977056503296e-01 2.595014572143554688e-01 -3.999387100338935852e-02 4.980668798089027405e-02 1.982521265745162964e-02 9.590157866477966309e-02 2.628332376480102539e-01 -4.592005908489227295e-02 4.223488271236419678e-01 5.246099457144737244e-02 -1.515209227800369263e-01 -1.842665076255798340e-01 -5.355891212821006775e-02 3.006964027881622314e-01 -2.617101073265075684e-01 1.346798390150070190e-01 -1.339741498231887817e-01 -3.532473742961883545e-01 2.230818122625350952e-01 1.181715279817581177e-01 -6.604256480932235718e-02
1.286569330841302872e-02 -2.854738235473632812e-01 2.072173506021499634e-01 -1.981219202280044556e-01 -7.789965718984603882e-02 -1.746500134468078613e-01 -1.763166189193725586e-01 -6.481327861547470093e-02 3.473465517163276672e-02 1.404694467782974243e-01 -2.440395653247833252e-01 -1.571022421121597290e-01 -2.033162489533424377e-02 1.130100712180137634e-01 2.506835460662841797e-01 -1.813155859708786011e-01 1.104071661829948425e-01 -1.258828341960906982e-01 4.402258247137069702e-02 -6.535800639539957047e-03 1.020049750804901123e-01 -2.916974425315856934e-01 -2.366321682929992676e-01 1.361448913812637329e-01 9.632050059735774994e-03 -4.591711610555648804e-02 -1.431644707918167114e-01 -8.551187068223953247e-02 -4.637857973575592041e-01 1.130589246749877930e-01 2.354332208633422852e-01 1.919747442007064819e-01
-1.022141724824905396e-01 2.935557998716831207e-02 -3.795753046870231628e-02 -2.323511838912963867e-01 2.143696099519729614e-01 -2.182236015796661377e-01 9.124191850423812866e-02 -1.084818542003631592e-01 4.985089004039764404e-01 2.766008675098419189e-01 -2.680307030677795410e-01 -3.409970551729202271e-02 -2.152196876704692841e-02 -2.699620323255658150e-03 3.496741130948066711e-02 6.782303005456924438e-02 -8.622055500745773315e-02 -6.822234392166137695e-02 3.095558471977710724e-02 8.932856470346450806e-02 -2.037035524845123291e-01 1.827178299427032471e-01 -2.291082590818405151e-01 -1.805839240550994873e-01 3.105841763317584991e-02 5.817626044154167175e-02 -2.820630073547363281e-01 -2.469919025897979736e-01 -2.396253049373626709e-01 1.071627885103225708e-01 -1.319542378187179565e-01 5.513688176870346069e-02
8.054279536008834839e-02 -1.119230613112449646e-01 -7.811631076037883759e-03 1.247687190771102905e-01 -8.355798572301864624e-02 -4.163393378257751465e-02 -2.201531827449798584e-01 1.927157193422317505e-01 -2.534648403525352478e-02 6.494393944740295410e-02 8.411090075969696045e-02 -2.965821623802185059e-01 2.277075499296188354e-01 -1.233361661434173584e-01 4.325480386614799500e-02 7.016198337078094482e-02 1.263829171657562256e-01 3.480746150016784668e-01 1.000041142106056213e-01 2.962906062602996826e-01 -1.278400272130966187e-01 -1.917333900928497314e-01 -1.143307760357856750e-01 -7.306873798370361328e-02 2.734431326389312744e-01 -3.665388524532318115e-01 1.322248578071594238e-01 -9.522835910320281982e-02 -2.211347520351409912e-01 2.598965167999267578e-01 1.807670742273330688e-01 7.780571281909942627e-02
5.920467898249626160e-02 2.101681977510452271e-01 -1.931460201740264893e-02 8.323776721954345703e-02 7.277855277061462402e-02 -2.452488988637924194e-01 -1.217590793967247009e-01 -1.253729015588760376e-01 7.788024097681045532e-02 9.941611438989639282e-02 -2.722221612930297852e-01 -1.636237092316150665e-02 1.296029239892959595e-01 -6.901226192712783813e-02 7.377626746892929077e-02 -1.428675055503845215e-01 9.223801642656326294e-02 6.159707903861999512e-01 9.537633508443832397e-03 2.008879035711288452e-01 -8.508694916963577271e-02 1.276840418577194214e-01 -5.031314864754676819e-02 1.719352900981903076e-01 2.248263657093048096e-01 -3.030138015747070312e-01 1.220387071371078491e-01 3.844425827264785767e-02 -1.493729203939437866e-01 1.595668047666549683e-01 1.418683230876922607e-01 2.555228397250175476e-02
-2.120088487863540649e-01 2.169576287269592285e-02 -7.623262703418731689e-02 -3.340779542922973633e-01 2.022642828524112701e-02 -8.665834367275238037e-02 -4.692113399505615234e-02 5.182915180921554565e-02 6.167607903480529785e-01 1.330701727420091629e-02 -1.651643067598342896e-01 -3.780879676342010498e-01 9.672223031520843506e-02 6.874474883079528809e-02 2.958963392302393913e-03 -1.429071277379989624e-01 -1.170953363180160522e-02 -1.481872200965881348e-01 -9.224426746368408203e-02 4.970503225922584534e-02 -1.086630150675773621e-01 -1.378105431795120239e-01 -2.783572971820831299e-01 -7.634099572896957397e-02 -4.202573036309331656e-04 -1.536455750465393066e-01 -1.625133454799652100e-01 6.971289962530136108e-02 -1.624039411544799805e-01 -4.769964143633842468e-02 5.314167216420173645e-02 7.418964803218841553e-02
5.208443105220794678e-02 -3.902096301317214966e-02 -1.179409921169281006e-01 -1.069698333740234375e-01 -2.102501541376113892e-01 1.310685276985168457e-01 1.555608771741390228e-02 -4.241617396473884583e-02 4.702786728739738464e-02 2.105420082807540894e-01 1.076059192419052124e-01 -2.230024337768554688e-01 3.998480271548032761e-03 4.097605347633361816e-01 2.173603326082229614e-02 2.337543070316314697e-01 2.865446172654628754e-02 -5.297074094414710999e-03 -1.574491858482360840e-01 4.842190444469451904e-02 4.629699885845184326e-02 -1.512128859758377075e-01 -1.713472008705139160e-01 2.396786771714687347e-02 -1.314910352230072021e-01 -1.256822198629379272e-01 -3.930353522300720215e-01 -3.050386309623718262e-01 -2.512727081775665283e-01 3.784907460212707520e-01 -3.057293407618999481e-02 7.237920910120010376e-02
4.012596234679222107e-02 -1.704442352056503296e-01 -1.631451211869716644e-02 -2.103400677442550659e-01 -1.852524429559707642e-01 -1.459782868623733521e-01 1.807961761951446533e-01 -3.268795832991600037e-02 6.538707762956619263e-02 -8.562266826629638672e-02 -1.773925572633743286e-01 -7.985792309045791626e-02 1.187159866094589233e-01 3.359895944595336914e-01 7.139311730861663818e-02 -1.392389833927154541e-01 1.239571198821067810e-01 1.556157171726226807e-01 -1.902838051319122314e-01 -3.038053028285503387e-02 -1.329013258218765259e-01 -1.097574234008789062e-01 -2.276328653097152710e-01 -6.140127778053283691e-02 -1.509674079716205597e-02 -1.470650583505630493e-01 1.423714160919189453e-01 -2.501553297042846680e-01 -3.442210555076599121e-01 4.040256142616271973e-01 -2.800077199935913086e-01 8.766499161720275879e-02
-5.017815530300140381e-02 -1.821332238614559174e-02 -2.744402922689914703e-02 6.192565709352493286e-02 -2.598602175712585449e-01 2.582335472106933594e-01 1.069649457931518555e-01 -9.181896597146987915e-02 -3.688376396894454956e-03 2.443211674690246582e-01 -1.395736783742904663e-01 -2.831715345382690430e-01 -7.270358502864837646e-03 1.339600086212158203e-01 2.659166455268859863e-01 2.578476965427398682e-01 2.847644686698913574e-01 -4.062158986926078796e-02 4.506682604551315308e-02 1.364419423043727875e-02 1.666420698165893555e-01 1.267962902784347534e-01 -3.363968431949615479e-01 -1.361428052186965942e-01 1.328689754009246826e-01 -3.466209173202514648e-01 -1.812560707330703735e-01 -7.335215806961059570e-02 -2.204858064651489258e-01 1.614899635314941406e-01 -9.398968517780303955e-02 -6.201168894767761230e-02
-1.823792792856693268e-02 8.754201233386993408e-02 1.339165121316909790e-01 -3.819703161716461182e-01 9.790540486574172974e-02 -3.264275789260864258e-01 -1.154200881719589233e-01 3.742314875125885010e-02 -4.884321987628936768e-02 2.657703161239624023e-01 -2.034736871719360352e-01 -2.399338968098163605e-02 2.596783041954040527e-01 2.824498116970062256e-01 -5.982188880443572998e-02 -6.857976317405700684e-02 2.078582346439361572e-01 -5.680317059159278870e-02 -1.544857770204544067e-01 4.899307154119014740e-03 -1.640761643648147583e-01 8.144795894622802734e-02 -1.646913588047027588e-01 -1.637502014636993408e-01 9.196793287992477417e-02 -1.660605818033218384e-01 -5.889310315251350403e-02 -1.075034514069557190e-01 -1.639644056558609009e-01 2.754143178462982178e-01 3.387039005756378174e-01 -2.204565145075321198e-02
-8.286747336387634277e-02 -2.729678750038146973e-01 1.872922182083129883e-01 -2.768006734549999237e-02 -1.763826981186866760e-02 -7.529044151306152344e-02 -6.789924949407577515e-02 -1.747359335422515869e-01 -1.033050715923309326e-01 1.889433562755584717e-01 -2.964942753314971924e-01 -2.947428524494171143e-01 2.585598528385162354e-01 -1.724895834922790527e-01 -6.424713134765625000e-02 2.191255688667297363e-01 5.608185380697250366e-02 -1.787811666727066040e-01 1.915699690580368042e-01 1.398865133523941040e-01 1.140978932380676270e-01 8.730962872505187988e-02 -2.545047402381896973e-01 -7.750644534826278687e-02 1.260483860969543457e-01 -2.573512308299541473e-02 -2.487829327583312988e-01 -2.893824577331542969e-01 -2.378911823034286499e-01 2.370547205209732056e-01 9.585674852132797241e-02 6.923400610685348511e-02
-3.137907683849334717e-01 -4.734101891517639160e-02 2.992665953934192657e-02 -1.237943023443222046e-01 3.139105066657066345e-02 -2.171449661254882812e-01 -1.317413151264190674e-01 -8.697181940078735352e-02 1.677148938179016113e-01 7.501553744077682495e-03 -1.576591730117797852e-01 1.805406212806701660e-01 1.724188327789306641e-01 6.914513558149337769e-02 3.514901101589202881e-01 4.433111846446990967e-02 -2.405281811952590942e-01 2.601062953472137451e-01 -5.543647706508636475e-02 2.694066464900970459e-01 3.481235727667808533e-02 -2.020187862217426300e-02 -4.226193130016326904e-01 -2.147754281759262085e-02 1.275173127651214600e-01 -2.537884712219238281e-01 -1.703853905200958252e-01 -5.739245191216468811e-02 7.418861240148544312e-02 2.349688205868005753e-03 2.207175940275192261e-01 1.236517727375030518e-01
1.252979971468448639e-02 -1.293619871139526367e-01 1.834954321384429932e-01 -2.759547233581542969e-01 -1.769956946372985840e-01 -9.672284126281738281e-02 -1.480105668306350708e-01 -6.156622245907783508e-02 1.857049763202667236e-01 -5.338764563202857971e-02 -7.244848459959030151e-02 -1.385955512523651123e-01 2.088057398796081543e-01 -1.333555728197097778e-01 -1.117523685097694397e-01 1.553582251071929932e-01 -1.458645910024642944e-01 2.028333693742752075e-01 -2.529477328062057495e-02 8.782433345913887024e-03 1.199034601449966431e-01 -7.105907797813415527e-02 -3.694285452365875244e-02 1.508493125438690186e-01 3.697576820850372314e-01 -1.001658439636230469e-01 -2.873431444168090820e-01 -2.963122427463531494e-01 -7.004564255475997925e-02 3.625890016555786133e-01 -1.907145678997039795e-01 2.248393595218658447e-01
1.192554607987403870e-01 -4.565207660198211670e-02 1.669450998306274414e-01 1.437549889087677002e-01 -3.307233005762100220e-02 2.799521014094352722e-02 -4.986483231186866760e-02 -1.617243140935897827e-02 2.457341470289975405e-04 5.438777804374694824e-02 -1.063075512647628784e-01 -3.402926027774810791e-01 2.824319526553153992e-02 1.102980375289916992e-01 -8.331321296282112598e-04 -1.427264809608459473e-01 1.313334852457046509e-01 2.469941824674606323e-01 1.029891148209571838e-01 1.207744777202606201e-01 -5.852260813117027283e-02 1.024240627884864807e-01 -1.331193298101425171e-01 2.315617054700851440e-01 2.858869731426239014e-01 -1.703722476959228516e-01 -1.228694543242454529e-01 -1.645095497369766235e-01 -5.064957737922668457e-01 3.854177892208099365e-01 8.482210338115692139e-02 -1.150479093194007874e-01
-7.205235213041305542e-02 -5.201278999447822571e-02 -1.539953984320163727e-02 1.413822174072265625e-01 9.504219144582748413e-02 4.314105585217475891e-02 -7.855852693319320679e-02 1.300426106899976730e-02 -8.667711168527603149e-02 2.794631384313106537e-02 -3.259105682373046875e-01 -2.758888602256774902e-01 9.863483905792236328e-02 -2.967099472880363464e-02 -1.904086396098136902e-02 -2.485090307891368866e-02 1.794626414775848389e-01 1.970806717872619629e-01 -3.552167117595672607e-01 -1.856462210416793823e-01 1.939688175916671753e-01 -1.290826052427291870e-01 -3.491421043872833252e-01 5.653588473796844482e-02 2.848443575203418732e-02 -1.887516528367996216e-01 -1.924169808626174927e-01 -1.190786808729171753e-01 -4.489391744136810303e-01 -7.315841503441333771e-03 2.242683470249176025e-01 4.259277880191802979e-02
1.522263884544372559e-01 -1.832941919565200806e-01 3.176118135452270508e-01 -8.876285701990127563e-02 -1.194727420806884766e-01 -1.320211440324783325e-01 -2.687132172286510468e-02 5.789586529135704041e-02 7.753939926624298096e-02 -1.691682338714599609e-01 -1.880725026130676270e-01 -2.103356868028640747e-01 8.753019571304321289e-02 -1.170716583728790283e-01 -2.793888561427593231e-02 2.320286035537719727e-01 -1.058946922421455383e-02 1.221473887562751770e-01 -8.901333436369895935e-03 3.779956325888633728e-02 1.089982613921165466e-01 -1.783007085323333740e-01 -1.892137806862592697e-03 7.618480920791625977e-02 3.702002465724945068e-01 -1.943709552288055420e-01 -3.037413060665130615e-01 -2.485187500715255737e-01 -1.379408538341522217e-01 3.530882000923156738e-01 -2.675214223563671112e-02 2.630328536033630371e-01
-2.296727895736694336e-02 -7.359491195529699326e-03 1.951030492782592773e-01 -2.289549261331558228e-01 5.480862408876419067e-02 1.979892887175083160e-02 -3.117147088050842285e-01 4.856758192181587219e-02 2.962315268814563751e-02 3.689173460006713867e-01 -2.417567819356918335e-01 -1.090938374400138855e-01 -1.828513443470001221e-01 1.228668168187141418e-01 5.227655917406082153e-02 3.248559236526489258e-01 2.009893395006656647e-02 -1.479314714670181274e-01 1.541932523250579834e-01 1.067240163683891296e-02 1.427804380655288696e-01 -5.523554980754852295e-02 -1.051409393548965454e-01 6.656607985496520996e-02 2.284427732229232788e-01 -2.069371044635772705e-01 1.095880791544914246e-01 -1.650871932506561279e-01 -1.694199293851852417e-01 2.430420964956283569e-01 1.024288684129714966e-02 3.669352531433105469e-01
2.807333171367645264e-01 -1.195399686694145203e-01 1.517124772071838379e-01 -2.019453197717666626e-01 1.055204495787620544e-01 4.385990276932716370e-02 -4.425257816910743713e-02 1.915048249065876007e-02 4.266898904461413622e-04 -6.080311536788940430e-02 -3.229941427707672119e-01 -2.817687392234802246e-01 1.344435065984725952e-01 -2.050563246011734009e-01 -1.499998569488525391e-01 2.343254685401916504e-01 -1.285335570573806763e-01 3.393362164497375488e-01 1.370312124490737915e-01 6.573253870010375977e-02 1.332897134125232697e-02 -1.541203558444976807e-01 -3.698238357901573181e-02 3.415403142571449280e-02 2.829156517982482910e-01 -1.993384808301925659e-01 -2.673440575599670410e-01 -2.527511119842529297e-01 -7.960873097181320190e-02 2.319490611553192139e-01 -1.098745688796043396e-02 7.838653028011322021e-02
-1.910613924264907837e-01 -7.036063075065612793e-02 3.102637082338333130e-02 -8.314003050327301025e-02 -1.289443224668502808e-01 1.681335121393203735e-01 -7.463189214468002319e-02 -1.790491491556167603e-01 9.062539786100387573e-02 -6.443952769041061401e-02 -8.363953232765197754e-02 -9.604155272245407104e-02 2.520775794982910156e-02 1.359813511371612549e-01 1.806378364562988281e-02 2.897435100749135017e-03 -1.038721576333045959e-02 -8.037579059600830078e-02 5.206169188022613525e-02 -4.777781665325164795e-02 1.406595259904861450e-01 2.047414034605026245e-01 -3.661855161190032959e-01 -4.727057740092277527e-02 2.119459062814712524e-01 -3.416279256343841553e-01 -4.607473015785217285e-01 -1.567016169428825378e-02 -2.996247112751007080e-01 3.722704052925109863e-01 8.219411224126815796e-02 3.504084423184394836e-02
8.827821165323257446e-02 -3.560746088624000549e-02 -1.939973831176757812e-01 -1.012760624289512634e-01 -9.905619174242019653e-02 -2.825241684913635254e-01 -1.638541072607040405e-01 -2.479516565799713135e-01 9.712071716785430908e-02 1.220674440264701843e-01 -2.563121914863586426e-02 -3.349926173686981201e-01 -2.281512506306171417e-02 8.642449975013732910e-02 8.702486753463745117e-02 1.315553337335586548e-01 2.421145141124725342e-02 1.176138743758201599e-01 6.360701471567153931e-02 9.867892414331436157e-02 -2.132725268602371216e-01 -5.378119647502899170e-02 -6.449286639690399170e-02 -7.664030999876558781e-04 -3.257608413696289062e-01 -6.657876819372177124e-02 -3.130434155464172363e-01 -3.811603486537933350e-01 -1.879658699035644531e-01 1.256634443998336792e-01 -1.816119402647018433e-01 2.762781679630279541e-01
-1.907501816749572754e-01 -1.902842521667480469e-01 -7.897505164146423340e-02 -1.955064386129379272e-01 -3.243963420391082764e-01 1.110241655260324478e-02 -1.001074090600013733e-01 -1.090214625000953674e-01 -2.144344709813594818e-02 5.445804074406623840e-02 5.109566450119018555e-02 4.541477560997009277e-02 -5.143792182207107544e-02 -1.811274290084838867e-01 5.088426172733306885e-03 -1.049633249640464783e-01 -1.087420210242271423e-01 2.133301496505737305e-01 -2.110814899206161499e-01 -1.329767107963562012e-01 -1.278757750988006592e-01 8.494610339403152466e-02 5.923068150877952576e-02 -2.040915787220001221e-01 1.797140240669250488e-01 -3.353866636753082275e-01 -4.560256898403167725e-01 6.383130699396133423e-02 -3.237792551517486572e-01 1.880564093589782715e-01 -1.227492187172174454e-02 1.249864995479583740e-01
6.869208812713623047e-02 1.180738285183906555e-01 2.279525101184844971e-01 -8.822084218263626099e-02 5.812797322869300842e-02 5.209710821509361267e-02 -1.456600129604339600e-01 -2.867045402526855469e-01 -1.398434676229953766e-02 2.627286128699779510e-02 -3.029579818248748779e-01 -3.289818465709686279e-01 8.131461590528488159e-02 4.423467069864273071e-02 1.266134828329086304e-01 1.035837233066558838e-01 -1.202620118856430054e-01 5.162517726421356201e-02 2.008736878633499146e-01 2.902245819568634033e-01 2.018119692802429199e-01 2.183514088392257690e-02 -2.529588341712951660e-01 -1.387195140123367310e-01 3.159845769405364990e-01 -1.085136309266090393e-01 -2.363563627004623413e-01 -1.945582684129476547e-03 -3.555777966976165771e-01 9.403941780328750610e-02 6.910394877195358276e-02 -4.657212272286415100e-02
1.730608008801937103e-02 3.067276556976139545e-04 6.658512353897094727e-02 1.504582315683364868e-01 -1.414147615432739258e-01 -1.811702102422714233e-01 -7.015991210937500000e-02 1.515629291534423828e-01 9.708638489246368408e-02 1.429851800203323364e-01 -4.021743312478065491e-02 -2.272367924451828003e-01 3.393869102001190186e-01 8.190499246120452881e-02 -5.919564887881278992e-02 -5.476904287934303284e-02 8.777114748954772949e-02 3.170071244239807129e-01 1.055897399783134460e-02 3.876872062683105469e-01 -2.415496855974197388e-01 3.698734939098358154e-02 -1.111551094800233841e-02 -6.715060770511627197e-02 4.077012836933135986e-01 -3.206916153430938721e-01 1.527581512928009033e-01 -2.463325671851634979e-02 -8.047910034656524658e-02 1.541478633880615234e-01 3.887173160910606384e-02 1.807829439640045166e-01
-7.864116877317428589e-02 -2.803154885768890381e-01 -1.189396716654300690e-02 -1.304523646831512451e-01 -1.837602853775024414e-01 -1.370273232460021973e-01 -1.003095954656600952e-01 1.835043132305145264e-01 -3.899446874856948853e-02 1.295354217290878296e-01 -2.935120463371276855e-01 1.435984820127487183e-01 -9.470484405755996704e-02 1.581088751554489136e-01 -2.142869867384433746e-02 6.690163165330886841e-02 4.700357466936111450e-02 3.728595077991485596e-01 2.877460122108459473e-01 3.196611106395721436e-01 2.315442450344562531e-02 3.018518537282943726e-02 -1.394022554159164429e-01 -1.804694235324859619e-01 -1.057392880320549011e-01 -2.116826623678207397e-01 -2.945049107074737549e-01 -1.861912161111831665e-01 -2.046630233526229858e-01 1.348349750041961670e-01 5.119692906737327576e-02 1.344770938158035278e-01
-3.330322727560997009e-02 -3.196316957473754883e-02 -2.429309114813804626e-02 -3.446958065032958984e-01 7.689984887838363647e-02 -2.730755507946014404e-01 -1.113842427730560303e-01 -1.942916959524154663e-01 -1.622611097991466522e-02 1.012625023722648621e-01 -2.659971117973327637e-01 -8.174566179513931274e-02 1.199000030755996704e-01 1.384507268667221069e-01 2.742159962654113770e-01 1.036653518676757812e-01 9.071982651948928833e-02 -4.670388251543045044e-02 9.199691563844680786e-02 -1.316987257450819016e-02 -1.628715842962265015e-01 -2.034844309091567993e-01 -1.377905011177062988e-01 -1.180672943592071533e-01 -8.331073820590972900e-02 -4.076395034790039062e-01 -1.137363351881504059e-02 -3.195607066154479980e-01 1.694598048925399780e-02 3.300083577632904053e-01 9.290551394224166870e-02 1.652090549468994141e-01
1.421035379171371460e-01 1.477966010570526123e-01 -4.889583215117454529e-02 -2.204190045595169067e-01 2.432272955775260925e-02 -1.401408761739730835e-01 -1.897764652967453003e-01 -3.202989101409912109e-01 -2.276441901922225952e-01 5.069034546613693237e-02 -6.104018539190292358e-02 -2.440991401672363281e-01 1.474282592535018921e-01 8.819612115621566772e-02 -9.144765883684158325e-02 -2.832845151424407959e-01 2.033887654542922974e-01 3.079769313335418701e-01 -3.358219936490058899e-02 -5.440840497612953186e-02 3.335157036781311035e-02 -4.807023704051971436e-02 -8.605832606554031372e-02 -5.588764324784278870e-02 -1.345218122005462646e-01 -1.445179730653762817e-01 -3.628447055816650391e-01 -1.468523740768432617e-01 -3.790617585182189941e-01 9.470815956592559814e-02 6.093807891011238098e-02 9.741648286581039429e-02
[truncated: 3,279,104 more chars]
