# Supplementary material for: The Language of Innovation
Source: PLoS One. 2020 Apr 30;15(4):e0230107. doi: 10.1371/journal.pone.0230107 (PMC7194493; doi:10.1371/journal.pone.0230107)
Supplement: S15 File — (GZ) [file pone.0230107.s015.tar.gz › 1993-1997/V2Run_8_VS_4500_embeddings1993-1997ED32.txt]

-4.568738937377929688e-01 -1.325375735759735107e-01 2.205778062343597412e-01 -7.064545527100563049e-03 3.270452469587326050e-02 -8.731657266616821289e-02 -1.570345759391784668e-01 -4.162774980068206787e-02 1.020977273583412170e-01 2.519171535968780518e-01 2.640467584133148193e-01 -1.927579520270228386e-03 -7.189298979938030243e-03 -2.484847605228424072e-01 3.031120598316192627e-01 -2.693185806274414062e-01 2.255456708371639252e-02 -1.313281208276748657e-01 2.137700915336608887e-01 -1.638846099376678467e-02 1.671873927116394043e-01 -1.565493047237396240e-01 2.157303504645824432e-02 1.971050798892974854e-01 2.164764255285263062e-01 -8.677490800619125366e-02 -1.169188991189002991e-01 1.428575068712234497e-01 2.226743102073669434e-01 -1.204151734709739685e-01 -8.701926469802856445e-02 6.685105711221694946e-02
-2.882910072803497314e-01 -4.107341170310974121e-01 -1.672397851943969727e-01 1.098952665925025940e-01 1.623299568891525269e-01 -1.908240467309951782e-01 -3.801541030406951904e-02 -1.462413817644119263e-01 1.348241120576858521e-01 1.191245689988136292e-01 5.171677563339471817e-03 -1.004561707377433777e-01 8.046417683362960815e-02 -1.466211974620819092e-01 7.539741694927215576e-02 -2.306066453456878662e-01 5.716634914278984070e-02 -1.033610403537750244e-01 -2.379020601511001587e-01 4.105431735515594482e-01 -2.108869701623916626e-01 -3.388696312904357910e-01 1.391892135143280029e-01 -7.450418919324874878e-02 1.533124148845672607e-01 -8.209199458360671997e-02 -4.082493111491203308e-02 1.205880790948867798e-01 -5.014202371239662170e-02 -1.369032263755798340e-01 -3.474409505724906921e-02 3.129535540938377380e-02
-1.169601082801818848e-01 -4.020074307918548584e-01 -6.544877588748931885e-02 1.010784180834889412e-03 4.186418280005455017e-02 9.811989963054656982e-02 -1.549640595912933350e-01 2.326295524835586548e-01 8.132424950599670410e-02 -4.902611672878265381e-02 1.906260997056961060e-01 -2.557978928089141846e-01 -8.508903533220291138e-02 -1.943145394325256348e-01 2.048904895782470703e-01 9.020779281854629517e-02 -4.392146319150924683e-02 -2.675614953041076660e-01 4.884338006377220154e-02 8.108368515968322754e-02 -1.493624895811080933e-01 -3.627631068229675293e-01 9.293146431446075439e-02 -4.412569850683212280e-02 8.317242562770843506e-02 -1.302336454391479492e-01 1.886012703180313110e-01 1.881238818168640137e-02 1.335638314485549927e-01 4.915219545364379883e-02 -3.894946575164794922e-01 -2.151258587837219238e-01
-6.467515975236892700e-02 -3.565290272235870361e-01 -1.177809014916419983e-01 1.339786052703857422e-01 1.596325486898422241e-01 -8.343609981238842010e-03 1.650417037308216095e-02 3.560665994882583618e-03 -4.144580289721488953e-02 2.924574352800846100e-02 5.456412583589553833e-02 -2.832021713256835938e-01 -1.085063144564628601e-01 -2.723381817340850830e-01 1.655697822570800781e-01 -2.505565881729125977e-01 -2.401489764451980591e-02 -2.066078335046768188e-01 5.047307536005973816e-02 -1.153048053383827209e-01 -4.457776248455047607e-01 -1.675542145967483521e-01 6.110487133264541626e-02 2.036286145448684692e-01 -6.960555166006088257e-02 -8.798999339342117310e-02 -4.216824099421501160e-02 3.154200613498687744e-01 1.782469600439071655e-01 -5.400944873690605164e-02 -2.599128484725952148e-01 4.428568482398986816e-02
-3.036487698554992676e-01 -6.850923597812652588e-02 9.416329860687255859e-02 -9.824329614639282227e-02 -6.448046118021011353e-02 -1.176303718239068985e-02 1.597861945629119873e-01 -1.858216673135757446e-01 -1.342948824167251587e-01 -1.031998246908187866e-01 3.870409727096557617e-01 -1.083522066473960876e-01 5.282175168395042419e-02 -1.241056323051452637e-01 9.153508394956588745e-02 -7.934521138668060303e-02 1.724188923835754395e-01 -1.901884824037551880e-01 1.154881045222282410e-01 -2.296463102102279663e-01 -2.346576154232025146e-01 -4.216613769531250000e-01 -7.958304136991500854e-02 2.568953670561313629e-02 1.307585090398788452e-01 -3.427088558673858643e-01 6.447386741638183594e-02 1.754115670919418335e-01 -5.239432305097579956e-02 -7.082400470972061157e-02 2.158193439245223999e-01 -3.862411156296730042e-02
-1.612522155046463013e-01 -1.408867686986923218e-01 -5.750627443194389343e-02 1.618833094835281372e-01 2.294754534959793091e-01 -2.625701427459716797e-01 1.154494378715753555e-02 6.357721984386444092e-02 2.233393788337707520e-01 1.160791665315628052e-01 3.409923985600471497e-02 -4.229663312435150146e-01 -2.397408150136470795e-02 5.298190750181674957e-03 2.193516939878463745e-01 -9.674046188592910767e-02 1.941947042942047119e-01 -2.596269845962524414e-01 -1.100772339850664139e-02 -1.707943826913833618e-01 -1.799943149089813232e-01 -1.282950937747955322e-01 1.774370484054088593e-02 -2.850959822535514832e-02 -5.426578968763351440e-02 -9.869936853647232056e-02 -4.730584025382995605e-01 2.471347749233245850e-01 -7.387106120586395264e-02 -8.624438196420669556e-02 -4.901108518242835999e-02 1.118514686822891235e-02
-7.616494596004486084e-02 -4.394699633121490479e-01 3.354793190956115723e-01 -1.500784009695053101e-01 1.901437938213348389e-01 -1.256269365549087524e-01 8.565054088830947876e-02 -4.182520136237144470e-02 2.736698985099792480e-01 1.633329093456268311e-01 1.443925946950912476e-01 -2.374596595764160156e-01 -1.435714960098266602e-01 -1.540007144212722778e-01 2.994036376476287842e-01 -1.480454206466674805e-01 -2.196303755044937134e-01 -1.253287941217422485e-01 -4.981818795204162598e-02 3.105666488409042358e-02 -4.783980548381805420e-02 -2.929411828517913818e-01 -5.154967680573463440e-02 1.061303541064262390e-01 1.305245310068130493e-01 -1.232950910925865173e-01 1.999438554048538208e-02 1.648919284343719482e-02 1.781605780124664307e-01 -1.765344887971878052e-01 5.053450912237167358e-02 4.990214481949806213e-02
-9.370504319667816162e-02 -2.009660154581069946e-01 -1.198789197951555252e-02 -6.487600505352020264e-02 5.686129629611968994e-02 -1.275856047868728638e-01 -1.475519984960556030e-01 1.118187210522592068e-03 8.648769557476043701e-02 1.184167712926864624e-01 9.537135064601898193e-02 -4.366042613983154297e-01 -6.870023161172866821e-02 -3.453397378325462341e-02 1.429633237421512604e-02 1.688393205404281616e-01 9.014096856117248535e-02 -9.396459162235260010e-02 -6.899754703044891357e-02 5.950603634119033813e-02 -2.205093353986740112e-01 -3.620417118072509766e-01 1.193036884069442749e-01 1.562925726175308228e-01 1.464309394359588623e-01 -3.209609687328338623e-01 -1.172435656189918518e-01 3.024752736091613770e-01 3.558672368526458740e-01 -1.056429091840982437e-02 -1.977954953908920288e-01 -1.008110642433166504e-01
-3.472558259963989258e-01 -1.787053793668746948e-01 1.485936790704727173e-01 -1.116608828306198120e-01 2.442945539951324463e-01 -6.655187159776687622e-02 1.414438039064407349e-01 2.760809361934661865e-01 5.055009946227073669e-02 -8.990674465894699097e-02 1.556374281644821167e-01 -1.457689255475997925e-01 4.424060229212045670e-03 -3.489276394248008728e-02 2.343108206987380981e-01 -2.339308261871337891e-01 1.710079759359359741e-01 -1.235431432723999023e-01 -1.796572953462600708e-01 2.556965947151184082e-01 5.610793828964233398e-02 -1.588515788316726685e-01 -5.955705791711807251e-02 1.903438419103622437e-01 2.578833103179931641e-01 -3.336399495601654053e-01 1.426963955163955688e-01 2.310681492090225220e-01 1.270513385534286499e-01 -8.170559257268905640e-02 -2.961367927491664886e-02 -5.328469909727573395e-03
-1.425157953053712845e-02 -2.671967744827270508e-01 8.620673418045043945e-02 2.415473163127899170e-01 2.597551047801971436e-01 -7.069269567728042603e-02 -2.773329615592956543e-01 1.259605288505554199e-01 2.429181188344955444e-01 -6.721524056047201157e-03 1.416075229644775391e-01 -1.379930377006530762e-01 -1.081893593072891235e-01 -1.419667601585388184e-01 7.558227982372045517e-03 -3.824959099292755127e-01 2.019576728343963623e-01 7.271441817283630371e-02 -2.193018421530723572e-02 2.987610995769500732e-01 -4.664690792560577393e-02 -3.397186994552612305e-01 -5.090103298425674438e-02 3.050498850643634796e-02 3.044507503509521484e-01 -8.180863223969936371e-03 -2.131636291742324829e-01 2.173976786434650421e-02 1.277527958154678345e-01 8.614453673362731934e-02 7.802086416631937027e-03 -4.020782560110092163e-02
-1.156497374176979065e-01 -2.473072707653045654e-01 2.601537108421325684e-01 7.204037159681320190e-02 1.170440316200256348e-01 -7.125607877969741821e-02 -2.387578040361404419e-01 -4.926912114024162292e-02 1.094083115458488464e-02 9.198009967803955078e-02 5.252289399504661560e-02 -2.014349699020385742e-01 8.624758920632302761e-04 2.612119540572166443e-02 1.349656581878662109e-01 -4.517293870449066162e-01 1.424706280231475830e-01 -3.259242773056030273e-01 -2.459535002708435059e-01 2.548349797725677490e-01 -8.007487654685974121e-02 -1.299197673797607422e-01 -2.778307497501373291e-01 6.765504926443099976e-02 2.516385912895202637e-01 4.681736975908279419e-02 -1.358666568994522095e-01 1.863601207733154297e-01 1.335743814706802368e-01 -5.404007062315940857e-02 -5.500496551394462585e-02 -1.961315749213099480e-03
-2.810330390930175781e-01 -2.351703047752380371e-01 -3.701057657599449158e-02 -1.151304468512535095e-01 1.695021837949752808e-01 4.015152528882026672e-02 8.709315955638885498e-02 1.758531928062438965e-01 7.971290498971939087e-02 -4.946122318506240845e-02 2.675991654396057129e-01 -3.982888758182525635e-01 -2.486737817525863647e-01 -1.447287052869796753e-01 -1.259266436100006104e-01 -1.597588658332824707e-01 8.638014644384384155e-02 -1.363001763820648193e-01 2.007603496313095093e-01 8.529015630483627319e-02 -3.954568132758140564e-02 -3.191505074501037598e-01 1.275330502539873123e-02 1.164437681436538696e-01 -1.980747580528259277e-01 -1.918518692255020142e-01 1.304640769958496094e-01 9.379459172487258911e-02 2.522914707660675049e-01 -1.150619983673095703e-02 -2.335049510002136230e-01 -9.000214934349060059e-02
-3.024235963821411133e-01 -1.887081414461135864e-01 -3.102566488087177277e-02 -5.967922881245613098e-02 5.073937028646469116e-02 2.455266863107681274e-01 -3.067939169704914093e-02 8.086705207824707031e-02 1.228820607066154480e-01 1.920821368694305420e-01 1.674199104309082031e-01 -3.050945103168487549e-01 -2.232128381729125977e-01 4.396426491439342499e-03 2.371924370527267456e-01 -4.764182865619659424e-02 7.909110188484191895e-02 -1.081663593649864197e-01 -1.237125769257545471e-01 -4.393496364355087280e-02 -8.274947106838226318e-02 -3.000041246414184570e-01 1.419910192489624023e-01 1.832874715328216553e-01 3.365116417407989502e-01 2.739850617945194244e-02 -8.808512240648269653e-02 1.922886073589324951e-01 4.053494036197662354e-01 2.201101928949356079e-02 -8.527523279190063477e-02 5.033341003581881523e-04
-3.172668814659118652e-01 -1.803759038448333740e-01 8.017221093177795410e-02 -1.518090218305587769e-01 1.664412319660186768e-01 -9.511026740074157715e-02 -2.214383035898208618e-01 1.509463042020797729e-01 1.860922425985336304e-01 -1.635693162679672241e-01 1.843815296888351440e-01 6.873439252376556396e-02 1.209222897887229919e-02 -1.792858913540840149e-02 7.564372569322586060e-02 -9.403185546398162842e-02 1.516539901494979858e-01 -1.952750384807586670e-01 3.388061001896858215e-02 2.884072661399841309e-01 -2.730011045932769775e-01 -5.112332850694656372e-02 -1.020963266491889954e-01 1.290457099676132202e-01 4.152724146842956543e-01 -2.502819597721099854e-01 1.800643354654312134e-01 7.695982605218887329e-02 2.005243152379989624e-01 -1.222303584218025208e-01 -1.859837025403976440e-01 -2.775697596371173859e-02
-5.310288667678833008e-01 2.805679477751255035e-02 8.357115834951400757e-02 4.515869915485382080e-02 9.541622363030910492e-03 1.100391671061515808e-01 3.383225500583648682e-01 -1.146843209862709045e-01 3.371408879756927490e-01 -3.804088756442070007e-02 8.871460705995559692e-02 -1.555749624967575073e-01 -2.296980768442153931e-01 -1.017453148961067200e-02 -5.612481012940406799e-02 -1.613432019948959351e-01 2.548463270068168640e-02 -1.538287699222564697e-01 1.972748190164566040e-01 1.039612591266632080e-01 -1.822506338357925415e-01 -2.458157241344451904e-01 -1.101720705628395081e-01 5.181553587317466736e-02 1.349525898694992065e-01 -2.786007523536682129e-01 -1.519246101379394531e-01 9.438723325729370117e-02 -9.872715175151824951e-02 5.054923519492149353e-02 -5.695834755897521973e-02 -1.152539998292922974e-01
-1.699137240648269653e-01 -4.749175906181335449e-02 -2.130295708775520325e-02 -1.818323135375976562e-01 -6.651413626968860626e-03 -9.177705645561218262e-02 -1.380707696080207825e-02 1.693836450576782227e-01 -1.018765754997730255e-02 9.384862333536148071e-02 3.171684741973876953e-01 -4.976792335510253906e-01 -3.974380344152450562e-02 -2.779963016510009766e-01 1.207906827330589294e-01 -8.888786286115646362e-02 4.159657750278711319e-03 8.725320547819137573e-02 1.135892607271671295e-02 1.003449335694313049e-01 -3.134658634662628174e-01 -1.493441611528396606e-01 1.599732190370559692e-01 1.462840288877487183e-01 1.137889027595520020e-01 -2.158287316560745239e-01 -3.742879256606101990e-02 -5.514218658208847046e-02 2.979350388050079346e-01 2.339888513088226318e-01 -1.897771209478378296e-01 1.028448045253753662e-01
1.647130586206912994e-03 -3.728725314140319824e-01 -5.744554102420806885e-02 6.027492880821228027e-02 1.019300892949104309e-01 -1.981205791234970093e-01 -2.617464065551757812e-01 1.005367562174797058e-01 1.644742190837860107e-01 -6.048443610779941082e-04 1.144476532936096191e-01 -2.616465091705322266e-01 -8.565509319305419922e-02 -2.564993202686309814e-01 3.894940912723541260e-01 -5.626019090414047241e-02 2.836050391197204590e-01 -1.668666675686836243e-02 4.645007103681564331e-02 -5.869175493717193604e-02 -2.845649421215057373e-01 -2.614828571677207947e-02 -9.055835008621215820e-02 2.006945908069610596e-01 3.365671262145042419e-02 -1.511027216911315918e-01 6.570766866207122803e-02 3.087568283081054688e-01 6.107146292924880981e-02 1.215746179223060608e-01 1.504585240036249161e-02 -1.742377579212188721e-01
-4.392113089561462402e-01 -1.836336031556129456e-02 1.362841278314590454e-01 1.390673816204071045e-01 -7.080169022083282471e-02 -7.436560839414596558e-02 6.381226330995559692e-02 -4.729405045509338379e-02 1.790166944265365601e-01 -7.246421277523040771e-02 2.633243799209594727e-01 -8.949990570545196533e-02 -3.087079524993896484e-01 -3.402115702629089355e-01 1.283385306596755981e-01 6.177937239408493042e-02 1.077921241521835327e-01 -2.006972432136535645e-01 2.474296391010284424e-01 -3.579713776707649231e-02 -3.442694991827011108e-02 -2.431081384420394897e-01 -4.214376211166381836e-02 1.403768062591552734e-01 2.285441607236862183e-01 -1.971624344587326050e-01 5.576048418879508972e-02 1.574478298425674438e-01 -1.655966341495513916e-01 1.871407963335514069e-02 1.220116764307022095e-01 -2.194940894842147827e-01
-2.878113389015197754e-01 -6.464925408363342285e-02 -6.849051266908645630e-02 9.718052111566066742e-03 1.006153821945190430e-01 -9.444634616374969482e-02 -1.245070472359657288e-01 2.992994785308837891e-01 -1.679935120046138763e-02 2.746069058775901794e-02 1.954873800277709961e-01 -3.692194819450378418e-01 -1.841476112604141235e-01 6.935239583253860474e-02 2.023449689149856567e-01 -5.547253787517547607e-02 -1.115648448467254639e-01 -2.855056896805763245e-03 2.498807443771511316e-04 1.001519635319709778e-01 -3.773445487022399902e-01 -3.121854364871978760e-01 7.427144050598144531e-02 1.523784697055816650e-01 1.947784796357154846e-03 -1.024270355701446533e-01 -1.503370255231857300e-01 1.102364808320999146e-01 3.708115518093109131e-01 -7.284349948167800903e-02 -1.496723443269729614e-01 -1.556644439697265625e-01
-1.756160855293273926e-01 -4.442876204848289490e-02 -1.352440863847732544e-01 -3.106214292347431183e-02 -3.356302902102470398e-02 3.648920450359582901e-03 7.823117077350616455e-02 1.448782980442047119e-01 3.922835886478424072e-01 6.699363142251968384e-02 6.081613153219223022e-02 -3.359487652778625488e-01 -1.228706389665603638e-01 -1.029083654284477234e-01 2.123816162347793579e-01 -1.706154644489288330e-01 1.509443223476409912e-01 -1.738854050636291504e-01 1.926715672016143799e-01 -1.966729946434497833e-02 -7.737543433904647827e-02 -4.392310678958892822e-01 1.028712540864944458e-01 2.269418984651565552e-01 2.020371109247207642e-01 4.392268508672714233e-02 3.176038339734077454e-02 1.102083623409271240e-01 2.133527696132659912e-01 -1.907799541950225830e-01 -2.242544591426849365e-01 -7.216238975524902344e-02
-1.770133972167968750e-01 -3.536625802516937256e-01 -3.187013790011405945e-02 3.726501017808914185e-02 -1.829544901847839355e-01 -8.148453384637832642e-02 -1.146290898323059082e-01 -1.522772610187530518e-01 2.530266642570495605e-01 -3.389216959476470947e-01 2.100874185562133789e-01 -2.755223214626312256e-01 1.506139338016510010e-01 6.198542192578315735e-02 2.459708303213119507e-01 -4.613911733031272888e-02 -6.047906726598739624e-02 5.345591902732849121e-02 -2.144719660282135010e-01 -7.441709935665130615e-02 2.600106038153171539e-02 -2.373527735471725464e-01 -1.278944164514541626e-01 2.105864733457565308e-01 9.671816974878311157e-02 -2.906276583671569824e-01 -1.223306134343147278e-01 -7.583851693198084831e-04 -1.702322661876678467e-01 1.321646124124526978e-01 -9.102104604244232178e-02 -1.932990103960037231e-01
-4.687285125255584717e-01 -1.230219826102256775e-01 1.145283728837966919e-01 -8.029977977275848389e-02 9.498973935842514038e-02 9.612015634775161743e-02 7.526068389415740967e-02 -2.978340983390808105e-01 -2.211535163223743439e-02 5.298651754856109619e-02 2.693121135234832764e-01 -1.588657796382904053e-01 -7.254219055175781250e-02 -1.969973295927047729e-01 6.259754300117492676e-02 -9.115919470787048340e-02 3.367793932557106018e-02 -3.087082505226135254e-01 2.565278708934783936e-01 -1.615252792835235596e-01 1.184784993529319763e-01 -1.885424703359603882e-01 -3.710639849305152893e-02 1.245834827423095703e-01 2.015624344348907471e-01 -3.088840544223785400e-01 1.058988869190216064e-01 2.367375493049621582e-01 -1.232981607317924500e-01 -9.349829517304897308e-03 -1.481932681053876877e-02 4.448981210589408875e-02
-1.805120706558227539e-01 -2.989633679389953613e-01 -8.280002512037754059e-03 2.619692869484424591e-02 -1.297619342803955078e-01 1.650454699993133545e-01 -9.192440658807754517e-03 -2.705556452274322510e-01 -1.336843222379684448e-01 -7.908748835325241089e-02 3.174103796482086182e-01 -2.225631177425384521e-01 -1.418844312429428101e-01 -4.002087935805320740e-02 -2.775391563773155212e-02 -3.101409673690795898e-01 1.037415266036987305e-01 -8.959490805864334106e-02 1.653104126453399658e-01 -6.963265687227249146e-02 -3.244093060493469238e-01 -1.017581894993782043e-01 3.274187818169593811e-02 2.787883877754211426e-01 2.440952509641647339e-01 -1.345589607954025269e-01 5.358050018548965454e-02 -1.096112132072448730e-01 -2.493424713611602783e-01 3.981067985296249390e-02 1.145041882991790771e-01 -2.280771881341934204e-01
-6.244559586048126221e-02 -3.532845675945281982e-01 8.678915351629257202e-02 1.371511220932006836e-01 3.534962981939315796e-02 7.915536314249038696e-02 -3.932913243770599365e-01 -4.825427755713462830e-02 -2.953552640974521637e-02 -3.245524363592267036e-03 2.191601544618606567e-01 -1.362859457731246948e-01 6.604520231485366821e-02 -1.258459985256195068e-01 3.302885293960571289e-01 -2.245799303054809570e-01 1.835244596004486084e-01 -1.055626720190048218e-01 -1.061212643980979919e-01 2.167198508977890015e-01 1.052698791027069092e-01 -1.242595911026000977e-01 2.844921126961708069e-02 4.761253669857978821e-02 2.451484799385070801e-01 -2.561689317226409912e-01 -2.176393270492553711e-01 -1.950830779969692230e-02 1.992289721965789795e-01 1.204378083348274231e-01 -2.358537316322326660e-01 1.314062476158142090e-01
-5.656627416610717773e-01 -1.335430443286895752e-01 7.309149368666112423e-04 3.811333701014518738e-02 -8.279348909854888916e-02 -1.704758703708648682e-01 8.630737662315368652e-02 -1.388904303312301636e-01 1.194573845714330673e-02 -8.245905488729476929e-02 3.594577312469482422e-01 3.535564988851547241e-02 -1.958502382040023804e-01 -1.927999854087829590e-01 1.070256009697914124e-01 -1.107531413435935974e-01 4.961108043789863586e-02 -7.132934778928756714e-02 2.595878839492797852e-01 3.610587120056152344e-02 -3.970024734735488892e-02 -1.805632114410400391e-01 -6.096447259187698364e-02 1.060889810323715210e-01 1.882133632898330688e-01 -2.704379856586456299e-01 -4.708146676421165466e-02 2.345733791589736938e-01 -1.514742337167263031e-02 1.722222119569778442e-01 1.392494142055511475e-01 1.447705924510955811e-01
-4.309875667095184326e-01 2.213441431522369385e-01 -9.592738747596740723e-02 -6.953391432762145996e-02 -6.440571695566177368e-02 1.217278838157653809e-01 -2.494490593671798706e-01 -3.878828510642051697e-02 1.593772768974304199e-01 8.951523900032043457e-02 1.850055307149887085e-01 -4.689597524702548981e-03 1.099091991782188416e-01 -1.712785363197326660e-01 8.549591898918151855e-02 3.166209440678358078e-03 -5.715240910649299622e-02 -1.940340250730514526e-01 -1.368370503187179565e-01 9.748757816851139069e-03 -1.404073089361190796e-01 -1.201284229755401611e-01 1.246218308806419373e-01 5.206146463751792908e-02 1.849305629730224609e-01 -5.637281537055969238e-01 -3.874066472053527832e-02 -2.646881043910980225e-01 -3.924835473299026489e-02 -1.084747985005378723e-01 4.831054806709289551e-02 2.852741628885269165e-02
-5.883159488439559937e-02 -3.223780989646911621e-01 5.080628674477338791e-03 8.450461179018020630e-02 9.718349575996398926e-02 4.425646737217903137e-02 -7.511235773563385010e-02 4.730536416172981262e-02 4.500339925289154053e-01 2.233140021562576294e-01 8.340676873922348022e-02 -6.788656115531921387e-02 8.662290126085281372e-02 -1.279912143945693970e-01 2.838028967380523682e-01 -3.151276111602783203e-01 1.368509382009506226e-01 -3.684623837471008301e-01 7.357564568519592285e-02 -4.680059384554624557e-03 -1.138222441077232361e-01 -1.367103755474090576e-01 -7.903339713811874390e-02 2.715281248092651367e-01 2.487576752901077271e-01 1.610760763287544250e-02 1.977680437266826630e-02 -7.942130416631698608e-02 9.654241055250167847e-02 -1.702703237533569336e-01 1.202861964702606201e-01 -7.276428490877151489e-02
-2.366959452629089355e-01 6.376826018095016479e-02 -8.118963241577148438e-02 -1.489787995815277100e-01 -1.309354752302169800e-01 -1.821432076394557953e-02 -1.942737847566604614e-01 4.102076962590217590e-02 3.470074385404586792e-02 2.403751574456691742e-02 3.989708721637725830e-01 -4.772587120532989502e-01 4.013201892375946045e-01 -2.753404341638088226e-02 2.669852972030639648e-01 -1.622689217329025269e-01 -2.777160517871379852e-02 -5.369708687067031860e-02 -2.656567692756652832e-01 1.529304087162017822e-01 4.020879045128822327e-02 -4.228785261511802673e-02 4.352474957704544067e-02 1.998007446527481079e-01 -5.125049501657485962e-02 -4.734848067164421082e-02 5.239854380488395691e-02 -1.341156214475631714e-01 -4.605113714933395386e-02 -1.325444877147674561e-01 9.229023009538650513e-02 -9.702813625335693359e-02
-1.499493867158889771e-01 -3.843894004821777344e-01 1.985654532909393311e-01 -7.626581192016601562e-02 -4.736243281513452530e-03 3.825372084975242615e-02 -1.494149956852197647e-02 -1.632036566734313965e-01 2.762383222579956055e-01 1.767310798168182373e-01 4.092890024185180664e-01 -2.296851724386215210e-01 2.331877946853637695e-01 1.536048799753189087e-01 6.029957532882690430e-02 -1.308530475944280624e-02 1.623281389474868774e-01 3.966609761118888855e-02 -5.106291174888610840e-02 -3.564234077930450439e-02 -6.579995900392532349e-02 -2.585435211658477783e-01 2.748843096196651459e-02 -3.856942430138587952e-02 2.882675826549530029e-01 -2.162240296602249146e-01 -2.101774215698242188e-01 -1.225342322140932083e-02 -8.638515323400497437e-02 1.510912179946899414e-01 6.200543721206486225e-04 -1.920729130506515503e-01
-1.044199168682098389e-01 -1.546562761068344116e-01 -2.361872047185897827e-01 2.103677690029144287e-01 4.893188551068305969e-02 -2.103779464960098267e-01 -5.103533715009689331e-02 -1.105433851480484009e-01 1.091764122247695923e-01 -7.173618674278259277e-02 4.711801186203956604e-02 -4.238522946834564209e-01 -5.074182525277137756e-02 -2.637789547443389893e-01 4.365724921226501465e-01 -1.926734894514083862e-01 1.030011326074600220e-01 -1.084192749112844467e-02 1.863435059785842896e-01 1.361944153904914856e-02 -2.510648369789123535e-01 -1.953805610537528992e-02 2.082012146711349487e-01 1.554858498275279999e-02 1.399151384830474854e-01 -9.676362574100494385e-02 -2.877357602119445801e-01 1.796689480543136597e-01 -6.671877112239599228e-03 -4.099047929048538208e-02 -6.938324123620986938e-02 4.074521735310554504e-02
-2.062324583530426025e-01 -1.620375514030456543e-01 1.039505153894424438e-01 -3.509896248579025269e-02 -3.577897325158119202e-03 1.422049403190612793e-01 -6.975934654474258423e-02 5.852641537785530090e-02 -8.111539483070373535e-02 -3.271939754486083984e-01 5.028896927833557129e-01 -3.864659368991851807e-01 -1.137051545083522797e-02 -2.637786231935024261e-02 3.980665653944015503e-02 -1.187995299696922302e-01 1.319859176874160767e-01 -1.588815152645111084e-01 -4.299726337194442749e-02 1.946581602096557617e-01 -1.571674197912216187e-01 -1.984694153070449829e-01 2.211347073316574097e-01 -5.664444714784622192e-02 7.085114717483520508e-03 -1.213266849517822266e-01 -1.474451869726181030e-01 2.636788226664066315e-02 1.657542437314987183e-01 1.717322738841176033e-03 -2.763803601264953613e-01 1.362379342317581177e-01
-2.497670501470565796e-01 -5.711723864078521729e-02 1.786051839590072632e-01 -1.335453093051910400e-01 -2.497852966189384460e-02 -1.222170293331146240e-01 -1.167512014508247375e-01 3.015538752079010010e-01 2.955070436000823975e-01 1.547192335128784180e-01 5.745935253798961639e-03 -1.944247335195541382e-01 -1.054297015070915222e-01 9.824376553297042847e-03 1.668776720762252808e-01 -6.227269768714904785e-02 1.560088098049163818e-01 -1.437291502952575684e-01 -2.491724938154220581e-01 3.195929825305938721e-01 -3.602620363235473633e-01 -2.061354964971542358e-01 1.369119286537170410e-01 1.832879930734634399e-01 1.410136520862579346e-01 -1.553449183702468872e-01 -2.524223411455750465e-03 -1.537816226482391357e-01 1.788770779967308044e-02 -2.087445370852947235e-02 -2.614261806011199951e-01 -4.294455051422119141e-02
-2.628049850463867188e-01 -2.210845202207565308e-01 6.146707013249397278e-02 2.549311816692352295e-01 -8.345251530408859253e-02 -7.302089035511016846e-02 9.627050906419754028e-02 -2.237262725830078125e-01 1.366573870182037354e-01 -1.675656735897064209e-01 2.818553149700164795e-01 -5.805693566799163818e-02 1.035807747393846512e-02 -2.653850615024566650e-01 1.244280114769935608e-01 -3.081755638122558594e-01 -3.385086730122566223e-02 -2.101328521966934204e-01 -5.119469389319419861e-02 2.229724079370498657e-01 7.595042139291763306e-02 3.315118327736854553e-02 1.677864044904708862e-01 6.542918086051940918e-02 1.253045257180929184e-02 -1.738518178462982178e-01 -1.223527789115905762e-01 -7.450228929519653320e-02 4.000408053398132324e-01 -3.744754567742347717e-02 -1.985245347023010254e-01 -2.059671580791473389e-01
-7.211451232433319092e-02 -2.186123132705688477e-01 2.685322463512420654e-01 -3.726958483457565308e-02 2.053896784782409668e-01 -6.713501363992691040e-02 -8.417072147130966187e-02 -3.551020519807934761e-03 3.566891849040985107e-01 4.844611510634422302e-02 2.235071500763297081e-03 -3.577744364738464355e-01 2.506981194019317627e-01 -7.245126366615295410e-02 2.099142223596572876e-01 -2.086943536996841431e-01 5.694789346307516098e-03 -1.237730458378791809e-01 2.851473093032836914e-01 2.888358533382415771e-01 -1.412619799375534058e-01 -1.378559917211532593e-01 -1.777480244636535645e-01 -2.440554089844226837e-03 3.041056171059608459e-02 -1.086128652095794678e-01 3.328505903482437134e-02 -1.688586622476577759e-01 2.421030402183532715e-01 -4.617858678102493286e-02 -2.244773209095001221e-01 -4.792311787605285645e-02
-3.340532779693603516e-01 -1.525055766105651855e-01 -1.685384064912796021e-01 -1.578437089920043945e-01 -7.588624954223632812e-02 -7.958111912012100220e-02 -6.932053714990615845e-02 2.116115093231201172e-01 -4.210334643721580505e-02 -5.937020108103752136e-02 2.709667384624481201e-01 -2.025755792856216431e-01 -5.783211067318916321e-02 -1.534566134214401245e-01 1.582563668489456177e-01 -1.296963095664978027e-01 2.008884251117706299e-01 -7.025783509016036987e-02 -1.524713337421417236e-01 1.994823813438415527e-01 -2.632995247840881348e-01 -1.986764371395111084e-01 4.200789332389831543e-02 -1.178098283708095551e-02 1.577050052583217621e-02 -1.964193135499954224e-01 -2.693653106689453125e-01 3.291552066802978516e-01 2.475131303071975708e-01 1.386987604200839996e-02 -1.075680479407310486e-01 -2.232608795166015625e-01
-2.955710887908935547e-01 -3.354177474975585938e-01 -6.599234044551849365e-02 2.154371328651905060e-02 9.277660399675369263e-02 1.053574755787849426e-01 3.470401167869567871e-01 2.156076580286026001e-01 2.562763094902038574e-01 1.450500488281250000e-01 2.032073913142085075e-03 -9.762477129697799683e-02 1.508072949945926666e-02 -2.001153081655502319e-01 1.245997697114944458e-01 -5.470417067408561707e-02 2.297535538673400879e-01 -6.133786216378211975e-02 -1.024093758314847946e-02 -1.196842864155769348e-01 -1.102261319756507874e-01 -2.915039360523223877e-01 -1.795181781053543091e-01 7.107809185981750488e-02 2.353376448154449463e-01 -7.495754957199096680e-02 1.190960034728050232e-01 4.404867812991142273e-02 -1.131565496325492859e-01 1.254327446222305298e-01 -3.764301836490631104e-01 -2.989818528294563293e-02
-3.329651653766632080e-01 -8.030109107494354248e-03 -8.435253053903579712e-02 -3.048170171678066254e-02 -8.704724907875061035e-02 2.901625074446201324e-02 -1.388088911771774292e-01 3.099773228168487549e-01 7.334796339273452759e-02 1.642725914716720581e-01 1.733554452657699585e-01 -3.618525266647338867e-01 -7.631576061248779297e-02 -1.879248172044754028e-01 2.285126149654388428e-01 2.826026827096939087e-02 -6.486097723245620728e-02 6.375140696763992310e-02 -1.122259050607681274e-01 1.706775873899459839e-01 -3.139210641384124756e-01 -1.217837706208229065e-01 -3.293202072381973267e-02 2.275325059890747070e-01 1.959762871265411377e-01 -2.861390821635723114e-02 -1.325521618127822876e-01 3.666050136089324951e-01 2.340535372495651245e-01 7.294390350580215454e-02 4.704776406288146973e-02 9.671557927504181862e-04
-3.350315690040588379e-01 -2.659294009208679199e-01 -1.715735048055648804e-01 -1.322553306818008423e-01 5.433652549982070923e-02 6.694620847702026367e-02 6.428246945142745972e-02 3.409054875373840332e-01 -2.822478488087654114e-02 1.315576136112213135e-01 2.269748896360397339e-01 -4.209454655647277832e-01 -6.056761369109153748e-02 1.016206201165914536e-02 9.513809531927108765e-02 -1.485415697097778320e-01 1.689791232347488403e-01 5.509204789996147156e-02 -2.085763514041900635e-01 1.913190446794033051e-02 -2.417746931314468384e-01 -2.463679611682891846e-01 5.776816233992576599e-02 1.609614342451095581e-01 1.000873744487762451e-01 -2.550826594233512878e-02 -1.070426404476165771e-01 3.069459497928619385e-01 1.064044237136840820e-01 -9.067952632904052734e-02 2.395335584878921509e-02 -1.736141368746757507e-02
-3.206968605518341064e-01 6.810838729143142700e-02 4.750187695026397705e-02 -3.518824232742190361e-03 1.969529688358306885e-01 2.252237312495708466e-02 -1.802063137292861938e-01 2.535849511623382568e-01 2.778532207012176514e-01 2.635085284709930420e-01 2.004619985818862915e-01 -3.042637705802917480e-01 -5.494655668735504150e-02 -2.093639373779296875e-01 -1.014760881662368774e-01 -3.071559071540832520e-01 -1.675412803888320923e-01 1.480336636304855347e-01 -9.378214925527572632e-02 -5.761327594518661499e-02 -1.723403185606002808e-01 -3.131915256381034851e-02 -1.336673349142074585e-01 -2.251654118299484253e-02 1.302987188100814819e-01 -2.318278253078460693e-01 9.739670902490615845e-02 -6.168753281235694885e-02 -3.292281329631805420e-01 1.933129620738327503e-03 -6.367164850234985352e-02 -1.251260638236999512e-01
-2.827494740486145020e-01 -1.821115016937255859e-01 1.727394610643386841e-01 2.376538217067718506e-01 -1.522051244974136353e-01 -8.152145892381668091e-02 -1.984347403049468994e-01 -1.708406358957290649e-01 -1.894811093807220459e-01 5.044876784086227417e-02 3.703204914927482605e-02 -8.568641729652881622e-03 -1.353846937417984009e-01 1.269702464342117310e-01 2.110575884580612183e-02 -6.380926817655563354e-02 -1.298748403787612915e-01 -2.874877750873565674e-01 1.986446380615234375e-01 -7.866488397121429443e-02 -1.337962895631790161e-01 -4.335164725780487061e-01 4.187591746449470520e-02 5.290133878588676453e-02 4.073930680751800537e-01 -1.813214868307113647e-01 8.292192220687866211e-02 -6.709310412406921387e-02 -7.737480103969573975e-02 5.152782890945672989e-03 -5.603579804301261902e-02 -2.200048714876174927e-01
-3.808428347110748291e-01 -2.271353006362915039e-01 9.176523238420486450e-02 6.129974499344825745e-02 8.920398354530334473e-02 9.010478109121322632e-02 -9.365307539701461792e-02 -4.015581011772155762e-01 -1.788762658834457397e-01 -1.019100099802017212e-01 6.899143010377883911e-02 -1.455674618482589722e-01 -7.158329337835311890e-02 -4.273134469985961914e-02 5.187402665615081787e-02 2.875779569149017334e-02 1.170878950506448746e-02 -4.008117318153381348e-02 1.456227153539657593e-01 -2.023870795965194702e-01 -2.545603513717651367e-01 -1.879435777664184570e-01 -2.190780639648437500e-01 2.286036610603332520e-01 2.927644848823547363e-01 -3.159458339214324951e-01 -1.006619185209274292e-01 1.946998760104179382e-02 -7.522471994161605835e-02 1.714356988668441772e-01 1.568947732448577881e-01 -7.934369891881942749e-02
-1.819869726896286011e-01 -2.720253765583038330e-01 2.501278817653656006e-01 2.307737711817026138e-03 -1.328861434012651443e-02 6.034804880619049072e-02 9.646994993090629578e-03 -1.968650519847869873e-02 -2.621131390333175659e-02 -6.899744272232055664e-02 5.320808291435241699e-01 -3.968114554882049561e-01 -1.568644791841506958e-01 -1.210052147507667542e-02 1.283173710107803345e-01 -3.380755707621574402e-02 2.979413419961929321e-02 1.555284857749938965e-01 2.000173330307006836e-01 3.210221976041793823e-02 -2.087836265563964844e-01 -1.615569889545440674e-01 1.695350408554077148e-01 1.235121414065361023e-01 1.963689550757408142e-02 -1.330574452877044678e-01 1.541136763989925385e-02 1.688591539859771729e-01 1.571622192859649658e-01 4.342671856284141541e-02 -1.563043594360351562e-01 2.448991686105728149e-01
-2.520337998867034912e-01 -3.246266543865203857e-01 1.854866743087768555e-01 8.814904093742370605e-02 -1.026463359594345093e-01 -4.776063933968544006e-02 -6.983017176389694214e-02 -2.032834887504577637e-01 2.462458461523056030e-01 -1.685559190809726715e-02 2.648808956146240234e-01 -2.495138198137283325e-01 1.408924162387847900e-01 1.059074476361274719e-01 2.480548471212387085e-01 -7.064782828092575073e-02 8.562787622213363647e-02 2.188260555267333984e-01 -7.372380234301090240e-03 -2.377111092209815979e-02 -3.018837422132492065e-02 6.501518934965133667e-02 -6.448155641555786133e-02 6.841632723808288574e-02 4.000107049942016602e-01 -2.767694592475891113e-01 -1.894887834787368774e-01 -1.051896065473556519e-01 -3.456866834312677383e-03 -3.084711544215679169e-02 -1.250254660844802856e-01 -2.626488506793975830e-01
-4.497029483318328857e-01 -1.831558048725128174e-01 -1.483156997710466385e-02 -1.361498981714248657e-01 -3.224883973598480225e-02 -7.858753204345703125e-02 -1.354270130395889282e-01 4.309713840484619141e-02 2.450094223022460938e-01 1.976518146693706512e-02 4.268934205174446106e-02 -3.545946478843688965e-01 1.514115035533905029e-01 -7.131347060203552246e-02 2.648249864578247070e-01 -8.702412247657775879e-02 2.255290001630783081e-01 1.623490899801254272e-01 -3.039417266845703125e-01 -1.094045192003250122e-01 2.973041962832212448e-03 -6.904716044664382935e-02 -1.937782019376754761e-01 1.180915441364049911e-02 1.598410308361053467e-01 1.443714648485183716e-01 -2.764096856117248535e-01 -1.543115973472595215e-01 1.757489740848541260e-01 -7.665179669857025146e-02 1.264903396368026733e-01 3.078943863511085510e-02
-3.566567301750183105e-01 -2.275523245334625244e-01 -9.375854581594467163e-02 -1.109270006418228149e-01 3.126167654991149902e-01 2.300543785095214844e-01 1.881359368562698364e-01 -1.634138077497482300e-01 2.878248691558837891e-01 4.647584259510040283e-02 7.182649523019790649e-02 -2.357875853776931763e-01 -5.758161842823028564e-02 -2.270945608615875244e-01 1.820881068706512451e-01 -8.007255196571350098e-02 2.533061504364013672e-01 -1.800911724567413330e-01 6.180066987872123718e-02 1.379949972033500671e-02 -1.669136621057987213e-02 -2.303629666566848755e-01 6.664601713418960571e-02 8.481438457965850830e-02 1.399024128913879395e-01 2.032400369644165039e-01 -6.387882865965366364e-03 -1.043776795268058777e-01 2.598859965801239014e-01 -4.109270870685577393e-02 -2.005713582038879395e-01 -9.662318043410778046e-03
-3.304275870323181152e-01 -1.720432341098785400e-01 5.842179059982299805e-02 -1.702702641487121582e-01 8.800057321786880493e-02 -2.086107581853866577e-01 -2.152732014656066895e-01 2.219915688037872314e-01 1.308779865503311157e-01 -1.812781393527984619e-01 2.808870673179626465e-01 -3.544717729091644287e-01 -2.445294409990310669e-01 6.282200664281845093e-02 2.097712270915508270e-02 -8.051420748233795166e-02 -1.006639748811721802e-01 8.904600888490676880e-02 -2.642374038696289062e-01 2.523648366332054138e-02 -1.555139273405075073e-01 -1.563088893890380859e-01 7.605945318937301636e-02 2.603616751730442047e-02 8.967018872499465942e-02 -1.767551302909851074e-01 -1.108927577733993530e-01 2.268976420164108276e-01 1.994428336620330811e-01 9.550762176513671875e-02 -2.469495683908462524e-01 -1.338552311062812805e-02
-5.767033249139785767e-02 -5.560079216957092285e-01 -5.393800884485244751e-02 1.366682946681976318e-01 -1.145891696214675903e-01 -8.704035729169845581e-02 2.373622953891754150e-01 -2.392299287021160126e-02 1.481686234474182129e-01 -2.593170665204524994e-02 3.151022195816040039e-01 -1.512161940336227417e-01 6.135442480444908142e-02 -3.098662495613098145e-01 1.691014468669891357e-01 2.582577988505363464e-02 -4.743555933237075806e-02 1.743217743933200836e-02 -5.238867551088333130e-02 2.223698049783706665e-01 -9.666486084461212158e-02 -5.436039716005325317e-02 -2.070621997117996216e-01 1.768309324979782104e-01 9.996672719717025757e-02 -6.903641670942306519e-02 -7.812140882015228271e-02 1.298407912254333496e-01 3.155412375926971436e-01 -2.447427622973918915e-02 -1.003447324037551880e-01 -1.592190414667129517e-01
-3.748820126056671143e-01 -1.613431125879287720e-01 8.716472983360290527e-02 7.856719195842742920e-02 -9.892112016677856445e-02 6.586193293333053589e-02 -7.002290338277816772e-02 3.386928737163543701e-01 2.337383925914764404e-01 -1.711257733404636383e-02 4.002518951892852783e-01 -2.361789196729660034e-01 -1.099975779652595520e-01 -2.742355465888977051e-01 1.081041544675827026e-01 8.294146507978439331e-03 4.282902181148529053e-02 -2.425223290920257568e-01 -2.305489629507064819e-01 -1.255042850971221924e-01 -1.764422208070755005e-01 -2.858665399253368378e-02 9.401989728212356567e-02 2.915374189615249634e-02 -1.129354611039161682e-01 -1.155910342931747437e-01 -7.807279378175735474e-02 7.711207866668701172e-02 2.903309762477874756e-01 -1.029833182692527771e-01 -9.487126022577285767e-02 -5.199886858463287354e-02
-3.080629743635654449e-02 -3.153990209102630615e-01 3.476062044501304626e-02 -5.157627165317535400e-02 1.936759054660797119e-01 -1.362558174878358841e-02 -9.582175314426422119e-02 -5.587013438344001770e-02 4.057633876800537109e-01 -2.183698415756225586e-01 1.609705686569213867e-01 -2.914522290229797363e-01 2.739179730415344238e-01 -3.611237108707427979e-01 1.940058618783950806e-01 -1.378385126590728760e-01 -3.728948766365647316e-03 -2.183924056589603424e-02 1.348410099744796753e-01 9.236485511064529419e-02 -1.325526982545852661e-01 -2.913882434368133545e-01 -8.454968780279159546e-02 -1.042204275727272034e-01 1.637319326400756836e-01 -1.684461981058120728e-01 -9.390234202146530151e-02 1.288680583238601685e-01 1.668076813220977783e-01 -5.780128017067909241e-02 -3.115935251116752625e-02 2.570556243881583214e-03
-4.856475293636322021e-01 -5.531528964638710022e-02 4.680077359080314636e-02 2.264772653579711914e-01 -9.329136461019515991e-03 1.673875376582145691e-02 5.510250106453895569e-02 -1.114549338817596436e-01 -4.767557606101036072e-02 -9.605148434638977051e-02 3.533602952957153320e-01 -4.150236770510673523e-02 -1.757572591304779053e-02 -3.598918914794921875e-01 -1.147340144962072372e-02 8.342809975147247314e-02 -1.629713028669357300e-01 -2.236156351864337921e-02 2.226484268903732300e-01 8.118161559104919434e-02 -8.130149543285369873e-02 -1.654111593961715698e-01 4.925280809402465820e-02 -6.812886893749237061e-02 3.255532383918762207e-01 -2.762713134288787842e-01 -1.876960322260856628e-02 2.491493821144104004e-01 -5.144503712654113770e-02 6.275207549333572388e-02 2.117560803890228271e-02 -2.018389403820037842e-01
-1.450106501579284668e-01 -2.130444049835205078e-01 7.787567377090454102e-02 -1.310168951749801636e-02 -7.508895546197891235e-02 -6.984964758157730103e-02 -3.209122717380523682e-01 1.436354666948318481e-01 6.740396842360496521e-03 1.675027422606945038e-02 2.983558773994445801e-01 -6.118124723434448242e-01 -2.412458062171936035e-01 1.462444476783275604e-02 1.901763975620269775e-01 -4.199248552322387695e-02 9.575602412223815918e-02 -3.771888092160224915e-02 7.356971502304077148e-02 1.398895829916000366e-01 -1.850620359182357788e-01 -2.116037607192993164e-01 6.906635314226150513e-02 -1.845630407333374023e-01 7.304013520479202271e-02 -1.123366504907608032e-01 1.047337129712104797e-01 -1.053459644317626953e-01 1.394770890474319458e-01 3.421682864427566528e-02 -8.888723701238632202e-02 1.060000807046890259e-01
-1.609741747379302979e-01 -3.173437714576721191e-01 3.348300755023956299e-01 1.439942866563796997e-01 -7.514458894729614258e-02 -1.260609272867441177e-02 -1.905082315206527710e-01 -8.763530850410461426e-02 3.701666593551635742e-01 -9.630787186324596405e-03 2.574747502803802490e-01 -2.612141966819763184e-01 1.455079764127731323e-01 -1.616548299789428711e-01 1.443176418542861938e-01 -1.689376309514045715e-02 2.850914001464843750e-02 -4.305795207619667053e-02 -1.432106792926788330e-01 -1.547385454177856445e-01 2.433365676552057266e-03 -1.082971319556236267e-01 -1.221077814698219299e-01 9.491845965385437012e-02 2.581711113452911377e-01 -1.072314754128456116e-01 -1.426414847373962402e-01 -1.887655407190322876e-01 -1.079720929265022278e-01 1.623477637767791748e-01 -6.496265530586242676e-02 -3.025838434696197510e-01
-3.788321316242218018e-01 -1.863376796245574951e-01 3.148667514324188232e-02 -2.350584119558334351e-01 1.181326210498809814e-01 -2.987371943891048431e-02 1.435462087392807007e-01 -1.097715646028518677e-01 -1.894734054803848267e-01 -1.509565976448357105e-03 3.001677691936492920e-01 -1.403193473815917969e-01 -1.190906614065170288e-01 -1.785067021846771240e-01 1.930092722177505493e-01 -8.201562613248825073e-02 4.177425056695938110e-03 -1.960094720125198364e-01 1.651659011840820312e-01 -1.097468957304954529e-01 -2.397308349609375000e-01 -2.474679648876190186e-01 -6.077482923865318298e-02 1.136558353900909424e-01 2.967075109481811523e-01 -2.167281508445739746e-01 8.345497399568557739e-02 2.339284271001815796e-01 -1.500682383775711060e-01 -2.112719044089317322e-02 2.041677832603454590e-01 -8.871170133352279663e-02
-2.838708460330963135e-01 -1.092396676540374756e-01 -1.193253546953201294e-01 6.035467982292175293e-02 1.014745011925697327e-01 7.611830532550811768e-02 -7.945556193590164185e-02 2.085482329130172729e-01 -3.856753930449485779e-02 5.424633622169494629e-02 2.606095075607299805e-01 -2.825697958469390869e-01 -2.466034591197967529e-01 -7.504332065582275391e-02 1.100925612263381481e-03 -2.305998951196670532e-01 -3.817853331565856934e-02 1.339867562055587769e-01 -7.820115238428115845e-02 2.565467059612274170e-01 -2.260115593671798706e-01 -1.025713980197906494e-01 2.003770172595977783e-01 2.398411482572555542e-01 2.100980281829833984e-01 -1.348621994256973267e-01 -9.472646564245223999e-02 2.163485586643218994e-01 1.973041445016860962e-01 1.221405789256095886e-01 -2.681514620780944824e-01 -2.396063506603240967e-01
-9.116677194833755493e-02 -2.191891968250274658e-01 3.007609024643898010e-02 -8.870416879653930664e-02 -1.744882576167583466e-02 4.131752997636795044e-02 7.935272157192230225e-02 8.224260807037353516e-02 -1.182562857866287231e-01 5.547740682959556580e-02 2.795393764972686768e-01 -5.313685536384582520e-01 -2.470549494028091431e-01 -3.047241829335689545e-02 1.528292596340179443e-01 -1.320971250534057617e-01 8.167982846498489380e-02 -6.779918819665908813e-02 1.210765168070793152e-01 1.438036262989044189e-01 -4.151960015296936035e-01 -1.708972007036209106e-01 8.286122977733612061e-02 1.618859022855758667e-01 1.256664097309112549e-01 -1.197642832994461060e-02 -2.880370616912841797e-01 -1.166564747691154480e-01 1.601315587759017944e-01 -2.125156670808792114e-02 -1.281823366880416870e-01 5.624369159340858459e-02
-2.438474744558334351e-01 -1.189370676875114441e-01 -1.110284123569726944e-02 -2.386881709098815918e-01 -1.213959231972694397e-01 1.792549714446067810e-02 -4.804808273911476135e-02 1.605291366577148438e-01 -8.828210830688476562e-02 -1.908200606703758240e-02 2.180619388818740845e-01 -5.047510862350463867e-01 -1.368262320756912231e-01 4.764014109969139099e-02 2.238464355468750000e-01 4.134345054626464844e-02 1.156416609883308411e-01 -1.454740315675735474e-01 1.882583349943161011e-01 6.221524626016616821e-02 -1.589022725820541382e-01 -2.258102595806121826e-01 1.142072007060050964e-01 2.196323424577713013e-01 -5.437210202217102051e-03 -3.136394321918487549e-01 -1.099564135074615479e-01 -4.823696240782737732e-02 1.804317533969879150e-01 1.031872630119323730e-01 -2.518719732761383057e-01 1.097346022725105286e-01
-2.434936314821243286e-01 -1.073751226067543030e-01 1.522685438394546509e-01 -1.774117946624755859e-01 -6.295078247785568237e-02 -6.954839825630187988e-02 8.830642700195312500e-02 1.653813272714614868e-01 1.149627715349197388e-01 1.400149147957563400e-02 1.940350420773029327e-02 -2.963554859161376953e-01 -6.286722421646118164e-02 -2.004480659961700439e-01 2.053792625665664673e-01 -1.190318092703819275e-01 1.295457407832145691e-02 -2.577656507492065430e-01 7.263881713151931763e-02 -5.807321146130561829e-02 -1.822270303964614868e-01 -3.108571469783782959e-01 3.618774414062500000e-01 1.900546550750732422e-01 5.595228448510169983e-02 -2.153979092836380005e-01 -9.743127226829528809e-02 2.670446336269378662e-01 1.704799383878707886e-01 -6.513532251119613647e-02 -1.793456673622131348e-01 -2.459618002176284790e-01
-2.343491464853286743e-01 -2.082249671220779419e-01 2.204050570726394653e-01 1.950821727514266968e-01 1.731563359498977661e-02 -3.591610118746757507e-02 -2.713146805763244629e-01 1.683165505528450012e-02 1.858683535829186440e-03 -2.407296001911163330e-02 4.726196452975273132e-02 -2.418298572301864624e-01 1.875255815684795380e-02 -8.711098134517669678e-02 1.900994628667831421e-01 -1.060847118496894836e-01 1.129565313458442688e-01 2.700936794281005859e-01 -7.876870036125183105e-02 3.014761507511138916e-01 -8.063976466655731201e-02 -3.091953098773956299e-01 -7.219673693180084229e-02 1.775211989879608154e-01 -5.981853604316711426e-02 -2.171101123094558716e-01 -3.327692747116088867e-01 4.046133533120155334e-02 1.955298036336898804e-01 -2.330157607793807983e-01 -1.345371305942535400e-01 1.662037372589111328e-01
-2.554598748683929443e-01 -8.733144402503967285e-02 2.309090942144393921e-01 2.175554335117340088e-01 -8.332157135009765625e-02 -7.924863696098327637e-02 -1.097170356661081314e-02 -1.558013260364532471e-01 -2.077332884073257446e-01 -8.770935982465744019e-02 8.843160420656204224e-02 -2.545666694641113281e-01 -3.791393339633941650e-02 -1.798438467085361481e-02 3.175538182258605957e-01 -6.977447867393493652e-02 -1.253046542406082153e-01 -5.626183748245239258e-02 -1.763484477996826172e-01 3.962463140487670898e-01 -4.351972341537475586e-01 -4.139082506299018860e-02 4.550465941429138184e-02 -8.428246714174747467e-03 1.061997860670089722e-01 -1.201132312417030334e-01 -2.803765237331390381e-01 6.090216338634490967e-02 -1.467985957860946655e-01 1.136995106935501099e-01 -5.682014673948287964e-02 -1.093026772141456604e-01
-2.218679338693618774e-01 5.030877143144607544e-02 9.490074217319488525e-02 1.522124279290437698e-02 2.133387327194213867e-01 -3.160234913229942322e-02 9.187068790197372437e-02 -1.894474960863590240e-02 1.596757918596267700e-01 -8.033869415521621704e-02 3.156365156173706055e-01 -2.640671133995056152e-01 2.235406041145324707e-01 -3.067721240222454071e-02 2.068416327238082886e-01 -2.980428338050842285e-01 4.212975800037384033e-01 8.040173351764678955e-02 -3.003736138343811035e-01 1.824353076517581940e-02 -2.664479911327362061e-01 -2.169021219015121460e-02 -1.130813807249069214e-01 -5.366721749305725098e-02 1.055304333567619324e-01 -2.209383547306060791e-01 1.558361500501632690e-01 -2.111476659774780273e-01 -2.796051837503910065e-02 8.842547237873077393e-02 1.837232895195484161e-02 -2.142172865569591522e-02
-2.764368653297424316e-01 -1.878747045993804932e-01 1.176222711801528931e-01 1.309541314840316772e-01 -4.817774891853332520e-02 1.928851753473281860e-02 2.565696090459823608e-02 -1.063870936632156372e-01 2.223486602306365967e-01 1.753291040658950806e-01 2.332102209329605103e-01 -4.113943576812744141e-01 1.390448808670043945e-01 -2.476085275411605835e-01 3.282137513160705566e-01 -2.000906765460968018e-01 3.790070489048957825e-02 -4.164937511086463928e-02 -1.124230101704597473e-01 -4.492968693375587463e-02 1.741153895854949951e-01 -1.876151561737060547e-01 -1.016002520918846130e-01 -6.771259754896163940e-02 -1.195175480097532272e-02 1.506495475769042969e-01 -3.271815776824951172e-01 -1.336041241884231567e-01 -1.279332339763641357e-01 1.218788176774978638e-01 -9.084314107894897461e-02 -1.579711139202117920e-01
-3.618668913841247559e-01 1.601526141166687012e-02 -7.089991122484207153e-02 -1.374008972197771072e-02 5.191528424620628357e-02 8.164449781179428101e-02 -1.919001638889312744e-01 2.827789783477783203e-01 -9.106343612074851990e-03 5.431317538022994995e-02 5.681904032826423645e-03 -4.464164674282073975e-01 1.486705243587493896e-01 -1.778740249574184418e-02 -1.127744391560554504e-01 -1.203607171773910522e-01 1.888595074415206909e-01 -3.291615983471274376e-03 -4.027132689952850342e-02 6.781690288335084915e-03 -2.475904524326324463e-01 -2.445071488618850708e-01 2.476245164871215820e-02 1.279306411743164062e-01 1.989309638738632202e-01 8.569439500570297241e-02 -1.339064985513687134e-01 2.709739804267883301e-01 2.565408349037170410e-01 2.703255712985992432e-01 -1.812095940113067627e-01 6.408148910850286484e-03
-1.877034157514572144e-01 -3.011139333248138428e-01 5.192603543400764465e-02 2.066431790590286255e-01 4.910196736454963684e-02 6.703858077526092529e-02 1.840539858676493168e-03 -1.799366325139999390e-01 3.114109337329864502e-01 -9.025628119707107544e-02 2.731392383575439453e-01 -2.160523980855941772e-01 1.714885830879211426e-01 1.971123218536376953e-01 9.603479504585266113e-02 -1.328142285346984863e-01 -2.755770832300186157e-02 1.109596714377403259e-02 1.591205596923828125e-03 2.316522300243377686e-01 -2.080898433923721313e-01 -2.225504070520401001e-02 -9.357684850692749023e-02 2.312647104263305664e-01 -7.458635419607162476e-02 -4.004512727260589600e-01 -1.439177095890045166e-01 1.307417005300521851e-01 4.441871773451566696e-03 -2.132414132356643677e-01 1.098685190081596375e-01 -2.144916653633117676e-01
-4.929167330265045166e-01 1.515963021665811539e-02 -2.025521546602249146e-02 1.787983179092407227e-01 9.683915227651596069e-02 -3.488697484135627747e-02 1.429069340229034424e-01 -1.246152073144912720e-01 1.881600320339202881e-01 1.007465869188308716e-01 1.188607811927795410e-01 -1.288560330867767334e-01 -1.870387494564056396e-01 -2.177237123250961304e-01 8.366183936595916748e-02 -1.130356732755899429e-02 -4.876362625509500504e-03 -1.220255121588706970e-01 2.948230803012847900e-01 -4.499719943851232529e-03 -2.872656583786010742e-01 -1.555454730987548828e-01 -1.742278784513473511e-01 5.726511776447296143e-02 2.611936926841735840e-01 -2.987090647220611572e-01 1.820120066404342651e-01 1.606487929821014404e-01 1.592885404825210571e-01 6.185275688767433167e-02 5.030781775712966919e-02 -1.475038975477218628e-01
-5.473152995109558105e-01 -9.679002314805984497e-02 -1.747451536357402802e-02 2.328150868415832520e-01 -2.283959649503231049e-02 6.175542995333671570e-02 4.118407145142555237e-02 -5.996809527277946472e-02 1.293435599654912949e-02 -8.014544099569320679e-02 3.105506598949432373e-01 2.779778838157653809e-02 -5.686747655272483826e-02 -3.307015895843505859e-01 5.514873564243316650e-02 6.261895596981048584e-02 -1.751443445682525635e-01 -3.303286135196685791e-01 2.965019643306732178e-01 -1.506376564502716064e-01 -2.199433594942092896e-01 -1.604659110307693481e-01 -9.528449736535549164e-03 -4.512150213122367859e-02 2.717009745538234711e-02 -1.955180019140243530e-01 -6.124987453222274780e-02 4.516069591045379639e-02 -4.008202999830245972e-02 4.652686417102813721e-02 -1.485121436417102814e-02 -1.678673923015594482e-01
-2.788234651088714600e-01 -1.542621999979019165e-01 1.746887564659118652e-01 -4.132404550909996033e-02 -4.889274388551712036e-02 4.024110361933708191e-02 -2.178243845701217651e-01 -3.004458546638488770e-01 2.100140303373336792e-01 -8.617060631513595581e-02 9.231838583946228027e-02 -4.056592881679534912e-01 1.739437133073806763e-01 -1.479633618146181107e-02 -1.646754704415798187e-02 -8.454427123069763184e-02 8.655538409948348999e-02 9.940601885318756104e-02 -3.160180523991584778e-02 -3.329620137810707092e-02 -5.307404696941375732e-02 -2.088269293308258057e-01 4.110789299011230469e-02 -1.641232371330261230e-01 2.254045456647872925e-01 -1.710195392370223999e-01 -3.269376456737518311e-01 3.007525950670242310e-02 -1.434640437364578247e-01 6.347207725048065186e-02 -3.937901929020881653e-02 -3.917430639266967773e-01
-1.403613388538360596e-01 -1.010976210236549377e-01 -9.224946796894073486e-02 -1.041825339198112488e-01 3.729858249425888062e-02 -8.141940087080001831e-02 -1.638904213905334473e-01 2.758152782917022705e-01 6.326644122600555420e-02 7.226926088333129883e-02 4.662349820137023926e-01 -4.031157791614532471e-01 -1.234530285000801086e-01 -3.682675957679748535e-02 9.080793708562850952e-03 -9.597855061292648315e-02 -9.061848744750022888e-03 -3.515650704503059387e-02 1.608729362487792969e-01 1.517202258110046387e-01 -3.111508488655090332e-01 -2.171793282032012939e-01 1.569901555776596069e-01 1.358341723680496216e-01 6.252822279930114746e-02 -1.929044723510742188e-01 -2.176496088504791260e-01 1.250823885202407837e-01 2.387568205595016479e-01 8.056455291807651520e-03 -1.165413111448287964e-01 1.126021593809127808e-01
-1.517391502857208252e-01 -2.286314070224761963e-01 -3.074834123253822327e-02 9.096984565258026123e-02 1.119817346334457397e-01 -2.702859342098236084e-01 -1.775972247123718262e-01 -2.500709295272827148e-01 1.592399477958679199e-01 -1.261058002710342407e-01 1.277174204587936401e-01 -1.555247902870178223e-01 2.446188181638717651e-01 -6.243433803319931030e-02 3.140665292739868164e-01 -6.827132403850555420e-02 5.447522178292274475e-02 -2.200890928506851196e-01 -1.549198199063539505e-02 -1.850451976060867310e-01 -1.910733431577682495e-01 -2.217364311218261719e-01 1.465484201908111572e-01 4.729789122939109802e-02 -7.828525453805923462e-02 -3.252453207969665527e-01 -9.303499758243560791e-02 1.263522803783416748e-01 2.569110393524169922e-01 1.149159017950296402e-02 2.584805190563201904e-01 -1.491886675357818604e-01
-4.712298512458801270e-01 -1.068441346287727356e-01 1.576915197074413300e-02 -1.788568645715713501e-01 -1.837547868490219116e-01 2.173304110765457153e-01 -1.257915794849395752e-01 -1.215276271104812622e-01 1.724994629621505737e-01 4.340681806206703186e-02 -6.729833781719207764e-02 -1.769654005765914917e-01 -3.268485069274902344e-01 -4.655655845999717712e-02 2.854193150997161865e-01 -1.582365036010742188e-01 2.759636938571929932e-01 -2.844872511923313141e-02 1.490696370601654053e-01 7.423116266727447510e-02 -1.675259917974472046e-01 -3.306199312210083008e-01 -1.900758445262908936e-01 1.159809678792953491e-01 2.723290398716926575e-02 2.695821039378643036e-02 3.213035315275192261e-02 6.036397442221641541e-02 9.897523373365402222e-02 6.462416797876358032e-02 4.347114637494087219e-02 1.614068597555160522e-01
-1.998422890901565552e-01 -3.205293416976928711e-01 -7.963163405656814575e-02 -1.342286318540573120e-01 2.361484020948410034e-01 -4.379717260599136353e-02 -1.416747719049453735e-01 -6.230657547712326050e-02 -7.786823809146881104e-02 2.571289800107479095e-02 3.703062832355499268e-01 -3.803689181804656982e-01 -1.648325324058532715e-01 7.987536489963531494e-02 1.095541566610336304e-01 2.442246675491333008e-02 -8.736439049243927002e-02 -1.332846432924270630e-01 7.669024169445037842e-02 1.840119212865829468e-01 -3.675101399421691895e-01 -1.916622668504714966e-01 1.175533235073089600e-01 1.615669727325439453e-01 -1.258009374141693115e-01 -1.616248339414596558e-01 -6.205114349722862244e-02 -7.275258749723434448e-02 2.619891464710235596e-01 -8.625132963061332703e-03 -3.371208673343062401e-03 1.413193792104721069e-01
-2.832461595535278320e-01 -1.328231096267700195e-01 -2.470275014638900757e-01 -1.524487584829330444e-01 2.030337750911712646e-01 6.399127840995788574e-02 -6.760469824075698853e-02 9.552624076604843140e-02 -9.186173975467681885e-02 1.680179089307785034e-01 -1.523396279662847519e-02 -2.700389921665191650e-01 7.794240117073059082e-02 -1.677123010158538818e-01 1.253728270530700684e-01 7.289925590157508850e-03 1.789303272962570190e-01 9.235744178295135498e-02 -3.761358931660652161e-02 1.119133308529853821e-01 -2.664724588394165039e-01 -2.207036614418029785e-01 2.444092184305191040e-01 3.250141143798828125e-01 3.134876191616058350e-01 9.149383008480072021e-02 -8.338398486375808716e-02 -1.276970561593770981e-02 2.952716350555419922e-01 -2.363135218620300293e-01 -4.590993002057075500e-02 -2.420168556272983551e-02
-3.736089766025543213e-01 -6.902863085269927979e-02 7.397512346506118774e-02 1.342450082302093506e-01 2.266833186149597168e-01 3.218438848853111267e-02 -1.703684478998184204e-01 -1.945934607647359371e-03 2.677327394485473633e-01 -1.369098871946334839e-01 2.070887386798858643e-02 -7.318629324436187744e-02 3.094906806945800781e-01 -1.509476453065872192e-01 2.486345171928405762e-01 -1.655943691730499268e-01 1.015651151537895203e-01 -5.212054029107093811e-02 -4.097690284252166748e-01 2.582685090601444244e-03 -2.018362581729888916e-01 -9.209157526493072510e-02 -2.243549823760986328e-01 1.556873023509979248e-01 1.175118312239646912e-01 -2.436101585626602173e-01 2.319374978542327881e-01 -5.204998701810836792e-02 5.828643590211868286e-02 -3.090774640440940857e-02 2.478259243071079254e-02 -8.554958552122116089e-02
-7.486243546009063721e-02 4.650400206446647644e-02 8.475510776042938232e-02 -2.305736839771270752e-01 1.635605841875076294e-02 -1.095317900180816650e-01 -8.767392486333847046e-02 -1.615590304136276245e-01 5.156675353646278381e-02 2.357285916805267334e-01 3.611661493778228760e-01 -2.788124680519104004e-01 1.241903081536293030e-01 -3.056996166706085205e-01 -1.192192286252975464e-01 -1.470326185226440430e-01 1.396945118904113770e-01 -1.492278128862380981e-01 1.281006485223770142e-01 3.110289759933948517e-02 -4.071476459503173828e-01 -1.025725901126861572e-01 6.531858234666287899e-04 8.251224458217620850e-02 8.828466385602951050e-02 -3.351799249649047852e-01 5.862003564834594727e-02 2.926596673205494881e-03 -8.317119209095835686e-04 3.448090702295303345e-02 6.926707178354263306e-02 -3.207629323005676270e-01
-3.793732225894927979e-01 -4.797437041997909546e-02 5.333789065480232239e-02 1.791733205318450928e-01 1.342777907848358154e-01 6.115129962563514709e-02 4.559097439050674438e-02 9.211616963148117065e-02 -7.799849659204483032e-02 1.148455142974853516e-01 3.394815027713775635e-01 -5.972659587860107422e-02 -4.012464731931686401e-02 -2.704117000102996826e-01 6.890960037708282471e-02 7.398893684148788452e-02 2.401026934385299683e-01 1.354792714118957520e-01 5.933890864253044128e-02 2.494711130857467651e-01 -2.585236430168151855e-01 -6.563257426023483276e-02 -1.482048779726028442e-01 1.820301562547683716e-01 -1.907532066106796265e-01 4.206894338130950928e-02 -3.714271783828735352e-01 2.875428497791290283e-01 -1.416371017694473267e-01 -1.087375134229660034e-01 -6.436587870121002197e-02 -2.495611459016799927e-02
-4.614111185073852539e-01 -3.765516877174377441e-01 -6.245017051696777344e-02 -8.294636756181716919e-02 -1.401661932468414307e-01 -1.307290941476821899e-01 -2.038962244987487793e-01 1.532813012599945068e-01 1.918742246925830841e-02 -1.561223566532135010e-01 -3.012489993125200272e-03 -1.807679831981658936e-01 -5.122782289981842041e-02 -1.061965599656105042e-01 -3.762748092412948608e-02 -2.074291110038757324e-01 -2.290537208318710327e-02 -1.949575543403625488e-02 -2.335222959518432617e-01 -2.356653064489364624e-01 8.847662061452865601e-02 -1.709989160299301147e-01 -1.296389698982238770e-01 1.812677979469299316e-01 1.985625624656677246e-01 -1.351693868637084961e-01 -2.010943554341793060e-02 -2.483184486627578735e-01 5.670245736837387085e-02 1.306961774826049805e-01 -7.251842319965362549e-02 -2.718848586082458496e-01
-3.090996742248535156e-01 -2.096718847751617432e-01 7.350487262010574341e-02 7.122845947742462158e-02 4.495392367243766785e-02 4.559390246868133545e-02 -1.044062152504920959e-01 2.058033943176269531e-01 1.004770980216562748e-03 2.593635953962802887e-02 1.653569489717483521e-01 -2.445107251405715942e-01 2.566903531551361084e-01 -1.326491534709930420e-01 9.038557112216949463e-02 1.163641959428787231e-01 1.484130769968032837e-01 9.018961340188980103e-02 2.121984511613845825e-01 7.663208246231079102e-02 -2.487298846244812012e-01 -4.652701914310455322e-01 3.362910449504852295e-01 -8.484055846929550171e-02 4.259840399026870728e-02 1.602550446987152100e-01 1.208337023854255676e-01 2.606984972953796387e-01 2.196013554930686951e-02 -9.391225874423980713e-02 -5.497321253642439842e-04 -2.467034570872783661e-02
-9.242160618305206299e-02 -4.140617847442626953e-01 2.870888411998748779e-01 -1.507143676280975342e-01 1.078606694936752319e-01 3.804459422826766968e-02 -1.310888230800628662e-01 1.603973507881164551e-01 1.374135464429855347e-01 -1.503138691186904907e-01 -2.913066558539867401e-02 -3.461181223392486572e-01 1.715391278266906738e-01 -2.382202148437500000e-01 1.333135962486267090e-01 -2.066511362791061401e-01 -2.231974154710769653e-02 -1.503600776195526123e-01 -5.476027354598045349e-02 1.282161772251129150e-01 -6.337480992078781128e-02 -2.417147308588027954e-01 5.700233578681945801e-02 2.931886911392211914e-02 2.403362542390823364e-01 -9.968145936727523804e-02 -1.203926205635070801e-01 2.475337684154510498e-01 5.361942574381828308e-02 -1.258149296045303345e-01 -2.131107002496719360e-01 -1.828303784132003784e-01
-2.177996784448623657e-01 -1.602684408426284790e-01 7.726146373897790909e-03 -6.001571938395500183e-02 -3.850672021508216858e-02 5.227411538362503052e-02 2.732972204685211182e-01 1.326862871646881104e-01 1.401469856500625610e-01 5.012872070074081421e-02 -5.119558889418840408e-03 -3.210505843162536621e-01 -1.215986609458923340e-01 -1.114555597305297852e-01 2.282354384660720825e-01 -1.141693964600563049e-01 2.867432534694671631e-01 -1.379407644271850586e-01 1.538040637969970703e-01 4.836159572005271912e-02 -2.095895558595657349e-01 -4.406842291355133057e-01 -9.612771123647689819e-02 1.905496269464492798e-01 9.652353823184967041e-02 9.410960227251052856e-02 -9.025607258081436157e-02 2.055392973124980927e-02 3.208951652050018311e-01 -3.711532056331634521e-02 -1.322650313377380371e-01 -2.227187901735305786e-01
-3.489067554473876953e-01 -3.536398708820343018e-01 1.901687532663345337e-01 1.300054341554641724e-01 -7.143931090831756592e-02 9.672612696886062622e-02 2.395294047892093658e-02 -1.701886504888534546e-01 3.356211185455322266e-01 -2.176350727677345276e-02 1.829694956541061401e-01 -3.238678872585296631e-01 1.702948361635208130e-01 1.405147463083267212e-01 2.025257349014282227e-01 -9.766462445259094238e-02 4.115195199847221375e-02 -6.566218286752700806e-02 1.686388254165649414e-02 -2.592693269252777100e-02 -2.656782232224941254e-02 -7.326049357652664185e-02 1.122151780873537064e-02 -6.937041878700256348e-02 3.289103507995605469e-01 -2.909573614597320557e-01 -1.347730010747909546e-01 1.440350245684385300e-02 -7.334006577730178833e-02 1.151215657591819763e-01 7.396992295980453491e-02 -2.281911671161651611e-01
-1.202482357621192932e-01 -2.071573138236999512e-01 3.138296902179718018e-01 -2.067099958658218384e-01 2.717436552047729492e-01 2.809404209256172180e-02 -8.681478351354598999e-02 2.844030857086181641e-01 -6.418318953365087509e-03 -2.843756079673767090e-01 1.003392338752746582e-01 -3.246485888957977295e-01 9.182506054639816284e-02 -1.574261933565139771e-01 5.052310228347778320e-02 -4.924387857317924500e-02 9.189000725746154785e-02 -1.861221194267272949e-01 -1.256701201200485229e-01 1.415862794965505600e-02 -2.281012982130050659e-01 -1.882325559854507446e-01 1.595148593187332153e-01 4.674973711371421814e-02 2.771552205085754395e-01 -1.205944344401359558e-01 -7.496683299541473389e-02 2.912533283233642578e-01 1.100261211395263672e-01 -6.077517941594123840e-02 -5.879383534193038940e-02 -1.689699888229370117e-01
-5.806470513343811035e-01 -4.572196304798126221e-02 -1.568506211042404175e-01 -8.819009363651275635e-02 -2.967376075685024261e-02 9.243178367614746094e-02 5.000756680965423584e-02 1.919301003217697144e-01 3.971452638506889343e-02 -8.775774389505386353e-02 -1.276074051856994629e-01 -4.005770683288574219e-01 -4.054001346230506897e-02 6.493828445672988892e-02 7.951663434505462646e-02 -9.284495562314987183e-02 1.298723667860031128e-01 -1.277126073837280273e-01 1.387032866477966309e-01 1.202739328145980835e-01 -2.677468359470367432e-01 -1.875071525573730469e-01 1.520070731639862061e-01 2.011360228061676025e-01 1.605377793312072754e-01 -9.016502648591995239e-02 -6.132862716913223267e-02 2.154617458581924438e-01 1.954634040594100952e-01 9.967870265245437622e-02 4.013035818934440613e-02 -4.072769358754158020e-02
-1.980367153882980347e-01 8.730539679527282715e-02 2.369556725025177002e-01 2.800340205430984497e-02 6.921052932739257812e-02 2.175852209329605103e-01 -1.959242522716522217e-01 -2.342140376567840576e-01 1.535893231630325317e-01 -2.309984415769577026e-01 -3.927512094378471375e-02 -4.106475114822387695e-01 -1.562613546848297119e-01 -2.461290359497070312e-01 -1.530835870653390884e-02 -1.410490870475769043e-01 -2.433084696531295776e-02 -9.293266385793685913e-02 2.977533452212810516e-02 1.840238831937313080e-02 -2.628054618835449219e-01 -2.411100268363952637e-01 -1.496170312166213989e-01 2.714710533618927002e-01 2.054098844528198242e-01 1.217384785413742065e-01 1.480419188737869263e-01 1.613023318350315094e-02 -1.372187435626983643e-01 2.165888845920562744e-01 5.491480976343154907e-02 1.300744116306304932e-01
-2.507436871528625488e-01 -1.930864602327346802e-01 -3.309633955359458923e-02 -1.859899237751960754e-02 1.033101081848144531e-01 -2.924484610557556152e-01 -4.874546453356742859e-02 1.697235852479934692e-01 6.951106339693069458e-02 1.997002661228179932e-01 9.423083811998367310e-02 -3.151102364063262939e-01 -3.065337613224983215e-02 -2.287715524435043335e-01 2.804970443248748779e-01 -2.787194550037384033e-01 8.051447570323944092e-02 1.429395657032728195e-02 3.971808031201362610e-02 -1.654181033372879028e-01 -1.902034319937229156e-02 -7.416044920682907104e-02 1.566510498523712158e-01 1.585568189620971680e-01 -3.631448373198509216e-02 -1.815735399723052979e-01 -2.027126550674438477e-01 3.500175774097442627e-01 1.406023800373077393e-01 1.526253968477249146e-01 -2.525548934936523438e-01 -1.121995076537132263e-01
-1.056922152638435364e-01 -2.997283041477203369e-01 1.697945296764373779e-01 8.177135884761810303e-02 1.533397287130355835e-01 1.284752786159515381e-01 -6.099839136004447937e-02 2.669638395309448242e-01 1.824846267700195312e-01 -1.456016600131988525e-01 1.817750632762908936e-01 -1.771271079778671265e-01 -8.839111542329192162e-04 -3.097704052925109863e-01 1.952114105224609375e-01 1.406857371330261230e-01 -8.014686405658721924e-02 -3.473391234874725342e-01 7.673533260822296143e-02 8.346940577030181885e-02 -6.032640114426612854e-02 -1.810241043567657471e-01 -3.605901496484875679e-03 2.488479018211364746e-01 6.023141369223594666e-02 -2.124381065368652344e-01 -3.421997651457786560e-02 2.846639156341552734e-01 1.824657171964645386e-01 5.145429819822311401e-02 -1.924266070127487183e-01 -1.829991340637207031e-01
-3.409614562988281250e-01 -2.741303145885467529e-01 1.293819248676300049e-01 -4.241751506924629211e-02 1.456833481788635254e-01 1.052749007940292358e-01 2.633609250187873840e-02 -3.135508596897125244e-01 1.502860784530639648e-01 1.175113674253225327e-02 2.337086051702499390e-01 -2.779881060123443604e-01 -1.887540072202682495e-01 -1.702649705111980438e-02 4.775258898735046387e-02 -1.060698330402374268e-01 -7.658541947603225708e-02 -8.622719347476959229e-02 1.702636480331420898e-01 -1.917514204978942871e-01 -2.241543978452682495e-01 -3.595280051231384277e-01 -5.855441559106111526e-03 -7.690784055739641190e-03 1.660560965538024902e-01 -1.444456428289413452e-01 -1.170732453465461731e-02 1.421811729669570923e-01 -2.423734664916992188e-01 1.259817928075790405e-01 2.259290516376495361e-01 3.955582529306411743e-02
-4.683217108249664307e-01 -8.789337426424026489e-02 1.250901371240615845e-01 8.304691314697265625e-02 -1.817652732133865356e-01 -1.542112673632800579e-03 6.127889081835746765e-02 -8.390144258737564087e-02 5.842305347323417664e-02 -2.308137482032179832e-03 4.464708566665649414e-01 -5.648090317845344543e-02 -9.574070572853088379e-02 -3.509983718395233154e-01 -5.170372314751148224e-03 -7.959043607115745544e-03 -4.299255460500717163e-02 -2.368554621934890747e-01 9.641713649034500122e-02 -1.819824241101741791e-02 -2.147907763719558716e-01 -7.444297522306442261e-02 1.436696201562881470e-01 6.015722453594207764e-02 3.406590521335601807e-01 -2.390266656875610352e-01 6.379733234643936157e-02 8.287870883941650391e-02 -3.663172945380210876e-02 1.469817310571670532e-01 1.193171590566635132e-01 5.789727717638015747e-02
-3.022718429565429688e-01 1.196239292621612549e-01 1.391188800334930420e-01 4.245551526546478271e-01 4.487901628017425537e-01 -2.442275732755661011e-02 -1.612758189439773560e-01 8.338152430951595306e-03 1.658752113580703735e-01 -1.740499585866928101e-01 1.428267061710357666e-01 -1.495677530765533447e-01 2.660031616687774658e-01 -1.383548378944396973e-01 5.900553613901138306e-02 -6.276809144765138626e-03 2.977654933929443359e-01 -4.955580830574035645e-02 5.246485397219657898e-02 5.146319512277841568e-03 3.682397305965423584e-02 -1.021425649523735046e-01 -3.866660222411155701e-02 4.396110400557518005e-02 1.462502330541610718e-01 -1.111900284886360168e-01 1.316347569227218628e-01 4.048590362071990967e-02 -1.250675022602081299e-01 -1.557314395904541016e-01 -1.826374232769012451e-01 -1.937727630138397217e-01
-3.793017566204071045e-01 -3.358152210712432861e-01 1.103904470801353455e-01 8.336489647626876831e-02 -9.383817017078399658e-02 2.128471881151199341e-01 -3.068418474867939949e-03 -2.527217864990234375e-01 -9.438410401344299316e-02 1.564709842205047607e-01 2.837494015693664551e-01 -6.971126049757003784e-02 -1.236339807510375977e-01 8.414729684591293335e-02 2.728434465825557709e-02 -8.508446067571640015e-02 1.111615076661109924e-01 -4.824450239539146423e-03 1.436293032020330429e-02 -3.064219653606414795e-02 -3.101660013198852539e-01 -2.268853187561035156e-01 1.868521869182586670e-01 2.830145657062530518e-01 2.152069509029388428e-01 -2.436080873012542725e-01 -1.049666404724121094e-01 -1.142930332571268082e-02 -9.222913533449172974e-02 -6.580395996570587158e-02 2.230481654405593872e-01 -3.885575011372566223e-02
-5.498859882354736328e-01 -5.066205933690071106e-02 9.746705740690231323e-02 4.044429212808609009e-02 -1.318186074495315552e-01 -1.571057587862014771e-01 1.694656312465667725e-01 -1.673376113176345825e-01 6.259950995445251465e-02 1.432179808616638184e-01 3.324763178825378418e-01 -2.094513624906539917e-01 -2.657454907894134521e-01 -1.822302192449569702e-01 4.686959460377693176e-02 1.000633910298347473e-01 -3.000608459115028381e-02 -2.029575854539871216e-01 2.050498574972152710e-01 -6.275063008069992065e-02 -2.692354097962379456e-02 -1.465403437614440918e-01 -8.542869240045547485e-03 9.397952258586883545e-02 1.144769489765167236e-01 -3.278494179248809814e-01 1.889772899448871613e-02 1.594204157590866089e-01 3.366242721676826477e-02 1.045011654496192932e-01 1.108248308300971985e-01 1.971504464745521545e-02
-2.752932906150817871e-01 -3.434928655624389648e-01 -9.399648010730743408e-02 -6.133189797401428223e-02 3.072355315089225769e-02 1.996641159057617188e-01 -5.748132988810539246e-02 -1.760835498571395874e-01 2.225580513477325439e-01 8.635187894105911255e-02 3.019807636737823486e-01 -8.588784933090209961e-02 9.339382499456405640e-02 -1.816848814487457275e-01 2.384376227855682373e-01 -1.577274948358535767e-01 3.887531906366348267e-02 2.257850468158721924e-01 -2.438862808048725128e-02 4.162806272506713867e-02 -3.441120684146881104e-02 -1.116717755794525146e-01 -3.716400638222694397e-02 1.104083657264709473e-01 2.874773740768432617e-01 -2.068150639533996582e-01 2.959361113607883453e-02 -1.373030841350555420e-01 -1.612997800111770630e-01 -1.207584366202354431e-01 6.340967863798141479e-02 -4.094894826412200928e-01
-3.586283028125762939e-01 2.293058857321739197e-02 7.324685901403427124e-02 -6.632600724697113037e-02 -1.094390302896499634e-01 1.425997763872146606e-01 1.361279636621475220e-01 1.418900210410356522e-03 3.616476953029632568e-01 7.872872054576873779e-02 1.304716765880584717e-01 -5.065498873591423035e-02 -5.070262774825096130e-02 -2.849803566932678223e-01 2.150719612836837769e-01 -2.048346102237701416e-01 1.687609255313873291e-01 1.823073253035545349e-02 -7.149351388216018677e-02 1.099947914481163025e-01 -1.005857586860656738e-01 -1.242344379425048828e-01 9.521382860839366913e-03 3.182191774249076843e-02 2.785806357860565186e-01 -1.363481134176254272e-01 7.027889043092727661e-02 4.614645987749099731e-02 -1.699658185243606567e-01 2.019118964672088623e-01 -4.718838632106781006e-01 -1.157667040824890137e-01
-2.650627195835113525e-01 -2.451329529285430908e-01 1.631868630647659302e-01 -1.796474456787109375e-01 -1.539448797702789307e-01 -6.294158101081848145e-02 -2.269257307052612305e-01 5.786209926009178162e-02 -1.481210738420486450e-01 -2.036080509424209595e-02 3.401685953140258789e-01 -4.421844780445098877e-01 -9.253689646720886230e-02 -2.942355163395404816e-02 1.659821271896362305e-01 -1.270599961280822754e-01 4.952846094965934753e-02 -2.069335132837295532e-01 7.118960469961166382e-02 1.655948460102081299e-01 -2.229842096567153931e-01 -1.506468057632446289e-01 5.697114020586013794e-02 -3.554702503606677055e-03 -2.899678982794284821e-02 1.093909144401550293e-03 -7.257723249495029449e-03 1.338866055011749268e-01 1.543097645044326782e-01 2.002864927053451538e-01 -2.307757288217544556e-01 2.282156944274902344e-01
-4.257093966007232666e-01 8.880695095285773277e-04 2.395405434072017670e-02 -7.458359748125076294e-02 1.377652287483215332e-01 9.581816941499710083e-02 4.763987287878990173e-02 -1.815014034509658813e-01 -4.078555852174758911e-02 -2.440431714057922363e-02 3.103331625461578369e-01 -5.893243849277496338e-02 -1.160174533724784851e-01 -1.419406533241271973e-01 1.613269448280334473e-01 6.246361136436462402e-02 -5.190069228410720825e-02 -2.366933971643447876e-01 7.511635124683380127e-02 6.926279515027999878e-02 -3.468067646026611328e-01 -2.715864479541778564e-01 -8.299159817397594452e-03 2.168713361024856567e-01 2.308091074228286743e-01 -1.823541373014450073e-01 1.138078570365905762e-01 2.817386388778686523e-01 -8.073077350854873657e-02 1.434263959527015686e-02 2.745707929134368896e-01 -1.114762499928474426e-01
-1.700114458799362183e-01 -2.477325052022933960e-01 9.522129595279693604e-02 -2.167035043239593506e-01 1.575864851474761963e-01 -1.596142649650573730e-01 -7.488848268985748291e-02 1.139285042881965637e-01 3.599565327167510986e-01 -2.787093222141265869e-01 1.567754521965980530e-02 -3.521882295608520508e-01 1.159170866012573242e-01 -3.783742785453796387e-01 2.024382501840591431e-01 -2.063371837139129639e-01 -3.764307498931884766e-02 -2.203894555568695068e-01 4.628903791308403015e-02 -8.576451800763607025e-03 -1.546417772769927979e-01 -2.784667909145355225e-01 -4.262017831206321716e-02 1.014730632305145264e-01 -5.381370708346366882e-02 -3.314617648720741272e-02 1.434859335422515869e-01 3.276616334915161133e-02 1.198403015732765198e-01 -6.331789493560791016e-02 -5.000998452305793762e-02 2.836807258427143097e-02
-3.791181147098541260e-01 -1.749240756034851074e-01 -9.397754073143005371e-02 1.430214033462107182e-04 1.993905156850814819e-01 -4.804660566151142120e-03 -1.102079376578330994e-01 6.104128900915384293e-03 9.519302845001220703e-02 1.664257235825061798e-02 5.716355144977569580e-02 -1.504924613982439041e-02 2.762471735477447510e-01 -1.074612215161323547e-01 1.842134743928909302e-01 -2.125570178031921387e-01 1.124823614954948425e-01 7.209618389606475830e-02 -2.692878842353820801e-01 1.199125945568084717e-01 -1.623726785182952881e-01 -9.363789111375808716e-02 -4.901582002639770508e-01 9.005402028560638428e-02 2.351994663476943970e-01 -2.502308487892150879e-01 1.762914508581161499e-01 6.865851581096649170e-02 1.433487683534622192e-01 -7.863167673349380493e-02 7.322260737419128418e-02 -1.049050986766815186e-01
-4.741366803646087646e-01 -5.368196964263916016e-02 9.333892166614532471e-02 3.060737848281860352e-01 -1.583083719015121460e-02 -3.852785006165504456e-02 7.119184732437133789e-02 -1.466969251632690430e-01 4.778137803077697754e-02 -6.720782816410064697e-02 1.994419097900390625e-01 -1.319691687822341919e-01 -7.362448424100875854e-02 -2.787836194038391113e-01 2.449609711766242981e-02 -1.040311530232429504e-01 1.177506968379020691e-01 -2.494079619646072388e-01 3.431006968021392822e-01 -8.615786582231521606e-02 -8.039199560880661011e-02 -1.196262612938880920e-01 1.025145873427391052e-02 1.075128838419914246e-01 3.302998840808868408e-01 -1.630925536155700684e-01 7.290819287300109863e-02 1.990465521812438965e-01 -1.833629161119461060e-01 1.082673296332359314e-01 7.287310808897018433e-02 1.345544159412384033e-01
-4.381307065486907959e-01 -1.529455035924911499e-01 5.424396321177482605e-02 2.133217006921768188e-01 1.656500846147537231e-01 -2.457121312618255615e-01 2.616017684340476990e-02 -1.254259143024682999e-02 4.450740292668342590e-02 7.956006377935409546e-02 -2.032649070024490356e-01 -2.422288656234741211e-01 7.529670745134353638e-02 1.639665514230728149e-01 1.075669378042221069e-02 6.758134067058563232e-02 -3.753209719434380531e-03 -2.195098251104354858e-01 -1.440626680850982666e-01 -8.580962195992469788e-03 -2.240074276924133301e-01 -3.277025222778320312e-01 1.378892548382282257e-02 2.360677123069763184e-01 2.490301877260208130e-01 5.875840783119201660e-02 -4.959978535771369934e-02 -1.486295163631439209e-01 2.533397376537322998e-01 2.343723326921463013e-01 -5.851620435714721680e-02 -8.329003304243087769e-02
-2.096174210309982300e-01 -8.059464395046234131e-02 2.103370726108551025e-01 1.767866313457489014e-01 2.519997358322143555e-01 -2.080374658107757568e-01 6.168350204825401306e-02 4.114544391632080078e-02 -1.495499163866043091e-01 1.790784150362014771e-01 1.166437119245529175e-01 -2.692274749279022217e-01 1.422431021928787231e-01 -2.988380566239356995e-02 1.294748634099960327e-01 2.514429762959480286e-02 1.794690638780593872e-01 -2.352179437875747681e-01 -2.179806232452392578e-01 1.481982916593551636e-01 -2.088407576084136963e-01 4.633605480194091797e-02 6.206019315868616104e-03 -1.513422757852822542e-04 1.217032372951507568e-01 -3.593329489231109619e-01 -1.880449652671813965e-01 -1.402854323387145996e-01 -1.407709866762161255e-01 3.149870634078979492e-01 -1.377961784601211548e-01 -2.072054594755172729e-01
-4.728751480579376221e-01 -7.968521863222122192e-02 1.032699421048164368e-01 7.823228836059570312e-02 1.336448937654495239e-01 -5.823174491524696350e-02 9.460366517305374146e-02 -1.241501048207283020e-01 4.969244822859764099e-02 7.941047847270965576e-02 3.984051346778869629e-01 -7.465054094791412354e-02 -1.506437510251998901e-01 -1.401053965091705322e-01 -3.306874260306358337e-02 9.523664414882659912e-02 4.244622960686683655e-02 -2.294946759939193726e-01 1.049747467041015625e-01 -1.148603409528732300e-01 -7.232976704835891724e-02 -2.570718526840209961e-01 -1.774536073207855225e-01 7.736333459615707397e-02 2.891104817390441895e-01 -2.359110414981842041e-01 8.822367340326309204e-02 2.675636112689971924e-01 -1.724690049886703491e-01 1.320538073778152466e-01 1.191005930304527283e-01 1.209222525358200073e-01
-2.028043568134307861e-01 -1.972882002592086792e-01 2.627937495708465576e-02 1.176187098026275635e-01 -4.504523798823356628e-02 -8.520936965942382812e-02 -2.865500450134277344e-01 1.802511513233184814e-02 2.015877813100814819e-01 -8.268128335475921631e-02 3.028346300125122070e-01 -4.188699722290039062e-01 3.914200887084007263e-02 -6.373502314090728760e-02 2.285334169864654541e-01 -2.099307328462600708e-01 -8.756922930479049683e-02 2.614189982414245605e-01 1.963441260159015656e-02 -3.707985207438468933e-02 2.897193431854248047e-01 -1.336834430694580078e-01 -1.935108453035354614e-01 1.960791945457458496e-01 1.453591734170913696e-01 -1.402835994958877563e-01 -1.110841408371925354e-01 -8.940549194812774658e-02 -9.017062187194824219e-02 6.270175427198410034e-02 1.025175899267196655e-01 -2.408017516136169434e-01
-2.470283955335617065e-01 -2.023538351058959961e-01 -6.661905348300933838e-02 3.739476203918457031e-02 2.473703473806381226e-01 -1.032971069216728210e-01 4.192595183849334717e-02 8.437463641166687012e-02 2.866801023483276367e-01 -3.488134741783142090e-01 7.239668816328048706e-02 -2.977242171764373779e-01 4.052333161234855652e-02 -4.599790871143341064e-01 3.094109892845153809e-01 2.433553151786327362e-02 4.151200875639915466e-02 6.299161165952682495e-02 1.475465893745422363e-01 2.214539796113967896e-03 -6.307584792375564575e-02 -1.623909771442413330e-01 -7.063434273004531860e-02 1.371913552284240723e-01 -2.465078979730606079e-02 -1.282914876937866211e-01 1.544622778892517090e-01 -1.511795446276664734e-02 1.978507488965988159e-01 -1.818256825208663940e-01 -3.210528939962387085e-02 9.028077870607376099e-02
-3.286505639553070068e-01 -5.277063231915235519e-03 6.665810197591781616e-02 -1.675976216793060303e-01 6.728388369083404541e-02 2.316796965897083282e-02 1.344527006149291992e-01 -2.845247089862823486e-01 -6.190048158168792725e-02 3.617236763238906860e-02 4.087875783443450928e-01 -4.860180988907814026e-02 -1.041764542460441589e-01 -2.432789951562881470e-01 1.189590692520141602e-01 -1.115581020712852478e-01 -1.726497337222099304e-02 -1.689805388450622559e-01 2.197661697864532471e-01 -5.791362002491950989e-02 -2.960543334484100342e-01 -2.550481557846069336e-01 -1.818768084049224854e-01 1.895231604576110840e-01 1.933536678552627563e-01 -1.988253593444824219e-01 4.553525149822235107e-02 2.839319705963134766e-01 -9.654447436332702637e-02 3.644466772675514221e-02 6.399725377559661865e-02 -8.681969344615936279e-02
-5.902437865734100342e-02 -6.156553328037261963e-02 1.908174455165863037e-01 1.287351548671722412e-01 9.318437427282333374e-03 -2.189215719699859619e-01 2.650961652398109436e-02 -2.808646857738494873e-02 -1.139678433537483215e-01 1.750686168670654297e-01 3.031471371650695801e-01 -1.819460541009902954e-01 1.417208611965179443e-01 -2.355332523584365845e-01 9.515465795993804932e-02 -2.609024643898010254e-01 4.917024075984954834e-02 3.423416987061500549e-02 2.142688930034637451e-01 9.615600854158401489e-02 -4.136171042919158936e-01 -2.393204569816589355e-01 -2.979030609130859375e-01 -1.330697387456893921e-01 -1.802183501422405243e-02 -3.207114934921264648e-01 -1.590152829885482788e-01 -8.703520894050598145e-02 -1.036909669637680054e-01 -8.349835872650146484e-02 1.383869629353284836e-02 -1.462880522012710571e-01
-1.313226073980331421e-01 -6.636030226945877075e-02 1.062301322817802429e-01 -1.585196256637573242e-01 4.288235306739807129e-02 -6.370115280151367188e-02 4.593699797987937927e-02 7.249772083014249802e-03 1.454969048500061035e-01 -1.980566233396530151e-01 3.198180347681045532e-02 -4.549228250980377197e-01 7.895457744598388672e-02 -9.349896758794784546e-02 5.116657614707946777e-01 -1.644813567399978638e-01 -4.943934828042984009e-02 -4.604650288820266724e-02 -2.574709951877593994e-01 1.199727281928062439e-01 -1.379839777946472168e-01 -1.266480535268783569e-01 -1.356316655874252319e-01 5.455264821648597717e-02 3.495253026485443115e-01 -1.070386469364166260e-01 1.711526513099670410e-01 3.869099915027618408e-02 6.736765801906585693e-02 -1.509654670953750610e-01 -1.098059341311454773e-01 1.271626502275466919e-01
-3.794416785240173340e-01 -4.003702104091644287e-01 1.514071375131607056e-01 -1.218999400734901428e-01 7.064212113618850708e-02 7.424890249967575073e-02 -1.868246197700500488e-01 -3.201923072338104248e-01 2.336712628602981567e-01 2.166052535176277161e-02 1.226634830236434937e-01 1.855893246829509735e-02 2.319533973932266235e-01 -3.890643641352653503e-02 1.123714372515678406e-01 -2.317433506250381470e-01 8.949505537748336792e-02 -1.061778441071510315e-01 9.158676862716674805e-02 -7.106999307870864868e-02 -1.748065799474716187e-01 -1.821795105934143066e-02 2.789655700325965881e-02 9.953849017620086670e-02 -7.520353887230157852e-03 -3.437406122684478760e-01 -3.044404387474060059e-01 -9.656490385532379150e-02 -1.343686580657958984e-01 -1.421075966209173203e-02 -6.649264693260192871e-02 -2.655141241848468781e-02
-2.068304270505905151e-01 -2.367567270994186401e-01 -3.196394816040992737e-02 1.213217452168464661e-01 7.962246239185333252e-02 -6.615214794874191284e-02 -7.505200803279876709e-02 -3.803078085184097290e-02 1.005726754665374756e-01 -3.997242823243141174e-02 3.050536215305328369e-01 -9.508769214153289795e-02 2.876091934740543365e-02 -1.665552854537963867e-01 2.121374607086181641e-01 2.606259286403656006e-01 4.919878393411636353e-02 3.931572288274765015e-02 2.829094231128692627e-01 2.093919664621353149e-01 2.142238914966583252e-01 -4.504142999649047852e-01 1.095509305596351624e-01 -8.666830509901046753e-02 2.158797532320022583e-02 7.777735590934753418e-02 -3.104960322380065918e-01 2.282148003578186035e-01 1.512619946151971817e-02 3.755020722746849060e-02 -2.422208040952682495e-01 -2.970144338905811310e-02
-3.161416947841644287e-01 -8.768529444932937622e-02 1.757847219705581665e-01 2.000500857830047607e-01 2.149127572774887085e-01 -5.607562884688377380e-02 -2.353146374225616455e-01 2.147184312343597412e-01 -3.372456133365631104e-02 -1.468291282653808594e-01 1.243917346000671387e-01 -8.340126276016235352e-02 -1.792510785162448883e-02 1.206605881452560425e-01 3.450962603092193604e-01 4.846687987446784973e-02 -2.089641988277435303e-02 -2.019699662923812866e-01 -1.308578103780746460e-01 6.960593909025192261e-02 -1.990419030189514160e-01 -2.310094796121120453e-02 8.512732386589050293e-02 2.937599420547485352e-01 2.324418872594833374e-01 -1.875118762254714966e-01 -1.120055988430976868e-01 1.053732931613922119e-01 -3.982684388756752014e-02 -2.062430232763290405e-01 -2.839709520339965820e-01 2.338797450065612793e-01
-1.819489300251007080e-01 -4.046670496463775635e-01 -2.103169076144695282e-02 1.136470586061477661e-01 9.666958451271057129e-02 -1.860972307622432709e-02 5.545272305607795715e-02 1.217694804072380066e-01 1.442398428916931152e-01 -2.870036065578460693e-01 1.303027383983135223e-02 -4.123871028423309326e-01 -1.802474260330200195e-01 -2.358466982841491699e-01 -1.328383386135101318e-02 1.879145056009292603e-01 1.543475240468978882e-01 -7.019440829753875732e-02 3.679428994655609131e-02 7.621330209076404572e-03 -6.782954931259155273e-02 -2.570587098598480225e-01 2.315277308225631714e-01 2.302395850419998169e-01 7.889164239168167114e-02 -3.049660027027130127e-01 -2.734413929283618927e-02 -1.144636273384094238e-01 -8.005040884017944336e-02 -1.801386475563049316e-01 -6.040226295590400696e-02 -4.620445147156715393e-02
-2.835097908973693848e-01 -1.877427697181701660e-01 -6.014946382492780685e-03 1.073210984468460083e-01 1.076506227254867554e-01 3.421293199062347412e-02 6.354984641075134277e-02 2.184280753135681152e-01 4.116736724972724915e-02 9.591786563396453857e-02 3.114665448665618896e-01 -9.867634624242782593e-02 -1.087594032287597656e-01 1.055597588419914246e-01 2.627602219581604004e-01 -1.972330063581466675e-01 3.081721253693103790e-03 -1.491012424230575562e-01 -3.633301556110382080e-01 -1.991883153095841408e-03 -3.371607363224029541e-01 -1.564238667488098145e-01 2.926943823695182800e-02 1.596681773662567139e-01 2.987910509109497070e-01 -2.221693396568298340e-01 1.496075242757797241e-01 2.372794598340988159e-01 9.029224514961242676e-02 -5.849019624292850494e-03 -1.244206875562667847e-01 4.108614288270473480e-03
-4.834921956062316895e-01 8.622838556766510010e-02 -8.820354193449020386e-02 5.815080180764198303e-02 -4.455235973000526428e-02 3.494755551218986511e-02 -5.959939956665039062e-02 -5.656827613711357117e-02 -5.161698162555694580e-02 3.725204989314079285e-02 4.425185322761535645e-01 -1.456458568572998047e-01 6.347569823265075684e-02 -7.912637293338775635e-02 1.075550243258476257e-01 -1.087796986103057861e-01 -2.788906395435333252e-01 7.062749471515417099e-03 7.496495964005589485e-04 -1.464494019746780396e-01 -8.581385761499404907e-02 -5.795318167656660080e-03 -3.769655525684356689e-01 -5.208770185708999634e-02 1.293820738792419434e-01 -9.241837263107299805e-02 -1.969685107469558716e-01 -1.954121440649032593e-01 2.422479540109634399e-01 9.650544077157974243e-02 -1.911385953426361084e-01 -1.568923741579055786e-01
-1.006241738796234131e-01 -3.145421445369720459e-01 7.878680527210235596e-02 1.037920787930488586e-01 -1.157683879137039185e-01 -1.684250384569168091e-01 -2.447847276926040649e-01 1.993133276700973511e-01 -3.334482014179229736e-02 3.748824819922447205e-03 5.504138022661209106e-02 -4.405705332756042480e-01 3.145046764984726906e-03 -7.233444135636091232e-03 1.426504105329513550e-01 -1.913250833749771118e-01 2.848722934722900391e-01 4.557363316416740417e-02 -1.266512274742126465e-01 2.916757464408874512e-01 5.210506170988082886e-02 -1.767448335886001587e-01 1.456581056118011475e-02 8.767379820346832275e-02 2.068973332643508911e-01 -1.812902987003326416e-01 -5.605638772249221802e-02 -1.194288358092308044e-01 7.780529558658599854e-02 -2.791101038455963135e-01 -2.711769044399261475e-01 -2.237621136009693146e-02
-4.213258326053619385e-01 -1.536727249622344971e-01 -8.701436221599578857e-02 -4.317588731646537781e-02 -2.750030159950256348e-01 -1.295630335807800293e-01 -1.539364606142044067e-01 2.631219476461410522e-02 1.561385486274957657e-02 -1.315370947122573853e-01 3.157903999090194702e-02 -2.433887422084808350e-01 5.049060285091400146e-02 -5.797870084643363953e-02 1.570253819227218628e-01 -1.869859099388122559e-01 2.844119444489479065e-02 -2.235233224928379059e-02 -2.750542163848876953e-01 -2.014766186475753784e-01 5.762452725321054459e-03 -3.968480527400970459e-01 -2.223707139492034912e-01 -7.881815731525421143e-02 3.102245330810546875e-01 -1.876582205295562744e-01 -3.594477474689483643e-02 1.582555286586284637e-02 -8.748307079076766968e-02 -4.633202776312828064e-02 1.586501747369766235e-01 -1.749655008316040039e-01
-3.356859982013702393e-01 -2.387332320213317871e-01 1.621161401271820068e-01 8.174519985914230347e-02 6.826864182949066162e-02 -1.118671381846070290e-03 1.530526578426361084e-01 -1.211289465427398682e-01 1.324844658374786377e-01 -8.224315196275711060e-02 1.267674118280410767e-01 -2.080834954977035522e-01 2.178245484828948975e-01 -2.908669114112854004e-01 2.143010795116424561e-01 -1.676408648490905762e-01 7.176991552114486694e-02 -1.120752245187759399e-01 -2.245840430259704590e-01 1.003555860370397568e-02 1.097684949636459351e-01 -1.864017695188522339e-01 -7.803688943386077881e-02 4.954739660024642944e-02 1.516799330711364746e-01 2.556641399860382080e-01 -4.569912850856781006e-01 -1.542237848043441772e-01 6.510359793901443481e-02 -1.205343753099441528e-01 3.447530418634414673e-02 1.707735843956470490e-02
-1.749816536903381348e-01 -4.025764167308807373e-01 1.499430555850267410e-02 -2.125731855630874634e-01 1.296429932117462158e-01 1.615471988916397095e-01 3.296023234724998474e-03 2.300100326538085938e-01 6.711778044700622559e-02 -6.281825900077819824e-02 2.732498347759246826e-01 -2.426457554101943970e-01 1.485707163810729980e-01 -1.266610622406005859e-01 2.556763291358947754e-01 -1.985781788825988770e-01 5.447518080472946167e-03 1.976678147912025452e-03 2.194192111492156982e-01 2.668937742710113525e-01 -3.142258524894714355e-01 -4.591197893023490906e-02 -4.702386632561683655e-02 1.786544770002365112e-01 -8.070579916238784790e-02 -5.910712853074073792e-02 8.644132316112518311e-02 7.716395705938339233e-02 4.032429307699203491e-02 -1.559998840093612671e-01 -2.400449663400650024e-01 1.405909210443496704e-01
-5.533028393983840942e-02 -6.388870626688003540e-02 -4.311484843492507935e-02 2.394836097955703735e-01 1.096336394548416138e-01 5.257230624556541443e-02 -1.301440894603729248e-01 -2.237423360347747803e-01 3.078684210777282715e-01 -1.863965094089508057e-01 3.455212414264678955e-01 -1.405612081289291382e-01 2.561917304992675781e-01 -1.183728501200675964e-01 1.183294504880905151e-01 -3.130282461643218994e-01 -1.220905184745788574e-01 -1.058674156665802002e-01 -8.340592682361602783e-02 9.025601297616958618e-02 1.116278208792209625e-02 -1.769568473100662231e-01 -1.573254317045211792e-01 3.050666749477386475e-01 1.802049726247787476e-01 -2.913607060909271240e-01 -2.333744764328002930e-01 7.039673626422882080e-03 9.798583388328552246e-02 -1.144532561302185059e-01 3.828061372041702271e-02 -7.101945579051971436e-02
-3.619456291198730469e-01 -2.642322778701782227e-01 1.055731922388076782e-01 -1.348507404327392578e-02 4.674813151359558105e-02 -1.532050371170043945e-01 -4.311622120440006256e-03 -9.449932724237442017e-03 2.643073797225952148e-01 1.592268422245979309e-02 1.826099902391433716e-01 -2.837133705615997314e-01 1.995898634195327759e-01 -1.250198781490325928e-01 2.078482508659362793e-01 -8.853656053543090820e-02 5.431780964136123657e-02 1.294011771678924561e-01 -1.444458514451980591e-01 -9.798325598239898682e-02 3.439433574676513672e-01 -8.730392903089523315e-02 -1.909581720829010010e-01 1.775770038366317749e-01 2.156341224908828735e-01 7.541995495557785034e-02 -3.442440330982208252e-01 -1.103240996599197388e-01 7.039911299943923950e-02 -1.126258168369531631e-02 -1.989472955465316772e-01 4.924917127937078476e-03
-5.364315509796142578e-01 1.078207232058048248e-02 3.546771034598350525e-02 -5.826494842767715454e-02 -1.193204429000616074e-02 -7.079164683818817139e-02 -4.281167313456535339e-02 -2.005343288183212280e-01 1.729264669120311737e-02 -1.125080659985542297e-01 3.314117491245269775e-01 -7.103410363197326660e-02 -1.678629815578460693e-01 -2.441860139369964600e-01 8.768793940544128418e-02 5.162671208381652832e-02 1.382912844419479370e-01 -2.330356538295745850e-01 2.799182534217834473e-01 5.359536036849021912e-02 -1.688805818557739258e-01 -1.371691375970840454e-01 -4.391963034868240356e-02 3.678889200091362000e-02 1.605322510004043579e-01 -3.184355795383453369e-01 1.168210059404373169e-01 1.828520447015762329e-01 -9.788836538791656494e-02 1.965090483427047729e-01 5.781176313757896423e-02 -5.662415549159049988e-02
-3.759973943233489990e-01 -3.583033978939056396e-01 1.052873581647872925e-02 1.447590440511703491e-01 1.598846353590488434e-02 7.859785109758377075e-02 9.281960129737854004e-02 -1.353748589754104614e-01 -5.640291795134544373e-02 9.733937680721282959e-02 2.512986063957214355e-01 -1.759372651576995850e-01 -3.965524956583976746e-02 -1.579086296260356903e-03 3.288436308503150940e-02 -2.127051055431365967e-01 8.870480954647064209e-02 -3.124501109123229980e-01 1.162602230906486511e-01 1.590762734413146973e-01 1.493762247264385223e-02 -1.459743976593017578e-01 3.977710381150245667e-02 1.817322224378585815e-01 2.212749421596527100e-02 -3.351620435714721680e-01 -1.615617889910936356e-03 -3.128678500652313232e-01 -1.098722293972969055e-01 -5.493455007672309875e-02 3.067519068717956543e-01 -2.807142212986946106e-02
-4.126155972480773926e-01 -1.467764377593994141e-01 -1.959456130862236023e-02 1.590531878173351288e-02 -1.702938377857208252e-01 1.340041216462850571e-02 -2.883034758269786835e-02 1.321850270032882690e-01 1.495961248874664307e-01 -2.851431965827941895e-01 2.061983793973922729e-01 -3.084034025669097900e-01 4.670123010873794556e-02 -1.305863261222839355e-01 1.659277379512786865e-01 1.198952123522758484e-01 8.523861318826675415e-02 -3.964600712060928345e-02 -5.635539442300796509e-02 -3.574627265334129333e-02 -1.234668046236038208e-01 1.757744848728179932e-01 6.260607391595840454e-02 1.403344422578811646e-01 1.282711476087570190e-01 -2.452221810817718506e-01 -1.004981622099876404e-01 -3.878419473767280579e-02 4.078304469585418701e-01 -2.320263832807540894e-01 -1.842282861471176147e-01 -1.796915084123611450e-01
-2.942085266113281250e-01 -9.007217362523078918e-03 2.429947070777416229e-02 -1.751079857349395752e-01 1.205638945102691650e-01 1.512437826022505760e-03 1.525148302316665649e-01 -2.145876288414001465e-01 -2.871844358742237091e-02 1.252539455890655518e-01 3.793942928314208984e-01 -1.174794286489486694e-01 -1.080479193478822708e-02 -1.650204956531524658e-01 1.889801770448684692e-01 -1.224496141076087952e-01 6.596339493989944458e-02 -1.863763332366943359e-01 2.379921227693557739e-01 -2.411790043115615845e-01 -3.357271552085876465e-01 -2.266092449426651001e-01 -1.002105697989463806e-02 1.451603025197982788e-01 3.245514631271362305e-01 -1.358011364936828613e-01 2.756985835731029510e-02 2.236410528421401978e-01 -1.143148839473724365e-01 3.261706605553627014e-02 4.415806382894515991e-02 -1.272229850292205811e-01
-2.300885915756225586e-01 -2.604987025260925293e-01 1.504595875740051270e-01 -1.782569102942943573e-02 1.246556490659713745e-01 -1.992944329977035522e-01 -2.328140586614608765e-01 1.554888635873794556e-01 1.656487584114074707e-01 1.332363933324813843e-01 2.185476422309875488e-01 -3.744582235813140869e-01 -2.134107947349548340e-01 -8.210908621549606323e-02 -6.764747202396392822e-02 6.743562966585159302e-02 4.132701456546783447e-02 3.559297323226928711e-01 -1.090657897293567657e-02 2.243546396493911743e-01 5.229435395449399948e-03 -3.212197422981262207e-01 1.485311985015869141e-01 1.022857278585433960e-01 5.782435182482004166e-03 5.197647027671337128e-03 -1.820956468582153320e-01 5.956446751952171326e-02 -8.917154371738433838e-02 5.285273119807243347e-02 -2.418559938669204712e-01 8.623474091291427612e-02
-2.905713915824890137e-01 -4.167307615280151367e-01 -8.747853338718414307e-02 1.549454927444458008e-01 -1.843355447053909302e-01 4.417705163359642029e-02 -2.000882290303707123e-02 1.462918072938919067e-01 2.202608138322830200e-01 -1.584564149379730225e-01 2.377783209085464478e-01 -1.964901834726333618e-01 -3.194231772795319557e-03 1.647708266973495483e-01 2.563187777996063232e-01 -1.826090067625045776e-01 1.848820447921752930e-01 1.655915081501007080e-01 -1.030195951461791992e-01 -5.887567624449729919e-02 -1.903092414140701294e-01 -2.668327391147613525e-01 7.464069128036499023e-02 1.242876350879669189e-01 1.055531948804855347e-01 -1.426958441734313965e-01 1.405706908553838730e-02 3.151840344071388245e-02 2.879699170589447021e-01 -1.140068843960762024e-02 -1.753327399492263794e-01 8.321730047464370728e-02
-2.365113645792007446e-01 -1.003433912992477417e-01 1.832145750522613525e-01 1.680164635181427002e-01 1.485869381576776505e-02 -9.321638196706771851e-02 -2.055275142192840576e-01 -3.242603540420532227e-01 3.408276736736297607e-01 9.057036787271499634e-02 1.878501772880554199e-01 -2.315434366464614868e-01 1.645971685647964478e-01 -2.262795269489288330e-01 2.532430589199066162e-01 6.269903481006622314e-02 -1.380251646041870117e-01 4.130758345127105713e-02 -2.110941261053085327e-01 -1.626993864774703979e-01 -1.696728169918060303e-02 -3.438059091567993164e-01 -1.303476244211196899e-01 -5.782789736986160278e-02 6.624258309602737427e-02 2.525629941374063492e-03 -3.068486452102661133e-01 5.532411858439445496e-02 2.090493403375148773e-02 1.158128604292869568e-01 -8.397437632083892822e-02 -5.611433461308479309e-02
-3.951433598995208740e-01 -1.677475273609161377e-01 -3.355476260185241699e-02 1.011378616094589233e-01 -1.274454146623611450e-01 -6.386521458625793457e-02 -2.157730795443058014e-02 1.141976863145828247e-01 1.217885762453079224e-01 -1.212403103709220886e-01 2.575907409191131592e-01 -3.047940433025360107e-01 -2.947135269641876221e-02 -3.677595853805541992e-01 -1.665473729372024536e-02 1.354448497295379639e-01 3.445018827915191650e-02 -1.422485560178756714e-01 -9.891103953123092651e-02 -3.656067326664924622e-02 -1.419007033109664917e-01 -2.319858372211456299e-01 2.482645064592361450e-01 3.074501827359199524e-02 -1.263600736856460571e-01 -2.223619967699050903e-01 9.815714508295059204e-02 9.970619529485702515e-02 3.531124889850616455e-01 -9.128901362419128418e-02 -1.282826662063598633e-01 -1.532176584005355835e-01
-3.138011097908020020e-01 -6.701643764972686768e-02 1.197962239384651184e-01 -1.244471296668052673e-01 1.327697187662124634e-02 -7.600664626806974411e-03 1.847939342260360718e-01 -2.752281725406646729e-01 -1.300359517335891724e-01 8.595225214958190918e-02 3.431855440139770508e-01 -1.028466448187828064e-01 -4.856186918914318085e-03 -2.282147705554962158e-01 2.347027957439422607e-01 -3.669895231723785400e-02 2.241365378722548485e-03 -2.916841804981231689e-01 1.078405454754829407e-01 -1.440873146057128906e-01 -2.927037477493286133e-01 -3.172612786293029785e-01 -1.099847722798585892e-03 1.253470778465270996e-01 1.731258779764175415e-01 -1.294263154268264771e-01 -8.295947313308715820e-02 2.815214693546295166e-01 -1.789084523916244507e-01 8.970384299755096436e-02 3.170727193355560303e-02 -4.937585815787315369e-02
-2.157083749771118164e-01 -4.040941596031188965e-01 -1.009375602006912231e-01 1.692803651094436646e-01 -1.036473736166954041e-01 -6.007973104715347290e-02 -3.161907494068145752e-01 2.933638095855712891e-01 3.168683648109436035e-01 3.457221388816833496e-02 2.073502838611602783e-01 -4.943484812974929810e-02 1.396067291498184204e-01 1.646718382835388184e-01 1.456479579210281372e-01 -1.784433275461196899e-01 9.194947034120559692e-02 -2.849426306784152985e-02 -7.970048114657402039e-03 -1.944999992847442627e-01 -2.137833237648010254e-01 -3.131778538227081299e-01 3.831912577152252197e-02 8.929510414600372314e-02 -4.758546128869056702e-02 -9.869532287120819092e-02 -1.068200320005416870e-01 1.231516301631927490e-01 2.172405868768692017e-01 7.697206735610961914e-02 -8.053781837224960327e-02 -7.529211044311523438e-02
-2.708654999732971191e-01 -3.287366032600402832e-01 7.441800087690353394e-02 -1.708101630210876465e-01 1.847320795059204102e-01 4.708454012870788574e-02 5.578104779124259949e-02 6.169547326862812042e-03 2.211243659257888794e-01 5.260140821337699890e-02 3.630405664443969727e-01 -2.527835071086883545e-01 5.355728045105934143e-02 -1.083292532712221146e-02 4.636807367205619812e-02 -2.709725499153137207e-01 1.517979502677917480e-01 -5.273711681365966797e-02 -4.634170979261398315e-02 -1.235002055764198303e-01 7.387177087366580963e-03 -2.313075028359889984e-02 -1.399051994085311890e-01 -7.285386323928833008e-03 -1.291734129190444946e-01 -1.114471331238746643e-01 -2.930606007575988770e-01 1.451277434825897217e-01 -2.806045114994049072e-01 9.137649089097976685e-02 1.068154200911521912e-01 -3.470506668090820312e-01
-2.445507943630218506e-01 -5.135992169380187988e-02 5.944245029240846634e-03 -1.238495931029319763e-01 1.220228075981140137e-01 8.385875262320041656e-03 -1.554256770759820938e-02 9.260963648557662964e-03 2.679658867418766022e-02 3.713656961917877197e-02 -2.262978442013263702e-02 -5.202504396438598633e-01 -5.493605509400367737e-02 -7.524717599153518677e-02 1.535002142190933228e-01 -1.565893292427062988e-01 8.381422609090805054e-02 -1.899311989545822144e-01 4.769411310553550720e-02 -7.147221267223358154e-02 -8.173618465662002563e-02 -4.163034856319427490e-01 1.628475487232208252e-01 8.717846125364303589e-02 9.146241843700408936e-02 -2.104700729250907898e-02 8.312892913818359375e-02 2.983699440956115723e-01 2.495478242635726929e-01 4.862910881638526917e-02 -2.018911987543106079e-01 -3.195786178112030029e-01
-4.444870352745056152e-01 1.226679384708404541e-01 4.835348576307296753e-03 6.404935568571090698e-02 4.958895966410636902e-02 -2.236622758209705353e-02 -3.701816201210021973e-01 -1.382931023836135864e-01 1.464382652193307877e-02 9.321452677249908447e-02 4.175170511007308960e-02 -1.959713548421859741e-01 2.677092850208282471e-01 -8.770307153463363647e-02 -1.671567112207412720e-01 1.196651160717010498e-01 1.785763651132583618e-01 6.745081394910812378e-02 -9.857586771249771118e-02 1.414722669869661331e-02 -3.083423078060150146e-01 4.563214723020792007e-03 -1.328857690095901489e-01 2.210258692502975464e-01 1.063522845506668091e-01 7.492058724164962769e-02 -2.150740623474121094e-01 2.641581892967224121e-01 -2.052706778049468994e-01 -1.054346263408660889e-01 -2.062803804874420166e-01 1.293790191411972046e-01
-4.374043047428131104e-01 -1.765654981136322021e-01 -1.692985892295837402e-01 -1.001484170556068420e-01 -1.022506281733512878e-01 1.811897009611129761e-02 -2.131324559450149536e-01 2.662725150585174561e-01 -6.384997814893722534e-02 9.901996701955795288e-02 4.597258195281028748e-02 -2.875808179378509521e-01 2.680397406220436096e-02 -2.641330473124980927e-02 -2.622070163488388062e-02 -1.989222615957260132e-01 1.531598418951034546e-01 -1.893859240226447582e-03 1.739947795867919922e-01 1.186657231301069260e-02 -3.174962997436523438e-01 -1.918004751205444336e-01 -9.782464243471622467e-03 2.754036784172058105e-01 1.688915640115737915e-01 7.531759887933731079e-02 -3.891150280833244324e-02 2.693494856357574463e-01 2.776134312152862549e-01 8.644960075616836548e-02 -9.996774047613143921e-02 3.348888084292411804e-02
-2.927037775516510010e-01 -2.013887166976928711e-01 3.324989676475524902e-01 1.504761725664138794e-01 7.909595035016536713e-03 -3.062548935413360596e-01 1.069083809852600098e-01 3.063097894191741943e-01 -2.667262554168701172e-01 -3.265127912163734436e-02 9.171066433191299438e-02 -2.694312632083892822e-01 -6.578058935701847076e-03 1.653533428907394409e-02 2.640795409679412842e-01 5.764242261648178101e-02 3.744973614811897278e-02 4.857894778251647949e-02 5.043690651655197144e-02 2.747051417827606201e-01 -1.800588816404342651e-01 -1.009817123413085938e-01 1.464826241135597229e-02 1.162791475653648376e-01 2.193320244550704956e-01 -2.308515906333923340e-01 -1.199184544384479523e-02 7.856063544750213623e-02 -3.823182731866836548e-02 7.404450327157974243e-02 -2.439285814762115479e-01 5.084493383765220642e-02
-1.759708225727081299e-01 -3.575512394309043884e-02 2.414986491203308105e-02 9.099842607975006104e-02 -4.192756861448287964e-02 1.018288061022758484e-01 7.911677658557891846e-02 3.925042450428009033e-01 -6.731744389981031418e-03 1.005890890955924988e-01 3.494009077548980713e-01 -2.271763831377029419e-01 3.493865951895713806e-02 -1.335783451795578003e-01 3.244765698909759521e-01 7.447528839111328125e-02 2.401839941740036011e-01 -3.425146639347076416e-01 1.348973065614700317e-01 1.222239881753921509e-01 -1.519839465618133545e-01 -2.226136922836303711e-01 7.782254368066787720e-02 2.138383686542510986e-01 -2.463988400995731354e-02 -1.700978577136993408e-01 -7.889568805694580078e-03 6.022345647215843201e-02 2.874971032142639160e-01 -1.064948067069053650e-01 -3.597126901149749756e-02 -1.076932474970817566e-01
-8.283563703298568726e-02 -1.883103251457214355e-01 1.915097236633300781e-01 1.904350966215133667e-01 8.202506601810455322e-02 -1.733397543430328369e-01 -1.788621544837951660e-01 -1.742619574069976807e-01 1.737994700670242310e-01 -1.841093599796295166e-01 2.076309025287628174e-01 -2.863231599330902100e-01 1.346381604671478271e-01 8.864836394786834717e-02 1.534401029348373413e-01 -2.421534359455108643e-01 1.580296084284782410e-02 -1.796741783618927002e-01 -2.380763143301010132e-01 6.044575572013854980e-02 1.957345157861709595e-01 -2.364825457334518433e-01 -2.533152699470520020e-01 2.373258620500564575e-01 4.769140854477882385e-02 -2.642616033554077148e-01 -7.348567247390747070e-02 -7.602743804454803467e-02 -5.229572951793670654e-02 -1.405274122953414917e-01 -4.469424486160278320e-02 -2.699558138847351074e-01
-3.021381795406341553e-01 -3.246065974235534668e-01 3.657774999737739563e-02 -6.800307333469390869e-02 3.513425290584564209e-01 -4.228218644857406616e-02 7.673786580562591553e-02 1.176417395472526550e-01 2.279574126005172729e-01 2.313769608736038208e-02 1.387840658426284790e-01 -2.795347571372985840e-01 2.821314632892608643e-01 -4.429461807012557983e-02 3.200770914554595947e-01 -1.532523632049560547e-01 -3.153337165713310242e-02 -1.131562441587448120e-01 -1.593052037060260773e-02 7.452025078237056732e-03 -1.754211187362670898e-01 -6.553153693675994873e-02 -1.273159682750701904e-01 -4.800020530819892883e-02 1.663223803043365479e-01 -8.315137773752212524e-02 1.234484687447547913e-01 1.169243827462196350e-01 1.856165379285812378e-01 2.886202186346054077e-02 -2.092503905296325684e-01 2.911663055419921875e-01
-1.623710244894027710e-01 -1.977986097335815430e-01 -7.724108546972274780e-02 -3.105673193931579590e-02 2.820125594735145569e-02 -8.445521444082260132e-02 1.111272051930427551e-01 -4.588510096073150635e-02 4.113323092460632324e-01 -3.329004347324371338e-02 2.133364975452423096e-01 -1.430884152650833130e-01 4.411262273788452148e-02 -2.814118862152099609e-01 3.535215854644775391e-01 -1.996470838785171509e-01 2.956833690404891968e-02 -2.187963724136352539e-01 4.741679131984710693e-02 -1.857328414916992188e-01 -1.506822407245635986e-01 -3.250374794006347656e-01 1.301911622285842896e-01 1.016446948051452637e-01 -8.143713325262069702e-02 -3.345473110675811768e-01 6.937025114893913269e-03 -1.502354443073272705e-01 -7.422347366809844971e-02 1.042096763849258423e-01 9.580358862876892090e-02 -1.228285953402519226e-01
-2.775197625160217285e-01 5.926192551851272583e-02 -8.528827130794525146e-02 8.895736932754516602e-02 -6.348767876625061035e-02 -1.160332113504409790e-01 -1.874726414680480957e-01 -1.355484724044799805e-01 -1.298236846923828125e-01 4.212055727839469910e-02 3.485283553600311279e-01 -5.446252822875976562e-01 1.773201078176498413e-01 6.410752236843109131e-02 1.114865764975547791e-01 -2.522126436233520508e-01 -9.043785929679870605e-02 8.966802060604095459e-02 -5.416041612625122070e-02 -2.066223509609699249e-02 5.189143493771553040e-02 -1.360660940408706665e-01 1.114222034811973572e-01 1.811091899871826172e-01 -1.576913148164749146e-01 -3.130888193845748901e-02 2.115934193134307861e-01 -4.220375418663024902e-02 -8.191322535276412964e-02 -1.404062751680612564e-02 -2.336190342903137207e-01 -2.550949454307556152e-01
-2.183781862258911133e-01 -2.521282434463500977e-01 7.735612243413925171e-02 -7.499326486140489578e-03 -4.534195363521575928e-02 -5.437576398253440857e-02 -2.802403867244720459e-01 -4.710861295461654663e-02 2.870734333992004395e-01 -3.029821813106536865e-01 8.765911310911178589e-02 -2.563703954219818115e-01 3.174172043800354004e-01 -8.958358317613601685e-02 2.360662519931793213e-01 -2.063608467578887939e-01 -9.834836423397064209e-02 2.804522216320037842e-02 -1.466722190380096436e-01 1.980352972168475389e-04 1.636189669370651245e-01 -2.440247982740402222e-01 -8.552901446819305420e-02 2.190940827131271362e-01 1.837979257106781006e-01 -2.734062969684600830e-01 -6.204674020409584045e-02 1.625333353877067566e-02 -8.240347355604171753e-02 8.319615572690963745e-02 1.961274538189172745e-03 -2.055591195821762085e-01
-4.911826848983764648e-01 5.629765242338180542e-02 -1.554316878318786621e-01 4.192193970084190369e-02 3.209684044122695923e-02 1.081540137529373169e-01 9.472807496786117554e-02 -6.709773093461990356e-02 3.280172646045684814e-01 9.881152957677841187e-02 7.133296877145767212e-02 2.897044178098440170e-03 -1.283272355794906616e-01 -2.828972935676574707e-01 4.667278379201889038e-02 -7.322502881288528442e-02 1.020935848355293274e-01 1.208851812407374382e-03 -9.008134156465530396e-02 1.910939998924732208e-02 -1.297859698534011841e-01 -2.779228687286376953e-01 -3.762560188770294189e-01 4.859716072678565979e-02 2.491116970777511597e-01 -1.824286133050918579e-01 5.627388507127761841e-02 1.007630750536918640e-01 1.422064900398254395e-01 1.398383677005767822e-01 -2.415033280849456787e-01 -1.152297034859657288e-01
-3.181877732276916504e-01 -2.448221892118453979e-01 9.450224228203296661e-03 1.058172509074211121e-01 -2.142721787095069885e-02 -5.700402706861495972e-02 -2.274811416864395142e-01 -4.078526422381401062e-02 2.267443537712097168e-01 -1.116265263408422470e-02 4.120661616325378418e-01 -1.191901639103889465e-01 1.328432094305753708e-02 -2.654973044991493225e-02 1.816485263407230377e-02 -4.928958788514137268e-02 -6.541375815868377686e-02 -1.940640434622764587e-02 6.815795600414276123e-02 1.987427771091461182e-01 2.826317846775054932e-01 1.575262397527694702e-01 -1.406065225601196289e-01 3.039476275444030762e-01 2.041189074516296387e-01 2.180800139904022217e-01 4.386858269572257996e-02 2.104967087507247925e-01 5.859657749533653259e-02 -2.944609522819519043e-01 -1.219086870551109314e-01 -1.584950387477874756e-01
-2.845810055732727051e-01 -1.409706026315689087e-01 2.022289782762527466e-01 -1.675844639539718628e-01 -5.745380371809005737e-02 -1.297483593225479126e-01 -1.241561472415924072e-01 -7.244444638490676880e-02 2.274762466549873352e-02 -1.790392398834228516e-02 1.954080611467361450e-01 -2.794458568096160889e-01 -5.084605515003204346e-02 -1.309370994567871094e-01 -1.590426638722419739e-02 8.494308590888977051e-02 1.222757995128631592e-01 -1.369701474905014038e-01 2.895810306072235107e-01 1.140354350209236145e-01 -2.882229983806610107e-01 -3.260287046432495117e-01 2.211900651454925537e-01 6.942943483591079712e-02 9.792748838663101196e-02 2.494295090436935425e-01 2.693994343280792236e-01 1.365832239389419556e-01 1.477442085742950439e-01 7.011049985885620117e-02 -2.065651714801788330e-01 -1.972710043191909790e-01
-3.373934924602508545e-01 -1.634797006845474243e-01 -7.124944031238555908e-02 -9.864931926131248474e-03 -1.422142088413238525e-01 -1.605655103921890259e-01 -1.486697793006896973e-01 -8.390787988901138306e-02 3.177812993526458740e-01 -1.503208279609680176e-01 4.544607922434806824e-02 -3.163280487060546875e-01 -4.825001955032348633e-02 -1.059635430574417114e-01 4.535787105560302734e-01 -1.081769764423370361e-01 -1.196265220642089844e-02 -8.361998200416564941e-02 -2.002402544021606445e-01 -4.856675118207931519e-02 7.358173280954360962e-02 -2.380185425281524658e-01 -2.521643638610839844e-01 2.003228068351745605e-01 4.062734544277191162e-02 1.293154209852218628e-01 -2.725587785243988037e-01 -4.253340139985084534e-02 -9.508649259805679321e-02 -4.535932838916778564e-02 1.737284660339355469e-02 -3.420375660061836243e-02
-5.387505888938903809e-01 -1.850703917443752289e-02 1.145901381969451904e-01 -4.695751145482063293e-02 6.999960634857416153e-03 1.169237568974494934e-01 -3.221275284886360168e-02 -1.218956038355827332e-01 -4.748327285051345825e-02 -1.132402643561363220e-01 1.982808411121368408e-01 -1.417282074689865112e-01 -1.797611713409423828e-01 -2.300954610109329224e-01 1.011179573833942413e-02 -2.707032114267349243e-02 -1.528492271900177002e-01 -2.609848789870738983e-02 1.742924898862838745e-01 -2.526393532752990723e-01 -2.023461759090423584e-01 -3.273002207279205322e-01 -9.591000527143478394e-02 1.327707469463348389e-01 5.261962115764617920e-02 -3.217707872390747070e-01 1.759146004915237427e-01 8.415240049362182617e-02 -2.112549096345901489e-01 8.914243429899215698e-02 1.105360910296440125e-01 4.011021181941032410e-02
-2.778115868568420410e-01 -3.729024529457092285e-01 2.362994104623794556e-01 1.133356317877769470e-01 -2.437458559870719910e-02 9.341520816087722778e-02 -1.400429010391235352e-01 -1.874521821737289429e-01 1.758612245321273804e-01 -9.735728055238723755e-02 1.740254461765289307e-01 -3.473009169101715088e-01 8.914789557456970215e-02 7.815878838300704956e-02 1.285284906625747681e-01 -3.489065915346145630e-02 7.149147242307662964e-02 -1.248140633106231689e-01 -1.401161402463912964e-01 -1.288484483957290649e-01 -1.165180727839469910e-01 -5.144678056240081787e-02 -2.251822501420974731e-01 6.216743495315313339e-03 2.113083451986312866e-01 -1.457738280296325684e-01 -2.775016725063323975e-01 1.363636255264282227e-01 -9.549953043460845947e-03 1.906363517045974731e-01 7.074867933988571167e-02 -3.179223537445068359e-01
-2.032520025968551636e-01 -7.083940505981445312e-02 -5.765433236956596375e-02 9.239494800567626953e-02 -2.628099620342254639e-01 -6.331744045019149780e-02 -8.274734765291213989e-02 9.998744726181030273e-02 -3.490188345313072205e-02 8.588359504938125610e-02 1.198640316724777222e-01 -2.928929626941680908e-01 2.850861251354217529e-01 -3.364712297916412354e-01 1.883511990308761597e-01 -1.579376906156539917e-01 1.917485892772674561e-02 9.470565617084503174e-02 3.859311342239379883e-02 1.451842635869979858e-01 1.453623026609420776e-01 3.152043372392654419e-02 -9.106535464525222778e-02 4.035013616085052490e-01 2.000982165336608887e-01 -1.695524007081985474e-01 9.685175120830535889e-02 3.514595702290534973e-02 -1.813601553440093994e-01 -2.607041597366333008e-01 -2.482002228498458862e-01 1.457131505012512207e-01
-2.386251688003540039e-01 -4.646142721176147461e-01 2.334383875131607056e-01 1.192309856414794922e-01 5.298260599374771118e-02 1.541058570146560669e-01 8.003817498683929443e-02 -4.595097154378890991e-02 -1.146228313446044922e-01 9.791519492864608765e-02 3.759580850601196289e-01 -2.212604321539402008e-02 1.582895778119564056e-02 -7.231353083625435829e-04 -8.357477933168411255e-02 -1.285497695207595825e-01 1.619369387626647949e-01 4.166401550173759460e-02 7.371548563241958618e-02 -4.169495776295661926e-02 -1.855797320604324341e-01 -2.651529610157012939e-01 7.580128312110900879e-02 2.728979289531707764e-01 3.408769667148590088e-01 -1.309534311294555664e-01 1.583791710436344147e-02 -6.873499602079391479e-02 -8.096051961183547974e-02 7.712676376104354858e-02 2.520764768123626709e-01 2.498550526797771454e-02
-4.991459846496582031e-01 -7.767408341169357300e-02 -1.985396258533000946e-02 -1.828687079250812531e-02 -3.235030174255371094e-02 5.222044885158538818e-02 -2.110368944704532623e-02 2.005997747182846069e-01 1.892025955021381378e-02 -3.866351768374443054e-02 3.499059081077575684e-01 -7.363890111446380615e-02 -1.165565028786659241e-01 -2.135100811719894409e-01 8.287495374679565430e-02 9.984481334686279297e-02 2.544247508049011230e-01 1.860333234071731567e-01 -2.066733501851558685e-02 3.317563533782958984e-01 -3.757541775703430176e-01 -4.490162432193756104e-02 -1.412246227264404297e-01 6.244074180722236633e-02 -2.516287192702293396e-02 7.406479865312576294e-02 -1.072972826659679413e-02 6.959199905395507812e-02 -6.926479190587997437e-02 -2.281666696071624756e-01 -1.247042044997215271e-01 -1.831590831279754639e-01
-4.039590060710906982e-01 -5.080756545066833496e-02 2.766427025198936462e-02 -1.383788287639617920e-01 2.164733782410621643e-02 6.524638086557388306e-02 1.600489616394042969e-01 -2.723667025566101074e-01 -1.280606538057327271e-01 7.673356682062149048e-03 4.036609232425689697e-01 -1.172027066349983215e-01 -1.060443073511123657e-01 -2.213835865259170532e-01 2.188828289508819580e-01 -5.157178640365600586e-02 3.638352453708648682e-02 -2.052048742771148682e-01 2.737749218940734863e-01 -1.058882027864456177e-01 -2.393190860748291016e-01 -2.551922798156738281e-01 -6.093345116823911667e-03 1.319567263126373291e-01 1.816253662109375000e-01 -2.060542702674865723e-01 -4.005271196365356445e-02 1.829531788825988770e-01 -8.146625012159347534e-02 2.509359270334243774e-02 9.512698650360107422e-02 -9.773521870374679565e-02
-4.205129146575927734e-01 -1.846518218517303467e-01 -3.604310005903244019e-02 5.501676816493272781e-03 1.319255381822586060e-01 1.633758656680583954e-02 3.095668181777000427e-02 -1.664078533649444580e-01 1.097761616110801697e-01 -1.852025538682937622e-01 -2.347326837480068207e-02 3.777942061424255371e-02 6.192198768258094788e-02 -3.264981210231781006e-01 -1.100561767816543579e-01 -4.009805023670196533e-01 1.388218998908996582e-01 4.201132431626319885e-02 -1.087565049529075623e-01 1.243793368339538574e-01 -2.272347174584865570e-02 -1.366740167140960693e-01 -6.956470012664794922e-02 2.002021074295043945e-01 2.401482909917831421e-01 -1.522870361804962158e-01 2.250299304723739624e-01 1.076396554708480835e-01 1.167159080505371094e-01 -1.235436573624610901e-01 -3.244866430759429932e-01 -1.415784209966659546e-01
-1.758264154195785522e-01 1.625514924526214600e-01 7.573039829730987549e-02 1.828176975250244141e-01 3.859710991382598877e-01 3.349635750055313110e-02 4.298782348632812500e-02 -2.335749417543411255e-01 -6.124128773808479309e-02 -2.968356311321258545e-01 1.748515814542770386e-01 -3.067548871040344238e-01 2.534414269030094147e-02 -1.156550943851470947e-01 -1.814428716897964478e-01 -2.351880222558975220e-01 7.890179753303527832e-02 -2.406910508871078491e-01 -6.558887194842100143e-03 9.387258440256118774e-02 -3.781826421618461609e-02 -2.152183800935745239e-01 -1.213448941707611084e-01 1.836656481027603149e-01 1.834156364202499390e-01 -6.926222145557403564e-02 -2.984524331986904144e-02 -9.448459744453430176e-02 9.011720120906829834e-02 -1.015362739562988281e-01 -3.067374527454376221e-01 -2.195956856012344360e-01
-2.807876169681549072e-01 -1.252806186676025391e-02 2.696441411972045898e-01 3.647021576762199402e-02 2.296297103166580200e-01 1.328257322311401367e-01 -2.252545654773712158e-01 -1.103436499834060669e-01 2.351994365453720093e-01 -3.227993249893188477e-01 1.327922940254211426e-01 -1.102319732308387756e-02 -4.400490596890449524e-02 -2.303051352500915527e-01 1.577905118465423584e-01 -7.006820291280746460e-02 1.411597281694412231e-01 -1.527119576930999756e-01 1.630764305591583252e-01 -2.101587355136871338e-01 1.992000080645084381e-02 -2.962274551391601562e-01 -2.694854438304901123e-01 1.260066479444503784e-01 2.424393147230148315e-01 -4.741369187831878662e-02 -1.479785293340682983e-01 8.752061054110527039e-03 2.268936112523078918e-02 2.250045835971832275e-01 1.085612084716558456e-02 1.634131520986557007e-01
-1.161938607692718506e-01 -1.587920486927032471e-01 1.153350323438644409e-01 -5.050555989146232605e-02 1.993016898632049561e-01 1.566165834665298462e-01 -1.458490192890167236e-01 1.610620021820068359e-01 -1.072594616562128067e-02 1.381670981645584106e-01 3.412835001945495605e-01 -4.382918179035186768e-01 2.532375976443290710e-02 -4.507475346326828003e-02 1.722326278686523438e-01 -9.552501887083053589e-02 -1.592788696289062500e-01 -1.137249246239662170e-01 1.122975274920463562e-01 7.984178513288497925e-02 -3.778864145278930664e-01 -1.246192678809165955e-01 -7.424938678741455078e-02 1.968885660171508789e-01 -8.459033817052841187e-02 -1.504402905702590942e-01 -2.333132922649383545e-01 1.137652397155761719e-01 2.526825964450836182e-01 -2.024333365261554718e-02 3.069790778681635857e-03 2.083241939544677734e-01
-1.127680614590644836e-01 -4.653470814228057861e-01 4.561834409832954407e-02 -5.171651393175125122e-02 2.016613483428955078e-01 -9.077195078134536743e-02 -9.996248781681060791e-02 -9.751821309328079224e-02 1.525751352310180664e-01 2.102714329957962036e-01 2.673847973346710205e-01 -1.907743513584136963e-01 7.053771056234836578e-03 1.782050430774688721e-01 9.285112470388412476e-02 -1.033499613404273987e-01 1.167492270469665527e-01 -2.125150859355926514e-01 1.364042609930038452e-02 1.355404555797576904e-01 5.925157293677330017e-02 -2.297891080379486084e-01 -2.461129724979400635e-01 -1.260984241962432861e-01 2.078833132982254028e-01 -2.686881721019744873e-01 -2.536144256591796875e-01 2.321995235979557037e-02 -7.664199173450469971e-02 3.113919403403997421e-03 -4.332464560866355896e-02 -2.700240314006805420e-01
-1.631889492273330688e-01 -1.320286393165588379e-01 3.705315291881561279e-01 1.163948774337768555e-01 -2.615975439548492432e-01 -2.803466916084289551e-01 -1.200035884976387024e-01 1.760966032743453979e-01 -1.553561538457870483e-01 -4.416456818580627441e-02 2.296104282140731812e-01 -1.116008386015892029e-01 -1.229550614953041077e-01 1.836782507598400116e-02 4.070765972137451172e-01 2.068033441901206970e-02 1.155236065387725830e-01 -4.350394755601882935e-02 -2.193200588226318359e-01 1.214038580656051636e-01 -9.599509090185165405e-02 -1.811466664075851440e-01 -3.377188742160797119e-02 1.010185852646827698e-01 1.424959748983383179e-01 -1.618091166019439697e-01 -3.569662868976593018e-01 -1.236969530582427979e-01 -3.182279318571090698e-02 1.287517547607421875e-01 -1.092915795743465424e-02 -3.776895627379417419e-02
8.232900872826576233e-03 -8.899129927158355713e-02 2.061113119125366211e-01 9.749783575534820557e-02 2.392195612192153931e-01 -6.996709853410720825e-02 -4.848333075642585754e-02 1.032547466456890106e-02 3.664623200893402100e-01 -9.719823300838470459e-02 2.620363533496856689e-01 1.283349096775054932e-01 9.744898229837417603e-02 -4.076563715934753418e-01 2.103303372859954834e-01 -2.242861688137054443e-01 -4.017066583037376404e-02 -9.085997194051742554e-02 -7.985080033540725708e-02 -8.054438047111034393e-03 -5.996511131525039673e-02 -4.158205986022949219e-01 1.614806652069091797e-01 1.428051143884658813e-01 2.536226809024810791e-01 -3.096432052552700043e-02 1.906508393585681915e-02 -1.355439517647027969e-02 2.194630540907382965e-02 -6.538568437099456787e-02 -2.323646992444992065e-01 -1.117380261421203613e-01
-4.069263860583305359e-02 -2.305750101804733276e-01 5.433418974280357361e-02 -1.228522583842277527e-01 1.393693089485168457e-01 -2.379520535469055176e-01 9.905508160591125488e-02 -1.202053651213645935e-01 3.242398798465728760e-01 -1.868940591812133789e-01 4.991628602147102356e-02 -3.785544037818908691e-01 1.365799754858016968e-01 -2.334587574005126953e-01 2.575640678405761719e-01 3.718751668930053711e-02 1.131703555583953857e-01 -2.288744300603866577e-01 1.401708871126174927e-01 -5.502651631832122803e-02 -1.007296070456504822e-01 -7.042798399925231934e-02 -1.474366784095764160e-01 2.073725908994674683e-01 8.086996525526046753e-02 -2.553654015064239502e-01 1.916326209902763367e-02 -3.242845833301544189e-02 1.964091360569000244e-01 -1.144121140241622925e-01 -2.799277603626251221e-01 1.708274334669113159e-01
-3.755931258201599121e-01 -3.288837149739265442e-02 8.730837702751159668e-02 -1.617593765258789062e-01 7.040436565876007080e-02 -1.123892292380332947e-01 -1.398121416568756104e-01 3.843775987625122070e-01 -4.875135049223899841e-02 1.177187860012054443e-01 2.123475223779678345e-01 -3.356948494911193848e-01 -5.447857826948165894e-02 -1.588592529296875000e-01 -3.179366514086723328e-02 5.436270684003829956e-02 2.200207859277725220e-02 -4.638260230422019958e-02 9.833244979381561279e-02 8.470651507377624512e-02 -3.629827871918678284e-02 -2.264918386936187744e-01 9.054279327392578125e-02 1.162547767162322998e-01 8.231159299612045288e-02 -1.319818049669265747e-01 -1.350612491369247437e-01 -4.542265832424163818e-02 2.834994792938232422e-01 -1.859661042690277100e-01 -3.155331909656524658e-01 2.831349968910217285e-01
-2.924411594867706299e-01 1.545468159019947052e-02 -4.937735944986343384e-02 -1.696819067001342773e-02 1.408511996269226074e-01 5.116374045610427856e-02 -2.004287540912628174e-01 -9.634556621313095093e-02 1.431142240762710571e-01 -1.849555522203445435e-01 -1.099058166146278381e-01 -2.618720233440399170e-01 -3.207270801067352295e-02 -1.716836392879486084e-01 3.301949203014373779e-01 -2.925901114940643311e-01 -7.748863101005554199e-02 1.810642629861831665e-01 1.276480108499526978e-01 6.391791254281997681e-02 1.846383213996887207e-01 -1.614046632312238216e-03 -5.139676108956336975e-02 1.235152110457420349e-01 3.712381124496459961e-01 -2.151867747306823730e-01 -2.078502625226974487e-01 7.754791527986526489e-03 -7.737693376839160919e-03 -2.036714367568492889e-02 -3.723700046539306641e-01 -3.788767382502555847e-02
-2.809031903743743896e-01 -3.422604799270629883e-01 2.689418196678161621e-01 -9.459485858678817749e-02 -1.524962717667222023e-03 6.477522104978561401e-02 7.519632577896118164e-02 1.630756631493568420e-02 8.257229626178741455e-02 2.043515890836715698e-01 2.753794379532337189e-02 -1.813923716545104980e-01 1.861237287521362305e-01 -1.226522922515869141e-01 -1.388665735721588135e-01 -1.639632284641265869e-01 -7.699727430008351803e-04 -2.139150947332382202e-01 1.397303938865661621e-01 -4.092220589518547058e-02 -3.624249994754791260e-01 -8.436650037765502930e-02 -5.042684823274612427e-02 1.089044362306594849e-01 1.318953931331634521e-01 -3.775144815444946289e-01 -1.575860753655433655e-02 8.591518551111221313e-02 -1.861730068922042847e-01 -7.802537083625793457e-02 7.158643007278442383e-02 -3.181406557559967041e-01
-1.209691166877746582e-01 -7.356099039316177368e-02 3.003641366958618164e-01 1.972696185111999512e-01 -4.512361250817775726e-03 1.429030322469770908e-03 -4.277643263339996338e-01 -2.934881951659917831e-03 8.586315810680389404e-02 1.054480373859405518e-01 1.175034977495670319e-02 -3.088918328285217285e-01 -1.922422461211681366e-02 -3.158976882696151733e-02 3.003228902816772461e-01 -5.867405235767364502e-02 1.208699718117713928e-01 8.479157090187072754e-02 6.488899886608123779e-02 2.679341733455657959e-01 -4.787670075893402100e-02 -2.086096256971359253e-01 -1.901229023933410645e-01 2.483479976654052734e-01 9.064988046884536743e-02 -2.162962704896926880e-01 -1.469797641038894653e-01 -1.239292472600936890e-01 2.071123868227005005e-01 -1.053112745285034180e-01 -2.668988406658172607e-01 1.200375892221927643e-02
-4.285497665405273438e-01 -1.709384918212890625e-01 1.011845469474792480e-01 -1.404128503054380417e-02 2.028198838233947754e-01 -7.409621030092239380e-02 -2.487875223159790039e-01 2.853929102420806885e-01 1.031366214156150818e-01 1.612976640462875366e-01 1.481253504753112793e-01 -9.837635606527328491e-02 1.882554590702056885e-02 -5.452115461230278015e-02 3.535096943378448486e-01 4.374970495700836182e-02 1.339386999607086182e-01 -3.810535371303558350e-02 -1.109460145235061646e-01 1.408238857984542847e-01 -4.248866811394691467e-02 -1.564282327890396118e-01 4.455985501408576965e-02 5.709893256425857544e-02 5.271938443183898926e-02 -1.424622684717178345e-01 2.166560590267181396e-01 2.037386298179626465e-01 2.115736007690429688e-01 -2.494068741798400879e-01 -2.522440552711486816e-01 1.518707722425460815e-01
-2.067055106163024902e-01 -1.485971808433532715e-01 -3.314507007598876953e-02 4.448490217328071594e-02 9.006951004266738892e-03 1.962545067071914673e-01 2.497272789478302002e-01 4.079291969537734985e-02 -1.669039204716682434e-02 7.034759968519210815e-02 4.323001801967620850e-01 -1.248336955904960632e-01 2.774605453014373779e-01 -1.207822859287261963e-01 2.633739411830902100e-01 5.401011183857917786e-02 -1.573227792978286743e-01 -2.976825237274169922e-01 -8.317660540342330933e-03 -1.339364945888519287e-01 -2.509092986583709717e-01 -3.890650719404220581e-02 -7.989413291215896606e-02 1.468373537063598633e-01 2.155649662017822266e-01 -1.565401852130889893e-01 -8.308558911085128784e-02 1.932770162820816040e-01 -2.138927876949310303e-01 -6.183632463216781616e-02 1.386181563138961792e-01 -2.239004224538803101e-01
-1.191334947943687439e-01 -1.145684570074081421e-01 8.761339634656906128e-02 -1.252904087305068970e-01 -1.004823148250579834e-01 -2.293224185705184937e-01 -3.579004406929016113e-01 2.111128158867359161e-02 -1.647556014358997345e-02 7.645795494318008423e-02 1.554000824689865112e-01 -2.533294558525085449e-01 1.504432111978530884e-01 4.845492169260978699e-02 2.377372235059738159e-01 -4.339818656444549561e-02 -3.503477573394775391e-02 1.034892797470092773e-01 -5.103211849927902222e-02 3.050490915775299072e-01 -1.130587980151176453e-01 -2.109504342079162598e-01 -2.337177544832229614e-01 2.618875801563262939e-01 -2.082210332155227661e-01 -1.127486974000930786e-01 -1.801219433546066284e-01 5.910486355423927307e-02 -8.171336352825164795e-02 9.708084911108016968e-02 -4.160634875297546387e-01 -1.046587526798248291e-01
-2.514660656452178955e-01 5.181102454662322998e-02 1.952123492956161499e-01 1.663392931222915649e-01 1.125181838870048523e-01 8.886299096047878265e-03 -2.649348080158233643e-01 2.373091727495193481e-01 -1.254200376570224762e-02 2.133542150259017944e-01 2.303902655839920044e-01 -2.157569527626037598e-01 1.316976547241210938e-01 -4.806334376335144043e-01 -4.500531032681465149e-02 -1.740374416112899780e-01 1.737375259399414062e-01 9.034141898155212402e-02 -1.663294136524200439e-01 1.388018764555454254e-02 -2.191819101572036743e-01 -9.528400376439094543e-03 -3.685249388217926025e-02 1.645545810461044312e-01 -9.928691387176513672e-02 -1.833882555365562439e-02 -1.206870377063751221e-02 -2.512334287166595459e-01 -2.330410182476043701e-01 -1.063581481575965881e-01 -1.420875042676925659e-01 3.230587765574455261e-02
-2.019805014133453369e-01 -4.811797142028808594e-01 7.257597148418426514e-02 -3.829509764909744263e-02 1.817055195569992065e-01 2.654494047164916992e-01 3.349822247400879860e-03 -3.114021718502044678e-01 9.166095405817031860e-02 1.455047875642776489e-01 2.486041486263275146e-01 -3.103574514389038086e-01 7.045604288578033447e-02 -1.036534607410430908e-01 1.325823962688446045e-01 -1.666890978813171387e-01 1.927703320980072021e-01 8.729108422994613647e-02 -1.250227168202400208e-02 -1.173595562577247620e-01 2.236918918788433075e-02 2.250970719614997506e-04 1.626252569258213043e-02 6.792510300874710083e-02 2.310146838426589966e-01 -2.630725800991058350e-01 -1.335095986723899841e-02 1.297652255743741989e-02 -1.679939627647399902e-01 -1.820314079523086548e-01 7.056133449077606201e-02 -1.354856193065643311e-01
-3.321109712123870850e-01 -2.573267817497253418e-01 3.819822892546653748e-02 1.536511350423097610e-02 -9.062267839908599854e-02 1.235846430063247681e-01 1.572325639426708221e-02 -4.899593815207481384e-02 2.339669317007064819e-01 -8.134973235428333282e-03 2.594701051712036133e-01 -2.478431910276412964e-01 4.646952450275421143e-02 -3.157166764140129089e-02 2.755253911018371582e-01 -3.088679909706115723e-02 2.759914845228195190e-02 -2.733535468578338623e-01 2.514872550964355469e-01 2.812630534172058105e-01 -1.357271373271942139e-01 -2.455102354288101196e-01 -9.513851255178451538e-02 -3.622396662831306458e-02 -1.577260196208953857e-01 1.797883510589599609e-01 1.384457498788833618e-01 2.882559895515441895e-01 -5.451063439249992371e-02 -1.741586476564407349e-01 -1.618613600730895996e-01 7.882558554410934448e-02
-6.577207893133163452e-02 -3.357294946908950806e-02 3.761175647377967834e-02 1.848783791065216064e-01 1.739298254251480103e-01 -1.271582245826721191e-01 -3.861587047576904297e-01 1.155115570873022079e-02 3.669016808271408081e-02 -1.013689637184143066e-01 3.497356772422790527e-01 -3.791250884532928467e-01 3.453410565853118896e-01 9.834952652454376221e-02 8.998536318540573120e-02 -3.402673006057739258e-01 -2.010678350925445557e-01 -5.141476541757583618e-02 -9.630621969699859619e-02 4.339555650949478149e-02 -5.586604401469230652e-02 -1.789974570274353027e-01 -2.754713781177997589e-02 2.489400058984756470e-01 4.053142294287681580e-02 -2.948283450677990913e-03 5.411724373698234558e-02 1.199323162436485291e-01 -1.625732183456420898e-01 1.669208556413650513e-01 4.085970669984817505e-02 -7.581146806478500366e-02
-2.217195332050323486e-01 1.722949892282485962e-01 -1.131400465965270996e-02 1.136650666594505310e-01 4.537462722510099411e-03 -1.257588267326354980e-01 -5.012485757470130920e-02 -7.632529735565185547e-02 9.661661833524703979e-02 6.013181433081626892e-02 2.435241043567657471e-01 -4.285070002079010010e-01 9.148445725440979004e-02 1.841587424278259277e-01 3.510295599699020386e-02 -2.115333080291748047e-01 -2.456860151141881943e-03 -1.043136492371559143e-01 -1.193008478730916977e-02 1.950364857912063599e-01 9.358152747154235840e-02 -3.203478455543518066e-01 2.342911958694458008e-01 4.277060329914093018e-01 7.100391387939453125e-02 4.956988990306854248e-02 1.250159144401550293e-01 7.435683906078338623e-02 -7.315843552350997925e-02 2.771142125129699707e-01 -1.118849217891693115e-01 -1.349241435527801514e-01
-2.160806506872177124e-01 -2.709669470787048340e-01 1.595683991909027100e-01 -1.743508577346801758e-01 1.315009444952011108e-01 -3.522755801677703857e-01 -2.244316600263118744e-02 1.273155957460403442e-01 1.146129667758941650e-01 4.794974252581596375e-02 -3.940328955650329590e-02 -1.874118298292160034e-01 7.974870502948760986e-02 -2.776780910789966583e-02 4.093173146247863770e-01 -9.493408352136611938e-02 -8.593224734067916870e-02 -3.665941208600997925e-02 -3.722523152828216553e-02 1.019575074315071106e-01 -9.074284881353378296e-02 -1.575962007045745850e-01 -3.694532215595245361e-01 3.952265158295631409e-02 2.256236821413040161e-01 -2.771440446376800537e-01 2.327823080122470856e-02 2.977046184241771698e-02 2.546154260635375977e-01 -1.767833232879638672e-01 -8.579104393720626831e-02 7.684214413166046143e-02
-5.353680849075317383e-01 -2.199913859367370605e-01 4.355269670486450195e-02 -5.127277970314025879e-02 3.174477815628051758e-02 8.106512576341629028e-02 8.075378090143203735e-02 -1.023074984550476074e-01 -2.075908482074737549e-01 -5.542335286736488342e-02 2.157641351222991943e-01 -3.225945681333541870e-02 -2.447317168116569519e-02 3.230176493525505066e-02 -1.168610453605651855e-01 -7.046139985322952271e-02 -2.197151817381381989e-02 -1.318690329790115356e-01 2.128136456012725830e-01 -2.078921794891357422e-01 -2.000774592161178589e-01 -3.609851300716400146e-01 -3.575484454631805420e-02 1.512418389320373535e-01 1.410277187824249268e-01 -2.196962982416152954e-01 -1.053250953555107117e-01 3.131885826587677002e-02 -2.785363495349884033e-01 -1.456263661384582520e-01 1.942911595106124878e-01 -6.499689817428588867e-02
-1.971304863691329956e-01 6.317953765392303467e-02 -5.272923037409782410e-02 6.167622283101081848e-02 1.782499104738235474e-01 -7.302115857601165771e-02 -2.633893191814422607e-01 4.058274626731872559e-02 2.389074116945266724e-01 -1.394886523485183716e-01 4.587482511997222900e-01 -3.454965353012084961e-01 4.650452733039855957e-02 2.734533250331878662e-01 2.506959140300750732e-01 -1.477555483579635620e-01 -1.040985658764839172e-01 2.697550319135189056e-02 1.237030625343322754e-01 3.539451211690902710e-02 -2.968361079692840576e-01 -2.522405982017517090e-02 -1.732964217662811279e-01 -1.978171989321708679e-03 3.579167649149894714e-02 -1.713326573371887207e-01 7.319048792123794556e-02 -8.403996378183364868e-02 9.176087379455566406e-02 1.393825113773345947e-01 -6.242360174655914307e-02 -2.297034710645675659e-01
-4.528162181377410889e-01 2.375769466161727905e-01 -1.212324574589729309e-02 3.017366230487823486e-01 -1.395318210124969482e-01 1.576860621571540833e-02 -2.250330746173858643e-01 9.117321111261844635e-03 1.940571814775466919e-01 1.920615136623382568e-01 2.833217680454254150e-01 -1.475317985750734806e-03 -2.565548941493034363e-02 -8.337534219026565552e-02 3.750574216246604919e-02 -6.029997393488883972e-02 -1.165963187813758850e-01 -1.318258345127105713e-01 2.520207762718200684e-01 -6.236692890524864197e-02 -5.524930730462074280e-02 -2.758264541625976562e-01 2.095015905797481537e-02 1.581683903932571411e-01 1.368407756090164185e-01 -3.059810101985931396e-01 -4.854511469602584839e-02 -2.657851278781890869e-01 -7.181874662637710571e-02 -7.184932380914688110e-02 -7.201731950044631958e-02 -7.476353645324707031e-02
-1.348465085029602051e-01 -2.574997544288635254e-01 -2.001342177391052246e-01 2.218090891838073730e-01 4.577531814575195312e-01 -4.606001451611518860e-02 -1.745051592588424683e-01 3.113233484327793121e-02 1.982268393039703369e-01 -1.435752511024475098e-01 -3.829697519540786743e-02 -2.162133604288101196e-01 2.291924506425857544e-01 -5.452642217278480530e-02 2.415927648544311523e-01 -4.274151753634214401e-03 2.243680655956268311e-01 -1.133027449250221252e-01 -1.654597371816635132e-02 7.122543454170227051e-02 -7.494409102946519852e-03 -2.839317619800567627e-01 -2.760798931121826172e-01 2.293082028627395630e-01 1.071138381958007812e-01 -1.162010356783866882e-01 -2.869394235312938690e-02 -5.508214980363845825e-02 1.630073189735412598e-01 -4.206268861889839172e-02 -1.095960214734077454e-01 1.182369515299797058e-01
-1.459442824125289917e-01 -4.763588681817054749e-02 1.788245514035224915e-02 -2.701472491025924683e-03 2.805655077099800110e-02 1.663481444120407104e-02 1.410834025591611862e-02 1.268149167299270630e-01 -4.141005687415599823e-03 -4.117590934038162231e-02 4.878098964691162109e-01 -3.496683239936828613e-01 -7.747243344783782959e-02 -8.760358393192291260e-02 2.415217012166976929e-01 -2.236149311065673828e-01 -2.119836062192916870e-01 -9.362617135047912598e-02 1.108011752367019653e-01 2.254473567008972168e-01 -3.120554089546203613e-01 -2.949333786964416504e-01 1.940957456827163696e-01 1.467610746622085571e-01 -4.406367614865303040e-02 -1.380341500043869019e-01 -1.078004688024520874e-01 -6.091216951608657837e-02 1.957997828722000122e-01 -2.937511354684829712e-02 -1.537922173738479614e-01 1.234742924571037292e-01
-1.697880327701568604e-01 -3.998437523841857910e-01 3.067426383495330811e-01 1.927415579557418823e-01 -9.920223802328109741e-02 -7.705441862344741821e-02 -9.261234849691390991e-02 -1.225935965776443481e-01 -1.059267669916152954e-01 2.080589719116687775e-02 2.792205214500427246e-01 -3.334623873233795166e-01 7.479475438594818115e-02 4.724012687802314758e-02 1.139114722609519958e-01 -1.655125021934509277e-01 1.385703831911087036e-01 9.355247020721435547e-02 2.997474186122417450e-02 2.073114365339279175e-01 -1.333540529012680054e-01 -3.328786194324493408e-01 -1.115233972668647766e-01 2.789029292762279510e-02 -8.066123723983764648e-02 9.415035694837570190e-02 2.296232581138610840e-01 1.941722333431243896e-01 1.003824695944786072e-01 -1.261021047830581665e-01 -5.329578742384910583e-02 2.083389461040496826e-01
-3.252521455287933350e-01 -7.034337520599365234e-02 8.290056139230728149e-02 -1.282742917537689209e-01 4.324930161237716675e-02 -2.402632031589746475e-03 7.169295102357864380e-02 -2.078044414520263672e-01 -2.240146398544311523e-01 8.160913735628128052e-02 3.271114528179168701e-01 -9.467613697052001953e-02 -4.194549098610877991e-02 -1.919949352741241455e-01 1.893887817859649658e-01 -2.104340493679046631e-01 -9.262388944625854492e-02 -2.121753096580505371e-01 6.866637617349624634e-02 -2.878776788711547852e-01 -3.279442191123962402e-01 -2.238262146711349487e-01 -1.575714349746704102e-02 1.786022186279296875e-01 2.441150695085525513e-01 -2.255984842777252197e-01 7.573141157627105713e-02 1.132993921637535095e-01 -1.629078686237335205e-01 1.133304089307785034e-01 3.459480777382850647e-02 -1.534267067909240723e-01
-1.830880045890808105e-01 -2.067156285047531128e-01 -1.753920316696166992e-01 -2.058319747447967529e-01 1.674950122833251953e-01 -1.620681434869766235e-01 -1.929005831480026245e-01 -8.769644796848297119e-02 -2.404093742370605469e-01 -1.289746910333633423e-01 3.391987979412078857e-01 -2.124018520116806030e-01 4.175140559673309326e-01 7.307685911655426025e-02 1.659615039825439453e-01 -1.923241019248962402e-01 -4.306483024265617132e-04 -8.672951161861419678e-02 -2.080243676900863647e-01 -1.824673861265182495e-01 -1.103341393172740936e-02 -3.195525705814361572e-01 2.258445508778095245e-02 1.039507687091827393e-01 -2.539532817900180817e-02 -3.026502393186092377e-02 1.036032512784004211e-01 6.419207155704498291e-02 -6.854333728551864624e-02 -1.201008334755897522e-01 -1.959327757358551025e-01 3.217960894107818604e-02
-2.102813720703125000e-01 -2.531720995903015137e-01 1.644930392503738403e-01 -1.031036525964736938e-01 -2.396903187036514282e-02 -6.859710812568664551e-02 -3.195717334747314453e-01 -4.266726672649383545e-01 1.473063826560974121e-01 2.725952863693237305e-01 1.260171681642532349e-01 -2.122699618339538574e-01 2.749924957752227783e-01 -9.573004394769668579e-02 1.484727370552718639e-03 -2.053090557456016541e-02 9.734210371971130371e-02 -2.246457636356353760e-01 2.218471169471740723e-01 5.287336930632591248e-02 -2.208248525857925415e-02 -1.371129602193832397e-01 -2.216094173491001129e-02 -9.730859659612178802e-03 -9.248808026313781738e-02 -3.708242177963256836e-01 -1.213383451104164124e-01 -1.580656468868255615e-01 4.041768237948417664e-02 6.214385386556386948e-03 -5.574295297265052795e-02 2.877349965274333954e-03
-1.749228835105895996e-01 -9.353067725896835327e-02 2.312926948070526123e-01 -7.736485451459884644e-02 1.473566889762878418e-01 3.833141550421714783e-02 7.927048206329345703e-02 2.494080960750579834e-01 -1.083008870482444763e-01 1.376115977764129639e-01 5.345339179039001465e-01 -3.341030776500701904e-01 5.853024870157241821e-02 -8.216538280248641968e-02 2.025024294853210449e-01 -6.939733773469924927e-02 -8.815704286098480225e-02 -1.582275778055191040e-01 -2.851340733468532562e-02 2.729891836643218994e-01 -1.524326354265213013e-01 -9.799677133560180664e-02 3.288263827562332153e-02 1.538264681585133076e-03 5.383231118321418762e-02 -1.875372678041458130e-01 -9.746130555868148804e-02 1.524251997470855713e-01 2.802859246730804443e-01 -1.749901846051216125e-02 -1.836811602115631104e-01 -3.395512234419584274e-03
-2.672710120677947998e-01 -3.577663600444793701e-01 -1.004788279533386230e-01 -5.759351328015327454e-02 3.211443722248077393e-01 -2.637452483177185059e-01 -3.622265532612800598e-02 1.714482754468917847e-01 2.555655241012573242e-01 -2.609125375747680664e-01 -1.115557476878166199e-01 -2.051654309034347534e-01 -1.939925551414489746e-01 -1.337230652570724487e-01 1.035050675272941589e-01 -1.276776790618896484e-01 1.103604957461357117e-01 -1.365408897399902344e-01 1.819391548633575439e-01 -1.133283525705337524e-01 -9.145016223192214966e-02 -1.140203773975372314e-01 5.396099016070365906e-02 2.767368853092193604e-01 7.209395617246627808e-02 -2.154333740472793579e-01 -2.336131408810615540e-02 -3.332540392875671387e-02 2.668396942317485809e-02 6.399859488010406494e-02 -2.287475764751434326e-01 -1.589729040861129761e-01
-3.013950288295745850e-01 -1.617741286754608154e-01 -4.283294081687927246e-03 1.411292403936386108e-01 6.219219416379928589e-02 -1.441275775432586670e-01 -1.172427386045455933e-01 1.582749038934707642e-01 2.347265481948852539e-01 -1.206506229937076569e-02 -2.688031829893589020e-02 -2.827097475528717041e-02 -6.312152743339538574e-02 3.370134532451629639e-02 7.031929492950439453e-02 -2.148934751749038696e-01 1.094624698162078857e-01 -1.627978086471557617e-01 -2.543650865554809570e-01 2.513415813446044922e-01 -2.762897908687591553e-01 -4.856535196304321289e-01 4.586644843220710754e-02 2.564634978771209717e-01 -4.390153288841247559e-02 1.360747665166854858e-01 -2.037125229835510254e-01 -1.583294868469238281e-01 3.500115126371383667e-02 1.090355366468429565e-01 -1.613912135362625122e-01 -1.183435320854187012e-01
-1.419059634208679199e-01 -1.020494177937507629e-01 2.300357818603515625e-01 -2.362024271860718727e-03 2.602380141615867615e-02 -2.121787816286087036e-01 -1.446458399295806885e-01 2.483973205089569092e-01 6.712294369935989380e-02 -1.549955010414123535e-01 1.656655073165893555e-01 -1.261195689439773560e-01 -3.570262715220451355e-02 -1.030151471495628357e-01 3.511299788951873779e-01 -1.290827095508575439e-01 1.581766754388809204e-01 -1.597009599208831787e-01 -2.110668569803237915e-01 9.950058907270431519e-02 -2.393060177564620972e-01 -4.664512351155281067e-02 1.029642671346664429e-01 2.933377623558044434e-01 2.121470123529434204e-01 -1.519587934017181396e-01 7.915137708187103271e-02 3.144819140434265137e-01 -1.577307581901550293e-01 -1.519034057855606079e-01 -2.534168362617492676e-01 1.341010928153991699e-01
-3.151628077030181885e-01 -2.305099219083786011e-01 2.393337525427341461e-02 -2.117738723754882812e-01 1.343773305416107178e-01 1.308776065707206726e-02 9.068751335144042969e-02 -1.936399936676025391e-01 -7.124452292919158936e-02 6.935835629701614380e-02 4.049377739429473877e-01 -9.507722407579421997e-02 9.685258846729993820e-04 -1.465844660997390747e-01 6.439203768968582153e-02 1.375200971961021423e-02 2.543934993445873260e-02 -2.043388932943344116e-01 9.465865045785903931e-02 -2.618789970874786377e-01 -2.794245183467864990e-01 -3.098742067813873291e-01 -2.662267768755555153e-03 1.741485893726348877e-01 2.142727226018905640e-01 -2.494049072265625000e-01 7.921729236841201782e-02 1.828407794237136841e-01 -1.941656917333602905e-01 9.063485264778137207e-02 1.064148247241973877e-01 2.208163496106863022e-03
-9.336309134960174561e-02 -8.338887244462966919e-03 1.584626361727714539e-02 -1.378776412457227707e-02 -1.201903633773326874e-02 -1.127410586923360825e-02 -2.720032120123505592e-03 2.557360529899597168e-01 1.309818327426910400e-01 -8.915315568447113037e-02 3.133198916912078857e-01 -2.500556409358978271e-01 3.092045895755290985e-02 -2.372715175151824951e-01 2.222804874181747437e-01 -2.478221058845520020e-02 2.088512927293777466e-01 -4.444223940372467041e-01 -2.853510886779986322e-05 3.325999900698661804e-02 -2.099027484655380249e-01 -3.540673553943634033e-01 4.154188930988311768e-02 2.385830134153366089e-01 -1.138939931988716125e-01 -2.065362408757209778e-02 -7.263700664043426514e-02 1.680597811937332153e-01 1.921193748712539673e-01 1.922993808984756470e-01 -1.685099005699157715e-01 -1.118227168917655945e-01
-2.670275866985321045e-01 -1.436434537172317505e-01 2.044798582792282104e-01 -5.666481703519821167e-02 2.754214704036712646e-01 -1.129774302244186401e-01 6.325343996286392212e-02 -3.921877965331077576e-02 1.027762517333030701e-01 -1.024297624826431274e-01 4.600130617618560791e-01 -1.618708670139312744e-01 7.547916471958160400e-02 -9.639008902013301849e-03 -1.977951079607009888e-01 2.433331012725830078e-01 4.435499757528305054e-02 1.928981244564056396e-01 7.669131457805633545e-02 1.099525764584541321e-01 -4.268354177474975586e-01 -9.194621443748474121e-02 8.589089661836624146e-02 2.593893110752105713e-01 1.344033237546682358e-02 3.770456835627555847e-02 -7.528129220008850098e-02 1.610286235809326172e-01 -5.467945337295532227e-02 -1.970671862363815308e-01 -5.271931737661361694e-02 -7.504419237375259399e-02
-5.960361957550048828e-01 -9.171412885189056396e-02 2.678307294845581055e-01 9.236872941255569458e-02 1.220141947269439697e-01 1.547249555587768555e-01 -1.229931861162185669e-01 -1.793718338012695312e-02 1.532416194677352905e-01 3.374547511339187622e-02 -1.339374184608459473e-01 -7.108873128890991211e-02 1.442688554525375366e-01 -2.026364579796791077e-02 4.821873735636472702e-03 1.934820972383022308e-02 1.838687360286712646e-01 -1.401237994432449341e-01 -1.026918366551399231e-01 -1.257662754505872726e-02 -1.623106747865676880e-01 -1.421684920787811279e-01 -2.088609151542186737e-02 7.012399286031723022e-02 -7.767499238252639771e-02 -2.656233906745910645e-01 2.736177444458007812e-01 2.271685004234313965e-01 1.589125096797943115e-01 4.787741601467132568e-02 -2.838564217090606689e-01 7.289690524339675903e-02
-3.130742609500885010e-01 -2.580944001674652100e-01 8.799906075000762939e-02 -4.616392031311988831e-02 6.753496825695037842e-02 1.893445551395416260e-01 8.732659369707107544e-02 -2.035622298717498779e-01 -2.182732820510864258e-01 1.885018870234489441e-02 3.600892722606658936e-01 -1.355604529380798340e-01 -1.055148839950561523e-01 -1.763308197259902954e-01 1.341761797666549683e-01 -6.193653494119644165e-02 1.576909422874450684e-01 -4.778429493308067322e-02 2.793611884117126465e-01 -2.552598416805267334e-01 -2.141901701688766479e-01 -2.330485880374908447e-01 -2.077888511121273041e-02 1.106375679373741150e-01 3.301205635070800781e-01 -1.401515305042266846e-01 5.161530151963233948e-02 4.350519552826881409e-02 -1.307091116905212402e-01 -7.416728883981704712e-02 1.863908171653747559e-01 -4.688996821641921997e-02
-3.902350366115570068e-01 -2.520693242549896240e-01 1.719871014356613159e-01 -1.640000790357589722e-01 9.003573656082153320e-02 -1.175523474812507629e-01 1.548928171396255493e-01 -7.798142731189727783e-02 2.723459005355834961e-01 3.160113096237182617e-02 1.022041738033294678e-01 -1.188308745622634888e-01 6.059091165661811829e-02 -1.022668406367301941e-01 6.226103007793426514e-02 7.678312063217163086e-02 3.433149456977844238e-01 -1.867047548294067383e-01 -3.202753141522407532e-02 2.143345326185226440e-01 -8.720862120389938354e-02 -8.142817765474319458e-02 2.308324165642261505e-02 3.284270167350769043e-01 -1.600427627563476562e-01 -3.676418587565422058e-02 1.966985315084457397e-02 1.129969060420989990e-01 1.427107006311416626e-01 -2.140593081712722778e-01 -3.454370498657226562e-01 -6.409369409084320068e-02
-3.629709780216217041e-01 -9.165809489786624908e-03 -8.974364399909973145e-02 2.806567773222923279e-02 -4.910612478852272034e-02 -3.608274832367897034e-02 -1.819592714309692383e-02 2.264363318681716919e-01 1.948581784963607788e-01 -8.392417430877685547e-02 1.223972719162702560e-02 -4.233022630214691162e-01 -8.127597719430923462e-02 -9.640006721019744873e-02 2.328952997922897339e-01 -2.349969297647476196e-01 3.895880877971649170e-01 -5.866371467709541321e-02 1.501364447176456451e-02 -1.094091758131980896e-01 -2.728258073329925537e-01 -3.062396943569183350e-01 2.677423320710659027e-02 3.221356123685836792e-02 3.920875955373048782e-03 7.075811922550201416e-02 1.218526363372802734e-01 1.394875645637512207e-01 2.193807214498519897e-01 7.657447457313537598e-02 -1.154972985386848450e-01 -1.012577116489410400e-01
-3.702656030654907227e-01 -1.444751471281051636e-01 -2.894482016563415527e-02 6.759058684110641479e-02 1.314605772495269775e-01 -1.490518078207969666e-02 -1.057611703872680664e-01 -1.469752192497253418e-01 3.180140852928161621e-01 1.843391954898834229e-01 8.432161062955856323e-02 -1.990118250250816345e-02 1.736752688884735107e-01 -2.324393540620803833e-01 4.106712061911821365e-03 -3.086801171302795410e-01 -1.470859050750732422e-01 -1.556377857923507690e-01 1.307312995195388794e-01 7.342036813497543335e-02 -2.163502573966979980e-01 -8.173212409019470215e-03 -3.208441734313964844e-01 -2.900549955666065216e-02 1.641329377889633179e-01 -3.698915243148803711e-01 5.710791051387786865e-02 -1.184359937906265259e-01 -9.858455508947372437e-02 -3.392230346798896790e-02 -2.307872176170349121e-01 -6.776952184736728668e-03
-3.560771048069000244e-01 -1.848030686378479004e-01 8.144228905439376831e-02 4.931350797414779663e-02 8.346178801730275154e-04 1.148114278912544250e-01 -2.715579569339752197e-01 -7.874070107936859131e-02 2.164770215749740601e-01 1.929846592247486115e-02 2.280094027519226074e-01 -2.784135937690734863e-01 -2.189154326915740967e-01 4.395486041903495789e-02 1.317064464092254639e-01 -4.184607788920402527e-02 5.368065461516380310e-02 -2.538409316912293434e-04 8.278804272413253784e-02 -2.821923494338989258e-01 1.609552502632141113e-01 -3.469549715518951416e-01 -1.121388897299766541e-01 2.181866168975830078e-01 -1.044558286666870117e-01 -2.163218408823013306e-01 -1.323738992214202881e-01 3.131202235817909241e-02 -8.998545259237289429e-02 1.342877298593521118e-01 3.019606769084930420e-01 4.268517717719078064e-02
-1.819637864828109741e-01 -9.323865920305252075e-02 1.617265492677688599e-01 -1.849654912948608398e-01 3.018058538436889648e-01 -2.519646659493446350e-02 -7.591686397790908813e-02 3.741211816668510437e-02 1.260643303394317627e-01 -1.142513826489448547e-01 -6.408685818314552307e-03 -1.561308801174163818e-01 3.391340672969818115e-01 -2.558660209178924561e-01 2.967539727687835693e-01 -2.619873285293579102e-01 1.809431314468383789e-01 -2.208842933177947998e-01 1.118981614708900452e-01 1.696866601705551147e-01 -2.667642235755920410e-01 -2.124849259853363037e-01 -7.701167464256286621e-02 3.228920325636863708e-02 5.612218007445335388e-02 -1.525881290435791016e-01 9.811181575059890747e-02 -1.198982000350952148e-01 1.757691502571105957e-01 -1.520544886589050293e-01 -1.054543908685445786e-02 2.402246296405792236e-01
-2.537102401256561279e-01 -8.845008909702301025e-02 -3.106624782085418701e-01 6.298757344484329224e-02 8.093564212322235107e-02 1.647618710994720459e-01 5.585807375609874725e-03 8.722825348377227783e-02 1.670693010091781616e-01 1.436408907175064087e-01 1.185152903199195862e-01 -2.256548851728439331e-01 7.502597291022539139e-04 -1.474679559469223022e-01 -7.699673622846603394e-02 -9.517463296651840210e-02 -2.021761611104011536e-02 -4.193106889724731445e-01 -1.722524464130401611e-01 6.636767089366912842e-02 -5.720747262239456177e-02 -1.345043778419494629e-01 -1.673651635646820068e-01 2.976388931274414062e-01 3.144361674785614014e-01 -2.608972191810607910e-01 -2.712158113718032837e-02 -3.159221708774566650e-01 7.448887079954147339e-02 -6.688111275434494019e-02 3.379537165164947510e-02 9.398681670427322388e-02
-1.401340514421463013e-01 -1.635080426931381226e-01 -1.487834751605987549e-01 1.009353101253509521e-01 2.382620871067047119e-01 1.485162377357482910e-01 -2.371288090944290161e-02 -1.586430966854095459e-01 2.412066757678985596e-01 -2.266075275838375092e-02 2.511046826839447021e-01 -4.154784977436065674e-02 1.603420823812484741e-01 -1.154846698045730591e-01 -1.490628253668546677e-02 -2.756969630718231201e-01 -1.188607439398765564e-01 2.212872356176376343e-02 -3.327372074127197266e-01 -9.298152476549148560e-02 -1.997162848711013794e-01 -1.741694658994674683e-01 -1.059171706438064575e-01 4.123454988002777100e-01 1.468911021947860718e-01 -2.211836725473403931e-01 -3.006596565246582031e-01 6.046178564429283142e-02 1.379842758178710938e-01 -7.812192291021347046e-02 -5.963876843452453613e-03 -5.311055853962898254e-02
-1.236068606376647949e-01 -3.333734571933746338e-01 -1.714277639985084534e-02 8.230877667665481567e-02 1.106096133589744568e-01 -9.380410774610936642e-04 -1.837098896503448486e-01 -2.330808937549591064e-01 3.718665838241577148e-01 -1.429658383131027222e-01 2.343414872884750366e-01 -2.458468228578567505e-01 6.973057985305786133e-02 -1.824697256088256836e-01 1.723812371492385864e-01 -1.929847896099090576e-01 -1.968222111463546753e-01 1.004900187253952026e-01 -8.901018649339675903e-02 -3.487926721572875977e-02 -6.487542390823364258e-02 -2.744516432285308838e-01 -1.304180324077606201e-01 7.950616627931594849e-02 1.195544376969337463e-01 -3.301205635070800781e-01 -1.856554895639419556e-01 -6.609692424535751343e-02 9.351106127724051476e-04 2.146291360259056091e-02 8.803744614124298096e-02 -2.363170683383941650e-01
-3.193440735340118408e-01 -3.697745203971862793e-01 2.750581502914428711e-02 1.134673580527305603e-01 -3.661783933639526367e-01 -2.058249115943908691e-01 -1.066522225737571716e-01 2.112485766410827637e-01 2.430074363946914673e-01 -1.368747092783451080e-02 1.080885753035545349e-01 -3.593541681766510010e-01 -1.693460345268249512e-02 -1.680068969726562500e-01 3.985247388482093811e-02 -3.855589404702186584e-02 7.071731984615325928e-02 -5.599389597773551941e-02 -2.398665547370910645e-01 5.638883635401725769e-02 3.306370601058006287e-02 -6.172962486743927002e-02 5.281922221183776855e-02 9.812334924936294556e-02 -1.411057412624359131e-01 -1.410420089960098267e-01 1.585723087191581726e-02 -3.097735159099102020e-02 1.062475293874740601e-01 -3.272360861301422119e-01 -1.554269641637802124e-01 -1.176405102014541626e-01
-1.860587596893310547e-01 -2.648923993110656738e-01 1.259422004222869873e-01 -1.069304049015045166e-01 -1.540127489715814590e-02 -1.290903836488723755e-01 -4.401201605796813965e-01 -9.456599503755569458e-02 3.369204401969909668e-01 6.541478913277387619e-03 1.462186723947525024e-01 -1.937407702207565308e-01 -1.348650455474853516e-02 1.189550086855888367e-01 1.330353468656539917e-01 -2.816893458366394043e-01 8.777139335870742798e-02 -3.504804894328117371e-02 -6.483702361583709717e-02 -5.450712516903877258e-02 1.671081632375717163e-01 -1.597980856895446777e-01 4.595822840929031372e-02 4.301735460758209229e-01 1.025905162096023560e-01 -2.485061883926391602e-01 -4.055517166852951050e-02 7.294175773859024048e-02 -2.065314538776874542e-02 -4.899110645055770874e-02 1.579084247350692749e-01 -2.792029269039630890e-02
-3.226526975631713867e-01 -2.180387079715728760e-02 6.907754391431808472e-02 -2.545221894979476929e-02 1.711300164461135864e-01 -1.867071539163589478e-01 -2.131308317184448242e-01 3.556169867515563965e-01 9.343838691711425781e-02 -5.555794760584831238e-02 3.546234369277954102e-01 1.366351544857025146e-02 -1.069198083132505417e-02 -2.179988622665405273e-01 -4.267138987779617310e-02 -2.481664866209030151e-01 2.213902324438095093e-01 -5.501801148056983948e-02 1.161809861660003662e-01 9.105215221643447876e-02 -2.582049369812011719e-01 -1.425617653876543045e-02 -1.185234040021896362e-01 2.754585742950439453e-01 5.836961418390274048e-02 1.163305714726448059e-01 -3.617598116397857666e-02 1.526949852705001831e-01 -9.404426813125610352e-02 -2.883956730365753174e-01 1.943961530923843384e-01 -5.623258650302886963e-02
-1.876739859580993652e-01 -1.247325241565704346e-01 -1.669543832540512085e-01 1.237576305866241455e-01 1.573492027819156647e-02 -2.804975807666778564e-01 2.962515875697135925e-02 -3.310841694474220276e-02 -6.812651455402374268e-02 -3.373140841722488403e-02 1.658107489347457886e-01 -5.635349154472351074e-01 9.079951792955398560e-02 -1.492604613304138184e-01 4.401364177465438843e-02 -1.634000837802886963e-01 -1.204333528876304626e-01 2.802634984254837036e-02 1.626508086919784546e-01 1.516963988542556763e-01 -1.097398325800895691e-01 2.421351708471775055e-02 -2.150033563375473022e-01 1.127681955695152283e-01 1.500736624002456665e-01 -2.387320548295974731e-01 -8.571829646825790405e-03 -8.424305170774459839e-02 -1.935362219810485840e-01 -1.459960490465164185e-01 -1.065351366996765137e-01 3.492723405361175537e-01
-2.902694046497344971e-01 -1.043166890740394592e-01 -5.326396599411964417e-02 3.724240884184837341e-02 -2.370749115943908691e-01 -1.070627290755510330e-02 -1.646125316619873047e-01 -8.226319402456283569e-02 6.838065572082996368e-03 1.313851326704025269e-01 4.620345532894134521e-01 -9.615517407655715942e-02 -4.429884254932403564e-02 -2.096106559038162231e-01 1.376746445894241333e-01 -2.189384847879409790e-01 -1.272107381373643875e-02 3.294342756271362305e-02 3.216803073883056641e-02 -1.029776111245155334e-01 -1.351930350065231323e-01 1.378920860588550568e-02 -2.148660421371459961e-01 -5.454050004482269287e-02 4.870502278208732605e-02 -4.421627521514892578e-01 1.223631203174591064e-01 -2.184860259294509888e-01 -1.903927028179168701e-01 1.860987693071365356e-01 -1.752566397190093994e-01 -1.222887635231018066e-01
-2.563340067863464355e-01 -2.690231502056121826e-01 4.006590228527784348e-03 -8.698555827140808105e-02 -2.416426874697208405e-02 -4.003139138221740723e-01 -2.331680059432983398e-01 8.443764597177505493e-02 -1.376544982194900513e-01 -1.265696883201599121e-01 2.998836934566497803e-01 -2.395011484622955322e-01 1.217422336339950562e-01 3.010312467813491821e-02 -1.203484982252120972e-01 5.715279653668403625e-02 2.032049596309661865e-01 1.539170295000076294e-01 1.511671543121337891e-01 -1.166286095976829529e-01 -1.127773150801658630e-01 -1.558445245027542114e-01 1.373003274202346802e-01 1.462261676788330078e-01 -7.208663225173950195e-02 -1.944956332445144653e-01 1.755207329988479614e-01 -2.038458883762359619e-01 1.002282486297190189e-03 4.553699493408203125e-02 -3.453406989574432373e-01 -2.950857207179069519e-02
-3.030679523944854736e-01 -2.622357904911041260e-01 1.221068128943443298e-01 -6.753251701593399048e-02 3.764000236988067627e-01 -7.682351768016815186e-02 1.041439548134803772e-01 -2.563443407416343689e-02 1.215406358242034912e-01 8.968319743871688843e-03 1.491260528564453125e-01 -2.188633680343627930e-01 1.412167549133300781e-01 -6.803014874458312988e-02 -8.407915011048316956e-03 -2.103020995855331421e-01 1.303808949887752533e-02 -3.044902533292770386e-02 -2.583379149436950684e-01 1.850573718547821045e-01 -4.033187627792358398e-01 9.269738942384719849e-02 -1.682431250810623169e-01 1.680851429700851440e-01 1.582359820604324341e-01 -1.992079615592956543e-01 3.073360919952392578e-01 -7.164846360683441162e-02 2.822766639292240143e-02 8.394874632358551025e-02 -6.416182965040206909e-02 -2.824635617434978485e-02
-1.715918779373168945e-01 -1.637990921735763550e-01 2.068011313676834106e-01 -8.936880528926849365e-02 -1.686808019876480103e-01 -1.076945587992668152e-01 3.100371174514293671e-02 -1.998935490846633911e-01 -8.130279183387756348e-02 1.779124587774276733e-01 2.315704375505447388e-01 -1.519053280353546143e-01 2.925156056880950928e-01 -2.395647615194320679e-01 2.552060410380363464e-02 -1.123560369014739990e-01 9.116658940911293030e-03 -1.173251420259475708e-01 1.463995128870010376e-01 1.661902666091918945e-01 -3.188388645648956299e-01 -1.747713834047317505e-01 -2.349289953708648682e-01 -1.439753640443086624e-02 9.672243893146514893e-02 -3.735876977443695068e-01 -1.525418460369110107e-01 -1.091415435075759888e-01 3.633311018347740173e-02 6.687656790018081665e-02 -1.019873376935720444e-02 -3.167096972465515137e-01
-4.098407626152038574e-01 -3.331587910652160645e-01 -6.533157825469970703e-02 2.626163065433502197e-01 -1.719135344028472900e-01 -7.823773473501205444e-02 -1.581910550594329834e-01 2.011446505784988403e-01 1.847407668828964233e-01 3.808302059769630432e-02 1.986921280622482300e-01 -2.599005699157714844e-01 2.975536137819290161e-02 1.854918450117111206e-01 1.710220426321029663e-01 -1.218697875738143921e-01 8.833881467580795288e-02 1.053798720240592957e-01 5.772962421178817749e-02 1.193645410239696503e-03 -1.579039096832275391e-01 -2.314908504486083984e-01 9.945110231637954712e-02 -1.407629717141389847e-02 6.251345574855804443e-02 -6.161968037486076355e-02 -8.833248168230056763e-02 1.021617949008941650e-01 3.886241018772125244e-01 2.061729133129119873e-02 -1.654286682605743408e-01 9.499230980873107910e-02
-4.365911185741424561e-01 -5.267963744699954987e-03 6.672298908233642578e-02 9.123359806835651398e-03 1.582919508218765259e-01 7.258066534996032715e-02 2.175873517990112305e-01 -8.584663271903991699e-02 2.968282997608184814e-01 1.305138170719146729e-01 4.349831491708755493e-02 -2.595375180244445801e-01 9.352301806211471558e-02 -2.209512442350387573e-01 5.089081078767776489e-02 -3.503085300326347351e-02 4.564397037029266357e-01 -8.644076436758041382e-02 -8.345483988523483276e-02 9.246496856212615967e-02 4.425808787345886230e-02 -2.352858334779739380e-01 5.295127630233764648e-02 2.982608377933502197e-01 6.031032651662826538e-02 1.600942760705947876e-01 1.968247257173061371e-02 1.094495728611946106e-01 2.208209633827209473e-01 -8.035606145858764648e-02 -6.061308085918426514e-02 -5.548915639519691467e-02
-2.048030346632003784e-01 -9.072311222553253174e-02 1.496111322194337845e-02 1.434796601533889771e-01 2.129470407962799072e-01 -2.503603696823120117e-01 -1.837573349475860596e-01 -3.807467520236968994e-01 1.131134033203125000e-01 -6.878510117530822754e-02 3.487366735935211182e-01 -1.962890326976776123e-01 -3.135371208190917969e-02 -1.983701586723327637e-01 8.996977657079696655e-02 1.451532542705535889e-01 1.785079538822174072e-01 -1.530487835407257080e-01 -8.216024190187454224e-02 2.160115400329232216e-03 -1.116115599870681763e-01 2.561815641820430756e-02 -2.371739596128463745e-01 -4.358486086130142212e-02 9.960578382015228271e-02 -1.522873411886394024e-03 -8.002802729606628418e-02 -9.436388313770294189e-02 2.600362896919250488e-01 -2.862977087497711182e-01 -1.418260037899017334e-01 -2.585375905036926270e-01
-2.813594043254852295e-01 -1.059918031096458435e-01 -4.202613141387701035e-03 -2.368036657571792603e-01 1.801826953887939453e-01 -1.237906888127326965e-01 1.454493850469589233e-01 -3.872618451714515686e-02 5.433178693056106567e-02 1.088250279426574707e-01 2.370969802141189575e-01 -1.341788768768310547e-01 3.186638355255126953e-01 -7.370685040950775146e-02 2.500758469104766846e-01 4.251829907298088074e-02 -6.201027706265449524e-02 -1.799467653036117554e-01 2.595604360103607178e-01 -1.024446040391921997e-01 -1.563781648874282837e-01 -3.882761895656585693e-01 -5.426315590739250183e-03 1.536702364683151245e-01 2.615489661693572998e-01 -1.874174028635025024e-01 -4.051145166158676147e-02 6.652960181236267090e-02 -1.180617734789848328e-01 1.807836443185806274e-01 1.763980239629745483e-01 -1.497930288314819336e-01
-1.315811127424240112e-01 -3.058381974697113037e-01 2.101456522941589355e-01 2.071183770895004272e-01 1.216998994350433350e-01 -5.458208918571472168e-02 -2.477003037929534912e-01 -1.622193679213523865e-02 7.457996904850006104e-02 1.009795740246772766e-01 1.693533211946487427e-01 -4.702042937278747559e-01 -8.462638407945632935e-02 -1.753071099519729614e-01 -1.449009180068969727e-01 1.540389209985733032e-01 3.796944618225097656e-01 1.571457833051681519e-02 -2.733847871422767639e-02 -5.752991139888763428e-02 -1.691354624927043915e-02 1.271320134401321411e-01 -1.189456656575202942e-01 1.170985400676727295e-01 2.356511950492858887e-01 -2.797794342041015625e-02 -1.292512267827987671e-01 -1.360713988542556763e-01 9.323838353157043457e-02 -2.260820269584655762e-01 -1.569822281599044800e-01 7.592938840389251709e-02
-2.563526034355163574e-01 -3.127346560359001160e-02 -6.700409203767776489e-02 -6.836248189210891724e-02 2.667420543730258942e-02 -1.127183958888053894e-01 -1.868151426315307617e-01 8.342016488313674927e-02 -3.197231143712997437e-02 -3.939249366521835327e-02 -1.109605282545089722e-02 -4.457983076572418213e-01 -7.011961936950683594e-02 -1.525863260030746460e-01 3.337093591690063477e-01 -1.360985487699508667e-01 1.994183361530303955e-01 -6.189069896936416626e-02 -6.960445642471313477e-02 -2.994469702243804932e-01 -2.330605834722518921e-01 -2.165964394807815552e-01 6.763599812984466553e-02 2.728695571422576904e-01 -2.972597815096378326e-02 -1.557015776634216309e-01 -9.307480603456497192e-02 2.641637623310089111e-01 2.539980411529541016e-01 -5.362360924482345581e-02 -4.578082635998725891e-02 -1.338505595922470093e-01
-2.309369742870330811e-01 -4.657292068004608154e-01 -1.217177286744117737e-01 1.965306252241134644e-01 7.764323800802230835e-02 9.038420766592025757e-02 -1.113136708736419678e-01 -3.562338650226593018e-02 -6.807295978069305420e-02 6.824755668640136719e-02 3.107917606830596924e-01 -1.512799113988876343e-01 -2.671874128282070160e-03 -2.091628313064575195e-01 -1.062490940093994141e-01 -4.225450009107589722e-02 1.969090849161148071e-01 -2.237401343882083893e-02 1.791820526123046875e-01 2.238753139972686768e-01 -1.431810706853866577e-01 -1.687975823879241943e-01 -8.945845067501068115e-03 7.621725648641586304e-02 1.944245398044586182e-01 -3.019140362739562988e-01 6.212874781340360641e-03 -8.549275994300842285e-02 -3.878635540604591370e-02 3.791002556681632996e-03 3.855006396770477295e-01 7.451077457517385483e-03
-2.028114348649978638e-01 -1.324124038219451904e-01 -1.075359210371971130e-01 -1.914846748113632202e-01 8.958058804273605347e-02 -6.925182789564132690e-02 4.176548123359680176e-02 1.081503182649612427e-02 1.242873892188072205e-01 -3.207256644964218140e-02 1.392201781272888184e-01 -1.981335878372192383e-01 -1.391986161470413208e-01 -1.684420108795166016e-01 2.863497734069824219e-01 -6.342063099145889282e-02 8.523287624120712280e-02 -2.987542450428009033e-01 2.201323360204696655e-01 -1.335822790861129761e-01 -1.031703948974609375e-01 -3.641095161437988281e-01 -7.696476578712463379e-02 2.789772152900695801e-01 4.589841514825820923e-02 -6.098714470863342285e-02 1.140697598457336426e-01 2.204350978136062622e-01 2.617537081241607666e-01 2.029547467827796936e-02 -3.617283105850219727e-01 -1.119955927133560181e-01
-3.496269881725311279e-01 -8.555165678262710571e-02 4.706304147839546204e-02 -4.243272915482521057e-02 -2.152815461158752441e-02 6.725642830133438110e-02 1.468459516763687134e-01 3.613630533218383789e-01 -6.635392457246780396e-02 4.891042783856391907e-02 4.948376417160034180e-01 -3.006149828433990479e-01 -7.615021616220474243e-02 -7.218071073293685913e-02 2.183541655540466309e-01 -1.002468392252922058e-01 1.083018165081739426e-02 -2.843111194670200348e-02 -1.223574392497539520e-02 2.377681136131286621e-01 -1.851591467857360840e-01 -1.641103625297546387e-01 1.531177759170532227e-01 2.622976303100585938e-01 -8.417325466871261597e-02 -1.219316497445106506e-01 -2.726873010396957397e-02 -3.507490828633308411e-02 2.035848796367645264e-01 4.959278553724288940e-02 -9.096983820199966431e-02 1.065285801887512207e-01
-3.711641430854797363e-01 -2.571330368518829346e-01 6.897973269224166870e-02 3.791157156229019165e-02 3.536998480558395386e-02 -3.727800399065017700e-02 6.646764278411865234e-02 1.501270085573196411e-01 1.492686271667480469e-01 -3.408404290676116943e-01 1.421232670545578003e-01 -2.473142296075820923e-01 -1.873828023672103882e-01 -1.209678798913955688e-01 -2.204727381467819214e-02 1.800327450037002563e-01 4.612562805414199829e-02 -2.349993959069252014e-02 -9.642163664102554321e-02 -4.838813468813896179e-02 -6.872186064720153809e-02 -5.098957195878028870e-02 7.307863794267177582e-03 2.813824415206909180e-01 -1.465288251638412476e-01 -2.047791033983230591e-01 -1.478128880262374878e-01 -1.732130348682403564e-02 2.700527608394622803e-01 -1.314827203750610352e-01 -3.005897104740142822e-01 -3.014508187770843506e-01
-3.820517659187316895e-01 -2.845159769058227539e-01 -5.547032505273818970e-02 1.305850893259048462e-01 -7.165757566690444946e-02 -7.052832283079624176e-03 -1.083765402436256409e-01 2.158997766673564911e-02 4.242262244224548340e-02 -4.170217737555503845e-02 1.852557212114334106e-01 -1.028646454215049744e-01 1.657122522592544556e-01 -2.529442906379699707e-01 1.572653949260711670e-01 2.569689750671386719e-01 1.174050644040107727e-01 -6.355475634336471558e-02 -2.657156884670257568e-01 -3.130816295742988586e-02 -2.646658718585968018e-01 3.797936439514160156e-02 -3.841938450932502747e-02 1.875196844339370728e-01 -1.552645489573478699e-02 -8.887264132499694824e-02 4.304443672299385071e-02 3.097061254084110260e-02 3.795533478260040283e-01 -3.536335006356239319e-02 -2.283726185560226440e-01 -3.145789802074432373e-01
-2.497492432594299316e-01 -1.591034531593322754e-01 -1.904882192611694336e-01 2.630206346511840820e-01 7.407197356224060059e-02 -2.979040741920471191e-01 -1.783135831356048584e-01 3.805535286664962769e-02 3.390955626964569092e-01 6.436845660209655762e-02 5.011424422264099121e-02 -2.411755174398422241e-01 1.539891678839921951e-02 -6.336321681737899780e-02 2.461725026369094849e-01 -2.849123254418373108e-02 8.102480322122573853e-02 -2.909357547760009766e-01 2.324140071868896484e-01 -1.403461247682571411e-01 -1.144678816199302673e-01 5.529876332730054855e-03 4.041203483939170837e-02 1.947996467351913452e-01 2.524008452892303467e-01 7.045139372348785400e-02 -1.911636888980865479e-01 6.012514233589172363e-02 1.256802231073379517e-01 1.881194114685058594e-01 -1.810890287160873413e-01 -1.531547456979751587e-01
-3.176944851875305176e-01 -4.417735338211059570e-02 2.561380155384540558e-02 -1.804550141096115112e-01 2.764931879937648773e-03 -3.264129161834716797e-02 7.374829798936843872e-02 -2.835848629474639893e-01 -1.827649474143981934e-01 5.890126153826713562e-02 3.269636034965515137e-01 -9.988518804311752319e-02 -1.049751341342926025e-01 -2.065522521734237671e-01 2.592389881610870361e-01 -5.817667022347450256e-02 2.322169393301010132e-02 -2.188830673694610596e-01 3.918920457363128662e-02 -2.048960030078887939e-01 -3.041179478168487549e-01 -2.769394516944885254e-01 2.243414893746376038e-02 1.303440034389495850e-01 3.019410073757171631e-01 -1.878915727138519287e-01 3.220353648066520691e-02 1.225304305553436279e-01 -2.232473641633987427e-01 -3.733194246888160706e-02 1.617211252450942993e-01 -1.965662650763988495e-02
-2.047124952077865601e-01 -6.989193707704544067e-02 -1.142147853970527649e-01 7.677209377288818359e-02 4.442771896719932556e-02 -1.186055019497871399e-01 -2.141398489475250244e-01 6.798977404832839966e-02 -6.278093159198760986e-02 2.274241670966148376e-02 4.448201358318328857e-01 -3.122197091579437256e-01 4.438186883926391602e-01 7.888215035200119019e-02 2.250699251890182495e-01 -2.460750341415405273e-01 -6.981386244297027588e-02 1.162176504731178284e-01 -1.728065162897109985e-01 8.293687552213668823e-02 1.392156481742858887e-01 -2.515667974948883057e-01 -5.205853283405303955e-02 1.331733167171478271e-01 2.026607394218444824e-01 -3.830423578619956970e-02 -3.093379549682140350e-02 1.376966852694749832e-02 -8.242319524288177490e-02 1.379993259906768799e-01 -3.248117491602897644e-02 -1.572482138872146606e-01
-3.026873171329498291e-01 -1.753715276718139648e-01 -2.079983353614807129e-01 2.391447275876998901e-01 4.084721207618713379e-02 -3.781645894050598145e-01 -2.469702437520027161e-02 3.813040256500244141e-02 3.738669678568840027e-02 -3.637512400746345520e-02 2.113263309001922607e-02 -2.762485146522521973e-01 1.004215888679027557e-02 -1.392581462860107422e-01 2.853233814239501953e-01 -5.475974082946777344e-02 -6.467293947935104370e-02 -1.679183840751647949e-01 1.112447157502174377e-01 -8.240698277950286865e-02 -1.496201902627944946e-01 2.639800682663917542e-02 -5.761736072599887848e-03 2.022795975208282471e-01 7.640188187360763550e-02 -1.640898436307907104e-01 -2.821270525455474854e-01 3.164990544319152832e-01 1.717394739389419556e-01 5.589167401194572449e-02 -1.042443811893463135e-01 -2.746896147727966309e-01
-1.249014958739280701e-01 1.074955984950065613e-01 8.067925274372100830e-02 1.946992427110671997e-01 3.278077840805053711e-01 1.726719923317432404e-02 -1.856962591409683228e-02 -2.435451298952102661e-01 -1.126644834876060486e-01 -1.907819211483001709e-01 1.575229912996292114e-01 -1.852982342243194580e-01 3.512839078903198242e-01 -1.977419555187225342e-01 -6.662184745073318481e-02 -1.675077527761459351e-01 2.139152884483337402e-01 -9.541276842355728149e-02 -9.091561287641525269e-02 4.773550201207399368e-03 -2.169706821441650391e-01 -1.390570849180221558e-01 -1.657998114824295044e-01 2.509048581123352051e-01 -7.077671121805906296e-03 -1.065946519374847412e-01 -2.197517827153205872e-02 1.200229227542877197e-01 -5.516412481665611267e-02 -2.982207573950290680e-02 -3.663680553436279297e-01 -2.707507312297821045e-01
-2.208275347948074341e-01 -2.668731212615966797e-01 1.358499526977539062e-01 1.254315525293350220e-01 -1.257806122303009033e-01 -1.236114874482154846e-01 -4.295972362160682678e-02 -1.299192607402801514e-01 2.354650348424911499e-01 -7.426355034112930298e-02 2.231099456548690796e-01 -2.724207639694213867e-01 1.870195418596267700e-01 -1.283679306507110596e-01 2.571364641189575195e-01 -1.205510795116424561e-01 7.109072804450988770e-02 3.756794705986976624e-02 -2.395202517509460449e-01 -1.620773077011108398e-01 1.573358029127120972e-01 -3.053649067878723145e-01 -2.859268188476562500e-01 2.180908918380737305e-01 2.516880445182323456e-02 -1.030075922608375549e-02 -3.507096171379089355e-01 3.608540166169404984e-03 -5.764005705714225769e-02 7.266350835561752319e-02 -3.898025304079055786e-02 -8.745524287223815918e-02
-2.273740917444229126e-01 -2.508987784385681152e-01 6.825085729360580444e-02 -1.089806035161018372e-01 -6.254173070192337036e-02 -1.316089332103729248e-01 -1.358415931463241577e-01 -2.004167586565017700e-01 2.355699092149734497e-01 -3.026155196130275726e-02 2.714230716228485107e-01 -3.487322628498077393e-01 1.361052393913269043e-01 -9.942854940891265869e-02 1.661157011985778809e-01 -1.412897706031799316e-01 -2.758441865444183350e-02 1.588967815041542053e-02 7.818474620580673218e-02 7.084108144044876099e-02 8.610960096120834351e-02 3.920757025480270386e-02 -1.595815867185592651e-01 3.990959748625755310e-02 3.394979238510131836e-01 -1.494392901659011841e-01 -1.533522754907608032e-01 -2.672058343887329102e-01 -2.919179499149322510e-01 2.835507094860076904e-01 3.486225754022598267e-02 -1.175031438469886780e-01
-3.734979629516601562e-01 -1.099015623331069946e-01 1.209200639277696609e-02 -2.213841527700424194e-01 3.769858926534652710e-02 1.025622859597206116e-01 -4.259014874696731567e-02 2.181926220655441284e-01 -2.844513207674026489e-02 7.842162996530532837e-02 2.900150120258331299e-01 -6.379013508558273315e-02 3.387111797928810120e-02 -8.552882075309753418e-02 2.487333863973617554e-01 -2.262233197689056396e-01 -3.252592682838439941e-02 -2.040205895900726318e-01 -3.540760576725006104e-01 8.127736300230026245e-02 -2.377218008041381836e-01 -9.246327728033065796e-02 1.835244297981262207e-01 1.602128595113754272e-01 2.084862440824508667e-01 -1.089855656027793884e-01 8.100506663322448730e-02 2.235869020223617554e-01 1.076670438051223755e-01 -1.493849307298660278e-01 -2.747465074062347412e-01 2.995525673031806946e-02
-2.692709267139434814e-01 -3.345003128051757812e-01 2.339164167642593384e-01 1.511135101318359375e-01 1.856534555554389954e-02 1.648494899272918701e-01 -6.177178397774696350e-02 -3.323127627372741699e-01 2.919341325759887695e-01 1.548303514719009399e-01 2.898457646369934082e-01 -2.042123228311538696e-01 1.249958947300910950e-01 -1.800722070038318634e-02 1.041244193911552429e-01 -1.650408208370208740e-01 7.199762761592864990e-02 4.982388392090797424e-02 6.091105192899703979e-02 -1.267338544130325317e-01 -8.208610117435455322e-02 -1.074254065752029419e-01 -6.702440977096557617e-02 7.105367630720138550e-02 2.904042005538940430e-01 -1.871083378791809082e-01 -2.663284242153167725e-01 -4.134191572666168213e-02 -1.055708080530166626e-01 1.472291052341461182e-01 -3.261810913681983948e-02 -1.619152277708053589e-01
-1.931756436824798584e-01 -2.975355982780456543e-01 2.423074245452880859e-01 5.087106302380561829e-02 6.829921901226043701e-02 5.214820802211761475e-02 -1.837020814418792725e-01 1.247200965881347656e-01 6.417653709650039673e-02 -9.483099728822708130e-02 -7.712191343307495117e-02 -2.888078093528747559e-01 3.631114065647125244e-01 -2.355329096317291260e-01 1.166131272912025452e-01 1.243209242820739746e-01 -2.285410910844802856e-01 1.249895468354225159e-01 8.924103528261184692e-02 -7.746084779500961304e-02 -1.933721750974655151e-01 -1.716080754995346069e-01 -2.064295560121536255e-01 2.388778328895568848e-01 -3.712234552949666977e-03 -7.953909039497375488e-02 -1.175543665885925293e-01 9.493773430585861206e-02 7.687323726713657379e-03 -1.122194156050682068e-01 -3.674179613590240479e-01 -1.102898269891738892e-01
-1.478708833456039429e-01 2.791097946465015411e-02 1.383632272481918335e-01 1.023841127753257751e-01 -2.307504788041114807e-02 6.595643609762191772e-02 -9.977687150239944458e-02 1.815535128116607666e-01 3.981915116310119629e-02 2.173875086009502411e-02 5.457809567451477051e-01 -1.628346294164657593e-01 -1.351453922688961029e-02 -2.641390562057495117e-01 1.250470876693725586e-01 -2.273743301630020142e-01 -3.724004328250885010e-02 -1.984407007694244385e-01 6.779848784208297729e-02 1.168973892927169800e-01 -3.031616210937500000e-01 -7.608715444803237915e-02 1.218907907605171204e-01 1.817679703235626221e-01 8.965353481471538544e-03 -9.538299590349197388e-02 5.802001059055328369e-02 6.176196411252021790e-02 2.792132794857025146e-01 -2.093253470957279205e-02 -3.146940171718597412e-01 1.943719983100891113e-01
-8.753284811973571777e-02 -3.570326566696166992e-01 1.348408758640289307e-01 3.452512202784419060e-03 1.844063960015773773e-02 -8.330741524696350098e-02 -7.391946762800216675e-02 -2.618362568318843842e-02 2.775844633579254150e-01 6.591843068599700928e-02 3.895263671875000000e-01 -2.472563832998275757e-01 1.812901496887207031e-01 6.206324696540832520e-02 1.046086773276329041e-01 -1.993990093469619751e-01 3.430395126342773438e-01 -2.064199894666671753e-01 -1.055146902799606323e-01 6.329385936260223389e-02 6.398877501487731934e-02 -3.618309274315834045e-02 3.628613660112023354e-03 -6.095238029956817627e-02 2.928942143917083740e-01 -2.818818390369415283e-01 -2.824338078498840332e-01 -2.785576274618506432e-03 -1.214417815208435059e-01 -6.369128078222274780e-02 1.476965378969907761e-02 -5.436213687062263489e-02
-3.895803689956665039e-01 -1.148559376597404480e-01 1.009731367230415344e-01 1.666996479034423828e-01 2.736466005444526672e-02 -1.878238469362258911e-02 -1.750878542661666870e-01 -1.209662780165672302e-01 2.197823226451873779e-01 -1.112898215651512146e-01 3.453338742256164551e-01 -3.373535871505737305e-01 1.833136528730392456e-01 -7.698597013950347900e-02 2.904422581195831299e-01 -1.349033266305923462e-01 1.031870990991592407e-01 6.065088510513305664e-02 -1.169869378209114075e-01 3.348575159907341003e-02 2.518073022365570068e-01 -9.850115329027175903e-02 -2.001390159130096436e-01 1.763268560171127319e-01 -5.022078379988670349e-02 8.689050376415252686e-02 -3.442220985889434814e-01 -6.989614665508270264e-02 -3.359949961304664612e-02 4.455322772264480591e-02 -4.362806677818298340e-03 -6.966296583414077759e-02
-4.485121965408325195e-01 -2.625324130058288574e-01 -7.120995223522186279e-02 2.088949978351593018e-01 -4.276702925562858582e-02 -2.280074059963226318e-01 -5.505793914198875427e-02 3.187459707260131836e-01 7.852771878242492676e-02 2.573698945343494415e-02 1.491579115390777588e-01 -2.973979115486145020e-01 8.994365483522415161e-02 9.207712113857269287e-02 -8.096975833177566528e-02 -2.110840827226638794e-01 7.908232510089874268e-02 8.264327794313430786e-02 1.585412174463272095e-01 -6.267812568694353104e-03 -2.008622437715530396e-01 -1.371993869543075562e-01 4.132090508937835693e-02 1.084985118359327316e-02 9.613850712776184082e-02 -1.744675338268280029e-01 -7.093019038438796997e-02 3.209610655903816223e-02 4.032944738864898682e-01 1.120274066925048828e-01 1.689897663891315460e-02 1.306814998388290405e-01
-1.863206773996353149e-01 -6.341054290533065796e-02 -3.502820851281285286e-03 1.014053001999855042e-01 3.847851157188415527e-01 -1.056371554732322693e-01 -1.318914294242858887e-01 -5.177245661616325378e-02 2.702178657054901123e-01 2.642760053277015686e-02 3.706349134445190430e-01 -3.335063159465789795e-01 6.637634336948394775e-02 7.614903897047042847e-02 2.886390984058380127e-01 -3.524690270423889160e-01 8.370145224034786224e-03 -2.312987344339489937e-03 -1.487022936344146729e-01 4.342038184404373169e-02 -6.366246938705444336e-02 -3.106016106903553009e-02 -9.366375952959060669e-02 2.862226590514183044e-02 7.742402702569961548e-02 -2.284691631793975830e-01 2.116623520851135254e-01 -2.382464557886123657e-01 -6.913106422871351242e-03 -4.077642038464546204e-02 1.655443198978900909e-02 -1.765988767147064209e-01
-2.690446078777313232e-01 -4.312477409839630127e-01 1.797934770584106445e-01 3.378692269325256348e-02 9.326060861349105835e-02 1.175179034471511841e-01 -2.608243823051452637e-01 -2.183728516101837158e-01 2.372851222753524780e-01 -1.456376165151596069e-01 3.579767644405364990e-01 -9.692238271236419678e-02 2.236042916774749756e-01 6.242500245571136475e-02 1.986684799194335938e-01 -4.800453409552574158e-02 2.484676055610179901e-02 -7.474990934133529663e-02 8.653453737497329712e-02 -1.269332915544509888e-01 -9.699548780918121338e-02 -7.360433042049407959e-02 -2.855463698506355286e-02 1.960699073970317841e-02 3.524983823299407959e-01 -1.519654095172882080e-01 -1.854032278060913086e-01 1.821251399815082550e-02 -1.229539811611175537e-01 5.488327518105506897e-02 5.867395177483558655e-02 -9.882312268018722534e-02
-3.629027009010314941e-01 -1.172637864947319031e-01 -1.883336752653121948e-01 9.318704158067703247e-02 -8.102717250585556030e-02 -5.424927547574043274e-02 8.088342100381851196e-02 2.536376416683197021e-01 -1.025658249855041504e-01 1.967332884669303894e-02 3.094437122344970703e-01 -3.902411162853240967e-01 2.337628509849309921e-03 3.022150695323944092e-02 1.298525482416152954e-01 -1.713445037603378296e-01 -3.015731833875179291e-02 1.007315814495086670e-01 -1.078570485115051270e-01 -5.888750031590461731e-02 -2.237020730972290039e-01 -2.647653818130493164e-01 -2.257543243467807770e-02 -4.224068671464920044e-02 1.745576560497283936e-01 -8.515225350856781006e-02 -6.153576821088790894e-02 2.085997760295867920e-01 3.843272924423217773e-01 -5.469597131013870239e-02 -1.835385262966156006e-01 -7.696281373500823975e-02
-4.152951240539550781e-01 -9.978305548429489136e-02 3.291694447398185730e-02 2.803131639957427979e-01 2.126110047101974487e-01 2.812325656414031982e-01 -2.500563859939575195e-01 -1.594300270080566406e-01 1.967644877731800079e-02 -1.465098410844802856e-01 8.990075439214706421e-02 -8.864985406398773193e-02 6.111310049891471863e-02 1.069783121347427368e-01 3.144114613533020020e-01 -1.704870909452438354e-01 1.885191351175308228e-01 -2.732363641262054443e-01 -6.563165038824081421e-02 3.865809366106987000e-02 -8.815348148345947266e-02 1.835292670875787735e-03 -5.165031924843788147e-02 1.846304163336753845e-02 -1.060901358723640442e-01 -3.316375613212585449e-02 6.674565374851226807e-02 7.057143002748489380e-02 -3.990040346980094910e-02 2.363135106861591339e-02 -3.183154761791229248e-01 -3.045195043087005615e-01
-1.436481624841690063e-01 -1.101952940225601196e-01 3.401821553707122803e-01 -7.097670342773199081e-03 1.641271561384201050e-01 7.275016978383064270e-03 4.140822589397430420e-02 1.011409144848585129e-02 6.815154850482940674e-02 -3.466731309890747070e-01 2.426228076219558716e-01 -1.288718776777386665e-03 5.701211094856262207e-02 -1.554052680730819702e-01 3.069812059402465820e-01 -1.445873230695724487e-01 1.842685043811798096e-01 -2.625294029712677002e-01 -1.163670867681503296e-01 -1.179915741086006165e-01 2.315052971243858337e-02 -3.639002740383148193e-01 3.725711628794670105e-02 5.822069570422172546e-02 9.740806370973587036e-02 -1.785736531019210815e-01 1.139955315738916397e-02 8.712813258171081543e-02 5.782846361398696899e-02 -2.882513701915740967e-01 -9.842600673437118530e-02 -2.882813513278961182e-01
-2.671011388301849365e-01 -3.398348689079284668e-01 -3.095039427280426025e-01 2.211185991764068604e-01 1.293620914220809937e-01 -3.274959027767181396e-01 -1.476230025291442871e-01 -2.189269661903381348e-02 1.185994520783424377e-01 9.226521104574203491e-02 2.019386505708098412e-03 -3.497034907341003418e-01 6.105700880289077759e-02 6.359216570854187012e-02 1.975737065076828003e-01 -1.834773644804954529e-02 -2.754815481603145599e-02 -2.289749383926391602e-01 2.553645968437194824e-01 -8.663754165172576904e-02 -6.197068840265274048e-02 -9.968515485525131226e-02 6.972885131835937500e-02 5.934012308716773987e-02 2.487285584211349487e-01 1.258341223001480103e-01 -2.721724100410938263e-02 7.171678543090820312e-02 9.747600555419921875e-02 1.133751720190048218e-01 -2.045292109251022339e-01 -1.853797882795333862e-01
-2.094574570655822754e-01 -1.312932521104812622e-01 1.990549266338348389e-03 2.681478857994079590e-01 1.047974228858947754e-01 -1.306003481149673462e-01 -1.210376620292663574e-02 -4.840761050581932068e-02 1.079013496637344360e-01 8.641022443771362305e-02 1.768093854188919067e-01 -3.473196327686309814e-01 -8.392907679080963135e-02 -1.635015010833740234e-01 6.922027468681335449e-02 2.199299335479736328e-01 1.934764087200164795e-01 1.655105799436569214e-01 -2.119248658418655396e-01 -1.201795041561126709e-01 -1.481501199305057526e-02 -9.669665247201919556e-02 -2.345213741064071655e-01 1.513668894767761230e-01 2.747449278831481934e-01 -8.897364139556884766e-02 4.932553321123123169e-02 1.179826352745294571e-02 -2.041079998016357422e-01 -4.827852845191955566e-01 -2.194327116012573242e-02 7.519184798002243042e-02
-3.178198337554931641e-01 -2.195361256599426270e-01 -1.307756453752517700e-01 8.654259890317916870e-02 -3.863250613212585449e-01 -8.100777864456176758e-03 -2.666822671890258789e-01 1.699741780757904053e-01 -7.719228044152259827e-03 -9.871349483728408813e-02 1.016393229365348816e-01 -1.657057553529739380e-01 1.267458796501159668e-01 -2.142837792634963989e-01 2.595618739724159241e-02 -2.996622622013092041e-01 9.198414534330368042e-02 -2.443451285362243652e-01 -1.314741522073745728e-01 -1.845681220293045044e-01 -6.444492191076278687e-02 -3.454017639160156250e-01 -7.415398210287094116e-02 1.406350135803222656e-01 7.619348168373107910e-02 9.767261892557144165e-02 -3.705911338329315186e-02 -5.423858761787414551e-02 -1.658453196287155151e-01 1.204679384827613831e-01 -5.359400436282157898e-02 -2.098433673381805420e-01
-2.769751250743865967e-01 7.339809089899063110e-02 -7.930601388216018677e-02 1.890025734901428223e-01 5.133622288703918457e-01 -6.585659086704254150e-02 -1.189816519618034363e-01 1.275721043348312378e-01 7.192900031805038452e-02 -1.954992562532424927e-01 6.863779574632644653e-02 -2.028066366910934448e-01 1.881177723407745361e-01 -7.838587462902069092e-02 6.513753533363342285e-02 -4.017010331153869629e-02 1.708547174930572510e-01 4.035583510994911194e-02 -1.205518171191215515e-01 2.353646904230117798e-01 1.983338594436645508e-02 -3.232872784137725830e-01 -7.872141897678375244e-02 3.567635118961334229e-01 1.143099814653396606e-01 -1.730732852593064308e-03 -3.530173003673553467e-02 1.497733891010284424e-01 -1.595721542835235596e-01 4.942592978477478027e-02 -1.559273153543472290e-01 1.133587956428527832e-01
-4.187518060207366943e-01 -5.811352282762527466e-02 5.484525486826896667e-02 1.680002212524414062e-01 2.592577971518039703e-02 1.176941469311714172e-01 -1.802356988191604614e-01 -3.526806598529219627e-03 2.206551134586334229e-01 -1.518582552671432495e-01 -1.446287930011749268e-01 -3.687761127948760986e-01 -2.649588137865066528e-02 -9.861830621957778931e-02 1.727250963449478149e-01 -2.620028331875801086e-02 9.289541095495223999e-02 -1.694329828023910522e-01 1.159024834632873535e-01 -1.462461054325103760e-01 -2.084153518080711365e-02 -3.443985581398010254e-01 -3.404485583305358887e-01 9.129039943218231201e-02 1.203686594963073730e-01 -1.333983838558197021e-01 -7.373497937805950642e-04 7.916484028100967407e-02 1.406317949295043945e-01 8.922453224658966064e-02 1.770812273025512695e-01 2.455926239490509033e-01
-2.119967341423034668e-01 -2.760353684425354004e-01 1.057584062218666077e-01 2.245924621820449829e-02 -1.624961197376251221e-01 -2.623308897018432617e-01 -3.206040263175964355e-01 1.520101130008697510e-01 -1.075002178549766541e-01 -1.390986740589141846e-01 1.031323298811912537e-01 -4.416230916976928711e-01 -5.025283247232437134e-02 -5.406889319419860840e-02 1.307451725006103516e-01 -1.243832185864448547e-01 1.722991317510604858e-01 7.465281337499618530e-02 -1.828182637691497803e-01 2.231942713260650635e-01 1.482318341732025146e-01 -1.897274553775787354e-01 -9.410668909549713135e-02 1.065899282693862915e-01 8.934055268764495850e-02 -2.078493833541870117e-01 -9.956938028335571289e-02 -2.213171869516372681e-02 2.312148809432983398e-01 -1.316530406475067139e-01 -1.842712312936782837e-01 9.191954880952835083e-02
-2.455700933933258057e-01 -8.070585131645202637e-02 1.667378693819046021e-01 8.767366409301757812e-02 1.891818791627883911e-01 -6.277105212211608887e-02 -1.849756091833114624e-01 1.640740931034088135e-01 1.052123308181762695e-02 -1.138093844056129456e-01 9.099768102169036865e-02 -3.058441281318664551e-01 -8.082248270511627197e-02 -2.203494543209671974e-03 2.761330008506774902e-01 -2.753487974405288696e-02 -5.989722907543182373e-02 -1.119833812117576599e-01 -1.752252280712127686e-01 1.677822917699813843e-01 -1.923876553773880005e-01 -6.856162101030349731e-03 1.725208014249801636e-01 2.822480201721191406e-01 2.722377777099609375e-01 -2.281035333871841431e-01 1.085828468203544617e-01 3.339945673942565918e-01 -5.874852463603019714e-02 -1.428198069334030151e-01 -3.070231676101684570e-01 9.658423066139221191e-02
-2.187086343765258789e-01 -1.177709549665451050e-01 4.131162762641906738e-01 3.318028151988983154e-01 4.118886590003967285e-02 6.818469613790512085e-02 -2.334382086992263794e-01 -1.495905518531799316e-01 2.065363526344299316e-02 -7.145050168037414551e-02 4.083414003252983093e-02 -2.800768613815307617e-01 -1.795092783868312836e-02 -2.120841667056083679e-02 3.293232619762420654e-01 -1.635454893112182617e-01 2.836792767047882080e-01 -1.270417273044586182e-01 -8.391588926315307617e-02 1.514023840427398682e-01 -8.243477903306484222e-03 -1.341025531291961670e-01 1.674889475107192993e-01 2.430457323789596558e-01 -8.341490477323532104e-02 -1.401152014732360840e-01 1.296431869268417358e-01 -4.109621420502662659e-02 -1.061709746718406677e-01 -2.065810710191726685e-01 -1.329651325941085815e-01 6.511049717664718628e-02
-5.027505755424499512e-01 -1.818565875291824341e-01 7.018030434846878052e-02 1.752613298594951630e-02 -3.252644836902618408e-02 -5.791325867176055908e-02 2.196868062019348145e-01 -1.750569790601730347e-01 1.100853756070137024e-01 -7.871665805578231812e-02 3.327435255050659180e-01 -1.242491044104099274e-02 -5.461255088448524475e-02 -3.010529875755310059e-01 2.817560359835624695e-02 -7.704660296440124512e-02 -1.354393064975738525e-01 -2.400023937225341797e-01 1.846829652786254883e-01 1.209191456437110901e-01 -1.691059768199920654e-01 -1.212010830640792847e-01 -1.959143877029418945e-01 1.222710311412811279e-01 2.478208690881729126e-01 -1.796993464231491089e-01 1.901421248912811279e-01 1.244409456849098206e-01 -1.122593432664871216e-01 1.046920791268348694e-01 1.450612582266330719e-02 -7.531481236219406128e-02
-2.911748588085174561e-01 1.229726895689964294e-02 1.041246205568313599e-01 -8.299648761749267578e-02 1.144662499427795410e-01 -2.284411191940307617e-01 -2.140677124261856079e-01 -2.533802092075347900e-01 2.078185975551605225e-01 1.921699345111846924e-01 4.579714536666870117e-01 -1.482946872711181641e-01 1.538722515106201172e-01 -1.097631305456161499e-01 -7.987830042839050293e-02 -1.310647875070571899e-01 3.188000619411468506e-01 4.407234489917755127e-02 -1.647182554006576538e-01 -3.840029984712600708e-02 1.801881641149520874e-01 -6.145909894257783890e-03 -2.687459290027618408e-01 5.513315647840499878e-02 1.282008886337280273e-01 -5.680017638951539993e-03 -1.223878711462020874e-01 -4.426109045743942261e-02 2.345012687146663666e-02 -2.773196399211883545e-01 7.769575808197259903e-03 -4.094298928976058960e-03
-4.713332056999206543e-01 -6.669801473617553711e-02 1.955126076936721802e-01 -2.127185277640819550e-02 1.282361447811126709e-01 6.411615759134292603e-02 7.260599732398986816e-02 -1.283734440803527832e-01 3.014380335807800293e-01 9.174352139234542847e-02 1.148246228694915771e-01 -1.202480345964431763e-01 -8.099099248647689819e-02 -2.227632552385330200e-01 1.182558834552764893e-01 -5.313934758305549622e-03 4.786874651908874512e-01 3.714009746909141541e-02 -1.101327463984489441e-01 1.210717484354972839e-01 1.161921583116054535e-02 -1.650380194187164307e-01 6.651333719491958618e-02 2.827437818050384521e-01 -1.980103924870491028e-02 7.837224006652832031e-02 7.352541387081146240e-02 1.050836816430091858e-01 2.626300752162933350e-01 -7.022158801555633545e-02 -1.713259518146514893e-01 3.194051096215844154e-04
-3.297822177410125732e-01 -1.700823456048965454e-01 1.324461251497268677e-01 1.218702793121337891e-01 -4.987886920571327209e-02 -1.430725120007991791e-02 2.526089316233992577e-03 -1.054248586297035217e-02 2.109415531158447266e-01 1.534249484539031982e-01 2.650110423564910889e-01 -2.076829671859741211e-01 2.450076043605804443e-01 -2.038526833057403564e-01 7.689268887042999268e-02 -1.833176054060459137e-02 5.259634554386138916e-02 1.018662750720977783e-01 2.615752816200256348e-01 1.810252480208873749e-02 -1.805860698223114014e-01 -3.203372955322265625e-01 4.732938855886459351e-02 2.585454843938350677e-02 -6.931352615356445312e-02 1.887588202953338623e-01 1.870102584362030029e-01 2.878823280334472656e-01 1.877033412456512451e-01 -1.801727339625358582e-02 -3.307618498802185059e-01 1.208606436848640442e-01
-3.286255300045013428e-01 -2.335758507251739502e-01 -1.724770516157150269e-01 2.273889333009719849e-01 -7.077154517173767090e-02 1.792977750301361084e-01 -1.069454103708267212e-01 -2.507927827537059784e-02 3.887656703591346741e-02 8.388500660657882690e-02 2.623253464698791504e-01 -2.532202005386352539e-01 2.405194193124771118e-02 1.729386001825332642e-01 2.188383936882019043e-01 1.173132844269275665e-02 -1.310552060604095459e-01 -1.372197419404983521e-01 9.271651506423950195e-02 -3.108460921794176102e-03 -2.159357964992523193e-01 -1.512907147407531738e-01 -1.790650784969329834e-01 1.414953470230102539e-01 1.939678490161895752e-01 -1.978079825639724731e-01 5.014741793274879456e-03 1.161806210875511169e-01 -2.431913465261459351e-01 -5.478940904140472412e-02 3.359610736370086670e-01 -2.351005226373672485e-01
-2.205573916435241699e-01 -3.250045478343963623e-01 1.793574243783950806e-01 1.824671477079391479e-01 6.712302565574645996e-02 -3.855306208133697510e-01 -1.376906633377075195e-01 1.738438382744789124e-02 1.069362610578536987e-01 7.241944968700408936e-02 1.953492909669876099e-01 -3.757450878620147705e-01 -6.500569730997085571e-02 -1.463535130023956299e-01 -1.974063366651535034e-02 3.373882472515106201e-01 2.772382199764251709e-01 -3.365647047758102417e-02 4.680815711617469788e-02 4.685391858220100403e-02 -1.456981450319290161e-01 1.176817938685417175e-01 -1.391983311623334885e-02 1.846692115068435669e-01 1.412091553211212158e-01 -4.714232310652732849e-02 -6.419681012630462646e-02 -6.589852273464202881e-02 7.264973968267440796e-02 -2.790082097053527832e-01 -4.260272905230522156e-02 6.821542978286743164e-02
-3.447059392929077148e-01 -2.482931762933731079e-01 -2.715786099433898926e-01 1.081519797444343567e-01 -2.150609195232391357e-01 -8.480565249919891357e-02 -1.845310628414154053e-01 -2.891143560409545898e-01 1.410516649484634399e-01 -1.648883670568466187e-01 9.884206950664520264e-02 -2.260300666093826294e-01 -1.047897785902023315e-01 -7.892390340566635132e-02 -2.641640305519104004e-01 -1.721764802932739258e-01 -1.084379479289054871e-01 -1.648586839437484741e-01 -1.719160191714763641e-02 -1.551458984613418579e-01 -9.308889508247375488e-02 -2.582059502601623535e-01 -2.065251618623733521e-01 3.249482810497283936e-01 -8.829105645418167114e-04 -1.331536173820495605e-01 -1.027212962508201599e-01 1.429602652788162231e-01 1.767754741013050079e-02 -3.892362117767333984e-02 2.105317451059818268e-02 -2.324986457824707031e-02
-1.675015240907669067e-01 -9.712313115596771240e-02 1.953820288181304932e-01 1.874944269657135010e-01 2.359320037066936493e-02 1.933299452066421509e-01 -1.262103021144866943e-01 9.740212559700012207e-02 3.445359170436859131e-01 -3.077367842197418213e-01 6.679557263851165771e-02 -1.661998033523559570e-01 -1.156745925545692444e-01 -2.358119338750839233e-01 2.076920419931411743e-01 4.879335314035415649e-02 5.819842964410781860e-02 -2.425405383110046387e-01 9.503734856843948364e-02 -3.127570822834968567e-02 -2.818004786968231201e-01 -3.451379239559173584e-01 -1.815299093723297119e-01 1.460872888565063477e-01 -2.084271423518657684e-02 -3.047240711748600006e-02 -2.417171895503997803e-01 6.577348709106445312e-02 7.995042018592357635e-03 4.518237337470054626e-02 -3.851460665464401245e-02 2.703379392623901367e-01
-3.507708609104156494e-01 -2.730078101158142090e-01 2.617365680634975433e-02 -7.670761086046695709e-03 -3.161868453025817871e-02 -1.811603009700775146e-01 8.872982859611511230e-02 -1.642485409975051880e-01 -1.236044242978096008e-01 4.567048978060483932e-03 1.600017845630645752e-01 -3.843742907047271729e-01 1.857895404100418091e-01 -9.249125421047210693e-02 7.718610018491744995e-02 2.158691585063934326e-01 -8.464916609227657318e-03 9.785090386867523193e-02 2.441257983446121216e-01 3.117439746856689453e-01 1.267079710960388184e-01 -2.229332029819488525e-01 5.679446086287498474e-02 6.930998712778091431e-02 -2.505230344831943512e-02 -3.105388022959232330e-02 -2.432859987020492554e-01 -2.983891069889068604e-01 1.372035592794418335e-01 -1.848781555891036987e-01 5.487570911645889282e-02 -5.192920193076133728e-02
-2.007531225681304932e-01 1.512561887502670288e-01 -2.385486513376235962e-01 2.017658799886703491e-01 -1.130567789077758789e-01 -4.908790066838264465e-02 -2.428144812583923340e-01 -1.864371001720428467e-01 4.369770735502243042e-02 8.465506881475448608e-02 1.813877820968627930e-01 -4.559817910194396973e-01 1.745387315750122070e-01 1.239247322082519531e-01 1.693522743880748749e-02 3.758633509278297424e-02 -4.213534295558929443e-02 -2.078232616186141968e-01 1.152081936597824097e-01 1.518596149981021881e-02 -2.193083018064498901e-01 -2.652073204517364502e-01 -8.772858232259750366e-02 9.654687345027923584e-02 -1.164141073822975159e-01 -1.005926355719566345e-01 -3.182035982608795166e-01 -3.492869064211845398e-02 -1.883672475814819336e-01 -9.268766641616821289e-02 -1.431191116571426392e-01 2.196793258190155029e-01
-3.956686258316040039e-01 1.227895319461822510e-01 -2.519342899322509766e-01 1.998524665832519531e-01 6.648566573858261108e-02 1.754395104944705963e-02 -1.873224377632141113e-01 1.210944354534149170e-01 1.732382625341415405e-01 -4.938818514347076416e-02 3.394839167594909668e-01 -1.137135364115238190e-02 -4.297973588109016418e-02 -2.117545157670974731e-01 -5.293698608875274658e-02 9.808380156755447388e-02 3.487984836101531982e-02 -4.290673881769180298e-02 -8.943675085902214050e-03 3.786739660426974297e-03 5.377927795052528381e-02 -2.537869811058044434e-01 -8.916723541915416718e-03 1.866727471351623535e-01 1.102726534008979797e-01 -3.088000714778900146e-01 -2.729656994342803955e-01 -1.988803297281265259e-01 -2.756728231906890869e-01 -5.445437133312225342e-02 -1.979875266551971436e-01 1.357094645500183105e-01
-3.241405785083770752e-01 -7.874303311109542847e-02 1.561771631240844727e-01 3.605573624372482300e-02 -1.494420170783996582e-01 2.812090329825878143e-02 -3.327974379062652588e-01 -3.519058227539062500e-02 2.405981123447418213e-01 5.964824184775352478e-02 2.705007195472717285e-01 -3.048080503940582275e-01 3.880478814244270325e-02 -2.071221917867660522e-01 2.716176584362983704e-02 3.554149763658642769e-03 2.013028115034103394e-01 -1.472258567810058594e-01 8.409927785396575928e-02 -1.927355863153934479e-02 5.083773285150527954e-03 2.023804634809494019e-01 -8.103649131953716278e-03 1.489716619253158569e-01 4.757279902696609497e-02 -2.549847662448883057e-01 -1.370130479335784912e-01 -8.970189839601516724e-02 5.629120767116546631e-02 4.088490605354309082e-01 6.335876137018203735e-02 -2.322087287902832031e-01
-1.365352272987365723e-01 -4.714057147502899170e-01 -1.017402391880750656e-02 1.410006284713745117e-01 -5.126702040433883667e-02 -1.673985868692398071e-01 -2.546032965183258057e-01 -1.819447427988052368e-01 1.022987440228462219e-01 5.922589916735887527e-03 3.296423256397247314e-01 -3.204886615276336670e-01 2.264800220727920532e-01 -1.886498034000396729e-01 1.412087380886077881e-01 1.445618420839309692e-01 -4.654455557465553284e-02 2.141290307044982910e-01 5.070804804563522339e-02 5.980698764324188232e-02 1.838259547948837280e-01 -2.623410820960998535e-01 -6.216553226113319397e-02 1.103732809424400330e-01 -8.920147269964218140e-02 1.502376049757003784e-01 -6.867813318967819214e-02 1.611844897270202637e-01 -1.177998855710029602e-01 -9.757861495018005371e-02 -4.037349298596382141e-02 -4.352516680955886841e-02
-4.196146428585052490e-01 -3.193575143814086914e-01 2.985506318509578705e-02 -7.552327215671539307e-02 3.274178132414817810e-02 -2.124710381031036377e-01 -4.067193716764450073e-02 -1.447969973087310791e-01 -1.532694846391677856e-01 -4.912304878234863281e-02 2.563284635543823242e-01 -1.894370913505554199e-01 2.806623578071594238e-01 1.694630831480026245e-02 6.744829565286636353e-02 1.193134486675262451e-01 9.059548377990722656e-02 1.415832191705703735e-01 -1.424727588891983032e-01 7.503227330744266510e-03 6.981572508811950684e-02 -3.885298669338226318e-01 4.264556989073753357e-02 -7.259637117385864258e-03 -1.954662352800369263e-01 1.168024390935897827e-01 -1.183152273297309875e-01 -7.422897219657897949e-02 3.900356590747833252e-02 -3.045737743377685547e-01 -2.092678695917129517e-01 -7.360108941793441772e-02
-2.286245077848434448e-01 -1.355672627687454224e-01 2.419346421957015991e-01 -4.912411049008369446e-02 2.771095186471939087e-02 9.637582115828990936e-03 -1.558523327112197876e-01 -1.970180682837963104e-02 8.284723758697509766e-02 -1.298849880695343018e-01 1.135479509830474854e-01 -4.732535183429718018e-01 3.795192018151283264e-02 -1.600498706102371216e-01 -1.163965985178947449e-01 -1.650282740592956543e-02 1.760584414005279541e-01 -4.402549937367439270e-02 3.049481213092803955e-01 1.717954501509666443e-02 -2.298464924097061157e-01 -2.987807095050811768e-01 2.483970671892166138e-01 2.361241355538368225e-02 -4.019284620881080627e-02 9.332471340894699097e-02 -4.154434800148010254e-02 3.642141222953796387e-01 1.283034533262252808e-01 1.026630550622940063e-01 1.040970608592033386e-01 -1.681482344865798950e-01
-2.527336180210113525e-01 -1.902654767036437988e-01 2.137821167707443237e-01 1.022048592567443848e-01 5.190895125269889832e-02 8.402819186449050903e-02 -5.862637981772422791e-02 -1.494819074869155884e-01 3.130812048912048340e-01 1.261966079473495483e-01 2.049544453620910645e-01 -2.070806324481964111e-01 1.490261405706405640e-02 -1.450579315423965454e-01 2.502450346946716309e-02 -8.172338455915451050e-02 -4.421983659267425537e-02 -1.972674578428268433e-01 -3.343228483572602272e-03 -1.634148806333541870e-01 -2.514160610735416412e-02 -1.065612435340881348e-01 -1.483144611120223999e-01 9.799857623875141144e-03 1.176229044795036316e-01 -3.546157479286193848e-01 -4.304977059364318848e-01 9.265047311782836914e-02 1.295537352561950684e-01 1.117966920137405396e-01 1.922106891870498657e-01 -2.818553447723388672e-01
-4.287220835685729980e-01 -2.220342904329299927e-01 -1.397509966045618057e-02 2.282058261334896088e-02 8.466926962137222290e-02 -1.821406483650207520e-01 -1.668935418128967285e-01 -1.168535202741622925e-01 -8.893897384405136108e-02 -2.165122181177139282e-01 2.046384811401367188e-01 -1.765076220035552979e-01 1.860306560993194580e-01 -1.732621788978576660e-01 1.536736935377120972e-01 1.479774266481399536e-01 -4.102274402976036072e-02 1.258956640958786011e-01 -4.952959716320037842e-03 1.681295633316040039e-01 1.243684068322181702e-01 -4.170460104942321777e-01 1.173844039440155029e-01 1.013454571366310120e-01 -5.919527262449264526e-02 1.404661685228347778e-01 -1.101428866386413574e-01 -1.848750561475753784e-01 -2.117077559232711792e-01 -2.627826333045959473e-01 -5.436534434556961060e-02 2.692810818552970886e-02
-3.636696338653564453e-01 -2.092542797327041626e-01 1.825576871633529663e-01 9.956727176904678345e-02 1.003257408738136292e-01 1.385604739189147949e-01 -9.364854544401168823e-02 2.110738456249237061e-01 1.789178103208541870e-01 -2.952156402170658112e-02 3.307492136955261230e-01 -2.175209969282150269e-01 -4.408692941069602966e-02 5.185079574584960938e-02 1.625585556030273438e-01 -6.158100441098213196e-02 4.180134087800979614e-02 -2.314274013042449951e-01 -2.022158950567245483e-01 1.141704469919204712e-01 -1.144813671708106995e-01 -1.261530071496963501e-01 1.357963234186172485e-01 5.552630405873060226e-03 1.264269202947616577e-01 -1.153475940227508545e-01 2.863875329494476318e-01 5.016306042671203613e-02 1.946334689855575562e-01 -3.385794460773468018e-01 -3.659132868051528931e-02 2.219955623149871826e-01
-4.619646668434143066e-01 -2.244452387094497681e-01 -2.013007253408432007e-01 -4.157545417547225952e-02 -1.396946460008621216e-01 1.149989292025566101e-02 -1.428855359554290771e-01 1.711065173149108887e-01 -4.911568760871887207e-02 -7.474031299352645874e-02 3.755676746368408203e-02 -4.227924942970275879e-01 9.834572672843933105e-02 -7.617431879043579102e-02 -5.290166288614273071e-02 -1.250515580177307129e-01 5.095003917813301086e-02 -1.985495910048484802e-04 1.393158882856369019e-01 5.562277045100927353e-03 -3.517380654811859131e-01 -1.813639849424362183e-01 1.507925093173980713e-01 1.248119492083787918e-02 2.052152007818222046e-01 -3.968671709299087524e-02 -1.943187415599822998e-01 1.876139938831329346e-01 2.760716974735260010e-01 7.146112620830535889e-02 -4.433818906545639038e-02 3.272302076220512390e-02
-1.460774391889572144e-01 3.267585858702659607e-02 1.947989165782928467e-01 2.443355321884155273e-01 -1.469719707965850830e-01 1.383183449506759644e-01 -1.453608125448226929e-01 -5.502705648541450500e-02 5.394359305500984192e-02 -9.009250998497009277e-02 7.140322774648666382e-02 -3.320266902446746826e-01 -4.715503379702568054e-02 -9.355813264846801758e-02 7.758574932813644409e-02 -1.340189427137374878e-01 9.896972775459289551e-02 1.572886705398559570e-01 2.975355088710784912e-01 -1.042945608496665955e-01 8.883786201477050781e-02 -3.452639877796173096e-01 -3.316571116447448730e-01 3.007065057754516602e-01 2.815095186233520508e-01 -1.794624477624893188e-01 -1.330069452524185181e-01 -2.524815127253532410e-02 1.307358890771865845e-01 7.128588855266571045e-02 1.897690445184707642e-01 -6.560873240232467651e-02
-6.773763895034790039e-02 -2.384146749973297119e-01 2.297389060258865356e-01 1.735804677009582520e-01 6.358206272125244141e-03 -5.344803258776664734e-02 -2.512383162975311279e-01 -9.146646410226821899e-02 5.475758761167526245e-02 -8.330567926168441772e-02 2.892757058143615723e-01 -2.615233659744262695e-01 6.946916878223419189e-02 1.798731386661529541e-01 1.216819584369659424e-01 -1.785329580307006836e-01 4.392187669873237610e-02 -7.432217895984649658e-02 -2.395274043083190918e-01 8.159962296485900879e-02 1.419778168201446533e-01 -1.876229494810104370e-01 -1.197678223252296448e-01 1.710889041423797607e-01 1.078605800867080688e-01 -3.102578520774841309e-01 5.084144324064254761e-02 1.293221414089202881e-01 1.855487078428268433e-01 -3.093257918953895569e-02 -4.433088004589080811e-01 7.635799795389175415e-02
-4.129021167755126953e-01 -1.298338025808334351e-01 3.935562819242477417e-02 -1.437610685825347900e-01 6.103711575269699097e-02 -2.608616650104522705e-01 -1.869154721498489380e-01 -1.872392892837524414e-01 1.975683867931365967e-01 2.309943363070487976e-02 3.205403685569763184e-01 -1.112524271011352539e-01 -1.125873029232025146e-01 -9.834080003201961517e-03 2.065861597657203674e-02 2.727255821228027344e-01 2.375654429197311401e-01 1.939550228416919708e-02 5.463332682847976685e-02 1.896251738071441650e-01 -3.468996882438659668e-01 -4.593811929225921631e-02 1.135866940021514893e-01 -2.796190604567527771e-02 2.964030951261520386e-03 9.024127572774887085e-02 -2.593274600803852081e-02 9.028793871402740479e-02 -1.559013277292251587e-01 -2.502149343490600586e-01 -2.652169167995452881e-01 -1.676289178431034088e-02
-4.544292390346527100e-01 -3.069979548454284668e-01 -6.989856064319610596e-02 -1.086609363555908203e-01 -6.430759280920028687e-02 -1.397320926189422607e-01 4.918983578681945801e-02 2.843301892280578613e-01 -7.599082589149475098e-02 1.565647572278976440e-01 -6.639882922172546387e-02 -2.544789612293243408e-01 2.461871206760406494e-01 5.004197731614112854e-02 -1.587101258337497711e-02 -1.344171762466430664e-01 8.638322353363037109e-02 -2.419757992029190063e-01 -1.412341743707656860e-01 -1.227477286010980606e-02 -6.112433597445487976e-02 -1.586289256811141968e-01 1.737960129976272583e-01 2.308479845523834229e-01 2.591225206851959229e-01 1.619221419095993042e-01 1.014562398195266724e-01 -5.679966136813163757e-02 -1.653779856860637665e-02 1.550225466489791870e-01 -2.532429993152618408e-01 3.023758344352245331e-02
-2.575087845325469971e-01 -3.490734994411468506e-01 5.531293898820877075e-02 1.921882778406143188e-01 -4.034612178802490234e-01 -8.919723331928253174e-02 -6.233024969696998596e-02 1.367999017238616943e-01 1.047087609767913818e-01 4.237721860408782959e-02 5.691892281174659729e-02 -1.463694274425506592e-01 2.065795063972473145e-01 -3.518597483634948730e-01 1.050200909376144409e-01 1.132382359355688095e-02 4.427358508110046387e-02 -1.465593725442886353e-01 -3.121640682220458984e-01 2.706075087189674377e-02 -2.424068003892898560e-02 -1.212554425001144409e-01 -1.522581372410058975e-02 2.132254689931869507e-01 -5.381673574447631836e-02 -1.144491434097290039e-01 6.498820334672927856e-02 4.888594523072242737e-02 2.297016084194183350e-01 4.661803320050239563e-02 -1.581536829471588135e-01 -2.797864377498626709e-01
-3.630412220954895020e-01 -3.472434580326080322e-01 1.355467438697814941e-01 -5.613154172897338867e-02 -4.038975574076175690e-03 5.140489712357521057e-02 -2.440653145313262939e-01 -2.194651365280151367e-01 2.818627357482910156e-01 1.057528927922248840e-01 2.798417806625366211e-01 6.409964710474014282e-02 1.641187816858291626e-01 -4.049368947744369507e-02 -1.396768167614936829e-02 -1.165496557950973511e-01 1.307781189680099487e-01 -8.343184739351272583e-02 2.376887798309326172e-01 -3.887116536498069763e-02 -6.859754025936126709e-02 -2.288792096078395844e-02 -7.919465005397796631e-02 -5.841328296810388565e-03 1.325069516897201538e-01 -4.330687224864959717e-01 -2.458587884902954102e-01 -4.357340186834335327e-02 -1.887307688593864441e-02 7.103419303894042969e-02 -1.206721812486648560e-01 -1.388595402240753174e-01
-3.732460737228393555e-01 -2.495892345905303955e-01 2.725709080696105957e-01 3.775289654731750488e-01 1.572287529706954956e-01 -1.193874031305313110e-01 -2.448625266551971436e-01 -2.395972460508346558e-01 3.297966718673706055e-02 -1.439319700002670288e-01 -3.585821390151977539e-02 -1.040460765361785889e-01 -3.627758473157882690e-02 1.874238625168800354e-02 1.518822014331817627e-01 -7.221440225839614868e-02 2.076335102319717407e-01 -1.647560000419616699e-01 -2.447278648614883423e-01 6.942321360111236572e-02 -1.746654510498046875e-01 -1.041675209999084473e-01 -1.646275073289871216e-01 1.150999292731285095e-01 -2.233674377202987671e-01 -8.670821785926818848e-02 1.368840336799621582e-01 8.497197180986404419e-02 5.123843997716903687e-02 1.120481826364994049e-02 -1.930651813745498657e-01 -1.459257751703262329e-01
-4.189284443855285645e-01 -2.276705354452133179e-01 -1.364682465791702271e-01 7.914720103144645691e-03 3.744304925203323364e-02 -1.030194759368896484e-01 -1.766627132892608643e-01 1.639549434185028076e-01 -4.406772181391716003e-02 -3.732835873961448669e-02 1.684427075088024139e-02 -2.899577617645263672e-01 -1.211456488817930222e-02 -4.882743582129478455e-02 -1.247814595699310303e-01 -8.649231493473052979e-02 2.802922949194908142e-02 5.679525062441825867e-02 7.378077600151300430e-03 8.056734502315521240e-02 -2.450206428766250610e-01 -2.605696022510528564e-01 1.279873251914978027e-01 2.793596684932708740e-01 3.057197034358978271e-01 2.692189812660217285e-01 -6.978029757738113403e-02 1.973271965980529785e-01 2.290774136781692505e-01 2.632307112216949463e-01 1.366131193935871124e-02 7.733649760484695435e-02
-3.420065045356750488e-01 -4.643483161926269531e-01 -4.876938462257385254e-02 1.282298564910888672e-01 -1.129000037908554077e-01 -5.121599137783050537e-02 -1.385717242956161499e-01 1.975159198045730591e-01 1.513104736804962158e-01 -1.552729122340679169e-02 7.588669657707214355e-02 -2.680018246173858643e-01 1.044163852930068970e-01 6.868700683116912842e-02 2.713010013103485107e-01 -7.435455173254013062e-02 2.350644320249557495e-01 -5.600881762802600861e-03 9.308438748121261597e-02 8.389814198017120361e-02 -2.354444712400436401e-01 -2.302980124950408936e-01 -4.602970555424690247e-02 6.126459315419197083e-02 -3.014748170971870422e-02 -1.640199497342109680e-02 1.993570104241371155e-02 1.311183422803878784e-01 3.617301583290100098e-01 9.566215425729751587e-02 -1.858010739088058472e-01 3.017561882734298706e-02
-4.352988898754119873e-01 1.882190257310867310e-02 -1.010940298438072205e-01 1.566969305276870728e-01 1.735953390598297119e-01 -2.746487855911254883e-01 -6.403455138206481934e-02 2.595503628253936768e-01 1.605819016695022583e-01 2.080086320638656616e-01 1.666992902755737305e-01 -1.903701573610305786e-01 4.908358678221702576e-02 -3.755511641502380371e-01 7.990439236164093018e-02 -1.887286007404327393e-01 -6.115860864520072937e-02 1.652984917163848877e-01 5.338916555047035217e-02 -5.083275213837623596e-02 2.362942397594451904e-01 -7.121808826923370361e-03 -1.634616702795028687e-01 5.480381473898887634e-02 3.185096383094787598e-02 -3.010519444942474365e-01 -4.343589395284652710e-02 -6.276166439056396484e-02 -1.425815969705581665e-01 -8.745670318603515625e-02 -1.301997452974319458e-01 1.237258240580558777e-01
-4.949190914630889893e-01 -6.796123832464218140e-02 9.472496062517166138e-02 -1.342750191688537598e-01 5.650569871068000793e-02 1.369963139295578003e-01 1.644466966390609741e-01 -2.231352329254150391e-01 -3.410074114799499512e-02 -9.469368308782577515e-02 2.024250477552413940e-01 -2.141414135694503784e-01 -4.724645987153053284e-02 -2.318187803030014038e-01 8.573468029499053955e-02 -1.326779723167419434e-01 1.199807897210121155e-01 -2.061424404382705688e-02 2.443402856588363647e-01 -1.546675562858581543e-01 -2.068969309329986572e-01 -2.878923118114471436e-01 -9.176256507635116577e-02 1.773871928453445435e-01 2.145752459764480591e-01 -2.039382904767990112e-01 3.630458191037178040e-02 1.638718843460083008e-01 -1.697798222303390503e-01 3.912186995148658752e-02 1.865964084863662720e-01 -4.187766090035438538e-02
-3.352980017662048340e-01 -1.924393475055694580e-01 -1.309339553117752075e-01 -2.215257585048675537e-01 1.172026321291923523e-01 -2.809525430202484131e-01 -3.200324997305870056e-02 1.190637722611427307e-01 -9.715677797794342041e-02 -2.126845121383666992e-01 1.979490369558334351e-01 -4.230744540691375732e-01 -2.362340688705444336e-02 -8.555356413125991821e-02 1.502066105604171753e-01 7.380682229995727539e-02 8.425887674093246460e-02 1.511695086956024170e-01 4.274993389844894409e-02 1.218724846839904785e-01 -8.853217959403991699e-02 3.809967776760458946e-03 -2.119344770908355713e-01 -4.233035072684288025e-02 1.190051659941673279e-01 -4.044873639941215515e-02 -1.632713973522186279e-01 -1.049818694591522217e-01 -3.039220273494720459e-01 -1.742551028728485107e-01 -2.500894069671630859e-01 1.666398495435714722e-01
-3.641118109226226807e-01 -2.285557687282562256e-01 -1.856087297201156616e-01 4.826603922992944717e-03 -2.708883881568908691e-01 -2.265040278434753418e-01 -2.673813402652740479e-01 -6.721492111682891846e-02 3.012009523808956146e-02 -1.781987845897674561e-01 1.816557161509990692e-02 -3.857521116733551025e-01 8.341374248266220093e-02 -1.630902439355850220e-01 -1.908692866563796997e-01 -1.778686791658401489e-01 7.603183388710021973e-02 -9.211769700050354004e-02 -2.195194959640502930e-01 -1.329091489315032959e-01 -4.253938794136047363e-02 -3.256499469280242920e-01 -1.646960824728012085e-01 1.817024797201156616e-01 1.278526932001113892e-01 -1.025871783494949341e-01 -2.371259033679962158e-02 -6.932281702756881714e-02 5.430253222584724426e-03 1.117980703711509705e-01 -5.364057607948780060e-03 -6.066876649856567383e-02
-3.549250066280364990e-01 -2.222870588302612305e-01 7.409594208002090454e-02 1.858551353216171265e-01 -2.869770824909210205e-01 -1.595533341169357300e-01 -1.973407417535781860e-01 -1.574086397886276245e-01 1.133723556995391846e-01 -4.335626959800720215e-02 5.033082328736782074e-03 -3.207076787948608398e-01 2.897970676422119141e-01 -9.905916452407836914e-02 -1.325673013925552368e-01 -1.557841598987579346e-01 1.533358842134475708e-01 -1.187924519181251526e-01 -2.644180357456207275e-01 -1.515173763036727905e-01 1.105113606899976730e-02 -2.683089971542358398e-01 -1.497243642807006836e-01 -1.394094526767730713e-02 2.697228193283081055e-01 -5.606059730052947998e-02 -1.619469672441482544e-01 2.438092976808547974e-02 -4.389510303735733032e-02 2.841056138277053833e-02 1.570283025503158569e-01 -6.687954813241958618e-02
-4.355548620223999023e-01 2.415038831532001495e-02 -1.156385019421577454e-01 -2.398479431867599487e-01 2.699341475963592529e-01 -1.039976179599761963e-01 6.801369041204452515e-02 6.010805070400238037e-02 4.160952195525169373e-02 -2.072435468435287476e-01 3.871717154979705811e-01 -2.765718102455139160e-01 -2.149484306573867798e-02 -2.049708068370819092e-01 5.915986746549606323e-02 2.075370103120803833e-01 -5.174139142036437988e-02 1.796572357416152954e-01 -4.585664719343185425e-02 -5.840659514069557190e-02 -9.628694504499435425e-02 -1.519337743520736694e-01 -1.833835989236831665e-02 3.444885313510894775e-01 -3.526362776756286621e-02 1.200256422162055969e-01 9.102825820446014404e-02 -8.095543086528778076e-02 -5.351037904620170593e-02 -2.846241742372512817e-02 -1.576885133981704712e-01 1.894949972629547119e-01
-3.231606781482696533e-01 -4.475648403167724609e-01 -6.988864392042160034e-02 -5.575103685259819031e-03 -1.235636696219444275e-01 9.960159659385681152e-03 1.771373152732849121e-01 -8.031400293111801147e-02 1.129327900707721710e-02 -1.289136260747909546e-01 2.996727228164672852e-01 -1.067306622862815857e-01 1.869189441204071045e-01 -2.956410050392150879e-01 2.549359798431396484e-01 -2.494583092629909515e-02 3.908888250589370728e-02 -1.075171232223510742e-01 -1.911439150571823120e-01 2.998529560863971710e-02 -2.088110297918319702e-01 5.407445505261421204e-02 -4.872019588947296143e-02 6.054537370800971985e-02 -8.625153452157974243e-02 -1.374892741441726685e-01 8.342911303043365479e-02 1.402172539383172989e-02 3.184223771095275879e-01 -5.601296201348304749e-02 -2.214256525039672852e-01 -2.027218192815780640e-01
-2.381307035684585571e-01 -1.714045554399490356e-01 -1.164539903402328491e-01 1.340316981077194214e-01 -1.173999607563018799e-01 3.167520761489868164e-01 -1.363984197378158569e-01 6.764552742242813110e-02 9.487990289926528931e-02 -2.494600042700767517e-02 2.670321054756641388e-02 -2.627312242984771729e-01 -7.079473137855529785e-02 -2.719109952449798584e-01 1.211396828293800354e-01 -9.423492103815078735e-02 -1.793379932641983032e-01 -1.465290337800979614e-01 3.106674738228321075e-02 -6.994031369686126709e-02 -5.518596246838569641e-02 -2.726237475872039795e-01 -2.689455747604370117e-01 1.548911482095718384e-01 3.731717765331268311e-01 -3.212696909904479980e-01 -3.010291233658790588e-02 -1.373036205768585205e-01 -2.470617443323135376e-01 6.591188162565231323e-02 3.539963066577911377e-02 3.430074080824851990e-02
-1.243341043591499329e-01 -1.473829746246337891e-01 -5.144814029335975647e-02 6.845542788505554199e-02 2.465417534112930298e-01 -2.189753800630569458e-01 -2.345763146877288818e-01 1.118586957454681396e-01 -3.569578006863594055e-02 2.654663026332855225e-01 2.796731889247894287e-01 -1.720949560403823853e-01 1.211966127157211304e-01 -2.586390376091003418e-01 3.630645573139190674e-02 -3.477945327758789062e-01 7.884031161665916443e-03 1.449231505393981934e-01 -4.253134597092866898e-03 6.287745386362075806e-02 -1.874940395355224609e-01 -1.484818905591964722e-01 -3.142629265785217285e-01 2.445892058312892914e-02 -7.228087633848190308e-02 -2.937612235546112061e-01 -8.420433104038238525e-02 -1.156801506876945496e-01 -2.136141359806060791e-01 -2.746894583106040955e-02 1.340641174465417862e-02 -2.358344793319702148e-01
-3.157994747161865234e-01 -2.288478761911392212e-01 -9.508521296083927155e-03 3.298533335328102112e-02 -1.618798971176147461e-01 1.657951474189758301e-01 -1.324448138475418091e-01 1.372295767068862915e-01 1.300830394029617310e-02 1.401444897055625916e-03 1.250556409358978271e-01 -5.615026354789733887e-01 -5.105029791593551636e-02 -2.064998596906661987e-01 -8.496425300836563110e-02 8.504767715930938721e-02 -9.714565426111221313e-02 -2.739365696907043457e-01 2.231808938086032867e-02 2.905117347836494446e-02 -1.791439354419708252e-01 -1.362506151199340820e-01 2.424992248415946960e-02 -4.750211164355278015e-02 1.443527918308973312e-02 -1.526975780725479126e-01 -6.647108495235443115e-02 1.580611020326614380e-01 3.077704906463623047e-01 -2.352386564016342163e-01 -1.251739561557769775e-01 -8.877845108509063721e-02
-2.895436286926269531e-01 -1.774101555347442627e-01 -2.181456536054611206e-01 2.223930209875106812e-01 3.773351758718490601e-02 -3.144008219242095947e-01 1.937936060130596161e-02 8.065605163574218750e-02 5.169332772493362427e-02 2.614277787506580353e-02 -1.475883368402719498e-02 -3.388781249523162842e-01 -5.777503550052642822e-02 1.406148076057434082e-02 3.300415277481079102e-01 -2.245653569698333740e-01 5.351131781935691833e-02 -1.832346022129058838e-01 1.966910213232040405e-01 -2.448656558990478516e-01 -2.141741216182708740e-01 -6.085558235645294189e-02 1.067236531525850296e-02 2.889498472213745117e-01 1.825731247663497925e-01 9.939260780811309814e-02 -1.152086704969406128e-01 -1.825155876576900482e-02 6.193128973245620728e-02 1.525020599365234375e-01 -1.715670377016067505e-01 -1.325762122869491577e-01
-3.325868546962738037e-01 -3.337048292160034180e-01 2.784949541091918945e-02 1.746861338615417480e-01 1.776513159275054932e-01 -8.816609531641006470e-02 1.691868305206298828e-01 6.643938273191452026e-02 6.410446017980575562e-02 -2.716242671012878418e-01 -5.137154087424278259e-02 -3.589814603328704834e-01 -1.720355264842510223e-02 -3.993192911148071289e-01 7.417232543230056763e-02 6.075259670615196228e-02 3.277907520532608032e-02 -2.257685363292694092e-01 2.063390314579010010e-01 2.175151556730270386e-01 -1.706259101629257202e-01 -1.898433864116668701e-01 6.695815175771713257e-02 1.802744418382644653e-01 -6.308680772781372070e-02 -9.676625579595565796e-02 1.450513210147619247e-02 -1.788200885057449341e-01 -2.503544325008988380e-03 -3.277341276407241821e-02 1.305471733212471008e-02 7.192186266183853149e-02
-6.434412300586700439e-02 -1.213800311088562012e-01 2.928037345409393311e-01 2.049820125102996826e-01 1.388364285230636597e-01 -8.239913731813430786e-02 -2.004455775022506714e-01 -8.812698721885681152e-02 5.350289400666952133e-03 1.619399935007095337e-01 -5.452726501971483231e-03 -2.117745131254196167e-01 1.205620020627975464e-01 4.809054359793663025e-02 8.672340959310531616e-02 -8.148853480815887451e-02 2.181190997362136841e-01 -1.792432367801666260e-02 -7.563851028680801392e-02 2.370404154062271118e-01 -1.752522438764572144e-01 -3.493308424949645996e-01 -2.324357479810714722e-01 2.130136936902999878e-01 1.418338567018508911e-01 -7.622302044183015823e-03 -2.928487658500671387e-01 -1.283316165208816528e-01 1.958309262990951538e-01 1.143022030591964722e-01 -3.748624622821807861e-01 3.050301782786846161e-02
-3.643925786018371582e-01 -2.105482816696166992e-01 4.142634943127632141e-02 -2.935433685779571533e-01 1.182473078370094299e-01 -3.404871374368667603e-02 2.464855313301086426e-01 -7.025989145040512085e-02 -2.762436494231224060e-02 1.122633516788482666e-01 1.559368669986724854e-01 -1.561026573181152344e-01 2.697896957397460938e-01 -1.306592673063278198e-01 1.460532695055007935e-01 7.927769422531127930e-02 -7.649710774421691895e-02 -1.174747347831726074e-01 1.998761743307113647e-01 -1.479778736829757690e-01 -2.245248556137084961e-01 -2.279647141695022583e-01 -5.601807311177253723e-02 2.504326701164245605e-01 1.392610371112823486e-01 -3.141274750232696533e-01 -5.294330045580863953e-02 8.253181725740432739e-02 -1.277467012405395508e-01 4.223934188485145569e-02 3.516589850187301636e-02 -2.790821492671966553e-01
-3.087448477745056152e-01 -3.032591640949249268e-01 4.037900641560554504e-02 1.381810158491134644e-01 5.967673286795616150e-02 -7.260762155055999756e-02 -1.756051033735275269e-01 -7.917857170104980469e-02 2.035907953977584839e-01 1.174796372652053833e-02 2.024952769279479980e-01 -3.004930913448333740e-01 1.823910772800445557e-01 -1.998853832483291626e-01 4.280868470668792725e-01 -7.285385578870773315e-02 4.612022265791893005e-02 5.544626340270042419e-02 -1.325082033872604370e-01 -1.430306285619735718e-01 1.400888562202453613e-01 -1.613144725561141968e-01 -1.524682641029357910e-01 5.459838360548019409e-02 1.510846763849258423e-01 1.362695097923278809e-01 -3.337450027465820312e-01 -1.685412675142288208e-01 5.311081185936927795e-02 5.489094927906990051e-02 -1.339810714125633240e-02 -9.528190642595291138e-02
-1.773647367954254150e-01 -2.881042659282684326e-01 1.758704930543899536e-01 1.964220553636550903e-01 -5.096096172928810120e-02 -1.305247098207473755e-01 -3.769519329071044922e-01 1.903587393462657928e-02 8.155777305364608765e-02 2.584921428933739662e-03 1.106489542871713638e-02 -1.911477297544479370e-01 -1.162157487124204636e-02 1.632694602012634277e-01 1.239264011383056641e-01 -9.126759320497512817e-02 2.303961068391799927e-01 2.563998475670814514e-02 -6.015388667583465576e-02 2.592075467109680176e-01 -1.752957701683044434e-01 -3.632471859455108643e-01 -1.360310763120651245e-01 2.319783121347427368e-01 -6.014063255861401558e-04 -1.808951497077941895e-01 -1.450898349285125732e-01 -1.007706373929977417e-01 2.670440971851348877e-01 -4.889699071645736694e-02 -2.491199374198913574e-01 3.005491755902767181e-02
-2.656921930611133575e-02 -1.257269680500030518e-01 2.772338986396789551e-01 4.402794688940048218e-02 1.879138350486755371e-01 -1.192455142736434937e-01 -4.925790429115295410e-02 -3.113338053226470947e-01 8.718703174963593483e-04 8.335622400045394897e-02 1.095939502120018005e-01 -1.434509605169296265e-01 1.182304769754409790e-01 -2.007130980491638184e-01 1.254511326551437378e-01 -2.926678061485290527e-01 6.309010833501815796e-02 2.725758850574493408e-01 -9.576385468244552612e-02 2.205877006053924561e-01 -1.546552628278732300e-01 -2.000849545001983643e-01 -9.077280759811401367e-02 3.448851406574249268e-01 5.293284356594085693e-02 -7.848047465085983276e-02 -1.188881173729896545e-01 -1.133388951420783997e-01 2.020159363746643066e-01 2.547447383403778076e-01 -2.871940732002258301e-01 -9.610787034034729004e-02
-1.666373163461685181e-01 -2.164158225059509277e-01 -1.874130368232727051e-01 2.809779345989227295e-01 -6.830988079309463501e-02 1.771322637796401978e-01 -2.504464089870452881e-01 1.587651968002319336e-01 2.015480101108551025e-01 -1.281438618898391724e-01 4.081480503082275391e-01 -3.369092941284179688e-01 1.090863570570945740e-01 -6.647455692291259766e-02 9.965976327657699585e-02 9.256767481565475464e-02 -6.759607791900634766e-02 -8.447523415088653564e-02 9.733723849058151245e-02 1.133133172988891602e-01 1.776237487792968750e-01 -4.071622341871261597e-02 -2.266668379306793213e-01 7.791952788829803467e-02 4.210070148110389709e-02 1.444142758846282959e-01 1.089806947857141495e-02 2.432574182748794556e-01 -8.209288865327835083e-02 -1.278101950883865356e-01 -2.751465737819671631e-01 1.000957190990447998e-01
-1.098165959119796753e-01 -3.216476142406463623e-01 9.392444789409637451e-02 1.310240775346755981e-01 3.802488744258880615e-02 -5.477823317050933838e-02 -1.206580176949501038e-02 -2.393645644187927246e-01 9.756974875926971436e-02 2.936583012342453003e-02 1.686238497495651245e-01 -1.276408974081277847e-02 2.221282720565795898e-01 6.069209054112434387e-02 1.847996264696121216e-01 -2.794402837753295898e-01 7.785097695887088776e-03 -8.372808247804641724e-02 1.097686812281608582e-01 -1.613315194845199585e-01 -8.216350525617599487e-02 -9.871597588062286377e-02 -9.605640918016433716e-02 3.019702136516571045e-01 9.681583940982818604e-02 -4.382980763912200928e-01 -1.213903129100799561e-01 2.497406154870986938e-01 3.020652532577514648e-01 7.951102405786514282e-02 -1.443946212530136108e-01 -1.825076043605804443e-01
-1.814787834882736206e-01 -1.577573269605636597e-01 -3.195551782846450806e-02 -5.578773468732833862e-02 3.751561045646667480e-02 4.461638256907463074e-02 -4.453208670020103455e-02 7.313031703233718872e-02 6.994771212339401245e-02 -6.841538846492767334e-02 1.333435028791427612e-01 -3.171955049037933350e-01 -5.770461633801460266e-02 -1.592358201742172241e-01 2.841262519359588623e-01 -3.159845992922782898e-02 2.847198545932769775e-01 -3.535184860229492188e-01 8.982167392969131470e-02 -1.329197436571121216e-01 -6.866458803415298462e-02 -4.072056114673614502e-01 4.983043298125267029e-02 1.506594121456146240e-01 3.160561993718147278e-02 -5.875780060887336731e-02 -5.334472283720970154e-03 3.663659393787384033e-01 2.495188713073730469e-01 -8.410634472966194153e-03 -1.761763393878936768e-01 -1.713921576738357544e-01
-3.059731423854827881e-01 7.162617892026901245e-02 -7.381821423768997192e-02 1.121673434972763062e-01 -2.175111323595046997e-02 -1.821071058511734009e-01 3.198161721229553223e-02 1.397161483764648438e-01 1.110336743295192719e-02 8.094202727079391479e-02 1.750129275023937225e-02 -4.628074467182159424e-01 2.413072735071182251e-01 -1.125918626785278320e-01 -3.338755667209625244e-02 -2.317936718463897705e-01 -1.569640785455703735e-01 1.721196025609970093e-01 -1.616350933909416199e-02 1.582649797201156616e-01 8.205097168684005737e-02 6.175344437360763550e-02 -1.901473999023437500e-01 2.881544232368469238e-01 2.478099763393402100e-01 -3.292088210582733154e-01 1.494300961494445801e-01 -9.665043652057647705e-02 1.987012289464473724e-02 -3.079370036721229553e-02 -2.235063314437866211e-01 1.416157037019729614e-01
-2.385575920343399048e-01 -1.607399433851242065e-02 -1.565294712781906128e-01 2.775531727820634842e-03 1.845800429582595825e-01 -1.793290488421916962e-02 -2.463803589344024658e-01 -3.165421262383460999e-02 8.784426748752593994e-02 1.525002121925354004e-01 3.232206404209136963e-01 -5.507407188415527344e-01 2.784913182258605957e-01 1.797834038734436035e-01 1.095260977745056152e-01 -1.632616966962814331e-01 -1.094183549284934998e-01 -4.347458016127347946e-03 -3.490658849477767944e-02 1.076947450637817383e-01 2.689697146415710449e-01 -2.389064878225326538e-01 1.702515482902526855e-01 3.089873678982257843e-02 3.656291589140892029e-02 -1.290837079286575317e-01 -8.861173689365386963e-02 6.796289235353469849e-03 -1.053846776485443115e-01 -3.854580223560333252e-02 2.786614932119846344e-02 -1.072436496615409851e-01
-2.919749021530151367e-01 -7.991167157888412476e-02 7.195588946342468262e-02 7.066992670297622681e-02 7.150465250015258789e-02 9.149391204118728638e-02 -5.863338708877563477e-02 1.465106606483459473e-01 1.143196672201156616e-01 1.322780102491378784e-01 4.180057346820831299e-01 -2.793104946613311768e-01 1.134305149316787720e-01 -4.676951467990875244e-02 1.153018921613693237e-01 -9.829476475715637207e-02 -1.225123479962348938e-01 -1.141507849097251892e-01 -6.436272710561752319e-02 2.130381315946578979e-01 -1.969991326332092285e-01 -1.657060384750366211e-01 2.877212464809417725e-01 2.107903361320495605e-01 -9.437318891286849976e-02 -1.927411705255508423e-01 7.011161651462316513e-03 9.560961276292800903e-02 3.397988379001617432e-01 -8.494871854782104492e-02 -2.788175940513610840e-01 1.084911748766899109e-01
-1.705831587314605713e-01 -2.175634652376174927e-01 2.165886163711547852e-01 2.958145225420594215e-03 -8.066490292549133301e-02 -7.224517315626144409e-02 5.460842326283454895e-02 -2.317864298820495605e-01 2.735587954521179199e-01 -1.292243897914886475e-01 2.543683946132659912e-01 -3.597742021083831787e-01 5.250634625554084778e-02 -8.161068707704544067e-02 2.041233330965042114e-01 -3.258381783962249756e-02 1.425652056932449341e-01 1.705331541597843170e-02 -1.729314476251602173e-01 -3.121270537376403809e-01 1.920228265225887299e-02 -2.754209637641906738e-01 -1.525785475969314575e-01 1.030039414763450623e-01 9.294480830430984497e-02 -7.398010045289993286e-02 -1.856621801853179932e-01 -2.480740994215011597e-01 2.130778506398200989e-02 2.657805979251861572e-01 -2.226684428751468658e-02 -1.749962568283081055e-01
-2.669454216957092285e-01 1.251342296600341797e-01 -2.180814296007156372e-01 6.660194694995880127e-02 -9.444631636142730713e-02 8.658761531114578247e-02 -2.450058013200759888e-01 4.152639955282211304e-02 -2.030391395092010498e-01 1.551806088536977768e-02 2.604292035102844238e-01 -4.461458325386047363e-01 3.489915430545806885e-01 5.723660811781883240e-02 -3.278598934412002563e-02 -2.325512468814849854e-01 -3.565196320414543152e-02 1.533920876681804657e-02 1.032875776290893555e-01 -5.025043338537216187e-02 4.714610427618026733e-02 -2.388118803501129150e-01 1.926525533199310303e-01 3.150759339332580566e-01 2.729019150137901306e-02 -5.557189881801605225e-02 2.815593220293521881e-02 1.837418377399444580e-01 2.012817934155464172e-02 -1.490869671106338501e-01 -1.516352593898773193e-01 1.242708414793014526e-03
-3.228737413883209229e-01 1.388238519430160522e-01 2.335621416568756104e-01 7.521388679742813110e-02 1.022962760180234909e-02 9.747566282749176025e-02 -1.970482915639877319e-01 -3.082489594817161560e-02 2.692005634307861328e-01 7.212897180579602718e-04 4.158007726073265076e-02 -1.594289392232894897e-01 -7.291792333126068115e-02 -1.833943277597427368e-01 -9.190432727336883545e-02 1.071589216589927673e-01 1.021047681570053101e-01 -2.319767512381076813e-02 -6.382557749748229980e-02 -6.861019134521484375e-02 -1.586130261421203613e-01 -3.647878766059875488e-01 -2.971301078796386719e-01 6.002155691385269165e-02 3.612412810325622559e-01 -2.305231094360351562e-01 -1.856395900249481201e-01 7.738497108221054077e-02 -1.118048131465911865e-01 1.657328605651855469e-01 1.243081986904144287e-01 2.429470866918563843e-01
-5.105058550834655762e-01 -2.117065638303756714e-01 2.717950940132141113e-01 5.660582706332206726e-02 1.294577419757843018e-01 -6.331240385770797729e-02 -3.940356895327568054e-02 1.770844161510467529e-01 3.713605925440788269e-02 -5.295380484312772751e-03 3.229014575481414795e-01 -2.245596647262573242e-01 -2.060627788305282593e-01 -1.704228073358535767e-01 7.059419993311166763e-03 6.301396340131759644e-02 1.241481378674507141e-01 1.079133078455924988e-01 1.939611136913299561e-01 1.251714676618576050e-01 -2.601785063743591309e-01 -7.818829268217086792e-03 8.896711468696594238e-02 1.360183507204055786e-01 -5.312320217490196228e-02 2.957403957843780518e-01 -1.277489513158798218e-01 6.999613344669342041e-02 -1.043989956378936768e-01 -5.787029117345809937e-02 -1.762950271368026733e-01 2.886911667883396149e-02
-1.248781234025955200e-01 -4.975585937500000000e-01 2.294709831476211548e-01 -9.662525355815887451e-02 1.849754005670547485e-01 -2.039594948291778564e-02 -1.323506236076354980e-01 -1.191894859075546265e-01 2.528164684772491455e-01 -2.658576071262359619e-01 2.597628831863403320e-01 -1.073923334479331970e-01 1.471030712127685547e-01 -3.701689839363098145e-01 2.329593598842620850e-01 -1.538860648870468140e-01 -1.679315418004989624e-01 -1.204502210021018982e-01 2.394612506031990051e-02 3.076526522636413574e-02 5.731102544814348221e-03 -8.357878774404525757e-02 -2.433729618787765503e-01 5.116927996277809143e-02 5.821790546178817749e-02 -1.663797348737716675e-01 5.016070231795310974e-02 -1.547125540673732758e-02 6.310828030109405518e-02 7.095888257026672363e-02 3.189129009842872620e-02 -3.623914718627929688e-02
-3.991975486278533936e-01 -1.211799159646034241e-01 9.563544392585754395e-02 3.338797017931938171e-02 3.174286335706710815e-02 -1.660696975886821747e-02 1.308344397693872452e-02 1.542740911245346069e-01 1.274300813674926758e-01 -1.098778992891311646e-01 1.615735441446304321e-01 -1.834312826395034790e-01 -1.093115434050559998e-01 1.652326732873916626e-01 1.475153118371963501e-01 -1.101007163524627686e-01 2.312247827649116516e-02 -2.413536310195922852e-01 -3.844799399375915527e-01 4.059515520930290222e-02 -2.942003607749938965e-01 -1.698580235242843628e-01 4.537720605731010437e-02 9.264952689409255981e-02 3.597354590892791748e-01 -1.118290051817893982e-01 -9.199705719947814941e-02 3.098967969417572021e-01 1.607569903135299683e-01 -1.330709159374237061e-01 7.026912271976470947e-02 -5.621260032057762146e-03
-2.500958740711212158e-01 -2.750714719295501709e-01 1.552774459123611450e-01 -2.489745020866394043e-01 1.706316694617271423e-02 -7.376251276582479477e-03 1.940358579158782959e-01 3.900712728500366211e-02 -6.462167203426361084e-02 1.591221243143081665e-01 1.675802469253540039e-01 -8.187702298164367676e-02 2.013150751590728760e-01 -2.096062302589416504e-01 2.348962277173995972e-01 -1.616287417709827423e-02 -1.334396377205848694e-02 -1.530752480030059814e-01 2.168841809034347534e-01 -4.489293694496154785e-02 -3.177713155746459961e-01 -2.128906548023223877e-01 -1.183285862207412720e-01 1.956018805503845215e-01 2.029227167367935181e-01 -3.544729053974151611e-01 -7.678345590829849243e-02 3.366759419441223145e-02 -1.899751871824264526e-01 9.715979546308517456e-02 9.247580915689468384e-02 -1.811669319868087769e-01
-2.197250574827194214e-01 -4.046620726585388184e-01 -5.202608555555343628e-02 -1.540751289576292038e-02 -1.599004715681076050e-01 -1.631449162960052490e-01 -3.506987690925598145e-01 1.665603816509246826e-01 3.065015375614166260e-01 -3.819934278726577759e-02 8.426254242658615112e-02 -2.113426029682159424e-01 1.842137873172760010e-01 -8.263638615608215332e-02 1.217832192778587341e-01 -1.490736007690429688e-01 1.749764978885650635e-01 1.411829739809036255e-01 1.962783187627792358e-02 -1.828161031007766724e-01 -4.883390385657548904e-03 -3.835019767284393311e-01 -1.062730327248573303e-02 1.408200711011886597e-01 2.858300134539604187e-02 -8.034475147724151611e-02 2.089251019060611725e-02 2.592743039131164551e-01 1.203356236219406128e-01 1.084240227937698364e-01 6.150615587830543518e-02 -2.783050015568733215e-02
-4.827463924884796143e-01 -3.117656102403998375e-03 -1.901206560432910919e-02 2.151498757302761078e-02 2.804101631045341492e-02 1.350495778024196625e-02 2.642974071204662323e-02 -2.082567363977432251e-01 1.136318668723106384e-01 -4.651549458503723145e-02 2.121289968490600586e-01 -1.859301179647445679e-01 -1.342334598302841187e-01 -2.681650221347808838e-01 2.296784333884716034e-02 2.465138770639896393e-02 2.490266971290111542e-02 -2.935602962970733643e-01 1.461140215396881104e-01 -8.032570779323577881e-02 -2.924503087997436523e-01 -1.503153741359710693e-01 -3.186332434415817261e-02 1.025375723838806152e-01 3.004546165466308594e-01 -3.310711383819580078e-01 -1.137656252831220627e-02 2.161976099014282227e-01 -1.281686872243881226e-01 8.095934987068176270e-03 1.663789302110671997e-01 1.009745895862579346e-01
-1.119922250509262085e-01 -2.624232470989227295e-01 -2.074159979820251465e-01 -1.870129257440567017e-01 1.146180704236030579e-01 -5.462157726287841797e-02 4.375146329402923584e-02 2.132829651236534119e-02 2.408710271120071411e-01 -6.143201142549514771e-02 7.030972093343734741e-02 -1.187746301293373108e-01 -7.705440372228622437e-02 -2.259718626737594604e-01 1.885114461183547974e-01 -4.018795192241668701e-01 2.390887290239334106e-01 -1.550913751125335693e-01 2.818962372839450836e-02 1.071923673152923584e-01 -5.174694210290908813e-02 -3.585754632949829102e-01 -8.539456874132156372e-02 2.882975637912750244e-01 2.454145401716232300e-01 -1.072107404470443726e-01 1.624576561152935028e-02 5.787701532244682312e-02 1.927116066217422485e-01 -5.224564671516418457e-02 3.372127190232276917e-02 -2.360392808914184570e-01
-2.966852784156799316e-01 -2.212049961090087891e-01 1.212924495339393616e-01 2.847533114254474640e-02 3.642908111214637756e-02 6.088647246360778809e-02 -1.028509438037872314e-01 -2.985061407089233398e-01 3.311505913734436035e-01 -6.575918197631835938e-02 2.126760631799697876e-01 -4.083960056304931641e-01 2.556270062923431396e-01 -2.681038342416286469e-02 9.975451231002807617e-02 -1.221820041537284851e-01 -1.628400199115276337e-02 9.035176783800125122e-02 -1.244733259081840515e-01 3.358355537056922913e-02 -1.214464306831359863e-01 -3.380652889609336853e-02 6.470385193824768066e-02 -1.172419786453247070e-01 2.961776256561279297e-01 -1.251022517681121826e-01 -2.404862493276596069e-01 1.270862668752670288e-01 -2.510057091712951660e-01 6.467717885971069336e-02 -1.433243788778781891e-02 -1.491141468286514282e-01
-1.300329864025115967e-01 -3.118194043636322021e-01 3.456565737724304199e-01 3.889297693967819214e-02 1.771036684513092041e-01 -4.096388816833496094e-02 -2.116918563842773438e-01 -2.923897802829742432e-01 2.373957633972167969e-01 2.392472922801971436e-01 3.221805989742279053e-01 -2.720688283443450928e-01 -2.252828516066074371e-02 -1.164779439568519592e-01 1.548382937908172607e-01 -1.789613515138626099e-01 2.914832159876823425e-02 -7.397268898785114288e-03 -1.157331541180610657e-01 2.038454860448837280e-01 2.717032842338085175e-02 6.737454235553741455e-02 1.436986774206161499e-01 2.206967398524284363e-02 8.856967091560363770e-02 -2.052059024572372437e-01 3.463898599147796631e-02 -1.006854176521301270e-01 1.079308800399303436e-02 1.543336361646652222e-01 -2.279329597949981689e-01 -1.434563547372817993e-01
-2.753854990005493164e-01 -3.166934847831726074e-01 2.309562116861343384e-01 -7.242818921804428101e-02 5.201523005962371826e-02 -9.805830568075180054e-02 -6.809579581022262573e-02 1.162945479154586792e-02 2.523426339030265808e-02 -1.729397922754287720e-01 6.475298851728439331e-02 -3.144823908805847168e-01 1.329067200422286987e-01 -1.471391022205352783e-01 2.825584113597869873e-01 2.217650562524795532e-01 -7.426118850708007812e-02 2.277703732252120972e-01 1.173888221383094788e-01 -2.974534220993518829e-02 -1.910437792539596558e-01 -3.840305209159851074e-01 -5.141909047961235046e-02 -1.006228402256965637e-01 1.125512793660163879e-01 1.960107833147048950e-01 -6.344961374998092651e-02 4.457392543554306030e-02 -4.599725082516670227e-02 -2.244368046522140503e-01 -2.559519410133361816e-01 -4.809561371803283691e-02
-2.902790009975433350e-01 -1.826207041740417480e-01 1.349163949489593506e-01 1.857579946517944336e-01 4.462070018053054810e-02 6.819146871566772461e-02 -1.994908004999160767e-01 -6.346892332658171654e-04 5.559722427278757095e-03 -4.675797373056411743e-02 2.488370388746261597e-01 -3.292343020439147949e-01 8.774214982986450195e-02 -1.112376600503921509e-01 1.942116022109985352e-01 -2.310186810791492462e-02 1.876524388790130615e-01 1.136070489883422852e-01 1.583391427993774414e-01 2.015282399952411652e-03 -2.848876453936100006e-02 1.249319761991500854e-01 1.124707683920860291e-01 2.924111187458038330e-01 -9.268247336149215698e-02 -3.158874809741973877e-01 -1.958614736795425415e-01 -1.915381997823715210e-01 2.076508710160851479e-03 1.790504306554794312e-01 2.884488105773925781e-01 -2.567608058452606201e-01
-1.632892936468124390e-01 -1.068986207246780396e-01 1.940275356173515320e-02 6.360904127359390259e-02 2.424150705337524414e-02 -2.156988233327865601e-01 -1.412938088178634644e-01 -2.065133154392242432e-01 -1.134840473532676697e-01 1.070774346590042114e-01 2.020116001367568970e-01 -2.836318016052246094e-01 3.359436690807342529e-01 7.478480786085128784e-02 2.554216980934143066e-01 -3.655389323830604553e-02 -2.837369143962860107e-01 -1.354676187038421631e-01 -4.655493050813674927e-02 2.147522121667861938e-01 1.229462102055549622e-01 -5.483815073966979980e-02 -5.474490299820899963e-02 2.582705616950988770e-01 2.091932147741317749e-01 -1.787449866533279419e-01 2.126148790121078491e-01 1.782047897577285767e-01 -7.889667898416519165e-02 -2.656069397926330566e-01 -2.177283912897109985e-01 -7.290849089622497559e-02
-3.908557593822479248e-01 -2.078533917665481567e-01 8.975940942764282227e-02 1.743819564580917358e-01 1.127592697739601135e-01 -2.143325358629226685e-01 4.640201479196548462e-02 -7.022947818040847778e-02 1.022826880216598511e-01 -1.918337792158126831e-01 4.490292668342590332e-01 -1.952282339334487915e-01 1.175661236047744751e-01 -5.650530755519866943e-02 -1.101313754916191101e-01 2.524263858795166016e-01 -1.171020269393920898e-01 -4.135250672698020935e-02 3.719615936279296875e-02 1.028574854135513306e-01 -2.321196347475051880e-01 3.852586448192596436e-02 4.447622224688529968e-02 2.113915234804153442e-01 9.501877427101135254e-02 2.775148749351501465e-01 -1.547571420669555664e-01 5.010634660720825195e-02 -1.450651437044143677e-01 -2.382367998361587524e-01 1.549118850380182266e-02 -2.736342139542102814e-04
-2.623348534107208252e-01 -4.541432261466979980e-01 1.196691542863845825e-01 -4.741471633315086365e-02 -3.274146234616637230e-03 7.869031280279159546e-02 -2.397129982709884644e-01 -2.176747620105743408e-01 8.717732131481170654e-02 -6.087297201156616211e-02 3.090221583843231201e-01 -1.709913164377212524e-01 1.994192749261856079e-01 -1.448462903499603271e-02 6.939689815044403076e-02 1.173970326781272888e-01 2.046111822128295898e-01 4.723061621189117432e-02 -3.682122752070426941e-02 -7.547780871391296387e-02 -1.858664005994796753e-01 -1.477024853229522705e-01 -4.199299961328506470e-02 -5.631132051348686218e-02 2.680261135101318359e-01 -1.796128749847412109e-01 -3.282184600830078125e-01 1.623111516237258911e-01 -1.165496110916137695e-01 1.207595467567443848e-01 -4.617666825652122498e-02 -1.476084440946578979e-01
-4.471926093101501465e-01 -1.682083606719970703e-01 1.921806335449218750e-01 -2.096932381391525269e-02 1.271659582853317261e-01 -9.643856436014175415e-02 1.797460615634918213e-01 2.125289440155029297e-01 2.398194372653961182e-01 -4.422492533922195435e-02 1.864961385726928711e-01 -2.812403142452239990e-01 1.275896281003952026e-01 -2.888202965259552002e-01 -4.551588091999292374e-03 1.278604418039321899e-01 1.018674969673156738e-01 2.925254218280315399e-02 1.965686678886413574e-01 6.928466027602553368e-04 -1.345358490943908691e-01 -2.422409355640411377e-01 1.673865765333175659e-01 -1.112970784306526184e-01 -3.774069622159004211e-02 2.116457670927047729e-01 -2.565153874456882477e-02 1.574591845273971558e-01 -1.167900562286376953e-01 9.000168740749359131e-02 -2.678135335445404053e-01 -9.899078309535980225e-02
-2.562241256237030029e-01 -3.054574131965637207e-01 3.981655836105346680e-02 5.492703244090080261e-02 2.288744552060961723e-03 1.217521131038665771e-01 -2.125480771064758301e-01 -5.098791047930717468e-02 1.915430724620819092e-01 -2.451092936098575592e-03 3.845064043998718262e-01 -3.004046678543090820e-01 2.094266265630722046e-01 -1.944603919982910156e-01 1.193397045135498047e-01 -1.248935461044311523e-01 1.968789249658584595e-01 5.938800796866416931e-02 1.804973334074020386e-01 1.185300061479210854e-03 4.837096855044364929e-02 8.302976191043853760e-02 1.470714062452316284e-01 2.545088231563568115e-01 -2.287403121590614319e-02 -2.145281583070755005e-01 -2.447013184428215027e-02 -1.749317944049835205e-01 -9.348927438259124756e-02 1.648909002542495728e-01 2.689455449581146240e-01 -1.761418431997299194e-01
-4.003250002861022949e-01 -6.455873697996139526e-02 4.958628490567207336e-02 2.153690159320831299e-01 -1.583518460392951965e-02 4.529170691967010498e-02 -2.136948406696319580e-01 -2.175711654126644135e-02 1.693173125386238098e-02 -4.221685230731964111e-02 2.064841538667678833e-01 -4.062505662441253662e-01 9.837535023689270020e-02 -1.646216213703155518e-01 1.937467008829116821e-01 -2.805305644869804382e-02 5.491872131824493408e-02 9.929329156875610352e-02 -1.480025798082351685e-02 -7.065905630588531494e-02 2.428259551525115967e-01 6.244418770074844360e-02 -6.114657968282699585e-02 2.019077390432357788e-01 1.309860125184059143e-02 -3.761308193206787109e-01 -1.450128555297851562e-01 -6.483142822980880737e-02 -1.501663029193878174e-01 2.622370719909667969e-01 5.330217629671096802e-02 -2.587434947490692139e-01
-4.011260271072387695e-01 1.355980336666107178e-01 -9.494139999151229858e-02 -6.959566473960876465e-02 1.981120258569717407e-01 1.931124180555343628e-01 6.968317925930023193e-02 1.705561876296997070e-01 -2.201034128665924072e-01 2.534508407115936279e-01 3.654830753803253174e-01 -2.430031150579452515e-01 1.719537973403930664e-01 -1.560795307159423828e-01 1.527194380760192871e-01 -2.206974476575851440e-01 -4.043677821755409241e-02 -1.148496195673942566e-01 1.555072516202926636e-02 -1.316775232553482056e-01 -1.446849554777145386e-01 -1.237941160798072815e-01 -9.823825955390930176e-02 -1.336718052625656128e-01 1.323116719722747803e-01 1.459600310772657394e-02 -1.616326123476028442e-01 -7.512564957141876221e-02 -1.026616245508193970e-01 4.950745776295661926e-02 -3.247035443782806396e-01 3.165308758616447449e-02
-4.523526132106781006e-01 -3.708940744400024414e-01 -1.151247993111610413e-01 1.157542392611503601e-01 -5.688646435737609863e-02 1.454159989953041077e-02 -1.783264875411987305e-01 -2.311220020055770874e-02 -2.070800662040710449e-01 9.496363252401351929e-02 4.445149749517440796e-02 -9.456419944763183594e-02 -6.485284864902496338e-02 -1.719835214316844940e-02 8.482011407613754272e-02 -1.168237030506134033e-01 -1.879274249076843262e-01 -1.608447283506393433e-01 -3.579814732074737549e-02 -1.782047301530838013e-01 -1.245641760760918260e-04 -2.531179189682006836e-01 -1.057883277535438538e-01 -1.204914301633834839e-01 3.806142508983612061e-01 -2.508286833763122559e-01 5.956237204372882843e-03 3.150806203484535217e-02 -2.849110364913940430e-01 3.721779212355613708e-02 -8.920413255691528320e-02 -1.545499116182327271e-01
-4.529575705528259277e-01 2.133099362254142761e-02 -1.220414340496063232e-01 -1.814235895872116089e-01 1.660186946392059326e-01 1.834755241870880127e-01 -1.369544714689254761e-01 2.603773772716522217e-01 4.718650877475738525e-02 1.440544873476028442e-01 6.684925872832536697e-03 -3.227574229240417480e-01 -2.902326919138431549e-02 -2.733478546142578125e-01 3.824927285313606262e-02 4.945324361324310303e-02 1.169262230396270752e-01 1.024663597345352173e-01 -1.221289485692977905e-01 7.818979024887084961e-02 -2.257187068462371826e-01 -1.574947088956832886e-01 1.375612914562225342e-01 1.349201202392578125e-01 1.488186568021774292e-01 1.074036136269569397e-01 -2.391871362924575806e-01 1.217484623193740845e-01 1.216383650898933411e-01 -9.354452043771743774e-02 -3.236962854862213135e-01 6.212613661773502827e-04
-1.823110431432723999e-01 -2.140789479017257690e-01 1.630769968032836914e-01 1.935295760631561279e-02 4.009376838803291321e-02 2.504989206790924072e-01 -4.098087921738624573e-02 7.510119676589965820e-02 -2.088172733783721924e-02 1.359209418296813965e-01 2.797140479087829590e-01 -4.975647926330566406e-01 5.461738258600234985e-02 -1.271006613969802856e-01 4.279536753892898560e-02 -8.023755997419357300e-02 -9.225742518901824951e-02 -1.547100245952606201e-01 -2.154035866260528564e-02 2.691256105899810791e-01 -1.402353942394256592e-01 -6.670045852661132812e-02 1.486359536647796631e-01 2.530432045459747314e-01 -8.044849336147308350e-02 -4.539711028337478638e-02 -8.182290196418762207e-02 -4.652544483542442322e-02 1.833660751581192017e-01 -1.441298574209213257e-01 -3.650781214237213135e-01 1.717860996723175049e-01
-2.170749381184577942e-02 -2.260688692331314087e-01 9.367109090089797974e-02 6.227602809667587280e-02 1.448157429695129395e-01 2.169018983840942383e-01 -6.390136480331420898e-02 2.280331403017044067e-01 3.148978650569915771e-01 -9.241129271686077118e-03 1.685675531625747681e-01 -3.241490423679351807e-01 3.900316730141639709e-02 -4.355360269546508789e-01 1.958587951958179474e-02 4.535542055964469910e-02 1.981813274323940277e-02 -1.165271103382110596e-01 2.415777742862701416e-01 6.348300725221633911e-02 -2.122824452817440033e-02 -3.872700929641723633e-01 -2.353365570306777954e-01 1.128767207264900208e-01 2.022903412580490112e-01 5.458462610840797424e-02 2.390474826097488403e-02 -1.050931960344314575e-01 8.772858232259750366e-02 -4.181269928812980652e-02 -6.032231077551841736e-02 1.475349217653274536e-01
-2.076179832220077515e-01 -2.679524756968021393e-02 1.771575808525085449e-01 1.452026516199111938e-01 6.665128469467163086e-02 2.187804877758026123e-01 -1.935207992792129517e-01 -1.294107083231210709e-02 2.211210727691650391e-01 -1.293837726116180420e-01 9.268279373645782471e-02 -2.487687915563583374e-01 -3.989607095718383789e-02 5.311592668294906616e-02 1.074949726462364197e-01 -2.184585183858871460e-01 1.446413695812225342e-01 -1.232725828886032104e-01 -6.098101381212472916e-03 -1.711844950914382935e-01 -2.595291733741760254e-01 -3.269396424293518066e-01 -3.991741836071014404e-01 1.734554022550582886e-01 6.750848889350891113e-02 7.468662410974502563e-02 1.803110353648662567e-02 1.023783907294273376e-01 -1.129225119948387146e-01 3.006071746349334717e-01 -5.315639823675155640e-02 2.407613098621368408e-01
-2.453895807266235352e-01 1.000482290983200073e-01 1.384388357400894165e-01 1.901779696345329285e-02 5.164397358894348145e-01 -6.117746606469154358e-02 8.064186573028564453e-02 -2.854532003402709961e-01 3.106512129306793213e-03 -4.148156195878982544e-02 1.346570402383804321e-01 -2.916559278964996338e-01 2.228604443371295929e-02 -6.546000391244888306e-02 2.459567338228225708e-01 8.806461095809936523e-02 1.275807470083236694e-01 -1.749803870916366577e-01 -8.916698396205902100e-02 6.806302070617675781e-02 -8.599089086055755615e-02 -1.143312081694602966e-01 -2.726727128028869629e-01 9.159346669912338257e-02 2.120162695646286011e-01 -9.445345401763916016e-02 1.104363873600959778e-01 4.169663414359092712e-02 -1.802084781229496002e-02 9.387897700071334839e-02 -2.021805793046951294e-01 -3.055220842361450195e-01
-3.608306944370269775e-01 -1.288421899080276489e-01 -2.616606056690216064e-01 -2.524588629603385925e-02 7.572390139102935791e-02 3.448103321716189384e-03 -4.530569911003112793e-02 1.813599616289138794e-01 -3.011606819927692413e-02 9.250108152627944946e-02 1.696246266365051270e-01 -3.023746609687805176e-01 3.409839421510696411e-02 -6.768128275871276855e-02 1.803232431411743164e-01 -1.731846928596496582e-01 1.527223587036132812e-01 2.231533080339431763e-01 2.679674923419952393e-01 3.636591508984565735e-02 -1.420648768544197083e-02 7.556229829788208008e-02 5.017744749784469604e-02 1.701544523239135742e-01 1.565762758255004883e-01 -2.185248136520385742e-01 4.360629618167877197e-02 1.020400524139404297e-01 -1.591285765171051025e-01 -2.886925637722015381e-01 -3.262816071510314941e-01 2.492943704128265381e-01
-2.959201931953430176e-01 -2.213724404573440552e-01 -5.308688268996775150e-04 -1.061673015356063843e-01 8.775631338357925415e-02 -3.000750206410884857e-02 1.994351595640182495e-01 9.718413650989532471e-02 1.060224175453186035e-01 -1.410112679004669189e-01 1.978269591927528381e-02 -1.590954661369323730e-01 -1.861808449029922485e-02 -1.858345121145248413e-01 3.731064200401306152e-01 -1.575484722852706909e-01 1.300282031297683716e-01 -2.623238228261470795e-02 2.127785384654998779e-01 1.014492437243461609e-01 -1.548093706369400024e-01 -2.351595461368560791e-01 -1.753079295158386230e-01 -6.263620406389236450e-02 1.682274788618087769e-01 -1.463183611631393433e-01 1.503416150808334351e-01 -2.419272065162658691e-02 1.026147678494453430e-01 -2.421257048845291138e-01 -4.568117558956146240e-01 -2.794499322772026062e-02
-2.361444085836410522e-01 -2.407269738614559174e-02 2.293768376111984253e-01 -1.922976374626159668e-01 -1.510528177022933960e-01 4.052680358290672302e-02 -3.535454869270324707e-01 -3.750666081905364990e-01 1.052292883396148682e-01 1.097011715173721313e-01 7.184080779552459717e-02 -1.307495385408401489e-01 4.225804209709167480e-01 -8.096282929182052612e-02 1.231367439031600952e-01 -1.725469529628753662e-01 8.939267694950103760e-02 -2.716734446585178375e-02 1.571144014596939087e-01 7.906113751232624054e-03 -2.684702575206756592e-01 -2.291186749935150146e-01 -6.904347985982894897e-02 6.042617373168468475e-03 9.840285778045654297e-02 -2.122393101453781128e-01 -1.275997050106525421e-02 -1.880736351013183594e-01 -2.462227456271648407e-02 1.168248131871223450e-01 -1.036755293607711792e-01 -1.019271984696388245e-01
-4.152159094810485840e-01 -5.275080353021621704e-02 1.414896249771118164e-01 5.477746948599815369e-02 1.256553642451763153e-02 -2.063367888331413269e-02 1.396444141864776611e-01 -1.797501295804977417e-01 1.303555537015199661e-02 1.196931898593902588e-01 2.405198067426681519e-01 -1.040757596492767334e-01 -2.578707337379455566e-01 -2.484315335750579834e-01 1.312909089028835297e-02 -1.342749893665313721e-01 6.838960200548171997e-02 -2.632564306259155273e-01 2.158879339694976807e-01 1.518674287945032120e-02 -1.205958947539329529e-01 -2.036519646644592285e-01 5.378933623433113098e-03 7.145975530147552490e-02 1.218891739845275879e-01 -4.767781198024749756e-01 -6.547398120164871216e-02 4.991345480084419250e-02 -8.785920590162277222e-02 2.475412189960479736e-01 -7.717975229024887085e-02 -1.180077567696571350e-01
-2.137009650468826294e-01 1.270866841077804565e-01 -9.478884935379028320e-02 1.265060305595397949e-01 -1.708507388830184937e-01 -3.186502754688262939e-01 -6.760359555482864380e-02 1.443930864334106445e-01 9.353536367416381836e-02 8.912540972232818604e-02 4.223384559154510498e-01 -2.570427358150482178e-01 1.434930860996246338e-01 3.055955171585083008e-01 3.646182715892791748e-01 1.357639729976654053e-01 -4.904543608427047729e-02 -1.515416055917739868e-01 -4.796059057116508484e-02 4.751159995794296265e-02 -5.215445160865783691e-02 -2.578207254409790039e-01 -5.279493704438209534e-02 1.953150629997253418e-01 -6.640943232923746109e-03 -1.481519341468811035e-01 1.145859360694885254e-01 -1.321904361248016357e-01 -1.176202073693275452e-01 -6.507147103548049927e-02 -1.145306229591369629e-01 -8.195259422063827515e-02
-5.131942629814147949e-01 2.812265790998935699e-02 1.447127461433410645e-01 2.175492793321609497e-01 9.561108797788619995e-02 -2.690948359668254852e-02 -1.377612501382827759e-01 2.600968182086944580e-01 4.540644213557243347e-02 4.722302779555320740e-02 2.598427534103393555e-01 8.474622666835784912e-02 1.337274909019470215e-01 -3.544015586376190186e-01 -8.494429290294647217e-02 -1.906797736883163452e-01 2.138483524322509766e-01 -3.237176686525344849e-02 8.634353429079055786e-02 2.307252287864685059e-01 -2.056326568126678467e-01 8.087533712387084961e-02 -2.319757640361785889e-01 6.981194019317626953e-02 -2.284729667007923126e-02 2.703485079109668732e-02 -1.462846547365188599e-01 1.169042661786079407e-01 -1.429092735052108765e-01 -1.213815584778785706e-01 -1.027616485953330994e-02 -1.358897984027862549e-01
-5.131090879440307617e-01 -1.919713467359542847e-01 -1.619788408279418945e-01 -1.500178314745426178e-02 -1.692958176136016846e-01 -1.323199421167373657e-01 -2.827174067497253418e-01 -4.202811047434806824e-02 1.037557199597358704e-01 -1.725034564733505249e-01 -7.930763997137546539e-03 -1.665769964456558228e-01 1.018483117222785950e-01 -8.852051198482513428e-02 -8.662512898445129395e-02 -2.136762738227844238e-01 -8.577124029397964478e-02 -2.190029770135879517e-01 -1.623174846172332764e-01 -1.801180839538574219e-01 9.453171491622924805e-02 -3.811087906360626221e-01 -2.097209990024566650e-01 5.439821630716323853e-02 1.620970368385314941e-01 -9.375479817390441895e-02 -1.438704691827297211e-02 7.192925363779067993e-02 -1.024980619549751282e-01 9.922938793897628784e-02 7.786864042282104492e-02 -1.540844589471817017e-01
-4.254729449748992920e-01 -7.427969574928283691e-02 1.206812933087348938e-01 3.000999689102172852e-01 -2.531848251819610596e-01 3.196136280894279480e-02 -5.778595805168151855e-02 -1.223195940256118774e-01 3.862320631742477417e-02 3.528125956654548645e-02 4.335208982229232788e-02 -2.537422478199005127e-01 4.351596236228942871e-01 -3.313901647925376892e-02 3.041572570800781250e-01 -1.398885399103164673e-01 -1.931946873664855957e-01 -3.401901572942733765e-02 -1.614995598793029785e-01 -4.251338168978691101e-02 6.117505952715873718e-02 -5.301408842206001282e-02 1.725027561187744141e-01 1.492124944925308228e-01 2.181514650583267212e-01 4.757799953222274780e-02 2.052329480648040771e-02 1.098420619964599609e-01 -7.592103630304336548e-02 -1.955687552690505981e-01 1.154912486672401428e-01 -9.605906903743743896e-02
-4.744006693363189697e-01 2.269310057163238525e-01 1.802929043769836426e-01 -2.961472570896148682e-01 3.366200998425483704e-02 8.628483116626739502e-02 -5.723164603114128113e-02 7.690799981355667114e-02 3.588851988315582275e-01 1.137677654623985291e-01 9.255310893058776855e-02 -1.361772865056991577e-01 1.311398744583129883e-01 -1.382289379835128784e-01 -6.512525677680969238e-02 1.076037213206291199e-01 1.478998810052871704e-01 -1.467879265546798706e-01 -8.381384611129760742e-02 9.981305897235870361e-02 -2.194276005029678345e-01 -1.163049638271331787e-01 -2.314721941947937012e-01 1.414515674114227295e-01 -3.416967391967773438e-02 -1.834495961666107178e-01 -1.024155505001544952e-02 1.154902651906013489e-01 -7.899773120880126953e-02 5.181401968002319336e-02 -3.129749000072479248e-01 1.169518753886222839e-01
-1.824619472026824951e-01 -1.657008193433284760e-02 -2.549691312015056610e-02 3.908438235521316528e-02 8.108214288949966431e-02 -2.673320472240447998e-01 -1.985992044210433960e-01 -1.289005130529403687e-01 4.276029393076896667e-02 -8.938194811344146729e-02 1.528661102056503296e-01 -1.791967302560806274e-01 9.568881988525390625e-02 -7.364908605813980103e-02 -2.220415882766246796e-02 -1.418954879045486450e-01 8.608734607696533203e-02 -4.433425888419151306e-02 -2.517779171466827393e-01 8.497681468725204468e-02 -3.016576170921325684e-01 -2.915855348110198975e-01 7.674315571784973145e-02 4.055690467357635498e-01 2.752993702888488770e-01 2.629487514495849609e-01 -5.703001469373703003e-02 -2.307899594306945801e-01 2.281325608491897583e-01 1.762093231081962585e-02 -2.181951552629470825e-01 4.307647421956062317e-02
-3.108355402946472168e-02 -2.109861671924591064e-01 -8.976125717163085938e-02 1.853559464216232300e-01 1.024833843111991882e-01 1.068941433914005756e-03 -6.849278509616851807e-02 -1.647282391786575317e-01 3.193340897560119629e-01 -8.368801325559616089e-02 3.291067779064178467e-01 -2.259569168090820312e-01 2.550408244132995605e-01 -1.862792372703552246e-01 1.284812390804290771e-01 -3.478734791278839111e-01 -1.472428739070892334e-01 -4.365603253245353699e-02 -1.475010365247726440e-01 -1.045325621962547302e-01 -9.123639017343521118e-02 -1.874729096889495850e-01 -1.107486635446548462e-01 3.385459184646606445e-01 1.392708439379930496e-02 -2.545711994171142578e-01 -6.598328053951263428e-02 7.270367443561553955e-02 -9.611073136329650879e-02 -7.362753897905349731e-02 -2.558726258575916290e-02 -2.181452363729476929e-01
-1.151936203241348267e-01 5.125817283987998962e-02 2.421189397573471069e-01 6.804686039686203003e-02 -3.538678959012031555e-02 7.608465105295181274e-02 -5.371451377868652344e-03 1.269906014204025269e-01 9.851802885532379150e-02 1.892129704356193542e-02 4.882153868675231934e-01 -2.217451632022857666e-01 7.581730186939239502e-02 -2.064895480871200562e-01 1.575902253389358521e-01 -9.364656358957290649e-02 -1.812113225460052490e-01 -3.747250884771347046e-02 -2.258466035127639771e-01 1.830610483884811401e-01 -5.727397650480270386e-02 -2.998491525650024414e-01 6.596913188695907593e-02 9.457281231880187988e-02 6.787278503179550171e-02 -2.132211923599243164e-01 4.430823028087615967e-02 3.085467815399169922e-01 2.860576808452606201e-01 -9.622967243194580078e-02 -2.334633171558380127e-01 1.024210359901189804e-03
-3.582231104373931885e-01 -2.208161056041717529e-01 1.278759092092514038e-01 -1.332672387361526489e-01 8.081123232841491699e-02 8.678865432739257812e-02 1.351520717144012451e-01 -2.548093199729919434e-01 1.116485297679901123e-01 2.091937512159347534e-01 1.561693400144577026e-01 -1.098546385765075684e-01 1.938384473323822021e-01 -1.205886527895927429e-01 4.363745078444480896e-02 -4.033926874399185181e-02 1.802034527063369751e-01 -1.080465018749237061e-01 1.726816892623901367e-01 6.643161177635192871e-02 -6.940548121929168701e-02 -2.246578186750411987e-01 -1.403709128499031067e-02 1.052909940481185913e-01 2.544313073158264160e-01 -3.366676270961761475e-01 -9.606418013572692871e-02 1.496459990739822388e-01 -2.440313696861267090e-01 -1.281058229506015778e-02 1.755625754594802856e-01 -3.130903244018554688e-01
-3.741114139556884766e-01 -2.674477100372314453e-01 2.226498723030090332e-01 3.369281291961669922e-01 9.218107908964157104e-02 -1.902303248643875122e-01 -2.702000439167022705e-01 -6.875949352979660034e-02 3.533631190657615662e-02 1.104430947452783585e-02 7.478581368923187256e-02 -3.444961309432983398e-01 -1.327634006738662720e-01 -1.273634750396013260e-02 -6.250702589750289917e-02 2.822084128856658936e-01 2.986368834972381592e-01 -2.748900055885314941e-01 -1.607268676161766052e-02 5.873892828822135925e-02 -3.623282909393310547e-02 1.110766604542732239e-01 -1.661238521337509155e-01 7.021387666463851929e-02 1.628166288137435913e-01 -8.710936643183231354e-03 6.242347415536642075e-03 -3.031492792069911957e-02 -6.983128841966390610e-03 -4.254401847720146179e-02 -1.477559208869934082e-01 -1.007519066333770752e-01
-3.730762302875518799e-01 -1.463934034109115601e-01 1.539390385150909424e-01 8.020040392875671387e-02 1.887998133897781372e-01 7.712567597627639771e-02 6.090407446026802063e-02 4.601370170712471008e-02 8.550561219453811646e-02 2.227549403905868530e-01 1.210329756140708923e-01 -2.706188261508941650e-01 1.583189964294433594e-01 -9.871784597635269165e-02 -5.652314866892993450e-04 7.288759201765060425e-02 -1.392892748117446899e-01 -1.173957437276840210e-01 1.356983035802841187e-01 1.751720458269119263e-01 -1.740602999925613403e-01 -3.553666770458221436e-01 2.400037348270416260e-01 2.606636285781860352e-01 -1.427580509334802628e-02 3.496422767639160156e-01 -3.955655917525291443e-02 2.274383008480072021e-01 1.262674033641815186e-01 -4.496395960450172424e-02 -2.042456530034542084e-02 1.354804039001464844e-01
-2.093052268028259277e-01 -4.035049974918365479e-01 2.015612274408340454e-01 1.062615886330604553e-01 1.109568923711776733e-01 1.134118810296058655e-01 -4.121199995279312134e-02 -2.562087774276733398e-01 -1.228252351284027100e-01 6.079890578985214233e-02 4.149975478649139404e-01 -3.404001146554946899e-02 -1.064348742365837097e-01 7.545226812362670898e-02 -3.451333567500114441e-02 -1.847482621669769287e-01 9.198211133480072021e-02 8.727867901325225830e-02 1.350392252206802368e-01 -7.449095696210861206e-02 -2.189588099718093872e-01 -1.396908164024353027e-01 4.898293688893318176e-02 3.020488917827606201e-01 2.347338199615478516e-01 -3.208295404911041260e-01 5.836069583892822266e-02 -9.648672491312026978e-02 -2.499016560614109039e-02 -5.154694244265556335e-02 1.659487038850784302e-01 -4.373761638998985291e-02
-4.048353135585784912e-01 -3.492090106010437012e-01 4.125792998820543289e-03 2.571110427379608154e-01 -1.726603209972381592e-01 -1.154410466551780701e-01 -1.035073325037956238e-01 1.915325224399566650e-01 7.051126658916473389e-02 7.483815401792526245e-02 1.664292216300964355e-01 -1.810767501592636108e-01 -3.809583559632301331e-02 -2.395917624235153198e-01 6.878896057605743408e-02 1.374130845069885254e-01 -1.780087128281593323e-02 -1.412726752460002899e-02 -8.551751822233200073e-02 -1.125940456986427307e-01 -4.429808259010314941e-02 -3.780751302838325500e-02 -2.380979806184768677e-02 2.086005508899688721e-01 -2.217761240899562836e-02 1.916781440377235413e-02 -1.279019415378570557e-01 -9.851862490177154541e-02 4.518391489982604980e-01 -1.687113642692565918e-01 -1.087288260459899902e-01 -2.542120516300201416e-01
-1.926977187395095825e-01 -2.277105748653411865e-01 2.152207493782043457e-01 4.325731843709945679e-02 2.423656405881047249e-03 7.427316904067993164e-02 -3.379399180412292480e-01 -1.309797316789627075e-01 -1.370339468121528625e-02 -1.634994745254516602e-01 2.281432747840881348e-01 -1.700379997491836548e-01 -1.631788015365600586e-01 -1.679879724979400635e-01 3.430296480655670166e-01 -2.832158803939819336e-01 2.606998085975646973e-01 -1.620579808950424194e-01 -2.596203386783599854e-01 2.304531484842300415e-01 -1.589776575565338135e-01 -8.716863393783569336e-02 -7.132824510335922241e-02 -5.867149680852890015e-02 1.395575255155563354e-01 -1.416567564010620117e-01 3.896427527070045471e-02 -1.263080388307571411e-01 -1.598528958857059479e-02 9.980747103691101074e-02 -1.666978150606155396e-01 -1.190456226468086243e-01
-4.031962156295776367e-01 -1.644271463155746460e-01 2.966033518314361572e-01 -7.509907335042953491e-02 1.313957720994949341e-01 -4.247310012578964233e-02 -1.588619053363800049e-01 9.361513704061508179e-02 -1.123914718627929688e-01 -4.152085632085800171e-03 1.046384200453758240e-01 -1.449765563011169434e-01 -1.090080067515373230e-01 -1.349177062511444092e-01 2.906009852886199951e-01 4.693799838423728943e-02 6.137879192829132080e-02 3.820793703198432922e-02 -5.836042016744613647e-02 1.292021721601486206e-01 -2.025304920971393585e-02 3.603871539235115051e-02 2.967402040958404541e-01 2.799608111381530762e-01 3.325159251689910889e-01 -1.654615551233291626e-01 -8.850993961095809937e-02 1.053341105580329895e-01 -3.851348161697387695e-02 -3.846605494618415833e-02 -3.614295423030853271e-01 1.357319951057434082e-01
-3.474601209163665771e-01 -2.742949128150939941e-01 2.097438275814056396e-01 -1.862951964139938354e-01 1.155542507767677307e-01 -8.316978812217712402e-02 1.411312222480773926e-01 -2.845806777477264404e-01 9.312379360198974609e-02 8.737552911043167114e-02 3.736146911978721619e-02 -1.808439046144485474e-01 2.522086203098297119e-01 -5.182943120598793030e-02 6.154977530241012573e-02 -1.765605360269546509e-01 1.157023534178733826e-01 5.567721650004386902e-02 1.125983670353889465e-01 8.300340175628662109e-02 -2.523708343505859375e-01 -1.034291759133338928e-01 -1.741308122873306274e-01 1.369792670011520386e-01 1.648757457733154297e-01 -3.588081598281860352e-01 -4.682207480072975159e-02 -1.007119044661521912e-01 -1.416711509227752686e-01 -9.755443036556243896e-02 2.710492908954620361e-01 -1.471422165632247925e-01
-1.092613711953163147e-01 1.552834957838058472e-01 -2.352239936590194702e-01 1.230084002017974854e-01 -1.128544881939888000e-01 3.711152076721191406e-02 -1.925414204597473145e-01 -1.113973110914230347e-01 -8.998153358697891235e-02 5.202469229698181152e-02 2.013281136751174927e-01 -2.851876616477966309e-01 1.042683422565460205e-01 -2.194904386997222900e-01 1.330631822347640991e-01 3.759555146098136902e-02 -1.178438365459442139e-01 3.177092224359512329e-02 -9.632387757301330566e-02 -8.160229027271270752e-02 -1.265765577554702759e-01 -5.250360369682312012e-01 2.643277123570442200e-02 2.085825428366661072e-03 9.851896762847900391e-02 -1.377451270818710327e-01 -4.363457262516021729e-01 -2.022549696266651154e-02 -1.496616452932357788e-01 -2.196155935525894165e-01 -3.611555695533752441e-02 -6.644836068153381348e-02
-3.951026201248168945e-01 -1.036665067076683044e-01 -5.655641481280326843e-02 -3.759025037288665771e-02 1.119964197278022766e-01 -8.222486078739166260e-02 -9.491710364818572998e-02 2.296022623777389526e-01 -7.843939214944839478e-02 -1.338066905736923218e-01 2.883072197437286377e-01 -1.963650882244110107e-01 -1.189985051751136780e-01 6.545393168926239014e-02 1.050162985920906067e-01 -4.893697798252105713e-02 -4.040907695889472961e-02 -3.483989536762237549e-01 -3.885685503482818604e-01 6.367699056863784790e-02 -1.801278144121170044e-01 -1.630017012357711792e-01 1.035561226308345795e-02 5.657652765512466431e-02 1.330338716506958008e-01 -1.986564248800277710e-01 -5.529639124870300293e-02 2.702547609806060791e-01 2.862040698528289795e-01 -8.952491916716098785e-03 -1.091073229908943176e-01 -4.863804951310157776e-02
-1.631146222352981567e-01 -3.626038134098052979e-01 2.251432985067367554e-01 -8.875074237585067749e-02 5.939062684774398804e-03 9.594447910785675049e-02 -3.494359850883483887e-01 -2.292301058769226074e-01 1.873966902494430542e-01 -2.145692892372608185e-02 3.696271181106567383e-01 -1.595303416252136230e-01 1.308661997318267822e-01 -8.779365569353103638e-03 2.615749277174472809e-02 7.058522105216979980e-02 1.562327705323696136e-02 -1.067932043224573135e-02 -1.010208651423454285e-01 -2.668972313404083252e-02 -1.994159519672393799e-01 -1.255044043064117432e-01 4.211755841970443726e-02 -4.988942667841911316e-02 3.595446646213531494e-01 -2.553282864391803741e-02 -2.648820877075195312e-01 1.919896006584167480e-01 1.330556999891996384e-02 2.178249806165695190e-01 -1.138509064912796021e-02 -1.522301435470581055e-01
-4.464748203754425049e-01 8.263354748487472534e-02 -2.069150060415267944e-01 1.819730401039123535e-01 -3.610337153077125549e-02 7.469695992767810822e-03 -1.543122716248035431e-02 5.869792029261589050e-02 1.897642612457275391e-01 1.806330978870391846e-01 4.177265465259552002e-01 -1.000379472970962524e-01 4.991337284445762634e-02 -4.554826766252517700e-02 6.752515584230422974e-02 -4.114102199673652649e-02 -1.675194799900054932e-01 -1.623451858758926392e-01 2.071051895618438721e-01 7.204150781035423279e-03 -1.261993348598480225e-01 -1.495953202247619629e-01 -1.427292264997959137e-02 -1.452924013137817383e-01 2.029201835393905640e-01 -1.570331752300262451e-01 -1.205532997846603394e-01 -3.961302936077117920e-01 2.374553866684436798e-02 3.042826987802982330e-02 -1.766520291566848755e-01 -1.481054276227951050e-01
-3.988075554370880127e-01 1.915066838264465332e-01 -1.481188684701919556e-01 2.375454306602478027e-01 9.973492473363876343e-03 -1.850304454565048218e-01 -4.110706970095634460e-02 -1.489821472205221653e-03 2.190313935279846191e-01 4.613154008984565735e-02 2.777346074581146240e-01 -1.191705614328384399e-01 -1.051450893282890320e-01 -2.715957462787628174e-01 6.729427725076675415e-02 2.022017911076545715e-02 -3.875257074832916260e-02 2.361753731966018677e-01 -3.911262378096580505e-02 -2.669366821646690369e-02 -9.389507770538330078e-02 -2.650184333324432373e-01 -5.908047035336494446e-02 2.070126086473464966e-01 1.519018411636352539e-01 -3.290706276893615723e-01 -2.485124319791793823e-01 -2.496739327907562256e-01 -8.546319603919982910e-02 7.854854315519332886e-02 -4.094060510396957397e-02 5.620534718036651611e-02
-2.854593396186828613e-01 -2.210664600133895874e-01 -1.330620944499969482e-01 6.032195314764976501e-02 -5.770465731620788574e-02 -1.272126585245132446e-01 -1.889373511075973511e-01 1.691227257251739502e-01 6.920335441827774048e-02 -2.032835036516189575e-02 1.261880341917276382e-02 -1.868184059858322144e-01 1.031555533409118652e-01 1.746910661458969116e-01 6.747598201036453247e-02 -2.080092281103134155e-01 -1.631415337324142456e-01 -1.601573079824447632e-01 1.771952807903289795e-01 1.377154588699340820e-01 -7.656727731227874756e-02 -3.643966615200042725e-01 7.175988703966140747e-02 1.611002832651138306e-01 1.467680633068084717e-01 -1.504103988409042358e-01 -2.615622580051422119e-01 -1.034200340509414673e-01 4.242885708808898926e-01 -3.817845508456230164e-02 -2.138164341449737549e-01 -1.113293170928955078e-01
-2.888475954532623291e-01 -1.421400308609008789e-01 -1.116034910082817078e-01 3.305070800706744194e-03 -1.357469856739044189e-01 -6.022609025239944458e-02 1.265757158398628235e-02 3.406554758548736572e-01 -3.371862694621086121e-02 -7.100791484117507935e-02 4.244371950626373291e-01 -3.398712575435638428e-01 -4.197044298052787781e-02 8.058242499828338623e-02 7.204805314540863037e-02 4.238864779472351074e-02 1.498430781066417694e-02 -4.306512884795665741e-03 1.995478011667728424e-02 -5.174975097179412842e-02 -2.627441883087158203e-01 -3.742224872112274170e-01 -5.057331174612045288e-02 -3.114176727831363678e-02 3.671172773465514183e-03 -2.788947522640228271e-01 -7.301458716392517090e-02 1.295735687017440796e-01 2.547834515571594238e-01 1.601483672857284546e-01 -1.433621048927307129e-01 4.000275954604148865e-02
-3.645758330821990967e-01 -2.605197131633758545e-01 1.198728680610656738e-01 -1.563893258571624756e-02 -1.201415359973907471e-01 -1.820934750139713287e-02 1.090439483523368835e-01 2.559802234172821045e-01 -3.539944440126419067e-02 -1.008174791932106018e-01 1.507381349802017212e-01 -1.877686232328414917e-01 1.527055650949478149e-01 -1.446018069982528687e-01 2.409385144710540771e-01 9.857211261987686157e-03 4.075078666210174561e-01 -4.895118996500968933e-02 2.275491692125797272e-02 -7.547858357429504395e-02 -1.751670986413955688e-02 -3.651554584503173828e-01 1.007731109857559204e-01 -8.177565783262252808e-02 -1.263765096664428711e-01 -1.688506603240966797e-01 -5.460133403539657593e-02 3.587904945015907288e-02 4.644567519426345825e-02 1.929300650954246521e-02 -3.606860935688018799e-01 1.187806501984596252e-01
-5.530603528022766113e-01 -1.516877859830856323e-01 2.185363173484802246e-01 4.303603991866111755e-02 1.475962102413177490e-01 -2.075456380844116211e-01 -1.002471148967742920e-01 6.513744592666625977e-02 4.886391758918762207e-02 1.403310298919677734e-01 1.604290753602981567e-01 -3.595191240310668945e-02 7.929801940917968750e-02 -8.974974602460861206e-02 2.766482830047607422e-01 -2.787380218505859375e-01 4.722878336906433105e-03 8.127054572105407715e-02 -1.620374619960784912e-01 1.205999851226806641e-01 -1.796322762966156006e-01 9.667479991912841797e-02 -1.585142761468887329e-01 -1.462175697088241577e-01 1.627475470304489136e-01 -3.381774127483367920e-01 4.753706976771354675e-03 -1.532601118087768555e-01 -8.124315738677978516e-02 8.809060603380203247e-02 7.633042335510253906e-02 -6.762599945068359375e-02
-2.610852718353271484e-01 -1.946378350257873535e-01 2.114463299512863159e-01 1.565378755331039429e-01 1.879423670470714569e-02 -3.895077109336853027e-02 -1.715090572834014893e-01 -1.670069843530654907e-01 3.641371428966522217e-01 -1.279710829257965088e-01 8.050943166017532349e-02 -3.056640326976776123e-01 -3.328508511185646057e-02 -9.712837636470794678e-02 2.865538299083709717e-01 5.806651338934898376e-02 -9.028687141835689545e-03 2.424395643174648285e-02 -2.254584729671478271e-01 -3.243503570556640625e-01 -5.965472012758255005e-02 -2.138165384531021118e-01 -1.790014952421188354e-01 1.123409420251846313e-01 7.027691602706909180e-02 -1.501877158880233765e-01 -2.420788854360580444e-01 -8.020016551017761230e-02 5.902043357491493225e-02 1.600095182657241821e-01 3.480533137917518616e-02 -2.172070741653442383e-01
-5.062094330787658691e-01 -1.677904874086380005e-01 -5.628082528710365295e-02 2.919798530638217926e-02 -4.489611461758613586e-02 -7.981128990650177002e-02 3.302806988358497620e-02 2.322087734937667847e-01 3.908818587660789490e-02 7.525061815977096558e-02 2.088928967714309692e-01 2.133681625127792358e-02 -1.517471820116043091e-01 -1.966189034283161163e-02 2.698054909706115723e-01 -1.032539010047912598e-01 -1.551940441131591797e-01 -8.474465459585189819e-02 -2.749253511428833008e-01 2.275291383266448975e-01 -2.554661035537719727e-01 -1.151447072625160217e-01 -5.100857466459274292e-02 2.227123975753784180e-01 1.892338991165161133e-01 -9.373006969690322876e-02 -1.695881038904190063e-01 1.993849277496337891e-01 2.325157076120376587e-01 -1.203623786568641663e-01 -1.133825108408927917e-01 -7.854382693767547607e-02
-7.903822511434555054e-02 -1.851198077201843262e-01 4.247782528400421143e-01 1.067353223334066570e-04 2.419766783714294434e-01 -3.322795778512954712e-02 -1.769908815622329712e-01 -1.807654649019241333e-02 1.440293639898300171e-01 1.216662675142288208e-01 2.040352970361709595e-01 -1.598274111747741699e-01 3.860762342810630798e-02 9.565324336290359497e-02 3.352198600769042969e-01 -2.314046621322631836e-01 1.271169781684875488e-01 -1.495807319879531860e-01 -2.074238806962966919e-01 3.361489996314048767e-02 -1.803751289844512939e-01 -1.199690401554107666e-01 4.109105840325355530e-02 3.206413984298706055e-02 1.257690489292144775e-01 -3.257476091384887695e-01 -1.439910680055618286e-01 -1.145258247852325439e-01 -3.455594554543495178e-02 2.677490375936031342e-02 -1.247519925236701965e-01 -3.207330703735351562e-01
-2.437612712383270264e-01 -3.078140318393707275e-01 2.274003177881240845e-01 1.299261450767517090e-01 -3.735919599421322346e-04 4.604866728186607361e-02 -8.672591298818588257e-02 -1.190081536769866943e-01 1.950576603412628174e-01 8.541628718376159668e-02 3.926156461238861084e-01 -3.121725022792816162e-01 1.367826014757156372e-01 6.693069636821746826e-02 1.796000152826309204e-01 -1.192243099212646484e-01 2.308330535888671875e-01 4.251374863088130951e-03 -1.237871870398521423e-01 -1.670374274253845215e-01 2.528489939868450165e-02 3.815305233001708984e-02 -2.297299355268478394e-02 -5.020149424672126770e-02 3.675248026847839355e-01 -1.614911705255508423e-01 -2.822726666927337646e-01 -9.247000515460968018e-02 8.669436722993850708e-02 6.172824185341596603e-03 -2.983838692307472229e-02 -1.653352826833724976e-01
-3.584755063056945801e-01 1.400031149387359619e-01 1.238096132874488831e-01 1.284010261297225952e-01 9.707816690206527710e-02 -7.542401552200317383e-02 -1.886978894472122192e-01 -8.504769206047058105e-02 6.324120610952377319e-02 -1.031753420829772949e-02 -1.750870794057846069e-01 -1.927400231361389160e-01 5.738310515880584717e-02 -2.079948484897613525e-01 1.826431900262832642e-01 -3.228695392608642578e-01 5.222946777939796448e-02 -1.209068000316619873e-01 5.650840699672698975e-02 2.729055099189281464e-02 2.219741046428680420e-01 -1.152285262942314148e-01 1.079961210489273071e-01 -3.535730391740798950e-02 4.163935482501983643e-01 -1.024147421121597290e-01 5.759929772466421127e-03 -2.843066491186618805e-02 -1.180684491991996765e-01 4.389911517500877380e-02 -4.467185437679290771e-01 -9.576774388551712036e-02
-1.899247169494628906e-01 -3.280533477663993835e-02 1.403391063213348389e-01 2.404195517301559448e-01 2.187260240316390991e-01 -1.870014965534210205e-01 -1.612926870584487915e-01 -1.933066695928573608e-01 1.586957424879074097e-01 -1.532256752252578735e-01 1.082330942153930664e-01 -2.122526913881301880e-01 -5.351561307907104492e-02 -1.009115204215049744e-01 2.186236828565597534e-01 -1.988460868597030640e-02 1.444118320941925049e-01 -1.504569947719573975e-01 -7.867487147450447083e-03 3.005529046058654785e-01 -1.043533831834793091e-01 3.750409930944442749e-02 -8.667038381099700928e-02 9.914417564868927002e-02 3.349596261978149414e-01 -2.598260045051574707e-01 9.845338016748428345e-02 1.538378596305847168e-01 2.794125378131866455e-01 1.820232719182968140e-01 -1.751010864973068237e-01 2.324671596288681030e-01
-2.071514278650283813e-01 -1.973592340946197510e-01 1.840099394321441650e-01 -3.788895905017852783e-03 2.933510243892669678e-01 -6.037342175841331482e-02 1.207490917295217514e-02 8.908159285783767700e-02 1.416124403476715088e-01 -1.550258547067642212e-01 3.954470753669738770e-01 -2.621473371982574463e-01 -1.915423870086669922e-01 -1.713497340679168701e-01 -1.216580420732498169e-01 1.876350939273834229e-01 3.672704473137855530e-02 3.052085936069488525e-01 1.434722095727920532e-01 -1.990878721699118614e-03 -1.876289546489715576e-01 -1.757942736148834229e-01 -7.717314362525939941e-02 9.873314201831817627e-02 1.936909407377243042e-01 1.632015705108642578e-01 -3.564757481217384338e-02 6.105100363492965698e-02 -1.114930808544158936e-01 -2.720059640705585480e-02 -2.646248936653137207e-01 -2.280163019895553589e-01
-6.745940446853637695e-02 -1.277512460947036743e-01 3.558939397335052490e-01 -1.183544769883155823e-01 7.147201895713806152e-02 6.858742982149124146e-02 -2.396976053714752197e-01 -2.611903250217437744e-01 1.100091189146041870e-01 1.383127123117446899e-01 2.765412926673889160e-01 -2.457149624824523926e-01 2.478079795837402344e-01 1.407070085406303406e-03 1.552858203649520874e-01 -1.269486546516418457e-01 1.789123415946960449e-01 7.855887711048126221e-02 -2.048051208257675171e-01 2.291303575038909912e-01 -2.921891212463378906e-02 -1.821534186601638794e-01 -4.366697743535041809e-02 1.505497395992279053e-01 1.273438241332769394e-02 -1.097307875752449036e-01 -2.638940513134002686e-01 1.171548366546630859e-01 9.796939045190811157e-02 6.377898901700973511e-02 -3.536657094955444336e-01 -8.776564151048660278e-02
-2.635892033576965332e-01 2.200038880109786987e-01 -1.282149255275726318e-01 4.109788313508033752e-02 5.128290653228759766e-01 4.566025733947753906e-02 -1.212835833430290222e-01 -1.522677838802337646e-01 -5.117285996675491333e-02 -7.803779840469360352e-02 1.612679958343505859e-01 -1.001642644405364990e-01 1.992788761854171753e-01 -2.360939979553222656e-01 1.700712181627750397e-02 -2.045177668333053589e-01 1.249509900808334351e-01 -1.849555522203445435e-01 -6.409209966659545898e-02 -3.132568672299385071e-02 -1.499410569667816162e-01 -2.399141341447830200e-01 -1.428085267543792725e-01 4.641949385404586792e-02 1.560438722372055054e-01 -5.717238411307334900e-02 -6.689328700304031372e-02 1.472232211381196976e-02 6.511858105659484863e-02 -1.610489189624786377e-01 -3.116959631443023682e-01 -2.481075972318649292e-01
-2.769184410572052002e-01 -3.058210909366607666e-01 9.406860917806625366e-02 1.331157684326171875e-01 -5.274541210383176804e-03 2.085269838571548462e-01 -1.139518022537231445e-01 1.034159027040004730e-02 2.255048789083957672e-02 1.509551703929901123e-01 3.196604847908020020e-01 -2.851316928863525391e-01 2.357378751039505005e-01 -2.148259431123733521e-01 1.208765134215354919e-01 -1.168745234608650208e-01 1.400568187236785889e-01 -3.960599377751350403e-02 7.678160816431045532e-02 -1.237114891409873962e-02 -3.019027970731258392e-02 4.535780474543571472e-02 2.210929840803146362e-01 2.693371176719665527e-01 -2.953499928116798401e-02 -2.021862268447875977e-01 7.679386530071496964e-03 -1.394844204187393188e-01 -1.896128356456756592e-01 2.572452127933502197e-01 2.600552141666412354e-01 -1.649117171764373779e-01
-2.278813719749450684e-01 -9.959193319082260132e-02 -3.829263523221015930e-02 1.107298731803894043e-01 -7.081664353609085083e-02 -1.258956491947174072e-01 -3.420231044292449951e-01 1.123916357755661011e-02 1.729822158813476562e-01 -1.291985809803009033e-01 2.489464879035949707e-01 -3.541092574596405029e-01 2.466282844543457031e-01 -1.568806320428848267e-01 2.329625934362411499e-01 -2.376119643449783325e-01 -1.771523207426071167e-01 1.238612160086631775e-01 -1.529689282178878784e-01 -1.428471691906452179e-02 2.357060909271240234e-01 -2.642281055450439453e-01 -2.239543795585632324e-01 1.975843757390975952e-01 4.163999482989311218e-02 -7.093703001737594604e-02 -1.019369661808013916e-01 -6.918293982744216919e-02 -1.273009926080703735e-01 1.732544787228107452e-02 1.426798291504383087e-03 -1.815322786569595337e-01
-2.522564530372619629e-01 -2.531617283821105957e-01 -2.352313511073589325e-02 2.454843968152999878e-01 -7.781131193041801453e-03 2.911469936370849609e-01 2.432432956993579865e-03 -1.491408348083496094e-01 -1.808919161558151245e-01 -1.541142538189888000e-02 3.271328508853912354e-01 -2.305299937725067139e-01 -3.001737035810947418e-02 -2.372397333383560181e-01 -5.200335383415222168e-02 -2.165442705154418945e-01 2.325184457004070282e-02 -1.702013760805130005e-01 -1.071652490645647049e-02 1.928379833698272705e-01 -5.086862668395042419e-02 -2.429862469434738159e-01 6.492231041193008423e-02 8.162888884544372559e-02 2.713157236576080322e-01 -1.818761974573135376e-01 -7.450021058320999146e-02 -2.023726999759674072e-01 3.531171381473541260e-02 7.828602939844131470e-02 3.088074028491973877e-01 -9.608691185712814331e-02
-2.191306799650192261e-01 1.324873417615890503e-01 -2.341422885656356812e-01 -2.826989591121673584e-01 1.265122462064027786e-02 9.813342988491058350e-02 -1.306935250759124756e-01 1.342713087797164917e-01 -1.064973473548889160e-01 2.454270236194133759e-02 1.627126485109329224e-01 -2.006654441356658936e-01 5.090963561087846756e-03 -1.590751111507415771e-01 1.008738502860069275e-01 -1.718490123748779297e-01 1.201014518737792969e-01 -1.528592556715011597e-01 -5.248045921325683594e-02 1.305503677576780319e-02 -6.879915297031402588e-02 -2.523559033870697021e-01 7.623158395290374756e-02 1.250062733888626099e-01 1.629140675067901611e-01 -2.705172896385192871e-01 -2.689256668090820312e-01 -1.538687944412231445e-01 -3.405306041240692139e-01 -2.173283994197845459e-01 -3.424148857593536377e-01 -6.584718078374862671e-02
-2.046977579593658447e-01 -3.460441529750823975e-01 -7.592264562845230103e-02 1.849891096353530884e-01 2.966486848890781403e-02 1.940665245056152344e-01 3.731289133429527283e-02 -2.284751832485198975e-01 1.062774583697319031e-01 -4.773377999663352966e-02 3.780345320701599121e-01 -1.504353284835815430e-01 1.979908198118209839e-01 3.651699051260948181e-02 1.095235571265220642e-01 -2.995992600917816162e-01 4.866766184568405151e-02 -5.846393480896949768e-02 -1.374717652797698975e-01 1.035024784505367279e-02 -2.433042675256729126e-01 -1.186705902218818665e-01 4.571037366986274719e-02 7.495294511318206787e-02 -5.988378077745437622e-02 -3.241064846515655518e-01 -1.249210909008979797e-01 4.002451524138450623e-02 1.474130004644393921e-01 -5.238833278417587280e-02 -1.803353615105152130e-02 -3.583447933197021484e-01
-1.862200051546096802e-01 -9.940937906503677368e-02 5.502884089946746826e-02 -5.915914475917816162e-02 -5.016934126615524292e-02 -1.717141866683959961e-01 -9.480968117713928223e-03 -4.934343323111534119e-02 -1.118375584483146667e-01 2.690396904945373535e-01 2.727287411689758301e-01 -2.479870766401290894e-01 1.975589692592620850e-01 -2.418664395809173584e-01 6.933007389307022095e-02 -2.864969670772552490e-01 5.170431360602378845e-02 -7.034447789192199707e-02 2.034633159637451172e-01 2.239757031202316284e-02 -3.931983411312103271e-01 -8.653443306684494019e-02 -2.615934610366821289e-01 -5.625596269965171814e-02 -1.072025578469038010e-02 -3.130660653114318848e-01 2.686128206551074982e-02 -1.140983030200004578e-01 7.674562186002731323e-02 -7.047206908464431763e-02 1.197454705834388733e-01 -2.982107400894165039e-01
-2.546698749065399170e-01 -2.147672623395919800e-01 2.811514735221862793e-01 -1.332381218671798706e-01 -1.222297828644514084e-02 -5.493430048227310181e-02 -9.137558192014694214e-02 -1.527112722396850586e-01 6.008647754788398743e-02 3.142234981060028076e-01 3.938114047050476074e-01 -1.598784476518630981e-01 1.576150357723236084e-01 -1.835457682609558105e-01 -1.527333408594131470e-01 -7.816299051046371460e-02 -2.027650922536849976e-01 -9.298446029424667358e-02 1.222003698348999023e-01 1.428771167993545532e-01 -3.247644603252410889e-01 -1.473083198070526123e-01 -1.458467245101928711e-01 1.258205529302358627e-02 7.269698381423950195e-02 -1.968807578086853027e-01 8.361102640628814697e-02 4.240874946117401123e-02 2.186659723520278931e-02 -1.600889675319194794e-02 1.531721800565719604e-01 -2.750967144966125488e-01
-5.139886736869812012e-01 -2.171550691127777100e-01 8.405899256467819214e-02 -1.244196966290473938e-01 2.487039268016815186e-01 -2.457081824541091919e-01 7.502428442239761353e-02 -3.759925439953804016e-02 6.240031868219375610e-02 -1.168478000909090042e-02 7.003227621316909790e-02 -3.599896430969238281e-01 -5.402713268995285034e-02 1.521625667810440063e-01 -6.579733639955520630e-02 1.473850011825561523e-01 -1.024660021066665649e-01 7.117629051208496094e-02 -1.249120682477951050e-01 4.376057535409927368e-02 -1.133577972650527954e-01 -2.043219804763793945e-01 6.696680188179016113e-02 3.734269440174102783e-01 2.715357393026351929e-02 2.191334366798400879e-01 -5.003068968653678894e-02 4.261876922100782394e-03 -1.240403577685356140e-01 1.192028000950813293e-01 -1.537003964185714722e-01 1.004136949777603149e-01
-1.788241602480411530e-02 -3.674844503402709961e-01 1.080250069499015808e-01 -5.636697635054588318e-02 1.843502223491668701e-01 -1.244163811206817627e-01 -9.751237928867340088e-02 3.077990114688873291e-01 1.473793238401412964e-01 -3.445366024971008301e-01 9.362126141786575317e-02 -3.754058480262756348e-01 6.052011251449584961e-02 -2.854469716548919678e-01 5.361681431531906128e-02 -1.069576665759086609e-01 -1.091773062944412231e-01 -2.709040939807891846e-01 2.456044033169746399e-02 -1.123245880007743835e-01 -1.521190851926803589e-01 -1.909858435392379761e-01 -3.567058220505714417e-02 2.411534637212753296e-01 8.922840654850006104e-02 -1.747183650732040405e-01 -1.199056059122085571e-01 7.337450236082077026e-02 3.808560594916343689e-02 -1.146812736988067627e-01 -8.948984742164611816e-02 -8.980850875377655029e-02
-3.880683779716491699e-01 -1.988756656646728516e-01 -1.527299284934997559e-01 -7.308808108064113185e-06 3.160497248172760010e-01 -3.037774376571178436e-02 -1.589917391538619995e-01 -5.586326867341995239e-02 2.516336143016815186e-01 -4.004750773310661316e-02 1.264726519584655762e-01 -7.638256996870040894e-02 4.863069951534271240e-02 -3.012298643589019775e-01 2.508906461298465729e-02 -3.139541447162628174e-01 1.056768000125885010e-01 -9.320402890443801880e-02 -2.651116549968719482e-01 1.203362941741943359e-01 -8.258711546659469604e-02 -1.301237791776657104e-01 -2.563669681549072266e-01 1.039453819394111633e-01 1.767015755176544189e-01 -1.480411142110824585e-01 3.117592334747314453e-01 6.928686052560806274e-02 4.309759824536740780e-04 -3.872498124837875366e-02 -1.290260255336761475e-01 -8.888101205229759216e-03
-3.736200928688049316e-01 -1.904822438955307007e-01 -9.420774132013320923e-02 1.109010353684425354e-01 -2.377255856990814209e-01 2.327188253402709961e-01 -1.998559832572937012e-01 9.432765841484069824e-02 -7.164356857538223267e-02 1.415064185857772827e-01 1.767638772726058960e-01 -2.465949654579162598e-01 9.921860694885253906e-02 -2.570950984954833984e-01 1.729651540517807007e-01 -2.230894118547439575e-01 -1.184975281357765198e-01 1.826386153697967529e-01 -5.942068994045257568e-02 -1.570786386728286743e-01 -6.008555740118026733e-02 -1.333735138177871704e-01 -1.325338631868362427e-01 3.937003761529922485e-02 3.833964839577674866e-02 -3.868845701217651367e-01 1.360493898391723633e-01 -3.325770795345306396e-02 -1.730470210313796997e-01 -1.753145605325698853e-01 1.240005195140838623e-01 8.752497285604476929e-02
-2.068112939596176147e-01 -3.282161056995391846e-01 -1.603496074676513672e-01 1.673929691314697266e-01 2.011860460042953491e-01 -9.862063080072402954e-02 -3.185888007283210754e-02 -3.142745792865753174e-01 2.923083603382110596e-01 1.423646658658981323e-01 1.695534437894821167e-01 -2.504438757896423340e-01 1.429698914289474487e-01 4.330213647335767746e-03 1.441533565521240234e-01 -2.362270653247833252e-01 3.246897133067250252e-03 -2.973984181880950928e-02 2.818355858325958252e-01 -2.150688767433166504e-01 -3.517515957355499268e-01 1.042513921856880188e-01 5.072022601962089539e-02 -7.720184978097677231e-03 7.564685493707656860e-02 -1.469532102346420288e-01 4.652125388383865356e-02 5.051215365529060364e-02 -2.165708132088184357e-02 1.260351985692977905e-01 -1.981593072414398193e-01 -9.779722429811954498e-03
-3.317970037460327148e-01 -1.966556012630462646e-01 8.304574340581893921e-02 1.263294219970703125e-01 -2.701594233512878418e-01 -1.880539655685424805e-01 -2.888767421245574951e-01 -7.182786613702774048e-02 1.518288850784301758e-01 -1.933787763118743896e-01 2.071606367826461792e-01 -9.105020761489868164e-02 -7.273626979440450668e-03 -1.304537653923034668e-01 1.348189860582351685e-01 -2.012073397636413574e-01 -1.616677194833755493e-01 2.115964516997337341e-02 -2.082166224718093872e-01 -1.554819792509078979e-01 9.122657589614391327e-03 -3.376484215259552002e-01 -1.263946890830993652e-01 6.271004211157560349e-03 2.472604364156723022e-01 -7.044970244169235229e-02 -9.287791699171066284e-02 6.110629066824913025e-02 -2.077128924429416656e-02 1.097689196467399597e-01 1.403164714574813843e-01 -3.304380774497985840e-01
-3.683069348335266113e-01 -5.236034467816352844e-02 -2.135050147771835327e-01 -2.651446498930454254e-02 3.519517183303833008e-01 7.204946130514144897e-02 -1.379947215318679810e-01 2.318708924576640129e-03 6.485886126756668091e-02 -1.286817193031311035e-01 8.315461687743663788e-03 -1.442769765853881836e-01 1.433767080307006836e-01 -1.890075504779815674e-01 1.336882822215557098e-02 -7.375484704971313477e-02 -5.018223449587821960e-02 -8.020545542240142822e-02 1.002119779586791992e-01 1.910193860530853271e-01 -7.538793142884969711e-03 -1.867718547582626343e-01 6.356702186167240143e-03 4.769440293312072754e-01 1.074410751461982727e-01 2.413818091154098511e-01 -1.095341145992279053e-01 3.247713670134544373e-02 3.295649588108062744e-01 -4.969472647644579411e-04 -2.321296632289886475e-01 1.909705810248851776e-02
-1.957432776689529419e-01 -2.144998013973236084e-01 -1.699443161487579346e-02 1.312050074338912964e-01 6.596779823303222656e-02 1.492360979318618774e-01 -9.741237759590148926e-02 -7.131267338991165161e-02 3.556514978408813477e-01 6.810837239027023315e-02 1.319319158792495728e-01 -2.294356524944305420e-01 2.544464468955993652e-01 -2.593448460102081299e-01 2.107288986444473267e-01 -9.113270789384841919e-02 2.028557658195495605e-01 -1.132507342845201492e-02 2.780116349458694458e-02 -1.418085396289825439e-01 -1.186062917113304138e-01 -2.562432587146759033e-01 -2.346931248903274536e-01 8.993908762931823730e-02 2.578517198562622070e-01 2.448747754096984863e-01 -3.077341616153717041e-01 -1.788132637739181519e-01 4.406284075230360031e-03 9.394678473472595215e-02 1.762502267956733704e-02 -6.118793785572052002e-02
-1.844964176416397095e-01 -2.873184084892272949e-01 -1.896005123853683472e-01 -8.465855568647384644e-02 1.056154966354370117e-01 6.794092804193496704e-02 -1.090591326355934143e-01 -1.335590779781341553e-01 1.929785311222076416e-01 -6.232230737805366516e-02 4.286315441131591797e-01 -1.298171579837799072e-01 1.907203942537307739e-01 5.265028774738311768e-02 1.105138435959815979e-01 -1.734929829835891724e-01 1.590959914028644562e-02 -2.478072792291641235e-01 -4.338340088725090027e-02 1.720885485410690308e-01 -1.225462406873703003e-01 1.106848418712615967e-01 -1.126347482204437256e-01 2.706399857997894287e-01 -1.345157772302627563e-01 -2.234673053026199341e-01 -1.738559156656265259e-01 6.890439987182617188e-02 -4.385634139180183411e-02 1.732017397880554199e-01 2.012720704078674316e-02 -3.604680895805358887e-01
-2.393868416547775269e-01 3.873150423169136047e-02 2.171023339033126831e-01 5.333551391959190369e-02 1.377037912607192993e-01 -6.755022704601287842e-02 -2.554984390735626221e-01 2.190954387187957764e-01 -1.476624794304370880e-02 8.947227150201797485e-02 9.236640483140945435e-02 -2.737171053886413574e-01 -3.072307631373405457e-02 4.283407703042030334e-02 2.188871055841445923e-01 -2.459414303302764893e-02 1.100723296403884888e-01 5.211205407977104187e-02 1.443222612142562866e-01 1.540586203336715698e-01 -2.203545272350311279e-01 2.594499289989471436e-02 2.526229321956634521e-01 2.319785654544830322e-01 3.900794386863708496e-01 -2.188514918088912964e-01 1.099343076348304749e-01 2.900934815406799316e-01 -2.074253372848033905e-02 -8.505201339721679688e-02 -2.834470570087432861e-01 2.960801683366298676e-02
-3.845797479152679443e-01 -2.086845040321350098e-01 1.688926368951797485e-01 1.584471389651298523e-02 -2.003917694091796875e-01 -2.612596452236175537e-01 -4.152419418096542358e-02 -2.109262049198150635e-01 2.151464819908142090e-01 -5.907456949353218079e-02 3.508080542087554932e-02 -3.404105901718139648e-01 1.206106916069984436e-01 -1.325378715991973877e-01 2.143133431673049927e-02 -7.782859611324965954e-04 1.526644527912139893e-01 4.839782789349555969e-02 -1.806373000144958496e-01 -4.962775483727455139e-02 -8.033451437950134277e-02 -2.274930328130722046e-01 -3.137943744659423828e-01 2.807715674862265587e-03 6.870572268962860107e-02 4.807362332940101624e-02 -3.734261393547058105e-01 -1.067685410380363464e-01 -1.188565343618392944e-01 1.175426319241523743e-01 5.017368495464324951e-02 -1.411494016647338867e-01
-2.588876783847808838e-01 -1.783579140901565552e-01 -4.040088877081871033e-02 -1.412813365459442139e-01 -6.944354623556137085e-02 5.520413443446159363e-02 2.327121980488300323e-02 -5.661598965525627136e-02 -2.770441770553588867e-01 -5.803685262799263000e-02 1.730282306671142578e-01 -4.168047606945037842e-01 2.010093331336975098e-01 -1.600219607353210449e-01 -5.530759226530790329e-03 -1.104399375617504120e-02 7.682383060455322266e-02 -5.409808084368705750e-02 1.072955727577209473e-01 2.147244662046432495e-01 2.027879506349563599e-01 -2.923655211925506592e-01 3.216969594359397888e-02 1.058112010359764099e-01 7.328815758228302002e-02 2.840404398739337921e-02 -5.382029414176940918e-01 -7.441656291484832764e-02 2.934972569346427917e-02 -3.679118677973747253e-02 4.463404044508934021e-02 -8.450368791818618774e-02
-3.102730810642242432e-01 -2.920564822852611542e-02 2.703302800655364990e-01 1.069959700107574463e-01 1.447360813617706299e-01 -2.628351189196109772e-02 -1.793379485607147217e-01 4.615869373083114624e-02 -7.182171940803527832e-02 1.820415854454040527e-01 7.556863129138946533e-02 -1.118656694889068604e-01 -2.471600845456123352e-02 5.200582742691040039e-02 2.645957469940185547e-01 -4.879036173224449158e-02 7.987447082996368408e-02 2.190140448510646820e-02 6.848116219043731689e-02 1.644292324781417847e-01 -2.348403632640838623e-01 -7.183954864740371704e-02 2.953561246395111084e-01 2.680673897266387939e-01 1.586180925369262695e-01 -2.698092460632324219e-01 -8.798187226057052612e-02 1.684774607419967651e-01 5.888013914227485657e-02 -6.200778484344482422e-02 -4.795103371143341064e-01 -2.955296635627746582e-02
-3.413055241107940674e-01 -6.567223370075225830e-02 6.959570199251174927e-02 -8.321335166692733765e-02 -8.086439222097396851e-02 -3.979020565748214722e-02 -2.085205167531967163e-02 1.427192334085702896e-02 -1.379376975819468498e-03 1.253369897603988647e-01 3.047262430191040039e-01 -3.146564587950706482e-02 -1.524761784821748734e-02 -4.781819283962249756e-01 -8.537743985652923584e-02 -1.391462683677673340e-01 1.180545017123222351e-01 1.279567182064056396e-01 -4.392629489302635193e-02 6.182751432061195374e-02 -2.816739380359649658e-01 -1.450143381953239441e-02 -2.523335814476013184e-01 3.199883103370666504e-01 1.507054921239614487e-02 1.612949534319341183e-03 -2.405211478471755981e-01 -7.986919581890106201e-02 -2.478389889001846313e-01 -1.504767388105392456e-01 -2.297253161668777466e-01 -1.029105558991432190e-01
-1.608269363641738892e-01 -3.953101858496665955e-02 -3.114191293716430664e-01 1.648146808147430420e-01 8.348518610000610352e-02 -3.014998733997344971e-01 3.691093623638153076e-02 9.338267147541046143e-02 -5.120533984154462814e-03 8.925882726907730103e-02 9.356561303138732910e-02 -2.873745858669281006e-01 1.437252461910247803e-01 -3.254863917827606201e-01 2.524853050708770752e-01 -4.130609706044197083e-02 1.552938222885131836e-01 1.607757247984409332e-02 1.482671964913606644e-02 -3.371009230613708496e-01 -1.057721823453903198e-01 -2.164534926414489746e-01 1.031655222177505493e-01 2.961652576923370361e-01 7.977475225925445557e-02 -4.740867018699645996e-02 -1.518298536539077759e-01 1.625984162092208862e-01 1.862909346818923950e-01 7.453504204750061035e-02 -1.660532951354980469e-01 -1.688846796751022339e-01
-3.902056813240051270e-01 1.066862978041172028e-02 7.946201413869857788e-02 -2.077291458845138550e-01 1.138600856065750122e-01 -7.995431870222091675e-02 1.422549933195114136e-01 -2.090850174427032471e-01 -2.730949409306049347e-02 -5.932318419218063354e-02 2.921447455883026123e-01 -1.151780262589454651e-01 -5.469080060720443726e-02 -1.164139583706855774e-01 2.413344681262969971e-01 -1.749500632286071777e-01 -1.614671573042869568e-02 -2.393407225608825684e-01 2.959758639335632324e-01 -1.645686775445938110e-01 -2.592860162258148193e-01 -1.593595147132873535e-01 8.178710937500000000e-03 8.629225939512252808e-02 2.642550468444824219e-01 -2.893435060977935791e-01 -3.347212448716163635e-02 8.507625013589859009e-02 -2.196921110153198242e-01 8.349392563104629517e-02 5.895804613828659058e-02 -1.165746748447418213e-01
-2.280794680118560791e-01 -4.669370502233505249e-02 -1.485935896635055542e-01 9.686768800020217896e-02 4.848477989435195923e-02 2.371802926063537598e-01 7.719577848911285400e-02 -2.256102263927459717e-01 2.437698990106582642e-01 2.126591950654983521e-01 1.704031378030776978e-01 -3.510858714580535889e-01 -7.753255963325500488e-02 -5.051837116479873657e-02 1.837150603532791138e-01 1.626885086297988892e-01 6.445159763097763062e-02 -8.751046657562255859e-02 3.095477260649204254e-02 1.517587453126907349e-01 -9.286379069089889526e-02 -2.714645266532897949e-01 -3.972898423671722412e-01 1.127230823040008545e-01 1.960003823041915894e-01 1.911072991788387299e-02 1.147495433688163757e-01 1.947631686925888062e-01 1.378690004348754883e-01 -4.310504067689180374e-03 -2.612194418907165527e-01 8.565247058868408203e-02
-4.353299736976623535e-01 -2.014649808406829834e-01 2.599191069602966309e-01 7.307045161724090576e-02 1.966261714696884155e-01 -5.836281180381774902e-02 -8.188935928046703339e-03 1.622107923030853271e-01 2.115008085966110229e-01 5.129243363626301289e-04 3.815901279449462891e-01 -1.928835809230804443e-01 -1.713277399539947510e-01 -1.558122783899307251e-01 6.102172657847404480e-02 2.297610491514205933e-01 6.585695780813694000e-03 1.126213148236274719e-01 4.150960221886634827e-02 9.896472841501235962e-02 -2.225111424922943115e-01 -1.068635657429695129e-01 1.302898228168487549e-01 1.201353743672370911e-01 7.117109745740890503e-02 2.268600165843963623e-01 -1.313958019018173218e-01 1.359031498432159424e-01 -2.538948953151702881e-01 -7.340450584888458252e-02 -8.220779150724411011e-02 -7.352190464735031128e-02
2.163710631430149078e-02 -3.262841999530792236e-01 3.134082257747650146e-01 -1.506118178367614746e-01 4.063537716865539551e-02 -7.301384955644607544e-02 -1.436175964772701263e-02 -3.533280454576015472e-03 3.085629642009735107e-02 -1.326609402894973755e-01 2.916855514049530029e-01 -2.604613900184631348e-01 3.437142074108123779e-01 -1.609352678060531616e-01 1.039163917303085327e-01 -1.505453139543533325e-01 -1.999786496162414551e-02 -3.138317763805389404e-01 8.057124912738800049e-02 -1.941143907606601715e-02 -3.299932479858398438e-01 -5.970006436109542847e-02 3.025545179843902588e-02 6.180192157626152039e-02 2.635385990142822266e-01 -2.348361611366271973e-01 -3.301781602203845978e-03 -2.808699198067188263e-02 1.312963068485260010e-01 -3.567401319742202759e-02 1.690684854984283447e-01 -1.433101445436477661e-01
-2.768914699554443359e-01 1.521562878042459488e-02 1.464749276638031006e-01 9.673044085502624512e-02 6.592845171689987183e-02 4.513389244675636292e-02 6.572251766920089722e-02 1.664107739925384521e-01 1.209014654159545898e-01 9.440509974956512451e-02 3.059596419334411621e-01 -2.383629083633422852e-01 8.908210694789886475e-02 -3.822311013936996460e-02 2.527754604816436768e-01 -1.794289499521255493e-01 -1.300796717405319214e-01 -2.684497833251953125e-01 -2.586478888988494873e-01 1.787649691104888916e-01 -7.759852707386016846e-02 -1.819038689136505127e-01 2.104095071554183960e-01 1.505776792764663696e-01 8.505418151617050171e-02 -1.232880279421806335e-01 8.016331121325492859e-03 1.750631630420684814e-01 2.012604176998138428e-01 -2.495761662721633911e-01 -3.500891625881195068e-01 4.525411874055862427e-02
5.674699321389198303e-02 -2.035911530256271362e-01 -8.949617296457290649e-02 4.844518378376960754e-02 3.428944647312164307e-01 -1.450772434473037720e-01 4.446788225322961807e-03 -2.330380827188491821e-01 4.510143399238586426e-01 1.634147465229034424e-01 1.714094281196594238e-01 -2.778584957122802734e-01 2.266918309032917023e-02 -8.829793334007263184e-02 1.725591421127319336e-01 -7.136753946542739868e-02 -9.759695827960968018e-02 -2.360650897026062012e-01 -2.626357041299343109e-02 -8.001171797513961792e-02 -3.245291709899902344e-01 -5.327709391713142395e-02 -1.311706751585006714e-02 1.089147105813026428e-01 2.726334035396575928e-01 -1.066575795412063599e-01 9.889150410890579224e-02 2.070658653974533081e-01 -7.885544002056121826e-02 9.306633472442626953e-02 3.377744928002357483e-02 -1.588122993707656860e-01
-4.953573048114776611e-01 -1.900034248828887939e-01 -6.403388082981109619e-02 -7.569437474012374878e-02 -1.715722978115081787e-01 -1.020379066467285156e-01 1.117849163711071014e-02 1.782574951648712158e-01 1.198876872658729553e-01 1.017075628042221069e-01 9.586516767740249634e-02 -3.197905719280242920e-01 -1.335502881556749344e-02 6.526149809360504150e-02 -3.919298946857452393e-02 -2.205565124750137329e-01 7.617653161287307739e-02 -9.485980868339538574e-02 1.453387886285781860e-01 -1.165204346179962158e-01 -3.364513516426086426e-01 -8.942905068397521973e-02 6.927691400051116943e-02 1.251043230295181274e-01 1.326810121536254883e-01 2.065446786582469940e-02 -2.516738772392272949e-01 2.573570907115936279e-01 2.415211200714111328e-01 1.966740638017654419e-01 -1.016152203083038330e-01 -7.535680662840604782e-03
-2.539147436618804932e-01 -1.616091877222061157e-01 -3.191360458731651306e-02 9.640724956989288330e-02 1.622019261121749878e-01 1.114841029047966003e-01 -9.554557502269744873e-02 3.008285723626613617e-02 1.544893682003021240e-01 1.623148322105407715e-01 3.629955351352691650e-01 -8.513407409191131592e-02 1.222787797451019287e-01 -4.752928763628005981e-02 -1.649132519960403442e-01 -2.997236698865890503e-02 3.299408555030822754e-01 -5.604213848710060120e-02 1.394773423671722412e-01 6.805711239576339722e-02 -9.047959744930267334e-02 4.158231616020202637e-02 -1.097604259848594666e-01 5.373878777027130127e-02 2.364081442356109619e-01 -2.646920382976531982e-01 -8.910884708166122437e-02 -2.384835481643676758e-02 2.129255533218383789e-01 -2.764230370521545410e-01 3.489087894558906555e-02 -4.443309903144836426e-01
-2.232827246189117432e-01 -2.729875743389129639e-01 3.707746267318725586e-01 7.875744253396987915e-02 -9.044262021780014038e-02 3.969110921025276184e-02 -1.515177339315414429e-01 -1.434626281261444092e-01 2.626657187938690186e-01 9.992058388888835907e-03 2.710717916488647461e-01 -2.852928936481475830e-01 8.735879510641098022e-02 -3.117264062166213989e-02 8.523525297641754150e-02 2.200978808104991913e-02 2.158081680536270142e-01 -7.183110713958740234e-02 -2.308127135038375854e-01 -1.860548406839370728e-01 -1.393342483788728714e-02 1.172652374953031540e-02 -1.916354708373546600e-02 1.009636279195547104e-02 3.041189610958099365e-01 -2.391234338283538818e-01 -3.043893277645111084e-01 6.608697772026062012e-02 -2.148079872131347656e-02 8.451095223426818848e-02 1.137242373079061508e-02 -2.085372954607009888e-01
-3.346165418624877930e-01 -1.791314408183097839e-02 -6.239049509167671204e-02 -6.111349537968635559e-02 -2.004873901605606079e-01 7.804286479949951172e-02 -2.316319495439529419e-01 1.163220927119255066e-01 1.404536142945289612e-02 -2.330978214740753174e-01 2.175577431917190552e-01 -2.945966124534606934e-01 -1.695814132690429688e-01 -1.014250963926315308e-01 8.217822015285491943e-02 2.580012679100036621e-01 -5.244537815451622009e-02 -2.014328092336654663e-01 -7.543201744556427002e-02 -5.756754428148269653e-02 -2.798576653003692627e-01 -1.623247116804122925e-01 9.479371458292007446e-02 8.292015641927719116e-02 -1.422484964132308960e-01 -1.715254634618759155e-01 -1.001355350017547607e-01 1.077890694141387939e-01 1.806105971336364746e-01 -2.854247689247131348e-01 -1.696135103702545166e-01 -2.803246676921844482e-01
-2.726589143276214600e-01 -1.316856592893600464e-01 2.276569604873657227e-01 -1.190888658165931702e-01 6.468478590250015259e-02 -9.894468635320663452e-02 -3.921227455139160156e-01 6.456559151411056519e-02 -1.167011559009552002e-01 1.425790488719940186e-01 1.098194196820259094e-01 -2.490695714950561523e-01 -1.583522260189056396e-01 -9.577529132366180420e-02 2.985796034336090088e-01 1.715162098407745361e-01 1.197059899568557739e-01 2.702152132987976074e-01 3.538880124688148499e-02 -4.351629316806793213e-02 1.506584230810403824e-02 -2.287546992301940918e-01 5.592874810099601746e-02 1.372652202844619751e-01 2.048467844724655151e-01 -1.989440470933914185e-01 -6.387054920196533203e-02 2.827503159642219543e-02 2.565845847129821777e-01 -1.638894230127334595e-01 -2.486338913440704346e-01 -5.993298068642616272e-02
-3.704842627048492432e-01 5.459325388073921204e-02 9.537907689809799194e-02 5.629466846585273743e-02 2.407554239034652710e-01 -3.885799646377563477e-02 1.593649946153163910e-02 -1.352874040603637695e-01 2.481764853000640869e-01 -1.243148297071456909e-01 6.062453985214233398e-02 -6.780284922569990158e-03 2.135450690984725952e-01 -2.330328822135925293e-01 2.745486795902252197e-02 -3.209871053695678711e-01 1.036996301263570786e-02 2.684934437274932861e-02 -1.500497907400131226e-01 2.425857782363891602e-01 -7.582376152276992798e-02 -1.787370592355728149e-01 -1.609225273132324219e-01 2.562975287437438965e-01 2.987274825572967529e-01 -2.662473320960998535e-01 2.171528935432434082e-01 -3.165050968527793884e-02 2.929819375276565552e-02 -1.309516578912734985e-01 -6.547585874795913696e-02 2.072605192661285400e-01
-4.554020762443542480e-01 -1.850835531949996948e-01 -2.249040454626083374e-01 1.359257251024246216e-01 7.427139207720756531e-03 -1.340135037899017334e-01 -2.109250724315643311e-01 1.850355714559555054e-01 5.300277378410100937e-03 1.793768256902694702e-01 7.746038585901260376e-02 -1.871926933526992798e-01 1.344573497772216797e-01 1.236469112336635590e-02 -1.144663244485855103e-01 -1.029935255646705627e-01 2.086371481418609619e-01 -1.614539623260498047e-01 2.510136067867279053e-01 -2.117065042257308960e-01 -2.872080206871032715e-01 -1.189992055296897888e-01 7.406574487686157227e-02 -8.488456718623638153e-03 4.490032047033309937e-02 -3.637888655066490173e-02 -2.581366002559661865e-01 1.696094274520874023e-01 2.671950161457061768e-01 1.417593359947204590e-01 -7.771879434585571289e-02 3.826412186026573181e-02
-3.809051811695098877e-01 -6.151467189192771912e-02 -4.716625437140464783e-02 -1.448220461606979370e-01 -8.359705656766891479e-02 -2.147799283266067505e-01 -1.598848104476928711e-01 -2.682120501995086670e-01 2.497830241918563843e-02 -1.580397784709930420e-01 3.926806449890136719e-01 -2.688975930213928223e-01 7.887888699769973755e-02 3.076632134616374969e-02 2.988149225711822510e-02 -4.582155495882034302e-02 2.178387194871902466e-01 -3.695293143391609192e-02 6.271246075630187988e-02 1.823430806398391724e-01 1.648164093494415283e-01 -6.681363284587860107e-02 1.624049544334411621e-01 8.893863111734390259e-02 2.366251200437545776e-01 1.011209189891815186e-01 -1.734559237957000732e-01 -3.312507271766662598e-02 1.670388877391815186e-01 -3.585346639156341553e-01 8.938081562519073486e-02 3.591474890708923340e-02
-3.468818962574005127e-01 -3.639657734311185777e-06 -1.013557389378547668e-01 1.695415377616882324e-01 1.674575805664062500e-01 -2.384257763624191284e-01 -2.288202494382858276e-01 1.051483154296875000e-01 4.142717644572257996e-02 -2.858234047889709473e-01 2.885357439517974854e-01 -8.132870495319366455e-02 -1.635881215333938599e-01 1.063897013664245605e-01 -5.018666386604309082e-02 -9.546888992190361023e-03 2.539466321468353271e-01 -6.599949300289154053e-02 5.387769266963005066e-02 -1.450112462043762207e-02 -2.398383468389511108e-01 -1.084403172135353088e-01 -4.317831099033355713e-01 -1.873709261417388916e-02 1.654723733663558960e-01 -9.418750554323196411e-02 -1.160662099719047546e-01 7.247419655323028564e-02 1.349903196096420288e-01 -2.763435840606689453e-01 -2.765786275267601013e-02 5.175410769879817963e-03
-2.507494091987609863e-01 9.539444744586944580e-02 -1.563697308301925659e-01 1.695668995380401611e-01 -2.592760138213634491e-02 -7.402092218399047852e-02 -8.281378448009490967e-02 -5.223923921585083008e-02 3.850818872451782227e-01 1.490108221769332886e-01 2.932907938957214355e-01 -3.633086383342742920e-01 9.428765624761581421e-02 -8.256641775369644165e-02 1.521778255701065063e-01 4.832638055086135864e-02 1.142709180712699890e-01 5.651935562491416931e-02 -3.239666298031806946e-02 1.209732517600059509e-01 1.947725191712379456e-02 -2.814002633094787598e-01 -3.237506151199340820e-01 2.435912340879440308e-01 -5.906283855438232422e-02 2.803310006856918335e-02 -1.990691572427749634e-01 1.202539503574371338e-01 -1.838900446891784668e-01 -6.952729821205139160e-02 -8.451027423143386841e-02 2.226378172636032104e-01
-2.708779871463775635e-01 -2.959803640842437744e-01 1.815703064203262329e-01 -7.809068262577056885e-02 1.639366149902343750e-02 -3.640791401267051697e-02 -1.960663944482803345e-01 -2.072661817073822021e-01 1.084671244025230408e-01 1.981808058917522430e-02 3.701480925083160400e-01 -1.896661221981048584e-01 -2.088728547096252441e-02 8.995766192674636841e-02 1.029283925890922546e-01 -6.450272630900144577e-03 2.227169722318649292e-01 -9.384398162364959717e-02 -2.110685110092163086e-01 4.062675870954990387e-03 -1.549690514802932739e-01 6.063836161047220230e-03 -5.701735615730285645e-02 -1.023214031010866165e-02 3.813969492912292480e-01 -2.675644159317016602e-01 -2.734974622726440430e-01 -6.106164678931236267e-02 -1.989449933171272278e-02 1.242472380399703979e-01 1.504641771316528320e-01 -2.195761501789093018e-01
-4.130664765834808350e-01 8.204022422432899475e-03 2.436068207025527954e-01 5.524562671780586243e-03 4.314913228154182434e-02 -1.738111488521099091e-03 -1.180203035473823547e-01 -1.104408036917448044e-02 -1.058157086372375488e-01 -1.294609308242797852e-01 3.135713040828704834e-01 -3.904012739658355713e-01 -7.229624688625335693e-02 -3.027391433715820312e-02 6.694980710744857788e-02 1.582841016352176666e-02 1.670838445425033569e-01 -1.064294427633285522e-01 2.960099279880523682e-01 1.372799873352050781e-01 -1.227978318929672241e-01 -2.828105092048645020e-01 2.039071321487426758e-01 -3.057351335883140564e-02 -2.371766418218612671e-02 1.566760241985321045e-01 2.676929533481597900e-01 2.174688428640365601e-01 1.432197540998458862e-01 9.616125375032424927e-02 -8.560897409915924072e-02 3.068340476602315903e-03
-2.713107466697692871e-01 -4.196532964706420898e-01 1.246480345726013184e-01 -1.615021675825119019e-01 7.859729230403900146e-02 1.793976724147796631e-01 -2.465866357088088989e-01 -1.436309814453125000e-01 2.536042034626007080e-01 -1.001407429575920105e-01 2.973147034645080566e-01 3.648511692881584167e-02 1.848535835742950439e-01 -1.619494110345840454e-01 1.819140166044235229e-01 -2.253917455673217773e-01 7.685298565775156021e-03 -1.107824221253395081e-01 2.159638404846191406e-01 -3.486432880163192749e-02 -2.364795655012130737e-01 -6.799085438251495361e-02 -7.826992124319076538e-02 4.334887117147445679e-02 7.470472157001495361e-02 -2.720153629779815674e-01 -2.078537791967391968e-01 -2.761347964406013489e-02 -1.252148449420928955e-01 7.585869729518890381e-02 2.332584932446479797e-02 -7.904478162527084351e-02
-4.734231233596801758e-01 2.106349356472492218e-02 -9.544787555932998657e-02 -6.132439896464347839e-02 9.688906371593475342e-02 -1.954800933599472046e-01 -4.223436117172241211e-02 -1.216720342636108398e-01 -1.560279875993728638e-01 -2.127475440502166748e-01 -5.344699323177337646e-02 -1.139956042170524597e-01 -1.308655291795730591e-01 9.266085922718048096e-02 7.789106667041778564e-02 -2.305356264114379883e-01 6.419126689434051514e-02 1.310257241129875183e-03 -1.592575162649154663e-01 -7.189805060625076294e-02 -6.443113088607788086e-02 -3.164931833744049072e-01 9.152246266603469849e-02 -3.431297373026609421e-03 1.703465580940246582e-01 -3.202592432498931885e-01 -3.372130393981933594e-01 -9.700162708759307861e-02 -2.388079613447189331e-01 -1.075117513537406921e-01 -1.926938295364379883e-01 -1.421194821596145630e-01
-1.994291990995407104e-01 -2.292360663414001465e-01 2.127416580915451050e-01 1.300792396068572998e-01 -2.533217072486877441e-01 7.797787338495254517e-02 1.108267437666654587e-02 -4.495476186275482178e-02 -1.107314322143793106e-02 -1.171652451157569885e-01 1.410828083753585815e-01 -6.296181678771972656e-01 -1.054793745279312134e-01 -6.211854517459869385e-02 8.791054040193557739e-02 1.224270313978195190e-01 -1.064488664269447327e-01 -2.184528410434722900e-01 -4.840838164091110229e-02 1.653929054737091064e-01 9.359709918498992920e-02 -1.651416271924972534e-01 -2.370829731225967407e-01 5.946581810712814331e-02 -3.230074048042297363e-02 -1.292186528444290161e-01 -4.637829214334487915e-02 1.864187866449356079e-01 8.341726660728454590e-02 -1.026816070079803467e-01 -2.012176662683486938e-01 8.981071412563323975e-02
-1.669588387012481689e-01 -2.765654027462005615e-01 2.354393154382705688e-01 1.269407123327255249e-01 1.350091844797134399e-01 -3.303154185414314270e-02 -2.043103128671646118e-01 2.326430082321166992e-01 1.630144864320755005e-01 3.984705358743667603e-02 1.865178812295198441e-03 -1.939631551504135132e-01 1.474224478006362915e-01 -2.637148797512054443e-01 1.547153145074844360e-01 1.032623946666717529e-01 2.154189394786953926e-03 -1.103984490036964417e-01 -1.913172565400600433e-02 3.575079888105392456e-02 -1.323818415403366089e-01 -1.896235942840576172e-01 1.647586673498153687e-01 9.126017242670059204e-02 7.471717149019241333e-02 -3.723885416984558105e-01 7.462359964847564697e-02 1.544624119997024536e-01 -2.826000154018402100e-01 -1.009748876094818115e-01 -3.355595767498016357e-01 1.952086091041564941e-01
-2.077644914388656616e-01 -3.456174209713935852e-02 9.621024131774902344e-02 5.303593724966049194e-02 1.007325127720832825e-01 2.512756288051605225e-01 -7.664864510297775269e-02 1.672498299740254879e-03 2.406958118081092834e-02 -1.500997543334960938e-01 -1.734881699085235596e-01 -1.080574914813041687e-01 -2.173881083726882935e-01 -2.719361186027526855e-01 1.495300680398941040e-01 -8.791203796863555908e-02 2.408960014581680298e-01 -1.620085537433624268e-01 1.726018190383911133e-01 6.360749155282974243e-02 -9.584216773509979248e-02 -4.970370233058929443e-01 -2.609388157725334167e-02 3.695897758007049561e-01 1.276223659515380859e-01 -1.763735860586166382e-01 -4.325515776872634888e-02 2.114312499761581421e-01 1.888179033994674683e-01 2.830939926207065582e-02 -7.860250771045684814e-02 -1.499720499850809574e-03
-4.812132716178894043e-01 -9.471896104514598846e-03 3.116892576217651367e-01 -3.089805319905281067e-02 6.854335963726043701e-02 -3.098720870912075043e-02 -4.843192920088768005e-02 -6.135721132159233093e-02 2.826577425003051758e-01 -7.205452024936676025e-02 1.871846467256546021e-01 -1.053880378603935242e-01 6.043083220720291138e-02 -2.912770509719848633e-01 8.932682126760482788e-02 1.914550811052322388e-01 2.172000408172607422e-01 -1.789791584014892578e-01 -1.191767491400241852e-02 1.011023372411727905e-01 -1.817145496606826782e-01 -6.187224015593528748e-02 6.234275177121162415e-02 3.276645019650459290e-02 3.665510937571525574e-02 1.295299381017684937e-01 -9.852728992700576782e-02 2.027266919612884521e-01 2.871186733245849609e-01 -6.421415507793426514e-02 -3.263078033924102783e-01 2.763292379677295685e-02
-3.964353501796722412e-01 -1.247232928872108459e-01 8.184161037206649780e-02 -1.099961623549461365e-01 -9.407682716846466064e-02 1.330321133136749268e-01 -2.665340900421142578e-02 1.663035899400711060e-01 -6.967906653881072998e-02 1.453461945056915283e-01 1.422869563102722168e-01 -3.310413658618927002e-01 -1.613997519016265869e-01 -1.333922743797302246e-01 7.885259389877319336e-02 -7.724299281835556030e-02 3.036096692085266113e-01 3.606277704238891602e-02 1.153432205319404602e-01 -4.702100530266761780e-02 -2.325847893953323364e-01 -3.935475945472717285e-01 1.608767360448837280e-01 2.055740728974342346e-02 -1.218782365322113037e-01 -8.062651008367538452e-02 -1.335540264844894409e-01 -4.956375062465667725e-02 1.902507059276103973e-02 -2.234597131609916687e-02 -3.512010872364044189e-01 1.777724176645278931e-01
-4.024882018566131592e-01 -4.545849189162254333e-02 -8.738455176353454590e-02 2.636510729789733887e-01 1.467885375022888184e-01 -1.704272478818893433e-01 -1.826102584600448608e-01 1.177644059062004089e-01 2.065221071243286133e-01 1.149053871631622314e-01 2.596072554588317871e-01 -1.957515180110931396e-01 4.630817100405693054e-02 -2.604646086692810059e-01 1.241088733077049255e-01 -6.138109043240547180e-02 2.093686163425445557e-02 2.415300458669662476e-01 6.928949803113937378e-02 -6.691245734691619873e-02 1.508112102746963501e-01 2.641485258936882019e-02 -1.672663092613220215e-01 1.032870355993509293e-02 -3.619739785790443420e-02 -4.520570337772369385e-01 -1.267206966876983643e-01 -1.427119672298431396e-01 -1.850677877664566040e-01 9.343066811561584473e-02 -5.669113993644714355e-02 -4.890391230583190918e-02
-1.925972998142242432e-01 -1.259243190288543701e-01 1.768067665398120880e-02 -1.392278969287872314e-01 2.312226779758930206e-02 -2.496681511402130127e-01 -1.367151737213134766e-01 5.663756653666496277e-02 -1.746715456247329712e-01 -2.438205778598785400e-01 2.241975218057632446e-01 -3.483674228191375732e-01 3.670731782913208008e-01 -2.251212447881698608e-01 3.854393661022186279e-01 -7.375930249691009521e-02 5.410320311784744263e-02 7.215069234371185303e-02 -4.905296117067337036e-02 -4.286193847656250000e-02 1.104250252246856689e-01 -1.189571432769298553e-02 7.858689874410629272e-02 2.311902344226837158e-01 -8.818799257278442383e-02 -1.493729203939437866e-01 1.286004632711410522e-01 2.516487613320350647e-02 7.741127163171768188e-02 -1.596537232398986816e-01 -2.335482686758041382e-01 -1.547642648220062256e-01
-2.469941377639770508e-01 -2.269487380981445312e-01 3.065677173435688019e-02 -1.878183484077453613e-01 1.321323812007904053e-01 -1.070731729269027710e-01 2.167764455080032349e-01 -3.182851243764162064e-03 -9.479522705078125000e-03 1.026509404182434082e-01 1.900444179773330688e-01 -1.476065665483474731e-01 2.396835386753082275e-01 -6.481271982192993164e-02 3.032068610191345215e-01 1.979682892560958862e-01 -2.603565342724323273e-02 -9.242443740367889404e-02 1.513368040323257446e-01 -1.366859376430511475e-01 -3.120174407958984375e-01 -3.273456394672393799e-01 -1.696633249521255493e-01 2.581242918968200684e-01 2.158279567956924438e-01 -2.570694088935852051e-01 -5.034413188695907593e-02 6.702769547700881958e-02 -1.430248618125915527e-01 7.239962369203567505e-02 1.140571460127830505e-01 -7.007311284542083740e-02
-3.502713143825531006e-01 -1.328515261411666870e-01 5.450261756777763367e-03 -5.766917020082473755e-02 4.937228187918663025e-02 -3.810693621635437012e-01 -8.738822489976882935e-02 -7.867335528135299683e-02 -2.296520322561264038e-01 -9.417819976806640625e-02 2.678609192371368408e-01 -2.404220402240753174e-01 3.042861819267272949e-01 -1.106875985860824585e-01 2.790238559246063232e-01 1.769529879093170166e-01 1.728128790855407715e-01 1.046746447682380676e-01 -3.998919576406478882e-02 -5.656259879469871521e-02 -4.262473806738853455e-02 5.183084681630134583e-02 6.936756521463394165e-02 6.590657681226730347e-02 1.453478783369064331e-01 6.033182144165039062e-02 1.008658334612846375e-01 1.308834850788116455e-01 1.808161735534667969e-01 -1.456840243190526962e-02 -3.806660473346710205e-01 2.225117571651935577e-02
-2.052552998065948486e-01 -6.012015417218208313e-02 3.071894347667694092e-01 1.016409918665885925e-01 2.364779412746429443e-01 -8.382461220026016235e-02 -1.108417436480522156e-01 9.680966287851333618e-02 -6.741901487112045288e-02 6.928659975528717041e-02 1.516919881105422974e-01 -2.071836590766906738e-01 -3.542291373014450073e-02 -1.096418574452400208e-01 2.845594882965087891e-01 -6.764353066682815552e-02 2.230443991720676422e-02 -2.499806135892868042e-01 -1.368959248065948486e-01 8.212413638830184937e-02 -8.306612074375152588e-02 -1.059064716100692749e-01 3.113240897655487061e-01 2.821823060512542725e-01 2.624804079532623291e-01 -2.586106061935424805e-01 -5.525838956236839294e-02 1.356229484081268311e-01 -7.273580878973007202e-02 -2.258432209491729736e-01 -1.802025139331817627e-01 2.484279274940490723e-01
-2.346359342336654663e-01 -1.772592812776565552e-01 1.391587555408477783e-01 6.688284128904342651e-02 -1.096476539969444275e-01 3.988848626613616943e-02 -1.760891526937484741e-01 -3.655699491500854492e-01 2.909560501575469971e-01 1.090346500277519226e-01 3.130672872066497803e-01 -3.369031250476837158e-01 1.447945386171340942e-01 1.052156090736389160e-01 1.325700879096984863e-01 -1.465660035610198975e-01 2.921890616416931152e-01 1.100663393735885620e-01 1.031179949641227722e-01 -8.255930244922637939e-02 -6.816364824771881104e-02 -1.734390854835510254e-02 8.768726140260696411e-03 -5.572877824306488037e-02 2.840932011604309082e-01 -1.295487396419048309e-02 -1.626904457807540894e-01 1.658002734184265137e-01 1.111424528062343597e-02 -2.041077800095081329e-02 -5.905454605817794800e-02 -2.652222514152526855e-01
-3.107192516326904297e-01 7.366527616977691650e-02 -1.533915549516677856e-01 -2.585603296756744385e-01 5.391491204500198364e-02 6.259705871343612671e-02 -2.389379888772964478e-01 -1.032796055078506470e-01 1.086105704307556152e-01 6.115858629345893860e-02 -9.662286937236785889e-02 -3.039835691452026367e-01 -1.639743745326995850e-01 -1.871269792318344116e-01 1.062971055507659912e-01 -1.810776591300964355e-01 -2.413816936314105988e-02 7.198595907539129257e-03 -5.542767792940139771e-02 4.099563695490360260e-03 -1.302895247936248779e-01 7.426243275403976440e-02 -3.797252848744392395e-02 2.262848466634750366e-01 3.244699835777282715e-01 -1.708872914314270020e-01 -2.402336299419403076e-01 1.209508851170539856e-01 -1.296184659004211426e-01 -1.921109110116958618e-01 -4.114825129508972168e-01 3.286201506853103638e-02
-3.951982259750366211e-01 -9.220137447118759155e-02 3.511279523372650146e-01 -2.758193388581275940e-02 1.000699847936630249e-01 1.000737398862838745e-01 -2.108410745859146118e-02 1.957010179758071899e-01 2.153096646070480347e-01 1.199544444680213928e-01 7.763071358203887939e-02 -1.396355330944061279e-01 -1.252057701349258423e-01 -1.009505800902843475e-02 1.884599328041076660e-01 -3.644588962197303772e-02 5.366897676140069962e-03 -5.004600062966346741e-02 -1.161641404032707214e-01 2.977331876754760742e-01 -2.525210380554199219e-01 -1.127023920416831970e-01 1.782885938882827759e-01 3.021338284015655518e-01 1.180519387125968933e-01 -2.038317769765853882e-01 1.277280151844024658e-01 1.449867784976959229e-01 3.647047851700335741e-04 -7.201764732599258423e-02 -3.318096101284027100e-01 -3.579102084040641785e-02
-3.354440033435821533e-01 5.092862993478775024e-02 2.463301420211791992e-01 2.713172435760498047e-01 5.167303681373596191e-01 -2.169888615608215332e-01 -4.638298973441123962e-02 -8.612617105245590210e-02 7.541055977344512939e-02 -1.376648992300033569e-01 2.033025622367858887e-01 -2.803004160523414612e-02 8.108119666576385498e-02 -4.112152382731437683e-02 3.388939797878265381e-01 3.206610307097434998e-02 1.812983453273773193e-01 -7.257476449012756348e-02 -2.075685188174247742e-02 1.279014162719249725e-02 -1.869153380393981934e-01 -1.159967556595802307e-01 -1.812883019447326660e-01 -1.842889189720153809e-02 1.674709022045135498e-01 -1.532885134220123291e-01 -1.116143614053726196e-01 -1.953326463699340820e-01 6.313582509756088257e-02 -6.099411100149154663e-02 -2.325030788779258728e-02 -7.278863340616226196e-02
-2.292288690805435181e-01 -1.686581969261169434e-01 1.801619678735733032e-01 -7.737334817647933960e-02 -6.344930082559585571e-02 1.370681077241897583e-01 -1.195592954754829407e-01 3.112457692623138428e-01 -1.002117097377777100e-01 -8.176226168870925903e-02 4.225059747695922852e-01 -2.634903490543365479e-01 -1.154027730226516724e-01 -2.559702694416046143e-01 -9.148465842008590698e-02 1.108721122145652771e-01 -9.350556880235671997e-03 -1.348884403705596924e-01 1.067013815045356750e-01 1.091297417879104614e-01 -2.270001769065856934e-01 -3.493825495243072510e-01 8.641908317804336548e-02 1.523374486714601517e-02 1.277690529823303223e-01 -9.474071860313415527e-02 -1.313469838351011276e-02 8.602420985698699951e-02 3.051151633262634277e-01 1.297733783721923828e-01 -1.275264322757720947e-01 2.163376659154891968e-02
-1.523671299219131470e-01 -4.980371296405792236e-01 1.285799890756607056e-01 -2.387019544839859009e-01 7.750257849693298340e-02 1.744977571070194244e-02 -1.822572946548461914e-01 -6.840349733829498291e-02 2.285314947366714478e-01 -9.206597506999969482e-02 3.833057880401611328e-01 -4.271646961569786072e-02 5.430176481604576111e-02 5.464494228363037109e-02 1.462502032518386841e-01 -2.031673341989517212e-01 9.560778737068176270e-02 -1.325310766696929932e-01 1.051738858222961426e-01 2.541350573301315308e-02 -1.636950671672821045e-01 -8.269920945167541504e-03 -2.604389488697052002e-01 1.476644724607467651e-01 -1.656835526227951050e-02 -1.882755160331726074e-01 -2.578679025173187256e-01 -1.288269311189651489e-01 1.044779457151889801e-02 -5.276283994317054749e-02 9.623746573925018311e-02 -2.170085310935974121e-01
-4.990459382534027100e-01 -1.827694028615951538e-01 -1.511523425579071045e-01 7.295887917280197144e-02 -1.855320632457733154e-01 -1.645542979240417480e-01 -2.462403178215026855e-01 -2.602939307689666748e-01 7.670994102954864502e-02 -1.857865229249000549e-02 8.045448362827301025e-02 -1.680858135223388672e-01 -7.108001038432121277e-03 -8.463791757822036743e-02 -2.751986682415008545e-01 -1.413690447807312012e-01 1.799170970916748047e-01 -1.209577023983001709e-01 -2.032940983772277832e-01 -1.052883788943290710e-01 9.208466857671737671e-02 -2.812033593654632568e-01 -1.616574376821517944e-01 1.490382850170135498e-01 4.603768140077590942e-02 -1.898290216922760010e-01 -1.103366762399673462e-01 1.182163432240486145e-01 7.965971529483795166e-02 -5.426468700170516968e-02 1.471356600522994995e-01 1.582520604133605957e-01
-5.901751518249511719e-01 -9.761311113834381104e-02 -1.173294222098775208e-04 -1.717769354581832886e-01 -9.145151823759078979e-02 -2.404651641845703125e-01 -1.732210069894790649e-01 -1.177656650543212891e-01 -1.157384663820266724e-01 1.893923580646514893e-01 1.433086693286895752e-01 -3.394693136215209961e-01 -4.011485353112220764e-02 1.754296943545341492e-02 2.750384993851184845e-02 1.462687849998474121e-01 -2.349777370691299438e-01 9.753336757421493530e-02 -1.588652655482292175e-02 -8.968740701675415039e-03 9.505864232778549194e-02 -2.570867538452148438e-01 -5.458628386259078979e-02 2.163878977298736572e-01 1.301227807998657227e-01 1.013384908437728882e-01 1.638666838407516479e-01 -5.884327739477157593e-02 -1.249583959579467773e-01 -1.433013286441564560e-02 -1.551473885774612427e-01 7.801809906959533691e-02
-1.047078594565391541e-01 -2.023971378803253174e-01 2.481235861778259277e-01 -5.779556185007095337e-02 8.864326775074005127e-02 -6.943854503333568573e-03 -4.026124253869056702e-02 -2.508141845464706421e-02 3.152748644351959229e-01 -4.806881025433540344e-02 1.745892316102981567e-01 -2.120136916637420654e-01 7.416704297065734863e-02 -3.434710204601287842e-02 1.187015920877456665e-01 -4.055779892951250076e-03 2.502622902393341064e-01 -2.138589620590209961e-01 -1.392380893230438232e-01 1.546979099512100220e-01 -7.169180363416671753e-02 -2.092196643352508545e-01 -1.114532165229320526e-02 8.542992919683456421e-02 2.559145390987396240e-01 -4.836503267288208008e-01 -1.886799633502960205e-01 -1.089963167905807495e-01 -4.307680949568748474e-02 9.174579381942749023e-02 2.236395031213760376e-01 -2.447135597467422485e-01
-5.894152820110321045e-02 -2.016996294260025024e-01 -1.518671065568923950e-01 2.122847288846969604e-01 3.032556772232055664e-01 8.311110734939575195e-02 -1.278359293937683105e-01 -1.652914881706237793e-01 2.694500684738159180e-01 -7.593853771686553955e-02 2.080442011356353760e-01 -1.996225565671920776e-01 1.094623431563377380e-01 -2.127722054719924927e-01 7.231432944536209106e-02 -2.967036664485931396e-01 -1.806544363498687744e-01 -5.737112089991569519e-02 -2.285451740026473999e-01 -4.667237401008605957e-02 -2.296360284090042114e-01 -2.168248146772384644e-01 -1.618990004062652588e-01 3.301078081130981445e-01 1.011827513575553894e-01 -1.665151268243789673e-01 -2.128514647483825684e-01 -4.511078447103500366e-02 -1.823119074106216431e-02 -3.943904768675565720e-03 8.437128365039825439e-02 -1.229754313826560974e-01
-3.006881475448608398e-01 -2.874642610549926758e-02 2.042917460203170776e-01 4.766172468662261963e-01 3.994278609752655029e-01 -1.498600393533706665e-01 -5.244745314121246338e-02 -2.293920367956161499e-01 -1.848343387246131897e-02 -2.067864499986171722e-02 1.610650122165679932e-01 -1.400635391473770142e-01 1.273052692413330078e-01 -1.464725434780120850e-01 2.300004065036773682e-01 -8.347917348146438599e-02 2.905048727989196777e-01 -4.876117035746574402e-02 -1.437280029058456421e-01 -1.147311180830001831e-02 -1.973519921302795410e-01 -1.389205604791641235e-01 -1.077321395277976990e-01 -1.480545103549957275e-02 8.147319406270980835e-02 3.490528836846351624e-02 -2.622991055250167847e-02 -2.266911417245864868e-01 -4.974247887730598450e-02 3.156187012791633606e-02 -3.739519417285919189e-02 -1.272641122341156006e-01
-1.640550047159194946e-01 1.307419687509536743e-02 2.103712968528270721e-02 8.131504058837890625e-02 3.930015563964843750e-01 9.991794079542160034e-02 -2.356941252946853638e-01 -1.118930280208587646e-01 3.418119391426444054e-03 -8.631727844476699829e-02 1.318761520087718964e-02 -1.654047071933746338e-01 1.386468410491943359e-01 2.609697170555591583e-02 2.455033361911773682e-01 -1.619230657815933228e-01 2.558409273624420166e-01 -1.322151422500610352e-01 -1.918711364269256592e-01 1.143948286771774292e-01 -1.804085969924926758e-01 -2.168451100587844849e-01 -4.027081653475761414e-02 3.363859653472900391e-01 2.040087431669235229e-01 -7.485648989677429199e-02 -1.517146266996860504e-02 -3.691260218620300293e-01 -1.266903430223464966e-01 -2.267577052116394043e-01 -5.852404236793518066e-02 -1.008987352252006531e-01
-4.374137520790100098e-01 8.426786214113235474e-02 2.019509971141815186e-01 -1.493467763066291809e-02 -1.417012810707092285e-01 1.552098616957664490e-02 -1.755958199501037598e-01 -1.783758401870727539e-01 1.976852416992187500e-01 -2.121614664793014526e-02 -3.415667265653610229e-02 -2.786674201488494873e-01 -1.601241528987884521e-01 -2.661426515260245651e-05 -5.016238614916801453e-02 1.366550475358963013e-02 7.316871732473373413e-02 -3.717600926756858826e-02 -1.020316705107688904e-01 -1.401944756507873535e-01 -2.142765969038009644e-01 -4.000172019004821777e-01 -3.593484163284301758e-01 6.140049919486045837e-02 1.403331905603408813e-01 -1.338622719049453735e-01 -1.331616342067718506e-01 1.236840784549713135e-01 -7.594190537929534912e-02 1.133999451994895935e-01 -2.872716635465621948e-02 2.552837133407592773e-01
-1.626648902893066406e-01 -3.217504322528839111e-01 8.364112675189971924e-02 -3.313355445861816406e-01 1.952629387378692627e-01 1.291038244962692261e-01 -1.904424726963043213e-01 1.626520901918411255e-01 9.307457506656646729e-02 -2.169280052185058594e-01 -4.391692578792572021e-02 -3.068912327289581299e-01 3.219092190265655518e-01 -2.005853950977325439e-01 1.884526014328002930e-01 6.089434609748423100e-04 -8.704061619937419891e-03 4.146753624081611633e-02 1.214262191206216812e-02 -5.157149210572242737e-02 -1.991978436708450317e-01 -2.592979967594146729e-01 -1.570444405078887939e-01 1.319363564252853394e-01 1.062896400690078735e-01 -1.646893173456192017e-01 -1.638275533914566040e-01 9.229304641485214233e-02 -8.073284476995468140e-02 -2.185862511396408081e-01 -9.867015480995178223e-02 1.145133376121520996e-01
-7.346210628747940063e-02 -1.985603570938110352e-01 -1.280843466520309448e-01 1.283715069293975830e-01 -3.836719691753387451e-02 -8.735509961843490601e-02 -1.316163539886474609e-01 7.703217118978500366e-02 1.763951182365417480e-01 -6.042360514402389526e-02 1.028746919473633170e-04 -2.014977112412452698e-02 -6.364814192056655884e-02 -8.326093107461929321e-02 3.751297295093536377e-01 -8.104407787322998047e-02 -6.006607040762901306e-02 -2.362574338912963867e-01 2.413329333066940308e-01 -1.142167747020721436e-01 -3.133276402950286865e-01 -4.338636398315429688e-01 2.910638414323329926e-02 1.523630172014236450e-01 2.016793191432952881e-01 -2.548536956310272217e-01 -1.952618956565856934e-01 -2.502050399780273438e-01 -4.523128643631935120e-02 -1.225233823060989380e-01 1.129383686929941177e-02 -1.782134920358657837e-01
-3.397152125835418701e-01 1.907880157232284546e-01 3.892719373106956482e-02 -3.354146610945463181e-03 1.656291335821151733e-01 -2.139993160963058472e-01 -2.364860773086547852e-01 1.145229637622833252e-01 2.974467165768146515e-02 -8.356173336505889893e-02 2.829215526580810547e-01 2.598671428859233856e-02 1.396204531192779541e-02 -2.801240086555480957e-01 2.537187933921813965e-02 -4.925636947154998779e-02 1.742136478424072266e-01 -9.487707912921905518e-02 -4.992463160306215286e-03 4.801412299275398254e-02 -3.828490078449249268e-01 -6.905892491340637207e-02 -2.404357045888900757e-01 2.379394769668579102e-01 1.390340737998485565e-03 2.148500829935073853e-01 -1.580980867147445679e-01 -1.197580397129058838e-01 1.181588023900985718e-01 -1.396245807409286499e-01 -1.040956228971481323e-01 -3.111820220947265625e-01
-3.328399658203125000e-01 -4.395479559898376465e-01 1.488536410033702850e-02 2.781295916065573692e-03 1.427124738693237305e-01 8.852352201938629150e-02 -3.213093876838684082e-01 -1.077551767230033875e-01 2.800435125827789307e-01 -1.141423806548118591e-01 2.891471683979034424e-01 7.395290583372116089e-02 3.114638924598693848e-01 5.141688976436853409e-03 1.043391525745391846e-01 -1.312619745731353760e-01 1.046405136585235596e-01 -2.034270316362380981e-01 1.938910931348800659e-01 -6.591100245714187622e-02 -1.616458147764205933e-01 2.280134474858641624e-03 -1.136142909526824951e-01 4.698157310485839844e-02 6.609281152486801147e-02 -2.632019519805908203e-01 -1.129042655229568481e-01 -2.948574163019657135e-02 -1.204435005784034729e-01 2.475352492183446884e-03 9.830424189567565918e-02 -9.692762047052383423e-03
-1.357870697975158691e-01 -1.795540302991867065e-01 3.332790434360504150e-01 1.259802579879760742e-01 8.047495782375335693e-02 -5.261062644422054291e-03 1.070040185004472733e-02 -8.023443818092346191e-02 2.506964504718780518e-01 -2.734341919422149658e-01 1.232017576694488525e-01 6.830375641584396362e-02 6.200223788619041443e-02 -1.963214576244354248e-01 2.253886610269546509e-01 6.183548830449581146e-03 2.302410267293453217e-02 -1.439641416072845459e-01 8.910005912184715271e-03 -3.175766021013259888e-02 -5.887352675199508667e-02 -3.467145562171936035e-01 8.837870508432388306e-02 1.891507059335708618e-01 1.244070976972579956e-01 -2.477153539657592773e-01 -9.891662746667861938e-02 2.601887881755828857e-01 1.898933388292789459e-02 -2.985338568687438965e-01 -2.613267004489898682e-01 -2.385994791984558105e-01
-2.046568840742111206e-01 -1.000885963439941406e-01 -1.488200575113296509e-01 -2.726850099861621857e-02 1.690776795148849487e-01 -2.579253911972045898e-01 -2.067218869924545288e-01 -2.511144429445266724e-02 6.889648735523223877e-03 -1.820452883839607239e-02 1.253866106271743774e-01 -2.570856809616088867e-01 1.744890064001083374e-01 -1.475132443010807037e-02 -5.872200429439544678e-02 -4.828612133860588074e-02 9.944752603769302368e-02 8.033781498670578003e-02 -3.692585229873657227e-01 2.540488727390766144e-02 -2.627032995223999023e-01 -2.988428175449371338e-01 4.699893668293952942e-02 2.709690928459167480e-01 2.843634486198425293e-01 1.723013669252395630e-01 -7.707121223211288452e-02 -1.739903390407562256e-01 2.810477614402770996e-01 5.587965715676546097e-03 -2.301083505153656006e-01 4.544813558459281921e-02
-2.006682306528091431e-01 -4.518412426114082336e-02 -1.057977005839347839e-01 7.608105987310409546e-02 6.258329749107360840e-02 -7.280818372964859009e-02 -2.914002835750579834e-01 -4.652340896427631378e-03 2.093583941459655762e-01 1.863075494766235352e-01 2.739111781120300293e-01 1.482406817376613617e-02 -2.500680685043334961e-01 -1.568419486284255981e-01 -2.713098749518394470e-02 4.493381828069686890e-02 4.366109520196914673e-02 -1.174139603972434998e-01 2.899874746799468994e-02 -2.463372796773910522e-02 -2.773583531379699707e-01 -3.836824893951416016e-01 -1.924381256103515625e-01 2.159526757895946503e-02 1.069925650954246521e-01 -4.226594567298889160e-01 -6.310676783323287964e-02 -1.752446889877319336e-01 -2.181692421436309814e-01 1.576074510812759399e-01 -7.846812903881072998e-02 -1.439542472362518311e-01
-3.115892112255096436e-01 -2.251963615417480469e-01 3.686420917510986328e-01 -4.138503223657608032e-02 -4.774099215865135193e-02 3.856203705072402954e-02 1.802068762481212616e-02 1.052771881222724915e-02 1.625633984804153442e-01 7.980982214212417603e-02 -7.707093656063079834e-02 -1.479618400335311890e-01 -6.892001628875732422e-02 -1.525630988180637360e-02 3.334823995828628540e-02 -2.768454849720001221e-01 6.437467038631439209e-02 -2.638487704098224640e-02 -6.982842087745666504e-02 3.942682445049285889e-01 -1.194445937871932983e-01 -1.677727997303009033e-01 2.825587056577205658e-02 2.957034707069396973e-01 2.898607254028320312e-01 -6.539560109376907349e-02 -1.179666742682456970e-01 -7.320222258567810059e-02 1.689177900552749634e-01 -1.788565516471862793e-01 -3.122525513172149658e-01 -7.488393783569335938e-02
-4.331320524215698242e-02 7.929010316729545593e-03 -2.669389592483639717e-03 1.417986601591110229e-01 4.497940540313720703e-01 -8.276756852865219116e-02 -1.769087277352809906e-02 -2.634517550468444824e-01 -1.284539699554443359e-01 -3.519965708255767822e-02 1.930591166019439697e-01 -3.136906623840332031e-01 8.025309443473815918e-02 -1.711658090353012085e-01 5.738054215908050537e-02 3.053886257112026215e-02 2.229590415954589844e-01 -2.587445676326751709e-01 7.931323349475860596e-02 8.112543076276779175e-02 1.236489117145538330e-01 -1.289439350366592407e-01 -1.707099676132202148e-01 2.909561693668365479e-01 2.767542302608489990e-01 -7.876408100128173828e-02 -6.882178783416748047e-02 1.562119871377944946e-01 -9.944418817758560181e-02 3.076172247529029846e-02 -2.137729674577713013e-01 -2.489413321018218994e-01
-1.153423786163330078e-01 1.517783701419830322e-01 1.174418106675148010e-01 -8.582714013755321503e-03 -4.273206368088722229e-02 -1.376528739929199219e-01 -9.294405579566955566e-02 1.390195488929748535e-01 1.720501631498336792e-01 -1.159195080399513245e-01 4.312245845794677734e-01 -5.412269234657287598e-01 1.475474685430526733e-01 6.115247681736946106e-02 -9.490644186735153198e-02 -1.944388002157211304e-01 -7.236605044454336166e-03 -2.150892168283462524e-01 1.046686992049217224e-01 1.533606946468353271e-01 2.474750280380249023e-01 -1.076914891600608826e-01 1.462909765541553497e-02 1.256866455078125000e-01 2.216874063014984131e-01 7.323101907968521118e-02 1.294851452112197876e-01 -5.158898234367370605e-02 -7.927902787923812866e-02 -1.502865850925445557e-01 -6.943261623382568359e-02 -1.718700975179672241e-01
-2.746575772762298584e-01 -3.995441496372222900e-01 8.140396326780319214e-02 3.521726280450820923e-02 1.384720206260681152e-01 -1.950025111436843872e-01 -5.308394879102706909e-02 -1.017023399472236633e-01 1.438784599304199219e-01 -6.750053912401199341e-02 1.789357513189315796e-01 -3.856949210166931152e-01 1.970103979110717773e-01 -1.394162178039550781e-01 3.223414719104766846e-01 -8.257889002561569214e-02 -1.011342182755470276e-01 7.342189550399780273e-02 1.047791168093681335e-02 4.985717684030532837e-02 7.483628392219543457e-02 -1.042071059346199036e-01 -2.535718381404876709e-01 6.972162425518035889e-02 1.450083106756210327e-01 1.434046030044555664e-01 -3.427010476589202881e-01 -1.649566739797592163e-01 -2.813029289245605469e-02 2.308276668190956116e-02 1.423381119966506958e-01 4.965687636286020279e-03
-2.130162417888641357e-01 -1.678935438394546509e-01 -1.170382127165794373e-01 -3.760632500052452087e-02 -1.566025465726852417e-01 -6.357205659151077271e-02 -1.914996653795242310e-01 5.776942148804664612e-02 -1.663255393505096436e-01 2.487592771649360657e-02 3.336178660392761230e-01 -6.495196372270584106e-02 3.205024451017379761e-02 -5.564969033002853394e-02 9.826045483350753784e-02 -4.998259246349334717e-02 2.071505188941955566e-01 -1.118615716695785522e-01 2.010943293571472168e-01 1.733141578733921051e-02 -1.787379235029220581e-01 2.680864334106445312e-01 -2.308175265789031982e-01 1.217639893293380737e-01 4.894832372665405273e-01 -1.273738443851470947e-01 2.337301522493362427e-02 -4.835218936204910278e-02 -5.030313506722450256e-03 -2.389070391654968262e-01 -3.053911924362182617e-01 7.427105307579040527e-02
-6.793352961540222168e-02 4.062363505363464355e-02 2.990036606788635254e-01 -9.421594440937042236e-03 1.494232714176177979e-01 -7.903490960597991943e-02 -7.706458680331707001e-03 -2.653416059911251068e-02 1.344311386346817017e-01 1.950096637010574341e-01 2.566112438216805458e-03 -3.386778533458709717e-01 1.179043203592300415e-01 -1.077133491635322571e-01 2.439150214195251465e-01 -1.291326731443405151e-01 -3.989419341087341309e-02 1.752604246139526367e-01 -1.972077041864395142e-02 3.259767889976501465e-01 -5.564542487263679504e-02 -3.233614861965179443e-01 -2.043467164039611816e-01 4.625683724880218506e-01 -1.373370289802551270e-01 3.049824573099613190e-02 -2.024153321981430054e-01 8.520637452602386475e-02 4.249597713351249695e-02 1.542185246944427490e-01 -5.717870593070983887e-02 5.653663352131843567e-02
-8.377584815025329590e-02 -3.702823305502533913e-03 -2.682290039956569672e-02 1.304184943437576294e-01 2.834140062332153320e-01 -8.681084960699081421e-03 -2.165564298629760742e-01 -7.392183691263198853e-02 5.917910858988761902e-02 6.175247207283973694e-02 1.499819159507751465e-01 -1.582491099834442139e-01 -1.727543957531452179e-02 -1.674080789089202881e-01 1.746213734149932861e-01 -1.946408748626708984e-01 2.960710525512695312e-01 -5.864800885319709778e-02 -2.317461371421813965e-01 1.056753247976303101e-01 -1.210258975625038147e-01 -3.382431864738464355e-01 -1.606836318969726562e-01 2.099529206752777100e-01 3.087831139564514160e-01 -1.314030140638351440e-01 -2.972850762307643890e-02 -3.509404063224792480e-01 -1.247281432151794434e-01 -1.809362173080444336e-01 -2.190370112657546997e-01 5.540426820516586304e-02
-1.922289580106735229e-01 -2.749800384044647217e-01 2.390099018812179565e-01 1.317369788885116577e-01 1.013894528150558472e-01 3.154832124710083008e-02 -8.998914062976837158e-02 -7.789441198110580444e-02 4.495900124311447144e-02 1.009523645043373108e-01 3.602617681026458740e-01 -2.008328437805175781e-01 -1.224872395396232605e-01 -2.838421799242496490e-02 1.231568157672882080e-01 -3.123945295810699463e-01 1.462403833866119385e-01 -3.314945474267005920e-02 -1.708360761404037476e-01 6.546691060066223145e-02 -1.079016253352165222e-01 -3.052268922328948975e-01 7.047229260206222534e-02 3.178440406918525696e-02 9.260091930627822876e-02 3.908891975879669189e-02 3.625485002994537354e-01 -9.439757466316223145e-02 7.507809251546859741e-02 -2.520281374454498291e-01 -2.579135000705718994e-01 1.540872305631637573e-01
-6.372069120407104492e-01 2.335062809288501740e-02 3.832995146512985229e-02 1.808540523052215576e-01 -1.217155978083610535e-01 7.212916016578674316e-02 8.801668882369995117e-02 -1.108174771070480347e-01 3.868432343006134033e-01 -4.492555931210517883e-02 9.252005070447921753e-02 -6.685059517621994019e-02 4.435338079929351807e-02 -2.761229276657104492e-01 -4.985100589692592621e-03 -6.308560818433761597e-02 -1.888358592987060547e-01 -6.859776377677917480e-02 5.526658147573471069e-02 1.308121439069509506e-02 -8.607040345668792725e-02 -2.452402412891387939e-01 -8.732177317142486572e-02 -1.676278263330459595e-01 2.027035057544708252e-01 -1.776748299598693848e-01 7.055778801441192627e-02 4.471344873309135437e-02 -1.538642197847366333e-01 1.539707276970148087e-02 -1.469081193208694458e-01 -1.721043698489665985e-02
-1.200181171298027039e-01 -3.217455372214317322e-02 2.549738585948944092e-01 -1.898316480219364166e-02 1.049323566257953644e-02 -2.418337315320968628e-01 -4.414490163326263428e-01 7.706189900636672974e-02 -1.470950245857238770e-01 1.967764273285865784e-02 1.623724550008773804e-01 -2.556194067001342773e-01 -1.487056910991668701e-01 -5.543623492121696472e-02 1.459428369998931885e-01 -8.742836117744445801e-02 4.221356287598609924e-02 1.631183624267578125e-01 -7.164579629898071289e-02 -1.156490575522184372e-02 -4.814927466213703156e-03 -2.741916477680206299e-01 -8.987270295619964600e-02 2.863843142986297607e-01 -1.246807724237442017e-01 -3.089636564254760742e-01 -5.527197197079658508e-02 -1.328865624964237213e-02 1.426641270518302917e-02 -1.687587797641754150e-01 -3.859406113624572754e-01 -3.311985358595848083e-02
-1.541423499584197998e-01 -4.050044119358062744e-01 4.161489009857177734e-02 1.218420937657356262e-01 9.971316158771514893e-02 3.671195730566978455e-02 -1.168342456221580505e-01 -1.900941282510757446e-01 3.221610188484191895e-01 -1.780658215284347534e-01 4.489325582981109619e-01 -8.464530110359191895e-02 2.318217456340789795e-01 -2.685519168153405190e-03 8.340711891651153564e-02 -2.071350514888763428e-01 -1.501437276601791382e-01 -1.466637998819351196e-01 5.926765874028205872e-02 2.119362354278564453e-02 -1.205954626202583313e-01 1.458559464663267136e-02 7.837231457233428955e-02 1.584025025367736816e-01 6.889415532350540161e-02 -2.123920321464538574e-01 -2.366468906402587891e-01 8.195916563272476196e-02 -1.698006540536880493e-01 -6.817747652530670166e-02 -3.582755103707313538e-02 -2.130785584449768066e-01
-4.245912730693817139e-01 -2.302287220954895020e-01 2.030730806291103363e-02 -7.376078050583600998e-03 -1.265974938869476318e-01 -2.501985430717468262e-01 -9.691865742206573486e-02 3.727060742676258087e-03 -2.336504012346267700e-01 -8.683158457279205322e-02 1.598167419433593750e-01 -2.530192434787750244e-01 3.268202841281890869e-01 7.262704521417617798e-02 1.045527532696723938e-01 -1.393489688634872437e-01 -3.023120947182178497e-02 -4.603831097483634949e-03 -1.377439200878143311e-01 -1.556315869092941284e-01 4.271573945879936218e-02 4.755280539393424988e-02 -1.634894311428070068e-01 -2.625603042542934418e-02 2.355518639087677002e-01 -2.066641598939895630e-01 -1.750056296586990356e-01 9.429197013378143311e-02 -3.158070147037506104e-01 4.684512503445148468e-03 -2.599784135818481445e-01 5.828893929719924927e-02
-4.413783252239227295e-01 -1.593903601169586182e-01 -6.487725675106048584e-02 -1.819372475147247314e-01 -5.696091800928115845e-02 6.894378364086151123e-02 -1.772523820400238037e-01 2.446530619636178017e-03 3.430135548114776611e-02 -6.041007488965988159e-02 6.105090491473674774e-03 -2.919555306434631348e-01 2.217533141374588013e-01 -2.043529786169528961e-02 -9.181176126003265381e-02 -2.709001898765563965e-01 -1.515062600374221802e-01 -1.866561472415924072e-01 2.403352707624435425e-01 -9.159453213214874268e-02 -1.374439448118209839e-01 -2.347535192966461182e-01 9.793055802583694458e-02 1.757866591215133667e-01 -6.868947297334671021e-02 -7.208815962076187134e-02 -1.064211013726890087e-03 -1.278038024902343750e-01 4.237866401672363281e-01 -1.078212857246398926e-01 -8.323265612125396729e-02 -1.367596387863159180e-01
-3.379727602005004883e-01 -7.820699363946914673e-02 -6.040500011295080185e-03 -1.559750288724899292e-01 7.326376438140869141e-02 -9.887123480439186096e-03 1.907354444265365601e-01 -1.765984445810317993e-01 -1.299998015165328979e-01 6.459155678749084473e-02 3.570536673069000244e-01 -1.016399860382080078e-01 6.654377281665802002e-02 -4.861977323889732361e-02 1.008447110652923584e-01 -6.690432876348495483e-02 6.645803898572921753e-02 -1.104070693254470825e-01 2.828046381473541260e-01 -1.502879410982131958e-01 -2.932602763175964355e-01 -3.496136069297790527e-01 5.728616192936897278e-02 1.268772333860397339e-01 2.882381081581115723e-01 -1.324442178010940552e-01 -7.656229287385940552e-02 3.175952732563018799e-01 -2.094747424125671387e-01 -1.770299486815929413e-02 3.456122055649757385e-02 -4.911753535270690918e-02
-3.553497493267059326e-01 2.299825847148895264e-01 -6.246387492865324020e-04 -2.397552579641342163e-01 1.839066147804260254e-01 1.915962845087051392e-01 -1.027411296963691711e-01 1.243657767772674561e-01 -4.941859841346740723e-02 7.576144486665725708e-02 2.025858759880065918e-01 -1.444149613380432129e-01 -4.389445483684539795e-02 -1.100557819008827209e-01 4.728085175156593323e-02 4.105876386165618896e-02 6.133276224136352539e-02 7.131875306367874146e-02 5.447479337453842163e-02 1.288541257381439209e-01 -9.555082768201828003e-03 -2.534352540969848633e-01 -1.447442322969436646e-01 4.833269864320755005e-02 2.350191026926040649e-01 -3.108464479446411133e-01 -2.935804426670074463e-01 2.048473209142684937e-01 -2.307142503559589386e-02 -3.443404436111450195e-01 -2.437168359756469727e-01 -6.496623158454895020e-02
-4.739109277725219727e-01 -1.822522282600402832e-01 -1.322260499000549316e-01 1.106447726488113403e-01 -1.019045412540435791e-01 -7.861341349780559540e-03 -1.996447890996932983e-01 -1.930350810289382935e-01 -2.637783288955688477e-01 7.044318318367004395e-02 1.768281310796737671e-01 9.036473929882049561e-02 -1.600050926208496094e-01 -1.144298091530799866e-01 4.252899065613746643e-02 2.473284723237156868e-03 -2.949473634362220764e-02 -5.316684022545814514e-02 3.901769593358039856e-02 -2.794220745563507080e-01 -2.684496641159057617e-01 -3.594853878021240234e-01 -4.259056225419044495e-02 3.890637308359146118e-02 1.209701970219612122e-01 -1.910710185766220093e-01 -1.571104489266872406e-02 2.345751598477363586e-02 -2.319599390029907227e-01 -5.657556280493736267e-02 -1.094593033194541931e-01 -2.481308877468109131e-01
-4.269503653049468994e-01 -1.116823330521583557e-01 3.401472046971321106e-02 -1.456541568040847778e-02 6.839041411876678467e-02 1.677061170339584351e-01 -1.267898678779602051e-01 -2.612781524658203125e-01 -1.919342577457427979e-01 6.442236155271530151e-02 1.632348448038101196e-01 -1.381773352622985840e-01 -1.212151050567626953e-01 -2.021687105298042297e-02 1.242759302258491516e-01 -1.941236667335033417e-02 1.443756278604269028e-02 -1.259020268917083740e-01 8.310937136411666870e-02 -2.689399719238281250e-01 -3.256930112838745117e-01 -3.518419265747070312e-01 -1.697301119565963745e-01 1.314120888710021973e-01 1.533648669719696045e-01 -1.927626281976699829e-01 -1.346003636717796326e-02 5.430879071354866028e-02 -3.363760709762573242e-01 8.458761870861053467e-02 1.113340109586715698e-01 3.641510754823684692e-02
-7.246821373701095581e-02 -3.528234064579010010e-01 1.363662183284759521e-01 -1.778093576431274414e-01 -1.797499880194664001e-02 3.392935544252395630e-02 -2.111266553401947021e-01 9.866330772638320923e-03 1.160869747400283813e-01 -2.067073881626129150e-01 3.918084874749183655e-02 -2.907880544662475586e-01 3.151087760925292969e-01 -4.920122772455215454e-02 1.605195999145507812e-01 -1.023188307881355286e-01 -1.778864562511444092e-01 5.948990955948829651e-02 7.867307960987091064e-02 -9.008887410163879395e-02 -1.198114082217216492e-01 -3.238691091537475586e-01 -2.682994306087493896e-02 1.471508294343948364e-01 1.983716785907745361e-01 -9.542617201805114746e-02 -9.286913275718688965e-02 3.713757395744323730e-01 -2.867264300584793091e-02 -2.721838653087615967e-01 -1.804153025150299072e-01 9.687405079603195190e-03
-4.947495460510253906e-01 -2.782981395721435547e-01 1.874675303697586060e-01 -2.786614000797271729e-01 1.160469427704811096e-01 -9.908646345138549805e-02 -5.910295993089675903e-02 -4.512510821223258972e-02 1.840990781784057617e-01 9.952154755592346191e-02 1.782109439373016357e-01 -1.837003380060195923e-01 1.077706292271614075e-01 -7.038646936416625977e-02 1.024859324097633362e-01 2.332096248865127563e-01 2.071391195058822632e-01 -1.717293262481689453e-01 -1.294907331466674805e-01 3.845053315162658691e-01 1.109296157956123352e-01 -1.523250192403793335e-01 3.312590345740318298e-02 -7.128117978572845459e-02 2.086827298626303673e-03 5.103290826082229614e-02 1.413724571466445923e-01 1.549822539091110229e-01 -4.703728482127189636e-03 3.012761473655700684e-02 -1.281801313161849976e-01 -5.225852131843566895e-02
-1.786116361618041992e-01 -6.015227362513542175e-02 5.674613267183303833e-02 -1.812413334846496582e-01 2.203292772173881531e-02 2.952760457992553711e-02 6.196778640151023865e-02 -1.037839148193597794e-02 3.784002736210823059e-02 9.814681112766265869e-02 2.063773721456527710e-01 -1.983975805342197418e-02 3.236584961414337158e-01 -2.453485429286956787e-01 3.354779481887817383e-01 6.925238668918609619e-02 2.329234033823013306e-02 -4.861077666282653809e-02 1.357110738754272461e-01 -1.213302984833717346e-01 -2.035886347293853760e-01 -3.302235901355743408e-01 3.841800242662429810e-02 3.484987616539001465e-01 2.321633547544479370e-01 -3.023075759410858154e-01 -8.320385217666625977e-02 1.977888941764831543e-01 -1.997422724962234497e-01 1.070149242877960205e-01 7.841645181179046631e-02 -1.687164753675460815e-01
-2.891597747802734375e-01 -2.284260094165802002e-01 3.253210708498954773e-02 -1.828078329563140869e-01 2.107709459960460663e-02 6.660518050193786621e-02 4.993469640612602234e-02 -4.322032257914543152e-02 -6.933845579624176025e-02 1.993483155965805054e-01 2.623799741268157959e-01 -1.033473685383796692e-01 2.878723740577697754e-01 -3.343006670475006104e-01 6.746962666511535645e-02 -1.415693610906600952e-01 -3.438857616856694221e-03 -1.716211587190628052e-01 1.726527214050292969e-01 -1.159612014889717102e-01 -3.028494417667388916e-01 -2.162204533815383911e-01 -1.046102344989776611e-01 1.198579668998718262e-01 1.831726878881454468e-01 -2.743737101554870605e-01 4.741547629237174988e-02 9.510451555252075195e-02 -9.922144562005996704e-02 1.339671462774276733e-01 1.221046596765518188e-01 -2.790494859218597412e-01
-3.556114435195922852e-01 -2.461782544851303101e-01 2.726551890373229980e-01 8.803299069404602051e-02 -6.289265304803848267e-02 -1.609508097171783447e-01 -2.456387877464294434e-02 -2.669140696525573730e-02 -1.147148832678794861e-01 5.007702857255935669e-03 6.881086528301239014e-02 -1.847368925809860229e-01 6.969457119703292847e-02 1.541656907647848129e-02 3.753998279571533203e-01 -2.498231362551450729e-03 2.708140574395656586e-02 -1.328354477882385254e-01 -1.067905202507972717e-01 3.911210596561431885e-01 -1.852477192878723145e-01 -5.872550979256629944e-02 -5.380222108215093613e-03 -5.704424530267715454e-02 4.238816723227500916e-02 -3.800590932369232178e-01 -2.344641238451004028e-01 -3.813621774315834045e-02 -1.671888828277587891e-01 2.153125852346420288e-01 -2.833767049014568329e-02 -2.208270132541656494e-03
-3.890359699726104736e-01 -1.438273340463638306e-01 5.872439220547676086e-02 1.394129991531372070e-01 1.437920145690441132e-02 8.789823949337005615e-02 -2.443540096282958984e-01 -2.640793621540069580e-01 1.041859015822410583e-01 -1.783773452043533325e-01 -6.770735234022140503e-02 -1.014260649681091309e-01 -4.473923472687602043e-04 -8.985053002834320068e-02 1.130312383174896240e-01 -1.685705333948135376e-01 1.974841654300689697e-01 2.412792108952999115e-02 -1.839066669344902039e-02 -1.575318574905395508e-01 -1.690420359373092651e-01 1.092478930950164795e-01 1.249584183096885681e-01 4.268753528594970703e-01 -1.978554427623748779e-01 -5.495360493659973145e-02 -4.369700700044631958e-02 -8.414640277624130249e-02 -4.275717586278915405e-02 -1.093208938837051392e-01 -4.356972277164459229e-01 5.512023344635963440e-02
-2.468738853931427002e-01 -1.340138167142868042e-01 1.437519583851099014e-02 -6.970797479152679443e-02 4.284213483333587646e-02 -1.552775055170059204e-01 -3.254440426826477051e-02 -1.176051050424575806e-01 9.839538484811782837e-02 -1.807445138692855835e-01 4.185633063316345215e-01 -1.470996141433715820e-01 -9.908958524465560913e-02 -1.478600651025772095e-01 2.097641378641128540e-01 8.186253160238265991e-02 1.856276541948318481e-01 -1.966222375631332397e-01 -1.658625751733779907e-01 -1.411135494709014893e-01 -1.787220984697341919e-01 -2.586781745776534081e-03 1.580112129449844360e-01 -2.930831722915172577e-02 1.878672540187835693e-01 2.837665677070617676e-01 -4.822406917810440063e-03 -2.655188143253326416e-01 -2.267831712961196899e-01 -1.136513501405715942e-01 -3.024564981460571289e-01 -1.820413619279861450e-01
-1.626828759908676147e-01 -9.284619241952896118e-02 9.022729098796844482e-02 -1.276546865701675415e-01 -8.417032659053802490e-02 -9.667306393384933472e-02 -2.311121970415115356e-01 -5.601530428975820541e-04 -2.744297981262207031e-01 -8.051716536283493042e-02 4.677852988243103027e-01 -3.631776869297027588e-01 -1.512648463249206543e-01 -1.035951301455497742e-01 1.793725490570068359e-01 -3.951727971434593201e-02 7.289498299360275269e-02 -6.101088225841522217e-02 2.165732672438025475e-03 4.443690180778503418e-02 -3.163347542285919189e-01 -2.363053560256958008e-01 -7.594672031700611115e-03 1.093092858791351318e-01 8.746951818466186523e-02 2.292250283062458038e-02 2.054359950125217438e-02 7.099958509206771851e-02 1.568864285945892334e-01 2.044745683670043945e-01 -8.402530103921890259e-02 3.235993087291717529e-01
-3.122325539588928223e-01 -2.572800219058990479e-01 1.970846951007843018e-01 1.971959322690963745e-01 -1.311871111392974854e-01 -1.290782988071441650e-01 -2.912092767655849457e-02 -9.690915048122406006e-02 1.835141181945800781e-01 2.581778168678283691e-02 5.275423079729080200e-02 -3.690624833106994629e-01 2.519557774066925049e-01 -1.056575104594230652e-01 6.039158441126346588e-03 -1.220743358135223389e-02 1.734518855810165405e-01 -1.124897897243499756e-01 -1.745898574590682983e-01 -6.982995569705963135e-02 9.050998836755752563e-02 -3.462069928646087646e-01 -2.407260239124298096e-01 -1.232018321752548218e-02 1.638014018535614014e-01 9.122778475284576416e-02 -3.920846283435821533e-01 -6.342066079378128052e-02 -3.001717664301395416e-02 6.779557466506958008e-02 3.936287015676498413e-02 4.595113918185234070e-02
-5.250518321990966797e-01 5.816217139363288879e-02 2.833605706691741943e-01 4.500516504049301147e-02 2.181184291839599609e-01 -2.667596638202667236e-01 1.392434686422348022e-01 -1.077338680624961853e-01 5.281589552760124207e-02 1.192100644111633301e-01 1.113931741565465927e-02 4.856867715716362000e-03 2.820156216621398926e-01 -2.681175172328948975e-01 1.712673008441925049e-01 7.277534902095794678e-02 1.379932463169097900e-01 -1.597890257835388184e-01 -1.025813519954681396e-01 6.934172660112380981e-02 2.193777114152908325e-01 -1.322175860404968262e-01 -2.062840759754180908e-01 3.376932069659233093e-02 4.623544588685035706e-02 4.797052964568138123e-02 -2.386055141687393188e-01 -1.106044650077819824e-01 3.314776346087455750e-02 -1.919635757803916931e-02 -9.060145169496536255e-02 -1.822153031826019287e-01
-3.441894054412841797e-01 -1.823159456253051758e-01 -2.884527444839477539e-01 2.980545163154602051e-01 8.480840921401977539e-02 -1.860220879316329956e-01 -1.438190191984176636e-01 4.782711714506149292e-02 1.119072884321212769e-01 1.240383163094520569e-01 -4.974198341369628906e-02 -3.698908686637878418e-01 -7.403531670570373535e-02 -1.035033091902732849e-01 1.696548610925674438e-01 -3.366213291883468628e-02 1.326253917068243027e-02 -2.439937740564346313e-01 3.234551250934600830e-01 -1.250849515199661255e-01 -3.104766458272933960e-02 -6.686722487211227417e-02 9.570576250553131104e-02 3.297996520996093750e-01 1.377707570791244507e-01 4.887099936604499817e-02 -1.399399787187576294e-01 5.900552868843078613e-02 7.425692677497863770e-02 1.831173151731491089e-01 -1.051730960607528687e-01 -1.703597232699394226e-02
-3.332727849483489990e-01 -3.595103323459625244e-01 2.084992229938507080e-01 -1.519649326801300049e-01 1.416564360260963440e-02 -1.350676119327545166e-01 -1.926918178796768188e-01 -1.446507964283227921e-02 -1.068738028407096863e-01 5.884826555848121643e-02 -2.436267770826816559e-02 -3.400507569313049316e-01 -1.477783173322677612e-01 -3.155257180333137512e-02 4.140055179595947266e-01 1.382281929254531860e-01 6.611549854278564453e-02 1.217848062515258789e-01 -7.576020434498786926e-03 -1.450986787676811218e-02 1.152264922857284546e-01 -1.995919942855834961e-01 9.589815139770507812e-02 6.998541206121444702e-02 6.617673486471176147e-02 -2.579624578356742859e-02 -2.145757824182510376e-01 5.988689884543418884e-02 2.419610768556594849e-01 -1.256455034017562866e-01 -1.804079711437225342e-01 -2.112962454557418823e-01
-1.660918593406677246e-01 -2.174827009439468384e-01 -1.048792675137519836e-01 5.257279425859451294e-02 7.038030773401260376e-02 -5.995298177003860474e-02 5.257463455200195312e-02 1.374108158051967621e-02 1.936976909637451172e-01 -1.224269419908523560e-01 1.598103903234004974e-02 -1.855111271142959595e-01 1.400980800390243530e-01 -8.417191356420516968e-02 3.455187082290649414e-01 -1.245595067739486694e-01 -1.131107285618782043e-01 -2.405055910348892212e-01 1.710413843393325806e-01 -2.318266779184341431e-01 -2.379085868597030640e-01 -2.865353226661682129e-01 1.289539188146591187e-01 2.141440212726593018e-01 1.936720758676528931e-01 -3.322831690311431885e-01 -1.082390174269676208e-01 -2.482863217592239380e-01 -8.479326963424682617e-03 -8.873260766267776489e-02 1.959371715784072876e-01 -1.691678017377853394e-01
-2.422277778387069702e-01 -4.537966847419738770e-01 1.974742859601974487e-01 -1.789265722036361694e-01 2.176714241504669189e-01 -2.363236248493194580e-01 -1.788902655243873596e-02 -2.832880616188049316e-01 -1.220967546105384827e-01 -7.848367094993591309e-02 2.471059560775756836e-01 -1.487137973308563232e-01 1.924492120742797852e-01 -1.212155595421791077e-01 1.494197398424148560e-01 -1.434674859046936035e-01 7.087573874741792679e-03 2.612864673137664795e-01 -1.058261245489120483e-01 -4.504403844475746155e-02 1.858292222023010254e-01 -1.366009414196014404e-01 7.473803311586380005e-02 2.330085337162017822e-01 3.896344453096389771e-03 4.860994592308998108e-02 -5.547301843762397766e-03 2.192141115665435791e-02 -6.020453292876482010e-03 -6.582375615835189819e-02 -2.708387970924377441e-01 -8.041101694107055664e-02
-5.120546221733093262e-01 -1.776945739984512329e-01 -1.711671501398086548e-01 2.516731321811676025e-01 -3.440976142883300781e-03 -2.093556225299835205e-01 1.189398951828479767e-02 -1.051458418369293213e-01 2.006670087575912476e-02 -1.636041551828384399e-01 2.596043646335601807e-01 -1.287243515253067017e-01 -1.289248764514923096e-01 8.098537474870681763e-02 1.452275365591049194e-02 -1.412906646728515625e-01 2.516501545906066895e-01 1.403824985027313232e-01 6.420150399208068848e-02 7.029307633638381958e-02 -1.572491377592086792e-01 8.484679460525512695e-02 -2.179837524890899658e-01 1.057746633887290955e-01 1.587277501821517944e-01 -1.064003556966781616e-01 -1.929931938648223877e-01 3.040244802832603455e-03 8.418776094913482666e-02 -3.712779283523559570e-01 -2.486764453351497650e-02 4.479879513382911682e-02
-2.272527366876602173e-01 -1.135521158576011658e-01 5.488621443510055542e-02 -3.156135380268096924e-01 4.659960791468620300e-02 -1.193681731820106506e-01 1.554652005434036255e-01 -4.016005992889404297e-02 -8.935393393039703369e-02 1.888060010969638824e-02 1.995973289012908936e-01 -1.438265442848205566e-01 2.035539448261260986e-01 -9.810844063758850098e-02 3.430084288120269775e-01 1.018018275499343872e-01 4.851837828755378723e-02 -1.315643787384033203e-01 2.896942794322967529e-01 -7.681708037853240967e-02 -1.976546645164489746e-01 -2.777214050292968750e-01 -3.747172653675079346e-02 1.765062212944030762e-01 3.580839335918426514e-01 -2.161792963743209839e-01 -3.488212451338768005e-02 -4.961077868938446045e-02 -1.391018629074096680e-01 1.009797602891921997e-01 6.961724162101745605e-02 -2.672472894191741943e-01
-2.530966401100158691e-01 -1.144757270812988281e-01 2.106002271175384521e-01 -4.097420722246170044e-02 -5.711749941110610962e-02 -1.382445693016052246e-01 -7.332755625247955322e-02 -8.665777742862701416e-02 -4.534313082695007324e-02 4.283798635005950928e-01 2.454740852117538452e-01 -1.219974681735038757e-01 1.653937995433807373e-01 2.340859919786453247e-02 -1.734289228916168213e-01 1.399881485849618912e-02 4.814051836729049683e-02 -2.653817236423492432e-01 3.730776160955429077e-02 7.725197821855545044e-02 -3.511268198490142822e-01 -3.022390604019165039e-01 -1.595162302255630493e-01 -8.085792511701583862e-02 2.521362602710723877e-01 -2.558327019214630127e-01 1.668497622013092041e-01 2.219021786004304886e-03 -8.047942072153091431e-02 2.371145598590373993e-02 6.161512807011604309e-02 -1.680294573307037354e-01
-5.041965246200561523e-01 -2.299905866384506226e-01 -1.481742262840270996e-01 1.411353144794702530e-02 -1.008696034550666809e-01 -1.771820038557052612e-01 -7.112651318311691284e-02 8.585599064826965332e-02 -1.636231690645217896e-01 -8.556296676397323608e-02 3.748930618166923523e-02 -2.488223165273666382e-01 7.737629860639572144e-02 1.471328288316726685e-01 -1.176447942852973938e-01 -2.494900971651077271e-01 5.290173739194869995e-02 -1.692203730344772339e-01 9.033778309822082520e-02 -2.364624887704849243e-01 -1.753997057676315308e-01 -9.431588649749755859e-02 2.360442876815795898e-01 2.080685831606388092e-02 1.919704079627990723e-01 -2.235874384641647339e-01 -8.802204579114913940e-02 -2.607690636068582535e-03 1.397944986820220947e-01 -6.427494343370199203e-03 -3.206490874290466309e-01 8.536091446876525879e-02
-2.339566946029663086e-01 -6.794398277997970581e-02 1.764580011367797852e-01 1.968267560005187988e-02 9.769766032695770264e-02 1.635577082633972168e-01 -1.861257255077362061e-01 6.787488609552383423e-02 1.955481171607971191e-01 -1.198494285345077515e-01 -7.317047566175460815e-02 -2.220898866653442383e-01 -1.968498528003692627e-02 -3.028568811714649200e-02 1.816215217113494873e-01 -5.838445201516151428e-02 6.295786052942276001e-02 -2.638281583786010742e-01 5.012997612357139587e-02 5.144137889146804810e-02 -2.285685688257217407e-01 -3.683166503906250000e-01 -3.838500976562500000e-01 2.143422812223434448e-01 1.372019946575164795e-01 -1.051138415932655334e-01 -5.355465784668922424e-02 1.479367613792419434e-01 -1.549912393093109131e-01 -4.763976857066154480e-02 7.673409581184387207e-02 3.766664266586303711e-01
-3.076667152345180511e-02 -2.999914884567260742e-01 9.254175424575805664e-02 -5.375099927186965942e-02 2.629135251045227051e-01 5.903588607907295227e-03 -1.484630405902862549e-01 -1.838028579950332642e-01 5.868690460920333862e-02 -1.378636509180068970e-01 3.477281630039215088e-01 -2.159676998853683472e-01 2.806712388992309570e-01 -3.538838028907775879e-01 1.652671694755554199e-01 -3.006466627120971680e-01 -1.026425734162330627e-01 3.875675424933433533e-02 -2.020043283700942993e-01 -5.602096393704414368e-02 -4.433334618806838989e-02 -1.508260369300842285e-01 -1.516339089721441269e-02 -3.275766503065824509e-03 4.697809740900993347e-02 -3.061976730823516846e-01 1.631421893835067749e-01 -1.106666997075080872e-01 7.723569124937057495e-02 -1.171599924564361572e-01 -6.842978298664093018e-02 -1.441042870283126831e-01
-3.386738300323486328e-01 1.437774449586868286e-01 1.476168185472488403e-01 3.498577699065208435e-02 2.032293230295181274e-01 -1.355599462985992432e-01 8.690751157701015472e-03 -3.284964710474014282e-03 1.436980627477169037e-02 2.510150149464607239e-02 2.878278493881225586e-01 -2.538626268506050110e-02 -9.440640360116958618e-02 -2.520753145217895508e-01 2.385102361440658569e-01 -3.234094381332397461e-01 1.912091858685016632e-02 -3.311759978532791138e-02 -1.479390710592269897e-01 2.080811709165573120e-01 -1.733067184686660767e-01 -4.930502176284790039e-02 -1.723870337009429932e-01 3.947948515415191650e-01 5.147147178649902344e-02 1.760915964841842651e-01 -1.914106160402297974e-01 -5.497256666421890259e-02 -1.075613051652908325e-01 -2.592780292034149170e-01 2.105902880430221558e-02 -1.622926890850067139e-01
-2.996640205383300781e-01 -6.174370273947715759e-02 1.224077418446540833e-01 -1.390216127038002014e-02 1.682040989398956299e-01 2.713008224964141846e-01 -6.738562136888504028e-02 -4.663136228919029236e-02 -1.753302477300167084e-02 -1.936887204647064209e-01 -2.348714619874954224e-01 -1.556493043899536133e-01 -6.275844573974609375e-02 -1.710620522499084473e-01 2.887753844261169434e-01 -2.503206729888916016e-01 -2.527591586112976074e-02 -2.051933901384472847e-03 1.669352352619171143e-01 -6.164554506540298462e-02 -1.717566698789596558e-01 -3.793628811836242676e-01 -1.343525946140289307e-01 2.882953882217407227e-01 1.635766327381134033e-01 -2.563713192939758301e-01 -6.447710096836090088e-02 1.353224813938140869e-01 -7.402253150939941406e-02 -1.583875343203544617e-02 5.306483246386051178e-03 2.419300675392150879e-01
-2.794837355613708496e-01 -2.005660980939865112e-01 5.083465948700904846e-02 -1.270109694451093674e-02 -7.068771868944168091e-02 2.179980129003524780e-01 -2.613138221204280853e-02 -1.007630303502082825e-01 1.622416973114013672e-01 1.356956958770751953e-01 -3.101309575140476227e-02 -4.222398102283477783e-01 7.373718917369842529e-02 -6.215641275048255920e-02 1.936932504177093506e-01 8.349646627902984619e-02 2.039428502321243286e-01 -3.776808083057403564e-01 1.885561272501945496e-02 9.336092509329319000e-03 -1.103500947356224060e-01 -3.322944343090057373e-01 -1.014606729149818420e-01 3.928057849407196045e-02 4.733464214950799942e-03 -3.448060899972915649e-02 1.319146603345870972e-01 2.527532577514648438e-01 -1.181174591183662415e-01 1.180527210235595703e-01 -5.498064309358596802e-02 3.244490623474121094e-01
-1.756355166435241699e-01 1.240711212158203125e-01 3.096320480108261108e-02 1.648800075054168701e-01 -3.630464151501655579e-02 -1.355874985456466675e-01 -2.208478301763534546e-01 9.468981623649597168e-02 1.242889240384101868e-01 1.298877596855163574e-01 4.561394453048706055e-01 -2.198184430599212646e-01 1.676784306764602661e-01 -4.009589850902557373e-01 3.264839574694633484e-02 -8.293180912733078003e-02 1.366924494504928589e-01 -4.770634323358535767e-02 -8.691123127937316895e-02 1.801477279514074326e-03 -1.498205512762069702e-01 -3.043932467699050903e-02 -2.930892705917358398e-01 1.034746766090393066e-01 -1.694646030664443970e-01 1.580752432346343994e-01 6.048033013939857483e-02 -1.776924170553684235e-02 -2.457520663738250732e-01 -1.939789950847625732e-01 -2.113161832094192505e-01 -1.174218431115150452e-01
-2.280570268630981445e-01 1.689056283794343472e-03 -1.090427860617637634e-01 4.378893673419952393e-01 1.034733206033706665e-01 -2.379508912563323975e-01 -4.298115521669387817e-02 -1.582637727260589600e-01 -1.298188567161560059e-01 1.044868305325508118e-01 2.557617127895355225e-01 -1.919601708650588989e-01 1.830342859029769897e-01 -1.207605972886085510e-01 2.003277242183685303e-01 2.160926759243011475e-01 1.778028756380081177e-01 -3.946407698094844818e-03 -2.436352223157882690e-01 1.226770728826522827e-01 -1.436070352792739868e-01 -3.161120116710662842e-01 -1.519949883222579956e-01 9.066160023212432861e-02 1.151174232363700867e-01 1.138567477464675903e-01 -1.821216642856597900e-01 -4.342201724648475647e-02 2.181525230407714844e-01 4.386258125305175781e-02 -5.413325852714478970e-04 -1.284117698669433594e-01
-2.750959694385528564e-01 -1.740983277559280396e-01 3.010171055793762207e-01 3.569546937942504883e-01 1.780201196670532227e-01 -1.852924972772598267e-01 -1.130040809512138367e-01 2.678393945097923279e-02 2.270381897687911987e-01 7.999002933502197266e-02 7.165788859128952026e-02 -3.812867999076843262e-01 -1.114440783858299255e-01 -4.757452383637428284e-02 9.595394879579544067e-02 2.064948678016662598e-01 3.584813773632049561e-01 -1.123190075159072876e-01 -3.949069976806640625e-02 2.836054190993309021e-02 8.940641582012176514e-02 1.282327249646186829e-02 -2.255904972553253174e-01 2.462562769651412964e-01 1.144153475761413574e-01 -2.884290553629398346e-02 1.277516596019268036e-02 -6.846228241920471191e-02 -4.571809619665145874e-02 -7.000998407602310181e-02 -1.294997632503509521e-01 -1.255724728107452393e-01
-3.737219870090484619e-01 -9.198696166276931763e-02 -3.515140339732170105e-02 2.173505425453186035e-01 2.761852554976940155e-02 5.710499733686447144e-02 9.921926539391279221e-04 -1.908226013183593750e-01 9.195379167795181274e-02 1.468691974878311157e-01 3.134555220603942871e-01 -3.071166574954986572e-01 2.316998392343521118e-01 -1.787730753421783447e-01 1.647545695304870605e-01 -2.616444230079650879e-01 -1.152745708823204041e-01 7.242580503225326538e-02 3.539697499945759773e-03 -1.508079916238784790e-01 -1.249783635139465332e-01 -1.092678755521774292e-01 -1.115971952676773071e-01 2.249148488044738770e-02 -2.433381974697113037e-02 1.289907693862915039e-01 -3.348833024501800537e-01 -9.984470903873443604e-02 1.541372984647750854e-01 3.199366331100463867e-01 -2.726327627897262573e-02 1.053197607398033142e-01
-2.702839076519012451e-01 -6.949046254158020020e-02 2.175548523664474487e-01 -6.722153723239898682e-02 2.457668483257293701e-01 1.098135337233543396e-01 -2.318223416805267334e-01 -1.479009985923767090e-01 1.405403017997741699e-03 -3.289235755801200867e-02 1.022109091281890869e-01 -1.921064406633377075e-01 -2.019599229097366333e-01 -8.866322040557861328e-02 3.494434356689453125e-01 -3.549155592918395996e-01 2.909845411777496338e-01 3.178533911705017090e-02 -1.836122572422027588e-01 1.223065257072448730e-01 -1.199002563953399658e-01 -6.162115558981895447e-02 2.096173912286758423e-01 5.944826081395149231e-02 1.455423533916473389e-01 -2.877089679241180420e-01 -9.243249148130416870e-02 4.727854952216148376e-02 -7.556860148906707764e-02 7.700318843126296997e-02 -2.160733342170715332e-01 -6.296371668577194214e-02
-1.342468708753585815e-01 -3.734526336193084717e-01 9.741860628128051758e-02 -7.053190469741821289e-02 3.328723311424255371e-01 1.583631932735443115e-01 -6.115215644240379333e-02 -1.881002038717269897e-01 1.527912169694900513e-01 2.036033719778060913e-01 2.532718777656555176e-01 -2.773876488208770752e-01 7.364739477634429932e-02 -1.529692262411117554e-01 -6.581046432256698608e-02 -2.478429973125457764e-01 7.776675373315811157e-02 1.963946819305419922e-01 1.037888154387474060e-01 -6.545028183609247208e-03 -6.414561718702316284e-02 1.453605480492115021e-02 -1.218279264867305756e-02 1.470283567905426025e-01 3.327396810054779053e-01 -3.417663574218750000e-01 -3.477175906300544739e-02 -5.406688898801803589e-02 -7.905375212430953979e-02 9.508644789457321167e-02 3.231321647763252258e-02 -1.518498063087463379e-01
-1.795589774847030640e-01 -3.453651964664459229e-01 1.038766875863075256e-01 -9.097035974264144897e-03 -1.758427470922470093e-01 -1.024197712540626526e-01 -2.126349210739135742e-01 7.821220904588699341e-02 -4.724235087633132935e-02 -2.064406573772430420e-01 3.192625939846038818e-01 -4.904276430606842041e-01 -9.264034032821655273e-02 -1.700966060161590576e-01 -4.633550066500902176e-03 2.349537909030914307e-01 -1.182609573006629944e-01 -1.250519417226314545e-02 -2.801303006708621979e-02 1.999875307083129883e-01 8.405149728059768677e-02 -3.006580471992492676e-01 -3.394563496112823486e-02 7.894863188266754150e-02 6.934265047311782837e-02 8.890236169099807739e-02 2.652645856142044067e-02 5.682519078254699707e-02 1.168849617242813110e-01 -1.412246823310852051e-01 -2.193723022937774658e-01 8.177682757377624512e-02
-1.871969252824783325e-01 -1.103017330169677734e-01 9.609681367874145508e-02 -1.490559726953506470e-01 1.874388456344604492e-01 -5.721371620893478394e-02 2.141051739454269409e-01 8.315703272819519043e-02 1.080220844596624374e-02 9.117124974727630615e-02 2.153353542089462280e-01 -5.100619792938232422e-02 2.931123971939086914e-01 -1.258315443992614746e-01 3.136042952537536621e-01 -4.693290218710899353e-02 8.629436790943145752e-02 -1.404526233673095703e-01 2.865448892116546631e-01 -8.206766843795776367e-02 -2.428132593631744385e-01 -3.259935975074768066e-01 -3.357135504484176636e-02 2.674890756607055664e-01 3.013050258159637451e-01 -2.093924582004547119e-01 -3.357407078146934509e-02 1.224679797887802124e-01 -1.860559582710266113e-01 2.799491770565509796e-02 1.559721082448959351e-01 -7.790669798851013184e-02
-3.055049479007720947e-01 -1.341163367033004761e-01 2.732652127742767334e-01 2.526646293699741364e-02 1.929735094308853149e-01 1.232120990753173828e-01 -1.359561830759048462e-01 -1.642684340476989746e-01 1.591105610132217407e-01 -3.011822402477264404e-01 1.965204775333404541e-01 -1.790863573551177979e-01 -1.196621134877204895e-01 -2.969806455075740814e-02 1.883452236652374268e-01 -1.941766440868377686e-01 -1.864377409219741821e-02 -1.244361624121665955e-01 1.493367254734039307e-01 -2.573609054088592529e-01 -1.320336163043975830e-01 8.585265837609767914e-03 -3.856157362461090088e-01 1.220797747373580933e-01 2.704272866249084473e-01 -1.959605515003204346e-01 2.323664538562297821e-02 -5.163947492837905884e-02 -5.581154674291610718e-02 1.512743234634399414e-01 1.189952790737152100e-01 -2.460377756506204605e-03
-3.734696805477142334e-01 -1.524376124143600464e-02 2.701453305780887604e-02 3.077741563320159912e-01 4.359605163335800171e-02 1.197094693779945374e-01 -8.806133270263671875e-02 -3.360297679901123047e-01 3.557599186897277832e-01 1.977951675653457642e-01 1.405543982982635498e-01 -1.566353440284729004e-01 2.745923027396202087e-02 -7.211623340845108032e-02 -1.080121546983718872e-01 -1.407301276922225952e-01 -1.098611131310462952e-01 1.141616795212030411e-02 1.159375607967376709e-01 -2.210051119327545166e-01 -2.462284266948699951e-01 -2.068721652030944824e-01 6.542977411299943924e-03 5.575017631053924561e-02 1.362022608518600464e-01 -1.831519156694412231e-01 3.583067655563354492e-02 -2.013169229030609131e-01 -1.338001340627670288e-01 -2.261812686920166016e-01 -1.876111477613449097e-01 -3.606520220637321472e-02
-1.529570519924163818e-01 -1.831132322549819946e-01 1.412017345428466797e-01 -2.402786910533905029e-01 1.324897110462188721e-01 8.100080490112304688e-02 1.675460487604141235e-01 9.919858723878860474e-02 1.310191303491592407e-01 2.762491069734096527e-02 2.081663161516189575e-01 -1.679512709379196167e-01 2.520665228366851807e-01 -1.498425602912902832e-01 1.338185518980026245e-01 6.093665584921836853e-02 -4.695113748311996460e-02 -2.025732845067977905e-01 2.636420726776123047e-01 -9.539141505956649780e-02 -3.144296705722808838e-01 -3.112307190895080566e-01 -1.174928024411201477e-01 1.904213726520538330e-01 1.543753892183303833e-01 -2.665117979049682617e-01 -1.161461323499679565e-01 -1.211298070847988129e-02 -1.759798526763916016e-01 4.842597991228103638e-02 1.426633447408676147e-01 -2.765646576881408691e-01
-3.996266424655914307e-02 -1.975137442350387573e-01 1.817900687456130981e-01 -3.512250632047653198e-02 1.714396327733993530e-01 -1.157783269882202148e-01 -2.676548957824707031e-01 -1.137912347912788391e-01 1.036914587020874023e-01 2.249405806651338935e-04 1.285736709833145142e-01 -6.254949420690536499e-02 1.728989481925964355e-01 -2.675502896308898926e-01 3.326512277126312256e-01 2.931139618158340454e-02 -7.571347057819366455e-02 2.006663754582405090e-02 4.255073517560958862e-02 5.827319249510765076e-02 -1.565139144659042358e-01 -2.256799042224884033e-01 9.205250069499015808e-03 -5.055481567978858948e-02 4.168855845928192139e-01 -3.117824792861938477e-01 -2.711377479135990143e-02 2.770092785358428955e-01 1.792911291122436523e-01 -2.839352190494537354e-01 3.994537517428398132e-02 3.600129857659339905e-02
-2.863636314868927002e-01 -2.791104912757873535e-01 -6.372082233428955078e-02 -1.486992388963699341e-01 5.423393473029136658e-02 -1.068195551633834839e-01 4.800660163164138794e-02 -2.323955744504928589e-01 1.458026170730590820e-01 1.435486078262329102e-01 8.355780690908432007e-02 -4.072492569684982300e-02 2.793316543102264404e-01 -1.807007044553756714e-01 2.853794097900390625e-01 3.400426357984542847e-02 -4.719466343522071838e-02 -2.838675864040851593e-02 2.639375030994415283e-01 -7.462538778781890869e-02 -2.223289906978607178e-01 -3.460496068000793457e-01 4.512928053736686707e-02 1.542744189500808716e-01 3.140358328819274902e-01 -2.975088953971862793e-01 -1.587153039872646332e-02 1.602222919464111328e-01 -3.890005871653556824e-02 4.211030155420303345e-02 9.760376065969467163e-02 -1.807891763746738434e-02
-3.309044241905212402e-01 -1.671360731124877930e-01 2.617977857589721680e-01 1.574352197349071503e-02 -1.679307371377944946e-01 -5.811843276023864746e-02 -1.730884611606597900e-01 -3.759349882602691650e-01 2.379733175039291382e-01 1.179472357034683228e-02 1.711985319852828979e-01 -2.522747516632080078e-01 9.253993630409240723e-02 -1.808899492025375366e-01 2.463779151439666748e-01 -8.530446141958236694e-02 -5.800957232713699341e-02 6.767255812883377075e-02 -1.384789049625396729e-01 -1.062493175268173218e-01 1.049680262804031372e-01 -2.898365557193756104e-01 -2.167176902294158936e-01 1.002856865525245667e-01 5.353125929832458496e-02 1.193153578788042068e-02 -2.903321087360382080e-01 -9.085746854543685913e-02 -7.537069171667098999e-02 1.181225702166557312e-01 -6.281170248985290527e-02 -1.494622230529785156e-01
-2.524937391281127930e-01 -1.390930861234664917e-01 -1.018656119704246521e-01 -1.127380430698394775e-01 2.526095211505889893e-01 -3.124084770679473877e-01 -3.694418370723724365e-01 -3.642245754599571228e-02 1.091345548629760742e-01 1.010470464825630188e-01 8.252559602260589600e-02 -1.435988843441009521e-01 1.799004375934600830e-01 -2.045928686857223511e-01 -1.170162390917539597e-02 -1.178586855530738831e-01 1.625322252511978149e-01 -3.311659693717956543e-01 -1.540871858596801758e-01 2.480882704257965088e-01 -1.203869655728340149e-02 -1.341462582349777222e-01 -9.629211388528347015e-03 2.453888952732086182e-01 1.508958637714385986e-01 7.602799683809280396e-02 5.142456293106079102e-02 -1.858165562152862549e-01 2.364917993545532227e-01 1.516743451356887817e-01 -2.933254465460777283e-02 -1.069771274924278259e-01
-3.761444687843322754e-01 -1.885890513658523560e-01 -1.322688460350036621e-01 -3.070755116641521454e-02 -4.060300588607788086e-01 3.307481110095977783e-02 -2.783765196800231934e-01 3.061094507575035095e-02 1.084264963865280151e-01 -1.951184272766113281e-01 3.442152440547943115e-01 -1.567564755678176880e-01 -3.880670666694641113e-02 -1.630187630653381348e-01 1.048920005559921265e-01 -2.050025314092636108e-01 -7.591883093118667603e-02 -1.785601824522018433e-01 -6.539472192525863647e-02 -1.556780040264129639e-01 6.634533405303955078e-02 -2.849454283714294434e-01 -5.426390841603279114e-02 1.364528536796569824e-01 1.929176598787307739e-01 1.839066296815872192e-01 4.891294986009597778e-02 -7.778450846672058105e-02 -1.675873249769210815e-02 1.268067508935928345e-01 1.250829994678497314e-01 3.640919178724288940e-02
-3.180381655693054199e-01 -2.717996537685394287e-01 -6.358437240123748779e-02 -1.793006956577301025e-01 6.049356609582901001e-02 3.545045852661132812e-02 -4.748471081256866455e-02 -1.143298819661140442e-01 3.365454673767089844e-01 -2.600021846592426300e-02 3.320980966091156006e-01 -3.391905725002288818e-01 4.756103456020355225e-02 9.617657959461212158e-02 1.407354325056076050e-01 -1.788923293352127075e-01 6.264802068471908569e-02 -3.377962624654173851e-03 6.331714242696762085e-02 6.677959859371185303e-02 4.494828730821609497e-02 5.366687849164009094e-02 -1.418550312519073486e-02 7.707779854536056519e-02 1.571682840585708618e-01 -1.436791718006134033e-01 -3.187460601329803467e-01 7.725441455841064453e-02 -1.829540431499481201e-01 2.420429438352584839e-01 8.818886429071426392e-02 -2.995813786983489990e-01
-2.703179419040679932e-01 -9.974861517548561096e-03 2.431090027093887329e-01 1.784117519855499268e-01 3.557257121428847313e-03 3.931490182876586914e-01 -9.729330986738204956e-02 -7.912191003561019897e-02 6.303246319293975830e-02 -1.036299020051956177e-01 -1.721710711717605591e-02 -2.258511632680892944e-01 -4.896948859095573425e-02 1.775296963751316071e-02 2.437067180871963501e-01 -2.401996552944183350e-01 4.236648976802825928e-02 1.345585137605667114e-01 9.121213108301162720e-02 -3.485281392931938171e-02 -1.183866858482360840e-01 -3.260005712509155273e-01 1.930662244558334351e-02 1.971529275178909302e-01 2.674053311347961426e-01 -2.513138055801391602e-01 -1.003169044852256775e-01 2.261418253183364868e-01 -1.944176480174064636e-02 3.868132084608078003e-02 -1.885344646871089935e-02 3.044746518135070801e-01
-1.604397147893905640e-01 -1.321436464786529541e-01 -5.401720479130744934e-02 9.101051092147827148e-02 -4.386584460735321045e-02 -3.059259057044982910e-01 -1.414757668972015381e-01 4.315121471881866455e-02 -2.422816492617130280e-02 3.032634593546390533e-02 -1.143085397779941559e-02 -2.341989129781723022e-01 -2.778505906462669373e-02 -1.736369431018829346e-01 3.148581683635711670e-01 -9.498683363199234009e-02 1.211708337068557739e-01 2.704310929402709007e-03 6.640660762786865234e-02 -2.797214984893798828e-01 -1.595328152179718018e-01 -2.696250677108764648e-01 8.057790994644165039e-02 2.890645861625671387e-01 5.791822448372840881e-02 -2.466967105865478516e-01 -1.132547259330749512e-01 2.001704573631286621e-01 3.176633417606353760e-01 1.813837289810180664e-01 -1.613357365131378174e-01 -2.648520171642303467e-01
-1.409805864095687866e-01 -3.884297311305999756e-01 1.356901526451110840e-01 -8.407626301050186157e-03 1.503753364086151123e-01 -1.544387936592102051e-01 -3.093736767768859863e-01 1.592438817024230957e-01 1.424078941345214844e-01 8.856937289237976074e-02 2.003915756940841675e-01 -1.967136859893798828e-01 -4.775030538439750671e-02 -6.403931975364685059e-02 2.410181313753128052e-01 -1.472174823284149170e-01 2.404914200305938721e-01 -9.823437780141830444e-02 -1.528545469045639038e-01 2.563646137714385986e-01 4.581370204687118530e-02 -1.575684994459152222e-01 -1.270755082368850708e-01 4.620160616468638182e-04 3.136815726757049561e-01 -1.910780370235443115e-01 7.859829813241958618e-02 1.269285231828689575e-01 5.836172401905059814e-02 -1.511710435152053833e-01 -2.583999037742614746e-01 1.532345451414585114e-02
-1.437977552413940430e-01 -1.600836962461471558e-01 -1.479941606521606445e-01 1.197844091802835464e-02 1.350526958703994751e-01 -2.179172635078430176e-02 4.757821932435035706e-02 -1.785646528005599976e-01 2.731848955154418945e-01 -6.803642958402633667e-02 2.449748814105987549e-01 -2.916975133121013641e-02 1.028244122862815857e-01 -2.264889925718307495e-01 -2.070720195770263672e-01 -2.399530112743377686e-01 7.562571018934249878e-02 -1.664218902587890625e-01 -3.144979178905487061e-01 -1.744494587182998657e-01 -1.706198900938034058e-01 -1.697527915239334106e-01 -2.452230267226696014e-02 4.412631690502166748e-01 1.932638883590698242e-01 -2.003764510154724121e-01 -1.652697324752807617e-01 -5.625641345977783203e-02 1.235800758004188538e-01 2.679001539945602417e-02 -1.120828017592430115e-01 1.542920172214508057e-01
[truncated: 3,278,678 more chars]
