# Supplementary material for: The Language of Innovation
Source: PLoS One. 2020 Apr 30;15(4):e0230107. doi: 10.1371/journal.pone.0230107 (PMC7194493; doi:10.1371/journal.pone.0230107)
Supplement: S15 File — (GZ) [file pone.0230107.s015.tar.gz › 1993-1997/V2Run_16_VS_4500_embeddings1993-1997ED32.txt]

1.002584621310234070e-01 4.927174374461174011e-02 6.139092519879341125e-02 1.365904211997985840e-01 -1.909999549388885498e-01 -4.647919535636901855e-02 -1.252765357494354248e-01 -1.277125775814056396e-01 1.335954219102859497e-01 2.411209195852279663e-01 2.278303503990173340e-01 -1.564228981733322144e-01 -2.204544097185134888e-01 8.839049376547336578e-03 -6.980949640274047852e-02 1.325280517339706421e-01 -8.417872339487075806e-02 -1.810435652732849121e-01 1.186729446053504944e-01 1.202668920159339905e-01 3.396264091134071350e-02 -2.207308858633041382e-01 2.932998538017272949e-01 -2.564585208892822266e-01 1.982273608446121216e-01 -4.920940399169921875e-01 2.302439361810684204e-01 -1.967794150114059448e-01 2.506307698786258698e-02 1.209386740811169147e-03 1.344166398048400879e-01 9.490785747766494751e-02
1.588024795055389404e-01 2.349212616682052612e-01 -9.193326532840728760e-02 -9.464225918054580688e-02 -2.231764197349548340e-01 -1.607756018638610840e-01 -4.930345341563224792e-02 2.375512123107910156e-01 -6.253429502248764038e-02 1.997059583663940430e-02 2.668102979660034180e-01 -2.639606595039367676e-01 -1.270111054182052612e-01 8.124662190675735474e-02 5.589791014790534973e-02 1.492284983396530151e-01 -2.317109405994415283e-01 -2.402262687683105469e-01 -1.280045211315155029e-01 -5.900150630623102188e-03 2.989865541458129883e-01 1.573799550533294678e-02 9.017581120133399963e-03 -1.327887084335088730e-02 -9.038524329662322998e-02 -3.780520558357238770e-01 2.193073928356170654e-01 -2.548303306102752686e-01 1.368621885776519775e-01 1.404815763235092163e-01 -1.717622727155685425e-01 -1.567023694515228271e-01
2.462846338748931885e-01 1.020546779036521912e-01 -1.344748139381408691e-01 -2.937223017215728760e-02 -2.340762130916118622e-02 4.113738983869552612e-02 -1.706483215093612671e-01 1.080702617764472961e-01 -2.287721186876296997e-01 1.832950115203857422e-01 2.973245382308959961e-01 -6.426750123500823975e-02 -1.062051951885223389e-01 2.262438237667083740e-01 -2.745474316179752350e-02 1.273323502391576767e-02 1.014769524335861206e-01 -3.306829333305358887e-01 6.157214939594268799e-02 1.893618106842041016e-01 9.849467873573303223e-02 -1.810233294963836670e-02 1.145524680614471436e-01 1.719710975885391235e-02 -1.587669253349304199e-01 7.556203752756118774e-02 2.795151174068450928e-01 -2.829039096832275391e-01 3.705543279647827148e-01 -2.462761104106903076e-01 2.347525060176849365e-01 -1.410642825067043304e-02
1.244790777564048767e-01 -1.249055862426757812e-01 3.844849020242691040e-02 4.390653595328330994e-02 -2.032429277896881104e-01 -1.668668687343597412e-01 -9.387870132923126221e-02 1.790461540222167969e-01 -6.183892488479614258e-02 2.841566205024719238e-01 1.564072370529174805e-01 7.815297693014144897e-02 -1.378267705440521240e-01 3.735395148396492004e-02 -1.750680506229400635e-01 -5.947927013039588928e-03 4.477431997656822205e-02 -6.228927522897720337e-02 6.910575926303863525e-02 -9.147159010171890259e-02 2.179719656705856323e-01 -1.043839752674102783e-01 7.114377617835998535e-02 -6.927805393934249878e-02 8.552652597427368164e-02 -2.066343426704406738e-01 3.750912845134735107e-01 -3.679837882518768311e-01 2.917439043521881104e-01 -2.543562948703765869e-01 2.746430337429046631e-01 -2.249536365270614624e-01
8.463439345359802246e-02 1.381295472383499146e-01 3.865472227334976196e-02 1.935586519539356232e-02 -2.542410418391227722e-02 2.264651507139205933e-01 -6.799858063459396362e-02 -6.056592799723148346e-03 8.429976552724838257e-02 1.400896757841110229e-01 4.017857611179351807e-01 2.456237375736236572e-02 1.015093252062797546e-01 -1.614319086074829102e-01 -9.249822795391082764e-02 7.181106507778167725e-02 -1.288657635450363159e-01 -1.725327521562576294e-01 2.837184071540832520e-01 8.257030695676803589e-02 1.110264286398887634e-01 -3.144284710288047791e-02 1.667081713676452637e-01 -1.513849943876266479e-01 -3.484029173851013184e-01 -2.065700143575668335e-01 -1.396229863166809082e-02 -1.827248036861419678e-01 -2.160109132528305054e-01 -2.471598982810974121e-01 3.110495209693908691e-01 -2.767658531665802002e-01
2.092206031084060669e-01 6.888103671371936798e-03 1.350916773080825806e-01 1.234444454312324524e-01 -1.611723452806472778e-01 -1.195393800735473633e-01 -1.072522848844528198e-01 2.437523379921913147e-02 -1.470393687486648560e-01 7.136593014001846313e-02 1.342563927173614502e-01 -4.012989103794097900e-01 -1.824655085802078247e-01 -6.581177562475204468e-02 -8.640619367361068726e-02 2.948803082108497620e-02 1.497957855463027954e-01 -1.206775456666946411e-01 -9.716255590319633484e-03 -1.263374686241149902e-01 9.491652995347976685e-02 7.802443206310272217e-02 1.758317053318023682e-01 -1.107699424028396606e-01 9.795369952917098999e-02 7.724276930093765259e-02 1.001305431127548218e-01 -6.051404476165771484e-01 2.578081786632537842e-01 -9.281560778617858887e-02 7.559167593717575073e-02 -1.861996799707412720e-01
3.236454427242279053e-01 -2.250534445047378540e-01 3.732347115874290466e-02 -1.315911710262298584e-01 -2.544023096561431885e-02 -1.961911618709564209e-01 -1.166815981268882751e-01 -4.155263886786997318e-04 1.186095103621482849e-01 1.424056738615036011e-01 3.925383090972900391e-01 -1.477180719375610352e-01 1.595089212059974670e-02 5.204562470316886902e-02 1.464948654174804688e-01 -1.245285850018262863e-02 -1.307967156171798706e-01 -2.763960063457489014e-01 -1.263389438390731812e-01 8.610261976718902588e-02 3.556108474731445312e-01 -1.026735156774520874e-01 1.813469827175140381e-01 2.701205015182495117e-01 -1.013822481036186218e-01 -1.839701086282730103e-01 3.253816068172454834e-02 7.442154735326766968e-02 1.717307865619659424e-01 -2.164045721292495728e-01 1.618146449327468872e-01 -1.592208892107009888e-01
9.327175468206405640e-02 2.448849827051162720e-01 -3.224562853574752808e-02 1.433717906475067139e-01 -2.460778690874576569e-02 -1.789803653955459595e-01 -1.587994843721389771e-01 1.193678751587867737e-01 -4.749049618840217590e-02 1.871376335620880127e-01 1.966624110937118530e-01 -1.732813268899917603e-01 2.016300261020660400e-01 4.055738914757966995e-03 -1.442940831184387207e-01 -9.669236093759536743e-02 9.820025414228439331e-02 -2.437096834182739258e-01 8.029552549123764038e-02 -1.178073063492774963e-01 1.749589294195175171e-01 -1.558980345726013184e-01 9.345378726720809937e-02 -2.281591594219207764e-01 -2.018584012985229492e-01 -1.977993845939636230e-01 3.811650872230529785e-01 -3.109682500362396240e-01 2.092647105455398560e-01 -1.908578723669052124e-02 2.940533757209777832e-01 5.709395185112953186e-02
3.226785063743591309e-01 6.291078776121139526e-02 -1.019420754164457321e-02 -1.922229379415512085e-01 -1.213736012578010559e-01 -1.362584531307220459e-01 -9.302615188062191010e-03 4.958777222782373428e-03 1.627438515424728394e-01 -1.141922250390052795e-01 4.334230422973632812e-01 -2.448393404483795166e-01 -1.587614603340625763e-02 -2.493747919797897339e-01 1.732488870620727539e-01 2.176552824676036835e-02 -2.051969468593597412e-01 -1.388811469078063965e-01 -1.021433025598526001e-01 -5.350966937839984894e-03 2.252226024866104126e-01 -2.495474740862846375e-02 3.070704042911529541e-01 -1.683452427387237549e-01 -2.095104604959487915e-01 2.792591042816638947e-02 2.342795431613922119e-01 -1.059204265475273132e-01 1.723326742649078369e-01 9.595940262079238892e-02 2.136227488517761230e-01 -6.655037403106689453e-03
9.972697123885154724e-03 2.459122985601425171e-01 -2.330818772315979004e-01 -2.040299922227859497e-01 6.676831282675266266e-03 -2.591613531112670898e-01 -1.217846274375915527e-01 1.843074411153793335e-01 1.029328554868698120e-01 -9.924229979515075684e-02 3.426116108894348145e-01 -2.047032415866851807e-01 -3.135244846343994141e-01 -1.115258187055587769e-01 -1.392274945974349976e-01 1.693846881389617920e-01 -1.670098304748535156e-01 -4.313988238573074341e-02 -9.454042464494705200e-02 -2.730248272418975830e-01 2.534921169281005859e-01 -1.130491346120834351e-01 2.466163188219070435e-01 -1.274783760309219360e-01 1.199679672718048096e-01 -1.652965396642684937e-01 5.954505130648612976e-02 -1.946518868207931519e-01 1.015060320496559143e-01 -1.625020615756511688e-02 1.601598858833312988e-01 -4.700691625475883484e-02
7.985105365514755249e-02 2.097368985414505005e-01 -8.203925937414169312e-02 -3.198964595794677734e-01 1.567879766225814819e-01 -6.625485420227050781e-02 -7.422120869159698486e-02 7.083472795784473419e-03 3.944301977753639221e-02 2.947707846760749817e-02 4.840591847896575928e-01 -2.413847744464874268e-01 -1.158665195107460022e-01 -1.131946295499801636e-01 -3.228986635804176331e-03 7.511354982852935791e-02 -3.377699255943298340e-01 -3.546957969665527344e-01 -4.522063955664634705e-02 -2.119051516056060791e-01 3.147540986537933350e-01 -3.116232715547084808e-02 4.453702270984649658e-02 3.966586291790008545e-02 -5.350755155086517334e-02 1.101436689496040344e-01 1.090298220515251160e-01 -1.543400734663009644e-01 9.384678304195404053e-02 -1.364912390708923340e-01 -8.766517043113708496e-03 -1.023828685283660889e-01
3.563744127750396729e-01 6.048116087913513184e-02 -2.018114551901817322e-02 7.978986948728561401e-02 -7.084352429956197739e-03 -4.041205048561096191e-01 -9.841823577880859375e-02 6.987123750150203705e-03 -9.374738484621047974e-02 6.338812410831451416e-02 1.266199797391891479e-01 -1.208103168755769730e-02 -1.693985164165496826e-01 2.641807794570922852e-01 -5.188287794589996338e-02 9.287232160568237305e-02 -1.853003054857254028e-01 -1.524609476327896118e-01 9.337416291236877441e-02 1.317119877785444260e-02 -1.814910676330327988e-03 1.324291676282882690e-01 1.694614440202713013e-01 -1.122144609689712524e-01 -2.065406888723373413e-01 -1.421879231929779053e-01 3.080765604972839355e-01 -1.872394680976867676e-01 1.760482043027877808e-01 -7.116351276636123657e-02 3.861479163169860840e-01 -2.175796777009963989e-01
1.791486442089080811e-01 -8.802162855863571167e-02 -2.334211766719818115e-01 2.795420885086059570e-01 2.133692651987075806e-01 -5.898956209421157837e-02 6.206066906452178955e-02 -3.236471966374665499e-04 3.874593600630760193e-02 2.684408128261566162e-01 3.805236518383026123e-01 -1.198961362242698669e-01 9.159246459603309631e-03 6.650454550981521606e-02 -1.223674789071083069e-01 -7.229384034872055054e-02 -1.143159046769142151e-01 -1.883724927902221680e-01 3.442933410406112671e-02 -5.951968207955360413e-02 1.779302805662155151e-01 -2.010010033845901489e-01 1.207769811153411865e-01 1.058026328682899475e-01 -1.824066042900085449e-01 -2.072787135839462280e-01 4.503129124641418457e-01 -4.960947856307029724e-02 8.591190725564956665e-02 1.308428682386875153e-02 2.698352932929992676e-01 -6.530161201953887939e-02
1.327481716871261597e-01 2.345680296421051025e-01 -1.415275633335113525e-01 -6.854474544525146484e-02 -3.982051014900207520e-01 1.412590593099594116e-01 -8.567033708095550537e-02 -3.490702249109745026e-03 1.076456755399703979e-01 1.010500118136405945e-01 3.989926874637603760e-01 -2.448318004608154297e-01 -9.763509780168533325e-02 -1.486669480800628662e-01 -1.121257916092872620e-01 -2.343533746898174286e-02 -2.704377472400665283e-01 -3.653890267014503479e-02 -5.625852942466735840e-02 -5.459783971309661865e-02 2.733974456787109375e-01 3.284824080765247345e-03 2.013841867446899414e-01 -4.989778995513916016e-02 -2.604458332061767578e-01 5.946285277605056763e-02 2.827476561069488525e-01 2.039598114788532257e-02 1.600540578365325928e-01 -3.057503886520862579e-02 2.094538211822509766e-01 -1.024152711033821106e-01
2.958628535270690918e-01 -2.814972102642059326e-01 1.476902812719345093e-01 3.684511035680770874e-02 9.761308133602142334e-02 2.255013585090637207e-01 -2.407306618988513947e-02 8.082041889429092407e-02 1.603832393884658813e-01 1.723885089159011841e-01 1.921393275260925293e-01 -3.283307254314422607e-01 -1.697517633438110352e-01 -9.215131402015686035e-02 1.347938179969787598e-01 1.216627433896064758e-01 -5.488678440451622009e-02 -1.340556889772415161e-01 6.753055006265640259e-02 -6.175643205642700195e-02 -1.844095881097018719e-03 -1.010512709617614746e-01 3.197235465049743652e-01 -1.752036996185779572e-02 -2.358837425708770752e-01 -3.184231519699096680e-01 1.847171485424041748e-01 2.162851206958293915e-02 -1.956110000610351562e-01 -7.113600731827318668e-04 8.231340348720550537e-02 -3.055506050586700439e-01
2.338243424892425537e-01 2.077113837003707886e-01 6.004061177372932434e-02 3.612186387181282043e-02 9.662332385778427124e-02 -2.845618128776550293e-02 -1.773061417043209076e-02 1.669813841581344604e-01 2.677733302116394043e-01 1.949317455291748047e-01 2.713223099708557129e-01 4.395281150937080383e-02 4.866744950413703918e-02 8.550053834915161133e-02 -2.130818217992782593e-01 4.950078204274177551e-03 -3.179069235920906067e-02 -1.966481357812881470e-01 7.867694832384586334e-03 -2.688026428222656250e-01 -1.083885598927736282e-02 1.338769346475601196e-01 3.025182485580444336e-01 1.014096662402153015e-01 -2.028825432062149048e-01 1.971639133989810944e-02 1.917219609022140503e-01 -2.282957136631011963e-01 1.147751435637474060e-01 -1.591851115226745605e-01 4.666717648506164551e-01 3.473961493000388145e-03
1.925277896225452423e-02 -4.549345746636390686e-02 7.190156728029251099e-02 -2.007499486207962036e-01 4.061210900545120239e-02 -2.595272064208984375e-01 -4.809297993779182434e-02 1.043910831212997437e-01 1.314762532711029053e-01 3.528380021452903748e-02 2.180374562740325928e-01 -2.403734773397445679e-01 -4.394958540797233582e-02 -1.899444870650768280e-02 -2.291883975267410278e-01 -2.003628611564636230e-01 3.013754077255725861e-02 -2.748065292835235596e-01 1.191896945238113403e-01 -1.809801310300827026e-01 2.930494546890258789e-01 -9.943420998752117157e-03 -1.347247511148452759e-01 -1.543233543634414673e-01 -1.051520407199859619e-01 5.385107174515724182e-02 1.003716662526130676e-01 -2.725766003131866455e-01 1.895474493503570557e-01 -2.657070159912109375e-01 1.781891584396362305e-01 -4.038810729980468750e-01
-6.698358803987503052e-02 9.044728428125381470e-02 2.254625111818313599e-01 -1.221749186515808105e-01 1.474950760602951050e-01 2.255156785249710083e-01 9.299630299210548401e-03 -4.923762381076812744e-02 1.891564875841140747e-01 4.315319657325744629e-02 2.544937133789062500e-01 -1.567939519882202148e-01 -1.725189685821533203e-01 -1.345265954732894897e-01 7.096954435110092163e-02 2.433685213327407837e-02 -5.595969781279563904e-02 1.580756716430187225e-02 1.623369008302688599e-01 -3.956185281276702881e-02 -9.931878745555877686e-02 -1.558419167995452881e-01 2.826406061649322510e-01 -9.575814753770828247e-02 -1.934147924184799194e-01 -5.819983482360839844e-01 8.618691563606262207e-02 -1.685580462217330933e-01 -3.662697505205869675e-03 -8.489179611206054688e-02 1.708603650331497192e-01 -2.511486709117889404e-01
1.259142458438873291e-01 -7.245048135519027710e-02 -7.817827165126800537e-03 1.275023519992828369e-01 1.090971678495407104e-01 -1.950773745775222778e-01 -1.673136465251445770e-02 -5.097193270921707153e-02 4.099827259778976440e-02 9.149236232042312622e-02 4.453364610671997070e-01 -9.816607832908630371e-02 3.157256916165351868e-02 5.260222405195236206e-02 -1.357495933771133423e-01 2.143860012292861938e-01 9.096363559365272522e-03 -2.880986928939819336e-01 -4.451658949255943298e-02 -1.304439157247543335e-01 2.171726822853088379e-01 9.807166457176208496e-02 7.506085932254791260e-02 9.092138707637786865e-02 -1.099772378802299500e-01 -2.389815598726272583e-01 1.995523571968078613e-01 -3.558952808380126953e-01 9.765826165676116943e-02 6.922161579132080078e-02 4.479840397834777832e-01 -1.024857256561517715e-02
2.537837922573089600e-01 -9.807959198951721191e-03 7.403653580695390701e-03 6.498982012271881104e-02 1.441162973642349243e-01 -2.081637084484100342e-01 -1.327323168516159058e-01 1.286930143833160400e-01 -1.445196419954299927e-01 1.478673368692398071e-01 1.146657988429069519e-01 -2.567060291767120361e-01 -2.145871371030807495e-01 -9.427741914987564087e-02 1.164956688880920410e-01 -3.049909323453903198e-02 -5.285697802901268005e-02 -2.457482814788818359e-01 6.040006503462791443e-02 -1.844994127750396729e-01 1.261073052883148193e-01 -1.629402637481689453e-01 1.365217715501785278e-01 1.043506488204002380e-01 -2.368399947881698608e-01 -4.357920959591865540e-02 4.582159817218780518e-01 -8.479222655296325684e-02 -2.664004266262054443e-02 -1.277744024991989136e-01 4.139776229858398438e-01 -7.274472713470458984e-02
3.652314841747283936e-01 1.775561124086380005e-01 1.240586340427398682e-01 8.488432504236698151e-03 -4.773163050413131714e-02 -2.030813395977020264e-01 -7.239965721964836121e-03 -1.738406419754028320e-01 2.666012048721313477e-01 -6.658039242029190063e-02 2.937236726284027100e-01 -1.992767751216888428e-01 -6.707459688186645508e-02 3.214405616745352745e-03 -1.068875119090080261e-01 -1.764761954545974731e-01 -3.417302295565605164e-02 -1.328051090240478516e-01 1.624879539012908936e-01 -1.404289901256561279e-01 8.607877790927886963e-02 -1.981930285692214966e-01 1.390727013349533081e-01 1.262431442737579346e-01 2.240567952394485474e-01 -1.711211949586868286e-01 -5.926872044801712036e-02 -2.862175703048706055e-01 1.118428930640220642e-01 -3.892127573490142822e-01 -1.275143325328826904e-01 7.199336588382720947e-02
1.529005020856857300e-01 -5.697065964341163635e-03 4.175451584160327911e-03 2.322931028902530670e-02 4.395486414432525635e-02 1.465012878179550171e-01 -3.013950772583484650e-02 1.207513436675071716e-01 2.668836340308189392e-02 1.238044053316116333e-01 3.546368479728698730e-01 4.436925426125526428e-02 -8.665909618139266968e-02 3.092735819518566132e-02 -4.455300420522689819e-02 7.785391062498092651e-02 -2.042196840047836304e-01 -1.889868229627609253e-01 6.549649685621261597e-02 1.036623120307922363e-01 -1.088475957512855530e-01 -1.549641788005828857e-01 8.046872913837432861e-02 -2.135022282600402832e-01 -1.512867212295532227e-01 -5.187327861785888672e-01 8.931209892034530640e-02 -8.337068557739257812e-02 -2.291496843099594116e-01 -3.353295028209686279e-01 1.861128062009811401e-01 -2.999835014343261719e-01
1.817436814308166504e-01 1.621541976928710938e-01 3.797577694058418274e-02 -9.671566635370254517e-02 3.348199184983968735e-03 -9.592967480421066284e-02 -2.435378879308700562e-01 7.975561916828155518e-02 -1.019883304834365845e-01 1.851366460323333740e-01 2.559490501880645752e-01 -1.683399826288223267e-01 7.219307869672775269e-02 2.517629228532314301e-02 -2.660865485668182373e-01 1.962510943412780762e-01 7.065687328577041626e-02 -1.615301817655563354e-01 1.005877181887626648e-01 3.043168783187866211e-01 -1.055942624807357788e-01 -7.982204109430313110e-02 8.636523038148880005e-02 -4.094864428043365479e-02 -2.820756435394287109e-01 -2.677450180053710938e-01 -1.258161514997482300e-01 -1.337577253580093384e-01 -1.812989450991153717e-02 -1.898045688867568970e-01 -7.991394400596618652e-02 -4.616515338420867920e-01
1.846570968627929688e-01 6.628785282373428345e-02 -2.933490574359893799e-01 -1.244210898876190186e-01 -5.308020394295454025e-03 -2.044410854578018188e-01 -1.380476206541061401e-01 -5.281829461455345154e-02 -1.426665484905242920e-01 1.610734462738037109e-01 3.942797183990478516e-01 -2.724683284759521484e-01 -4.895370081067085266e-02 -6.667769700288772583e-02 -1.544843912124633789e-01 9.938775002956390381e-02 -1.632604151964187622e-01 -2.974475622177124023e-01 -8.158556011039763689e-05 -1.880823820829391479e-01 1.350797563791275024e-01 -2.656139433383941650e-01 3.406440615653991699e-01 -1.194520518183708191e-01 6.780375540256500244e-02 -3.085438162088394165e-02 1.657435595989227295e-01 1.747370697557926178e-02 2.209728360176086426e-01 -1.205158233642578125e-01 -7.255208492279052734e-02 -9.039688110351562500e-02
8.593209832906723022e-02 -2.004235833883285522e-01 1.996272355318069458e-01 9.770080447196960449e-03 5.595004186034202576e-02 2.001031488180160522e-01 4.271680116653442383e-02 6.230712309479713440e-02 1.343332976102828979e-01 6.272511184215545654e-02 3.025261163711547852e-01 -1.771058291196823120e-01 1.552059948444366455e-01 -1.297728121280670166e-01 -1.864117197692394257e-02 9.499756246805191040e-02 9.157632477581501007e-03 -1.085890643298625946e-02 2.465108409523963928e-02 2.348030172288417816e-02 -1.454595848917961121e-02 -2.663877606391906738e-01 1.584877371788024902e-01 -2.269203066825866699e-01 -2.992773354053497314e-01 -4.825722277164459229e-01 4.203758761286735535e-02 -2.724200487136840820e-01 -2.296192385256290436e-02 -2.987589538097381592e-01 1.425460427999496460e-01 -1.038197129964828491e-01
2.227124571800231934e-01 -1.183527633547782898e-01 1.210145726799964905e-01 -4.983497411012649536e-02 1.562649034895002842e-03 7.062883675098419189e-02 -1.017361506819725037e-01 2.888839133083820343e-02 1.634524464607238770e-01 1.958755254745483398e-01 4.178079366683959961e-01 1.275971531867980957e-01 -1.563045680522918701e-01 -1.486438512802124023e-01 -4.042855501174926758e-01 4.812717437744140625e-02 9.265158325433731079e-02 2.016813308000564575e-01 1.718609482049942017e-01 -1.770767420530319214e-01 1.456847935914993286e-01 -1.940081268548965454e-01 -8.862291462719440460e-03 -2.222249656915664673e-01 -2.720037400722503662e-01 -1.087923198938369751e-01 1.181536614894866943e-01 -1.455333828926086426e-01 9.715374559164047241e-02 -1.413587331771850586e-01 -2.487276643514633179e-01 -6.437566131353378296e-02
1.675318330526351929e-01 -1.090139299631118774e-01 -1.700592339038848877e-01 -3.529466390609741211e-01 1.353969890624284744e-02 -6.372558325529098511e-02 4.889248311519622803e-02 -1.843104325234889984e-02 1.861252039670944214e-01 2.022832445800304413e-02 1.885391324758529663e-01 -2.245805263519287109e-01 -2.076131254434585571e-01 -2.809346318244934082e-01 1.070666592568159103e-03 -1.284907460212707520e-01 1.234520450234413147e-01 -1.659020036458969116e-01 3.865201771259307861e-02 -5.002715066075325012e-02 4.058559238910675049e-01 -8.145748823881149292e-02 2.912470400333404541e-01 4.676925763487815857e-02 -2.560797631740570068e-01 -1.015916094183921814e-01 7.299549877643585205e-02 -2.048398703336715698e-01 1.961326412856578827e-02 -1.791142225265502930e-01 -6.391095370054244995e-02 -2.741272449493408203e-01
1.970837265253067017e-01 1.311807930469512939e-01 -4.880299791693687439e-02 -4.994907975196838379e-02 6.968110054731369019e-02 -2.427222765982151031e-02 -1.298953033983707428e-02 -1.511057764291763306e-01 -1.254510730504989624e-01 -1.143748313188552856e-01 3.396551012992858887e-01 3.447746485471725464e-02 -1.112877130508422852e-01 1.801703721284866333e-01 -2.000975012779235840e-01 -3.263522088527679443e-01 -1.358436644077301025e-01 4.655075445771217346e-02 -9.251109510660171509e-02 2.636039257049560547e-02 -3.084000386297702789e-02 -3.202255964279174805e-01 3.431698381900787354e-01 -1.666501462459564209e-01 6.487450003623962402e-02 -2.664702236652374268e-01 8.454367518424987793e-02 -3.245456218719482422e-01 1.211692485958337784e-02 -2.415575385093688965e-01 -1.507833600044250488e-01 1.613376587629318237e-01
1.423095464706420898e-01 3.779382407665252686e-01 5.521538853645324707e-02 1.825932115316390991e-01 2.340934425592422485e-02 -1.101079881191253662e-01 -1.432830542325973511e-01 -2.343636006116867065e-01 9.331736713647842407e-02 1.123766154050827026e-01 3.191471397876739502e-01 -2.089649438858032227e-01 1.576623469591140747e-01 -9.415175765752792358e-02 -2.207800932228565216e-02 1.899242103099822998e-01 5.920266732573509216e-02 -2.529709339141845703e-01 1.773314028978347778e-01 2.584206499159336090e-02 2.215086817741394043e-01 -1.685850322246551514e-01 2.910720705986022949e-01 -4.499347135424613953e-02 6.096908450126647949e-02 -6.194489076733589172e-02 -5.717051215469837189e-03 -2.600884437561035156e-01 -8.526752889156341553e-02 -2.992524802684783936e-01 -2.651038393378257751e-02 -1.965934038162231445e-01
3.935212790966033936e-01 -1.965864598751068115e-01 2.113264501094818115e-01 3.418471664190292358e-02 -2.397800609469413757e-02 -2.416989952325820923e-01 6.368045508861541748e-02 -1.507464200258255005e-01 -6.583069264888763428e-02 2.009215354919433594e-01 4.992294311523437500e-02 -2.958287000656127930e-01 -4.332717135548591614e-02 1.167858466506004333e-01 -8.987393975257873535e-02 5.127494037151336670e-02 -3.706922987475991249e-03 -1.663136184215545654e-01 2.970703132450580597e-02 -1.639817208051681519e-01 2.904185056686401367e-01 -1.022909432649612427e-01 -1.226078942418098450e-01 1.076689921319484711e-02 3.222360089421272278e-02 -1.422311514616012573e-01 1.982745528221130371e-01 -4.473860561847686768e-01 8.178557455539703369e-02 -6.004236638545989990e-02 7.291083037853240967e-02 -2.687285244464874268e-01
7.430212944746017456e-02 6.614767760038375854e-02 -1.072152554988861084e-01 -1.546327620744705200e-01 2.989044189453125000e-01 -2.095373123884201050e-01 -3.249814510345458984e-01 -5.997548997402191162e-02 8.321592956781387329e-02 2.260802835226058960e-01 2.496642619371414185e-01 5.227310955524444580e-02 8.184958249330520630e-02 7.297801226377487183e-02 -3.222480714321136475e-01 1.970961540937423706e-01 -1.463793367147445679e-01 -2.696893811225891113e-01 7.391070574522018433e-02 1.027746200561523438e-01 3.381323302164673805e-03 -4.419647529721260071e-02 1.156730055809020996e-01 -9.958559647202491760e-03 -1.467758715152740479e-01 -6.103790923953056335e-02 2.966522276401519775e-01 -5.105430260300636292e-02 2.442365735769271851e-01 -1.149187386035919189e-01 3.239464163780212402e-01 -1.229383125901222229e-01
5.892805010080337524e-02 2.659865617752075195e-01 7.547344081103801727e-03 1.793312653899192810e-02 1.333881467580795288e-01 2.280916720628738403e-01 -1.313460171222686768e-01 1.612062752246856689e-01 4.120326414704322815e-02 1.310618221759796143e-01 3.128037452697753906e-01 -2.484738975763320923e-01 -1.131488606333732605e-01 7.487487792968750000e-02 4.422431811690330505e-02 1.243226230144500732e-01 6.464745104312896729e-02 -5.378036573529243469e-02 -3.461084365844726562e-01 -1.723645925521850586e-01 1.398825496435165405e-01 2.351412363350391388e-02 2.599204480648040771e-01 1.733355671167373657e-01 -1.745448857545852661e-01 4.161942284554243088e-03 3.179000318050384521e-01 -3.374225199222564697e-01 2.407077401876449585e-01 -1.164665296673774719e-01 6.839145720005035400e-02 4.675373435020446777e-02
3.346863687038421631e-01 1.443509608507156372e-01 -1.990135610103607178e-01 -1.614926457405090332e-01 1.178670004010200500e-01 -1.757745593786239624e-01 1.829970926046371460e-01 -4.974032938480377197e-02 1.436762362718582153e-01 1.045639514923095703e-01 8.186714723706245422e-03 -1.760737597942352295e-01 -1.252300888299942017e-01 1.149201840162277222e-01 -3.572672232985496521e-02 -8.965939283370971680e-02 -2.639527618885040283e-01 -4.303070306777954102e-01 -1.871842890977859497e-02 1.135500594973564148e-01 1.476765424013137817e-01 1.275222599506378174e-01 2.986493110656738281e-01 -7.968959957361221313e-02 1.740639507770538330e-01 -2.192101478576660156e-01 1.622704118490219116e-01 -1.172958221286535263e-02 1.359976176172494888e-02 6.412786897271871567e-03 2.351035922765731812e-02 -3.355137109756469727e-01
1.469770669937133789e-01 2.014779597520828247e-01 -1.030789613723754883e-01 -3.483260422945022583e-02 -2.406970858573913574e-01 -2.570409327745437622e-03 -2.594171166419982910e-01 1.862718015909194946e-01 2.978813648223876953e-01 6.526391953229904175e-02 1.947682499885559082e-01 -2.074899822473526001e-01 -1.000925004482269287e-01 1.562020033597946167e-01 7.468800991773605347e-02 -1.110309362411499023e-01 -2.641534507274627686e-01 -3.735451996326446533e-01 2.769045531749725342e-02 -2.407985031604766846e-01 -3.142344206571578979e-02 -1.821019202470779419e-01 1.121406629681587219e-01 1.480083167552947998e-01 -2.160229384899139404e-01 -8.875802159309387207e-02 -5.865518376231193542e-02 -1.014318540692329407e-01 2.315765172243118286e-01 -2.609952688217163086e-01 9.569606184959411621e-02 -6.209480762481689453e-02
1.294143944978713989e-01 9.720888733863830566e-02 -2.257348783314228058e-02 -7.954227924346923828e-02 -2.070229686796665192e-02 -3.846325352787971497e-02 1.415402442216873169e-01 7.020631432533264160e-02 -6.768620759248733521e-02 -4.668075963854789734e-02 2.993167638778686523e-01 -3.881551697850227356e-02 -5.370809230953454971e-03 6.756094098091125488e-02 -2.141158580780029297e-01 -1.222473159432411194e-01 8.885946124792098999e-03 -3.181467950344085693e-01 4.833051934838294983e-02 -2.291873544454574585e-01 2.909717857837677002e-01 1.908788643777370453e-02 2.898692488670349121e-01 3.603174537420272827e-02 -1.585273295640945435e-01 -2.494484931230545044e-01 3.148629963397979736e-01 -3.385498225688934326e-01 9.662456810474395752e-02 1.197402328252792358e-01 3.168832957744598389e-01 -1.585700511932373047e-01
1.136142835021018982e-01 -2.337282598018646240e-01 -1.712158024311065674e-01 2.256729900836944580e-01 1.954440623521804810e-01 1.600448042154312134e-01 -1.001947522163391113e-01 9.364899992942810059e-02 -5.802473053336143494e-02 5.471538752317428589e-02 2.189946323633193970e-01 -3.044208884239196777e-01 -2.985913455486297607e-01 9.530590474605560303e-02 2.114366292953491211e-01 4.022389650344848633e-02 -1.314949989318847656e-01 9.448266588151454926e-03 2.295322269201278687e-01 -1.121453475207090378e-02 3.020313978195190430e-01 -1.574303060770034790e-01 1.948238909244537354e-01 -3.499649837613105774e-02 -2.415775954723358154e-01 -1.847404986619949341e-01 1.478948444128036499e-01 -1.773064136505126953e-01 1.551069319248199463e-01 -1.478822678327560425e-01 1.434787958860397339e-01 -2.008755952119827271e-01
7.843360304832458496e-02 7.328890264034271240e-02 3.818367049098014832e-02 1.234016641974449158e-01 4.115298017859458923e-02 -1.706710755825042725e-01 1.310336440801620483e-01 -1.418393477797508240e-02 -1.309849135577678680e-02 2.337496131658554077e-01 5.149548649787902832e-01 -1.520121991634368896e-01 -8.594619482755661011e-02 1.221406906843185425e-01 -1.266924738883972168e-01 -5.125689879059791565e-02 5.585979204624891281e-03 -2.154758870601654053e-01 -4.356867074966430664e-02 -1.127746999263763428e-01 8.521035313606262207e-02 5.103479139506816864e-03 3.032169938087463379e-01 -7.856388390064239502e-02 -6.141387298703193665e-02 -5.763034522533416748e-02 4.266642928123474121e-01 -1.860894858837127686e-01 -1.046220771968364716e-02 9.851958602666854858e-02 3.604215681552886963e-01 9.775876998901367188e-02
1.135342754423618317e-02 5.542945489287376404e-02 -4.170182347297668457e-02 -3.555230051279067993e-02 -5.720986798405647278e-02 -5.047777295112609863e-02 1.166820675134658813e-01 7.303448766469955444e-02 -8.769810199737548828e-03 2.922756671905517578e-01 3.340398371219635010e-01 -1.069979295134544373e-01 2.027306333184242249e-02 1.348055750131607056e-01 -1.213530451059341431e-01 -1.359532624483108521e-01 -1.006934568285942078e-01 -2.575775980949401855e-01 -1.572315245866775513e-01 -2.120690345764160156e-01 2.831257320940494537e-02 -1.879197545349597931e-02 7.492049783468246460e-02 -2.202116511762142181e-02 -1.786768436431884766e-01 -2.573122084140777588e-01 4.566455185413360596e-01 -3.020221889019012451e-01 3.203215450048446655e-02 -1.357197463512420654e-01 3.639654219150543213e-01 -7.397169619798660278e-02
1.833499073982238770e-01 5.730649456381797791e-03 4.109064638614654541e-01 -9.969968348741531372e-02 7.896310091018676758e-02 -2.553679347038269043e-01 2.706461586058139801e-02 -5.576347187161445618e-02 4.351482391357421875e-01 1.135828718543052673e-01 3.017412722110748291e-01 1.321860551834106445e-01 -1.078535392880439758e-01 -6.369321793317794800e-02 -4.913829732686281204e-03 7.293798029422760010e-02 -2.552430629730224609e-01 -1.236651930958032608e-02 1.443413272500038147e-02 -4.998107999563217163e-02 8.733023703098297119e-02 6.059928983449935913e-02 1.312989294528961182e-01 -7.076241821050643921e-02 -4.069584310054779053e-01 -5.812891758978366852e-04 1.176209896802902222e-01 -2.092353403568267822e-01 -8.551038801670074463e-02 -1.676739007234573364e-01 -1.390651613473892212e-01 -3.028748743236064911e-02
2.803368866443634033e-01 5.521608400158584118e-04 2.784734070301055908e-01 1.523802056908607483e-02 -1.777863502502441406e-02 9.883562475442886353e-02 -2.263113260269165039e-01 1.806036829948425293e-01 1.497663408517837524e-01 -6.317333132028579712e-02 4.183560311794281006e-01 -4.027621746063232422e-01 9.668947197496891022e-03 -4.342368617653846741e-02 -1.066363975405693054e-02 1.484386920928955078e-01 -5.926085263490676880e-02 -1.071473583579063416e-02 1.527685075998306274e-01 1.720202714204788208e-01 -1.818471848964691162e-01 2.386518716812133789e-01 -6.038664281368255615e-02 -9.907082468271255493e-02 -1.014781072735786438e-01 -2.990723848342895508e-01 -1.688358783721923828e-01 -1.709003746509552002e-01 -7.777515053749084473e-02 -1.479796767234802246e-01 4.779626801609992981e-02 -1.191582754254341125e-01
4.306004941463470459e-01 1.702604442834854126e-01 1.435657739639282227e-01 -1.403354704380035400e-01 -2.084117196500301361e-02 2.726553939282894135e-02 -1.458097696304321289e-01 1.471900194883346558e-01 2.619826793670654297e-01 8.976759761571884155e-02 1.752504408359527588e-01 5.273714289069175720e-02 1.483817249536514282e-01 2.141341939568519592e-02 -1.291936933994293213e-01 2.003198117017745972e-01 1.916308142244815826e-02 -1.094478294253349304e-01 7.205715030431747437e-02 1.056538224220275879e-01 -4.244379699230194092e-02 -1.987578570842742920e-01 5.655843764543533325e-02 -9.572014957666397095e-02 -2.494255080819129944e-02 -3.893881440162658691e-01 7.756913080811500549e-03 -3.062459826469421387e-01 -2.572529911994934082e-01 -1.237884163856506348e-01 1.125560402870178223e-01 -2.984501719474792480e-01
4.145652353763580322e-01 2.708989381790161133e-01 -4.845656827092170715e-02 -2.771397493779659271e-02 2.731461524963378906e-01 -1.309886202216148376e-02 -2.172684818506240845e-01 -1.016263943165540695e-02 6.826711446046829224e-02 1.128395870327949524e-01 9.532174468040466309e-02 5.509728193283081055e-02 2.881682477891445160e-02 1.041154712438583374e-01 -3.074032664299011230e-01 2.017395496368408203e-01 -1.798449307680130005e-01 -2.457569241523742676e-01 -5.276512354612350464e-02 -1.144561171531677246e-01 -1.214867532253265381e-01 -3.631541877985000610e-02 5.077612772583961487e-02 1.524524241685867310e-01 -1.738928258419036865e-01 -3.118337094783782959e-01 2.104644030332565308e-01 -1.055310443043708801e-01 2.246843725442886353e-01 -3.903497010469436646e-02 2.331520766019821167e-01 -1.155956387519836426e-01
2.131147235631942749e-01 1.789121776819229126e-01 8.062597480602562428e-04 1.764067560434341431e-01 -8.121007680892944336e-02 -1.113455593585968018e-01 -8.672383427619934082e-02 -2.855873405933380127e-01 2.075314894318580627e-02 1.310080587863922119e-01 3.066544532775878906e-01 -3.823059797286987305e-01 -2.820495888590812683e-02 8.616711199283599854e-02 -1.568880379199981689e-01 3.196420073509216309e-01 -6.807603687047958374e-02 -1.859674155712127686e-01 -1.425086241215467453e-02 1.263674199581146240e-01 1.142300143837928772e-01 -1.661857217550277710e-01 2.105905562639236450e-01 -8.014950901269912720e-03 2.379446625709533691e-01 -1.711037456989288330e-01 -2.510194666683673859e-02 -8.556036651134490967e-02 -7.527959346771240234e-02 -3.256744742393493652e-01 -9.323673695325851440e-02 -1.893329024314880371e-01
1.375332474708557129e-01 2.433043420314788818e-01 -5.342894420027732849e-02 -7.091952115297317505e-02 -9.425961226224899292e-02 1.729035563766956329e-02 -1.488086879253387451e-01 5.326287820935249329e-02 -9.190578013658523560e-02 -1.038653030991554260e-01 2.004290670156478882e-01 -2.122815996408462524e-01 -2.593342661857604980e-01 -5.495547130703926086e-02 -1.443443894386291504e-01 1.785240508615970612e-02 1.522920131683349609e-01 -2.449610233306884766e-01 2.941248118877410889e-01 -3.209445625543594360e-02 2.498756647109985352e-01 -1.434326320886611938e-01 4.690423309803009033e-01 1.226343959569931030e-01 1.564842462539672852e-01 1.577270030975341797e-01 2.600173652172088623e-01 -1.584244817495346069e-01 6.293562054634094238e-02 -1.656521260738372803e-01 8.562638424336910248e-03 1.469832807779312134e-01
-4.933655727654695511e-03 -1.027643382549285889e-01 -1.815810799598693848e-01 1.129620075225830078e-01 1.304235756397247314e-01 3.256493946537375450e-03 -2.496022731065750122e-01 9.374751895666122437e-02 2.034983187913894653e-01 1.715621203184127808e-01 1.309494767338037491e-02 -2.916710078716278076e-01 -4.757539331912994385e-01 6.500353664159774780e-02 4.396849870681762695e-02 -3.018020279705524445e-02 1.097230911254882812e-01 -2.491781562566757202e-01 3.208458423614501953e-02 6.274928897619247437e-02 9.811059385538101196e-02 -1.856865137815475464e-01 2.396460920572280884e-01 -5.457180365920066833e-02 -9.804126620292663574e-02 -2.293734401464462280e-01 3.703218996524810791e-01 -8.968953788280487061e-02 1.924803853034973145e-01 -1.296569854021072388e-01 1.331351995468139648e-01 -5.892064794898033142e-02
8.467675000429153442e-02 2.021449506282806396e-01 8.235988207161426544e-03 -1.475182622671127319e-01 1.481142342090606689e-01 -7.289759069681167603e-02 -1.174957454204559326e-01 -1.317513734102249146e-01 -1.325091272592544556e-01 3.031600639224052429e-02 3.969328999519348145e-01 -1.477680802345275879e-01 4.470694437623023987e-02 2.477054148912429810e-01 -2.430301010608673096e-01 2.348351478576660156e-02 -7.481534034013748169e-02 -1.331460922956466675e-01 7.751254737377166748e-02 -1.497349590063095093e-01 3.055637776851654053e-01 2.418171465396881104e-01 8.592662960290908813e-02 1.443874835968017578e-01 -7.396771013736724854e-02 -1.031359657645225525e-01 3.062472939491271973e-01 -2.531236708164215088e-01 2.598659694194793701e-01 3.538686037063598633e-02 2.753660976886749268e-01 -2.180600538849830627e-02
-3.750625066459178925e-03 4.440829902887344360e-02 -1.661461889743804932e-01 -1.397582292556762695e-01 -3.313625464215874672e-03 -1.276960521936416626e-01 1.489046216011047363e-01 1.491887271404266357e-01 3.561089560389518738e-02 1.831008493900299072e-01 2.353551089763641357e-01 -4.883375763893127441e-02 -6.656698882579803467e-02 1.573632806539535522e-01 9.414939582347869873e-02 -1.384029239416122437e-01 -1.678644418716430664e-01 -4.484856724739074707e-01 1.372426450252532959e-01 1.357028782367706299e-01 2.367800474166870117e-01 1.381679531186819077e-02 3.586497008800506592e-01 -7.284644246101379395e-02 1.427923887968063354e-01 -3.207445442676544189e-01 5.332466959953308105e-02 -2.228530943393707275e-01 2.021274268627166748e-01 -2.245700210332870483e-01 1.065442934632301331e-01 -7.191567122936248779e-02
3.138754665851593018e-01 2.181986719369888306e-02 1.974514573812484741e-01 -5.866490304470062256e-02 9.930771589279174805e-02 5.658051744103431702e-02 1.955340653657913208e-01 -2.161255665123462677e-02 2.402755431830883026e-02 -4.088429268449544907e-03 1.299626231193542480e-01 -3.429329022765159607e-02 9.988040477037429810e-02 1.852545589208602905e-01 -3.518566861748695374e-02 -4.753921553492546082e-02 -1.505305171012878418e-01 -2.555617988109588623e-01 1.117671057581901550e-01 2.481500506401062012e-01 2.047809958457946777e-01 1.641312390565872192e-01 2.301390767097473145e-01 1.091956794261932373e-01 6.297498196363449097e-02 -2.243336737155914307e-01 3.900533020496368408e-01 -2.201636582612991333e-01 2.879790663719177246e-01 -1.022450923919677734e-01 2.942837476730346680e-01 -9.829586744308471680e-02
2.660527825355529785e-01 1.495748609304428101e-01 -1.657536774873733521e-01 -1.814093906432390213e-03 -2.727786898612976074e-01 -2.239278107881546021e-01 -5.698809027671813965e-02 -7.651299983263015747e-02 1.947805881500244141e-01 3.939240798354148865e-02 7.718844711780548096e-02 -2.424643337726593018e-01 -2.540292441844940186e-01 3.821216151118278503e-02 1.084822267293930054e-01 -1.319016218185424805e-01 -1.602735817432403564e-01 -2.066444456577301025e-01 1.939305663108825684e-02 6.465788185596466064e-02 1.537554711103439331e-01 -1.626430004835128784e-01 2.084708660840988159e-01 2.230363637208938599e-01 -8.964817225933074951e-02 -2.500255107879638672e-01 -5.599081050604581833e-03 -1.160084754228591919e-01 1.325414925813674927e-01 -2.139565199613571167e-01 2.518232762813568115e-01 -3.453587591648101807e-01
1.178535632789134979e-03 -5.287289619445800781e-02 2.498466968536376953e-01 -1.602188944816589355e-01 3.835423588752746582e-01 1.562288403511047363e-01 7.076749461703002453e-04 1.311141625046730042e-02 -5.249591544270515442e-03 1.758710592985153198e-01 2.645803987979888916e-01 -9.381956607103347778e-02 -2.790986001491546631e-02 -2.150030881166458130e-01 1.271625980734825134e-02 1.744983196258544922e-01 -1.191608831286430359e-01 -1.205554977059364319e-01 2.307933121919631958e-01 1.933557242155075073e-01 1.026646196842193604e-01 -1.658609136939048767e-02 8.781171590089797974e-02 -1.507705152034759521e-01 -1.196431666612625122e-01 -4.879105091094970703e-01 5.087329447269439697e-02 -2.822431027889251709e-01 2.667968347668647766e-02 -1.680746674537658691e-01 1.376669667661190033e-02 -1.600991636514663696e-01
3.609900176525115967e-01 8.240409940481185913e-02 2.437549382448196411e-01 -4.010960087180137634e-02 1.549240499734878540e-01 -1.430567353963851929e-01 -2.668012380599975586e-01 1.137862261384725571e-02 -1.797612383961677551e-02 1.144310534000396729e-01 2.192404866218566895e-01 -1.488058865070343018e-01 1.124308630824089050e-01 1.217269226908683777e-01 -2.435220927000045776e-01 2.963865362107753754e-02 1.329804658889770508e-01 -3.804585933685302734e-01 -3.278488665819168091e-02 -1.464379876852035522e-01 -5.252357106655836105e-03 9.159227460622787476e-02 1.410473138093948364e-01 2.726385593414306641e-01 -1.045390740036964417e-01 8.016490191221237183e-02 2.649672925472259521e-01 -1.622799187898635864e-01 2.800211608409881592e-01 -1.219842731952667236e-01 1.411965340375900269e-01 1.022766716778278351e-02
2.104878872632980347e-01 3.094704747200012207e-01 9.066461771726608276e-02 -2.694997563958168030e-02 3.409859538078308105e-02 -1.472240090370178223e-01 -9.364163875579833984e-02 -1.198291182518005371e-01 9.876780956983566284e-02 4.236059635877609253e-02 1.852349936962127686e-01 -2.450414299964904785e-01 -9.795403480529785156e-02 -2.393150627613067627e-01 5.518757738173007965e-03 1.327423155307769775e-01 -7.407139241695404053e-02 -1.313973963260650635e-01 4.592976719141006470e-02 1.566906571388244629e-01 1.597198694944381714e-01 -1.286695301532745361e-01 3.358610570430755615e-01 1.885371208190917969e-01 1.047511175274848938e-01 -8.027468621730804443e-02 3.982956113759428263e-04 -2.316124588251113892e-01 -1.080795153975486755e-01 -5.286712050437927246e-01 -1.107928305864334106e-01 -1.572520844638347626e-02
1.261067837476730347e-01 1.234190240502357483e-01 1.353974491357803345e-01 7.371910661458969116e-02 2.542993798851966858e-02 1.873790174722671509e-01 -1.765479892492294312e-01 1.776947677135467529e-01 8.001399040222167969e-02 5.160671100020408630e-02 4.678807258605957031e-01 8.526146411895751953e-02 1.052766293287277222e-01 -1.108539253473281860e-01 -4.013599455356597900e-02 1.587930917739868164e-01 -1.224195733666419983e-01 -3.205837309360504150e-01 6.003300473093986511e-02 1.518106460571289062e-01 2.517338842153549194e-02 -2.002631872892379761e-01 1.625742465257644653e-01 -1.099384762346744537e-02 -1.997728794813156128e-01 -4.212534129619598389e-01 -3.173538297414779663e-02 -1.663838773965835571e-01 -1.408789902925491333e-01 -1.756569743156433105e-01 2.160116434097290039e-01 -7.766250520944595337e-02
2.008913606405258179e-01 7.504874467849731445e-02 -3.010632842779159546e-02 -6.205005571246147156e-02 1.644211858510971069e-01 -1.047671437263488770e-01 1.599695160984992981e-02 -3.202006220817565918e-02 4.471447691321372986e-02 2.673129439353942871e-01 3.148921728134155273e-01 -5.694152414798736572e-02 -6.624840199947357178e-02 1.835327148437500000e-01 -8.056374639272689819e-02 -1.451257914304733276e-01 -6.416849046945571899e-02 -8.950911462306976318e-02 -2.915680035948753357e-02 -1.409852802753448486e-01 2.090114504098892212e-01 -8.808034472167491913e-03 2.741057276725769043e-01 2.515135109424591064e-01 -1.641186326742172241e-01 -2.485450357198715210e-01 2.362984120845794678e-01 -4.319714009761810303e-01 1.110419165343046188e-02 1.543723642826080322e-01 3.122288584709167480e-01 2.970621921122074127e-02
3.584254086017608643e-01 1.321594696491956711e-02 1.517784893512725830e-01 5.376438423991203308e-02 5.477821826934814453e-02 -7.250418514013290405e-02 -8.333262056112289429e-02 1.288262307643890381e-01 1.934857517480850220e-01 1.656100004911422729e-01 1.835706233978271484e-01 -4.835348203778266907e-02 6.853204220533370972e-02 1.751715391874313354e-01 -3.028878569602966309e-01 2.123301178216934204e-01 1.227963566780090332e-01 -4.131725132465362549e-01 -5.714145489037036896e-03 -2.726124227046966553e-01 6.650231778621673584e-02 -1.605870127677917480e-01 1.748490333557128906e-01 -1.469724625349044800e-02 -3.879354102537035942e-03 -9.560056775808334351e-02 1.801819801330566406e-01 -1.119222193956375122e-01 5.510421842336654663e-02 3.623527660965919495e-02 3.873266577720642090e-01 -1.042443886399269104e-01
3.858814537525177002e-01 9.585648775100708008e-02 -4.464988410472869873e-02 1.078548580408096313e-01 2.516227960586547852e-01 -1.498730033636093140e-01 -1.023727953433990479e-01 -8.029858767986297607e-02 2.945994399487972260e-02 3.394901379942893982e-02 1.766951382160186768e-01 -8.980773389339447021e-02 7.365953060798346996e-04 1.810372471809387207e-01 -2.800478339195251465e-01 1.949786096811294556e-01 1.931187212467193604e-01 -1.926337480545043945e-01 5.856855586171150208e-02 -2.161928564310073853e-01 -1.216913666576147079e-02 -3.390672802925109863e-02 1.545116752386093140e-01 -1.222416982054710388e-01 -2.240916788578033447e-01 -8.182121813297271729e-02 1.806484162807464600e-01 -2.268282622098922729e-01 1.122741848230361938e-01 -5.405860394239425659e-02 4.598079621791839600e-01 4.915953427553176880e-02
7.305552065372467041e-02 3.585238754749298096e-02 -1.892350427806377411e-02 6.043425202369689941e-02 -3.254260867834091187e-02 -1.973653435707092285e-01 -1.000679135322570801e-01 -4.109010100364685059e-02 -8.993199467658996582e-02 6.975180469453334808e-03 3.665605783462524414e-01 -2.079334110021591187e-01 -5.240055173635482788e-02 5.527755990624427795e-02 -5.085746571421623230e-02 -2.365351095795631409e-02 2.539857625961303711e-01 -7.286524772644042969e-02 -6.490484625101089478e-02 1.519138365983963013e-01 1.704432070255279541e-01 5.968720652163028717e-03 2.030869424343109131e-01 -4.149897431489080191e-04 -2.037303596735000610e-01 -7.289469987154006958e-02 4.658801555633544922e-01 -1.830735951662063599e-01 9.216681867837905884e-02 -1.256194114685058594e-01 4.870125353336334229e-01 -1.291921138763427734e-01
2.775997482240200043e-02 8.758279681205749512e-02 -8.911942690610885620e-02 -3.262289166450500488e-01 7.305435836315155029e-02 -1.660087257623672485e-01 -1.281882822513580322e-01 3.719102218747138977e-02 -1.696480661630630493e-01 -1.434957236051559448e-02 2.679251730442047119e-01 -4.549778401851654053e-01 3.550321981310844421e-02 2.636248171329498291e-01 -1.767421364784240723e-01 3.812045454978942871e-01 -1.141632907092571259e-02 -1.967121958732604980e-01 1.948608667589724064e-03 -2.277762740850448608e-01 5.483576096594333649e-03 -1.233716756105422974e-01 2.125083506107330322e-01 7.572309672832489014e-02 -2.935420721769332886e-02 -5.317355692386627197e-02 9.099555015563964844e-02 -2.352241128683090210e-01 5.693917721509933472e-02 -1.482121944427490234e-01 1.445147544145584106e-01 -3.379324451088905334e-02
1.721082329750061035e-01 2.625353038311004639e-01 4.746083542704582214e-02 -1.162985223345458508e-03 5.854245275259017944e-02 -2.581461071968078613e-01 -2.891621887683868408e-01 -8.429643511772155762e-02 -1.734502315521240234e-01 4.661082625389099121e-01 2.004870474338531494e-01 -3.491713851690292358e-02 -6.515161693096160889e-02 3.919740393757820129e-02 -2.282246947288513184e-02 1.683073043823242188e-01 -3.243320882320404053e-01 -1.304203122854232788e-01 -1.456161737442016602e-01 -1.219992637634277344e-01 1.655372232198715210e-01 -9.830874204635620117e-02 3.217813074588775635e-01 -4.063722118735313416e-02 -9.090287983417510986e-02 1.442756950855255127e-01 1.059875488281250000e-01 -1.052384898066520691e-01 -1.738481223583221436e-01 -1.101206615567207336e-01 9.879142791032791138e-02 -1.047865599393844604e-01
3.608019053936004639e-01 7.389593869447708130e-02 1.780295819044113159e-01 -2.345136925578117371e-02 6.048586219549179077e-02 -2.368177771568298340e-01 -6.869018077850341797e-02 -9.927942603826522827e-02 2.539134919643402100e-01 4.637634381651878357e-02 1.701173037290573120e-01 -3.738228082656860352e-01 -4.929811228066682816e-03 -9.574310481548309326e-02 -6.627383083105087280e-02 1.801728457212448120e-01 -5.493360385298728943e-02 8.721368759870529175e-02 -9.983842074871063232e-02 5.903960764408111572e-02 -4.511155933141708374e-02 2.889912575483322144e-03 1.657049655914306641e-01 -2.206859737634658813e-01 -9.006088227033615112e-02 -1.425131596624851227e-02 3.293729126453399658e-01 1.301894932985305786e-01 1.795090883970260620e-01 -3.788637816905975342e-01 -2.496420741081237793e-01 -4.832909256219863892e-02
7.130037993192672729e-02 2.556272223591804504e-02 6.628169119358062744e-02 -1.781627535820007324e-02 4.064761102199554443e-02 -6.712294369935989380e-02 -2.082203328609466553e-02 9.727315604686737061e-02 -1.110169366002082825e-01 -2.759770452976226807e-01 3.448450863361358643e-01 -2.017017155885696411e-01 -1.837492436170578003e-01 -1.489647924900054932e-01 -1.312813013792037964e-01 1.601705104112625122e-01 -6.627314537763595581e-02 -2.535891830921173096e-01 6.904585659503936768e-02 2.006545215845108032e-01 8.930110931396484375e-02 -1.208761036396026611e-01 2.556580007076263428e-01 2.233128994703292847e-01 1.789143681526184082e-01 -4.720364883542060852e-02 1.627311706542968750e-01 -2.648221254348754883e-01 7.383604347705841064e-02 -4.478520750999450684e-01 -1.922107338905334473e-01 3.467110171914100647e-02
9.890366345643997192e-02 9.433596581220626831e-02 -1.762630939483642578e-01 1.078734025359153748e-01 3.786533772945404053e-01 -1.567967683076858521e-01 -1.211295202374458313e-01 3.672479838132858276e-02 2.721724808216094971e-01 8.513755351305007935e-02 2.371786236763000488e-01 -1.827102154493331909e-01 -8.671152591705322266e-02 1.490168869495391846e-01 -1.593784987926483154e-01 -6.741587817668914795e-02 4.432267043739557266e-03 -2.041615545749664307e-01 8.393494039773941040e-02 -1.097979098558425903e-01 -7.969442754983901978e-02 -5.954843759536743164e-02 1.230716779828071594e-01 -3.515430539846420288e-02 -1.161802187561988831e-01 -1.802427023649215698e-01 4.236154854297637939e-01 -2.786802351474761963e-01 -2.179763466119766235e-01 3.180425241589546204e-02 2.913628816604614258e-01 1.992412470281124115e-02
1.650775820016860962e-01 2.647736966609954834e-01 2.832725271582603455e-02 1.090721227228641510e-03 1.708219647407531738e-01 -9.251299500465393066e-02 3.326464071869850159e-02 -3.154114484786987305e-01 1.084123998880386353e-01 -1.728922873735427856e-02 2.524918913841247559e-01 -2.338415198028087616e-02 6.105126347392797470e-03 -2.299513143952935934e-04 -2.039804160594940186e-01 2.755245193839073181e-02 8.450147695839405060e-03 3.746224683709442616e-04 -7.203830778598785400e-02 1.831064559519290924e-02 3.422314226627349854e-01 -9.599392116069793701e-02 2.626238167285919189e-01 -7.026846706867218018e-02 -4.857931658625602722e-02 -3.323775231838226318e-01 -1.086479946970939636e-01 -1.739351004362106323e-01 2.964031994342803955e-01 -3.827531635761260986e-01 -4.916029423475265503e-02 -2.173677533864974976e-01
1.449691057205200195e-01 -1.478973180055618286e-01 2.630407214164733887e-01 4.054703563451766968e-02 8.827037364244461060e-02 3.337096869945526123e-01 -1.958692669868469238e-01 1.185137331485748291e-01 5.489642731845378876e-03 8.694943785667419434e-02 2.601763010025024414e-01 -2.129583358764648438e-01 -1.082353442907333374e-01 -9.795024245977401733e-02 -1.457120524719357491e-03 -2.805592026561498642e-03 6.236694380640983582e-02 -3.647479787468910217e-02 8.328736573457717896e-02 2.070870809257030487e-02 2.777715213596820831e-02 -9.354484081268310547e-02 2.620919644832611084e-01 -3.131140172481536865e-01 -6.738410145044326782e-02 -4.306093156337738037e-01 2.240606248378753662e-01 -5.866374447941780090e-02 3.999476134777069092e-02 -1.479477584362030029e-01 1.101254969835281372e-01 -3.235639035701751709e-01
4.419599846005439758e-02 7.687330991029739380e-02 2.608548104763031006e-01 7.070706784725189209e-02 1.757730245590209961e-01 2.135847210884094238e-01 1.138703450560569763e-01 -2.224998734891414642e-02 1.956839710474014282e-01 7.149695605039596558e-02 1.959793120622634888e-01 -2.096005827188491821e-01 5.215121805667877197e-02 -2.654269337654113770e-01 -2.000629603862762451e-01 1.703254133462905884e-01 -7.005077600479125977e-02 -1.256466656923294067e-01 1.770971119403839111e-01 3.168812692165374756e-01 -7.185458391904830933e-02 -4.008367285132408142e-02 1.119743362069129944e-01 -1.505725681781768799e-01 -2.448754310607910156e-01 -3.966176509857177734e-01 2.371116280555725098e-01 -1.248619332909584045e-01 -8.997667580842971802e-02 -9.300581179559230804e-03 -4.823078867048025131e-03 -2.634879350662231445e-01
3.224188387393951416e-01 1.889442950487136841e-01 -2.968777157366275787e-02 8.822842687368392944e-02 -3.880901262164115906e-02 -1.305490583181381226e-01 -2.406106293201446533e-01 -1.533092856407165527e-01 3.193674683570861816e-01 -1.277251988649368286e-01 1.622263044118881226e-01 -2.853227555751800537e-01 -1.021846663206815720e-02 -8.036600053310394287e-02 -1.495792418718338013e-01 2.853420972824096680e-01 -5.112039297819137573e-02 -1.977367699146270752e-01 -1.808561757206916809e-02 3.790742903947830200e-02 3.788728639483451843e-02 -2.641682513058185577e-02 3.312879800796508789e-01 1.831102818250656128e-01 1.111818850040435791e-01 -5.962633714079856873e-02 -1.039998978376388550e-01 -3.267951905727386475e-01 -1.766225397586822510e-01 -1.954359561204910278e-01 -4.928202927112579346e-02 -1.452666223049163818e-01
3.318055570125579834e-01 1.643292792141437531e-02 2.099159508943557739e-01 -6.438274681568145752e-02 8.805060386657714844e-02 -9.592129290103912354e-02 4.721282050013542175e-02 1.211945787072181702e-01 1.216804143041372299e-02 1.470154076814651489e-01 3.425253629684448242e-01 -4.635597392916679382e-02 1.539198458194732666e-01 2.644996345043182373e-01 -1.437304168939590454e-01 3.418072313070297241e-02 1.836418733000755310e-02 -2.658651471138000488e-01 8.256720378994941711e-03 -2.180139720439910889e-01 -8.279859274625778198e-02 9.587865322828292847e-02 1.390300989151000977e-01 -2.798930800054222345e-04 -2.277689129114151001e-01 -2.207050323486328125e-01 2.147289365530014038e-01 -3.133304417133331299e-01 1.582582741975784302e-01 -3.955389186739921570e-02 3.406141400337219238e-01 -9.665637463331222534e-02
2.121297568082809448e-01 1.944683790206909180e-01 1.151059046387672424e-01 5.076907202601432800e-02 7.642915844917297363e-02 -3.687233924865722656e-01 -5.942095816135406494e-02 2.607064694166183472e-02 1.136314570903778076e-01 6.395584344863891602e-02 4.179559648036956787e-02 -1.195010468363761902e-01 4.885242506861686707e-02 -3.593119084835052490e-01 5.414206162095069885e-02 -3.034966289997100830e-01 -1.087629199028015137e-01 -1.245216652750968933e-01 1.193698719143867493e-01 4.585109651088714600e-02 3.559855520725250244e-01 9.540588408708572388e-02 2.090184390544891357e-01 3.344519808888435364e-02 -7.416112720966339111e-02 -2.969051301479339600e-01 -3.546824306249618530e-02 -2.993302643299102783e-01 2.605267427861690521e-02 -1.423234492540359497e-01 1.578020006418228149e-01 -2.027736306190490723e-01
2.376870959997177124e-01 -4.889168310910463333e-03 1.841319203376770020e-01 5.140634253621101379e-03 -1.276225894689559937e-01 6.836219131946563721e-02 -1.070356070995330811e-01 2.884443402290344238e-01 -6.274648010730743408e-02 -4.054364189505577087e-02 3.451767861843109131e-01 -1.063403189182281494e-01 -5.934160575270652771e-02 2.371065318584442139e-01 6.466241925954818726e-02 -1.112382784485816956e-01 -2.380063235759735107e-01 -5.107052996754646301e-02 1.488056778907775879e-01 -9.895905107259750366e-02 -1.683306396007537842e-01 -2.691425085067749023e-01 3.469066023826599121e-01 -1.309815347194671631e-01 1.385184079408645630e-01 -9.449621289968490601e-02 3.627982139587402344e-01 -9.578448534011840820e-02 2.062208950519561768e-02 -1.063056010752916336e-02 1.991544067859649658e-01 -2.074143439531326294e-01
2.140607684850692749e-01 2.213464975357055664e-01 1.866396218538284302e-01 1.664922982454299927e-01 -1.007075235247612000e-02 -1.003013998270034790e-01 -6.405873596668243408e-02 -6.078189238905906677e-02 1.139538586139678955e-01 1.864769011735916138e-01 2.466000914573669434e-01 -1.667927950620651245e-02 3.555152215994894505e-04 3.118926584720611572e-01 -1.306054741144180298e-01 1.786060929298400879e-01 1.292518526315689087e-01 -1.738255470991134644e-01 1.890184171497821808e-02 -2.157864421606063843e-01 -8.462844043970108032e-02 5.617129057645797729e-02 5.546935275197029114e-02 -2.182966098189353943e-02 -1.137334778904914856e-01 -4.070702493190765381e-01 1.253830194473266602e-01 -1.821467280387878418e-01 3.279658257961273193e-01 -1.655172258615493774e-01 3.145424723625183105e-01 2.094350382685661316e-02
3.139807283878326416e-02 -6.294556707143783569e-02 -1.165998578071594238e-01 3.186408057808876038e-02 7.824873179197311401e-02 3.360582888126373291e-02 5.020155012607574463e-02 2.789222300052642822e-01 2.972062230110168457e-01 -7.171729207038879395e-02 2.609794437885284424e-01 -5.127876624464988708e-02 -1.206605732440948486e-01 1.642390340566635132e-01 -1.992255598306655884e-01 -4.573952406644821167e-02 -3.277345895767211914e-01 -1.986597925424575806e-01 -7.470285147428512573e-02 -2.015223205089569092e-01 2.885400056838989258e-01 5.015680938959121704e-02 -1.485796924680471420e-02 -4.085778445005416870e-02 -1.880882233381271362e-01 -2.367716729640960693e-01 2.808427214622497559e-01 -2.259930521249771118e-01 1.044709831476211548e-01 -7.197121530771255493e-02 2.551724910736083984e-01 2.490401864051818848e-01
4.550923407077789307e-01 4.364465773105621338e-01 3.596826270222663879e-02 -1.449020802974700928e-01 8.615318685770034790e-02 1.786352694034576416e-02 -2.885773219168186188e-02 3.880342235788702965e-03 1.857758760452270508e-01 2.381720393896102905e-02 1.121552884578704834e-01 -2.711289525032043457e-01 -1.446355879306793213e-01 2.193801105022430420e-02 1.232814714312553406e-01 -1.276940107345581055e-01 -1.728003025054931641e-01 -1.035311445593833923e-01 7.752926647663116455e-02 5.727185681462287903e-02 2.116086781024932861e-01 -1.007063761353492737e-01 1.941121071577072144e-01 -5.760177597403526306e-02 -1.776223480701446533e-01 -9.075975976884365082e-03 2.008529901504516602e-01 -2.654710039496421814e-02 2.882923185825347900e-01 -2.533067166805267334e-01 -1.775129586458206177e-01 1.406860817223787308e-02
1.205386742949485779e-01 1.072572991251945496e-01 2.294999361038208008e-01 -1.528582070022821426e-02 3.366896137595176697e-02 3.349790722131729126e-02 5.783655680716037750e-03 -6.488154083490371704e-02 -9.187410026788711548e-02 2.980836927890777588e-01 4.255653619766235352e-01 1.137684583663940430e-01 -1.431377083063125610e-01 -2.450543344020843506e-01 1.389854587614536285e-03 -1.270611025393009186e-02 9.451038204133510590e-04 -3.258721232414245605e-01 2.729711122810840607e-02 -5.743480473756790161e-02 2.563839852809906006e-01 2.734846174716949463e-01 8.855340629816055298e-02 6.504268944263458252e-02 -3.088454008102416992e-01 -1.285656094551086426e-01 1.092564612627029419e-01 4.711534082889556885e-02 -1.326403617858886719e-01 -2.902516722679138184e-01 2.437027916312217712e-02 -2.262197136878967285e-01
1.050513610243797302e-01 5.065344646573066711e-02 3.736103177070617676e-01 -1.177483517676591873e-02 -1.238304004073143005e-01 -7.025293260812759399e-02 -5.430521816015243530e-02 -1.380725055932998657e-01 -9.202568233013153076e-02 -9.394638240337371826e-02 1.819204837083816528e-01 -1.928632706403732300e-01 -3.059235513210296631e-01 1.679933518171310425e-01 -2.467923313379287720e-01 3.702602535486221313e-02 5.377092864364385605e-03 -1.682770699262619019e-01 -2.613817751407623291e-01 -1.364810466766357422e-01 2.497462481260299683e-01 -8.709654957056045532e-02 2.132698446512222290e-01 -1.250614523887634277e-01 -1.512363255023956299e-01 -6.364078819751739502e-02 2.478451430797576904e-01 9.112308919429779053e-02 -2.158379703760147095e-01 1.063660904765129089e-01 2.933720350265502930e-01 -2.138244658708572388e-01
3.108220994472503662e-01 -1.086880788207054138e-01 -3.308149278163909912e-01 -9.300974756479263306e-02 1.021641120314598083e-01 4.333124030381441116e-03 -1.096049174666404724e-01 -6.307566910982131958e-02 3.297327458858489990e-01 1.131050959229469299e-01 1.659910231828689575e-01 -2.978560924530029297e-01 2.483005821704864502e-02 -4.546542465686798096e-02 -2.362128943204879761e-01 1.746398583054542542e-02 -4.930790886282920837e-02 7.580968737602233887e-02 3.007113635540008545e-01 2.346304357051849365e-01 2.888761460781097412e-01 7.036254554986953735e-02 1.134383901953697205e-01 1.897251754999160767e-01 -3.541746363043785095e-02 -2.234360128641128540e-01 4.422194138169288635e-02 -3.102147281169891357e-01 -6.472493708133697510e-02 -2.649884112179279327e-02 4.729084670543670654e-02 5.522895604372024536e-02
1.570216119289398193e-01 -1.612368375062942505e-01 -2.570570632815361023e-02 2.652179002761840820e-01 3.934711217880249023e-02 -1.005320921540260315e-01 -2.625168263912200928e-01 5.712616443634033203e-02 -1.233568638563156128e-01 -7.223180681467056274e-02 2.733976840972900391e-01 -1.722558736801147461e-01 -8.239884674549102783e-02 -1.700513213872909546e-01 -1.018023267388343811e-01 -2.566651254892349243e-02 -6.965395808219909668e-02 -1.780969202518463135e-01 -3.627205789089202881e-01 -1.148820854723453522e-02 -1.140572577714920044e-01 -8.055163174867630005e-02 2.537184357643127441e-01 -2.516718953847885132e-02 -1.722491681575775146e-01 -2.657437026500701904e-01 1.779942959547042847e-01 -6.536357104778289795e-02 1.066054478287696838e-01 -1.331523358821868896e-01 4.520513117313385010e-01 -2.165438234806060791e-02
2.566105127334594727e-01 2.029950767755508423e-01 -7.310002576559782028e-03 -3.512561321258544922e-01 -1.503633856773376465e-01 -2.472887039184570312e-01 -1.972914338111877441e-01 -1.376817673444747925e-01 3.955337777733802795e-02 -1.317939311265945435e-01 3.855538666248321533e-01 -2.850142419338226318e-01 -2.807812578976154327e-02 1.793462038040161133e-01 -1.303506456315517426e-02 -1.319364309310913086e-01 1.811265200376510620e-01 -1.981120407581329346e-01 -8.927791565656661987e-02 -1.165822055190801620e-02 1.717883646488189697e-01 -1.024195402860641479e-01 6.794096529483795166e-02 1.709756255149841309e-01 -9.793256223201751709e-02 -1.336299926042556763e-01 1.179269626736640930e-01 -1.185314878821372986e-01 1.730632036924362183e-01 -1.626628786325454712e-01 1.952695250511169434e-01 -1.567272245883941650e-01
1.728658825159072876e-01 -1.757964938879013062e-01 -5.314034596085548401e-02 -2.618697471916675568e-02 2.116447389125823975e-01 -1.164533421397209167e-01 -1.120242252945899963e-01 2.924372851848602295e-01 1.027429010719060898e-02 1.188429258763790131e-02 1.728370040655136108e-01 -3.278205692768096924e-01 -2.159137427806854248e-01 -1.760482639074325562e-01 -8.945051580667495728e-03 -6.104055047035217285e-02 -4.713402688503265381e-02 -1.169464066624641418e-01 1.530295163393020630e-01 -2.868822216987609863e-02 6.117052212357521057e-02 7.988230884075164795e-02 5.004456639289855957e-02 -1.055185869336128235e-01 -2.719333469867706299e-01 -1.726955920457839966e-01 4.040881693363189697e-01 -2.253624796867370605e-02 2.547885477542877197e-01 -8.223278075456619263e-02 3.912656009197235107e-01 -6.356381624937057495e-02
3.152488768100738525e-01 1.373006403446197510e-01 2.215985953807830811e-02 6.959180533885955811e-02 1.234864741563796997e-01 -3.111442923545837402e-02 -1.297648251056671143e-01 -2.461605519056320190e-01 1.703436821699142456e-01 3.961962088942527771e-02 2.859877347946166992e-01 -2.520071268081665039e-01 -1.882046647369861603e-02 -4.108920693397521973e-02 -2.788151241838932037e-02 1.877158880233764648e-01 -3.998667374253273010e-02 -1.337977051734924316e-01 8.547218143939971924e-02 4.044999927282333374e-02 2.581785619258880615e-01 -2.579289078712463379e-01 3.161963522434234619e-01 -4.880450665950775146e-02 2.036066353321075439e-01 -1.823955625295639038e-01 -1.338322013616561890e-01 -1.826860457658767700e-01 -1.376172453165054321e-01 -3.603409230709075928e-01 -5.457156896591186523e-02 -1.645666062831878662e-01
2.014017701148986816e-01 2.297231853008270264e-01 2.193159982562065125e-02 -2.554828524589538574e-01 -2.056840956211090088e-01 -1.230653673410415649e-01 -2.279338538646697998e-01 -1.283221244812011719e-01 3.630426153540611267e-02 -5.348320305347442627e-02 3.925167620182037354e-01 -2.458376288414001465e-01 -1.337436884641647339e-01 2.157788872718811035e-01 -6.780683994293212891e-03 -2.077835500240325928e-01 1.642658747732639313e-02 -1.518148332834243774e-01 -1.029674783349037170e-01 2.192919701337814331e-02 1.041455715894699097e-01 -1.651275455951690674e-01 2.773299440741539001e-02 -6.702522188425064087e-02 2.585087157785892487e-02 -1.172081232070922852e-01 1.154473051428794861e-01 -1.507006734609603882e-01 5.157312750816345215e-02 2.091993950307369232e-02 4.850337207317352295e-01 -1.487052291631698608e-01
1.577303111553192139e-01 3.641811385750770569e-02 4.765471443533897400e-02 1.674965471029281616e-01 2.369118779897689819e-01 -6.640280783176422119e-02 -5.401015281677246094e-02 1.194106340408325195e-01 6.537297368049621582e-02 -7.314688712358474731e-02 4.536038935184478760e-01 -1.139770597219467163e-01 -1.201239824295043945e-01 2.095408365130424500e-02 -8.336204104125499725e-03 -7.039329409599304199e-02 -1.257395297288894653e-01 -3.081203401088714600e-01 6.881052255630493164e-02 -3.489396870136260986e-01 -2.564100548624992371e-02 -1.622547358274459839e-01 -9.609359502792358398e-02 -6.336309015750885010e-02 -5.204607266932725906e-03 -3.790619969367980957e-02 3.887504637241363525e-01 -2.625786960124969482e-01 -1.395662873983383179e-01 -1.720813103020191193e-02 3.065117895603179932e-01 -6.894366443157196045e-02
4.185621738433837891e-01 -7.240906357765197754e-02 2.881851419806480408e-02 -2.398039400577545166e-01 -1.753560826182365417e-02 1.359783560037612915e-01 1.835218816995620728e-01 3.053244054317474365e-01 1.871362477540969849e-01 7.555854320526123047e-02 6.253062188625335693e-02 -1.121325269341468811e-01 4.071247205138206482e-02 -7.403755560517311096e-03 -1.028973758220672607e-01 -4.179232940077781677e-02 -3.166694045066833496e-01 -5.042882263660430908e-02 2.961294949054718018e-01 -2.487211674451828003e-02 -5.665160343050956726e-02 -3.600316643714904785e-01 9.537347406148910522e-02 5.487289279699325562e-02 -1.500541418790817261e-01 -1.279690414667129517e-01 8.321705460548400879e-02 -1.927577406167984009e-01 7.683267444372177124e-02 -2.869721055030822754e-01 1.922375559806823730e-01 -2.831022720783948898e-03
5.097632110118865967e-02 -1.734818369150161743e-01 6.362024694681167603e-02 5.222307518124580383e-02 1.063534431159496307e-02 -1.801226139068603516e-01 8.266003429889678955e-02 3.031925112009048462e-02 4.652666300535202026e-02 1.676859408617019653e-01 2.740513682365417480e-01 -2.803620994091033936e-01 1.093995273113250732e-01 2.450397424399852753e-02 -1.895706057548522949e-01 -1.831372380256652832e-01 5.044957250356674194e-02 4.864921793341636658e-02 -3.495877981185913086e-02 -2.138110101222991943e-01 2.236872315406799316e-01 -2.847738750278949738e-02 2.193965464830398560e-01 5.864867940545082092e-02 -5.409071221947669983e-03 -1.280205100774765015e-01 1.631669998168945312e-01 -5.216519832611083984e-01 1.600353717803955078e-01 -2.363263815641403198e-01 3.142776191234588623e-01 -6.723716855049133301e-02
3.162607848644256592e-01 -3.637359291315078735e-02 -1.284289211034774780e-01 -2.339783757925033569e-01 -5.886674672365188599e-02 -6.503485143184661865e-02 -1.283397972583770752e-01 -1.752552241086959839e-01 -6.726191937923431396e-02 1.943999230861663818e-01 1.804315149784088135e-01 -5.359980836510658264e-02 -1.711498200893402100e-01 8.611541241407394409e-02 -4.975399002432823181e-02 -2.253162413835525513e-01 1.005720198154449463e-01 -1.107255890965461731e-01 1.271616071462631226e-01 2.364598810672760010e-01 1.922980397939682007e-01 1.426725927740335464e-02 2.043727636337280273e-01 -1.046028584241867065e-01 -1.965954899787902832e-01 -1.576852649450302124e-01 2.173804640769958496e-01 -1.927033364772796631e-01 2.397190034389495850e-01 -1.707912683486938477e-01 4.083764255046844482e-01 -1.384961754083633423e-01
2.542985081672668457e-01 8.530202507972717285e-02 1.329768449068069458e-01 1.438349336385726929e-01 -5.762161314487457275e-02 2.023256570100784302e-01 -6.140112876892089844e-02 1.048737242817878723e-01 5.568901076912879944e-02 1.947298496961593628e-01 4.343969225883483887e-01 -8.293934911489486694e-02 7.391852885484695435e-02 -1.236066073179244995e-01 -2.009795308113098145e-01 1.601571738719940186e-01 -1.728922724723815918e-01 -1.241722255945205688e-01 7.864927500486373901e-02 -4.632751643657684326e-02 -4.090509936213493347e-02 -2.805538773536682129e-01 -2.325263805687427521e-02 -5.677493289113044739e-02 -4.603572189807891846e-02 -3.696631193161010742e-01 -7.521566003561019897e-02 -1.280047148466110229e-01 -1.360606960952281952e-02 -1.660263389348983765e-01 5.119154602289199829e-02 -4.222563505172729492e-01
-3.605835884809494019e-02 -1.370776742696762085e-01 2.074314057826995850e-01 -1.470928341150283813e-01 1.109878718852996826e-01 2.546459063887596130e-02 -4.843386635184288025e-02 1.248813867568969727e-01 1.141216754913330078e-01 1.295497454702854156e-02 2.827953696250915527e-01 -2.201644480228424072e-01 1.848541386425495148e-02 -1.832830160856246948e-01 -1.043690443038940430e-01 1.167312115430831909e-01 -6.667461711913347244e-03 -1.535488218069076538e-01 2.340654432773590088e-01 1.021512746810913086e-01 2.402984052896499634e-01 -9.608684480190277100e-02 7.732742466032505035e-03 -2.758862376213073730e-01 -2.643305957317352295e-01 -5.090789198875427246e-01 3.427433967590332031e-02 -1.531039029359817505e-01 -1.392039656639099121e-01 5.826387554407119751e-02 1.379634737968444824e-01 -2.383287250995635986e-01
1.007932573556900024e-01 3.850143849849700928e-01 -4.379576072096824646e-02 7.554072141647338867e-02 -1.806630007922649384e-02 1.159251108765602112e-01 1.896664649248123169e-01 -4.833934083580970764e-02 7.020755112171173096e-02 1.008263826370239258e-01 1.799489855766296387e-01 -3.187488615512847900e-01 -2.553966045379638672e-01 -7.151439785957336426e-02 -2.152771800756454468e-01 -6.492131203413009644e-02 -1.947460696101188660e-03 -2.060076445341110229e-01 -1.044557392597198486e-01 9.099074453115463257e-02 -1.750327348709106445e-01 -5.539669468998908997e-02 2.891005575656890869e-01 -3.501153588294982910e-01 -1.525337398052215576e-01 -1.324680298566818237e-01 1.318613290786743164e-01 1.738468110561370850e-01 2.120863795280456543e-01 -2.439506947994232178e-01 -7.175540924072265625e-02 1.111866459250450134e-01
1.799491792917251587e-01 3.272367417812347412e-01 1.848191767930984497e-01 5.137633904814720154e-02 8.425199240446090698e-02 -8.052948117256164551e-02 -1.976542621850967407e-01 -3.712972626090049744e-02 -6.876123696565628052e-02 1.704718619585037231e-01 2.591235637664794922e-01 1.331599894911050797e-03 -5.528145283460617065e-02 1.121765002608299255e-02 -1.370561867952346802e-01 2.826441526412963867e-01 -1.036154553294181824e-01 -7.119759172201156616e-02 2.205573469400405884e-01 8.856681734323501587e-02 -1.333211362361907959e-02 -6.664671003818511963e-02 1.269849240779876709e-01 2.025504829362034798e-03 -1.941507160663604736e-01 -4.212633669376373291e-01 -2.368687093257904053e-01 -1.837026029825210571e-01 -3.998483531177043915e-03 1.365834008902311325e-02 2.031643390655517578e-01 -3.569107949733734131e-01
4.112800210714340210e-02 -6.735717505216598511e-02 1.872142255306243896e-01 -1.885341480374336243e-02 1.485073119401931763e-01 3.026093840599060059e-01 1.036445703357458115e-02 -5.749410949647426605e-03 1.495401859283447266e-01 -3.309150040149688721e-02 4.306876957416534424e-01 -1.221773773431777954e-01 3.760145232081413269e-02 -2.754436805844306946e-02 -1.316742151975631714e-01 9.571508318185806274e-02 -5.375732108950614929e-02 -7.805723696947097778e-02 -2.299975790083408356e-02 4.322620108723640442e-02 8.790087699890136719e-02 -1.797508448362350464e-01 1.363189220428466797e-01 -1.998837292194366455e-01 -1.437193155288696289e-01 -5.280355215072631836e-01 1.227459460496902466e-01 -9.574611485004425049e-02 -7.209203392267227173e-02 -1.886760741472244263e-01 2.281489670276641846e-01 -2.560055255889892578e-01
3.602732121944427490e-01 2.605703175067901611e-01 -1.908758282661437988e-01 8.875241875648498535e-02 -2.269633300602436066e-02 -9.680455923080444336e-02 1.356819085776805878e-02 -8.823149651288986206e-02 5.280131101608276367e-02 4.063181206583976746e-02 1.390639692544937134e-01 -1.675630062818527222e-01 1.038786582648754120e-02 -1.020413339138031006e-01 -2.394736744463443756e-02 1.382108479738235474e-01 -1.010436043143272400e-01 -6.935163587331771851e-02 5.651517584919929504e-02 2.353102862834930420e-01 2.933874428272247314e-01 -8.641643822193145752e-02 4.406522214412689209e-01 -7.791789248585700989e-03 -2.759186625480651855e-01 -2.702664136886596680e-01 -8.820311725139617920e-02 -1.538745164871215820e-01 -6.699436157941818237e-02 -1.287179589271545410e-01 -2.519526779651641846e-01 -1.776433885097503662e-01
1.177712082862854004e-01 6.092744693160057068e-02 1.754650175571441650e-01 1.217337697744369507e-01 2.094119638204574585e-01 3.418187797069549561e-02 -5.830248817801475525e-02 -5.175989121198654175e-03 1.419598311185836792e-01 7.366352528333663940e-02 1.838781237602233887e-01 -2.162998765707015991e-01 -1.602949351072311401e-01 7.268850505352020264e-02 2.246533632278442383e-01 8.565695956349372864e-03 -2.227548807859420776e-01 1.930937469005584717e-01 6.629962474107742310e-03 -2.151531875133514404e-01 1.473990082740783691e-01 -3.380148708820343018e-01 2.672942280769348145e-01 -8.198153227567672729e-03 -1.802808642387390137e-01 -2.696821987628936768e-01 3.678101599216461182e-01 -2.139374315738677979e-01 6.524844467639923096e-02 -5.522575974464416504e-02 -1.140223890542984009e-01 -2.309572249650955200e-01
2.150406986474990845e-01 8.933977782726287842e-02 1.741020195186138153e-02 -1.551122218370437622e-01 2.677362412214279175e-02 -2.175420224666595459e-01 -2.310464233160018921e-01 -6.731075793504714966e-02 1.889716237783432007e-01 1.267832368612289429e-01 1.854844838380813599e-01 -1.026456877589225769e-01 -3.509041666984558105e-02 1.417259573936462402e-01 -3.812842667102813721e-01 1.118063852190971375e-01 5.611138418316841125e-02 -2.203591465950012207e-01 -1.145071238279342651e-01 -1.208045631647109985e-01 -2.608087658882141113e-01 7.518752664327621460e-02 4.258525371551513672e-02 3.867781534790992737e-02 -5.454552918672561646e-02 -1.081528589129447937e-01 2.836233377456665039e-01 -2.719801068305969238e-01 1.961813420057296753e-01 -1.936316639184951782e-01 3.579208552837371826e-01 -9.983064234256744385e-02
-2.317583188414573669e-02 -1.342278905212879181e-03 2.248467653989791870e-01 -9.476594626903533936e-02 5.211682617664337158e-02 2.054014503955841064e-01 -1.133539453148841858e-01 3.189111500978469849e-02 -8.333344012498855591e-02 2.095246165990829468e-01 4.219912588596343994e-01 -2.233063578605651855e-01 1.237516384571790695e-02 -7.611063867807388306e-02 6.225736066699028015e-02 1.089498102664947510e-01 -1.584485322237014771e-01 -2.955173850059509277e-01 1.580531448125839233e-01 1.335284411907196045e-01 -8.019873872399330139e-03 -2.770832479000091553e-01 2.151921242475509644e-01 -1.868852972984313965e-01 -1.381188780069351196e-01 -2.436626553535461426e-01 -6.074660643935203552e-02 -1.166083216667175293e-01 -2.455517649650573730e-01 -1.275268048048019409e-01 2.125515937805175781e-01 -2.233376652002334595e-01
2.917396426200866699e-01 7.133194804191589355e-02 -2.046654187142848969e-02 -6.881715357303619385e-02 -9.714651852846145630e-02 -2.854567170143127441e-01 -1.096066460013389587e-01 7.913336157798767090e-03 2.516599297523498535e-01 5.314083024859428406e-02 9.490770101547241211e-02 -2.508418858051300049e-01 -2.814966738224029541e-01 2.364609241485595703e-01 1.814981997013092041e-01 -2.450403943657875061e-02 1.728950999677181244e-02 -1.814985126256942749e-01 1.162195429205894470e-01 1.522011607885360718e-01 1.822595000267028809e-01 -1.085070744156837463e-01 -2.145739644765853882e-02 5.046491860412061214e-04 -1.207786798477172852e-01 -2.482823431491851807e-01 7.662297785282135010e-02 -9.847193956375122070e-02 1.674689203500747681e-01 -2.923136651515960693e-01 4.173776209354400635e-01 1.191942254081368446e-03
3.072452545166015625e-01 2.478178888559341431e-01 2.274072356522083282e-02 4.449269548058509827e-02 -5.667803809046745300e-02 -2.691456861793994904e-02 1.108241975307464600e-01 2.660533599555492401e-02 1.821219176054000854e-01 1.595347225666046143e-01 3.225382268428802490e-01 -2.887684404850006104e-01 -2.129742503166198730e-01 -4.711451008915901184e-02 2.153762131929397583e-01 -7.578597962856292725e-02 -3.620415925979614258e-01 3.471720218658447266e-02 1.197543889284133911e-01 7.650245726108551025e-02 2.752606272697448730e-01 -7.697460055351257324e-02 1.751340627670288086e-01 -7.379392534494400024e-02 -2.582606375217437744e-01 -4.458295926451683044e-02 2.100580632686614990e-01 -4.173265397548675537e-02 1.798551231622695923e-01 -1.863040030002593994e-01 -1.355341076850891113e-01 9.356552362442016602e-02
1.122474595904350281e-01 -5.643925070762634277e-02 3.153940737247467041e-01 -9.150522202253341675e-02 7.132229395210742950e-03 2.223061621189117432e-01 3.070213645696640015e-02 1.531789004802703857e-01 6.363055109977722168e-02 -6.245487369596958160e-03 9.036131948232650757e-02 -1.800456345081329346e-01 -8.161601610481739044e-03 -1.744312196969985962e-01 -7.236809283494949341e-02 7.678780239075422287e-03 -2.509890198707580566e-01 1.296431478112936020e-02 1.141738742589950562e-01 1.440340727567672729e-01 2.762518636882305145e-02 -1.707188487052917480e-01 1.053309589624404907e-01 -8.803673833608627319e-02 -2.190385162830352783e-01 -5.281500816345214844e-01 8.708243817090988159e-02 -1.726155877113342285e-01 -1.162345111370086670e-01 -2.219111770391464233e-01 2.009436488151550293e-01 -3.300020396709442139e-01
-1.347011141479015350e-02 -2.051880210638046265e-01 -9.700955450534820557e-02 -4.652622714638710022e-02 1.945129632949829102e-01 -4.021916538476943970e-02 -3.315350115299224854e-01 3.865373134613037109e-02 9.710133820772171021e-02 1.459533572196960449e-01 2.169895470142364502e-01 -3.941697180271148682e-01 -3.376023173332214355e-01 5.252450704574584961e-02 -7.775878161191940308e-02 1.801943629980087280e-01 -1.134308129549026489e-01 -6.179305538535118103e-02 -1.389175839722156525e-02 -5.686276406049728394e-02 3.133398890495300293e-01 9.307686239480972290e-02 -6.225290521979331970e-02 2.761929854750633240e-02 1.050518155097961426e-01 -1.990353763103485107e-01 1.483136415481567383e-01 -2.130559831857681274e-01 -3.006954789161682129e-01 -1.746351718902587891e-01 1.850756257772445679e-01 4.515386745333671570e-02
1.989474147558212280e-01 4.550601541996002197e-01 2.702681124210357666e-01 -7.923879474401473999e-02 2.152958139777183533e-02 -8.210613578557968140e-02 -5.103646591305732727e-02 1.212931796908378601e-01 -1.293373256921768188e-01 3.179014325141906738e-01 2.067501544952392578e-01 -2.206316292285919189e-01 -6.187450513243675232e-02 -1.908012479543685913e-01 8.029552409425377846e-04 1.691481918096542358e-01 -2.403270304203033447e-01 -8.098381571471691132e-03 -1.992847621440887451e-01 -2.573921978473663330e-01 -1.036331206560134888e-01 1.122282668948173523e-01 9.388549253344535828e-03 -1.157865766435861588e-02 -2.906417474150657654e-02 -8.278761059045791626e-02 1.459209769964218140e-01 -1.251817941665649414e-01 -8.324399590492248535e-02 -3.055588901042938232e-01 -8.074200898408889771e-02 -1.805941164493560791e-01
1.650350689888000488e-01 -3.305345028638839722e-02 5.640079453587532043e-02 -3.602724894881248474e-02 8.112742006778717041e-02 2.133173644542694092e-01 -4.953450988978147507e-03 -1.754034496843814850e-02 -7.388666272163391113e-02 -1.246692761778831482e-01 4.042463898658752441e-01 -8.410975337028503418e-02 3.970256075263023376e-03 -9.337789565324783325e-02 3.982046619057655334e-02 2.060852050781250000e-01 -2.267870157957077026e-01 -5.207569897174835205e-02 5.205582827329635620e-02 1.199253723025321960e-01 -4.579648375511169434e-02 -1.723469197750091553e-01 2.251923829317092896e-01 -2.342584133148193359e-01 -1.742360591888427734e-01 -4.990008175373077393e-01 1.282090991735458374e-01 -2.361129820346832275e-01 -6.044835317879915237e-03 -1.033400669693946838e-01 1.597297638654708862e-01 -2.721921801567077637e-01
3.150049746036529541e-01 4.674391075968742371e-02 4.391445219516754150e-02 -9.491078555583953857e-02 -4.283829405903816223e-02 -4.833082854747772217e-01 -1.305672973394393921e-01 -1.006983965635299683e-01 -3.737712977454066277e-04 7.530394941568374634e-02 2.141513377428054810e-01 -6.047444790601730347e-02 -1.094734817743301392e-01 -6.299494951963424683e-02 -2.494935691356658936e-01 3.309279307723045349e-02 -9.580416977405548096e-02 -1.856831014156341553e-01 6.255367398262023926e-02 1.489314436912536621e-01 -1.033890172839164734e-01 -2.870354652404785156e-01 2.353720366954803467e-01 2.120666503906250000e-01 1.206842884421348572e-01 -9.590435773134231567e-02 3.941449150443077087e-02 -2.010090947151184082e-01 -7.861759513616561890e-02 -3.394209444522857666e-01 -1.989548802375793457e-01 -2.578029967844486237e-02
2.643853127956390381e-01 -6.490331143140792847e-02 -4.568172991275787354e-02 -2.317666560411453247e-01 -9.970770776271820068e-02 -2.307910770177841187e-01 -2.360287606716156006e-01 1.526581645011901855e-01 2.021790146827697754e-01 4.399810358881950378e-02 -1.814784109592437744e-01 -2.728530764579772949e-01 -2.030465453863143921e-01 3.088173456490039825e-02 7.192551344633102417e-02 1.148211658000946045e-01 -4.797091707587242126e-02 -1.842559874057769775e-01 1.633779257535934448e-01 2.299372106790542603e-01 2.289188951253890991e-01 2.358868159353733063e-02 1.478663682937622070e-01 8.203191310167312622e-02 -2.474795430898666382e-01 -1.397147625684738159e-01 1.364116966724395752e-01 -2.818174064159393311e-01 2.125287503004074097e-01 -1.831272989511489868e-01 2.350981831550598145e-01 -8.361452072858810425e-02
6.354085355997085571e-02 1.658367924392223358e-02 2.111376374959945679e-01 -1.206037774682044983e-01 4.595509730279445648e-03 1.796456128358840942e-01 -1.539538949728012085e-01 4.987169802188873291e-02 -9.657426853664219379e-04 2.016970366239547729e-01 4.471412301063537598e-01 -3.436680138111114502e-02 6.888109445571899414e-02 -7.420705258846282959e-02 -1.051292847841978073e-02 -1.380424830131232738e-03 -1.275395601987838745e-01 -2.733027935028076172e-01 1.288429498672485352e-01 8.704499155282974243e-02 -3.325188532471656799e-02 -2.582801580429077148e-01 2.799341380596160889e-01 -2.255766987800598145e-01 -2.564256191253662109e-01 -3.526650965213775635e-01 2.751756273210048676e-02 -9.495857357978820801e-02 -1.246186345815658569e-01 -6.655679643154144287e-02 1.732124388217926025e-01 -2.526941001415252686e-01
2.609594166278839111e-01 2.856059372425079346e-01 4.706909358501434326e-01 1.234474685043096542e-02 -1.455581337213516235e-01 -7.912541925907135010e-02 8.176074177026748657e-02 -2.153240703046321869e-02 -1.431420594453811646e-01 1.685873568058013916e-01 3.595880866050720215e-01 7.262282073497772217e-02 -2.306776493787765503e-01 -7.449634373188018799e-02 -1.111193373799324036e-01 -8.659515529870986938e-02 -1.037053838372230530e-01 -2.176806181669235229e-01 9.409220656380057335e-04 1.945883482694625854e-01 1.926340460777282715e-01 -1.709608361124992371e-02 1.130876168608665466e-01 -4.614884406328201294e-02 -2.425005584955215454e-01 5.767662543803453445e-03 1.230588033795356750e-01 -6.277930736541748047e-02 -2.245913073420524597e-02 -7.724028080701828003e-02 -1.026151403784751892e-01 -2.977999746799468994e-01
3.595423102378845215e-01 3.204553946852684021e-02 -8.136218041181564331e-02 -1.998371735680848360e-04 -8.952166885137557983e-02 -1.629539430141448975e-01 -1.017885580658912659e-01 -3.173783421516418457e-01 2.135937511920928955e-01 7.999834418296813965e-02 2.629450559616088867e-01 -5.637737736105918884e-02 -2.198496460914611816e-01 1.060365661978721619e-01 2.018292397260665894e-01 1.150620803236961365e-01 -3.396995961666107178e-01 3.209012746810913086e-02 -1.157379597425460815e-01 -1.414660662412643433e-01 1.918052881956100464e-01 6.629864126443862915e-02 3.802356496453285217e-02 1.112123802304267883e-01 -1.105025038123130798e-01 -1.010707765817642212e-01 2.532890439033508301e-01 -2.666176259517669678e-01 2.332387715578079224e-01 -2.252115011215209961e-01 5.412375181913375854e-02 -9.478095918893814087e-02
3.852944076061248779e-02 1.411822289228439331e-01 1.338611692190170288e-01 2.017226815223693848e-01 -4.201456159353256226e-02 -1.269696056842803955e-01 -1.769140660762786865e-01 1.052051112055778503e-01 2.629640400409698486e-01 2.912143990397453308e-02 3.199902772903442383e-01 -1.192676648497581482e-01 9.306384250521659851e-03 -1.444073021411895752e-01 -4.354210570454597473e-02 6.220293790102005005e-02 1.170568391680717468e-01 -2.318416386842727661e-01 -3.612212091684341431e-02 -2.194026112556457520e-01 3.600171804428100586e-01 -1.555181806907057762e-03 3.514329493045806885e-01 9.640419483184814453e-02 -1.360946297645568848e-01 -1.849234104156494141e-01 4.970586672425270081e-02 -7.909020036458969116e-02 -7.701772451400756836e-02 -3.065126240253448486e-01 -1.362065225839614868e-01 -2.953132987022399902e-01
2.626073732972145081e-02 -4.567632917314767838e-03 5.683049187064170837e-02 1.238438710570335388e-01 -8.518583327531814575e-02 -2.371411770582199097e-01 -3.276603817939758301e-01 8.678820729255676270e-02 -2.653271555900573730e-01 4.214620590209960938e-02 -8.874448388814926147e-02 -3.022824227809906006e-01 -9.535844624042510986e-02 -6.261488050222396851e-02 -1.919199377298355103e-01 -7.903056591749191284e-02 -2.476000487804412842e-01 -1.922380477190017700e-01 8.204741030931472778e-02 5.077668279409408569e-02 -7.029175013303756714e-02 -2.990046739578247070e-01 4.489742517471313477e-01 1.349961012601852417e-01 -9.087423235177993774e-02 -2.931594252586364746e-01 6.970326602458953857e-02 -5.401290953159332275e-02 1.762940287590026855e-01 -2.038608305156230927e-02 4.406497627496719360e-02 -1.329935044050216675e-01
1.842776983976364136e-01 -1.163073480129241943e-01 1.840064227581024170e-01 -2.286553978919982910e-01 2.176739871501922607e-01 5.840899795293807983e-02 -2.749822139739990234e-01 -2.736979126930236816e-01 7.484878599643707275e-02 1.862729191780090332e-01 1.934903711080551147e-01 -1.163896247744560242e-01 6.155867874622344971e-02 3.374580666422843933e-02 3.575578564777970314e-03 8.825560659170150757e-02 -7.716173678636550903e-02 -1.407878100872039795e-01 -1.875273734331130981e-01 -3.796825930476188660e-02 2.307848483324050903e-01 -1.379382461309432983e-01 -1.187381893396377563e-02 -2.808423638343811035e-01 -1.329391896724700928e-01 -1.759038418531417847e-01 1.458538174629211426e-01 -3.541755080223083496e-01 2.905656695365905762e-01 -1.447039842605590820e-01 4.145787656307220459e-02 2.119857221841812134e-01
3.076512515544891357e-01 2.365131080150604248e-01 -1.261002123355865479e-01 -5.370869114995002747e-02 -1.762313395738601685e-01 -8.545336872339248657e-02 -2.232268899679183960e-01 1.068732738494873047e-01 -7.207220047712326050e-02 1.225520521402359009e-01 -2.183228731155395508e-01 -6.914936751127243042e-02 1.533050984144210815e-01 5.852170288562774658e-02 -4.563090205192565918e-02 -4.946854338049888611e-02 3.562502190470695496e-02 -1.486886143684387207e-01 9.360092133283615112e-02 2.126155048608779907e-01 8.290566504001617432e-02 -1.388614326715469360e-01 1.565127968788146973e-01 -1.825740784406661987e-01 -2.986578941345214844e-01 -1.651881039142608643e-01 2.468135803937911987e-01 -3.450806736946105957e-01 1.525180190801620483e-01 -3.494083285331726074e-01 1.537419557571411133e-01 1.014529820531606674e-02
1.468297690153121948e-01 2.927059233188629150e-01 7.857893407344818115e-02 -1.174980327486991882e-01 -1.323567032814025879e-01 6.862089037895202637e-02 7.199615240097045898e-02 -1.674606949090957642e-01 7.724604010581970215e-02 2.367619276046752930e-01 4.299236834049224854e-01 -2.209555059671401978e-01 1.608981490135192871e-01 -9.781807661056518555e-02 -3.672686219215393066e-02 -7.941072434186935425e-02 -3.061169981956481934e-01 -1.376840472221374512e-01 7.165367156267166138e-02 -1.086495816707611084e-02 2.306089550256729126e-01 -1.731418222188949585e-01 1.102149114012718201e-01 6.264840066432952881e-02 -1.880913041532039642e-02 -5.253659561276435852e-02 3.723719120025634766e-01 -1.804976463317871094e-01 9.202705323696136475e-02 1.610754430294036865e-01 2.280500233173370361e-01 -2.483857236802577972e-02
5.659607052803039551e-02 4.020347073674201965e-02 1.662986427545547485e-01 7.177651673555374146e-02 7.395347207784652710e-02 -9.969910234212875366e-02 1.239942759275436401e-01 1.730194985866546631e-01 7.900292426347732544e-02 1.382977217435836792e-01 4.339514076709747314e-01 -1.694950461387634277e-01 -3.106228448450565338e-02 -2.050805389881134033e-01 -3.496706783771514893e-01 -9.526924043893814087e-02 -5.391111969947814941e-02 -4.432923346757888794e-02 1.017948016524314880e-01 2.507676184177398682e-01 8.690483868122100830e-02 -4.541231028269976377e-04 1.947558820247650146e-01 -3.291148245334625244e-01 -8.547908812761306763e-02 7.418578118085861206e-02 2.073568105697631836e-01 -1.575937420129776001e-01 -3.511330187320709229e-01 -1.219731569290161133e-01 -1.823607683181762695e-01 -2.980103902518749237e-02
2.036728858947753906e-01 3.125972449779510498e-01 -1.763386875391006470e-01 -2.394550442695617676e-01 4.490540921688079834e-02 -1.227823644876480103e-01 -5.258088186383247375e-02 1.008236855268478394e-01 -1.684697717428207397e-01 -2.384313941001892090e-02 3.268636465072631836e-01 -3.288756012916564941e-01 1.565473675727844238e-01 1.850805729627609253e-01 -2.270909845829010010e-01 1.723906546831130981e-01 9.316492825746536255e-02 -1.850662082433700562e-01 -1.037424877285957336e-01 -1.112312823534011841e-02 1.200786903500556946e-01 -1.078649703413248062e-02 1.063050478696823120e-01 1.358278794214129448e-03 -1.366576403379440308e-01 -6.087018549442291260e-02 7.830104231834411621e-02 -3.415119051933288574e-01 2.557754814624786377e-01 -1.873185671865940094e-02 -2.419117651879787445e-02 2.592132389545440674e-01
4.529725313186645508e-01 1.872373670339584351e-01 -5.723062157630920410e-02 1.282749772071838379e-01 -7.728250231593847275e-03 9.795349836349487305e-02 -1.848216801881790161e-01 3.401976823806762695e-02 7.722125947475433350e-02 2.478466778993606567e-01 2.077473104000091553e-01 -2.071466445922851562e-01 3.554701432585716248e-02 -3.376836702227592468e-02 -3.370100557804107666e-01 -1.416080892086029053e-01 -3.224421665072441101e-02 -1.136106848716735840e-01 3.584283590316772461e-01 2.010968029499053955e-01 -2.126487530767917633e-02 -9.123060107231140137e-02 1.426485367119312286e-02 1.453894525766372681e-01 7.115895301103591919e-02 -1.988677829504013062e-01 1.256195008754730225e-01 -2.353289276361465454e-01 4.245399683713912964e-02 -5.244058370590209961e-02 -2.646017968654632568e-01 -4.745333269238471985e-02
-3.921574354171752930e-02 1.856297105550765991e-01 4.880669061094522476e-03 1.383975148200988770e-01 -8.239714801311492920e-02 -1.057493537664413452e-01 -3.057753108441829681e-02 2.080744802951812744e-01 -5.796728655695915222e-02 -1.526574939489364624e-01 2.082091569900512695e-01 -2.670803368091583252e-01 -1.421064138412475586e-01 -1.213256046175956726e-01 -1.978327706456184387e-02 1.866927146911621094e-01 -1.898761689662933350e-01 -3.268535733222961426e-01 3.601565361022949219e-01 1.960197463631629944e-03 3.349686563014984131e-01 3.185625001788139343e-02 2.321886122226715088e-01 2.095932364463806152e-01 -9.554710239171981812e-02 -5.371215939521789551e-02 2.083026617765426636e-01 -1.073297336697578430e-01 4.052361473441123962e-02 -3.173671066761016846e-01 -5.086363852024078369e-02 1.248165741562843323e-01
1.850723773241043091e-01 -4.552507307380437851e-03 -7.767390459775924683e-02 -2.236520797014236450e-01 -2.134350240230560303e-01 -8.018383383750915527e-02 -1.056776195764541626e-01 1.300042420625686646e-01 2.435472309589385986e-01 -4.658094793558120728e-02 3.147677481174468994e-01 4.959419369697570801e-02 -2.461942285299301147e-01 2.667310237884521484e-01 -1.509369015693664551e-01 1.290895342826843262e-01 -1.215735077857971191e-01 -2.547925710678100586e-01 -7.767274230718612671e-02 -8.629798889160156250e-02 -1.637575216591358185e-02 4.963678121566772461e-02 2.087665200233459473e-01 9.503490477800369263e-02 -1.333660781383514404e-01 -1.738075911998748779e-01 3.192674741148948669e-02 -1.892898380756378174e-01 3.843273222446441650e-01 -5.648126453161239624e-02 3.166344463825225830e-01 -1.042461022734642029e-01
5.111161619424819946e-02 2.849287092685699463e-01 -1.104676052927970886e-01 -3.170160576701164246e-02 2.125832736492156982e-01 -2.129537016153335571e-01 1.478830873966217041e-01 -6.812874227762222290e-02 2.449334710836410522e-01 1.141405552625656128e-01 2.077961266040802002e-01 -7.921668887138366699e-02 -2.200248539447784424e-01 -6.125860847532749176e-03 -2.383939921855926514e-01 -1.910204887390136719e-01 -1.650316715240478516e-01 -8.638660609722137451e-02 2.411024272441864014e-01 -1.198184266686439514e-01 2.658178210258483887e-01 -8.620800822973251343e-02 2.501239478588104248e-01 1.187181472778320312e-01 -1.042083278298377991e-01 -2.347922474145889282e-01 -5.732849612832069397e-02 -1.469777673482894897e-01 1.459032744169235229e-01 -2.573103904724121094e-01 -1.912444531917572021e-01 -2.117093801498413086e-01
-1.136317383497953415e-02 7.372724264860153198e-02 -3.616952523589134216e-02 -8.290189318358898163e-03 -7.654258608818054199e-02 -2.026394307613372803e-01 2.258702414110302925e-03 3.679973771795630455e-03 -7.352247089147567749e-02 -1.473335325717926025e-01 2.806211709976196289e-01 -3.498635292053222656e-01 -1.180556416511535645e-01 -7.716260850429534912e-02 -1.624067574739456177e-01 6.752878427505493164e-02 -9.257307648658752441e-02 -1.258655786514282227e-01 2.576281726360321045e-01 2.002224028110504150e-01 3.068209588527679443e-01 -2.067276388406753540e-01 3.746536970138549805e-01 2.483263015747070312e-01 4.982150346040725708e-02 4.013025015592575073e-02 2.222193926572799683e-01 -1.432901620864868164e-01 -1.456584199331700802e-03 -2.540253996849060059e-01 7.147954776883125305e-03 2.421925365924835205e-01
5.004334822297096252e-02 1.296550501137971878e-02 1.987779289484024048e-01 -1.196013987064361572e-01 1.456260085105895996e-01 2.624821364879608154e-01 1.249464675784111023e-01 1.216862350702285767e-01 3.150979429483413696e-02 -3.138662502169609070e-02 2.176536917686462402e-01 -8.862769603729248047e-02 -8.005212992429733276e-02 -9.316288633272051811e-04 -2.133000828325748444e-02 2.078343927860260010e-01 9.694271534681320190e-02 -1.662530750036239624e-01 1.057328954339027405e-01 5.758177861571311951e-02 1.485350541770458221e-02 -3.015419244766235352e-01 2.418106347322463989e-01 -2.951574027538299561e-01 -1.905699372291564941e-01 -4.621617197990417480e-01 1.277491897344589233e-01 -1.564712077379226685e-01 -1.101881638169288635e-01 -2.269520014524459839e-01 1.732490807771682739e-01 -2.075409144163131714e-01
2.869831621646881104e-01 -2.207075990736484528e-02 -5.541955307126045227e-02 2.010758370161056519e-01 2.719869613647460938e-01 -1.595707684755325317e-01 -1.627631783485412598e-01 5.916278064250946045e-02 9.695057757198810577e-03 4.855375736951828003e-02 3.201285302639007568e-01 3.043555282056331635e-02 -1.626488268375396729e-01 -2.115431725978851318e-01 -1.978726089000701904e-01 3.336491584777832031e-01 1.875307261943817139e-01 -2.477242238819599152e-02 1.016582921147346497e-01 2.064785510301589966e-01 1.955595612525939941e-01 -1.090450212359428406e-01 1.853606104850769043e-01 2.081631682813167572e-03 -2.079749256372451782e-01 -2.890486121177673340e-01 9.503000415861606598e-03 1.683316379785537720e-01 2.593681961297988892e-02 -8.973786234855651855e-02 1.026396602392196655e-01 -2.625699043273925781e-01
5.478643625974655151e-02 1.088483408093452454e-01 -1.864246465265750885e-02 -9.980339556932449341e-02 2.037271559238433838e-01 4.295181110501289368e-02 7.884616404771804810e-02 -1.565182507038116455e-01 3.583135828375816345e-02 3.047074191272258759e-02 1.017640996724367142e-02 -3.004368208348751068e-02 -1.253719776868820190e-01 -1.633958518505096436e-02 -1.427560746669769287e-01 -3.134054318070411682e-02 -2.185357511043548584e-01 -3.858090043067932129e-01 4.718854278326034546e-02 1.769740283489227295e-01 2.860968112945556641e-01 1.340238302946090698e-01 3.129235208034515381e-01 1.458144281059503555e-02 1.673960089683532715e-01 5.127819254994392395e-03 3.825167119503021240e-01 -3.155201375484466553e-01 7.894528657197952271e-02 -1.638275533914566040e-01 3.359609544277191162e-01 -1.106837838888168335e-01
1.030780673027038574e-01 -6.925187539309263229e-03 6.909682601690292358e-02 -5.551962181925773621e-02 -2.738413028419017792e-02 2.422066777944564819e-01 -1.703383773565292358e-01 1.230769529938697815e-01 -9.716851054690778255e-04 1.898613572120666504e-01 5.090258717536926270e-01 2.525646053254604340e-02 -4.223040863871574402e-02 -1.458125710487365723e-01 -2.337268926203250885e-02 7.729968428611755371e-02 -5.057063698768615723e-02 -4.051778614521026611e-01 9.432015568017959595e-02 1.768787354230880737e-01 -1.070983409881591797e-01 -1.064218953251838684e-01 3.650332987308502197e-01 -3.542827442288398743e-02 -1.922011077404022217e-01 -2.188573777675628662e-01 -6.416291743516921997e-02 -1.318459361791610718e-01 -7.173305004835128784e-02 -9.832223504781723022e-02 1.700133532285690308e-01 -1.956200748682022095e-01
1.661965698003768921e-01 2.940422482788562775e-02 1.068315207958221436e-01 1.023830026388168335e-01 1.014364510774612427e-01 -2.189335376024246216e-01 -2.272510826587677002e-01 1.645478308200836182e-01 1.127117499709129333e-01 -4.655937105417251587e-02 3.753580898046493530e-02 -1.725616604089736938e-01 5.891484767198562622e-02 1.133649572730064392e-01 -3.255309760570526123e-01 4.501229897141456604e-02 -2.625596821308135986e-01 -1.536507308483123779e-01 -2.498307377099990845e-01 -2.712127268314361572e-01 1.481184065341949463e-01 -2.951786220073699951e-01 2.563229799270629883e-01 1.625438630580902100e-01 -1.605988740921020508e-01 -9.422111511230468750e-02 4.337940365076065063e-03 -2.682929337024688721e-01 2.350535988807678223e-01 -2.160286344587802887e-02 1.862397044897079468e-01 1.245809569954872131e-01
9.314956516027450562e-02 1.142266243696212769e-01 -1.181467249989509583e-01 -2.794670127332210541e-02 1.616465449333190918e-01 -9.170050173997879028e-02 -1.367378681898117065e-01 -1.809820383787155151e-01 1.446753367781639099e-02 6.609520316123962402e-02 3.171042799949645996e-01 -2.445897907018661499e-01 -6.435810588300228119e-03 -4.708814620971679688e-02 9.973466396331787109e-03 2.185354381799697876e-02 7.698579132556915283e-02 -3.564883172512054443e-01 2.695730887353420258e-02 -1.712560504674911499e-01 3.084256872534751892e-02 2.169062048196792603e-01 3.005597889423370361e-01 4.154766350984573364e-02 2.622462213039398193e-01 -3.274727463722229004e-01 4.257169663906097412e-01 -5.550364032387733459e-02 1.591121256351470947e-01 -9.198421239852905273e-02 9.856115281581878662e-02 -5.296409502625465393e-02
1.498144716024398804e-01 -4.634658247232437134e-02 1.657932437956333160e-02 8.058936893939971924e-02 9.635651111602783203e-02 -4.310819879174232483e-02 -1.207444518804550171e-01 1.639266163110733032e-01 9.990482777357101440e-02 3.065394610166549683e-02 2.792050540447235107e-01 -2.771889865398406982e-01 -1.603112667798995972e-01 3.877740725874900818e-02 -1.506665945053100586e-01 -2.173793874680995941e-02 -1.516708135604858398e-01 -2.188029140233993530e-01 1.903333961963653564e-01 -1.100587658584117889e-02 7.901743054389953613e-02 -5.225506052374839783e-02 4.383273422718048096e-01 2.606806755065917969e-01 1.489245146512985229e-01 1.174050197005271912e-01 5.568730831146240234e-02 -1.377601474523544312e-01 -8.310107141733169556e-02 -4.670453965663909912e-01 -1.534309387207031250e-01 -1.305835694074630737e-01
3.032403588294982910e-01 1.121910065412521362e-01 -5.313843116164207458e-02 1.010195016860961914e-01 -9.692437946796417236e-03 -4.569381475448608398e-02 1.128700301051139832e-01 -1.847302354872226715e-02 2.286113984882831573e-02 -1.063794568181037903e-01 4.153558239340782166e-02 -1.315727829933166504e-01 1.889745006337761879e-03 1.337345540523529053e-01 4.201339324936270714e-04 3.604524582624435425e-02 -1.144225969910621643e-01 -3.586026430130004883e-01 4.524519667029380798e-02 2.424709051847457886e-01 1.375305503606796265e-01 -3.585807979106903076e-02 2.003056704998016357e-01 -8.267182111740112305e-02 1.285476833581924438e-01 -3.037180304527282715e-01 2.555815279483795166e-01 -4.118634760379791260e-01 2.125369161367416382e-01 -4.882221110165119171e-03 3.974065482616424561e-01 2.383052930235862732e-02
1.550990194082260132e-01 7.813514769077301025e-02 1.985575109720230103e-01 -6.015706434845924377e-02 4.370157048106193542e-02 2.438300102949142456e-01 -2.630473114550113678e-02 1.793953776359558105e-01 -5.126110743731260300e-03 1.213914602994918823e-01 4.846775233745574951e-01 4.001343250274658203e-02 1.396710146218538284e-02 -7.304102927446365356e-02 -1.268904656171798706e-01 7.642376422882080078e-02 -1.195607483386993408e-01 -3.987767696380615234e-01 2.644088119268417358e-02 1.290692687034606934e-01 -3.641110612079501152e-03 -1.299725472927093506e-01 2.345049381256103516e-01 -8.911770582199096680e-02 -1.601180136203765869e-01 -2.806460559368133545e-01 -1.183738857507705688e-01 -1.552360057830810547e-01 -1.102239713072776794e-01 -1.295191198587417603e-01 2.600881755352020264e-01 -2.102688252925872803e-01
2.747071087360382080e-01 2.050594240427017212e-01 -2.103541493415832520e-01 7.735450565814971924e-02 2.177311331033706665e-01 -7.751148194074630737e-02 -1.987424343824386597e-01 -8.511322736740112305e-02 -6.084442511200904846e-02 -1.476648263633251190e-02 2.320235818624496460e-01 -1.828225106000900269e-01 9.248463809490203857e-02 -1.788879483938217163e-01 -9.840362519025802612e-02 -2.450081259012222290e-01 1.668020188808441162e-01 -2.788575589656829834e-01 2.843038737773895264e-01 -2.605221271514892578e-01 2.385227382183074951e-01 -1.658013463020324707e-02 2.512599229812622070e-01 -5.859637632966041565e-02 7.699123024940490723e-02 -2.488026916980743408e-01 2.109758406877517700e-01 -9.967156499624252319e-02 8.158946037292480469e-02 -1.403593569993972778e-01 5.723043903708457947e-02 -2.691098116338253021e-02
1.531101316213607788e-01 1.434820517897605896e-02 8.559248596429824829e-02 1.425493415445089340e-02 -1.156923025846481323e-01 -1.068632379174232483e-01 -3.845098987221717834e-02 -9.634151309728622437e-02 1.739568710327148438e-01 -1.814025640487670898e-01 1.664990484714508057e-01 -4.946427792310714722e-02 2.282179594039916992e-01 -2.406690865755081177e-01 -2.600944042205810547e-01 2.069678157567977905e-01 -1.222418993711471558e-01 -3.953819274902343750e-01 1.266352385282516479e-01 7.844805717468261719e-02 2.646214365959167480e-01 -8.856353163719177246e-02 2.881380170583724976e-02 4.577627405524253845e-02 -6.465326994657516479e-02 -2.723333537578582764e-01 -1.046038419008255005e-01 -1.277432441711425781e-01 2.187921255826950073e-01 -3.776954412460327148e-01 -1.988513022661209106e-01 -9.749618917703628540e-02
2.195959687232971191e-01 -5.867262184619903564e-02 -4.354296624660491943e-02 1.848170906305313110e-01 1.014997288584709167e-01 -3.655563890933990479e-01 2.534444071352481842e-02 1.781021654605865479e-01 -1.155650615692138672e-01 4.426590166985988617e-03 2.406795918941497803e-01 -2.088556289672851562e-01 -1.214394345879554749e-01 6.387402117252349854e-02 -1.306271851062774658e-01 -1.835855990648269653e-01 3.314325958490371704e-02 -1.329160928726196289e-01 9.051856398582458496e-02 2.386766253039240837e-03 1.208521574735641479e-01 -2.792101800441741943e-01 8.415959030389785767e-02 7.576725631952285767e-02 -3.049791157245635986e-01 -1.664530336856842041e-01 3.075802028179168701e-01 -2.623901069164276123e-01 1.019525378942489624e-01 -4.840741306543350220e-02 3.474400937557220459e-01 -3.862445801496505737e-02
4.293773695826530457e-02 2.168392390012741089e-01 3.637509942054748535e-01 -3.611133992671966553e-02 -2.660964131355285645e-01 1.752257198095321655e-01 4.511329811066389084e-03 1.362045407295227051e-01 -9.015209972858428955e-02 -1.894821673631668091e-01 1.640581488609313965e-01 -2.337696999311447144e-01 -2.475800514221191406e-01 2.048892229795455933e-01 -2.709989845752716064e-01 -7.313312590122222900e-02 -4.955725371837615967e-02 -1.441328506916761398e-02 2.802251279354095459e-02 -1.989252269268035889e-01 2.131727784872055054e-01 2.818843163549900055e-02 4.456980898976325989e-02 -1.794198006391525269e-01 -2.985893785953521729e-01 -4.341582208871841431e-02 5.928112193942070007e-02 -3.758057951927185059e-01 9.654108434915542603e-02 4.271585866808891296e-02 1.282786875963211060e-01 -5.436858907341957092e-02
2.040819078683853149e-01 2.612781897187232971e-02 5.874115740880370140e-04 1.775949299335479736e-01 1.861112415790557861e-01 -3.384212553501129150e-01 -4.872203990817070007e-02 7.731523364782333374e-02 1.039240434765815735e-01 -7.226292043924331665e-03 3.217768371105194092e-01 -2.064432352781295776e-01 -3.114298544824123383e-02 1.278777271509170532e-01 -1.941646784543991089e-01 -1.632003784179687500e-01 -1.743887066841125488e-01 -1.612195223569869995e-01 -3.893011435866355896e-02 -2.288031876087188721e-01 -4.010454192757606506e-02 1.410370692610740662e-02 9.894783049821853638e-02 -3.723669797182083130e-02 2.273782901465892792e-02 -3.212143480777740479e-01 4.231742620468139648e-01 -2.084573805332183838e-01 -8.634209632873535156e-02 4.284635558724403381e-02 2.605413794517517090e-01 -5.734123662114143372e-02
3.503515124320983887e-01 -8.762940764427185059e-03 1.194494962692260742e-01 -2.109301239252090454e-01 -1.580256670713424683e-01 -3.363068774342536926e-02 -2.731821537017822266e-01 9.126580506563186646e-02 -3.668437153100967407e-02 3.592273890972137451e-01 7.896340638399124146e-02 -1.439731568098068237e-01 1.061172857880592346e-01 9.344203770160675049e-02 -1.992755979299545288e-01 1.025687381625175476e-01 -2.211248278617858887e-01 8.710574358701705933e-02 -3.741542100906372070e-01 -1.600983440876007080e-01 5.804284289479255676e-02 -3.381077945232391357e-02 1.813918948173522949e-01 -2.309083566069602966e-02 -8.988019078969955444e-02 -2.216661274433135986e-01 9.399708360433578491e-02 -2.908531427383422852e-01 8.341893553733825684e-03 -1.643257588148117065e-01 1.781860142946243286e-01 1.107075810432434082e-01
3.675531446933746338e-01 -7.756528258323669434e-02 6.004184111952781677e-02 -8.523980528116226196e-02 8.994910866022109985e-02 6.258347537368535995e-03 1.271154582500457764e-01 -9.301858395338058472e-02 -9.577884525060653687e-02 7.399826496839523315e-02 1.198654472827911377e-01 -1.700809784233570099e-02 -1.262175291776657104e-01 -1.334022730588912964e-01 -6.404536217451095581e-02 1.509404331445693970e-01 1.231326460838317871e-01 -3.295836746692657471e-01 1.209479123353958130e-01 6.346333771944046021e-02 4.091863706707954407e-02 8.280536159873008728e-03 1.482271701097488403e-01 1.335643883794546127e-02 -2.795571386814117432e-01 -1.946243494749069214e-01 3.314108252525329590e-01 -2.368506938219070435e-01 2.873657941818237305e-01 7.385818660259246826e-02 3.934594094753265381e-01 -1.844346672296524048e-01
1.446207612752914429e-01 3.497225344181060791e-01 8.907449245452880859e-02 -1.828141808509826660e-01 1.401638090610504150e-01 -2.954536974430084229e-01 4.539631307125091553e-02 -2.216517180204391479e-01 6.809230893850326538e-02 1.034583821892738342e-01 1.543654203414916992e-01 -2.965213358402252197e-01 -1.591928005218505859e-01 -3.858131542801856995e-02 -1.472238302230834961e-01 -4.649864882230758667e-02 -1.354031264781951904e-01 -1.744815558195114136e-01 6.492745876312255859e-02 3.226942569017410278e-02 1.273721754550933838e-01 -4.572617262601852417e-02 9.030936658382415771e-02 2.103302031755447388e-01 6.814076006412506104e-02 -1.971042305231094360e-01 1.627019047737121582e-02 -2.301494777202606201e-01 1.651115119457244873e-01 -3.753082454204559326e-01 -2.908998131752014160e-01 7.294867932796478271e-02
5.025996267795562744e-02 7.669870555400848389e-02 -9.823506698012351990e-03 8.034253492951393127e-03 -1.943537890911102295e-01 -2.204772979021072388e-01 7.414356619119644165e-02 -1.223600506782531738e-01 3.985611200332641602e-01 1.071048006415367126e-01 2.525842785835266113e-01 -9.103607386350631714e-02 -1.405084282159805298e-01 -4.069945216178894043e-02 1.499971449375152588e-01 8.109833300113677979e-02 -2.091208696365356445e-01 -2.265507578849792480e-01 1.251922994852066040e-01 5.627501383423805237e-02 1.261737644672393799e-01 -2.119485735893249512e-01 1.437994390726089478e-01 -9.459902346134185791e-02 -2.827895283699035645e-01 -5.475142970681190491e-02 1.772102117538452148e-01 -1.660346686840057373e-01 4.196473956108093262e-01 -1.588479727506637573e-01 1.623005270957946777e-01 -1.330816596746444702e-01
3.838516771793365479e-01 2.523115137591958046e-03 -3.393126651644706726e-02 6.060501560568809509e-02 1.408033818006515503e-01 -2.212438732385635376e-02 1.047068759799003601e-01 1.109080240130424500e-01 8.984887599945068359e-02 1.295285485684871674e-02 1.797673404216766357e-01 -3.116128034889698029e-02 -9.919557720422744751e-02 5.566614866256713867e-02 -3.144813526887446642e-04 -2.719860076904296875e-01 7.780062407255172729e-02 -2.272543758153915405e-01 4.332484211772680283e-03 1.933971196413040161e-01 3.431938588619232178e-01 -1.492712348699569702e-01 2.311955392360687256e-01 8.492831885814666748e-02 -1.671889424324035645e-02 -1.356283873319625854e-01 6.954785436391830444e-02 -3.466556966304779053e-01 -3.060074523091316223e-02 -2.513101398944854736e-01 -6.651451438665390015e-02 -4.095842242240905762e-01
3.832348883152008057e-01 -2.018052386119961739e-03 -1.750905066728591919e-01 1.224236562848091125e-02 4.770959541201591492e-02 -1.512333303689956665e-01 2.113344706594944000e-02 -1.455774754285812378e-01 8.809732273221015930e-03 -2.344980835914611816e-01 3.233996033668518066e-01 8.913362771272659302e-02 -7.603330910205841064e-02 6.985791027545928955e-02 -3.142445683479309082e-01 -1.720724552869796753e-01 -1.613274216651916504e-01 -4.943111911416053772e-02 -9.801048785448074341e-02 -1.700348220765590668e-02 -1.276563405990600586e-01 1.945913303643465042e-03 1.438208073377609253e-01 -8.486334234476089478e-02 -2.436015158891677856e-01 -2.333907485008239746e-01 1.422146558761596680e-01 -2.632923722267150879e-01 -4.475028254091739655e-03 -3.661710619926452637e-01 -9.864298999309539795e-02 1.979152709245681763e-01
2.766951620578765869e-01 2.393077164888381958e-01 -2.729276008903980255e-02 -1.119695901870727539e-01 -5.614198371767997742e-02 -3.006923496723175049e-01 -2.276711016893386841e-01 -1.445329487323760986e-01 1.949839740991592407e-01 6.182604655623435974e-02 2.465244084596633911e-01 -1.453534513711929321e-01 -1.294933557510375977e-01 -2.253476344048976898e-02 -7.561956532299518585e-03 -2.379130572080612183e-01 2.055241260677576065e-03 -8.885074406862258911e-02 7.137829065322875977e-02 4.943364858627319336e-02 8.588795550167560577e-03 -2.059600353240966797e-01 1.397671699523925781e-01 1.864400357007980347e-01 1.427931189537048340e-01 -3.158071935176849365e-01 8.465663343667984009e-02 -2.720550596714019775e-01 7.584284245967864990e-02 -3.397195041179656982e-01 -2.322485595941543579e-01 -1.695609837770462036e-02
2.705444395542144775e-01 -2.751578204333782196e-02 1.681404560804367065e-01 1.328654736280441284e-01 9.435614198446273804e-02 2.976582944393157959e-01 -6.380435079336166382e-02 2.715491056442260742e-01 2.082484364509582520e-01 -6.541702151298522949e-02 1.793156415224075317e-01 -2.505700886249542236e-01 -9.439286589622497559e-02 1.663275510072708130e-01 8.209268003702163696e-02 4.472080990672111511e-02 1.632089912891387939e-01 1.733184047043323517e-02 1.484788507223129272e-01 -9.462042897939682007e-02 1.971768885850906372e-01 -1.917113065719604492e-01 1.254976838827133179e-01 -8.470695465803146362e-02 -2.317642122507095337e-01 -2.301457524299621582e-01 3.921041488647460938e-01 -1.843488961458206177e-01 -6.178163457661867142e-03 -1.734500378370285034e-01 -1.837059408426284790e-01 -4.619580507278442383e-02
1.380876153707504272e-01 2.386137247085571289e-01 -1.504662781953811646e-01 6.221089884638786316e-02 -1.858156621456146240e-01 -1.084142476320266724e-01 2.433836832642555237e-02 -8.522985130548477173e-02 3.035095753148198128e-03 -1.275028139352798462e-01 -2.959947101771831512e-02 -6.295892596244812012e-02 -5.776835605502128601e-02 -1.000030152499675751e-02 -5.782338976860046387e-01 -1.528082191944122314e-01 2.687319740653038025e-02 -3.019880056381225586e-01 -2.730327546596527100e-01 5.930980294942855835e-02 2.894830107688903809e-01 -2.381067276000976562e-01 2.433506995439529419e-01 -7.787801325321197510e-02 -1.420090943574905396e-01 -1.022046208381652832e-01 1.023138985037803650e-01 -1.911707818508148193e-01 4.765589162707328796e-02 -2.648997586220502853e-03 -2.102125622332096100e-02 7.063456624746322632e-02
8.050561696290969849e-02 1.730878502130508423e-01 -8.497078716754913330e-02 1.398915946483612061e-01 7.239733240567147732e-04 -7.743126899003982544e-02 -2.259560674428939819e-01 1.671634763479232788e-01 -1.898678243160247803e-01 -1.000412181019783020e-01 1.212184503674507141e-01 -1.847043633460998535e-01 -9.733019024133682251e-02 8.475317806005477905e-02 -3.661389350891113281e-01 -7.692218571901321411e-02 -1.543474942445755005e-01 -4.336386620998382568e-01 -2.103759646415710449e-01 6.849154829978942871e-02 -7.509176433086395264e-02 2.941258251667022705e-03 1.006205677986145020e-01 -7.731973379850387573e-02 -3.265184462070465088e-01 -9.785483777523040771e-02 2.096343487501144409e-01 -2.898317016661167145e-02 7.572000846266746521e-03 -5.853057280182838440e-02 3.289651274681091309e-01 -2.122085541486740112e-01
-8.118028938770294189e-02 1.356297433376312256e-01 -4.737269133329391479e-02 -2.353096157312393188e-01 -1.299742609262466431e-01 -7.584378123283386230e-02 -1.514086276292800903e-01 1.115542724728584290e-01 6.995070725679397583e-02 -2.144348993897438049e-02 2.321803867816925049e-01 -2.477029412984848022e-01 -1.927366852760314941e-01 -2.484237849712371826e-01 -1.536335200071334839e-01 -8.597597479820251465e-02 -8.671626448631286621e-02 -1.354675441980361938e-01 2.821566760540008545e-01 3.507676720619201660e-02 8.924354612827301025e-02 -1.765090525150299072e-01 1.983623057603836060e-01 1.331105977296829224e-01 1.217751577496528625e-01 -9.388490766286849976e-02 1.621851921081542969e-01 -4.753503203392028809e-01 1.115933880209922791e-01 -2.944795787334442139e-01 -1.560214310884475708e-01 8.118668943643569946e-02
7.265996187925338745e-02 -6.005170568823814392e-02 1.586520522832870483e-01 -3.606892004609107971e-02 -5.108126252889633179e-02 1.716894060373306274e-01 3.847412019968032837e-02 1.709790080785751343e-01 2.337255179882049561e-01 9.512486308813095093e-02 3.657740950584411621e-01 -3.895654529333114624e-02 -1.277388166636228561e-02 -1.605767756700515747e-02 -1.689849793910980225e-01 3.489447832107543945e-01 -2.768070995807647705e-01 -9.789307415485382080e-02 1.922763735055923462e-01 -3.018251806497573853e-02 -8.105364441871643066e-02 -1.494124978780746460e-01 -9.200464002788066864e-03 -1.728127300739288330e-01 -1.553808003664016724e-01 -4.264849126338958740e-01 -8.387172222137451172e-02 -2.613520920276641846e-01 -6.756571680307388306e-02 -1.185988783836364746e-01 1.249142810702323914e-01 -2.314795255661010742e-01
2.657489180564880371e-01 1.282779276371002197e-01 4.292747750878334045e-02 -9.438023716211318970e-02 2.995120920240879059e-02 -9.395515173673629761e-02 -3.912242595106363297e-03 -1.484156847000122070e-01 1.529070138931274414e-01 1.952268481254577637e-01 1.409003585577011108e-01 -1.613554656505584717e-01 6.224300712347030640e-03 -1.184607893228530884e-01 -2.035252898931503296e-01 1.602981686592102051e-01 -2.303789556026458740e-01 -1.966019421815872192e-01 2.248974442481994629e-01 5.900839343667030334e-03 2.090482711791992188e-01 -1.467511653900146484e-01 3.795290887355804443e-01 1.379744112491607666e-01 2.906069159507751465e-01 -7.446665316820144653e-02 -1.438014656305313110e-01 -2.515847384929656982e-01 -5.064354091882705688e-02 -3.346925079822540283e-01 5.288031697273254395e-02 -1.407986730337142944e-01
2.632443308830261230e-01 2.752329595386981964e-02 1.036256626248359680e-01 -1.845147907733917236e-01 3.035433292388916016e-01 -1.032748818397521973e-01 1.835770606994628906e-01 -1.597333550453186035e-01 6.237313151359558105e-02 1.043329164385795593e-01 2.689718008041381836e-01 -2.581857889890670776e-02 -5.541548505425453186e-02 2.828386425971984863e-01 -3.008410632610321045e-01 -1.164398863911628723e-01 -2.599946856498718262e-01 -2.032440453767776489e-01 1.610493063926696777e-01 6.552233546972274780e-02 -3.875077469274401665e-03 -1.197738796472549438e-01 3.031108677387237549e-01 1.893770098686218262e-01 -3.004532158374786377e-01 1.184302493929862976e-01 -7.057437673211097717e-03 -2.256962358951568604e-01 3.940587490797042847e-02 5.234261974692344666e-02 -8.604697138071060181e-02 1.306615537032485008e-03
1.720638424158096313e-01 1.684096902608871460e-01 1.531666051596403122e-02 5.784115940332412720e-02 -1.339148133993148804e-01 -7.255126535892486572e-02 -4.573228955268859863e-01 3.236360475420951843e-02 -6.864121556282043457e-02 1.783317774534225464e-01 1.673994511365890503e-01 -7.100697606801986694e-02 -4.807420074939727783e-02 -1.795076429843902588e-01 -1.839973479509353638e-01 2.187981605529785156e-01 -8.681139349937438965e-02 -7.546365261077880859e-02 1.806285232305526733e-01 8.920247107744216919e-02 1.773799657821655273e-01 -6.660956889390945435e-02 1.680843085050582886e-01 -1.566920280456542969e-01 -3.020861744880676270e-01 -4.220471084117889404e-01 -2.274720370769500732e-01 -1.324220448732376099e-01 -1.398812886327505112e-02 -6.216281279921531677e-02 3.243865817785263062e-02 -1.814727038145065308e-01
-1.851519048213958740e-01 8.458002656698226929e-02 3.113019168376922607e-01 -1.788392849266529083e-02 -1.056995615363121033e-01 -4.045070707798004150e-02 2.980318479239940643e-02 -1.166174113750457764e-01 5.794052407145500183e-02 -4.533280804753303528e-02 1.968911290168762207e-01 -1.176658794283866882e-01 -7.357846200466156006e-02 2.132212519645690918e-01 -3.300759494304656982e-01 4.372739419341087341e-02 -1.776994615793228149e-01 -2.631914243102073669e-02 -1.608052849769592285e-01 -9.873352199792861938e-02 2.043146789073944092e-01 -2.587091736495494843e-02 2.326982021331787109e-01 -4.981193318963050842e-02 -3.292469680309295654e-01 -2.010223418474197388e-01 3.730427026748657227e-01 2.113126032054424286e-02 -3.945230320096015930e-02 -1.240217238664627075e-01 3.400067985057830811e-01 -1.624612957239151001e-01
8.195833070203661919e-04 6.504377722740173340e-02 8.120270073413848877e-02 1.820596680045127869e-02 -6.337378174066543579e-02 3.163612186908721924e-01 -1.175130531191825867e-01 1.137944161891937256e-01 1.361784874461591244e-03 2.702168524265289307e-01 4.109678268432617188e-01 -7.099149376153945923e-02 4.789853096008300781e-02 -1.277147978544235229e-01 -6.049358099699020386e-02 1.820098906755447388e-01 -1.033015251159667969e-01 -2.758463621139526367e-01 7.570156455039978027e-02 1.578267663717269897e-01 3.296985989436507225e-03 -1.796167194843292236e-01 1.951606124639511108e-01 -1.040936559438705444e-01 -2.362024039030075073e-01 -3.981557190418243408e-01 7.973665371537208557e-03 -1.925374269485473633e-01 -1.610784828662872314e-01 -1.245337203145027161e-01 1.714648902416229248e-01 -1.863624453544616699e-01
2.761763930320739746e-01 5.431464686989784241e-02 7.493959367275238037e-02 -1.545435097068548203e-02 -6.303547322750091553e-02 1.727128028869628906e-01 -6.616828590631484985e-02 2.834510505199432373e-01 1.143768653273582458e-01 2.197090387344360352e-01 1.265445947647094727e-01 -1.790170520544052124e-01 -2.566454410552978516e-01 -1.437723040580749512e-01 -8.431262336671352386e-03 -2.206188589334487915e-01 -1.754937618970870972e-01 6.207763403654098511e-02 -5.912330374121665955e-02 1.839636452496051788e-02 3.271949887275695801e-01 1.249796710908412933e-02 3.252050280570983887e-01 3.919798508286476135e-02 -6.904693692922592163e-02 -3.633733689785003662e-01 3.196415007114410400e-01 1.227241158485412598e-01 2.082611769437789917e-01 6.066076457500457764e-03 2.891292795538902283e-02 -2.053665556013584137e-02
-1.163112148642539978e-01 2.671077251434326172e-01 1.439562141895294189e-01 4.195460677146911621e-02 2.620369195938110352e-01 -2.252666652202606201e-02 7.263304293155670166e-02 -1.954289078712463379e-01 2.380362451076507568e-01 7.099323719739913940e-02 1.389850974082946777e-01 -4.289819896221160889e-01 -3.772124648094177246e-01 -8.798022568225860596e-02 -2.116980850696563721e-01 1.349635887891054153e-02 -2.356720715761184692e-01 -4.375936463475227356e-02 1.352805793285369873e-01 4.885436594486236572e-02 5.787949264049530029e-02 1.180465100333094597e-03 8.872193843126296997e-02 -2.017986029386520386e-01 -1.355682462453842163e-01 -2.195276319980621338e-02 1.698491908609867096e-02 5.552646890282630920e-02 1.859197318553924561e-01 -3.131991326808929443e-01 1.672327816486358643e-01 8.356180042028427124e-02
3.137568831443786621e-01 -2.450243104249238968e-03 4.730166867375373840e-02 -2.821258306503295898e-01 -1.956976801156997681e-01 2.136562317609786987e-01 -4.462310299277305603e-02 1.514531373977661133e-01 2.609922317788004875e-03 4.437787830829620361e-02 1.635445356369018555e-01 -7.030582427978515625e-02 -1.720211505889892578e-01 8.258301019668579102e-02 -1.196496337652206421e-01 7.096815109252929688e-02 -1.003792434930801392e-01 -1.342846751213073730e-01 2.412185370922088623e-01 -1.159046888351440430e-01 -8.019507676362991333e-02 -3.180275261402130127e-01 1.773321777582168579e-01 1.346359145827591419e-03 3.083920106291770935e-02 -2.804042696952819824e-01 1.729199290275573730e-01 9.991189092397689819e-02 -1.454815715551376343e-01 -4.768297076225280762e-01 4.779978841543197632e-02 -1.112892702221870422e-01
3.819559514522552490e-01 -8.163515478372573853e-02 5.196628347039222717e-02 5.189648829400539398e-03 -1.490020304918289185e-01 -1.042488366365432739e-01 -2.511155046522617340e-02 -8.957671374082565308e-02 2.773032784461975098e-01 2.833378314971923828e-01 3.687008917331695557e-01 6.236575171351432800e-02 -5.562373995780944824e-02 2.118249833583831787e-01 -1.836908906698226929e-01 1.996323317289352417e-01 4.098322615027427673e-02 -1.339845955371856689e-01 4.089486226439476013e-02 -1.393869817256927490e-01 -5.386979132890701294e-02 7.117152959108352661e-02 7.041801512241363525e-02 2.461642725393176079e-03 -1.738026440143585205e-01 -3.127879202365875244e-01 1.746006608009338379e-01 -1.496150344610214233e-01 1.616492569446563721e-01 -1.502739172428846359e-02 3.302271366119384766e-01 -1.201773434877395630e-01
1.876676827669143677e-01 4.162822365760803223e-01 -9.455035440623760223e-03 -5.199623107910156250e-02 -8.729662001132965088e-02 -5.978122353553771973e-02 2.231318876147270203e-02 -8.907081186771392822e-02 5.964418128132820129e-02 -4.487538710236549377e-02 4.050559401512145996e-01 -2.119892835617065430e-01 3.730094060301780701e-02 -3.050151467323303223e-01 -1.190827116370201111e-01 2.563492655754089355e-01 -9.810273349285125732e-02 -3.005164861679077148e-01 3.567687468603253365e-03 -7.533007860183715820e-02 2.177139073610305786e-01 -1.504142135381698608e-01 2.780146598815917969e-01 1.019542962312698364e-01 9.972101077437400818e-03 -1.142539605498313904e-01 -9.416942484676837921e-03 -5.323773995041847229e-02 1.889144480228424072e-01 4.485379159450531006e-02 -2.089337818324565887e-02 -2.502460181713104248e-01
3.476029038429260254e-01 1.108986660838127136e-01 4.369960352778434753e-02 -9.693319909274578094e-03 3.342189267277717590e-02 -1.721955686807632446e-01 -1.713540405035018921e-01 1.552629768848419189e-01 -2.245234251022338867e-01 3.694443106651306152e-01 2.626119367778301239e-02 -3.863495215773582458e-02 -5.567388609051704407e-02 1.410943865776062012e-01 -1.293781995773315430e-01 2.744570970535278320e-01 -1.931369006633758545e-01 -9.463817626237869263e-02 -1.458375155925750732e-01 -1.755162477493286133e-01 7.431535422801971436e-02 -1.256782561540603638e-01 2.818366885185241699e-01 1.812623590230941772e-01 1.653585880994796753e-01 -2.290507853031158447e-01 1.221606209874153137e-01 -2.616588175296783447e-01 6.614285707473754883e-02 -2.411878407001495361e-01 -7.154390215873718262e-02 1.169545128941535950e-01
1.682013869285583496e-01 2.468861192464828491e-01 2.062189392745494843e-02 -1.806715726852416992e-01 1.224721968173980713e-01 -1.783740818500518799e-01 -1.462890207767486572e-01 1.456529945135116577e-01 -1.370531171560287476e-01 1.436664164066314697e-01 3.627244830131530762e-01 -1.049141883850097656e-01 -3.484997749328613281e-01 9.121739864349365234e-02 1.067541018128395081e-01 -1.946423798799514771e-01 -4.381601139903068542e-02 1.443072408437728882e-01 -8.619970828294754028e-02 4.619036335498094559e-03 2.755787670612335205e-01 -8.302112668752670288e-02 2.439332753419876099e-01 -6.121947243809700012e-02 -5.054726824164390564e-02 -2.252266854047775269e-01 8.556675165891647339e-02 9.577790275216102600e-03 1.297046244144439697e-01 -2.910543382167816162e-01 2.401256114244461060e-01 -1.761431694030761719e-01
6.548186647705733776e-04 -1.515329927206039429e-01 -7.593930512666702271e-02 -9.283280372619628906e-02 -1.759164631366729736e-01 -2.174986302852630615e-01 -5.155301466584205627e-02 -1.238067671656608582e-01 8.339524269104003906e-02 2.871814072132110596e-01 -3.835768252611160278e-02 -3.442720174789428711e-01 -1.455706059932708740e-01 -3.418073058128356934e-02 1.269231587648391724e-01 7.329973578453063965e-02 -9.731045365333557129e-02 -2.640202939510345459e-01 7.281542569398880005e-02 7.582165300846099854e-02 2.322213649749755859e-01 6.664313375949859619e-02 1.839387118816375732e-01 1.041302084922790527e-02 -2.239572703838348389e-01 -1.114833503961563110e-01 1.747574210166931152e-01 -9.168404340744018555e-02 2.491215616464614868e-01 -3.916203379631042480e-01 2.918458580970764160e-01 -1.687606275081634521e-01
3.018912971019744873e-01 1.276578102260828018e-02 3.834671527147293091e-02 1.029832661151885986e-01 -1.071743592619895935e-01 -1.070524528622627258e-01 -3.096303343772888184e-01 -1.310766041278839111e-01 1.320733577013015747e-01 -8.523294702172279358e-03 2.325102984905242920e-01 -1.381971240043640137e-01 1.037360206246376038e-01 3.949940204620361328e-01 -1.223274916410446167e-01 4.138615727424621582e-02 -1.684757471084594727e-01 -1.584603786468505859e-01 3.610735386610031128e-02 6.720941048115491867e-03 -8.322634547948837280e-02 -3.704700991511344910e-02 3.152299225330352783e-01 -8.256267011165618896e-02 -1.244640946388244629e-01 -1.141000017523765564e-01 2.601594328880310059e-01 -2.159656137228012085e-01 8.229316771030426025e-02 9.924500435590744019e-02 3.845302164554595947e-01 9.920942783355712891e-02
1.096715256571769714e-01 -2.078434824943542480e-02 1.132946312427520752e-01 -1.222507059574127197e-01 -1.081529930233955383e-01 -2.757563889026641846e-01 -9.494937956333160400e-02 -5.603386834263801575e-02 -7.811088114976882935e-02 1.316915750503540039e-01 2.619344592094421387e-01 -3.589045405387878418e-01 6.616173312067985535e-03 2.082141786813735962e-01 -1.815604716539382935e-01 1.247209729626774788e-03 -5.184081941843032837e-02 9.903272241353988647e-02 4.168992936611175537e-01 -1.107324007898569107e-02 3.119644820690155029e-01 -3.805322349071502686e-01 6.355782598257064819e-02 -2.347210645675659180e-01 -1.001895517110824585e-01 5.126047134399414062e-02 1.031289771199226379e-01 -1.781652420759201050e-01 1.204740777611732483e-01 2.209595963358879089e-02 -6.991279870271682739e-02 -4.471876658499240875e-03
1.550343483686447144e-01 2.129317969083786011e-01 1.959714144468307495e-01 -1.027190778404474258e-02 -1.826297491788864136e-01 9.391633421182632446e-02 2.075871080160140991e-02 -2.444794476032257080e-01 -3.448835760354995728e-02 1.639286130666732788e-01 4.085460901260375977e-01 4.973210394382476807e-03 -2.287490665912628174e-01 8.335164934396743774e-02 -4.170979559421539307e-02 7.954268902540206909e-02 2.335612326860427856e-01 -3.096160590648651123e-01 2.202506810426712036e-01 -1.095853652805089951e-02 1.565466672182083130e-01 5.131649225950241089e-02 1.409768164157867432e-01 -2.095792256295681000e-02 -5.904708057641983032e-02 -3.526550233364105225e-01 -1.565954387187957764e-01 -8.057816885411739349e-03 -5.318206921219825745e-02 -2.295223325490951538e-01 1.486346572637557983e-01 -2.255308926105499268e-01
-6.744839251041412354e-02 1.657176911830902100e-01 -1.028330996632575989e-01 -2.793421149253845215e-01 1.206369176506996155e-01 7.749588042497634888e-02 -2.288182973861694336e-01 1.500763650983572006e-02 -6.000182032585144043e-02 1.974574476480484009e-01 2.493097186088562012e-01 -3.659770488739013672e-01 -1.168184131383895874e-01 1.534751206636428833e-01 -1.866836398839950562e-01 1.507976353168487549e-01 2.112572081387042999e-02 -9.373429417610168457e-02 9.447394311428070068e-02 -2.894735336303710938e-01 -1.073576603084802628e-02 -2.961937189102172852e-01 3.132775723934173584e-01 -4.236320778727531433e-02 -3.180494764819741249e-03 -1.145177334547042847e-01 -2.314877137541770935e-02 -2.548234164714813232e-01 2.033875733613967896e-01 -2.486303299665451050e-01 1.900246180593967438e-02 2.979300916194915771e-02
9.823761135339736938e-02 1.767727546393871307e-02 6.824512779712677002e-02 -1.086060255765914917e-01 -2.000524848699569702e-01 6.303992867469787598e-02 -2.089844644069671631e-01 -1.659949123859405518e-01 1.672044843435287476e-01 8.394593745470046997e-02 3.345653414726257324e-01 -2.622670531272888184e-01 -1.533908024430274963e-02 -7.493959367275238037e-02 1.569020375609397888e-02 1.180448532104492188e-01 -1.042802929878234863e-01 -1.318692564964294434e-01 -2.002778202295303345e-01 -4.099442064762115479e-02 5.585594475269317627e-02 -1.615861430764198303e-02 1.088625863194465637e-01 -8.756518363952636719e-02 -1.432802826166152954e-01 -3.952960297465324402e-02 4.178829193115234375e-01 -3.743520081043243408e-01 3.631671369075775146e-01 6.166072562336921692e-02 2.187206745147705078e-01 9.624011814594268799e-02
1.397719532251358032e-01 1.809475421905517578e-01 1.372247040271759033e-01 7.589133083820343018e-02 2.420681267976760864e-01 1.930423080921173096e-01 2.538023330271244049e-02 -3.154155239462852478e-02 -3.736615553498268127e-02 6.297606974840164185e-02 4.135532975196838379e-01 -1.464734077453613281e-01 3.077021613717079163e-02 -7.875822484493255615e-02 -1.611920446157455444e-01 -2.139558196067810059e-01 1.854034699499607086e-02 -2.523497939109802246e-01 2.597323060035705566e-01 2.209536880254745483e-01 1.877634823322296143e-01 -3.292707800865173340e-01 2.666639387607574463e-01 -2.936916425824165344e-02 -1.965452730655670166e-01 -1.647619009017944336e-01 -2.032330930233001709e-01 6.563979387283325195e-02 -1.023669615387916565e-01 -1.086434572935104370e-01 1.332207322120666504e-01 -3.881597518920898438e-02
-9.132308512926101685e-02 -1.693782508373260498e-01 -1.866920143365859985e-01 -1.096046492457389832e-01 5.244520679116249084e-02 1.590387150645256042e-02 -7.068783044815063477e-02 1.385270617902278900e-02 -7.153540849685668945e-02 -3.249550983309745789e-02 4.896714687347412109e-01 -2.824079692363739014e-01 1.755679547786712646e-01 1.869943588972091675e-01 -3.534232974052429199e-01 1.407978385686874390e-01 2.177947014570236206e-02 1.068352609872817993e-01 -8.278885856270790100e-03 -5.523034557700157166e-02 9.071812778711318970e-02 -1.323112547397613525e-01 3.865632414817810059e-01 1.192092821002006531e-01 -1.247552856802940369e-01 -1.346530616283416748e-01 -3.868360072374343872e-02 -2.797781825065612793e-01 7.228112220764160156e-02 -1.410917937755584717e-01 -3.752785176038742065e-02 1.651990711688995361e-01
4.845586419105529785e-02 -2.632855623960494995e-02 4.370841085910797119e-01 -4.936140403151512146e-02 1.728935092687606812e-01 -3.957205414772033691e-01 9.171920269727706909e-02 -1.992424279451370239e-01 5.885141342878341675e-02 1.447424292564392090e-01 2.054469138383865356e-01 -4.208142869174480438e-03 -2.769071161746978760e-01 2.593992836773395538e-02 -1.272613555192947388e-01 -9.334956109523773193e-02 6.799512356519699097e-02 1.076696068048477173e-01 -6.938789039850234985e-02 -5.774630606174468994e-02 1.003450825810432434e-01 -8.917857706546783447e-02 2.859238386154174805e-01 -4.002408310770988464e-02 -2.991630733013153076e-01 -3.624866902828216553e-01 2.039851099252700806e-01 -1.582728140056133270e-02 7.939025759696960449e-02 3.719380497932434082e-02 -5.786418542265892029e-02 -2.124451659619808197e-02
3.615815043449401855e-01 2.374985665082931519e-01 -7.555402815341949463e-02 1.216414105147123337e-02 2.859820239245891571e-02 -3.828616067767143250e-02 -1.233852431178092957e-01 -6.960571743547916412e-03 -1.312760114669799805e-01 -5.615475773811340332e-02 2.183740437030792236e-01 -2.831747233867645264e-01 6.785980612039566040e-02 1.463891565799713135e-01 -9.514797478914260864e-02 3.186615705490112305e-01 4.967668093740940094e-03 -1.082782149314880371e-01 1.073484271764755249e-01 -1.419243216514587402e-01 3.311774730682373047e-01 -1.349920183420181274e-01 1.295640617609024048e-01 -2.734323777258396149e-02 -9.695960581302642822e-02 -1.720080971717834473e-01 -2.697280049324035645e-01 -2.109564691781997681e-01 -1.261292248964309692e-01 -2.984856665134429932e-01 -8.836807310581207275e-02 -2.159628868103027344e-01
1.359025537967681885e-01 9.225060045719146729e-02 -4.348241537809371948e-02 -8.084027469158172607e-02 2.134335935115814209e-01 5.896541476249694824e-02 -3.345436453819274902e-01 1.409447491168975830e-01 1.164578124880790710e-01 6.025139987468719482e-02 7.546722143888473511e-02 -1.727097481489181519e-02 -1.781099885702133179e-01 -1.927845478057861328e-01 -2.088856995105743408e-01 -2.080437690019607544e-01 -2.501557171344757080e-01 -7.034014910459518433e-02 -3.328049089759588242e-03 5.554159358143806458e-02 -1.292309612035751343e-01 -2.725962698459625244e-01 1.457901298999786377e-01 1.140265390276908875e-01 -2.646459937095642090e-01 -5.570822581648826599e-02 3.511639535427093506e-01 -7.981974631547927856e-02 2.627408802509307861e-01 -2.297877073287963867e-01 2.072035223245620728e-01 -2.032330632209777832e-01
1.823706477880477905e-01 7.760886847972869873e-02 -2.012147456407546997e-01 6.711069028824567795e-03 -1.318901125341653824e-02 -3.953781425952911377e-01 1.572405248880386353e-01 -2.267140299081802368e-01 -1.038535088300704956e-01 -2.178795039653778076e-01 3.869249820709228516e-01 -1.394901871681213379e-01 -1.455521434545516968e-01 -7.037399709224700928e-02 -3.161691725254058838e-01 -1.248167306184768677e-01 -1.773340404033660889e-01 6.319190561771392822e-02 1.344179958105087280e-01 7.790493220090866089e-02 4.133626073598861694e-02 -1.647477596998214722e-01 1.594222337007522583e-01 -7.324913889169692993e-02 -3.289559856057167053e-02 -3.123640716075897217e-01 1.302187591791152954e-01 -1.725343018770217896e-01 4.911724850535392761e-02 -1.874770075082778931e-01 -1.006687209010124207e-01 -7.858945429325103760e-02
1.312044262886047363e-02 -1.310563534498214722e-01 -2.641377747058868408e-01 1.348503679037094116e-01 1.423868536949157715e-01 -9.712802618741989136e-02 -1.442015469074249268e-01 -2.688255906105041504e-01 -1.035453900694847107e-01 2.251237928867340088e-01 3.224833905696868896e-01 -7.549659162759780884e-02 -2.879492640495300293e-01 2.179832197725772858e-02 -2.988392114639282227e-01 -2.043506652116775513e-01 -2.723926007747650146e-01 -2.222180366516113281e-01 -2.107013575732707977e-02 2.537960652261972427e-03 -1.025113612413406372e-01 -1.771933883428573608e-01 -7.504619657993316650e-03 -3.759080916643142700e-02 -1.612913459539413452e-01 -1.660076528787612915e-01 1.716402471065521240e-01 -2.501726448535919189e-01 -9.742010384798049927e-02 -2.104653716087341309e-01 -1.382208019495010376e-01 2.149536460638046265e-02
2.334464937448501587e-01 -9.982840716838836670e-02 -7.919437251985073090e-03 -5.092089995741844177e-03 -2.018034011125564575e-01 -8.554032444953918457e-02 2.819265425205230713e-02 -3.455502539873123169e-02 1.177455559372901917e-01 9.100156277418136597e-02 3.867046236991882324e-01 -4.207285940647125244e-01 -1.421823748387396336e-03 -1.929244399070739746e-01 1.828475743532180786e-01 4.030025750398635864e-02 -3.345577418804168701e-01 -4.811901226639747620e-02 7.882143254391849041e-04 3.633971139788627625e-02 2.246440798044204712e-01 -9.692485630512237549e-02 2.591459313407540321e-03 8.163452893495559692e-02 -1.636759489774703979e-01 -1.353540271520614624e-01 -5.605964735150337219e-02 -1.489599645137786865e-01 3.800653815269470215e-01 -9.078334271907806396e-02 2.287642210721969604e-01 8.293216675519943237e-02
1.707040220499038696e-01 1.383211910724639893e-01 8.884781599044799805e-02 9.443954378366470337e-02 7.055421918630599976e-02 1.292701959609985352e-01 -2.247902750968933105e-01 7.574969902634620667e-03 1.596817374229431152e-01 1.961841881275177002e-01 4.340902268886566162e-01 1.566561497747898102e-02 6.096240598708391190e-03 4.243099316954612732e-02 -2.276363223791122437e-01 1.841894835233688354e-01 -5.813124775886535645e-02 -1.658857241272926331e-02 5.851029977202415466e-02 1.479816138744354248e-01 -7.323841005563735962e-02 -8.239639550447463989e-02 -5.713479965925216675e-02 -3.581418842077255249e-02 -2.675543725490570068e-01 -3.872648477554321289e-01 -9.008218348026275635e-02 -2.871144711971282959e-01 -1.980091631412506104e-01 -1.361536532640457153e-01 1.627082079648971558e-01 -2.835230231285095215e-01
1.732346266508102417e-01 6.438730657100677490e-02 -1.544539928436279297e-01 -8.853919804096221924e-02 2.253732383251190186e-01 -2.209322452545166016e-01 1.067661046981811523e-01 -1.897101253271102905e-01 -6.439030170440673828e-02 -1.550089567899703979e-03 2.737581431865692139e-01 -4.723620042204856873e-02 7.481892406940460205e-02 -2.037123404443264008e-02 -2.051916122436523438e-01 1.009357348084449768e-01 -1.357470601797103882e-01 -1.339433901011943817e-02 4.931189492344856262e-02 -3.824423300102353096e-03 4.470714554190635681e-02 -9.834888577461242676e-02 2.737658917903900146e-01 -1.860893964767456055e-01 -2.007427811622619629e-01 -2.045837640762329102e-01 3.040829598903656006e-01 -8.394964784383773804e-02 -1.913277953863143921e-01 -4.341847300529479980e-01 -2.399474531412124634e-01 -2.021467834711074829e-01
5.307737737894058228e-02 -1.872407793998718262e-01 3.108190000057220459e-01 -4.664632678031921387e-02 8.324075490236282349e-02 1.665441840887069702e-01 -3.786043822765350342e-02 -1.018167436122894287e-01 1.001757308840751648e-01 -1.025571376085281372e-01 4.017720520496368408e-01 2.896096184849739075e-02 -3.313908874988555908e-01 -2.023895084857940674e-01 -3.685243427753448486e-01 -5.852703005075454712e-02 -1.510302871465682983e-01 1.332315504550933838e-01 2.691961526870727539e-01 1.459225267171859741e-01 2.409746497869491577e-02 -8.915024995803833008e-02 2.555318176746368408e-01 -5.607890337705612183e-02 -1.530475616455078125e-01 -5.669636651873588562e-02 1.178788691759109497e-01 -1.572617292404174805e-01 1.920970343053340912e-02 -9.959652274847030640e-02 -1.531012505292892456e-01 -1.837382763624191284e-01
1.346663758158683777e-02 -1.518984884023666382e-02 -1.559086740016937256e-01 -3.050683811306953430e-02 -1.722712069749832153e-01 -2.927620708942413330e-01 -2.876759134232997894e-02 1.276953965425491333e-01 2.457024157047271729e-01 1.574144512414932251e-01 1.757680475711822510e-01 -2.189806699752807617e-01 -3.642478883266448975e-01 8.932075649499893188e-02 -5.592710897326469421e-02 7.682660594582557678e-03 5.159898102283477783e-02 -2.210777252912521362e-01 8.259932696819305420e-02 -7.846586406230926514e-02 1.749360859394073486e-01 -2.933551371097564697e-01 7.376598194241523743e-03 -1.881593018770217896e-01 -5.713141337037086487e-02 -1.549993306398391724e-01 2.815470993518829346e-01 -2.345211990177631378e-02 2.778013050556182861e-01 -3.327275216579437256e-01 -1.250392571091651917e-02 1.490334570407867432e-01
2.606503963470458984e-01 -1.028116792440414429e-01 1.243836507201194763e-01 4.499830305576324463e-03 6.417982280254364014e-02 1.439940929412841797e-02 -6.866845767945051193e-03 2.306606620550155640e-02 -9.500789456069469452e-03 2.624607980251312256e-01 3.715341687202453613e-01 7.543975114822387695e-02 8.930309116840362549e-02 6.951700896024703979e-02 -2.343552112579345703e-01 1.348375231027603149e-01 -1.621675491333007812e-01 -1.792599856853485107e-01 -2.504517696797847748e-02 -6.682810932397842407e-02 -5.363980773836374283e-03 6.090452522039413452e-02 3.208977878093719482e-01 4.749861545860767365e-03 -1.233844906091690063e-01 -1.921315938234329224e-01 5.725212395191192627e-02 -1.045223250985145569e-01 4.027438163757324219e-01 -1.672095954418182373e-01 3.904410600662231445e-01 -1.525432914495468140e-01
2.617836594581604004e-01 2.292407304048538208e-01 -1.714253723621368408e-01 -5.442272871732711792e-02 8.967970311641693115e-02 6.052040681242942810e-02 -2.607724368572235107e-01 6.146167591214179993e-02 -8.322498947381973267e-02 1.677293144166469574e-02 3.309559226036071777e-01 1.398885343223810196e-02 -1.267819702625274658e-01 2.144762780517339706e-03 -2.482164204120635986e-01 1.997007727622985840e-01 -8.589434623718261719e-02 -1.870425194501876831e-01 -2.167600989341735840e-01 -4.764875769615173340e-02 -2.545799314975738525e-01 -3.171316534280776978e-02 2.702666521072387695e-01 3.895705938339233398e-02 -1.239705178886651993e-02 -2.072765380144119263e-01 2.883453369140625000e-01 2.071620337665081024e-02 2.633216083049774170e-01 -2.614054083824157715e-01 9.379561245441436768e-02 1.530515551567077637e-01
1.446527391672134399e-01 5.988400895148515701e-03 8.306820690631866455e-02 -9.043505787849426270e-02 6.477404385805130005e-02 2.943603992462158203e-01 -1.496392786502838135e-01 1.761354207992553711e-01 1.203749552369117737e-01 1.284984201192855835e-01 3.663190007209777832e-01 2.037685923278331757e-02 7.399423420429229736e-02 4.027454182505607605e-02 -1.718382239341735840e-01 6.592722237110137939e-02 -7.978657633066177368e-02 -3.906617164611816406e-01 1.980917602777481079e-01 1.300838291645050049e-01 4.128955304622650146e-02 -1.115332990884780884e-01 2.678771913051605225e-01 6.585155613720417023e-03 -2.260702997446060181e-01 -3.864437043666839600e-01 -1.127504706382751465e-01 -1.832028031349182129e-01 -1.723176240921020508e-01 -1.075337976217269897e-01 4.253021627664566040e-02 -1.491437256336212158e-01
4.287409782409667969e-02 6.473638117313385010e-02 -1.531945317983627319e-01 -7.096032798290252686e-02 3.391306474804878235e-02 -1.836248338222503662e-01 -7.537507265806198120e-02 -2.293484508991241455e-01 -2.096693962812423706e-02 -9.222703427076339722e-02 3.493684828281402588e-01 -9.410327300429344177e-03 -3.126414120197296143e-01 -7.285679876804351807e-02 -2.358216792345046997e-01 -2.142331004142761230e-01 -1.901772618293762207e-01 7.702544331550598145e-02 2.351843267679214478e-01 4.359414428472518921e-02 7.304377504624426365e-04 1.811097562313079834e-01 4.568636715412139893e-01 -2.044698223471641541e-02 -8.228774368762969971e-02 3.465221263468265533e-03 1.900580897927284241e-02 -2.618897557258605957e-01 1.465304493904113770e-01 -2.646664381027221680e-01 1.276532709598541260e-01 1.089131236076354980e-01
1.545751839876174927e-01 1.464090198278427124e-01 2.176256775856018066e-01 -4.382309690117835999e-02 -1.822708696126937866e-01 3.805974870920181274e-02 8.661151863634586334e-03 3.102301992475986481e-02 1.798471361398696899e-01 1.012959554791450500e-01 2.815924286842346191e-01 -2.709150016307830811e-01 9.681899845600128174e-02 -1.415929198265075684e-01 -6.400033086538314819e-02 -3.998459875583648682e-02 2.143979817628860474e-01 -3.161206245422363281e-01 -1.947647929191589355e-01 -1.320269107818603516e-01 9.338510036468505859e-02 1.271415203809738159e-01 3.982588350772857666e-01 2.603782340884208679e-02 -7.379062473773956299e-02 -2.411902844905853271e-01 1.034584920853376389e-02 -3.144375607371330261e-02 -2.072257101535797119e-01 -3.141094446182250977e-01 -1.905647069215774536e-01 -1.058100610971450806e-01
2.559570670127868652e-01 7.915210723876953125e-02 9.726788848638534546e-02 -1.718268394470214844e-01 -5.888289958238601685e-02 -2.013969793915748596e-02 -5.636258050799369812e-02 -1.501474827527999878e-01 2.455904614180326462e-03 1.602798849344253540e-01 3.525625765323638916e-01 1.577863991260528564e-01 9.038276225328445435e-02 -1.226502563804388046e-02 -1.975179165601730347e-01 -5.333833862096071243e-03 -1.176658645272254944e-01 -2.715586125850677490e-01 1.761554367840290070e-02 -5.251770839095115662e-02 -8.455549180507659912e-02 -6.171780824661254883e-02 2.533618509769439697e-01 -3.965576365590095520e-02 -1.885300725698471069e-01 -1.105955094099044800e-01 1.617425680160522461e-01 -2.782054543495178223e-01 3.543018400669097900e-01 2.639484591782093048e-02 3.730790019035339355e-01 -2.307773232460021973e-01
3.423977792263031006e-01 -2.926477789878845215e-02 -2.151680737733840942e-01 1.024117395281791687e-01 -3.308878839015960693e-02 -1.680335253477096558e-01 -5.849382281303405762e-02 1.859416514635086060e-01 1.761772856116294861e-02 7.568662613630294800e-02 6.959843635559082031e-02 -2.996992468833923340e-01 -1.011168286204338074e-01 1.064648181200027466e-01 -4.556492716073989868e-02 -2.295817993581295013e-02 8.013088256120681763e-02 -1.502268761396408081e-01 2.390660531818866730e-02 -6.720115896314382553e-03 4.892868697643280029e-01 -2.680204994976520538e-02 9.344331920146942139e-02 -1.384226232767105103e-01 -1.794594377279281616e-01 -4.219078458845615387e-03 1.572534143924713135e-01 -2.465654015541076660e-01 5.327235441654920578e-03 -2.736364006996154785e-01 2.895931899547576904e-01 -2.424799501895904541e-01
2.412617057561874390e-01 -5.784459877759218216e-03 -6.008107587695121765e-02 -2.134629935026168823e-01 1.422637253999710083e-01 -2.615110762417316437e-02 -1.615059077739715576e-01 2.465700954198837280e-01 -6.373248994350433350e-02 -1.322587579488754272e-02 3.209512531757354736e-01 -4.055534303188323975e-01 -3.917090296745300293e-01 2.174392640590667725e-01 -1.568475738167762756e-02 4.586029797792434692e-02 -1.108806766569614410e-02 -2.648453228175640106e-02 -1.681179255247116089e-01 -1.100574880838394165e-01 1.370061635971069336e-01 -1.304573416709899902e-01 1.875312626361846924e-02 1.141354292631149292e-01 2.359455674886703491e-01 -2.445224076509475708e-01 1.965015232563018799e-01 -2.296189665794372559e-01 2.510233223438262939e-02 9.092263877391815186e-03 2.190954424440860748e-02 1.078573912382125854e-01
8.005747199058532715e-02 5.896404758095741272e-02 5.002287030220031738e-02 -2.308192700147628784e-01 -1.790547817945480347e-01 2.525979466736316681e-02 -3.031096458435058594e-01 -1.258889287710189819e-01 6.936392188072204590e-02 1.362996101379394531e-01 2.688108086585998535e-01 -8.476106077432632446e-02 8.158586919307708740e-02 1.797798089683055878e-03 -1.021504402160644531e-01 1.812294721603393555e-01 2.635389380156993866e-02 -3.395037492737174034e-03 -2.770722210407257080e-01 7.322177290916442871e-02 3.389603197574615479e-01 1.786150634288787842e-01 2.133941501379013062e-01 -2.077491283416748047e-01 -1.373095214366912842e-01 -9.347204864025115967e-02 3.427232205867767334e-01 -3.192020356655120850e-01 1.690962016582489014e-01 -1.296101957559585571e-01 1.613564342260360718e-01 6.664860248565673828e-02
1.213579401373863220e-01 1.578535735607147217e-01 1.309300512075424194e-01 -3.976450115442276001e-02 1.924996380694210529e-03 1.621143817901611328e-01 -1.084698662161827087e-01 1.825685650110244751e-01 7.398523390293121338e-02 4.251773655414581299e-02 3.888879120349884033e-01 1.188021246343851089e-02 3.480916470289230347e-02 -3.391772881150245667e-02 -8.067608624696731567e-02 4.314825683832168579e-02 -2.000920772552490234e-01 -3.577886521816253662e-01 8.570437133312225342e-02 4.427941888570785522e-02 3.542196005582809448e-02 -1.961549222469329834e-01 1.626020073890686035e-01 -1.777288317680358887e-01 -2.414448559284210205e-01 -3.686339259147644043e-01 -1.487637460231781006e-01 -2.098686993122100830e-01 -2.304387688636779785e-01 -1.410641968250274658e-01 2.569882869720458984e-01 -1.622956991195678711e-01
2.105350941419601440e-01 -1.202615723013877869e-01 7.995807379484176636e-02 -1.198583166114985943e-03 -7.789932936429977417e-02 -7.285594940185546875e-02 -1.259648823179304600e-03 1.466804891824722290e-01 -1.560720205307006836e-01 3.275435864925384521e-01 7.238135486841201782e-02 -2.655015885829925537e-01 -1.156868115067481995e-01 -3.190052462741732597e-03 -6.966570019721984863e-02 9.703866392374038696e-02 4.501872509717941284e-02 -2.632569670677185059e-01 2.163056582212448120e-01 1.680544316768646240e-01 4.965187236666679382e-02 -6.081865355372428894e-02 2.189532369375228882e-01 -1.028130529448390007e-03 -1.587923765182495117e-01 -1.161987259984016418e-01 2.953607439994812012e-01 -2.379776686429977417e-01 1.450952589511871338e-01 5.440190806984901428e-02 4.835808575153350830e-01 -1.611497551202774048e-01
1.444933265447616577e-01 2.645106613636016846e-01 1.774943917989730835e-01 1.041482537984848022e-01 -1.574505865573883057e-02 1.312990486621856689e-01 -2.874173037707805634e-02 -5.314440280199050903e-02 6.894189864397048950e-02 -7.657764852046966553e-02 -1.524503249675035477e-02 -1.577020287513732910e-01 -2.719769775867462158e-01 1.543080210685729980e-01 -3.726628124713897705e-01 -2.450987882912158966e-02 -1.492026299238204956e-01 1.046406403183937073e-01 2.054978103842586279e-04 -1.875938475131988525e-01 1.997493058443069458e-01 -1.391510814428329468e-01 6.706579029560089111e-02 -6.245491653680801392e-02 -9.508327394723892212e-02 -3.937948346138000488e-01 1.965486258268356323e-02 -1.377333253622055054e-01 2.132865935564041138e-01 -3.696525096893310547e-02 4.394634664058685303e-01 1.147392317652702332e-01
2.988658249378204346e-01 2.696210741996765137e-01 -1.939861327409744263e-01 4.898852482438087463e-02 -5.623694509267807007e-02 3.131811916828155518e-01 -5.460240691900253296e-02 -1.024414002895355225e-01 9.834586083889007568e-02 -2.060214281082153320e-01 7.202388346195220947e-02 -3.017775416374206543e-01 5.185410752892494202e-02 2.135540097951889038e-01 -1.235506758093833923e-01 -1.258973218500614166e-02 -1.624587178230285645e-02 -1.043681055307388306e-01 1.206085979938507080e-01 -8.227332681417465210e-02 -1.998002827167510986e-02 -2.094136625528335571e-01 2.197597622871398926e-01 -2.816813588142395020e-01 -1.340783983469009399e-01 -1.943598687648773193e-01 3.339364826679229736e-01 -4.573869332671165466e-02 1.880154311656951904e-01 3.732988983392715454e-02 2.069998346269130707e-02 -2.454527169466018677e-01
2.246160507202148438e-01 7.017747312784194946e-02 1.964454911649227142e-02 4.642802104353904724e-02 1.851303689181804657e-02 1.280093044042587280e-01 -2.665798068046569824e-01 1.072193682193756104e-01 -9.937586635351181030e-02 1.904485672712326050e-01 3.811781704425811768e-01 4.287713021039962769e-02 -2.888989867642521858e-03 5.421067029237747192e-02 -1.110676825046539307e-01 2.080144733190536499e-01 -2.181234210729598999e-02 -2.125155478715896606e-01 1.710105985403060913e-01 7.161338627338409424e-02 5.208981782197952271e-02 -2.715893387794494629e-01 1.554820984601974487e-01 -1.495255529880523682e-01 -3.301664888858795166e-01 -3.468538820743560791e-01 -1.593094915151596069e-01 -1.837264746427536011e-01 -2.214997559785842896e-01 -1.310423463582992554e-01 1.226081475615501404e-01 -1.349771618843078613e-01
1.120165139436721802e-01 -8.401124179363250732e-02 1.116267219185829163e-01 -1.626104861497879028e-01 -3.923001512885093689e-02 2.011962234973907471e-01 6.123320013284683228e-02 -1.549534779042005539e-02 2.993423305451869965e-02 -5.272386595606803894e-02 -3.302312269806861877e-02 -5.093075037002563477e-01 -2.065947353839874268e-01 1.250091195106506348e-01 -2.065983414649963379e-02 -1.625641733407974243e-01 -2.035177350044250488e-01 -1.997878402471542358e-01 -1.052174568176269531e-01 -7.558896206319332123e-03 4.555781185626983643e-02 -4.983865842223167419e-02 2.161663323640823364e-01 -6.212403625249862671e-02 -2.589053511619567871e-01 -1.179816573858261108e-01 2.993588149547576904e-01 -2.423763871192932129e-01 3.397145569324493408e-01 -3.270747140049934387e-02 2.123549133539199829e-01 -8.756130188703536987e-02
3.461501747369766235e-02 -7.373651862144470215e-02 -8.239391446113586426e-02 -8.997847908176481724e-04 9.264830499887466431e-02 -2.157848030328750610e-01 -7.044269889593124390e-02 5.501759052276611328e-02 -1.607127301394939423e-02 8.230680227279663086e-02 1.689953804016113281e-01 -3.487058877944946289e-01 -2.351332306861877441e-01 2.798817679286003113e-02 -2.729247510433197021e-02 -1.097463145852088928e-01 5.857182666659355164e-02 -3.231078386306762695e-01 1.389003545045852661e-01 -1.523905992507934570e-01 -1.069853529334068298e-01 2.653891220688819885e-02 2.244687378406524658e-01 1.417643856257200241e-02 -1.421276032924652100e-01 -2.003686726093292236e-01 3.783564269542694092e-01 -2.152846902608871460e-01 3.628434240818023682e-02 -2.770099230110645294e-02 4.032595753669738770e-01 -2.641157507896423340e-01
1.780989021062850952e-01 1.525660306215286255e-01 3.888448476791381836e-01 2.402986399829387665e-03 -8.360841870307922363e-02 6.007748469710350037e-02 2.392598800361156464e-02 8.282283693552017212e-02 3.087961971759796143e-01 7.235983386635780334e-03 3.791342079639434814e-01 -1.931705176830291748e-01 -2.385866045951843262e-01 -4.767592251300811768e-02 -2.140762656927108765e-02 -4.716292954981327057e-03 2.798959240317344666e-02 -5.575401335954666138e-02 6.165193021297454834e-02 1.002780124545097351e-01 2.275509089231491089e-01 9.872765839099884033e-02 1.988297551870346069e-01 -1.099145039916038513e-01 -2.138873487710952759e-01 -1.349156945943832397e-01 1.624839901924133301e-01 -9.054809808731079102e-02 1.391691863536834717e-01 -1.655915975570678711e-01 -3.187587857246398926e-01 -2.485738247632980347e-01
4.493607878684997559e-01 4.330091178417205811e-02 2.162645570933818817e-02 1.898925192654132843e-02 -2.053648382425308228e-01 -2.126824259757995605e-01 -2.192790359258651733e-01 1.437976360321044922e-01 -7.083901762962341309e-02 5.679821968078613281e-02 1.963528394699096680e-01 -1.055575758218765259e-01 -1.375820338726043701e-01 -3.268153071403503418e-01 -5.360149964690208435e-02 2.349874470382928848e-03 -2.166514992713928223e-01 -6.803552806377410889e-02 1.927243918180465698e-01 -1.467791050672531128e-01 -1.064649447798728943e-01 -2.841690778732299805e-01 4.922413825988769531e-02 7.694438844919204712e-02 5.522861331701278687e-02 -1.777569353580474854e-01 9.299340844154357910e-02 -1.253452599048614502e-01 -3.449457883834838867e-01 -1.866690963506698608e-01 2.506618201732635498e-02 -1.687996685504913330e-01
1.470674425363540649e-01 -1.832217676565051079e-03 -8.047621697187423706e-02 -1.621735244989395142e-01 -3.169994354248046875e-01 9.558233432471752167e-03 -5.100626498460769653e-02 -7.926829159259796143e-02 4.091038405895233154e-01 9.722751379013061523e-02 2.245849519968032837e-01 -2.483071535825729370e-01 -2.649430632591247559e-01 -1.557115092873573303e-02 2.012376934289932251e-01 6.730405241250991821e-02 -1.299137175083160400e-01 -2.856288254261016846e-01 6.698938459157943726e-02 -6.670081615447998047e-02 -3.870337083935737610e-02 7.770732790231704712e-02 8.715387433767318726e-02 -1.266958266496658325e-01 -1.337100416421890259e-01 -1.809415221214294434e-01 1.325314790010452271e-01 -2.186589315533638000e-02 2.831870913505554199e-01 -2.472832351922988892e-01 2.755846083164215088e-01 -8.494000136852264404e-02
2.433244138956069946e-01 -9.696925058960914612e-03 -2.014014273881912231e-01 -8.019621483981609344e-03 1.876830309629440308e-01 3.556991741061210632e-02 -6.191357038915157318e-03 4.616222530603408813e-02 2.724100053310394287e-01 -1.606526970863342285e-02 2.279675304889678955e-01 -9.760881215333938599e-02 -3.879487216472625732e-01 -6.500551104545593262e-02 -1.921593248844146729e-01 3.172511160373687744e-01 1.443922668695449829e-01 1.309137493371963501e-01 8.406534045934677124e-02 2.292035520076751709e-01 3.064238727092742920e-01 -1.817526370286941528e-01 -4.631544649600982666e-02 -6.719639897346496582e-02 -1.808118671178817749e-01 -7.301093637943267822e-02 2.061559706926345825e-01 -2.447315752506256104e-01 1.679291129112243652e-01 -1.669483482837677002e-01 1.381559111177921295e-02 -7.272216677665710449e-02
2.551596164703369141e-01 1.663381010293960571e-01 -6.540846824645996094e-02 3.478326648473739624e-02 2.948123216629028320e-01 -1.165565699338912964e-01 5.192051082849502563e-02 6.452309433370828629e-03 2.672827243804931641e-01 4.131211899220943451e-03 1.216130703687667847e-01 -6.641748547554016113e-02 -4.617750048637390137e-01 1.346139324596151710e-04 -8.671875298023223877e-02 -5.746550858020782471e-02 -8.133349567651748657e-02 -1.306987106800079346e-01 7.029549032449722290e-02 -1.127462759613990784e-01 2.774901688098907471e-01 -6.381257623434066772e-02 1.747700870037078857e-01 1.269502639770507812e-01 -3.640824556350708008e-02 -2.167916893959045410e-01 -7.127676159143447876e-02 -2.808215022087097168e-01 2.047890126705169678e-01 -2.791015207767486572e-01 -1.619459390640258789e-01 -1.907119452953338623e-01
2.576416730880737305e-01 2.674693465232849121e-01 4.435612261295318604e-02 -7.516440004110336304e-02 -3.253869712352752686e-02 -2.094126939773559570e-01 4.022812098264694214e-02 1.871377229690551758e-02 2.267681807279586792e-01 1.762968152761459351e-01 2.123626023530960083e-01 -9.856117516756057739e-02 -3.122607804834842682e-02 -7.554441690444946289e-02 -1.258704811334609985e-01 -5.736599862575531006e-02 -5.566187202930450439e-02 -4.498925805091857910e-02 1.188074722886085510e-01 6.144366785883903503e-02 1.634429246187210083e-01 -1.054080948233604431e-01 3.107051551342010498e-01 2.099260091781616211e-01 4.228059574961662292e-02 -1.915463656187057495e-01 2.345494180917739868e-02 -2.292243242263793945e-01 1.905320286750793457e-01 -4.552131593227386475e-01 -2.068630456924438477e-01 -2.551877498626708984e-01
3.174436986446380615e-01 2.005533576011657715e-01 3.250299394130706787e-02 -2.411635816097259521e-01 7.487858831882476807e-02 9.424469619989395142e-02 -8.775806427001953125e-02 4.409872367978096008e-02 -2.069436907768249512e-01 3.385673044249415398e-03 1.158934384584426880e-01 -2.547796666622161865e-01 2.108260691165924072e-01 1.058268025517463684e-01 -1.097881272435188293e-01 -2.105918973684310913e-01 -3.403916209936141968e-02 -1.843369603157043457e-01 2.615830115973949432e-02 1.972028017044067383e-01 2.213941067457199097e-01 1.323045492172241211e-01 2.852655351161956787e-01 9.292253106832504272e-02 1.411156654357910156e-01 -1.755540817975997925e-01 1.905798763036727905e-01 -2.773638665676116943e-01 2.493122816085815430e-01 -1.383428722620010376e-01 1.295657753944396973e-01 2.216220349073410034e-01
2.346464097499847412e-01 2.289536744356155396e-01 -1.283739358186721802e-01 -4.425289481878280640e-02 2.907791640609502792e-03 -2.186287492513656616e-01 -1.246917918324470520e-01 3.778062015771865845e-02 2.420230507850646973e-01 2.106479369103908539e-02 3.954322040081024170e-01 -1.002083495259284973e-01 1.391683071851730347e-01 -3.370507657527923584e-01 -1.414676010608673096e-01 -5.590064823627471924e-02 9.246804565191268921e-02 -1.382959913462400436e-02 -1.836611144244670868e-02 -1.243888959288597107e-01 1.409772336483001709e-01 -2.368234544992446899e-01 1.318293213844299316e-01 1.876490712165832520e-01 -8.461928367614746094e-02 -3.668553531169891357e-01 6.783735752105712891e-02 -2.552823424339294434e-01 6.916405260562896729e-02 -2.112434804439544678e-01 -1.111499518156051636e-01 3.722832724452018738e-02
9.270175546407699585e-02 2.270534187555313110e-01 3.525513410568237305e-01 -3.181049227714538574e-01 -6.492188572883605957e-02 -5.766561999917030334e-02 2.207565903663635254e-01 1.439373046159744263e-01 -4.696852061897516251e-03 2.156215608119964600e-01 1.240669190883636475e-01 -2.927293814718723297e-02 -1.517148762941360474e-01 -9.445359930396080017e-03 -2.810875177383422852e-01 3.310167789459228516e-02 -1.248472332954406738e-01 -3.498698398470878601e-02 -1.559908390045166016e-01 4.620997235178947449e-03 7.365728914737701416e-02 9.783896058797836304e-02 3.648317158222198486e-01 -4.285618662834167480e-02 -2.450380921363830566e-01 -2.140640765428543091e-01 1.584137976169586182e-01 -6.640482693910598755e-02 -1.714609116315841675e-01 -8.546387404203414917e-02 3.289161920547485352e-01 6.255767773836851120e-03
3.530157804489135742e-01 9.729347378015518188e-02 2.078161537647247314e-01 -1.322895884513854980e-01 1.323859840631484985e-01 -5.420411005616188049e-02 1.185319051146507263e-01 -2.543192803859710693e-01 6.471789628267288208e-02 -2.192681133747100830e-01 3.425749838352203369e-01 -1.961133629083633423e-01 8.111010491847991943e-02 3.334557116031646729e-01 -2.712699770927429199e-01 2.497837319970130920e-02 1.320343315601348877e-01 -9.762951731681823730e-02 5.979050323367118835e-02 2.033975869417190552e-01 -4.492725804448127747e-02 2.485038526356220245e-02 1.632543802261352539e-01 -1.113039180636405945e-01 -2.479487508535385132e-01 1.267388612031936646e-01 1.851607859134674072e-01 -2.468449622392654419e-01 9.765166044235229492e-02 -1.462396816350519657e-03 -1.001379415392875671e-01 -7.428336422890424728e-03
2.595439255237579346e-01 1.830408424139022827e-01 4.179269671440124512e-01 7.262137532234191895e-02 6.928656250238418579e-02 -1.019545048475265503e-01 3.650726517662405968e-03 3.137568384408950806e-02 3.721692413091659546e-02 6.761948019266128540e-02 4.824784398078918457e-01 -1.036760434508323669e-01 1.663361862301826477e-02 -8.199043571949005127e-02 1.968798227608203888e-02 8.689057081937789917e-02 -4.618699476122856140e-02 9.284642338752746582e-02 8.543097972869873047e-02 1.168542653322219849e-01 -5.966075509786605835e-02 -1.727971881628036499e-01 2.714039385318756104e-01 7.323219627141952515e-02 -2.224339842796325684e-01 -1.028072312474250793e-01 2.121031135320663452e-01 -4.645906388759613037e-02 -1.382951587438583374e-01 -1.073452606797218323e-01 -2.703862488269805908e-01 -2.889233529567718506e-01
1.412195563316345215e-01 -1.309164166450500488e-01 1.416206508874893188e-01 -1.511755734682083130e-01 -4.492701962590217590e-03 -8.843819797039031982e-02 -2.091878205537796021e-01 -8.534380793571472168e-02 5.754789710044860840e-02 -2.177401483058929443e-01 1.427088230848312378e-01 -1.628619432449340820e-01 4.378052800893783569e-02 -1.050838157534599304e-01 -3.287748098373413086e-01 1.071989350020885468e-02 -3.702498674392700195e-01 -1.977719813585281372e-01 2.452839910984039307e-01 -1.106379851698875427e-01 2.773730456829071045e-02 3.098246753215789795e-01 3.607409894466400146e-01 1.708519607782363892e-01 -1.745713651180267334e-01 -1.081987470388412476e-02 1.376363933086395264e-01 -1.846895813941955566e-01 4.591580014675855637e-03 -7.384941913187503815e-03 2.148936092853546143e-01 8.805346488952636719e-02
2.557267546653747559e-01 2.732257843017578125e-01 -7.546005770564079285e-03 -1.516600102186203003e-01 -5.856330320239067078e-02 -5.466369912028312683e-03 -3.966488316655158997e-02 1.282749176025390625e-01 3.769266307353973389e-01 -5.468174815177917480e-02 4.940738379955291748e-01 -1.564129889011383057e-01 -1.352847218513488770e-01 3.466978296637535095e-02 2.480764407664537430e-03 -1.440298855304718018e-01 -2.392711788415908813e-01 -1.874292641878128052e-01 -2.604573592543601990e-02 1.392353475093841553e-01 6.239134445786476135e-02 -9.069892577826976776e-03 4.844240099191665649e-02 -2.116249352693557739e-01 -7.813175022602081299e-02 5.346223339438438416e-02 2.589873373508453369e-01 7.759745419025421143e-02 2.285228669643402100e-01 -1.747403442859649658e-01 -9.260541200637817383e-02 -1.567505151033401489e-01
2.615225613117218018e-01 2.892135083675384521e-01 4.294195473194122314e-01 7.840675301849842072e-03 -1.099838092923164368e-01 1.075088828802108765e-01 -9.623101353645324707e-02 -1.356064081192016602e-01 -1.018112376332283020e-01 4.031872004270553589e-02 3.006007969379425049e-01 1.431283541023731232e-02 -1.400004327297210693e-01 -7.316696643829345703e-02 3.938369825482368469e-02 -4.871069267392158508e-02 7.070311158895492554e-02 -4.265652894973754883e-01 -1.073377579450607300e-02 -5.784648819826543331e-04 1.610830277204513550e-01 5.301735550165176392e-02 1.913741976022720337e-01 -3.070782311260700226e-02 -2.345820218324661255e-01 -7.606128603219985962e-02 4.520874470472335815e-02 -2.313770353794097900e-02 -1.263254731893539429e-01 -2.581266760826110840e-01 -7.489853352308273315e-02 -2.752668559551239014e-01
9.993201494216918945e-02 9.718241542577743530e-02 -1.521106660366058350e-01 -2.349312976002693176e-02 2.747929394245147705e-01 6.762696802616119385e-02 -9.658246487379074097e-02 -7.892356067895889282e-02 -1.375187281519174576e-02 5.244402587413787842e-02 2.541701495647430420e-01 -1.765550673007965088e-01 7.581874728202819824e-02 -1.097401976585388184e-01 -9.171377867460250854e-02 -1.087531596422195435e-01 -2.329844422638416290e-02 -2.639618515968322754e-01 -1.634546369314193726e-02 -3.425202965736389160e-01 -3.704658942297101021e-03 1.062798053026199341e-01 3.238074481487274170e-01 7.236386090517044067e-02 1.621712744235992432e-01 -3.241869509220123291e-01 3.002877235412597656e-01 -2.307969331741333008e-01 1.740410476922988892e-01 -2.251019030809402466e-01 2.386768162250518799e-01 5.026644840836524963e-02
1.503913551568984985e-01 3.741088509559631348e-02 -6.704768538475036621e-02 5.090637132525444031e-02 1.125038340687751770e-01 1.760736256837844849e-01 -5.214247852563858032e-02 2.051371335983276367e-02 9.351746737957000732e-02 -2.671507420018315315e-03 -5.403434857726097107e-02 -3.723185360431671143e-01 -3.103994131088256836e-01 -3.115341998636722565e-02 3.847318142652511597e-02 -3.620414137840270996e-01 -7.302909344434738159e-02 -2.329973429441452026e-01 -4.025723412632942200e-02 -7.363363355398178101e-02 1.358854621648788452e-01 -1.711515784263610840e-01 2.914395928382873535e-01 -1.116931736469268799e-01 -2.359189093112945557e-01 -2.386342585086822510e-01 4.084037840366363525e-01 -1.219716593623161316e-01 1.076424270868301392e-01 -9.637230634689331055e-02 6.321103870868682861e-02 1.046552509069442749e-01
1.200216859579086304e-01 1.676508039236068726e-01 4.133355244994163513e-02 -2.162434756755828857e-01 -8.582373708486557007e-02 -1.302036046981811523e-01 3.705843985080718994e-01 -5.643945187330245972e-02 -2.282776869833469391e-02 3.943932801485061646e-02 -2.280351519584655762e-01 -2.605051696300506592e-01 -1.387172639369964600e-01 8.737015724182128906e-02 -2.832433879375457764e-01 1.110269352793693542e-01 -2.919796109199523926e-01 -3.630121350288391113e-01 2.146891951560974121e-01 7.963155955076217651e-02 2.447974383831024170e-01 -1.111366227269172668e-01 2.346609532833099365e-01 -1.457369923591613770e-01 -2.805509604513645172e-02 -1.493947803974151611e-01 5.788853019475936890e-02 -1.406002938747406006e-01 3.687656298279762268e-02 -1.854918450117111206e-01 3.897755593061447144e-02 -3.543646633625030518e-02
1.369493156671524048e-01 1.070920154452323914e-01 2.016390301287174225e-02 -8.667703717947006226e-02 1.297235488891601562e-01 1.990675628185272217e-01 -1.217682287096977234e-01 -5.006081983447074890e-02 3.069359660148620605e-01 8.862490952014923096e-02 3.429452180862426758e-01 6.997743248939514160e-02 -2.004822492599487305e-01 -1.362086087465286255e-01 -1.226036846637725830e-01 4.509238060563802719e-03 8.655938506126403809e-02 -4.416817128658294678e-01 2.319733239710330963e-02 1.626390069723129272e-01 1.303903013467788696e-01 -2.593816518783569336e-01 1.664545983076095581e-01 -1.379467546939849854e-01 -1.421238183975219727e-01 -9.432721883058547974e-02 -1.623812615871429443e-01 -1.865942329168319702e-01 -1.370789259672164917e-01 -1.257061660289764404e-01 3.064185082912445068e-01 -1.017261892557144165e-01
1.088455840945243835e-01 1.893394440412521362e-02 3.496522307395935059e-01 -3.344396054744720459e-01 1.086222007870674133e-01 1.212141066789627075e-01 4.463637992739677429e-02 -7.092126458883285522e-02 -4.912925139069557190e-02 9.505692869424819946e-02 -1.641523838043212891e-02 -2.767649590969085693e-01 -4.057975485920906067e-03 4.448614642024040222e-02 -3.237395584583282471e-01 1.136873215436935425e-01 -1.094435229897499084e-01 -4.865195155143737793e-01 1.049799285829067230e-02 -6.030745059251785278e-02 3.167817294597625732e-01 -7.813567668199539185e-02 1.738609373569488525e-01 1.411569863557815552e-01 -3.948910161852836609e-02 2.623145468533039093e-02 5.202162638306617737e-02 -1.370133310556411743e-01 2.604022920131683350e-01 -1.051923185586929321e-01 2.067321725189685822e-02 -8.040594868361949921e-03
-8.072929922491312027e-04 -6.057624518871307373e-02 -6.224860250949859619e-02 5.320739746093750000e-02 -6.053955759853124619e-03 -4.364166259765625000e-01 2.041724883019924164e-02 3.082262352108955383e-02 1.049528643488883972e-01 8.201495558023452759e-02 2.097607254981994629e-01 -2.603568732738494873e-01 -1.238423492759466171e-02 -7.026692479848861694e-02 -2.651690244674682617e-01 -1.307165026664733887e-01 -3.276269882917404175e-02 -2.284623086452484131e-01 1.407918483018875122e-01 -4.262366145849227905e-02 1.184213384985923767e-01 -4.276530444622039795e-02 -3.838079050183296204e-02 1.153975958004593849e-03 -1.002306193113327026e-01 -1.042437031865119934e-01 3.162535429000854492e-01 -4.164651930332183838e-01 2.055258452892303467e-01 -1.696876734495162964e-01 3.417104482650756836e-01 -3.652755543589591980e-02
8.068465441465377808e-02 1.461490094661712646e-01 -3.945204615592956543e-02 1.843243241310119629e-01 9.541011601686477661e-02 -2.796535491943359375e-01 9.635905735194683075e-03 2.275871485471725464e-02 -5.067500099539756775e-02 9.712038934230804443e-02 3.623343706130981445e-01 -1.990857124328613281e-01 -9.943930804729461670e-02 -2.692604959011077881e-01 -1.403630226850509644e-01 2.646153569221496582e-01 2.488194853067398071e-01 -2.331029623746871948e-02 1.609566509723663330e-01 8.366216719150543213e-02 1.860067993402481079e-01 -4.698977246880531311e-02 2.359198033809661865e-02 -1.505663096904754639e-01 -4.361046552658081055e-01 -2.619382739067077637e-01 -7.980620861053466797e-02 -8.797249197959899902e-02 -1.006498560309410095e-01 -1.296644657850265503e-01 6.677210330963134766e-02 -1.842316389083862305e-01
3.485874533653259277e-01 -8.206029981374740601e-02 -5.455195903778076172e-02 1.858006864786148071e-01 -6.098373979330062866e-02 -2.187728583812713623e-01 -1.023004874587059021e-01 7.285578548908233643e-02 -9.473045170307159424e-02 2.429151684045791626e-01 1.219490915536880493e-01 -3.050314486026763916e-01 -1.627273112535476685e-01 -6.989081948995590210e-02 4.540068039204925299e-04 -1.063223183155059814e-01 -1.637733913958072662e-02 -1.644259393215179443e-01 1.922563314437866211e-01 6.684528291225433350e-02 1.444683074951171875e-01 -1.384079754352569580e-01 1.154823377728462219e-01 -1.281068176031112671e-01 -2.422540187835693359e-01 -1.215978339314460754e-01 3.819427192211151123e-01 -1.201748624444007874e-01 1.340123564004898071e-01 -1.184056140482425690e-02 3.469198048114776611e-01 -1.938450485467910767e-01
2.847280800342559814e-01 2.348907291889190674e-03 7.125160843133926392e-02 4.093722999095916748e-02 1.086218580603599548e-01 1.793808303773403168e-03 1.033117026090621948e-01 -1.211590468883514404e-01 -4.509054124355316162e-02 2.866473793983459473e-01 3.111388385295867920e-01 -8.367439731955528259e-03 -7.745744287967681885e-02 9.619121998548507690e-02 -1.917521506547927856e-01 2.012981772422790527e-01 -2.089155912399291992e-01 -2.764034867286682129e-01 -1.403575241565704346e-01 -9.024507552385330200e-02 -1.114800646901130676e-01 -8.134719100780785084e-04 2.882506251335144043e-01 1.091866195201873779e-01 -1.724549233913421631e-01 -4.772689193487167358e-02 1.289830654859542847e-01 -2.351550310850143433e-01 2.364033609628677368e-01 -1.357827428728342056e-02 4.141048192977905273e-01 -1.206784173846244812e-01
1.180453076958656311e-01 6.736341863870620728e-02 -1.466385424137115479e-01 6.238722428679466248e-02 1.731101125478744507e-01 4.144914820790290833e-02 -1.026926338672637939e-01 -7.944640517234802246e-02 -6.042844429612159729e-02 -2.337172627449035645e-03 1.272556278854608536e-02 -2.015788704156875610e-01 1.435341835021972656e-01 1.184289753437042236e-01 -1.063180416822433472e-01 -3.233847441151738167e-03 -1.130709424614906311e-01 -2.167204618453979492e-01 3.049515001475811005e-02 3.585913777351379395e-01 2.848882973194122314e-01 4.528232291340827942e-02 3.944887518882751465e-01 -1.671724915504455566e-01 1.884105615317821503e-02 -9.232184290885925293e-02 3.655283153057098389e-01 -2.425933778285980225e-01 1.353092342615127563e-01 -2.134694010019302368e-01 3.096324503421783447e-01 -7.356734015047550201e-03
-1.476484723389148712e-02 2.439496964216232300e-01 3.175181150436401367e-02 -1.387441903352737427e-02 1.516130566596984863e-01 2.137913368642330170e-02 2.353458851575851440e-02 -2.510279715061187744e-01 -4.745398461818695068e-02 -1.070475056767463684e-01 -4.568979516625404358e-02 -1.695128232240676880e-01 -1.050971746444702148e-01 1.704113930463790894e-01 3.897891566157341003e-02 -8.366184681653976440e-02 -2.196612805128097534e-01 -3.585677742958068848e-01 1.370469629764556885e-01 1.850139498710632324e-01 2.892572283744812012e-01 1.053813770413398743e-01 1.629393547773361206e-01 -1.808470040559768677e-01 -6.779763102531433105e-02 -1.303178519010543823e-01 2.906662225723266602e-01 -3.809841871261596680e-01 2.807638049125671387e-01 -1.901962906122207642e-01 4.914178326725959778e-02 -8.014556765556335449e-02
1.529542505741119385e-01 -5.748471617698669434e-02 -1.472634449601173401e-02 1.499146968126296997e-01 6.149827688932418823e-02 -6.081553641706705093e-03 -4.054595530033111572e-02 -1.036566868424415588e-01 -2.280641198158264160e-01 1.614091843366622925e-01 8.500041067600250244e-02 -5.466262698173522949e-01 -1.638592332601547241e-01 -1.622690558433532715e-01 -2.138648629188537598e-01 -1.957915723323822021e-01 7.492419797927141190e-03 -1.691489666700363159e-01 6.675355136394500732e-02 -2.011184692382812500e-01 2.770384550094604492e-01 -6.543935090303421021e-02 -2.906277216970920563e-02 -4.540364071726799011e-02 2.649956941604614258e-02 8.289024233818054199e-02 1.907486021518707275e-01 -2.890958487987518311e-01 -7.949973642826080322e-02 -2.899976372718811035e-01 1.585896611213684082e-01 -1.115418449044227600e-01
2.362041920423507690e-01 1.622093021869659424e-01 8.914165198802947998e-02 5.553678423166275024e-02 6.234091706573963165e-03 3.038563430309295654e-01 -7.050608843564987183e-02 1.467527002096176147e-01 3.090844722464680672e-03 1.734673976898193359e-01 4.674835205078125000e-01 1.475411374121904373e-02 6.691931188106536865e-02 1.990291848778724670e-02 -1.387185603380203247e-01 9.715684503316879272e-02 -5.248552188277244568e-02 -2.872980833053588867e-01 8.694163709878921509e-02 2.148383557796478271e-01 1.768428832292556763e-02 -1.244282647967338562e-01 2.112372517585754395e-01 -9.423666447401046753e-02 -7.561545819044113159e-02 -3.202403187751770020e-01 -9.558931738138198853e-02 -2.178995311260223389e-01 -1.758083552122116089e-01 -9.682017564773559570e-02 2.727523148059844971e-01 -1.330516189336776733e-01
1.541012227535247803e-01 1.137495785951614380e-02 -4.952443018555641174e-02 4.673466458916664124e-02 -5.020245164632797241e-02 -2.919237017631530762e-01 2.116625942289829254e-02 -2.104327231645584106e-01 -7.885911315679550171e-02 -1.834695786237716675e-01 4.924300312995910645e-01 -8.120331168174743652e-02 -1.773517727851867676e-01 2.124019712209701538e-02 -3.201467096805572510e-01 -2.120000422000885010e-01 -3.484096229076385498e-01 -6.401257216930389404e-02 9.136389195919036865e-02 2.013888442888855934e-03 7.981585338711738586e-03 -1.892449408769607544e-01 1.063809320330619812e-01 -1.567534804344177246e-01 4.844372346997261047e-02 -1.190794184803962708e-01 1.141638830304145813e-01 -1.485318243503570557e-01 1.918370835483074188e-02 -2.405970096588134766e-01 -2.220090627670288086e-01 7.709810137748718262e-02
1.345193982124328613e-01 -1.975937932729721069e-01 1.439929753541946411e-01 1.281360089778900146e-01 -5.135324969887733459e-02 -2.008969336748123169e-01 -2.478997781872749329e-02 1.874662004411220551e-03 -1.422256976366043091e-01 2.423529475927352905e-01 1.948717236518859863e-01 -4.291987419128417969e-01 1.169591210782527924e-02 -1.804253906011581421e-01 -3.092971146106719971e-01 -6.904116272926330566e-02 -1.031797528266906738e-01 -2.235325127840042114e-01 -1.416187547147274017e-02 -1.562415715306997299e-02 1.881965100765228271e-01 5.306263267993927002e-02 2.155877649784088135e-02 -1.231343895196914673e-01 2.202349305152893066e-01 -1.890767179429531097e-02 2.219407409429550171e-01 -2.838089764118194580e-01 1.207086443901062012e-01 -1.979618966579437256e-01 2.243826389312744141e-01 -1.735838204622268677e-01
8.996365219354629517e-02 3.534078299999237061e-01 -9.521901607513427734e-03 5.955949798226356506e-02 2.096623182296752930e-01 1.844626516103744507e-01 1.698123514652252197e-01 -1.905271410942077637e-01 -1.062846779823303223e-01 2.088643908500671387e-01 1.208996996283531189e-01 -4.244415760040283203e-01 -2.328323274850845337e-01 2.237440831959247589e-02 -2.047402113676071167e-01 -1.597402244806289673e-02 -1.952002346515655518e-01 -1.979223489761352539e-01 8.129311352968215942e-02 -5.591176822781562805e-02 1.769691333174705505e-02 -7.883805036544799805e-02 -9.367589652538299561e-02 -1.142338439822196960e-01 -1.382271200418472290e-01 -1.749203652143478394e-01 -1.564622484147548676e-02 9.974154829978942871e-02 5.831101536750793457e-02 -3.911977708339691162e-01 1.434308886528015137e-01 1.463109850883483887e-01
4.465191066265106201e-02 3.280942142009735107e-01 3.664842993021011353e-02 6.151766516268253326e-03 -6.068892031908035278e-02 -2.604445219039916992e-01 3.749813884496688843e-02 1.659199893474578857e-01 1.422480680048465729e-03 -1.219884082674980164e-01 3.573471307754516602e-01 -1.637999713420867920e-01 -1.158380955457687378e-01 -7.347644120454788208e-02 -2.062381953001022339e-01 -1.211610883474349976e-01 -1.559216380119323730e-01 -1.800349503755569458e-01 5.856477469205856323e-02 1.213040053844451904e-01 1.705051213502883911e-01 -1.016115322709083557e-01 2.519031167030334473e-01 2.887404263019561768e-01 1.794121265411376953e-01 -5.985466763377189636e-02 1.784779280424118042e-01 -2.732932567596435547e-01 -4.086257517337799072e-02 -3.561129271984100342e-01 -8.677832782268524170e-02 -6.053220480680465698e-02
1.973839998245239258e-01 1.292910426855087280e-01 2.374836951494216919e-01 1.579874157905578613e-01 -1.735780090093612671e-01 -7.895235717296600342e-02 4.989815130829811096e-02 -1.267190873622894287e-01 -2.604433149099349976e-02 3.370936214923858643e-02 2.988478243350982666e-01 -2.608155608177185059e-01 1.278887987136840820e-01 -2.180935442447662354e-01 -1.222871467471122742e-01 1.231274902820587158e-01 -1.551921218633651733e-01 -6.943216174840927124e-02 2.560392320156097412e-01 8.066051453351974487e-02 1.878407299518585205e-01 -2.033063173294067383e-01 2.894075810909271240e-01 2.017807662487030029e-01 -1.128776520490646362e-01 7.381559163331985474e-02 3.482877800706773996e-04 -1.566157639026641846e-01 -2.469276450574398041e-02 -3.923721015453338623e-01 -1.955031752586364746e-01 -1.315556019544601440e-01
7.951138913631439209e-02 1.356293559074401855e-01 -4.003276303410530090e-02 -3.080832362174987793e-01 -5.493238195776939392e-02 5.789146199822425842e-02 7.361529022455215454e-02 -1.562311053276062012e-01 1.402459442615509033e-01 9.194993972778320312e-02 4.069260060787200928e-01 -1.009860336780548096e-01 2.323070913553237915e-02 8.352038264274597168e-02 -2.484482824802398682e-01 4.945982247591018677e-02 -1.480396240949630737e-01 -6.177990883588790894e-02 3.059490397572517395e-02 3.352120146155357361e-02 2.264986634254455566e-01 -9.933011978864669800e-02 1.311462223529815674e-01 2.066805586218833923e-02 -2.493156343698501587e-01 -1.396063566207885742e-01 4.090924859046936035e-01 -1.210701689124107361e-01 2.892822325229644775e-01 1.832752376794815063e-01 2.808239459991455078e-01 -2.416166476905345917e-02
1.460040509700775146e-01 2.289798706769943237e-01 5.238701775670051575e-02 2.052507251501083374e-01 -2.083123661577701569e-03 -2.123995125293731689e-02 -1.168466582894325256e-01 5.274618417024612427e-02 1.260479241609573364e-01 2.887532487511634827e-02 3.340809047222137451e-01 -2.140091955661773682e-01 2.101272530853748322e-02 -1.131536439061164856e-01 -2.205936014652252197e-01 2.608110904693603516e-01 -2.104952186346054077e-02 -1.684565246105194092e-01 1.056578531861305237e-01 -4.814350977540016174e-02 1.788730621337890625e-01 -1.297573149204254150e-01 2.930991947650909424e-01 -4.069960489869117737e-02 1.384837627410888672e-01 -1.834221929311752319e-01 -1.040202826261520386e-01 -1.981865763664245605e-01 -7.813734561204910278e-02 -4.115868210792541504e-01 -1.772789359092712402e-01 -2.680897712707519531e-01
-2.638287469744682312e-02 2.764909565448760986e-01 1.547020226716995239e-01 -7.158668339252471924e-02 3.865763917565345764e-02 -1.343305855989456177e-01 -2.070711553096771240e-01 -6.046228110790252686e-02 -2.372129634022712708e-02 -2.155842930078506470e-01 2.013341933488845825e-01 -1.634571254253387451e-01 -2.908321283757686615e-02 7.662561535835266113e-02 1.657594740390777588e-01 2.920822985470294952e-02 -1.412363946437835693e-01 3.053021500818431377e-04 7.540887594223022461e-02 8.133909851312637329e-02 2.185362391173839569e-02 -2.900185286998748779e-01 1.976021975278854370e-01 2.441665679216384888e-01 -3.441511690616607666e-01 -2.496545463800430298e-01 -7.218916900455951691e-03 -1.679050624370574951e-01 2.296150773763656616e-01 -3.350737094879150391e-01 2.867782115936279297e-01 8.144300431013107300e-02
3.061041235923767090e-01 -5.930674076080322266e-02 1.076532453298568726e-01 -8.114858716726303101e-02 1.518038213253021240e-01 3.341097012162208557e-02 -2.610482461750507355e-02 5.808164924383163452e-02 1.974569857120513916e-01 2.285655736923217773e-01 1.999734342098236084e-01 3.660899028182029724e-02 1.429326683282852173e-01 1.502406224608421326e-02 -2.542447447776794434e-01 9.511517733335494995e-02 -3.120414316654205322e-01 -1.711645871400833130e-01 -4.704749211668968201e-02 1.632585525512695312e-01 -1.088682860136032104e-01 7.179602235555648804e-02 2.108415514230728149e-01 -8.293729275465011597e-03 -4.049613326787948608e-02 -9.291863441467285156e-02 2.493072301149368286e-01 -2.906187772750854492e-01 3.466680645942687988e-01 -7.767026126384735107e-02 2.989478707313537598e-01 -1.998924463987350464e-01
1.715079843997955322e-01 3.068952858448028564e-01 -7.389242947101593018e-02 -7.633606344461441040e-02 -1.567410826683044434e-01 -9.727976471185684204e-02 1.911716535687446594e-02 -2.856474518775939941e-01 2.092562466859817505e-01 1.460603158921003342e-02 2.609858810901641846e-01 -1.945880800485610962e-01 2.036844193935394287e-02 -1.748002022504806519e-01 -9.132952243089675903e-02 3.738857507705688477e-01 2.220895839855074883e-03 -3.434095084667205811e-01 -7.473956048488616943e-02 -8.224505931138992310e-02 1.847332864999771118e-01 -2.692433297634124756e-01 1.557744145393371582e-01 -4.905875027179718018e-02 5.624919384717941284e-02 -1.182898283004760742e-01 4.609744623303413391e-02 -2.316049039363861084e-01 1.012149453163146973e-01 -2.059118300676345825e-01 -1.282090991735458374e-01 -1.202524602413177490e-01
1.903288066387176514e-01 2.504839897155761719e-01 -1.009533479809761047e-01 -3.594854101538658142e-02 -5.242357775568962097e-02 -2.040832489728927612e-01 1.109552942216396332e-02 1.729681342840194702e-01 -8.278419822454452515e-02 -1.557273566722869873e-01 1.995327770709991455e-01 -2.124593853950500488e-01 -1.891780644655227661e-01 -7.879357039928436279e-02 -2.497354894876480103e-01 9.082270413637161255e-02 -2.242736518383026123e-01 -2.875930964946746826e-01 4.301167279481887817e-02 1.722204536199569702e-01 -8.573041111230850220e-02 -2.915132343769073486e-01 3.450269103050231934e-01 1.705054342746734619e-01 1.122037842869758606e-01 1.049301936291158199e-03 1.053757667541503906e-01 -1.817656308412551880e-01 -2.234832011163234711e-02 -3.286258876323699951e-01 -1.252707093954086304e-01 2.356274984776973724e-02
2.868704497814178467e-01 -1.078402157872915268e-02 -2.322382479906082153e-02 2.769768796861171722e-02 2.746623754501342773e-01 -1.362369209527969360e-01 -1.175632178783416748e-01 -3.454332053661346436e-02 1.312686223536729813e-02 6.090560927987098694e-02 -2.873500250279903412e-02 -3.316903486847877502e-02 5.299301072955131531e-02 -1.524838954210281372e-01 -1.769673675298690796e-01 1.776968874037265778e-02 -9.549042582511901855e-02 -2.252808511257171631e-01 1.073708608746528625e-01 -3.413964509963989258e-01 5.561781302094459534e-02 1.760938316583633423e-01 2.261379510164260864e-01 -1.033866181969642639e-01 9.850890934467315674e-02 -3.350624144077301025e-01 4.015302360057830811e-01 -3.889667987823486328e-01 -5.464143306016921997e-02 -4.890868067741394043e-02 1.414697319269180298e-01 -2.095544477924704552e-03
2.571922242641448975e-01 5.155758932232856750e-02 3.107529133558273315e-02 -2.137654274702072144e-01 5.977344885468482971e-02 -3.595524430274963379e-01 8.967162109911441803e-03 -2.879315614700317383e-01 1.426200121641159058e-01 -7.883964106440544128e-03 1.104447096586227417e-01 -2.307083308696746826e-01 -1.136784106492996216e-01 -1.805625297129154205e-02 7.853991352021694183e-03 1.201437711715698242e-01 -2.121836990118026733e-01 8.212077617645263672e-02 2.289572358131408691e-02 3.114902414381504059e-02 2.158781439065933228e-01 -9.549087285995483398e-02 1.872279644012451172e-01 -2.002995759248733521e-01 -1.537871956825256348e-01 -2.410873770713806152e-01 1.687978506088256836e-01 -3.454642742872238159e-02 1.231041625142097473e-01 -3.942236602306365967e-01 -2.955961525440216064e-01 -3.955678641796112061e-02
1.013768389821052551e-01 1.718161255121231079e-01 -6.556954979896545410e-02 1.489153653383255005e-01 -1.212649121880531311e-01 -2.215183377265930176e-01 2.170871710404753685e-03 -1.368376314640045166e-01 2.543243169784545898e-01 2.289281971752643585e-02 2.859597504138946533e-01 -1.823028028011322021e-01 -8.974666707217693329e-03 -4.231441020965576172e-02 -1.106719747185707092e-01 2.374503910541534424e-01 8.463059365749359131e-02 -8.030474185943603516e-02 7.813162356615066528e-02 -4.024231061339378357e-02 2.265842854976654053e-01 -1.751663535833358765e-01 2.796703577041625977e-01 9.199931472539901733e-02 -5.177030712366104126e-02 -2.249003201723098755e-01 7.172837387770414352e-03 -1.780515313148498535e-01 -1.707219481468200684e-01 -4.349009990692138672e-01 6.097216159105300903e-02 -3.216412663459777832e-01
1.093399822711944580e-01 1.327501684427261353e-01 -1.099248901009559631e-01 5.149831250309944153e-02 -1.250135526061058044e-02 -4.789940267801284790e-02 -1.676389388740062714e-02 -7.540515065193176270e-02 -1.276685148477554321e-01 1.603551357984542847e-01 2.331570982933044434e-01 -1.539668738842010498e-01 8.805271983146667480e-02 -5.874634906649589539e-02 -1.391644626855850220e-01 -4.369868338108062744e-02 -3.913393244147300720e-02 -3.097206950187683105e-01 7.614214718341827393e-02 -1.759572625160217285e-01 5.497618392109870911e-02 1.362241953611373901e-01 3.145196735858917236e-01 1.477070003747940063e-01 -3.487548232078552246e-02 -3.902190923690795898e-01 2.370280176401138306e-01 -3.193870186805725098e-01 -4.493527859449386597e-02 2.919588796794414520e-02 4.430712163448333740e-01 8.549524098634719849e-02
1.182976216077804565e-01 3.326609730720520020e-01 -4.594082757830619812e-02 -3.624853119254112244e-02 1.461386829614639282e-01 9.924551099538803101e-02 3.685570135712623596e-02 -9.337656199932098389e-02 -8.373426273465156555e-03 -1.355926543474197388e-01 1.233515664935112000e-01 -2.011592686176300049e-01 -2.686002254486083984e-01 1.476522237062454224e-01 -3.993941843509674072e-02 1.248380541801452637e-01 -2.603455483913421631e-01 -3.013205826282501221e-01 -2.062238194048404694e-02 -9.949170798063278198e-02 2.319654263556003571e-02 4.114280920475721359e-03 2.150158435106277466e-01 -4.655374586582183838e-01 1.563495248556137085e-01 -1.992148347198963165e-02 1.194574758410453796e-01 -5.063506960868835449e-02 1.669342517852783203e-01 -2.476310282945632935e-01 2.195083722472190857e-02 -2.856841087341308594e-01
3.095839023590087891e-01 2.208666652441024780e-01 1.710620373487472534e-01 -2.315800786018371582e-01 3.219169750809669495e-02 -4.807048663496971130e-02 -1.263650655746459961e-01 1.378482729196548462e-01 -2.619391977787017822e-01 -3.173076361417770386e-02 2.121659815311431885e-01 -9.715374559164047241e-02 -1.240207925438880920e-01 1.962793916463851929e-01 -9.376616775989532471e-02 -2.082360833883285522e-01 -1.856413185596466064e-01 3.493113070726394653e-02 -9.983010590076446533e-02 4.324662685394287109e-02 2.918584346771240234e-01 -2.450219690799713135e-01 3.927028179168701172e-02 -8.004102855920791626e-02 2.859813719987869263e-02 -1.631775945425033569e-01 4.340742900967597961e-02 4.662499576807022095e-02 2.839390933513641357e-01 -3.001635372638702393e-01 1.975839585065841675e-01 -2.491718530654907227e-01
1.173954531550407410e-01 -2.904154732823371887e-02 -1.037301197648048401e-01 1.476984322071075439e-01 1.526870727539062500e-01 -8.242310583591461182e-02 -1.729154027998447418e-02 -7.647516578435897827e-02 -2.334065437316894531e-01 1.691979616880416870e-01 4.239199683070182800e-02 -5.675764083862304688e-01 -1.227156147360801697e-01 4.602701589465141296e-02 -2.856501340866088867e-01 -8.438143879175186157e-02 -4.427757114171981812e-02 -1.221555098891258240e-01 4.538629576563835144e-02 -5.816420167684555054e-02 2.685979902744293213e-01 1.351410597562789917e-01 -4.340504854917526245e-02 -4.637278616428375244e-03 -3.747112676501274109e-02 -6.961854640394449234e-03 2.021983116865158081e-01 -4.014580547809600830e-01 -9.011144191026687622e-02 -1.399032324552536011e-01 8.271722495555877686e-02 -2.256682515144348145e-01
1.502323001623153687e-01 -1.875719875097274780e-01 2.803076505661010742e-01 -1.694638133049011230e-01 1.772550791501998901e-01 1.820837110280990601e-01 2.561726570129394531e-01 -1.236159950494766235e-01 -1.143680214881896973e-01 3.623668476939201355e-02 1.883480697870254517e-01 -1.691116243600845337e-01 -2.403939962387084961e-01 2.579015791416168213e-01 -3.730577826499938965e-01 3.036642074584960938e-01 -1.343664526939392090e-01 -1.917911171913146973e-01 -6.577426195144653320e-02 6.578681617975234985e-02 5.373560264706611633e-02 -8.002211153507232666e-02 2.183214575052261353e-01 1.132513806223869324e-01 7.760342210531234741e-02 1.967856287956237793e-02 1.033675074577331543e-01 -2.395893186330795288e-01 1.372794210910797119e-01 -9.858979284763336182e-02 -1.039226949214935303e-01 -9.048543125391006470e-02
2.777726948261260986e-01 2.416427731513977051e-01 -4.126187786459922791e-02 -8.696124702692031860e-02 -7.498799264430999756e-02 3.053098917007446289e-02 -1.679595112800598145e-01 -7.687421888113021851e-02 3.337937593460083008e-02 -5.404602736234664917e-02 1.873115599155426025e-01 -2.972305119037628174e-01 -9.258273057639598846e-03 -1.204821169376373291e-01 -1.693896502256393433e-01 -8.604378998279571533e-02 -9.085287898778915405e-02 -3.888874128460884094e-02 3.058417737483978271e-01 1.974742710590362549e-01 6.453981250524520874e-02 2.134825289249420166e-01 -8.912755548954010010e-02 6.925067305564880371e-02 9.541354328393936157e-02 -3.432891964912414551e-01 1.767336875200271606e-01 -4.915844202041625977e-01 2.766197919845581055e-02 -1.429225355386734009e-01 -9.735500812530517578e-02 3.245675563812255859e-02
-5.126412212848663330e-02 2.614984810352325439e-01 -1.087769418954849243e-01 -1.318713277578353882e-01 -5.049242824316024780e-02 -1.131233945488929749e-01 -1.342552453279495239e-01 1.002255901694297791e-01 1.713642179965972900e-01 1.083665192127227783e-01 1.568199545145034790e-01 -2.045474946498870850e-01 -4.062810838222503662e-01 1.296064853668212891e-01 -1.264020800590515137e-01 1.002867370843887329e-01 -1.211948990821838379e-01 -1.419501602649688721e-01 -1.161717250943183899e-01 -1.472906172275543213e-01 5.400534253567457199e-03 -1.298104319721460342e-02 -6.064918264746665955e-02 -2.802061736583709717e-01 -3.182393610477447510e-01 -2.709854543209075928e-01 1.912721693515777588e-01 -1.399196833372116089e-01 7.495860010385513306e-02 -2.347850799560546875e-01 -3.993372619152069092e-02 3.086814880371093750e-01
4.845259487628936768e-01 -9.577327966690063477e-02 1.020826771855354309e-02 -1.740878224372863770e-01 -5.239218845963478088e-02 1.604108698666095734e-02 -9.379998594522476196e-02 1.921537518501281738e-01 3.823577240109443665e-02 -4.790722951292991638e-02 1.431227028369903564e-01 -1.599715352058410645e-01 -6.508521735668182373e-02 1.722764670848846436e-01 -8.813706785440444946e-02 1.278588324785232544e-01 -2.217048555612564087e-01 2.999828662723302841e-03 4.089373946189880371e-01 2.008467540144920349e-02 -4.846325516700744629e-02 -2.616580724716186523e-01 -3.588793426752090454e-02 1.188570782542228699e-01 -2.286703884601593018e-02 -3.213502764701843262e-01 3.217015564441680908e-01 2.936586551368236542e-02 -3.096854314208030701e-02 -1.834786385297775269e-01 9.938918799161911011e-02 -1.157392039895057678e-01
2.794232070446014404e-01 1.881191134452819824e-01 -2.186814248561859131e-01 -2.790461182594299316e-01 7.832105457782745361e-02 -2.567684948444366455e-01 -1.715718209743499756e-01 -2.905005589127540588e-03 -1.989208310842514038e-01 -2.599970065057277679e-02 1.649405658245086670e-01 -3.052934110164642334e-01 1.289710849523544312e-01 7.864081859588623047e-02 -3.868070244789123535e-01 1.124090999364852905e-01 9.887517429888248444e-03 -6.395850330591201782e-02 5.384479463100433350e-02 -8.856304734945297241e-02 1.451594829559326172e-01 5.900711193680763245e-02 2.215856462717056274e-01 5.620196834206581116e-02 -1.423708796501159668e-01 -2.120899781584739685e-02 2.064986377954483032e-01 -2.506221234798431396e-01 2.483111619949340820e-01 -6.662046909332275391e-02 1.013693660497665405e-01 1.389953196048736572e-01
1.627367138862609863e-01 5.052545294165611267e-02 -2.719184197485446930e-02 -1.224243119359016418e-01 -6.030097231268882751e-02 -2.682499215006828308e-02 -2.607456147670745850e-01 -1.229925155639648438e-01 1.471959799528121948e-01 1.695650666952133179e-01 2.122597545385360718e-01 -1.843567751348018646e-02 1.524911969900131226e-01 -2.054644376039505005e-02 -1.379895657300949097e-01 2.089724540710449219e-01 -1.371162831783294678e-01 -2.896126173436641693e-02 -2.261224240064620972e-01 2.246372587978839874e-02 3.128709197044372559e-01 -1.264379024505615234e-01 1.129801571369171143e-01 -2.648345828056335449e-01 -2.287313789129257202e-01 -4.155752062797546387e-02 3.049263060092926025e-01 -4.800398647785186768e-01 1.225198805332183838e-01 -3.546763211488723755e-02 1.519492268562316895e-01 2.632435597479343414e-02
3.464200496673583984e-01 -5.991585087031126022e-03 -9.592533111572265625e-02 -1.476654857397079468e-01 1.768603324890136719e-01 1.314934492111206055e-01 -1.255138814449310303e-01 -3.767260536551475525e-02 6.032223254442214966e-02 -2.805095724761486053e-02 8.922893553972244263e-02 -3.825395703315734863e-01 7.647527009248733521e-02 1.463027149438858032e-01 -1.543222516775131226e-01 3.398755192756652832e-01 -1.811625212430953979e-01 -2.661558091640472412e-01 -2.573788464069366455e-01 -8.941458072513341904e-04 8.038559556007385254e-02 -1.540782302618026733e-01 1.352873444557189941e-01 -2.342468202114105225e-01 -5.672595929354429245e-03 -2.627705633640289307e-01 3.132560988888144493e-03 -5.523430183529853821e-02 2.601372599601745605e-01 -1.866051256656646729e-01 -7.652800530195236206e-02 6.426184624433517456e-02
5.727111920714378357e-02 -7.989424467086791992e-02 2.450233697891235352e-01 -9.103625267744064331e-02 7.433164864778518677e-02 1.711802780628204346e-01 -1.751636266708374023e-01 -2.566745877265930176e-02 2.418401539325714111e-01 1.510954461991786957e-03 2.058469504117965698e-01 -1.018116846680641174e-01 -4.556005820631980896e-02 -2.511845231056213379e-01 1.508806347846984863e-01 1.280187964439392090e-01 -8.720546215772628784e-02 -2.322787046432495117e-01 1.506860554218292236e-01 1.012564450502395630e-01 7.101498544216156006e-02 -1.841699182987213135e-01 1.433862447738647461e-01 -2.793176472187042236e-01 -1.865188330411911011e-01 -4.471891522407531738e-01 2.078685015439987183e-01 -2.038482129573822021e-01 -6.463631242513656616e-02 -1.859815269708633423e-01 3.963690251111984253e-02 -2.199254482984542847e-01
2.241962850093841553e-01 1.025756597518920898e-01 -5.008377507328987122e-02 -1.074103713035583496e-01 -5.622612684965133667e-02 2.520764991641044617e-02 -7.107362151145935059e-02 -8.070536702871322632e-02 -7.233081758022308350e-02 -4.334088042378425598e-02 -1.433336734771728516e-01 -3.178129196166992188e-01 -2.456597089767456055e-01 1.410430669784545898e-01 -4.158699810504913330e-01 7.678891718387603760e-02 1.353007555007934570e-01 -1.440609097480773926e-01 1.548667699098587036e-01 1.696539111435413361e-02 2.802548110485076904e-01 -1.261537075042724609e-01 4.889130294322967529e-01 -7.008705288171768188e-02 -2.066691219806671143e-01 -4.199075698852539062e-02 1.050223782658576965e-01 -1.546376477926969528e-02 -1.253563016653060913e-01 -5.484598129987716675e-02 -2.125017493963241577e-01 2.647119387984275818e-02
3.742886707186698914e-02 -5.527088046073913574e-02 2.147021330893039703e-02 7.188350427895784378e-03 1.005100645124912262e-02 1.579134911298751831e-01 -4.377833008766174316e-02 -1.721838265657424927e-01 8.712365478277206421e-02 6.267445534467697144e-02 -4.699401184916496277e-02 -3.474691212177276611e-01 -2.524311840534210205e-01 7.109462469816207886e-02 -3.708594664931297302e-02 -2.310295552015304565e-01 -1.010721847414970398e-01 -1.855627000331878662e-01 7.048687431961297989e-03 -1.957863867282867432e-01 1.284025609493255615e-01 -1.961329728364944458e-01 3.744124472141265869e-01 -1.089016944169998169e-01 -1.750909090042114258e-01 -2.740631103515625000e-01 4.829788208007812500e-01 -5.658206343650817871e-02 1.506610214710235596e-01 -9.752887487411499023e-02 -5.984009709209203720e-03 -1.262045949697494507e-01
5.335255339741706848e-02 -6.510292738676071167e-02 -1.433380246162414551e-01 1.525939404964447021e-01 2.417906671762466431e-01 3.052632696926593781e-02 -2.292278110980987549e-01 -4.265105351805686951e-02 2.412946522235870361e-02 -1.561609506607055664e-01 9.605376422405242920e-02 -1.400970667600631714e-01 -2.389961034059524536e-01 -1.910093426704406738e-01 -2.331389188766479492e-01 2.904111742973327637e-01 -2.338371425867080688e-01 -2.661867141723632812e-01 -1.311573535203933716e-01 -1.794609613716602325e-02 -9.078798443078994751e-02 5.807421170175075531e-03 2.134017944335937500e-01 1.395896673202514648e-01 -1.438370048999786377e-01 -1.733903288841247559e-01 3.396973311901092529e-01 -2.450855076313018799e-02 1.831980049610137939e-01 -7.039489597082138062e-02 2.691638469696044922e-01 -2.348012775182723999e-01
4.683632552623748779e-01 7.227808982133865356e-02 1.482590138912200928e-01 1.404529437422752380e-02 1.918317377567291260e-01 -1.555086020380258560e-02 -6.845369189977645874e-02 -2.605893313884735107e-01 6.431788951158523560e-02 2.015549456700682640e-03 3.213484287261962891e-01 -2.245223820209503174e-01 -2.862323634326457977e-02 -2.148758769035339355e-01 -2.982348203659057617e-01 5.372117459774017334e-02 -1.198045164346694946e-02 5.526751279830932617e-02 1.215256452560424805e-01 3.138034045696258545e-01 5.346142128109931946e-02 -2.440233081579208374e-01 6.624910235404968262e-02 -6.825044006109237671e-02 -1.602511852979660034e-01 -1.751686781644821167e-01 -2.422172427177429199e-01 -3.338730335235595703e-02 -9.018293768167495728e-02 -1.614752411842346191e-01 2.773633599281311035e-02 -8.914278447628021240e-02
6.658774614334106445e-02 5.870096385478973389e-02 2.717476189136505127e-01 -2.515205144882202148e-01 -1.381145268678665161e-01 9.681683033704757690e-02 -8.307286351919174194e-02 -1.643049567937850952e-01 -4.296012595295906067e-02 1.873012781143188477e-01 -1.524174064397811890e-01 -6.530295312404632568e-02 -1.648975759744644165e-01 2.331726849079132080e-01 -3.611872792243957520e-01 7.392679154872894287e-02 -1.348185241222381592e-01 -3.382210135459899902e-01 -1.688723079860210419e-02 1.265034824609756470e-01 2.694819867610931396e-01 -1.387978494167327881e-01 1.385128349065780640e-01 3.297607973217964172e-02 -2.440473251044750214e-02 -7.096819579601287842e-02 1.298362016677856445e-01 -2.956162691116333008e-01 2.491405457258224487e-01 -1.840164363384246826e-01 2.081434130668640137e-01 2.465933002531528473e-02
3.408463299274444580e-01 2.367165535688400269e-01 -4.647730663418769836e-02 -8.307271450757980347e-02 1.167245730757713318e-01 -9.427082724869251251e-03 -4.589802399277687073e-02 8.968915045261383057e-02 1.959018036723136902e-02 2.046345472335815430e-01 -3.106666170060634613e-02 -2.116398066282272339e-01 -1.280161887407302856e-01 -8.366922847926616669e-03 -4.074708819389343262e-01 -2.885992079973220825e-02 8.610966801643371582e-02 2.587148360908031464e-02 4.203346967697143555e-01 -2.700826153159141541e-02 6.878504902124404907e-02 -2.676547039300203323e-03 -2.091657668352127075e-01 7.800051569938659668e-02 -1.135552152991294861e-01 -2.261346429586410522e-01 1.127858757972717285e-01 -3.159342408180236816e-01 -9.725557267665863037e-02 -1.959148496389389038e-01 4.240788519382476807e-02 -2.392698526382446289e-01
3.709508478641510010e-01 -1.125983744859695435e-01 9.194235503673553467e-02 -3.438525795936584473e-01 -6.595048308372497559e-02 1.584293991327285767e-01 -4.375461023300886154e-03 2.236885428428649902e-01 2.461902098730206490e-03 -1.797473728656768799e-01 1.544714868068695068e-01 -1.314597874879837036e-01 -4.302750155329704285e-02 1.729675680398941040e-01 -5.709146708250045776e-02 1.371517777442932129e-01 -6.976641714572906494e-02 -1.006413027644157410e-01 2.385784536600112915e-01 -3.552116081118583679e-02 1.522450447082519531e-01 -1.554469466209411621e-01 -1.950277760624885559e-02 1.887476593255996704e-01 -1.968996226787567139e-01 -1.773847490549087524e-01 3.550533354282379150e-01 -3.629607334733009338e-02 1.290733963251113892e-01 -2.519469559192657471e-01 2.590269744396209717e-01 -1.218750998377799988e-01
1.129720211029052734e-01 -2.830371260643005371e-01 2.482536286115646362e-01 -8.178769797086715698e-02 -1.557300239801406860e-01 -3.464484810829162598e-01 -2.364094853401184082e-01 1.821839660406112671e-01 -1.371730118989944458e-01 -1.156629435718059540e-02 6.995666027069091797e-02 -1.394968628883361816e-01 6.183525174856185913e-02 -1.883241981267929077e-01 -3.705568611621856689e-01 4.612167552113533020e-02 -2.598760128021240234e-01 -1.894177794456481934e-01 6.487628072500228882e-02 1.774026453495025635e-01 5.527769029140472412e-02 -2.199353724718093872e-01 2.013261914253234863e-01 5.838226899504661560e-02 -1.756024062633514404e-01 -1.889352053403854370e-01 8.885402977466583252e-02 -1.655821353197097778e-01 7.257914543151855469e-02 7.411642372608184814e-02 8.768782764673233032e-02 1.692872345447540283e-01
1.783179342746734619e-01 -9.580158442258834839e-02 9.407872706651687622e-02 2.141725271940231323e-02 1.059347018599510193e-01 -1.166379153728485107e-01 -8.707010187208652496e-03 2.056083083152770996e-01 -7.529330998659133911e-02 -1.494422256946563721e-01 2.663101553916931152e-01 -8.212662488222122192e-02 -3.297206163406372070e-01 -8.652059361338615417e-03 -2.716000080108642578e-01 -1.227183118462562561e-01 -3.443263098597526550e-02 5.069217458367347717e-02 1.677059680223464966e-01 7.081253081560134888e-02 -6.099927052855491638e-02 5.088594183325767517e-02 9.176543354988098145e-02 -7.470887154340744019e-02 -3.609591722488403320e-01 7.338976860046386719e-02 -7.013228256255388260e-03 -6.045827865600585938e-01 7.198522239923477173e-02 -1.003741994500160217e-01 -7.419251650571823120e-02 6.097967270761728287e-03
1.077204719185829163e-01 -9.685279428958892822e-02 9.686770290136337280e-02 6.476118415594100952e-02 1.143488064408302307e-01 -9.836359322071075439e-02 2.261725254356861115e-02 -9.570610709488391876e-03 -8.995684981346130371e-02 1.440843045711517334e-01 4.215414524078369141e-01 2.848166041076183319e-02 -4.065425395965576172e-01 -9.157879650592803955e-02 -3.445354402065277100e-01 2.050058692693710327e-01 -5.717964097857475281e-02 1.690945923328399658e-01 2.575316727161407471e-01 -1.542406976222991943e-01 1.672632806003093719e-02 -1.595485508441925049e-01 3.068607747554779053e-01 -4.093874618411064148e-02 -2.181999087333679199e-01 1.410872638225555420e-01 2.135959416627883911e-01 -1.564919650554656982e-01 -5.354386195540428162e-02 1.835506968200206757e-02 5.488320067524909973e-02 -1.137172058224678040e-01
2.478621453046798706e-01 -1.284196674823760986e-01 1.928669065237045288e-01 -3.860267251729965210e-02 1.015722379088401794e-01 -2.422864735126495361e-01 -9.212107956409454346e-02 -7.134327292442321777e-02 -2.943575195968151093e-02 -3.652432642411440611e-04 1.607392132282257080e-01 -7.085289061069488525e-02 -2.539253234863281250e-01 -7.673076540231704712e-02 1.219533532857894897e-01 2.618477344512939453e-01 -1.654932796955108643e-01 -2.364527434110641479e-01 8.754050359129905701e-03 -7.647163420915603638e-02 -6.317687034606933594e-02 -1.328656822443008423e-01 3.597584366798400879e-01 4.108734801411628723e-02 1.456546932458877563e-01 -1.467883288860321045e-01 -1.793771833181381226e-01 -2.845078408718109131e-01 -1.796660423278808594e-01 -4.203832149505615234e-01 3.710138052701950073e-02 -8.378528803586959839e-02
9.865380078554153442e-02 6.209599599242210388e-02 1.390016227960586548e-01 1.173931285738945007e-01 5.494407191872596741e-02 -2.457234114408493042e-01 -2.505013346672058105e-01 1.540091075003147125e-02 3.533967211842536926e-02 -3.809402585029602051e-01 1.590146273374557495e-01 -1.100509986281394958e-01 -7.936577498912811279e-02 -1.093856710940599442e-02 -2.462193220853805542e-01 -1.232419908046722412e-01 -1.086059212684631348e-02 -1.281103193759918213e-01 7.135943323373794556e-02 4.919968545436859131e-02 1.433013230562210083e-01 -2.763966023921966553e-01 3.912221789360046387e-01 2.789867520332336426e-01 3.770382329821586609e-02 -3.526053428649902344e-01 3.202742710709571838e-02 -1.225278005003929138e-01 1.090066656470298767e-01 -1.160225644707679749e-01 -5.164039880037307739e-02 1.981579512357711792e-01
1.516668125987052917e-02 3.995463997125625610e-02 -2.576004527509212494e-02 1.460183560848236084e-01 -7.802511751651763916e-02 -7.236970216035842896e-02 -2.782962322235107422e-01 -4.162440821528434753e-02 7.801127433776855469e-02 -1.379195451736450195e-01 1.725981831550598145e-01 -1.674385517835617065e-01 -1.342658996582031250e-01 -1.457568705081939697e-01 -4.793532192707061768e-01 -1.837611757218837738e-02 -5.580768734216690063e-02 -2.035729289054870605e-01 7.850035279989242554e-02 4.805106297135353088e-02 -8.635010570287704468e-03 5.201294273138046265e-02 5.648736953735351562e-01 2.454459071159362793e-01 -1.256561875343322754e-01 -1.182834617793560028e-02 1.597056686878204346e-01 -4.461365938186645508e-02 1.391471028327941895e-01 -3.606836497783660889e-02 5.191749427467584610e-03 1.846892237663269043e-01
1.147866025567054749e-01 1.018473058938980103e-01 -6.123227253556251526e-02 1.024474948644638062e-02 -1.294977380894124508e-03 -1.265539973974227905e-01 -8.003166317939758301e-02 4.286929592490196228e-02 -1.054689586162567139e-01 -9.049072861671447754e-02 9.023927152156829834e-02 -1.383079737424850464e-01 -1.673385649919509888e-01 -8.984419703483581543e-02 -3.160349428653717041e-01 -1.888909488916397095e-01 1.010576188564300537e-01 -3.190875947475433350e-01 -1.758647859096527100e-01 1.260890066623687744e-02 -8.668212592601776123e-02 -1.838621050119400024e-01 -6.728634238243103027e-02 -2.697025053203105927e-02 -2.297983020544052124e-01 -4.192925095558166504e-01 3.423051536083221436e-01 -4.520608484745025635e-02 6.628078222274780273e-02 -1.278737932443618774e-01 4.140877127647399902e-01 -1.963978633284568787e-02
3.054953813552856445e-01 -3.725191578269004822e-02 3.612111136317253113e-02 -2.979266270995140076e-02 -1.216417178511619568e-01 8.794686943292617798e-02 4.539529606699943542e-02 -1.436712294816970825e-01 1.338126808404922485e-01 1.742884963750839233e-01 2.095579504966735840e-01 -9.291061013936996460e-02 8.036890067160129547e-03 -2.784208357334136963e-01 -2.614293433725833893e-02 1.738478392362594604e-01 -1.965443640947341919e-01 -2.535416483879089355e-01 1.832617819309234619e-01 1.147357746958732605e-01 1.280930731445550919e-02 -5.103771388530731201e-02 3.598281145095825195e-01 6.966503709554672241e-02 2.009128481149673462e-01 -2.471207082271575928e-01 -9.744509123265743256e-03 -1.914915740489959717e-01 1.688087433576583862e-01 -2.804144322872161865e-01 -1.116735115647315979e-01 -3.224619626998901367e-01
9.551069140434265137e-02 5.954668391495943069e-03 2.327712178230285645e-01 1.448107659816741943e-01 -4.940684884786605835e-02 -1.571733206510543823e-01 -3.372395932674407959e-01 -3.673100098967552185e-02 -8.144868165254592896e-02 -1.309281438589096069e-01 1.078854873776435852e-01 -2.672339379787445068e-01 -2.528041601181030273e-01 -6.051779538393020630e-02 -4.701895713806152344e-01 1.895708031952381134e-02 -2.248630672693252563e-02 -2.083102464675903320e-01 -3.093568794429302216e-02 5.666647106409072876e-02 -8.594635874032974243e-02 -5.275807157158851624e-02 4.155053794384002686e-01 2.422896623611450195e-01 -1.115255802869796753e-01 -1.513906121253967285e-01 -1.119787022471427917e-01 -1.202463824301958084e-02 1.257581561803817749e-01 -3.889555111527442932e-02 -3.273073351010680199e-03 1.505341082811355591e-01
1.928420513868331909e-01 2.886389195919036865e-01 9.148068726062774658e-02 -6.264390796422958374e-02 7.726145535707473755e-02 5.915757268667221069e-02 -2.359113842248916626e-01 -6.944380700588226318e-02 2.131163477897644043e-01 6.401091068983078003e-02 3.002616167068481445e-01 -2.419389039278030396e-01 3.973234444856643677e-02 -1.065134257078170776e-02 3.337922692298889160e-02 2.327687591314315796e-01 -1.970856785774230957e-01 -2.234225422143936157e-01 -8.356299996376037598e-02 2.275849729776382446e-01 8.587343990802764893e-02 6.040927022695541382e-02 7.127318531274795532e-02 -6.674772500991821289e-02 -1.872744113206863403e-01 -3.897437825798988342e-02 3.458171188831329346e-01 -1.259854733943939209e-01 3.665994703769683838e-01 8.138122409582138062e-02 2.466369718313217163e-01 -8.287410251796245575e-03
2.075093090534210205e-01 -1.501349918544292450e-02 -5.739090591669082642e-02 2.246190309524536133e-01 2.000098228454589844e-01 -1.642574816942214966e-01 -6.225813552737236023e-02 1.724186539649963379e-01 9.785197675228118896e-02 3.638833016157150269e-02 3.544642925262451172e-01 1.788922352716326714e-03 1.113977804780006409e-01 1.353877829387784004e-03 -2.283755987882614136e-01 -2.145924717187881470e-01 -1.743059605360031128e-01 -3.121478557586669922e-01 1.893617585301399231e-02 -2.154173105955123901e-01 -4.976978525519371033e-02 4.573738202452659607e-02 1.716655194759368896e-01 -5.350573360919952393e-02 1.233643852174282074e-02 -1.960898935794830322e-01 3.138228058815002441e-01 -3.069893717765808105e-01 -8.110299706459045410e-02 -1.561204493045806885e-01 2.849228978157043457e-01 -1.639365963637828827e-02
4.234373569488525391e-01 1.586717218160629272e-01 2.277095615863800049e-01 -1.766944974660873413e-01 2.955755405128002167e-02 -1.589797288179397583e-01 -2.569941803812980652e-02 4.597609862685203552e-02 1.821664161980152130e-03 -1.130888387560844421e-01 3.186494410037994385e-01 -2.285553812980651855e-01 1.159396097064018250e-01 -1.903729736804962158e-01 7.612696290016174316e-02 5.843175575137138367e-02 -1.731089353561401367e-01 -1.648600101470947266e-01 3.316268920898437500e-01 -1.240581944584846497e-01 -1.295087784528732300e-01 -2.873438894748687744e-01 9.387964010238647461e-02 1.640806347131729126e-01 -6.503388285636901855e-02 -5.496302619576454163e-02 1.127688214182853699e-01 -9.987403452396392822e-02 -2.753401100635528564e-01 1.436947286128997803e-02 1.857771426439285278e-01 2.662986284121870995e-03
4.425286352634429932e-01 1.167675852775573730e-01 -3.444467782974243164e-01 -1.987094134092330933e-01 8.098111301660537720e-02 -2.422409951686859131e-01 1.270260568708181381e-02 -1.128871962428092957e-01 -2.296452410519123077e-02 7.571393996477127075e-02 3.358594775199890137e-01 -2.979998886585235596e-01 7.541654258966445923e-02 6.505879014730453491e-02 -2.568582296371459961e-01 4.955244436860084534e-02 -2.300673872232437134e-01 -2.903983369469642639e-02 -1.188640296459197998e-01 -1.265605837106704712e-01 -5.095367506146430969e-02 -1.390487104654312134e-01 2.068845629692077637e-01 -2.382159233093261719e-02 1.629880070686340332e-02 -8.854367583990097046e-02 7.764272391796112061e-02 -7.250198721885681152e-02 2.562525272369384766e-01 -1.766342222690582275e-01 1.757539063692092896e-02 4.753348603844642639e-02
-8.152423799037933350e-02 -1.398144662380218506e-01 2.657606601715087891e-01 2.135969325900077820e-02 3.260075300931930542e-02 6.612461805343627930e-02 -1.041691973805427551e-01 -5.955631844699382782e-03 -8.115320652723312378e-02 -8.329679071903228760e-02 -5.918521061539649963e-02 -2.978706359863281250e-01 -2.129539698362350464e-01 1.673136949539184570e-01 -2.036993950605392456e-01 1.400242000818252563e-01 -3.384220004081726074e-01 -9.852214902639389038e-02 6.573088467121124268e-02 -1.427372843027114868e-01 1.946974694728851318e-01 -1.328227669000625610e-01 2.008733302354812622e-01 -1.598680615425109863e-01 -3.187477588653564453e-01 -9.592872112989425659e-03 -7.316429167985916138e-02 -1.575548946857452393e-01 1.104858368635177612e-01 -2.263113260269165039e-01 4.179195761680603027e-01 -7.658071070909500122e-02
2.245305478572845459e-01 -3.813301026821136475e-02 -3.173072934150695801e-01 3.291596174240112305e-01 2.472949959337711334e-02 5.160324648022651672e-02 -2.440922409296035767e-01 -4.295606911182403564e-02 1.619481146335601807e-01 -7.458911091089248657e-02 2.650548815727233887e-01 -3.161043524742126465e-01 -8.559645712375640869e-02 1.602206379175186157e-01 -2.137965112924575806e-01 -7.661169860512018204e-03 -2.748150825500488281e-01 -1.121271699666976929e-01 -5.461436510086059570e-02 1.060876175761222839e-01 1.732902973890304565e-01 2.020692080259323120e-01 4.087292775511741638e-02 4.315588623285293579e-02 2.205708809196949005e-02 -1.253188252449035645e-01 1.796051710844039917e-01 -2.459691464900970459e-01 -1.364441066980361938e-01 -5.699448287487030029e-02 1.729773730039596558e-01 2.370758205652236938e-01
3.599928319454193115e-01 3.053878545761108398e-01 -7.795904576778411865e-02 -3.927866742014884949e-02 4.904384911060333252e-02 -1.186840049922466278e-02 -3.622957691550254822e-02 7.472886890172958374e-02 -1.328821927309036255e-01 -2.060525584965944290e-03 1.370899677276611328e-01 -1.840941607952117920e-01 -5.262095946818590164e-03 9.156829118728637695e-02 -7.113038748502731323e-02 -1.343095004558563232e-01 -5.197653919458389282e-02 -4.324605762958526611e-01 1.995415538549423218e-01 1.789731383323669434e-01 2.769358754158020020e-01 1.784423142671585083e-01 3.887820616364479065e-02 1.894101873040199280e-02 2.124543339014053345e-01 -2.612583637237548828e-01 2.300379872322082520e-01 -2.913771569728851318e-01 1.800622045993804932e-01 -3.213026747107505798e-02 1.447157934308052063e-02 3.701609000563621521e-02
1.465750038623809814e-01 1.569847762584686279e-01 1.862492263317108154e-01 2.689886987209320068e-01 -1.285929381847381592e-01 1.186765381135046482e-03 -5.615964159369468689e-02 -2.940054796636104584e-02 1.686448454856872559e-01 3.534710034728050232e-02 3.225041031837463379e-01 -1.880597174167633057e-01 -2.297813072800636292e-02 -2.033024728298187256e-01 -7.771988958120346069e-02 1.690675020217895508e-01 1.168258115649223328e-01 -1.662157773971557617e-01 -6.037884205579757690e-02 -1.790009289979934692e-01 1.640820205211639404e-01 -5.434802547097206116e-02 4.147861599922180176e-01 7.119829952716827393e-02 -3.101641312241554260e-02 -2.197524011135101318e-01 4.812802001833915710e-02 -2.063550651073455811e-01 -1.067272648215293884e-01 -2.848006188869476318e-01 -1.527397334575653076e-01 -2.945884168148040771e-01
2.210136502981185913e-01 3.631883114576339722e-02 -1.124540790915489197e-01 -6.656705588102340698e-02 1.189398393034934998e-02 1.618559509515762329e-01 5.985541641712188721e-02 2.719490602612495422e-02 5.328353960067033768e-03 -4.073913767933845520e-02 1.999048739671707153e-01 -4.191744625568389893e-01 -1.065410152077674866e-01 1.513437777757644653e-01 -6.418313086032867432e-02 2.084114104509353638e-01 -3.665134012699127197e-01 -1.600709259510040283e-01 -6.478244066238403320e-02 -6.170228123664855957e-02 1.972174197435379028e-01 3.122309967875480652e-02 2.734628021717071533e-01 -1.693299859762191772e-01 2.364548444747924805e-01 -2.282122075557708740e-01 1.420495808124542236e-01 8.846366405487060547e-02 2.389930039644241333e-01 -3.101031184196472168e-01 4.825448244810104370e-02 -6.266017444431781769e-03
1.532507687807083130e-01 1.157683506608009338e-01 -4.208457842469215393e-02 2.882294654846191406e-01 3.515202999114990234e-01 -1.368191391229629517e-01 -2.321711778640747070e-01 1.256291419267654419e-01 6.667708605527877808e-02 1.389771401882171631e-01 2.802819311618804932e-01 -1.771274209022521973e-01 -7.716097682714462280e-02 1.811135858297348022e-01 -2.014889866113662720e-01 -1.777984797954559326e-01 -1.339988112449645996e-01 -1.582770943641662598e-01 -3.996267914772033691e-02 -1.415362060070037842e-01 1.387441009283065796e-01 -9.224036335945129395e-02 6.617113202810287476e-02 6.948056071996688843e-02 7.161395251750946045e-02 -2.517430186271667480e-01 3.844384551048278809e-01 -1.422129273414611816e-01 -1.199280396103858948e-01 -9.876709431409835815e-03 1.667215675115585327e-01 2.030653804540634155e-01
1.057068184018135071e-01 1.455690860748291016e-01 -1.784766763448715210e-01 -5.550730973482131958e-02 1.653304100036621094e-01 -5.049457773566246033e-02 -3.022670149803161621e-01 6.590538471937179565e-02 1.101427823305130005e-01 5.057265236973762512e-02 7.726523280143737793e-02 -2.763456106185913086e-01 3.654491901397705078e-02 4.793634172528982162e-03 -1.095586493611335754e-01 -2.475146055221557617e-01 -5.385221913456916809e-02 -3.637944161891937256e-01 1.303730607032775879e-01 -2.256631702184677124e-01 -7.308949716389179230e-04 1.394945979118347168e-01 2.517904341220855713e-01 -8.024360239505767822e-02 7.999129593372344971e-02 -2.078634649515151978e-01 3.215380907058715820e-01 -2.260713577270507812e-01 2.446382641792297363e-01 -2.115800231695175171e-01 1.512896120548248291e-01 -1.067216247320175171e-01
2.560856640338897705e-01 -2.077458202838897705e-01 3.973553180694580078e-01 -1.644636988639831543e-01 -7.602711766958236694e-02 -3.045890331268310547e-01 9.383715689182281494e-02 8.001290261745452881e-02 1.027807965874671936e-01 -2.505379356443881989e-02 2.839602231979370117e-01 1.021317467093467712e-01 -1.626956164836883545e-01 1.733292341232299805e-01 -1.289797872304916382e-01 7.773531228303909302e-02 -5.457013100385665894e-02 -1.167507376521825790e-02 1.200762391090393066e-01 -4.310843721032142639e-02 1.793673336505889893e-01 -2.139687538146972656e-01 2.970832586288452148e-01 -5.183697119355201721e-02 -1.008007898926734924e-01 9.090793132781982422e-02 3.483826816082000732e-01 -1.656959652900695801e-01 -3.825808316469192505e-02 -1.207454130053520203e-01 -1.303664296865463257e-01 1.501068919897079468e-01
1.444211006164550781e-01 4.679461941123008728e-02 -3.971089795231819153e-02 -6.009397283196449280e-02 -2.172111906111240387e-02 1.774520725011825562e-01 -1.341343224048614502e-01 1.248133406043052673e-01 1.817163378000259399e-01 1.657171845436096191e-01 3.600426018238067627e-01 3.065827116370201111e-02 1.809169724583625793e-02 -8.467189967632293701e-02 -2.798415534198284149e-02 1.609763205051422119e-01 -1.747520864009857178e-01 -2.507107555866241455e-01 1.775033622980117798e-01 5.134519562125205994e-02 1.733242161571979523e-02 -3.355662226676940918e-01 1.444273293018341064e-01 -1.328042596578598022e-01 -1.611181646585464478e-01 -3.564081192016601562e-01 -1.867478899657726288e-02 -3.267393112182617188e-01 -1.887260526418685913e-01 -8.204530924558639526e-02 2.123573720455169678e-01 -2.334727197885513306e-01
3.227500915527343750e-01 -1.282396465539932251e-01 3.969147205352783203e-01 4.601886123418807983e-02 -1.831507682800292969e-01 -7.290896028280258179e-02 -1.871200799942016602e-01 -1.434473097324371338e-01 -1.949895769357681274e-01 -1.014552786946296692e-01 1.733926534652709961e-01 -1.554763913154602051e-01 -2.788512967526912689e-02 3.520815670490264893e-01 -2.316964119672775269e-01 7.709558308124542236e-02 5.480695888400077820e-02 -8.174426108598709106e-02 -4.008276015520095825e-02 -2.765869954600930214e-03 2.191326320171356201e-01 -1.351103037595748901e-01 2.894583642482757568e-01 -5.111696198582649231e-02 -2.129576504230499268e-01 1.365339308977127075e-01 3.165534883737564087e-02 -1.728085428476333618e-01 1.639028340578079224e-01 -1.026480346918106079e-01 -4.564917646348476410e-03 2.051994204521179199e-01
2.879680395126342773e-01 2.219800055027008057e-01 -8.897218108177185059e-02 -7.674047350883483887e-02 4.537648987025022507e-03 -6.404751539230346680e-02 -1.087063923478126526e-01 -1.526601240038871765e-02 1.558816581964492798e-01 1.483904272317886353e-01 1.164613515138626099e-01 -2.631171941757202148e-01 -1.376096308231353760e-01 8.498634397983551025e-02 -3.043353557586669922e-01 -6.013397127389907837e-02 6.385136395692825317e-02 1.505329087376594543e-02 3.619469106197357178e-01 6.817460805177688599e-02 -1.241430174559354782e-02 1.464407593011856079e-01 1.592583255842328072e-03 2.651099562644958496e-01 1.039019972085952759e-01 -2.675172686576843262e-01 2.144400030374526978e-01 -4.239925742149353027e-01 7.603735197335481644e-03 -1.867547333240509033e-01 -3.117727860808372498e-02 1.022204235196113586e-01
2.218669801950454712e-01 4.012179076671600342e-01 3.556991287041455507e-04 7.843347638845443726e-02 -8.349073678255081177e-02 2.461044862866401672e-02 -9.873069822788238525e-02 2.073997631669044495e-03 2.238517813384532928e-02 1.775545775890350342e-01 1.968794912099838257e-01 -2.762003540992736816e-01 -1.395258754491806030e-01 -5.958098173141479492e-02 -2.958180010318756104e-01 9.976834058761596680e-02 -1.607458591461181641e-01 -3.024250455200672150e-02 3.169703781604766846e-01 8.593656122684478760e-02 -2.312784781679511070e-03 1.821472048759460449e-01 1.075497865676879883e-01 3.860601782798767090e-01 1.193988919258117676e-01 -2.105284780263900757e-01 1.059842556715011597e-01 -1.908878982067108154e-01 3.165733534842729568e-03 -2.074344754219055176e-01 -1.259000301361083984e-01 -7.227715104818344116e-02
2.085832655429840088e-01 1.780716702342033386e-02 7.241096347570419312e-02 1.833995729684829712e-01 -1.314798891544342041e-01 6.185189262032508850e-02 -2.281936556100845337e-01 -1.211651340126991272e-01 1.399902701377868652e-01 5.082869320176541805e-04 -9.196580201387405396e-02 -8.394083380699157715e-02 -3.853474557399749756e-01 -1.700314730405807495e-01 -3.828526735305786133e-01 1.565616019070148468e-02 -1.070707142353057861e-01 -2.357793301343917847e-01 -1.032874733209609985e-01 -1.732777059078216553e-01 -6.314270943403244019e-02 -1.659720242023468018e-01 2.193571180105209351e-01 9.018935263156890869e-03 -2.547171413898468018e-01 2.628691494464874268e-02 1.275878399610519409e-01 -3.638910949230194092e-01 -3.690767660737037659e-02 2.640773355960845947e-02 1.491542458534240723e-01 2.098795026540756226e-01
1.506691873073577881e-01 2.155887484550476074e-01 -9.057161211967468262e-02 -1.163064092397689819e-01 9.767365641891956329e-03 -4.498133901506662369e-03 9.769432246685028076e-02 -1.369595378637313843e-01 1.329818367958068848e-01 8.711966127157211304e-02 7.771487813442945480e-03 -2.909439429640769958e-02 -1.800037920475006104e-01 2.098702192306518555e-01 1.051553413271903992e-01 -5.790132284164428711e-02 -1.940455734729766846e-01 -3.560907542705535889e-01 1.662699878215789795e-01 1.154028847813606262e-01 2.164494544267654419e-01 1.977973580360412598e-01 3.652281761169433594e-01 -3.389726206660270691e-02 6.709334999322891235e-02 -3.020793795585632324e-01 2.677085399627685547e-01 -2.865825295448303223e-01 1.872704327106475830e-01 -1.721990555524826050e-01 5.857714265584945679e-02 -1.414103060960769653e-01
4.793486893177032471e-01 -1.832570160331670195e-05 -6.349188089370727539e-02 -2.332363091409206390e-02 6.898808479309082031e-02 -6.734963506460189819e-02 4.385495185852050781e-02 -3.463672008365392685e-03 1.246316283941268921e-01 6.968072056770324707e-02 3.128638267517089844e-01 -1.188515052199363708e-01 -1.627359390258789062e-01 4.162435233592987061e-02 -2.450820291414856911e-03 1.684089452028274536e-01 -1.364290416240692139e-01 1.118731275200843811e-01 4.273196160793304443e-01 3.758620917797088623e-01 2.453157305717468262e-02 -2.939167916774749756e-01 -8.677803911268711090e-03 4.419841989874839783e-02 -1.547347158193588257e-01 -1.538424938917160034e-01 6.954395025968551636e-02 -1.758817881345748901e-01 1.971758902072906494e-02 -1.103304550051689148e-01 -5.339743942022323608e-02 -1.504114717245101929e-01
2.222567647695541382e-01 1.795792579650878906e-01 4.345805048942565918e-01 -4.858769848942756653e-02 -1.360449641942977905e-01 -3.692716062068939209e-01 5.729363113641738892e-02 -1.337737739086151123e-01 1.003569811582565308e-01 1.532695740461349487e-01 3.143354058265686035e-01 -6.499757617712020874e-02 -2.658415138721466064e-01 3.633421659469604492e-02 -6.744845211505889893e-02 -2.815525420010089874e-02 -1.113072708249092102e-01 -8.970162272453308105e-02 4.105647280812263489e-02 5.647930875420570374e-02 6.732830405235290527e-02 -1.066013704985380173e-02 1.347658634185791016e-01 7.811089605093002319e-02 -3.503476679325103760e-01 -1.711952239274978638e-01 3.688706457614898682e-02 2.560644038021564484e-02 -5.943209677934646606e-02 -1.332515478134155273e-01 -3.014160394668579102e-01 -1.293348222970962524e-01
3.592217862606048584e-01 1.752650551497936249e-02 1.018530055880546570e-01 1.094478890299797058e-01 1.223179921507835388e-01 -1.165025308728218079e-01 -1.608736515045166016e-01 -3.927647694945335388e-02 3.960042446851730347e-02 -1.015307679772377014e-01 1.912837475538253784e-01 1.322617232799530029e-01 1.165636703372001648e-01 1.640522032976150513e-01 -1.205795332789421082e-01 -8.780069649219512939e-02 6.663148757070302963e-03 -3.934210240840911865e-01 9.206473082304000854e-02 2.205650657415390015e-01 3.373342007398605347e-02 -2.107302397489547729e-01 2.224074900150299072e-01 4.128159582614898682e-02 1.077820546925067902e-02 -1.906233280897140503e-01 3.602817356586456299e-01 -2.860983908176422119e-01 6.780849397182464600e-02 6.099264696240425110e-02 3.100042641162872314e-01 -4.940639808773994446e-02
8.662176877260208130e-02 -2.610072866082191467e-02 -5.048116669058799744e-02 2.382581830024719238e-01 1.282072961330413818e-01 -8.485485613346099854e-02 7.985335588455200195e-02 -8.709802478551864624e-02 -1.200654059648513794e-01 1.544921100139617920e-01 1.494985818862915039e-01 -5.403120517730712891e-01 -1.630108058452606201e-01 -2.698788605630397797e-02 -1.531545817852020264e-01 -1.064969878643751144e-02 -2.210065722465515137e-02 -4.563084989786148071e-02 5.565883126109838486e-03 -1.361144930124282837e-01 1.858701556921005249e-01 4.655229859054088593e-03 -1.050670295953750610e-01 -1.298845112323760986e-01 9.866730123758316040e-02 -9.907471388578414917e-02 2.584946155548095703e-01 -3.576989173889160156e-01 -9.334572404623031616e-02 -3.405975401401519775e-01 1.889305412769317627e-01 -1.819830238819122314e-01
1.599242091178894043e-01 1.389131844043731689e-01 -1.024197190999984741e-01 -1.740501374006271362e-01 1.014282330870628357e-01 -1.147016733884811401e-01 -1.424010246992111206e-01 4.776123538613319397e-02 3.385789692401885986e-02 1.165074184536933899e-01 -1.266176402568817139e-01 3.398585692048072815e-02 -2.219098061323165894e-01 3.566303476691246033e-02 1.613835990428924561e-01 1.162837911397218704e-02 -4.242155328392982483e-02 -1.540300250053405762e-01 -8.157369447872042656e-04 1.403066217899322510e-01 1.834313124418258667e-01 -1.459837257862091064e-01 2.341545224189758301e-01 1.066785957664251328e-02 -3.072664737701416016e-01 -1.030825078487396240e-01 3.490881323814392090e-01 -2.011830359697341919e-01 -1.089758947491645813e-01 -4.722638130187988281e-01 2.667733728885650635e-01 -1.765592992305755615e-01
-5.300842225551605225e-02 6.347669661045074463e-02 -2.312803640961647034e-02 -2.533509433269500732e-01 1.449478231370449066e-02 -1.034955494105815887e-02 -1.376119107007980347e-01 1.849968582391738892e-01 4.211305454373359680e-02 3.005524575710296631e-01 3.241145312786102295e-01 -5.649287700653076172e-01 -1.140275448560714722e-01 4.354343749582767487e-03 -1.418828964233398438e-01 1.234345659613609314e-01 -1.650090366601943970e-01 -2.529701292514801025e-01 3.504019230604171753e-02 -2.363371253013610840e-01 -1.595086045563220978e-02 -2.516630291938781738e-01 2.101634591817855835e-01 1.112986356019973755e-01 7.899985462427139282e-02 -7.058466225862503052e-02 1.291503570973873138e-02 -5.266299471259117126e-02 6.711932271718978882e-02 2.451216615736484528e-02 4.574957862496376038e-02 1.430417746305465698e-01
7.172591984272003174e-02 1.950395554304122925e-01 2.065852284431457520e-01 -1.093565970659255981e-01 -1.020862534642219543e-01 1.601040959358215332e-01 -1.267038583755493164e-01 -6.162850558757781982e-02 7.662773132324218750e-02 1.981650441884994507e-01 3.035554885864257812e-01 9.558543562889099121e-02 -8.316969126462936401e-02 -1.157429367303848267e-01 -2.255213260650634766e-02 -4.915899783372879028e-02 4.581328108906745911e-02 -3.581621646881103516e-01 8.795953541994094849e-02 2.076219618320465088e-01 1.893073469400405884e-01 -3.038139045238494873e-01 2.015684843063354492e-01 -1.376194953918457031e-01 -1.702787429094314575e-01 -1.209108158946037292e-01 -1.245720162987709045e-01 -2.924743294715881348e-01 -1.310887038707733154e-01 -2.807789146900177002e-01 2.375659942626953125e-01 -1.026891991496086121e-01
2.070770114660263062e-01 1.633551567792892456e-01 -3.283613920211791992e-02 -1.184730678796768188e-01 -4.359901696443557739e-02 -1.532397717237472534e-01 -5.911643430590629578e-02 7.257141172885894775e-02 -6.431790441274642944e-02 -1.840083748102188110e-01 2.942467331886291504e-01 -2.070671916007995605e-01 -2.236953973770141602e-01 -2.267915159463882446e-01 -2.033627182245254517e-01 4.398460313677787781e-02 -1.659260988235473633e-01 -2.557128369808197021e-01 2.349716573953628540e-01 1.030533667653799057e-02 1.460019201040267944e-01 -1.219602599740028381e-01 2.621139883995056152e-01 1.374011188745498657e-01 1.451749205589294434e-01 1.397640109062194824e-01 1.248332783579826355e-01 -8.673131465911865234e-02 -4.922052472829818726e-02 -4.712117910385131836e-01 -9.289141744375228882e-02 -1.170024275779724121e-02
-6.191698089241981506e-02 4.970632493495941162e-02 2.185118384659290314e-02 -3.018915057182312012e-01 2.125457227230072021e-01 -9.599766880273818970e-02 -1.433366388082504272e-01 2.069564014673233032e-01 -9.670115262269973755e-02 2.318022847175598145e-01 3.866226375102996826e-01 -4.232814908027648926e-01 6.475269794464111328e-02 9.313216060400009155e-02 -1.026224419474601746e-01 1.549637317657470703e-01 2.417000755667686462e-02 -1.609922498464584351e-01 4.620915278792381287e-02 -1.947695612907409668e-01 1.260325610637664795e-01 -9.675549715757369995e-02 2.318475395441055298e-01 -1.493001449853181839e-02 1.204353272914886475e-01 -2.117516547441482544e-01 9.270389378070831299e-02 -1.411648392677307129e-01 2.556935846805572510e-01 -1.462555378675460815e-01 9.702984243631362915e-02 1.238057836890220642e-01
-8.695455640554428101e-02 2.399918586015701294e-01 -2.472740709781646729e-01 -1.399168372154235840e-01 -3.384984284639358521e-02 -1.374943107366561890e-01 4.400860518217086792e-02 2.877704799175262451e-01 1.934992522001266479e-01 2.782685756683349609e-01 2.699656486511230469e-01 -4.184020459651947021e-01 8.939710259437561035e-02 1.905885338783264160e-01 -1.522206813097000122e-01 -6.361854821443557739e-02 -1.361202299594879150e-01 -3.623956814408302307e-02 8.639949373900890350e-03 -2.455323562026023865e-02 5.021589621901512146e-02 -2.058817259967327118e-02 3.946484923362731934e-01 -1.149179115891456604e-01 -5.564577504992485046e-02 -1.093733608722686768e-01 1.059659197926521301e-02 -1.453633606433868408e-01 1.003918889909982681e-02 -2.532711327075958252e-01 -1.430836319923400879e-01 -3.912542760372161865e-02
3.120996952056884766e-01 5.371180595830082893e-04 7.636560499668121338e-02 -3.109226562082767487e-02 9.279640018939971924e-02 -3.521932959556579590e-01 8.408983051776885986e-02 -1.240142062306404114e-01 7.748376578092575073e-02 -2.696652114391326904e-01 8.222910761833190918e-02 -1.069441735744476318e-01 -1.650717109441757202e-02 7.862313091754913330e-02 -3.769390285015106201e-01 -8.070126920938491821e-02 -1.698410809040069580e-01 -2.428144961595535278e-01 -8.708559721708297729e-02 1.638524085283279419e-01 -9.049373120069503784e-02 -4.060849845409393311e-01 2.296556681394577026e-01 5.380744114518165588e-02 -3.748150542378425598e-02 3.521914477460086346e-04 2.783615589141845703e-01 -2.757916785776615143e-02 2.225266695022583008e-01 1.289916131645441055e-02 -2.681550383567810059e-02 -8.774834126234054565e-02
-5.613639950752258301e-02 8.632514625787734985e-02 -2.707693167030811310e-02 1.204673722386360168e-01 2.803174220025539398e-02 -1.831851005554199219e-01 -1.261095255613327026e-01 -1.982927173376083374e-01 2.208260446786880493e-01 1.871373951435089111e-01 8.912880718708038330e-02 -3.010499179363250732e-01 1.140296272933483124e-02 -2.997886836528778076e-01 -4.859615862369537354e-02 -1.336063295602798462e-01 9.311118721961975098e-02 -9.459451586008071899e-02 -1.766520924866199493e-02 -9.749976918101310730e-03 2.309440076351165771e-01 -5.633801594376564026e-02 1.737804859876632690e-01 -1.578395217657089233e-01 -1.229223161935806274e-01 -4.280397295951843262e-01 -6.502339988946914673e-02 -2.026399523019790649e-01 1.388732790946960449e-01 -3.759022951126098633e-01 -4.709148779511451721e-03 -2.411087751388549805e-01
1.666299700736999512e-01 -1.153483465313911438e-01 -9.898076206445693970e-02 -5.394698120653629303e-03 1.410852093249559402e-02 -2.539401054382324219e-01 -2.284139767289161682e-02 1.019121110439300537e-01 -1.746846586465835571e-01 1.647838503122329712e-01 2.400704473257064819e-01 -2.858233749866485596e-01 -1.156440600752830505e-01 -9.117827564477920532e-02 -4.789122194051742554e-02 -4.830253869295120239e-02 3.925847634673118591e-02 -2.133570909500122070e-01 1.669983118772506714e-01 6.095306575298309326e-02 1.084839552640914917e-01 -2.136470228433609009e-01 3.918416053056716919e-02 -9.658353030681610107e-02 -2.475515156984329224e-01 -1.561402827501296997e-01 3.442169725894927979e-01 -1.589207351207733154e-01 1.101744547486305237e-01 -5.254388973116874695e-02 4.707938432693481445e-01 -1.931493580341339111e-01
2.012490481138229370e-01 -3.081852942705154419e-02 2.649103663861751556e-02 -9.419698268175125122e-02 1.946899741888046265e-01 -1.887889355421066284e-01 1.055023148655891418e-01 -2.947232127189636230e-01 2.500305175781250000e-01 -1.282964050769805908e-01 4.748825430870056152e-01 -9.319141507148742676e-02 -2.447893284261226654e-02 1.677117496728897095e-01 -2.412596195936203003e-01 -2.636802755296230316e-02 7.235191762447357178e-03 2.609335444867610931e-02 3.189433366060256958e-02 1.733204275369644165e-01 9.495858103036880493e-02 -3.526944783516228199e-05 1.366127431392669678e-01 1.200971826910972595e-01 -3.146627545356750488e-01 -4.195758607238531113e-03 3.406295478343963623e-01 -2.299745529890060425e-01 2.941131219267845154e-02 1.441414952278137207e-01 -1.104550883173942566e-01 3.085432201623916626e-02
1.808420121669769287e-01 2.130445688962936401e-01 2.331680059432983398e-02 -4.891966283321380615e-02 -3.481527790427207947e-02 -3.014832437038421631e-01 -8.137996308505535126e-03 -8.572273701429367065e-02 4.059642553329467773e-02 -9.381895512342453003e-02 3.826171159744262695e-01 5.217554979026317596e-03 -2.000506408512592316e-02 -1.023897714912891388e-02 -3.254963457584381104e-01 -2.675714492797851562e-01 -2.511211633682250977e-01 -9.063843637704849243e-02 6.248961761593818665e-02 -9.475325047969818115e-02 -8.210861682891845703e-02 -3.003399074077606201e-01 4.499417729675769806e-03 -2.845151722431182861e-01 -3.358870372176170349e-02 -6.845261901617050171e-02 -9.446665644645690918e-02 -3.927014470100402832e-01 -2.871995978057384491e-02 -1.638552695512771606e-01 -9.444932639598846436e-02 1.300394982099533081e-01
2.292476296424865723e-01 2.484311908483505249e-02 1.352350711822509766e-01 -4.384042322635650635e-02 1.923193633556365967e-01 -6.712890416383743286e-02 -4.998162761330604553e-02 -1.142242550849914551e-01 8.443270623683929443e-02 1.990895122289657593e-01 3.702007830142974854e-01 5.153029039502143860e-02 2.312899194657802582e-02 7.919657230377197266e-02 -1.254638656973838806e-02 5.164121836423873901e-02 -2.123719900846481323e-01 -1.095707416534423828e-01 -8.021306991577148438e-02 -7.262361049652099609e-02 -1.241987291723489761e-02 -1.600602269172668457e-02 3.140335679054260254e-01 6.173087749630212784e-03 -8.041626960039138794e-02 -1.574643999338150024e-01 1.855549365282058716e-01 -3.649896681308746338e-01 4.214786291122436523e-01 -6.801086477935314178e-03 3.069560825824737549e-01 -1.864799708127975464e-01
2.727693617343902588e-01 1.155947446823120117e-01 1.196431517601013184e-01 4.190142825245857239e-02 -1.130677387118339539e-01 -1.315725892782211304e-01 6.029221415519714355e-02 1.448201984167098999e-01 1.450821310281753540e-01 -6.127957999706268311e-02 3.604152798652648926e-01 -1.910343468189239502e-01 -2.844601683318614960e-02 -6.041102111339569092e-02 -6.790512055158615112e-02 -4.564514383673667908e-02 -9.323430806398391724e-02 -7.042140513658523560e-02 -4.875659570097923279e-02 1.915405392646789551e-01 2.017901241779327393e-01 -1.662757992744445801e-01 3.470312654972076416e-01 2.132500857114791870e-01 2.955908179283142090e-01 -1.928079128265380859e-02 1.061111167073249817e-01 -2.446955740451812744e-01 -6.145467981696128845e-02 -4.156582951545715332e-01 6.706804782152175903e-02 -1.104202345013618469e-01
2.837730348110198975e-01 -1.460038572549819946e-01 -2.120648324489593506e-01 -2.380605787038803101e-02 -4.516861215233802795e-02 -2.294051200151443481e-01 8.590056747198104858e-02 -1.115573123097419739e-01 -1.655635833740234375e-01 -1.834058314561843872e-01 5.631434321403503418e-01 1.892878115177154541e-02 -2.064354866743087769e-01 2.675562538206577301e-02 -2.125768959522247314e-01 2.977530658245086670e-02 -1.987726539373397827e-01 9.423126466572284698e-03 -4.403578862547874451e-02 7.118678092956542969e-02 -1.225914135575294495e-01 7.105932384729385376e-02 1.125937029719352722e-01 -3.096442297101020813e-02 -2.283853739500045776e-01 -2.279756516218185425e-01 4.293001815676689148e-02 -2.932295501232147217e-01 -4.753911495208740234e-02 3.728322917595505714e-03 1.354411095380783081e-01 1.314690113067626953e-01
3.233285546302795410e-01 1.762300170958042145e-02 2.570694983005523682e-01 -2.434207051992416382e-01 -3.835948556661605835e-02 1.652489602565765381e-01 5.497511476278305054e-03 1.873825937509536743e-01 1.599817126989364624e-01 -4.790754988789558411e-02 2.659461498260498047e-01 -6.087622046470642090e-02 -1.541543006896972656e-01 1.337175816297531128e-01 -3.785755112767219543e-02 2.442695498466491699e-01 -7.151438295841217041e-02 -1.933405697345733643e-01 4.148647189140319824e-01 -9.243053942918777466e-02 -3.722463175654411316e-02 -3.068889379501342773e-01 8.802665770053863525e-02 -7.552500814199447632e-02 -2.671643719077110291e-02 8.156058192253112793e-02 1.865139901638031006e-01 -2.072319835424423218e-01 -1.493738740682601929e-01 -7.800537347793579102e-02 2.698332630097866058e-02 -2.332965582609176636e-01
2.412228472530841827e-02 1.107838377356529236e-01 2.347073107957839966e-01 5.417490750551223755e-02 5.708727240562438965e-02 -1.348885055631399155e-02 -1.144715398550033569e-01 -1.276767551898956299e-01 2.443459630012512207e-02 -1.102539431303739548e-02 -1.499368064105510712e-02 -4.729657433927059174e-03 -2.818194627761840820e-01 1.680570244789123535e-01 -3.344660699367523193e-01 4.285730049014091492e-02 -2.999789714813232422e-01 -4.380863532423973083e-02 -2.462756782770156860e-01 -1.327844858169555664e-01 1.822013258934020996e-01 -1.596334278583526611e-01 2.258489578962326050e-01 -6.033697724342346191e-02 -1.809012889862060547e-01 -3.403105735778808594e-01 1.450746655464172363e-01 -1.566992253065109253e-01 -3.170148283243179321e-02 -8.250147104263305664e-02 4.314152002334594727e-01 -4.851933196187019348e-02
2.306405901908874512e-01 3.854705020785331726e-02 -6.870535761117935181e-02 -1.152411326766014099e-01 -2.430104762315750122e-01 -1.743724048137664795e-01 -3.981766849756240845e-02 -3.277274221181869507e-02 1.603962182998657227e-01 1.485947370529174805e-01 1.939195543527603149e-01 -1.904995292425155640e-01 -1.099420413374900818e-01 5.368898436427116394e-02 2.190719544887542725e-02 -8.990912884473800659e-02 -1.193997785449028015e-01 -1.286286264657974243e-01 1.633499562740325928e-01 1.225427538156509399e-01 3.111418783664703369e-01 -6.008939072489738464e-02 3.765636980533599854e-01 1.698309183120727539e-01 -1.419624984264373779e-01 -2.354765087366104126e-01 -5.235741287469863892e-02 8.434922993183135986e-02 9.776939451694488525e-02 -4.090595841407775879e-01 -1.946411281824111938e-02 -2.892623543739318848e-01
1.570098549127578735e-01 2.239442765712738037e-01 8.725246787071228027e-02 -2.021286934614181519e-01 1.326945703476667404e-02 1.759797707200050354e-02 -4.068552702665328979e-02 -2.283883392810821533e-01 2.365505881607532501e-02 1.062981262803077698e-01 4.217163920402526855e-01 -1.131379604339599609e-01 5.595792457461357117e-02 -6.177681684494018555e-02 -4.049018397927284241e-02 1.093674078583717346e-02 -1.977938413619995117e-01 -3.897008299827575684e-01 -5.738607048988342285e-02 -1.158418431878089905e-01 2.890370786190032959e-01 -5.341418460011482239e-02 -3.007168695330619812e-02 2.778680920600891113e-01 -1.817982941865921021e-01 -2.845905907452106476e-02 3.827075660228729248e-01 -9.875349700450897217e-02 -3.492527455091476440e-02 9.181969612836837769e-02 1.933071762323379517e-01 -4.366777464747428894e-02
2.622042298316955566e-01 1.085530444979667664e-01 1.287841498851776123e-01 -1.058126986026763916e-02 -6.590204685926437378e-02 1.267324388027191162e-01 -2.105558477342128754e-02 -7.544312626123428345e-02 1.258244216442108154e-01 2.173508554697036743e-01 3.744357824325561523e-01 -5.370658263564109802e-02 -2.521493434906005859e-01 -2.332777976989746094e-01 6.265960633754730225e-02 -5.038924515247344971e-02 9.215570986270904541e-02 -3.438174724578857422e-01 -6.287927925586700439e-02 1.849555820226669312e-01 1.720153689384460449e-01 -8.563939481973648071e-02 9.042940288782119751e-02 -1.562207937240600586e-02 -2.248174697160720825e-01 -2.476764470338821411e-01 -1.989168822765350342e-01 -2.573010027408599854e-01 -1.581887155771255493e-01 -2.141865491867065430e-01 1.857474595308303833e-01 -1.110648810863494873e-01
5.010608583688735962e-03 1.308688670396804810e-01 -1.920380741357803345e-01 -7.815588265657424927e-02 7.225667685270309448e-02 -2.470179647207260132e-01 -2.994103729724884033e-01 -3.293898329138755798e-02 1.203002780675888062e-01 2.689372561872005463e-02 2.672523856163024902e-01 -3.153401315212249756e-01 1.136965975165367126e-01 -9.661349654197692871e-02 -1.470757573843002319e-01 -2.837793231010437012e-01 1.430281549692153931e-01 -1.590496450662612915e-01 3.283139467239379883e-01 -1.366291344165802002e-01 7.345873862504959106e-02 4.003738239407539368e-02 1.912162601947784424e-01 1.074524074792861938e-01 5.105712264776229858e-02 -3.631358444690704346e-01 1.942319869995117188e-01 -1.773178428411483765e-01 -1.416099257767200470e-02 -1.599998623132705688e-01 9.336119890213012695e-02 -8.324542641639709473e-02
8.353527635335922241e-02 -1.452779024839401245e-01 1.122689396142959595e-01 -2.129115760326385498e-01 -1.189145911484956741e-02 3.374811708927154541e-01 1.618576794862747192e-02 5.859623104333877563e-02 6.336440145969390869e-02 1.204348057508468628e-01 2.932151854038238525e-01 -8.001361042261123657e-02 -1.085996348410844803e-02 -6.109642609953880310e-02 -5.293383449316024780e-02 1.313161253929138184e-01 -6.288111209869384766e-02 -2.292172163724899292e-01 1.815438121557235718e-01 6.924188882112503052e-02 4.965448752045631409e-04 -2.258440852165222168e-01 2.746240794658660889e-01 -2.057034820318222046e-01 -5.151047930121421814e-02 -3.977202475070953369e-01 1.309255510568618774e-01 -2.391424924135208130e-01 -5.137828737497329712e-02 -2.401275038719177246e-01 9.571816027164459229e-02 -3.063382506370544434e-01
3.498466908931732178e-01 5.192634835839271545e-02 -6.568635255098342896e-02 -3.799968585371971130e-02 6.819739937782287598e-02 -1.899998337030410767e-01 1.983159594237804413e-02 2.689556181430816650e-01 2.110199481248855591e-01 -6.453701853752136230e-02 2.778941690921783447e-01 -2.578728497028350830e-01 -2.722528576850891113e-01 -1.424812227487564087e-01 4.972333088517189026e-03 -1.994329094886779785e-01 1.306325793266296387e-01 -1.882484406232833862e-01 -1.078739296644926071e-02 -1.508241891860961914e-01 3.670792877674102783e-01 -1.237865164875984192e-01 6.114871427416801453e-02 -1.297349389642477036e-02 -1.688324064016342163e-01 -6.336516886949539185e-02 2.615470588207244873e-01 -9.657160937786102295e-02 1.127138808369636536e-01 -5.783074349164962769e-02 1.707341223955154419e-01 -2.103247493505477905e-01
2.464810609817504883e-01 1.302808225154876709e-01 -1.121582537889480591e-01 1.932672411203384399e-01 1.038447301834821701e-02 -1.344547569751739502e-01 -6.171654164791107178e-02 -1.608255505561828613e-01 2.781243324279785156e-01 8.729275315999984741e-02 1.849235743284225464e-01 -2.806736528873443604e-01 -5.346320942044258118e-02 -2.915054559707641602e-02 -2.648431956768035889e-01 2.210401147603988647e-01 -8.762877434492111206e-02 -4.541331157088279724e-02 4.866552725434303284e-02 -1.006898507475852966e-01 2.381915748119354248e-01 -9.818860143423080444e-02 3.348449170589447021e-01 1.488762348890304565e-01 -7.629162282682955265e-04 2.592091262340545654e-02 -9.974256902933120728e-02 -2.339220792055130005e-01 -1.435332894325256348e-01 -4.012872576713562012e-01 -1.094287857413291931e-01 -1.482171714305877686e-01
4.124949499964714050e-02 1.190085932612419128e-01 -5.331763252615928650e-02 -2.047290354967117310e-01 -6.342600286006927490e-02 -1.561758220195770264e-01 -2.707915604114532471e-01 -1.052246317267417908e-01 1.968818157911300659e-01 1.841583102941513062e-01 3.495888710021972656e-01 -3.124288022518157959e-01 8.389272540807723999e-02 7.383372634649276733e-02 -6.414660066366195679e-02 1.532019972801208496e-01 -2.854497134685516357e-01 -3.089384436607360840e-01 -4.746858775615692139e-02 8.433254808187484741e-02 1.336354762315750122e-01 -1.811709068715572357e-02 4.019318222999572754e-01 -1.516129523515701294e-01 8.433342725038528442e-02 -1.609864085912704468e-02 -4.419887810945510864e-02 -5.511549860239028931e-02 -5.319096520543098450e-02 -1.429177075624465942e-01 -2.577716112136840820e-01 -5.397285893559455872e-02
-5.860618874430656433e-02 -4.586761072278022766e-02 1.943174302577972412e-01 -2.048098482191562653e-02 -6.917211413383483887e-02 -1.162973120808601379e-01 -4.443756937980651855e-01 -1.480614989995956421e-01 -3.874069079756736755e-02 -2.007685005664825439e-01 8.910339325666427612e-02 -2.920883595943450928e-01 -1.689757853746414185e-01 9.691732376813888550e-02 -1.639325469732284546e-01 6.702557951211929321e-02 9.694738686084747314e-02 -9.948927909135818481e-02 2.606661058962345123e-02 -7.640790194272994995e-02 -1.914802938699722290e-02 -2.850294411182403564e-01 1.783235669136047363e-01 1.040276065468788147e-01 -1.405062377452850342e-01 -1.716733425855636597e-01 5.581531673669815063e-02 -7.090932875871658325e-02 2.972440421581268311e-01 -3.022782504558563232e-01 3.556588590145111084e-01 2.417171932756900787e-02
3.036234676837921143e-01 8.285223692655563354e-02 1.379900425672531128e-01 9.657610207796096802e-03 8.316941559314727783e-02 -4.117548167705535889e-01 -6.344459205865859985e-02 -4.108732938766479492e-02 5.221736151725053787e-03 5.013116076588630676e-02 8.622210472822189331e-02 -8.937194198369979858e-02 -2.206944227218627930e-01 -2.597161531448364258e-01 -1.105196923017501831e-01 1.724495589733123779e-01 -5.587613582611083984e-02 -2.411454916000366211e-01 4.093585163354873657e-02 4.067068919539451599e-02 -1.765032410621643066e-01 -3.214457333087921143e-01 1.775112003087997437e-01 -1.065153256058692932e-01 -1.036187112331390381e-01 -2.155737131834030151e-01 -1.612616181373596191e-01 -8.164802193641662598e-02 -6.332127004861831665e-02 -4.047637283802032471e-01 5.046041216701269150e-03 -1.545258164405822754e-01
2.216840088367462158e-01 -3.565699234604835510e-02 -1.215236708521842957e-01 -1.079438179731369019e-01 -2.174315005540847778e-01 -3.916718810796737671e-02 2.119698747992515564e-02 -7.621411234140396118e-02 2.079219222068786621e-01 -1.724876090884208679e-02 2.656753659248352051e-01 5.833782255649566650e-02 -1.161027848720550537e-01 -5.783336237072944641e-02 -2.231452614068984985e-01 -9.370440244674682617e-02 -2.662356495857238770e-01 6.823187321424484253e-02 -1.683943420648574829e-01 3.654270619153976440e-02 -5.488741025328636169e-02 -8.271211385726928711e-02 1.095357313752174377e-01 -9.844749420881271362e-02 -1.471524983644485474e-01 -2.305899709463119507e-01 -3.281240910291671753e-02 -5.605379343032836914e-01 2.404389381408691406e-01 -1.872899681329727173e-01 -1.407165229320526123e-01 1.887181848287582397e-01
8.983000367879867554e-02 -8.080895990133285522e-03 3.445722758769989014e-01 -1.030235067009925842e-01 3.564431890845298767e-02 4.864377435296773911e-03 -7.593902945518493652e-02 -1.156274154782295227e-01 -7.268108427524566650e-02 7.579489797353744507e-02 -1.965852081775665283e-01 -1.961353719234466553e-01 -2.407058626413345337e-01 -7.085517793893814087e-02 -4.960103332996368408e-01 5.833839997649192810e-02 -1.178675442934036255e-01 -4.127782955765724182e-02 -1.305211037397384644e-01 7.719928771257400513e-02 1.026429980993270874e-01 -1.717312633991241455e-01 4.526089131832122803e-02 -1.099549010396003723e-01 5.052395910024642944e-02 -3.782890439033508301e-01 -9.726582467555999756e-02 -3.205757141113281250e-01 1.154120042920112610e-01 -7.724809646606445312e-02 2.626133561134338379e-01 5.160863324999809265e-02
2.740551829338073730e-01 1.687325388193130493e-01 8.381956070661544800e-02 1.872722357511520386e-01 -7.787454128265380859e-02 -1.671990454196929932e-01 -1.836641505360603333e-02 -1.648529022932052612e-01 2.402225583791732788e-01 1.370307505130767822e-01 2.990175783634185791e-01 -2.177405208349227905e-01 1.171745061874389648e-01 -7.646735757589340210e-02 -2.772746682167053223e-01 2.522080838680267334e-01 1.210716217756271362e-01 -1.892621070146560669e-01 -1.901417225599288940e-02 1.987073197960853577e-02 3.032661676406860352e-01 -2.099453955888748169e-01 2.674386799335479736e-01 1.063152626156806946e-01 1.549131721258163452e-01 1.123451814055442810e-02 2.227775566279888153e-02 -1.643592268228530884e-01 -1.477317810058593750e-01 -2.034817785024642944e-01 1.083767637610435486e-01 -1.506667435169219971e-01
3.567874804139137268e-02 -1.417352706193923950e-01 2.043155729770660400e-01 1.459506005048751831e-01 1.848105788230895996e-01 -5.594045668840408325e-02 -2.938030064105987549e-01 3.806611523032188416e-02 -1.730690896511077881e-01 -8.998408913612365723e-02 6.288462132215499878e-02 -3.837753832340240479e-02 -3.676558434963226318e-01 -2.869708463549613953e-02 -2.199490219354629517e-01 -5.901545658707618713e-02 -1.519333124160766602e-01 -3.894483670592308044e-02 -1.362917125225067139e-01 -3.533323854207992554e-02 1.405441612005233765e-01 -1.475664824247360229e-01 2.115530669689178467e-01 -1.258092075586318970e-01 -2.538693845272064209e-01 -2.403236776590347290e-01 1.808968633413314819e-01 -2.635710127651691437e-02 2.988373935222625732e-01 -1.102794781327247620e-01 3.938782811164855957e-01 -2.101617492735385895e-02
3.282321393489837646e-01 9.976983070373535156e-02 7.374383509159088135e-02 3.630807623267173767e-02 5.465302616357803345e-02 -3.702275156974792480e-01 -3.355598449707031250e-02 -4.014305025339126587e-02 6.602574884891510010e-02 -5.279456451535224915e-02 3.548523783683776855e-02 -2.226211279630661011e-01 -1.769208014011383057e-01 -2.751115858554840088e-01 -8.349347114562988281e-02 1.664937436580657959e-01 -1.446870416402816772e-01 -2.256921380758285522e-01 1.104300096631050110e-01 -9.745258837938308716e-03 -7.752755284309387207e-02 -2.742141485214233398e-01 2.090380340814590454e-01 2.059290371835231781e-02 -2.057439833879470825e-01 -2.933928668498992920e-01 -2.549250125885009766e-01 -1.307605057954788208e-01 -6.118784844875335693e-02 -2.411513030529022217e-01 -8.949065208435058594e-02 -2.079141885042190552e-01
4.485912919044494629e-01 4.121657460927963257e-02 2.247576564550399780e-01 -2.570537850260734558e-02 5.773799121379852295e-02 -4.751587212085723877e-01 -2.010652236640453339e-02 1.743128523230552673e-02 1.209888681769371033e-01 5.170487985014915466e-02 9.055249392986297607e-02 -5.536513775587081909e-02 -7.696986198425292969e-02 -2.031226903200149536e-01 -9.819313883781433105e-02 1.791163980960845947e-01 -1.951455175876617432e-01 -1.287954896688461304e-01 3.906658664345741272e-02 4.065214097499847412e-02 -1.928845793008804321e-01 -2.669472992420196533e-01 1.520629376173019409e-01 1.673056185245513916e-01 -8.275650441646575928e-03 -1.733904927968978882e-01 5.962215363979339600e-02 -1.667361855506896973e-01 -8.782900124788284302e-02 -3.079738020896911621e-01 -1.305766850709915161e-01 7.694373838603496552e-03
-4.929737001657485962e-02 -6.537788081914186478e-03 5.013966560363769531e-01 8.193811774253845215e-02 1.544196307659149170e-01 -4.775117337703704834e-02 -1.446367055177688599e-01 1.920943260192871094e-01 1.599030755460262299e-02 -2.972688153386116028e-02 4.333373606204986572e-01 -1.681449562311172485e-01 4.458473250269889832e-02 5.189976096153259277e-02 -2.317792177200317383e-01 1.903828531503677368e-01 -4.734273254871368408e-02 -1.951239705085754395e-01 -1.508809030055999756e-01 2.198848724365234375e-01 2.964579267427325249e-03 -4.739688243716955185e-03 -4.337869584560394287e-02 -2.308101505041122437e-01 -7.269150018692016602e-02 -3.542894870042800903e-02 2.812501490116119385e-01 -1.995197534561157227e-01 -7.436434924602508545e-02 -1.045618727803230286e-01 -1.378965675830841064e-01 1.268220245838165283e-01
4.290514588356018066e-01 6.680077314376831055e-02 4.512099549174308777e-02 1.547872871160507202e-01 1.719027385115623474e-02 9.183180332183837891e-02 -1.510097924619913101e-02 -1.502109766006469727e-01 3.462836146354675293e-01 1.760447621345520020e-01 3.528014123439788818e-01 -2.898746728897094727e-01 1.469356194138526917e-02 1.998360306024551392e-01 -9.051040560007095337e-02 1.097544729709625244e-01 -1.472518872469663620e-02 -6.448493152856826782e-02 2.628185153007507324e-01 2.300401031970977783e-01 -6.931349635124206543e-02 4.681723564863204956e-02 -7.649318128824234009e-02 -1.497119069099426270e-01 -8.171358704566955566e-02 -2.565467953681945801e-01 -3.057263605296611786e-02 -1.755635738372802734e-01 -1.073938310146331787e-01 -1.371538639068603516e-01 -1.945234984159469604e-01 -9.276827797293663025e-03
5.731391161680221558e-02 -6.789883226156234741e-02 2.366555156186223030e-03 1.874427795410156250e-01 1.885788440704345703e-01 -5.179395154118537903e-02 -1.040254086256027222e-01 5.673011764883995056e-03 1.896411329507827759e-01 -1.897993497550487518e-02 3.017979860305786133e-01 -1.273440420627593994e-01 -2.186349779367446899e-01 3.885336816310882568e-01 -7.113189995288848877e-02 3.852251218631863594e-03 -5.663473531603813171e-02 -1.690342277288436890e-01 -8.803361654281616211e-02 -1.587879657745361328e-01 2.377139627933502197e-01 -8.136984705924987793e-02 1.835309863090515137e-01 -4.970354586839675903e-02 -2.170194834470748901e-01 -7.123060524463653564e-02 3.510221838951110840e-01 -2.666492462158203125e-01 -3.879398480057716370e-02 1.916648261249065399e-02 3.381181359291076660e-01 1.835674047470092773e-01
3.216408193111419678e-01 -5.725222080945968628e-02 1.174103915691375732e-01 -6.915897130966186523e-02 3.177072405815124512e-01 -9.004053473472595215e-02 -1.057952418923377991e-01 -8.504041284322738647e-02 2.517915368080139160e-01 9.623019397258758545e-02 2.657267451286315918e-01 -1.154075004160404205e-02 -1.554778311401605606e-02 1.299584060907363892e-01 -1.055840477347373962e-01 1.075552254915237427e-01 2.289348095655441284e-02 -1.477457731962203979e-01 -1.024654880166053772e-01 -1.913809217512607574e-02 -9.251800924539566040e-02 -1.997026801109313965e-01 2.721814513206481934e-01 -9.957132488489151001e-02 -4.395919293165206909e-02 -1.867336183786392212e-01 1.490769982337951660e-01 -2.727190554141998291e-01 3.791969716548919678e-01 4.360341653227806091e-02 3.420768380165100098e-01 4.706936702132225037e-02
1.228643283247947693e-01 -1.204670444130897522e-01 -2.092431336641311646e-01 -6.592743098735809326e-02 9.413206949830055237e-03 -5.988915916532278061e-03 -2.504025101661682129e-01 1.042913869023323059e-01 2.093860208988189697e-01 1.337200216948986053e-02 1.004210785031318665e-01 -1.266146637499332428e-02 -1.709277778863906860e-01 2.865807116031646729e-01 -6.891378760337829590e-02 1.177901774644851685e-01 -1.282904446125030518e-01 -1.661203801631927490e-01 3.121612370014190674e-01 1.617688536643981934e-01 1.122176796197891235e-01 -2.295203506946563721e-01 7.612552493810653687e-02 -1.304372400045394897e-01 -1.610886007547378540e-01 -2.718648128211498260e-02 2.795889079570770264e-01 -1.085715815424919128e-01 8.413600176572799683e-02 -4.203781485557556152e-01 3.183972537517547607e-01 -8.219665288925170898e-02
3.257711529731750488e-01 -3.064902871847152710e-02 4.435021802783012390e-02 -2.904627919197082520e-01 -4.765370488166809082e-02 1.373175978660583496e-01 1.409286260604858398e-01 3.446078300476074219e-02 2.462609671056270599e-02 -9.930094331502914429e-02 2.039558142423629761e-01 -2.704147398471832275e-01 1.475723087787628174e-02 7.542447187006473541e-03 -1.596553027629852295e-01 8.482488244771957397e-02 -2.600721716880798340e-01 -5.164503306150436401e-02 4.009061157703399658e-01 -1.124231666326522827e-01 -2.401787415146827698e-02 -2.963769435882568359e-01 1.876479536294937134e-01 1.390032768249511719e-01 -9.209554642438888550e-02 1.121973544359207153e-01 1.742929816246032715e-01 -1.263072788715362549e-01 -6.653256714344024658e-02 -2.360976934432983398e-01 1.861374676227569580e-01 -2.396608144044876099e-01
8.252540975809097290e-02 1.182393357157707214e-01 1.724173575639724731e-01 -2.491773851215839386e-02 3.364402055740356445e-01 -9.403273463249206543e-02 2.015969716012477875e-02 -9.986197575926780701e-03 9.999560564756393433e-02 5.774082243442535400e-02 -1.556709967553615570e-02 -4.818354547023773193e-01 -2.188880741596221924e-01 1.784760802984237671e-01 -1.510798651725053787e-02 -4.924900829792022705e-02 -4.769167676568031311e-02 -2.508243024349212646e-01 2.447523772716522217e-01 -1.514071673154830933e-01 2.069428861141204834e-01 -9.516103565692901611e-02 1.060056686401367188e-01 -2.686079442501068115e-01 -2.380114197731018066e-01 -1.054346412420272827e-01 1.078856512904167175e-01 1.868618279695510864e-01 -1.213724240660667419e-01 -2.870824635028839111e-01 9.833443909883499146e-03 -5.752876773476600647e-02
3.899316191673278809e-01 1.455382094718515873e-03 2.888874113559722900e-01 3.329753503203392029e-02 6.779547035694122314e-02 1.068098917603492737e-01 -3.414759039878845215e-02 6.929964572191238403e-02 1.074592173099517822e-01 -6.440076977014541626e-02 3.319832086563110352e-01 -6.401640921831130981e-02 4.616359993815422058e-02 3.614405691623687744e-01 -1.124487966299057007e-01 -3.325655125081539154e-03 -1.337017714977264404e-01 -9.880478680133819580e-02 -6.826035678386688232e-03 6.158089265227317810e-02 1.555181890726089478e-01 1.152208149433135986e-01 2.495800107717514038e-01 -2.830696105957031250e-02 -3.154141604900360107e-01 1.977825462818145752e-01 2.100891917943954468e-01 -3.433376252651214600e-01 1.067524701356887817e-01 2.388079278171062469e-02 8.118196274153888226e-04 1.461565941572189331e-01
2.426214367151260376e-01 -3.810273483395576477e-02 3.737626597285270691e-02 -1.268302202224731445e-01 -1.036191508173942566e-01 -1.034598797559738159e-01 -3.328860402107238770e-01 8.048982918262481689e-02 1.269824653863906860e-01 4.590262658894062042e-03 1.336848884820938110e-01 -1.846250295639038086e-01 -2.467067241668701172e-01 -1.285011600703001022e-02 2.307575494050979614e-01 1.152052134275436401e-01 -2.270286828279495239e-01 -5.084117501974105835e-02 1.210929080843925476e-01 -9.661348909139633179e-02 -7.494997698813676834e-03 2.822647430002689362e-02 2.131888568401336670e-01 -1.252955794334411621e-01 -2.782775759696960449e-01 -8.915214799344539642e-03 2.726162075996398926e-01 -3.566839098930358887e-01 3.034400641918182373e-01 -1.810575574636459351e-01 1.644434481859207153e-01 -1.293329000473022461e-01
1.524463146924972534e-01 2.080760896205902100e-01 3.952334523200988770e-01 -6.802393496036529541e-02 -1.566147208213806152e-01 1.799273043870925903e-01 -1.487341225147247314e-01 -2.887065522372722626e-02 6.892480701208114624e-02 5.895707290619611740e-03 2.066983133554458618e-01 -2.293352335691452026e-01 -6.724020838737487793e-02 -3.219878375530242920e-01 -1.693767905235290527e-01 -1.256130039691925049e-01 1.295900493860244751e-01 -2.094743847846984863e-01 1.081753075122833252e-01 -2.061722427606582642e-01 2.260979264974594116e-01 5.189706012606620789e-02 2.442342042922973633e-01 3.574156900867819786e-03 -5.477444268763065338e-03 -9.807974845170974731e-02 7.839335501194000244e-02 -1.547029316425323486e-01 -2.321788966655731201e-01 -2.452324628829956055e-01 -2.361758798360824585e-01 -4.571278020739555359e-02
1.188764646649360657e-01 1.378149446099996567e-02 1.792872995138168335e-01 -3.714556619524955750e-02 -2.131820423528552055e-03 2.399335503578186035e-01 -5.402562022209167480e-02 2.317405492067337036e-01 1.035254076123237610e-02 1.487405505031347275e-03 3.432944715023040771e-01 -6.971648335456848145e-02 -6.502819061279296875e-02 -1.779402494430541992e-01 9.885650128126144409e-03 6.938924640417098999e-02 4.265497997403144836e-02 -4.855037480592727661e-02 -9.582367539405822754e-02 5.969996005296707153e-02 9.236102551221847534e-02 -9.203087538480758667e-02 3.117771744728088379e-01 -4.951167106628417969e-02 -1.986623555421829224e-01 -5.912482142448425293e-01 1.710171997547149658e-01 -9.893681854009628296e-02 -1.252732127904891968e-01 -1.956472396850585938e-01 -4.902688041329383850e-02 -2.372844368219375610e-01
1.431274712085723877e-01 -1.075971797108650208e-01 8.429627120494842529e-02 -1.588065177202224731e-01 -2.521579898893833160e-02 9.755202382802963257e-02 -1.487961113452911377e-01 -2.058608531951904297e-01 -1.271810531616210938e-01 -2.381301969289779663e-01 3.769932389259338379e-01 -2.062138319015502930e-01 -1.766094118356704712e-01 4.253375530242919922e-02 -2.376312017440795898e-01 -9.862142056226730347e-02 -3.125127851963043213e-01 -7.778529077768325806e-02 -1.850315928459167480e-01 -8.440659940242767334e-02 -1.137032359838485718e-01 -8.157112449407577515e-02 1.073520909994840622e-02 4.255118221044540405e-02 -1.107598692178726196e-01 -1.768480837345123291e-01 1.087926402688026428e-01 -3.632018268108367920e-01 -2.275948375463485718e-01 -1.869796514511108398e-01 -2.520130872726440430e-01 -8.196898736059665680e-03
2.163632959127426147e-01 1.140633970499038696e-01 3.342522978782653809e-01 1.713534444570541382e-02 -1.861226111650466919e-01 -2.722611427307128906e-01 1.793974936008453369e-01 -1.752874068915843964e-02 -6.121608242392539978e-02 1.903912723064422607e-01 2.943872101604938507e-02 -8.881103247404098511e-02 -2.266975343227386475e-01 1.289879977703094482e-01 -9.293477237224578857e-02 8.010472357273101807e-02 -3.573297336697578430e-02 3.147893399000167847e-02 -1.617224216461181641e-01 -1.194787584245204926e-02 6.467214226722717285e-02 -3.626156132668256760e-03 4.193761646747589111e-01 -1.713161021471023560e-01 -3.363102376461029053e-01 -1.624618172645568848e-01 1.918816268444061279e-01 -8.681149780750274658e-02 -2.370456010103225708e-01 -1.130251958966255188e-01 1.652925759553909302e-01 -1.921978443861007690e-01
3.432004451751708984e-01 8.075396716594696045e-02 -6.022225134074687958e-03 -8.135822415351867676e-02 -5.753187835216522217e-02 5.735569074749946594e-02 -1.984382718801498413e-01 2.224756963551044464e-02 7.512609660625457764e-02 3.262318968772888184e-01 1.628485620021820068e-01 -2.960667908191680908e-01 -9.503766149282455444e-02 -5.363459140062332153e-02 -2.303871810436248779e-01 -2.284280508756637573e-01 -8.749166131019592285e-02 -1.661381311714649200e-02 3.653491735458374023e-01 2.549311220645904541e-01 1.043064370751380920e-01 5.577718466520309448e-02 -1.353684719651937485e-02 2.342725694179534912e-01 4.434669017791748047e-02 -2.170211374759674072e-01 1.490583568811416626e-01 -2.897641360759735107e-01 -1.171239912509918213e-01 -1.202224716544151306e-01 -1.049807891249656677e-01 -9.620025753974914551e-02
3.256564140319824219e-01 2.305194176733493805e-02 3.828929364681243896e-02 2.437541782855987549e-01 2.697401046752929688e-01 5.864311754703521729e-02 -1.688312366604804993e-02 -1.991933584213256836e-01 -8.686490356922149658e-02 -4.972746223211288452e-02 3.438934683799743652e-01 -1.676092892885208130e-01 -1.492344439029693604e-01 5.333895236253738403e-02 -2.563841342926025391e-01 2.001145388931035995e-03 -3.450473845005035400e-01 4.015507549047470093e-02 7.508218754082918167e-03 -9.654843062162399292e-02 -6.370855122804641724e-02 -1.034921184182167053e-01 8.798901736736297607e-02 3.131904006004333496e-01 1.811622530221939087e-01 -3.175451457500457764e-01 -7.456904649734497070e-02 -2.557041347026824951e-01 -6.267879903316497803e-02 -8.967144042253494263e-02 -3.832832723855972290e-02 -2.143280394375324249e-02
3.301075100898742676e-01 -1.143645495176315308e-01 2.617432475090026855e-01 3.571775183081626892e-02 4.606058821082115173e-02 -1.231163740158081055e-02 -1.881556063890457153e-01 1.089065745472908020e-01 5.104013159871101379e-02 3.268375992774963379e-02 6.491090357303619385e-02 -2.731995880603790283e-01 -1.785857677459716797e-01 2.440870404243469238e-01 -2.439271956682205200e-01 8.766563236713409424e-02 -1.804100126028060913e-01 1.111497357487678528e-01 -7.617381215095520020e-02 1.254004053771495819e-02 7.935652136802673340e-02 -2.975511550903320312e-01 7.120632566511631012e-03 6.018399260938167572e-03 -2.303407043218612671e-01 9.260614216327667236e-02 4.124158322811126709e-01 -2.209729403257369995e-01 1.157435309141874313e-02 8.209697902202606201e-02 1.154527217149734497e-01 -2.662922441959381104e-01
1.506982594728469849e-01 -1.415608078241348267e-01 -1.660748720169067383e-01 -2.104427292943000793e-02 2.255272418260574341e-01 4.122162237763404846e-02 -1.738746464252471924e-02 2.305433601140975952e-01 -6.089204922318458557e-03 1.970622092485427856e-01 1.598975658416748047e-01 -4.414262473583221436e-01 -2.688115239143371582e-01 6.647323817014694214e-02 -3.795235157012939453e-01 -1.165311112999916077e-01 -1.278074178844690323e-02 -8.877417445182800293e-02 -9.650984406471252441e-02 9.906562045216560364e-03 2.250931859016418457e-01 -1.345849502831697464e-02 1.875362545251846313e-01 1.774727553129196167e-01 -1.180873960256576538e-01 -2.769091129302978516e-01 8.514039963483810425e-02 -1.891189627349376678e-02 -6.217192113399505615e-02 -7.796140015125274658e-02 6.685693282634019852e-03 2.939948439598083496e-01
2.286742776632308960e-01 2.631874382495880127e-01 6.508843600749969482e-02 7.807518541812896729e-02 2.019518315792083740e-01 -2.210296839475631714e-01 8.136595040559768677e-02 -9.939948469400405884e-02 1.123354211449623108e-01 -1.989995129406452179e-02 3.114914000034332275e-01 -1.296211183071136475e-01 -2.304351031780242920e-01 5.479167029261589050e-02 -2.037573754787445068e-01 -2.216572314500808716e-01 -1.608236692845821381e-02 -1.074419468641281128e-01 1.064485609531402588e-01 -9.064817428588867188e-02 1.726520508527755737e-01 -2.027605101466178894e-02 1.150717362761497498e-01 1.170067638158798218e-01 1.516082696616649628e-02 -3.004877269268035889e-01 -3.999805450439453125e-02 -1.353903561830520630e-01 2.313981503248214722e-01 -3.759134113788604736e-01 -1.787582039833068848e-01 -2.502146065235137939e-01
2.472326159477233887e-01 1.576800048351287842e-01 -4.740693420171737671e-02 -1.852340549230575562e-01 -1.543745119124650955e-02 1.149852722883224487e-01 1.104500796645879745e-02 -1.649151444435119629e-01 -7.374166697263717651e-02 1.518307477235794067e-01 3.528882265090942383e-01 -1.142851412296295166e-01 1.867746114730834961e-01 -8.459915965795516968e-02 -1.795423477888107300e-01 9.792976826429367065e-02 -1.271499842405319214e-01 -1.102964356541633606e-01 -1.039550453424453735e-01 1.132738962769508362e-01 4.596741497516632080e-02 5.024391785264015198e-02 2.856244742870330811e-01 -1.271032691001892090e-01 -8.484958112239837646e-02 -2.567200548946857452e-02 2.541918456554412842e-01 -2.225404232740402222e-01 2.460082471370697021e-01 -3.721555322408676147e-02 4.194168448448181152e-01 -2.693882584571838379e-01
3.342392742633819580e-01 1.281863749027252197e-01 2.307421416044235229e-01 8.633622527122497559e-02 3.002190031111240387e-02 3.493459820747375488e-01 6.400897353887557983e-02 -9.375825524330139160e-02 2.111151963472366333e-01 1.096673980355262756e-01 2.737824618816375732e-01 -1.141581460833549500e-01 -5.570714920759201050e-02 -6.928665190935134888e-02 -2.468542568385601044e-02 1.483822911977767944e-01 -2.846500650048255920e-02 -3.992215096950531006e-01 5.833481997251510620e-02 -6.393142789602279663e-02 7.862690836191177368e-02 -1.049957498908042908e-01 1.474629193544387817e-01 -1.363494992256164551e-01 -1.954090893268585205e-01 -2.274586856365203857e-01 -2.332963645458221436e-01 -8.670619875192642212e-02 8.777108974754810333e-03 -2.724862992763519287e-01 -1.075666025280952454e-01 -1.929352730512619019e-01
-1.506281942129135132e-01 8.910139650106430054e-02 3.216398358345031738e-01 -2.639355063438415527e-01 -1.298344973474740982e-02 1.818552464246749878e-01 -4.012014716863632202e-02 -6.401301827281713486e-03 -1.060694456100463867e-01 1.915760785341262817e-01 7.441585510969161987e-02 -1.178391948342323303e-01 -1.196884270757436752e-02 8.942671120166778564e-02 -2.747117578983306885e-01 2.128734998404979706e-02 -3.700046539306640625e-01 -3.300122320652008057e-01 -6.330915540456771851e-02 1.099717020988464355e-01 3.027212023735046387e-01 5.896829813718795776e-02 1.236458495259284973e-01 -9.281834214925765991e-02 1.301832050085067749e-01 -1.391088515520095825e-01 1.076063513755798340e-01 -1.647908985614776611e-01 2.432848811149597168e-01 -3.018299043178558350e-01 4.179974645376205444e-02 -4.389968886971473694e-02
1.695019751787185669e-01 3.680796548724174500e-02 6.765509955585002899e-03 2.719416320323944092e-01 1.065698266029357910e-01 3.199687600135803223e-02 -3.906559348106384277e-01 8.533418923616409302e-02 4.155603423714637756e-02 -8.860848844051361084e-02 2.155496366322040558e-02 -7.849165797233581543e-02 -3.465096056461334229e-01 4.412731155753135681e-02 -1.238518953323364258e-01 9.312753379344940186e-02 -1.907599270343780518e-01 -2.861496806144714355e-01 -2.328838557004928589e-01 3.651139885187149048e-02 -4.622615873813629150e-02 -1.351813971996307373e-01 -5.825063586235046387e-02 -1.612942516803741455e-01 -5.049954727292060852e-02 -2.748116850852966309e-01 2.974083423614501953e-01 -2.095609009265899658e-01 1.517990678548812866e-01 -3.973362222313880920e-02 2.803101539611816406e-01 1.552925109863281250e-01
2.416592240333557129e-01 3.304072022438049316e-01 4.905316233634948730e-02 1.775674670934677124e-01 -1.969275064766407013e-03 -7.082762569189071655e-02 -4.767887890338897705e-01 1.443455666303634644e-01 9.042878448963165283e-02 1.008643582463264465e-01 1.435507386922836304e-01 -2.363011538982391357e-01 1.710815168917179108e-02 -3.251775354146957397e-02 -1.422715485095977783e-01 2.265226542949676514e-01 -6.105377897620201111e-02 -1.089784726500511169e-01 4.973113164305686951e-02 1.251349151134490967e-01 8.105172961950302124e-02 -5.511220544576644897e-02 7.518044114112854004e-02 -1.138307750225067139e-01 -2.918980121612548828e-01 -3.145735859870910645e-01 -1.745553463697433472e-01 1.625317335128784180e-02 -1.039366126060485840e-01 -1.576069742441177368e-01 1.080480869859457016e-02 -2.549619674682617188e-01
1.305007636547088623e-01 -3.364207223057746887e-02 -5.454028770327568054e-02 -1.120866090059280396e-01 9.081002324819564819e-02 3.963438794016838074e-02 5.820004269480705261e-02 -1.283611953258514404e-01 -7.159353792667388916e-02 2.102847397327423096e-02 7.099329680204391479e-02 -2.508957982063293457e-01 -4.055966436862945557e-02 9.196112304925918579e-02 -1.226659715175628662e-01 -1.836448013782501221e-01 1.268989685922861099e-02 -4.560006856918334961e-01 9.936568140983581543e-02 2.826208770275115967e-01 2.708344757556915283e-01 1.737819612026214600e-01 2.824206650257110596e-01 -1.153761446475982666e-01 1.415229141712188721e-01 -1.871245205402374268e-01 3.103232383728027344e-01 -2.549562752246856689e-01 1.369452178478240967e-01 -1.913530826568603516e-01 9.328042715787887573e-02 1.711684614419937134e-01
1.080185621976852417e-01 2.237628214061260223e-02 -1.284727305173873901e-01 -2.748260498046875000e-01 -4.671655595302581787e-02 -1.332828123122453690e-02 -1.757680773735046387e-01 -1.192642748355865479e-02 -1.276700496673583984e-01 1.090228408575057983e-01 3.341262936592102051e-01 -3.436304032802581787e-01 6.863136775791645050e-03 -1.457976847887039185e-01 -6.637509912252426147e-02 2.540437281131744385e-01 -2.740460336208343506e-01 6.490157544612884521e-02 -1.257378607988357544e-01 2.213076129555702209e-02 2.054446339607238770e-01 2.202851884067058563e-02 2.501116693019866943e-01 -1.863210797309875488e-01 1.865983158349990845e-01 -1.394698023796081543e-01 2.363735884428024292e-01 -7.599122822284698486e-02 1.403137594461441040e-01 -3.145767450332641602e-01 -1.592651307582855225e-01 -1.368832141160964966e-01
1.993298232555389404e-01 -5.325185135006904602e-02 1.037984639406204224e-01 -1.606277525424957275e-01 -4.988817498087882996e-03 1.229329928755760193e-01 -2.252440154552459717e-01 -1.539740413427352905e-01 1.721300333738327026e-01 1.683296114206314087e-01 8.050538599491119385e-02 -2.892884314060211182e-01 1.354465335607528687e-01 1.074000298976898193e-01 -1.044607758522033691e-01 5.236808676272630692e-03 -2.444521486759185791e-01 -1.496607065200805664e-02 -2.756982743740081787e-01 -4.295567795634269714e-02 1.334215104579925537e-01 -1.992876827716827393e-02 2.629547119140625000e-01 -2.572322264313697815e-02 -2.652305364608764648e-01 4.774826392531394958e-02 2.290459573268890381e-01 -4.637877047061920166e-01 1.524690836668014526e-01 -1.390323489904403687e-01 6.463877856731414795e-02 1.718710511922836304e-01
2.886874079704284668e-01 3.403303325176239014e-01 1.727503389120101929e-01 -1.078884899616241455e-01 -3.264959156513214111e-02 1.655571460723876953e-01 -2.364995926618576050e-01 -1.397738307714462280e-01 1.666403412818908691e-01 6.573455780744552612e-02 2.391987144947052002e-01 -1.194686368107795715e-01 -9.489636123180389404e-02 -3.096446953713893890e-02 9.894157201051712036e-02 8.771789073944091797e-02 7.732751965522766113e-02 -4.528648555278778076e-01 4.065781459212303162e-02 3.054504096508026123e-02 1.733725666999816895e-01 -4.684449359774589539e-02 1.747999787330627441e-01 -1.338956654071807861e-01 -2.065289616584777832e-01 -1.449325084686279297e-01 -1.923631876707077026e-01 -6.201185286045074463e-02 -5.830092728137969971e-02 -3.159160912036895752e-01 -8.516513556241989136e-02 -1.225974559783935547e-01
8.604361861944198608e-02 -1.458168029785156250e-01 2.682333998382091522e-02 -2.589006349444389343e-02 -1.163744777441024780e-01 -9.893477708101272583e-02 2.234280407428741455e-01 -2.651078440248966217e-02 -1.013401895761489868e-01 1.636084169149398804e-01 3.398838937282562256e-01 -1.163809467107057571e-02 -3.243009746074676514e-01 -1.459161005914211273e-02 -6.693311780691146851e-02 8.353682607412338257e-02 1.448122859001159668e-01 3.602723777294158936e-02 4.087018370628356934e-01 8.768308907747268677e-03 -1.213839352130889893e-01 -6.927604973316192627e-02 2.880470752716064453e-01 1.141504049301147461e-01 -2.968082726001739502e-01 -1.201675012707710266e-01 2.353290095925331116e-02 -4.432212710380554199e-01 3.091692551970481873e-02 -5.115085095167160034e-02 4.290744662284851074e-02 1.287975609302520752e-01
1.556539535522460938e-01 5.202258750796318054e-02 -1.383990645408630371e-01 -1.772398352622985840e-01 -1.345066167414188385e-02 1.240665391087532043e-01 1.197257041931152344e-01 -1.990151107311248779e-01 -6.083915941417217255e-03 1.114411726593971252e-01 3.878238201141357422e-01 -5.719666555523872375e-02 6.495633721351623535e-02 -1.576383411884307861e-01 -6.569059938192367554e-02 7.436997722834348679e-03 1.420325506478548050e-02 -3.056455254554748535e-01 1.038344483822584152e-02 -1.958350650966167450e-02 2.029005587100982666e-01 -2.683378942310810089e-02 1.760639548301696777e-01 1.857860982418060303e-01 -2.305124849081039429e-01 -1.809125691652297974e-01 4.583849012851715088e-01 -2.791322171688079834e-01 1.255223602056503296e-01 4.118480533361434937e-02 2.337775677442550659e-01 -7.675286382436752319e-02
3.263575583696365356e-02 2.328331917524337769e-01 2.001378834247589111e-01 2.936855517327785492e-02 -4.342203959822654724e-02 -1.302728801965713501e-01 -2.824996784329414368e-02 -9.772810339927673340e-02 1.831430196762084961e-01 1.001622453331947327e-01 2.498362809419631958e-01 -3.037775456905364990e-01 1.608037203550338745e-01 1.247866172343492508e-02 -2.585538029670715332e-01 1.780747920274734497e-01 1.111194193363189697e-01 -1.888884156942367554e-01 -4.258944094181060791e-02 -4.104483127593994141e-02 1.723429560661315918e-01 -2.119169086217880249e-01 3.003235161304473877e-01 2.401189804077148438e-01 1.233386918902397156e-01 -1.367450058460235596e-01 -2.680573426187038422e-02 -2.083186805248260498e-01 -1.986348032951354980e-01 -2.230892777442932129e-01 1.137921288609504700e-01 -3.123560845851898193e-01
1.371233165264129639e-01 -4.909619316458702087e-02 2.174813151359558105e-01 -7.670101244002580643e-03 1.052612215280532837e-01 7.555867731571197510e-02 1.313791796565055847e-02 -2.736960770562291145e-03 2.525592148303985596e-01 -9.088091552257537842e-03 3.754913508892059326e-01 -1.162141263484954834e-01 -2.150155901908874512e-01 -2.209122329950332642e-01 -2.890293896198272705e-01 2.299208343029022217e-01 -1.395118236541748047e-01 7.869711518287658691e-02 1.069136261940002441e-01 8.455369621515274048e-02 6.861341744661331177e-02 1.172734275460243225e-01 1.617136299610137939e-01 -2.907792627811431885e-01 -2.326368838548660278e-01 4.722724109888076782e-02 1.507929265499114990e-01 -1.700589507818222046e-01 -3.310113251209259033e-01 -2.358579039573669434e-01 -1.286871135234832764e-01 -3.858742490410804749e-02
1.794978529214859009e-01 -2.020635306835174561e-01 2.276072949171066284e-01 -8.693344146013259888e-02 9.181178174912929535e-03 -6.421443074941635132e-02 9.757436811923980713e-02 3.363677486777305603e-02 2.503975629806518555e-01 1.303895413875579834e-01 2.952651977539062500e-01 -8.026679605245590210e-02 -3.269664049148559570e-01 -1.779624968767166138e-01 -3.620407581329345703e-01 1.124675050377845764e-01 1.134922355413436890e-01 7.094481587409973145e-02 1.851932406425476074e-01 -9.198328107595443726e-02 -1.381381750106811523e-01 -1.695312857627868652e-01 2.570799589157104492e-01 1.562879607081413269e-02 -1.710507124662399292e-01 1.469872742891311646e-01 2.403133809566497803e-01 -2.477802783250808716e-01 -8.441904187202453613e-02 -1.474523991346359253e-01 -1.256356686353683472e-01 -8.725132793188095093e-02
3.575793206691741943e-01 -3.217970132827758789e-01 1.834921771660447121e-03 -2.093080058693885803e-02 4.749646410346031189e-02 -9.936161339282989502e-03 -3.820307180285453796e-02 -7.717782258987426758e-02 -9.839592128992080688e-02 -1.213478576391935349e-02 3.579275012016296387e-01 -1.944287270307540894e-01 2.201793156564235687e-02 -4.812242835760116577e-02 3.645997494459152222e-02 9.693173319101333618e-02 -6.628757715225219727e-02 -2.084493041038513184e-01 2.067326009273529053e-02 -2.235660254955291748e-01 6.136574968695640564e-02 9.456297382712364197e-03 4.259586706757545471e-02 -2.757010050117969513e-02 1.724669635295867920e-01 -3.412253558635711670e-01 4.427282810211181641e-01 -1.548311561346054077e-01 1.460800226777791977e-02 -1.097136586904525757e-01 1.299992948770523071e-01 2.628830671310424805e-01
3.007505238056182861e-01 -2.151680178940296173e-02 6.450382620096206665e-02 -3.579147532582283020e-02 3.860876336693763733e-02 -1.347260028123855591e-01 1.233770046383142471e-02 -2.526287734508514404e-02 -1.838174462318420410e-01 2.211618572473526001e-01 1.995554864406585693e-01 -6.975772231817245483e-02 -5.734094232320785522e-02 -8.622802793979644775e-02 -2.165695726871490479e-01 6.833448261022567749e-02 -1.725001484155654907e-01 -3.632846474647521973e-01 1.482315361499786377e-01 -2.857730984687805176e-01 -2.820161357522010803e-02 1.453770846128463745e-01 1.921941488981246948e-01 -6.042292225174605846e-04 2.942773513495922089e-02 -2.444106340408325195e-01 2.740875482559204102e-01 -1.840385794639587402e-01 5.475870147347450256e-02 4.459892213344573975e-02 4.412516653537750244e-01 -2.074055664706975222e-04
2.184113413095474243e-01 1.028626132756471634e-02 -3.156442567706108093e-02 -6.499818712472915649e-02 6.966613233089447021e-02 7.263191789388656616e-02 -4.965515136718750000e-01 -1.162005141377449036e-01 -9.498434141278266907e-03 -1.127908900380134583e-01 1.960243284702301025e-01 -1.030764728784561157e-01 -1.796512752771377563e-01 -5.133757367730140686e-04 -1.869967579841613770e-02 -1.956239528954029083e-02 -3.977608680725097656e-02 -1.891703009605407715e-01 1.795139908790588379e-01 -2.103205174207687378e-01 -5.756428092718124390e-02 1.651724427938461304e-01 3.579080700874328613e-01 -6.428961455821990967e-02 -1.873663254082202911e-02 -1.133270040154457092e-01 3.750647008419036865e-01 -2.230054885149002075e-02 1.742992848157882690e-01 -1.196256652474403381e-01 3.256454765796661377e-01 1.226901821792125702e-02
4.222829639911651611e-01 2.439519017934799194e-01 2.491569221019744873e-01 9.886140376329421997e-02 -8.225128985941410065e-03 3.409234061837196350e-02 3.574782609939575195e-02 6.048395484685897827e-02 8.493146300315856934e-02 2.936540842056274414e-01 2.792600393295288086e-01 -1.686890423297882080e-01 -5.380663648247718811e-02 3.389878571033477783e-02 2.915232256054878235e-02 9.719371795654296875e-02 -3.048681616783142090e-01 7.569569349288940430e-02 -1.341689378023147583e-01 2.366797812283039093e-02 2.731559276580810547e-01 2.585501596331596375e-02 1.640379875898361206e-01 -1.609074771404266357e-01 -5.974305421113967896e-02 -5.474847555160522461e-02 1.727434843778610229e-01 -1.418799906969070435e-01 -9.237363934516906738e-02 -2.412246465682983398e-01 -3.180261552333831787e-01 -1.411015540361404419e-02
2.409530729055404663e-01 1.048492267727851868e-01 1.529424041509628296e-01 -1.228351518511772156e-02 1.531104557216167450e-02 -1.224253624677658081e-01 -6.462167948484420776e-02 9.775143861770629883e-02 2.670806348323822021e-01 9.681858122348785400e-02 2.870556414127349854e-01 -2.091820836067199707e-01 2.525951340794563293e-02 -2.088485062122344971e-01 -8.192460238933563232e-02 -8.813968300819396973e-02 -1.275191009044647217e-01 -6.646290421485900879e-02 1.758149713277816772e-01 9.227682650089263916e-02 7.431987673044204712e-02 -1.642522364854812622e-01 3.492500185966491699e-01 2.109559178352355957e-01 2.511035799980163574e-01 7.321508228778839111e-02 -1.170806586742401123e-03 -3.269365131855010986e-01 8.232092112302780151e-02 -4.030590653419494629e-01 3.078584745526313782e-02 -9.101895242929458618e-02
-2.115928567945957184e-02 3.344834223389625549e-02 -1.615036278963088989e-01 -1.070061773061752319e-01 1.250370289199054241e-03 8.444523811340332031e-02 1.027104035019874573e-01 -1.430698931217193604e-01 5.155471339821815491e-02 2.358646392822265625e-01 3.565309345722198486e-01 -1.777326613664627075e-01 6.541556864976882935e-02 3.028242290019989014e-02 -1.297018863260746002e-02 1.006396785378456116e-01 -2.602450847625732422e-01 -3.296152055263519287e-01 1.010882481932640076e-01 -9.583480656147003174e-02 2.472460865974426270e-01 -2.794441767036914825e-03 3.027510941028594971e-01 1.716564595699310303e-01 -2.206696569919586182e-01 -3.514583036303520203e-02 3.646845221519470215e-01 -3.148113489151000977e-01 -6.198570877313613892e-02 7.405627518892288208e-02 1.098968610167503357e-01 -9.374467283487319946e-02
2.474736571311950684e-01 3.850264549255371094e-01 9.399154037237167358e-02 -2.067284882068634033e-01 1.065609753131866455e-01 -1.910256743431091309e-01 -1.697189211845397949e-01 2.241473086178302765e-02 1.968323998153209686e-02 1.919025927782058716e-01 2.807455360889434814e-01 -3.474394381046295166e-01 1.180691495537757874e-01 -3.514919430017471313e-02 -4.267913475632667542e-02 8.419818431138992310e-02 -6.850831210613250732e-02 -1.160749867558479309e-01 -1.638176888227462769e-01 -1.282273083925247192e-01 2.411233484745025635e-01 -1.775720119476318359e-01 2.936749756336212158e-01 -1.256548315286636353e-01 5.207411944866180420e-02 -9.979885071516036987e-02 -1.860480196774005890e-02 -7.661850750446319580e-02 1.334172785282135010e-01 -2.484212368726730347e-01 -1.575244814157485962e-01 -1.568037420511245728e-01
2.035463601350784302e-01 2.953453958034515381e-01 7.592286448925733566e-03 1.614471152424812317e-02 -4.430159181356430054e-02 -1.407260447740554810e-01 -6.997489929199218750e-02 -2.638596296310424805e-01 1.340874880552291870e-01 4.966464638710021973e-02 1.666404157876968384e-01 -2.807753980159759521e-01 2.206753753125667572e-02 -7.318040821701288223e-03 -6.584245711565017700e-02 3.475988507270812988e-01 -1.402537375688552856e-01 -2.925007939338684082e-01 9.041097760200500488e-02 1.183692142367362976e-01 1.585604250431060791e-01 -2.778920531272888184e-01 2.141031473875045776e-01 -6.195319816470146179e-03 2.186186611652374268e-01 -1.281677093356847763e-02 5.796675011515617371e-02 -1.636912077665328979e-01 -6.139791384339332581e-02 -3.529796600341796875e-01 -6.149926409125328064e-02 -1.899191290140151978e-01
-6.288256496191024780e-02 1.046219468116760254e-01 6.086546345613896847e-04 4.554317332804203033e-03 4.892218858003616333e-02 -1.251033842563629150e-01 -1.201009526848793030e-01 5.101076513528823853e-02 1.457553952932357788e-01 3.100843429565429688e-01 2.341769635677337646e-01 -4.495172202587127686e-01 4.968760535120964050e-02 1.842907220125198364e-01 -1.756480187177658081e-01 1.165352091193199158e-01 -1.108033508062362671e-01 -1.012362614274024963e-01 4.495093524456024170e-01 1.018104031682014465e-01 2.597768902778625488e-01 -8.144944161176681519e-02 3.206098685041069984e-03 -2.446273267269134521e-01 -7.366994768381118774e-02 -3.289932012557983398e-02 1.725738495588302612e-01 -1.147214919328689575e-01 1.746779680252075195e-01 -5.480789020657539368e-02 -1.591766476631164551e-01 1.327223926782608032e-01
-1.936528459191322327e-02 1.608897298574447632e-01 1.030848175287246704e-01 -2.067873775959014893e-01 -1.105260401964187622e-01 -2.326571643352508545e-01 -1.918250918388366699e-01 2.618453092873096466e-02 1.723013967275619507e-01 1.397107820957899094e-02 -9.341259300708770752e-02 -3.768328428268432617e-01 3.528740489855408669e-03 -7.806073874235153198e-02 -2.969041699543595314e-03 3.194294124841690063e-02 -2.654284238815307617e-01 -4.783034324645996094e-02 -2.714215219020843506e-02 2.002526074647903442e-01 3.113324642181396484e-01 -2.381574660539627075e-01 1.955620050430297852e-01 -2.523308396339416504e-01 -1.523506194353103638e-01 -1.572603546082973480e-02 4.042085707187652588e-01 -1.263378262519836426e-01 9.728565067052841187e-02 -7.298412919044494629e-02 7.830912619829177856e-02 -1.894988119602203369e-01
-8.271569013595581055e-02 1.973865777254104614e-01 2.126810401678085327e-01 7.739242166280746460e-02 -3.632513806223869324e-02 -3.014055639505386353e-02 -1.463224589824676514e-01 -1.932151317596435547e-01 -1.343619078397750854e-01 -9.589657932519912720e-02 7.042884826660156250e-02 -3.166633248329162598e-01 -9.754957258701324463e-02 -4.212353378534317017e-02 -3.928813934326171875e-01 -5.679965484887361526e-03 -1.778208166360855103e-01 6.663770973682403564e-02 -6.333385407924652100e-02 -4.310513287782669067e-02 2.073210328817367554e-01 -2.355702817440032959e-01 8.844231814146041870e-02 -1.851525716483592987e-02 -1.682795882225036621e-01 -3.088391423225402832e-01 1.948599666357040405e-01 -1.957677751779556274e-01 1.468517780303955078e-01 1.395555436611175537e-01 3.914702534675598145e-01 -3.137728199362754822e-02
-6.413350254297256470e-02 1.385089606046676636e-01 -1.181918606162071228e-01 4.019200801849365234e-02 1.167756170034408569e-01 -7.113339006900787354e-02 -1.479064971208572388e-01 -2.654206939041614532e-02 1.475758403539657593e-01 1.408037729561328888e-02 3.324728608131408691e-01 -5.077823996543884277e-01 2.013070732355117798e-01 2.117425948381423950e-01 -8.794803917407989502e-02 5.325724184513092041e-02 -1.429055780172348022e-01 -1.000717356801033020e-01 -6.188188120722770691e-02 -1.194566637277603149e-01 -2.063656598329544067e-02 -1.147724762558937073e-01 4.710338711738586426e-01 7.109118252992630005e-02 -3.211733326315879822e-02 -1.760311871767044067e-01 -3.223874419927597046e-02 -1.207383871078491211e-01 5.921192467212677002e-02 -2.751233875751495361e-01 -8.957648277282714844e-02 -9.814313799142837524e-02
-2.074893936514854431e-02 3.588655591011047363e-01 2.337062060832977295e-01 4.804346337914466858e-02 2.535709142684936523e-01 6.296535581350326538e-02 6.914702709764242172e-03 4.729527235031127930e-02 1.380842477083206177e-01 2.700096368789672852e-02 1.478268951177597046e-01 -4.605473279953002930e-01 -3.261429071426391602e-01 -5.810124427080154419e-02 -9.814836829900741577e-02 1.069254800677299500e-01 -2.181880325078964233e-01 -2.100570201873779297e-01 6.984196603298187256e-02 3.187599405646324158e-02 4.316827654838562012e-02 1.208106875419616699e-01 1.598153379745781422e-03 -2.951699495315551758e-01 -9.398242086172103882e-02 -2.106974720954895020e-01 -1.018608640879392624e-02 -3.705617971718311310e-03 2.450496405363082886e-01 -9.663740545511245728e-02 -5.932544171810150146e-02 1.768756806850433350e-01
2.530441582202911377e-01 9.393296390771865845e-02 1.245613023638725281e-01 1.844485662877559662e-02 6.974238157272338867e-02 -3.912167549133300781e-01 -6.881121546030044556e-02 -8.787003904581069946e-02 -2.428441774100065231e-03 7.905609160661697388e-02 1.142682805657386780e-01 -1.581405699253082275e-01 -1.980768591165542603e-01 -3.143683671951293945e-01 -2.798227034509181976e-02 2.472182363271713257e-01 -1.083734259009361267e-01 -2.070711702108383179e-01 1.411880403757095337e-01 5.056300759315490723e-02 -7.365223020315170288e-02 -2.361706197261810303e-01 1.515412330627441406e-01 -4.322052747011184692e-02 -2.791985571384429932e-01 -1.918207854032516479e-01 -2.504553794860839844e-01 -1.564620584249496460e-01 -9.646677970886230469e-02 -3.033956289291381836e-01 -6.517878174781799316e-02 -1.610255539417266846e-01
1.580829918384552002e-01 1.345158815383911133e-01 6.244973838329315186e-02 -1.626334637403488159e-01 -1.114256605505943298e-01 -4.484856724739074707e-01 -3.883803635835647583e-02 -1.291403770446777344e-01 1.082858666777610779e-01 1.735574938356876373e-02 3.283755481243133545e-01 -2.046485245227813721e-01 -1.706863790750503540e-01 -6.750364601612091064e-02 -2.551843225955963135e-01 -2.225466966629028320e-01 -9.836239740252494812e-03 -1.374268680810928345e-01 1.344567537307739258e-01 1.219049841165542603e-01 -1.093057170510292053e-01 -1.132263615727424622e-01 1.119730547070503235e-01 2.195638269186019897e-01 -3.965769708156585693e-02 -1.324380189180374146e-01 1.546664834022521973e-01 -1.788358688354492188e-01 -4.017323662992566824e-04 -3.129958212375640869e-01 -2.699920535087585449e-01 3.787451609969139099e-02
2.247769236564636230e-01 1.259440332651138306e-01 -1.262706071138381958e-01 -4.689561575651168823e-02 6.000357121229171753e-02 -2.188395857810974121e-01 -1.215141341090202332e-01 9.889255464076995850e-02 8.117224276065826416e-02 1.029839739203453064e-01 2.643272578716278076e-01 -1.199320778250694275e-01 -3.134102523326873779e-01 -2.888833880424499512e-01 -2.670397460460662842e-01 3.262745440006256104e-01 1.271815598011016846e-01 1.390771269798278809e-01 1.757333278656005859e-01 2.219421416521072388e-01 5.026335641741752625e-02 -6.266362220048904419e-02 1.236436963081359863e-01 -8.324634283781051636e-02 -2.243997007608413696e-01 -3.008910119533538818e-01 -1.606298983097076416e-01 -5.163653567433357239e-02 3.381253033876419067e-02 -7.630459964275360107e-02 1.272065639495849609e-01 -2.042206227779388428e-01
8.042664825916290283e-02 -2.062719613313674927e-01 2.117026001214981079e-01 1.897072978317737579e-02 5.628315731883049011e-02 -6.886946409940719604e-02 -2.745920419692993164e-01 1.335922349244356155e-02 -3.872873261570930481e-03 2.008048444986343384e-01 4.845085144042968750e-01 -3.944329218938946724e-04 -3.614104092121124268e-01 2.026850432157516479e-01 -2.004432678222656250e-01 1.889645308256149292e-01 1.614373773336410522e-01 -7.318820804357528687e-02 8.476704359054565430e-02 -1.428754813969135284e-02 -7.075626403093338013e-02 -2.603771351277828217e-02 8.419819921255111694e-02 -1.354164630174636841e-01 -1.134543046355247498e-01 2.418115735054016113e-02 -7.215307094156742096e-03 -4.034920632839202881e-01 1.985444873571395874e-01 4.390506446361541748e-02 -5.578321218490600586e-02 9.461550414562225342e-02
2.468009144067764282e-01 2.505015432834625244e-01 -1.126662734895944595e-02 9.255175292491912842e-02 2.211550921201705933e-01 -5.908792838454246521e-02 1.927128434181213379e-02 -1.556302160024642944e-01 5.800102651119232178e-02 -1.109981611371040344e-01 3.092942833900451660e-01 -1.633983552455902100e-01 1.209078822284936905e-02 2.322608605027198792e-02 -2.365058660507202148e-01 -9.649255126714706421e-02 -1.458793133497238159e-01 -1.039264649152755737e-01 1.116179078817367554e-01 2.268457598984241486e-02 3.360684216022491455e-01 2.737999148666858673e-02 2.162803262472152710e-01 -2.213290184736251831e-01 2.252323739230632782e-02 -2.857472300529479980e-01 -1.780454665422439575e-01 -6.847152858972549438e-02 2.044521421194076538e-01 -2.582446932792663574e-01 2.435151301324367523e-02 -3.233155608177185059e-01
2.494465261697769165e-01 3.108294606208801270e-01 3.702480792999267578e-01 -9.278669953346252441e-02 -2.008555531501770020e-01 -4.075610544532537460e-03 4.452488943934440613e-02 4.146954044699668884e-02 -1.428890228271484375e-01 2.286300808191299438e-01 4.255785942077636719e-01 8.487354964017868042e-02 -9.080490469932556152e-02 -1.034795343875885010e-01 -1.496286690235137939e-01 -6.235163658857345581e-02 1.108946129679679871e-01 -3.126628994941711426e-01 2.611817419528961182e-02 1.216076388955116272e-01 1.467996239662170410e-01 5.304994806647300720e-02 1.759233921766281128e-01 -1.588122695684432983e-01 -2.210423946380615234e-01 -1.436946690082550049e-01 7.263987511396408081e-02 -1.467892248183488846e-02 -5.364067479968070984e-02 -1.654887348413467407e-01 -1.213379353284835815e-01 -1.382727921009063721e-01
3.727441132068634033e-01 9.288464486598968506e-02 1.914439350366592407e-01 -9.905615448951721191e-02 -7.880206406116485596e-02 1.094004437327384949e-01 1.756473071873188019e-02 -2.852666974067687988e-01 -8.191883563995361328e-02 6.867883354425430298e-02 2.245034724473953247e-01 -7.096127420663833618e-02 -1.077507883310317993e-01 -1.042226478457450867e-01 -3.477106569334864616e-03 1.602120548486709595e-01 1.189126297831535339e-01 -3.363779187202453613e-01 -5.169502273201942444e-02 1.487918645143508911e-01 1.945714354515075684e-01 2.054146081209182739e-01 1.070153787732124329e-01 1.499058026820421219e-02 -2.477237880229949951e-01 -2.764063775539398193e-01 -2.591143734753131866e-02 -1.437540352344512939e-01 -1.482545584440231323e-01 -3.086281418800354004e-01 -5.720030516386032104e-02 -2.600988447666168213e-01
9.425311535596847534e-02 -2.625018171966075897e-02 1.118161603808403015e-01 5.955283995717763901e-03 -1.114587206393480301e-02 -9.239945560693740845e-02 -5.388025045394897461e-01 3.240375593304634094e-02 1.692766509950160980e-02 1.107220351696014404e-01 -4.091617465019226074e-02 -2.333024293184280396e-01 -1.666485816240310669e-01 -1.971645466983318329e-02 -4.009758532047271729e-01 -1.624688655138015747e-01 -2.243332415819168091e-01 -1.130493208765983582e-01 4.296674206852912903e-02 -1.769912429153919220e-02 1.603856831789016724e-01 -1.654683649539947510e-01 -5.109015386551618576e-03 -1.377527266740798950e-01 -1.214578747749328613e-01 -1.081089824438095093e-01 3.054817579686641693e-02 -2.800131440162658691e-01 -2.113178074359893799e-01 -2.620060183107852936e-02 2.125170677900314331e-01 2.454082667827606201e-01
2.235880345106124878e-01 5.974872782826423645e-02 -1.236319988965988159e-01 -8.045899122953414917e-02 -2.548822760581970215e-01 -2.082719802856445312e-01 -2.117673009634017944e-01 -1.251712739467620850e-01 -4.093846678733825684e-02 -7.728530466556549072e-02 1.881911456584930420e-01 -2.240040004253387451e-01 -7.665739208459854126e-02 2.314989268779754639e-01 9.312987327575683594e-02 -7.515603303909301758e-02 -2.610213123261928558e-03 -9.936720132827758789e-02 1.276303827762603760e-01 1.996073573827743530e-01 2.168767601251602173e-01 -9.613250941038131714e-02 1.040127575397491455e-01 -4.213136807084083557e-02 -7.396215200424194336e-02 -1.742217987775802612e-01 8.162119239568710327e-02 -2.483379244804382324e-01 1.845640130341053009e-02 -3.456176817417144775e-01 4.380634725093841553e-01 -1.950869858264923096e-01
3.217579722404479980e-01 2.263091802597045898e-01 4.356572031974792480e-02 -1.049632653594017029e-01 3.544564917683601379e-02 -3.289007814601063728e-03 -1.214272081851959229e-01 1.260940134525299072e-01 2.269109487533569336e-01 7.449440658092498779e-02 2.371897399425506592e-01 -1.029135957360267639e-01 -3.512706160545349121e-01 -1.515412628650665283e-01 2.884813584387302399e-03 -4.535776376724243164e-02 -2.780539095401763916e-01 -3.512507304549217224e-02 3.956009075045585632e-02 2.362388931214809418e-02 3.353633284568786621e-01 -5.032419040799140930e-02 5.768648348748683929e-03 -1.989762932062149048e-01 -1.592622697353363037e-01 -2.083277106285095215e-01 3.318636417388916016e-01 -3.389448672533035278e-02 2.776871621608734131e-01 -1.275798380374908447e-01 -1.207525059580802917e-01 6.933666765689849854e-02
5.141646862030029297e-01 1.584366559982299805e-01 2.805373668670654297e-01 -2.885956130921840668e-02 4.212631285190582275e-02 -1.990266293287277222e-01 1.312302500009536743e-01 -1.780130527913570404e-02 1.600152027094736695e-04 9.802575409412384033e-02 4.129094481468200684e-01 5.149577185511589050e-02 1.433342881500720978e-02 1.474116891622543335e-01 -9.264066070318222046e-02 1.427155733108520508e-02 6.886156648397445679e-02 2.199312150478363037e-01 1.045720279216766357e-01 1.958727538585662842e-01 -7.261216640472412109e-02 -2.058092355728149414e-01 1.149690449237823486e-01 1.674653775990009308e-02 -1.353270113468170166e-01 -3.373100757598876953e-01 -1.243865396827459335e-02 -1.967885792255401611e-01 -9.836384560912847519e-04 -2.018650993704795837e-02 -1.430541872978210449e-01 -5.666491761803627014e-02
2.893394827842712402e-01 -1.869610548019409180e-01 9.035685658454895020e-02 6.235276162624359131e-02 2.525468170642852783e-02 -4.958583042025566101e-02 -6.395506858825683594e-02 -7.966838777065277100e-02 1.172831952571868896e-01 3.720612525939941406e-01 8.824472129344940186e-02 -1.581764519214630127e-01 -1.674349047243595123e-02 -1.020688861608505249e-01 -2.994568943977355957e-01 -4.292199853807687759e-03 7.928223907947540283e-02 6.471410393714904785e-02 6.618680804967880249e-02 -1.761057227849960327e-01 4.014698266983032227e-01 7.451436948031187057e-03 1.544008105993270874e-01 -2.759217619895935059e-01 7.265833765268325806e-02 -1.662358045578002930e-01 -2.409310266375541687e-02 -9.492331743240356445e-02 -7.018131017684936523e-02 -3.610069751739501953e-01 4.716879501938819885e-02 -2.886256873607635498e-01
3.673232793807983398e-01 2.039243578910827637e-01 1.208814233541488647e-02 1.075095608830451965e-01 4.121789336204528809e-02 -6.014329940080642700e-02 -1.525097489356994629e-01 -1.821808516979217529e-02 2.526957392692565918e-01 2.416575998067855835e-01 3.088225722312927246e-01 -2.038287818431854248e-01 2.772092446684837341e-02 -3.558330982923507690e-02 -2.092321217060089111e-01 -1.771138310432434082e-01 -1.366314888000488281e-01 -1.134125050157308578e-02 1.627686917781829834e-01 1.578158140182495117e-01 7.304440438747406006e-02 -9.361119568347930908e-02 1.298222392797470093e-01 2.260315269231796265e-01 2.574923634529113770e-01 -2.983163297176361084e-01 6.826498359441757202e-02 -2.599071562290191650e-01 -1.600519567728042603e-01 -1.412412077188491821e-01 -1.319539994001388550e-01 -6.164671480655670166e-02
7.441879808902740479e-02 1.034980416297912598e-01 7.824583351612091064e-02 3.943781182169914246e-02 1.198037788271903992e-01 -1.035080291330814362e-02 -2.593498229980468750e-01 1.149772033095359802e-01 3.438820242881774902e-01 8.298390358686447144e-02 1.192205548286437988e-01 -2.190973013639450073e-01 -3.982834517955780029e-01 1.754088848829269409e-01 -8.251050859689712524e-02 -1.964541077613830566e-01 -8.402170613408088684e-03 -2.808408141136169434e-01 -7.319740206003189087e-02 -2.095339447259902954e-02 2.264073342084884644e-01 2.091052196919918060e-02 -5.261402204632759094e-02 8.798915892839431763e-02 -5.542841181159019470e-02 -2.569683194160461426e-01 2.764514386653900146e-01 -1.904822587966918945e-01 6.094514578580856323e-02 -6.230734661221504211e-02 7.711429893970489502e-02 3.415659666061401367e-01
9.561125934123992920e-02 1.909704357385635376e-01 -6.755285710096359253e-02 9.411697834730148315e-02 -5.846855044364929199e-02 -1.550864987075328827e-02 -7.440233975648880005e-02 2.891516089439392090e-01 -7.424990832805633545e-02 -4.906803369522094727e-02 2.222780734300613403e-01 -1.492354273796081543e-01 -2.848520278930664062e-01 -4.830463603138923645e-02 -1.247647404670715332e-01 9.038151055574417114e-02 -1.488674525171518326e-02 -1.866179704666137695e-01 1.660627871751785278e-01 1.166485771536827087e-01 2.888309359550476074e-01 -2.863816022872924805e-01 1.886940896511077881e-01 1.555702835321426392e-01 1.661356985569000244e-01 -8.645488321781158447e-02 1.490779072046279907e-01 -1.514713764190673828e-01 -3.779018670320510864e-02 -5.198811888694763184e-01 -8.904526382684707642e-02 1.251411042176187038e-03
7.399314641952514648e-02 1.842524558305740356e-01 3.790991380810737610e-02 1.474963426589965820e-01 -7.908836007118225098e-03 -9.952980279922485352e-02 8.215770870447158813e-02 -2.997732758522033691e-01 8.210442215204238892e-02 -2.265240252017974854e-01 1.794630289077758789e-01 -1.324575841426849365e-01 -8.074193261563777924e-03 -1.146811172366142273e-01 -2.181870788335800171e-01 -6.683373451232910156e-02 -1.910630166530609131e-01 -2.750740051269531250e-01 2.388522475957870483e-01 -1.561066061258316040e-01 2.546528577804565430e-01 -1.297551691532135010e-01 2.750981450080871582e-01 -9.859172627329826355e-03 -1.461173743009567261e-01 -1.695112586021423340e-01 -1.389254331588745117e-01 -1.136716380715370178e-01 2.886559069156646729e-01 -2.190495878458023071e-01 -4.606963321566581726e-02 -3.015315234661102295e-01
1.541851013898849487e-01 6.174672767519950867e-02 5.123935267329216003e-02 -1.234969198703765869e-01 -3.019393049180507660e-02 5.324641987681388855e-02 -2.011283636093139648e-01 1.554067805409431458e-02 2.366217970848083496e-01 2.377771884202957153e-01 2.606370449066162109e-01 -1.981672346591949463e-01 8.704698830842971802e-02 1.865840703248977661e-01 -6.181145086884498596e-03 6.248701736330986023e-02 -8.463654667139053345e-03 2.919821813702583313e-02 -3.514190018177032471e-01 5.507946480065584183e-04 4.827448353171348572e-02 3.584905713796615601e-02 1.021982878446578979e-01 -2.652115821838378906e-01 -1.609152853488922119e-01 -1.782869845628738403e-01 2.217902243137359619e-01 -4.826802611351013184e-01 4.115979745984077454e-02 -5.402628332376480103e-02 2.153636515140533447e-01 2.106427401304244995e-01
-1.573378592729568481e-02 1.895946860313415527e-01 1.098862215876579285e-01 -2.032187581062316895e-01 -1.322073303163051605e-02 5.693262908607721329e-03 -5.950734019279479980e-02 1.765854507684707642e-01 1.122112274169921875e-01 -3.200015053153038025e-02 2.600936889648437500e-01 -1.125225350260734558e-01 -1.537350416183471680e-01 -8.383626490831375122e-02 -3.763341903686523438e-01 2.182850390672683716e-01 7.735485560260713100e-04 -2.254148572683334351e-01 2.705197036266326904e-01 6.632681936025619507e-02 1.285637021064758301e-01 1.105453611671691760e-05 2.789973318576812744e-01 3.492867648601531982e-01 2.509756684303283691e-01 -1.512863337993621826e-01 1.244863495230674744e-02 -2.290753573179244995e-01 -9.426247328519821167e-02 -2.603035569190979004e-01 3.243158012628555298e-02 2.597270347177982330e-02
2.372054755687713623e-01 7.174533605575561523e-02 1.988240182399749756e-01 3.764437139034271240e-02 -9.218570590019226074e-02 -3.225985765457153320e-01 -5.181798338890075684e-02 2.865235805511474609e-01 -3.984296023845672607e-01 -3.357360884547233582e-02 2.158071100711822510e-02 -1.226217076182365417e-01 1.453764438629150391e-01 -1.062522232532501221e-01 -2.852707505226135254e-01 -5.042024701833724976e-02 -2.220272421836853027e-01 -5.829105153679847717e-02 1.875822693109512329e-01 1.859492659568786621e-01 -8.068300783634185791e-02 -1.030026748776435852e-01 2.423655837774276733e-01 5.185192823410034180e-02 -1.642497479915618896e-01 -3.054263889789581299e-01 1.115496456623077393e-01 -2.455971837043762207e-01 8.598426729440689087e-02 -5.513975396752357483e-02 1.354985497891902924e-02 6.260634213685989380e-02
2.118543386459350586e-01 -8.045303821563720703e-02 5.638024583458900452e-02 -1.648468971252441406e-01 8.614521473646163940e-02 1.071206703782081604e-01 -1.525465250015258789e-01 -1.525939702987670898e-01 2.181370109319686890e-01 1.812155544757843018e-01 1.210199818015098572e-01 -2.799523472785949707e-01 2.409294694662094116e-01 4.062271490693092346e-02 -6.932661682367324829e-02 7.554946094751358032e-02 -7.323160022497177124e-02 1.276617497205734253e-02 -1.960309296846389771e-01 -1.849921047687530518e-01 7.304226607084274292e-02 -1.565776169300079346e-01 2.827293872833251953e-01 -7.211392372846603394e-02 -2.221465706825256348e-01 -2.142633348703384399e-01 2.518123984336853027e-01 -4.502852857112884521e-01 1.783946305513381958e-01 -2.778479363769292831e-03 1.099500805139541626e-01 1.033323854207992554e-01
6.641647219657897949e-02 4.083577170968055725e-02 4.467452168464660645e-01 2.368384040892124176e-02 4.798285663127899170e-02 -2.349134236574172974e-01 4.861688613891601562e-02 -6.815998256206512451e-02 1.729962676763534546e-01 7.158668339252471924e-02 8.644399791955947876e-02 -1.635458469390869141e-01 -3.471547961235046387e-01 2.796526253223419189e-01 -2.146401852369308472e-01 -4.163425043225288391e-02 -2.203025110065937042e-02 7.605089992284774780e-02 -1.019233018159866333e-01 -1.105294376611709595e-01 9.816135466098785400e-02 5.638637021183967590e-02 3.933916687965393066e-01 -2.485720440745353699e-03 -2.049862444400787354e-01 -1.926009505987167358e-01 1.398906856775283813e-01 -1.530425399541854858e-01 -2.418404817581176758e-01 5.025135818868875504e-03 1.526833176612854004e-01 -1.144666597247123718e-01
7.895761728286743164e-02 -3.390645608305931091e-02 2.135684490203857422e-01 2.110128104686737061e-01 -1.116011887788772583e-01 -2.729853689670562744e-01 2.039415091276168823e-01 1.899315416812896729e-01 -8.150732517242431641e-02 1.850430965423583984e-01 1.518370062112808228e-01 -4.102061390876770020e-01 -1.884150691330432892e-02 -6.047857180237770081e-02 -1.613431274890899658e-01 -2.062637060880661011e-01 2.175463741878047585e-04 -1.531107276678085327e-01 3.107339143753051758e-02 4.227467253804206848e-02 1.096752807497978210e-01 1.061183437705039978e-01 -9.028504043817520142e-02 -7.101153582334518433e-02 -3.223767504096031189e-02 -9.454073756933212280e-02 3.023121654987335205e-01 -3.519180119037628174e-01 1.676804423332214355e-01 -3.211202025413513184e-01 9.761040657758712769e-02 -6.618943065404891968e-02
9.329587966203689575e-02 -5.246753990650177002e-02 8.350882679224014282e-02 -5.706425011157989502e-02 1.386153604835271835e-02 2.489300668239593506e-01 -5.969415232539176941e-02 2.272180914878845215e-01 7.325851917266845703e-02 1.234595179557800293e-01 4.590123295783996582e-01 -5.367624573409557343e-03 -1.922505907714366913e-02 -1.626919507980346680e-01 -6.799535453319549561e-02 1.001054421067237854e-01 1.324146334081888199e-02 -2.582110762596130371e-01 1.110891625285148621e-01 1.631336063146591187e-01 5.710730329155921936e-03 -2.054033279418945312e-01 3.425679206848144531e-01 1.600968837738037109e-02 -1.729651987552642822e-01 -3.661166727542877197e-01 -3.465287014842033386e-02 -1.616250872611999512e-01 -2.033383250236511230e-01 -1.830911487340927124e-01 1.743234694004058838e-01 -1.611734181642532349e-01
2.281550914049148560e-01 -1.287594288587570190e-01 1.088153645396232605e-01 -5.752656236290931702e-02 2.586586773395538330e-01 1.822069287300109863e-01 -2.311309576034545898e-01 2.664017379283905029e-01 -1.491500250995159149e-02 -1.251888126134872437e-01 1.428128778934478760e-01 -1.923941224813461304e-01 -1.431961655616760254e-01 3.556419909000396729e-02 -1.741863489151000977e-01 -7.118336856365203857e-02 4.842745140194892883e-03 -1.933426856994628906e-01 -3.740895539522171021e-02 9.772926568984985352e-02 -1.219819579273462296e-02 -3.927003741264343262e-01 9.819574654102325439e-02 -1.122696995735168457e-01 -1.468699425458908081e-01 2.140227891504764557e-02 4.829616546630859375e-01 -5.000304058194160461e-02 1.932692676782608032e-01 -1.260682791471481323e-01 -1.075026467442512512e-01 -1.169992238283157349e-01
1.009957864880561829e-01 2.565626055002212524e-02 3.151060938835144043e-01 1.125368475914001465e-01 5.775899812579154968e-02 -9.026857092976570129e-03 -9.097909182310104370e-02 -1.446303278207778931e-01 -1.111405249685049057e-02 -2.576857618987560272e-02 -1.542199403047561646e-02 -7.334060966968536377e-02 -2.182170450687408447e-01 1.103819981217384338e-01 -3.335334062576293945e-01 2.074497342109680176e-01 -2.426609843969345093e-01 1.446301210671663284e-02 -2.441315203905105591e-01 -1.704480685293674469e-02 2.872289121150970459e-01 -1.942384988069534302e-01 6.849823147058486938e-02 -6.870933808386325836e-03 -1.015560403466224670e-01 -3.463127315044403076e-01 5.440838634967803955e-02 -2.555610835552215576e-01 7.907079905271530151e-02 -7.136011868715286255e-02 4.081705808639526367e-01 -6.055951118469238281e-02
1.296288222074508667e-01 1.020525619387626648e-01 -1.215923652052879333e-01 -7.204572856426239014e-02 -3.833061754703521729e-01 1.237211748957633972e-01 -4.170633107423782349e-02 -1.689910143613815308e-01 -4.236727952957153320e-02 1.958270221948623657e-01 3.839952647686004639e-01 -2.581492960453033447e-01 -3.895533084869384766e-02 5.925703421235084534e-02 -1.330415159463882446e-02 -1.132045611739158630e-01 5.984743312001228333e-02 -3.444792926311492920e-01 1.470713317394256592e-01 9.419560432434082031e-02 3.060906827449798584e-01 1.625954955816268921e-01 2.014401704072952271e-01 -2.841795980930328369e-02 -1.519397348165512085e-01 -9.877385199069976807e-02 -1.458689719438552856e-01 -1.307407915592193604e-01 -8.401250094175338745e-02 -2.603171765804290771e-01 8.614097535610198975e-02 -1.424758583307266235e-01
2.389368116855621338e-01 5.460478365421295166e-02 4.431474208831787109e-02 -3.052172958850860596e-01 -2.091228589415550232e-02 1.444366723299026489e-01 1.391346845775842667e-02 -2.171253710985183716e-01 1.394523084163665771e-01 9.298083186149597168e-02 3.409854769706726074e-01 -1.503278017044067383e-01 1.010887697339057922e-01 6.515508983284235001e-03 -1.419228762388229370e-01 -7.878492027521133423e-02 -7.624363899230957031e-02 -1.566163301467895508e-01 -8.093066513538360596e-02 -3.339358046650886536e-02 6.238996982574462891e-02 -1.220730766654014587e-01 1.630359441041946411e-01 -1.112039759755134583e-01 -7.945308089256286621e-02 -1.579121947288513184e-01 3.262161016464233398e-01 -3.096286654472351074e-01 2.617341578006744385e-01 1.936713457107543945e-01 3.091162145137786865e-01 -2.043209075927734375e-01
2.943097651004791260e-01 -7.765146344900131226e-02 -7.948828488588333130e-02 -7.324508577585220337e-02 4.131910949945449829e-02 6.858108937740325928e-02 -5.119525641202926636e-02 7.935776561498641968e-02 1.755871251225471497e-02 3.493046164512634277e-01 1.513860225677490234e-01 -7.642858475446701050e-02 -9.058663249015808105e-02 -2.619777023792266846e-01 -1.125105246901512146e-01 1.383104827255010605e-03 -1.124302744865417480e-01 -1.280249655246734619e-01 1.765398532152175903e-01 -1.091840937733650208e-01 4.978288114070892334e-01 1.141936704516410828e-01 1.086006984114646912e-01 -1.007337402552366257e-02 -8.640785515308380127e-02 -9.831835329532623291e-02 -1.564926803112030029e-01 -1.631197780370712280e-01 2.744891047477722168e-01 -3.226692676544189453e-01 5.220947787165641785e-02 -2.108448296785354614e-01
-3.122080583125352859e-03 1.281875185668468475e-02 1.009418144822120667e-01 2.857178151607513428e-01 2.020294368267059326e-01 -1.675519645214080811e-01 7.587399799376726151e-03 1.538429409265518188e-01 -1.194912642240524292e-01 6.214840337634086609e-02 3.176604807376861572e-01 -1.591378450393676758e-01 6.904908269643783569e-02 2.714514546096324921e-02 -1.879874914884567261e-01 -2.587612532079219818e-02 -1.884611397981643677e-01 -7.582774013280868530e-02 1.419041603803634644e-01 -1.733497530221939087e-01 -8.587867021560668945e-02 -3.666731715202331543e-02 1.638702005147933960e-01 -8.688588440418243408e-02 2.036410421133041382e-01 -2.975042164325714111e-01 3.623051345348358154e-01 -3.278655707836151123e-01 3.418834134936332703e-02 -1.679767817258834839e-01 3.057250082492828369e-01 -5.771795660257339478e-02
2.360232919454574585e-01 2.394562065601348877e-01 -2.912892587482929230e-02 2.865023314952850342e-01 -1.797961592674255371e-01 1.212549209594726562e-01 1.775378435850143433e-01 -1.361190527677536011e-01 6.414306163787841797e-02 -1.103145331144332886e-01 1.803905069828033447e-01 -9.555403143167495728e-02 -1.897323727607727051e-01 -1.301190108060836792e-01 -3.228802978992462158e-01 2.907089591026306152e-01 -1.598950028419494629e-01 -2.885756492614746094e-01 8.308302611112594604e-02 8.942977339029312134e-02 1.956343054771423340e-01 2.134961336851119995e-01 2.059131711721420288e-01 -2.539736628532409668e-01 -3.508536145091056824e-02 -5.209092982113361359e-03 3.093335404992103577e-02 1.093419343233108521e-01 1.453045308589935303e-01 -1.379797756671905518e-01 1.584937274456024170e-01 -1.155628561973571777e-01
1.961295604705810547e-01 1.242866590619087219e-01 9.405595064163208008e-02 -4.044025763869285583e-02 1.179071981459856033e-02 -1.368541121482849121e-01 6.192022003233432770e-03 -2.422069460153579712e-01 1.819885969161987305e-01 1.175730377435684204e-01 2.821137309074401855e-01 -3.141792714595794678e-01 7.519605010747909546e-02 -1.360071599483489990e-01 -9.353483468294143677e-02 2.831607758998870850e-01 -2.715168520808219910e-02 -2.159179002046585083e-01 9.217877686023712158e-02 5.417115986347198486e-02 1.404475271701812744e-01 -3.036600649356842041e-01 3.580278456211090088e-01 -1.019920222461223602e-02 2.623434066772460938e-01 6.315778940916061401e-03 -5.221082270145416260e-02 -1.741923391819000244e-01 -3.332655504345893860e-02 -2.991681694984436035e-01 1.451021432876586914e-01 -8.426433056592941284e-02
2.531648278236389160e-01 2.233517765998840332e-01 3.394693434238433838e-01 1.544265300035476685e-01 1.034919470548629761e-01 -2.623507380485534668e-01 -8.492901921272277832e-02 -1.313471645116806030e-01 -2.387809194624423981e-02 1.017448604106903076e-01 1.303132176399230957e-01 1.149630639702081680e-02 2.843997627496719360e-02 7.416009157896041870e-02 -3.758655395358800888e-03 -9.960248321294784546e-02 -1.147054508328437805e-01 -4.279973208904266357e-01 1.577226221561431885e-01 1.289966106414794922e-01 1.156173050403594971e-01 -2.378933429718017578e-01 1.741138100624084473e-01 1.292538344860076904e-01 -2.970597706735134125e-02 5.505408346652984619e-02 2.865817546844482422e-01 -1.617661863565444946e-01 7.680464535951614380e-02 2.354001626372337341e-02 3.359102606773376465e-01 1.109683886170387268e-01
9.312958270311355591e-02 1.096995994448661804e-01 9.868614375591278076e-02 -3.064696677029132843e-02 -1.711750477552413940e-01 1.616484858095645905e-02 -2.130577415227890015e-01 -4.446354508399963379e-02 1.748169213533401489e-01 -1.097496077418327332e-01 8.226759731769561768e-02 -2.947075366973876953e-01 2.780599892139434814e-01 8.624915033578872681e-02 -2.362328171730041504e-01 2.418428957462310791e-01 -6.964457035064697266e-02 -1.835163831710815430e-01 8.417387306690216064e-02 -2.684734761714935303e-01 8.398437500000000000e-02 -1.411234885454177856e-01 7.806769013404846191e-02 1.904087327420711517e-02 -1.719354242086410522e-01 -1.354490965604782104e-01 3.013041317462921143e-01 -3.568886518478393555e-01 2.356846034526824951e-01 -8.798389881849288940e-02 1.108989566564559937e-01 2.522663772106170654e-01
1.841536015272140503e-01 1.696881055831909180e-01 7.571234554052352905e-02 -3.641474992036819458e-02 6.550096720457077026e-02 -3.394234180450439453e-02 -9.530702233314514160e-02 2.473894357681274414e-01 3.513169586658477783e-01 1.852587237954139709e-02 2.009077966213226318e-01 -7.770644873380661011e-02 -1.698606610298156738e-01 -7.787597179412841797e-02 -3.943181037902832031e-02 -1.513434690423309803e-03 -1.364527344703674316e-01 4.939650371670722961e-02 -1.313052326440811157e-01 1.547961216419935226e-02 2.392846941947937012e-01 1.201557740569114685e-01 2.041186839342117310e-01 -8.729420602321624756e-02 -3.533537387847900391e-01 -2.176657766103744507e-01 3.572430908679962158e-01 4.782573785632848740e-03 2.926322221755981445e-01 -2.117328345775604248e-01 -2.040005177259445190e-01 1.279897689819335938e-01
2.350927330553531647e-02 -9.971023350954055786e-02 7.193076610565185547e-02 2.388620525598526001e-01 8.108014613389968872e-02 1.084114052355289459e-02 -1.042913347482681274e-01 -1.852189563214778900e-02 -5.108104273676872253e-02 6.512232869863510132e-02 1.702963858842849731e-01 -2.734389305114746094e-01 4.662457853555679321e-02 -7.418024539947509766e-02 -2.162933200597763062e-01 -1.759253889322280884e-01 -2.163383811712265015e-01 6.423489749431610107e-02 1.193915084004402161e-01 -2.356025129556655884e-01 -1.497152261435985565e-02 6.751504540443420410e-02 2.089490443468093872e-01 6.940396968275308609e-03 1.610399931669235229e-01 -2.129119038581848145e-01 4.602674543857574463e-01 -4.075514972209930420e-01 -1.217881068587303162e-01 -1.752010136842727661e-01 1.849444657564163208e-01 -1.233383268117904663e-01
2.827402353286743164e-01 7.475882768630981445e-02 1.079135611653327942e-01 -1.144756749272346497e-01 -1.832923740148544312e-01 -7.608603686094284058e-02 -4.258799552917480469e-02 8.807434141635894775e-02 -1.717322766780853271e-01 -1.420485526323318481e-01 -7.563633471727371216e-02 -8.625002577900886536e-03 -8.661796152591705322e-02 -4.118826985359191895e-02 -3.238258659839630127e-01 -3.138290643692016602e-01 -1.793812513351440430e-01 -3.417490422725677490e-01 -9.893289208412170410e-02 -9.841789305210113525e-02 1.790898293256759644e-01 2.516015432775020599e-02 3.522205948829650879e-01 -2.564341723918914795e-01 -9.312646090984344482e-02 -1.787139326333999634e-01 -5.300173163414001465e-02 -2.520585060119628906e-01 -5.250683985650539398e-03 -1.829539537429809570e-01 1.179286837577819824e-02 2.029445171356201172e-01
1.445423364639282227e-01 1.824817620217800140e-02 1.166463419795036316e-01 -4.860127344727516174e-03 7.863986492156982422e-02 2.894800007343292236e-01 1.452308595180511475e-01 1.240535676479339600e-01 4.504502564668655396e-02 3.236576616764068604e-01 2.287608385086059570e-01 4.110009595751762390e-02 -8.320254832506179810e-02 1.335229426622390747e-01 -4.710282385349273682e-01 1.018925607204437256e-01 -2.856917977333068848e-01 -1.964153945446014404e-01 1.577387563884258270e-02 -1.464559882879257202e-01 2.766225636005401611e-01 -2.189861536026000977e-01 1.798429638147354126e-01 3.512038663029670715e-02 -4.242886602878570557e-02 1.351372897624969482e-02 2.076696753501892090e-01 7.097838073968887329e-02 -1.438993960618972778e-01 -1.837719678878784180e-01 5.166674777865409851e-02 1.167499944567680359e-01
5.191845819354057312e-02 -3.023724630475044250e-02 9.580355882644653320e-02 -2.344636246562004089e-02 -3.228013589978218079e-02 7.686235010623931885e-03 4.944587871432304382e-02 2.318815439939498901e-01 1.194231733679771423e-01 -2.149359285831451416e-01 4.987550154328346252e-02 -1.345082819461822510e-01 -3.095601201057434082e-01 2.355622947216033936e-01 -2.356131225824356079e-01 -9.747266769409179688e-03 -9.254591539502143860e-03 -1.148278042674064636e-01 2.466904558241367340e-02 5.545565113425254822e-02 2.122199088335037231e-01 -3.798201382160186768e-01 1.961393952369689941e-01 2.094813436269760132e-01 -2.532130479812622070e-01 -9.035424143075942993e-02 7.488895952701568604e-02 -4.745634198188781738e-01 -1.001303866505622864e-01 -8.177522569894790649e-02 -1.779875308275222778e-01 -3.579252213239669800e-02
2.698808610439300537e-01 1.545861959457397461e-01 6.534881889820098877e-02 5.899880826473236084e-02 -4.032859206199645996e-02 -1.627979278564453125e-01 8.498073555529117584e-03 -1.803770959377288818e-01 1.944984868168830872e-02 1.580200940370559692e-01 2.276963591575622559e-01 -3.692267537117004395e-01 1.312956213951110840e-01 -1.213242486119270325e-01 -1.197340041399002075e-01 4.549643099308013916e-01 8.517109788954257965e-03 -2.170115560293197632e-01 4.814774170517921448e-02 -4.153115674853324890e-02 2.819594442844390869e-01 -8.559494465589523315e-02 2.431489527225494385e-01 8.027280122041702271e-02 4.475482553243637085e-02 -1.063412800431251526e-01 -4.355547204613685608e-02 -1.321679204702377319e-01 -1.229938045144081116e-01 -2.513788938522338867e-01 -3.311033546924591064e-02 -2.286358773708343506e-01
2.697976231575012207e-01 3.107630647718906403e-02 -7.973589748144149780e-02 3.338751196861267090e-02 1.157835721969604492e-01 -3.566936030983924866e-02 -2.177507430315017700e-01 -5.104698613286018372e-02 -1.386065483093261719e-01 -1.171317510306835175e-02 1.398778408765792847e-01 -5.318057537078857422e-02 -1.934312134981155396e-01 7.252190262079238892e-02 -2.934846580028533936e-01 5.053346976637840271e-03 -4.202020168304443359e-02 -4.282808303833007812e-01 -3.092625141143798828e-01 2.383610792458057404e-02 -2.365608662366867065e-01 -1.054087504744529724e-01 9.319606423377990723e-02 -8.892955631017684937e-02 -2.255786359310150146e-01 -7.948725670576095581e-02 2.989275455474853516e-01 2.062289044260978699e-02 -8.336538076400756836e-02 -1.702242195606231689e-01 3.170212507247924805e-01 -1.871142089366912842e-01
2.266630679368972778e-01 1.486257612705230713e-01 7.286983728408813477e-02 2.802378125488758087e-02 -3.126786947250366211e-01 -7.210360467433929443e-02 -1.293687373399734497e-01 -1.404203288257122040e-02 1.346379965543746948e-01 -1.302303653210401535e-02 3.251539468765258789e-01 -2.526904642581939697e-02 -2.740510925650596619e-02 -1.426066607236862183e-01 -2.229020148515701294e-01 1.806035172194242477e-03 1.984741836786270142e-01 -1.160715445876121521e-01 1.435232069343328476e-02 -4.046374186873435974e-02 2.347183823585510254e-01 -1.861614584922790527e-01 2.846495509147644043e-01 3.881079703569412231e-02 -1.929289549589157104e-01 -1.766199022531509399e-01 1.547865942120552063e-02 -9.313692152500152588e-02 -1.798747107386589050e-02 -3.360353112220764160e-01 -4.148036986589431763e-02 -4.310676157474517822e-01
7.170763611793518066e-02 -8.299870789051055908e-02 1.737390905618667603e-01 9.095767140388488770e-02 8.653211593627929688e-02 -5.417601764202117920e-02 -2.305122017860412598e-01 -1.176238358020782471e-01 3.828415274620056152e-02 4.644716084003448486e-01 2.163084000349044800e-01 -3.878143727779388428e-01 -6.588947027921676636e-02 2.313508391380310059e-01 -8.333216607570648193e-02 1.197691932320594788e-01 -7.975270599126815796e-02 4.838069155812263489e-02 3.277873694896697998e-01 1.461479254066944122e-02 -5.795016884803771973e-02 6.698930263519287109e-02 1.760933399200439453e-01 1.152432858943939209e-01 -9.295228868722915649e-02 -2.507249712944030762e-01 1.068527624011039734e-01 -1.979043483734130859e-01 8.951482176780700684e-02 -2.115451917052268982e-02 -2.820091545581817627e-01 1.695154001936316490e-03
2.474041283130645752e-01 -9.715254418551921844e-03 7.183373719453811646e-02 -2.772667407989501953e-01 1.076945737004280090e-01 -1.955084651708602905e-01 -1.741245985031127930e-01 5.542254820466041565e-02 5.823085829615592957e-02 -2.407826781272888184e-01 5.838167294859886169e-02 -1.557867508381605148e-02 9.713743627071380615e-02 1.939712837338447571e-02 -3.176714181900024414e-01 9.152057766914367676e-02 1.484736427664756775e-02 -3.053769469261169434e-01 3.200241923332214355e-02 2.028028368949890137e-01 -6.107364594936370850e-02 -3.273037970066070557e-01 1.677748113870620728e-01 4.956920817494392395e-02 1.109987199306488037e-01 -1.497856229543685913e-01 3.537769913673400879e-01 -2.401603311300277710e-01 2.380852997303009033e-01 -9.422941505908966064e-02 1.526767164468765259e-01 -7.594981789588928223e-02
2.131570875644683838e-01 1.809352636337280273e-02 -1.134125813841819763e-01 -2.497814446687698364e-01 -1.461577713489532471e-01 1.891070418059825897e-02 -2.741968631744384766e-01 -3.714996622875332832e-03 1.124560236930847168e-01 -1.903971657156944275e-02 2.269399911165237427e-01 -2.174608856439590454e-01 1.233317703008651733e-01 9.731117635965347290e-02 -1.138558238744735718e-01 2.855781614780426025e-01 -1.924363896250724792e-02 1.645880490541458130e-01 -1.893955767154693604e-01 6.917791068553924561e-02 2.268115133047103882e-01 -1.085470318794250488e-01 -1.490014698356389999e-02 -6.563123315572738647e-02 -3.691037297248840332e-01 -1.630289480090141296e-02 3.835659474134445190e-02 -2.749659717082977295e-01 2.132018283009529114e-02 -3.265574872493743896e-01 3.048795163631439209e-01 -3.962326422333717346e-02
4.542670547962188721e-01 -3.274093940854072571e-02 -1.546577811241149902e-01 2.527093328535556793e-02 -2.636969089508056641e-01 -2.498545497655868530e-02 -1.671171486377716064e-01 2.274682521820068359e-01 2.443769946694374084e-02 1.160656288266181946e-01 2.181778252124786377e-01 -2.261663079261779785e-01 -7.236796617507934570e-02 -6.215756013989448547e-02 -7.946537435054779053e-02 -1.845583915710449219e-01 -2.045063674449920654e-02 4.711963981389999390e-02 1.496630162000656128e-01 -1.477982290089130402e-02 -8.807595819234848022e-02 -2.308696657419204712e-01 2.058786004781723022e-01 -1.332462877035140991e-01 -1.336372792720794678e-01 -1.784276664257049561e-01 3.679044842720031738e-01 1.175610348582267761e-02 -1.436498388648033142e-02 3.431918844580650330e-02 3.146023750305175781e-01 -1.545386612415313721e-01
5.760569497942924500e-02 -8.525025099515914917e-02 1.635221093893051147e-01 4.653853923082351685e-02 9.781937301158905029e-02 1.620074212551116943e-01 -1.310771703720092773e-02 -3.375212252140045166e-01 3.643298894166946411e-02 3.925058990716934204e-02 -1.523808687925338745e-01 -3.934811949729919434e-01 -1.891277134418487549e-01 7.292508333921432495e-02 -7.849553599953651428e-03 -8.440972864627838135e-02 -1.558798104524612427e-01 -2.823028266429901123e-01 -1.264912337064743042e-01 -7.544502615928649902e-02 5.714257806539535522e-02 -1.580722481012344360e-01 2.698363959789276123e-01 1.434427350759506226e-01 -3.239490687847137451e-01 -1.015891209244728088e-01 2.508841753005981445e-01 -1.600277125835418701e-01 2.155219763517379761e-01 -7.058383524417877197e-02 2.394614964723587036e-01 -1.466226726770401001e-01
2.935712635517120361e-01 7.814597338438034058e-03 4.094918444752693176e-02 -7.540237158536911011e-03 2.800662443041801453e-02 4.552847519516944885e-02 -4.560942649841308594e-01 -7.838093675673007965e-03 1.870561740361154079e-03 -8.865834772586822510e-02 2.128024250268936157e-01 2.176354639232158661e-02 -8.336672186851501465e-02 2.175730317831039429e-01 -1.433429121971130371e-01 5.983711034059524536e-02 8.604070544242858887e-02 -1.236708983778953552e-01 5.600534752011299133e-02 -1.920960843563079834e-01 -7.341651618480682373e-02 1.837248653173446655e-01 2.278822809457778931e-01 2.913288399577140808e-02 -3.537650108337402344e-01 -1.389464288949966431e-01 3.580439388751983643e-01 -1.770363301038742065e-01 3.814076632261276245e-02 -7.349834591150283813e-02 3.212997019290924072e-01 -1.733279973268508911e-02
2.552691698074340820e-01 -6.875015795230865479e-02 3.056061565876007080e-01 -6.835336983203887939e-02 -1.129256468266248703e-02 -3.375144302845001221e-01 7.593610137701034546e-02 2.091873250901699066e-02 1.281033158302307129e-01 9.545087814331054688e-02 3.036109507083892822e-01 2.380048297345638275e-02 -2.235351949930191040e-01 -7.745666056871414185e-02 -1.542617976665496826e-01 2.059185057878494263e-01 -9.323254972696304321e-02 -3.028087504208087921e-02 2.049340754747390747e-01 -1.785014569759368896e-01 -1.093495637178421021e-01 -2.125639766454696655e-01 3.678371310234069824e-01 4.182702675461769104e-02 -1.185457259416580200e-01 -4.982291907072067261e-02 2.688377797603607178e-01 -6.331754475831985474e-02 -1.788154095411300659e-01 -6.328979134559631348e-02 -2.503644824028015137e-01 -4.708069190382957458e-02
2.080770432949066162e-01 -8.746919780969619751e-02 -9.910459816455841064e-02 -3.103900142014026642e-02 -2.342848181724548340e-01 -6.962956488132476807e-02 -5.678166449069976807e-02 -2.618841528892517090e-01 1.724809259176254272e-01 -1.262452602386474609e-01 2.808770239353179932e-01 -2.601247094571590424e-02 -1.489145308732986450e-01 3.291187062859535217e-02 -9.289437532424926758e-02 -1.298937648534774780e-01 -1.091517433524131775e-01 2.816044725477695465e-03 -2.422674186527729034e-02 -3.932013642042875290e-03 -2.892563492059707642e-02 6.547994911670684814e-02 4.883000850677490234e-01 2.943622134625911713e-02 -1.122087538242340088e-01 -1.023319214582443237e-01 6.095707044005393982e-02 -4.147334396839141846e-01 2.254352122545242310e-01 -2.428339570760726929e-01 6.123702228069305420e-02 2.518584132194519043e-01
1.188257932662963867e-01 1.013139933347702026e-01 1.191193461418151855e-01 -1.519956886768341064e-01 -1.561593450605869293e-02 1.749319732189178467e-01 -1.745326817035675049e-02 1.145415566861629486e-02 2.413871735334396362e-01 2.088908404111862183e-01 3.450067341327667236e-01 2.119002863764762878e-02 -1.398100852966308594e-01 -1.152347475290298462e-01 -1.640664786100387573e-02 -7.987131923437118530e-02 -1.255519390106201172e-01 -3.579243719577789307e-01 3.158922772854566574e-03 2.883083224296569824e-01 1.132659092545509338e-01 -1.278551965951919556e-01 2.892766594886779785e-01 -6.612516194581985474e-02 -9.879246354103088379e-02 -1.322790682315826416e-01 -2.358113229274749756e-01 -1.764865666627883911e-01 -9.737425297498703003e-02 -2.533708214759826660e-01 3.356738686561584473e-01 -3.980507701635360718e-02
1.477565020322799683e-01 -1.838573366403579712e-01 8.550404012203216553e-02 1.251724921166896820e-02 1.824550889432430267e-02 1.790994405746459961e-01 -2.151364237070083618e-01 -2.417591065168380737e-01 1.948899626731872559e-01 -1.562580913305282593e-01 8.848121762275695801e-02 -1.347793191671371460e-01 -6.380180269479751587e-02 -9.986258298158645630e-02 -2.399832755327224731e-01 -1.694498509168624878e-01 -9.772529453039169312e-02 -1.181614473462104797e-01 -5.982979387044906616e-02 -1.117548197507858276e-01 9.074558317661285400e-02 9.321216493844985962e-02 3.994796574115753174e-01 1.780554950237274170e-01 -1.777257323265075684e-01 4.124995321035385132e-02 2.755796909332275391e-01 -4.003769755363464355e-01 1.821095496416091919e-01 -1.490095704793930054e-01 7.829895615577697754e-02 1.794166862964630127e-01
1.444223523139953613e-01 1.805147826671600342e-01 4.523155093193054199e-02 -1.839229464530944824e-01 5.230352655053138733e-02 1.312430202960968018e-01 -3.201932013034820557e-01 -1.444973945617675781e-01 2.020284235477447510e-01 1.097515374422073364e-01 1.336280703544616699e-01 -2.484636902809143066e-01 2.563256621360778809e-01 2.814723737537860870e-02 -8.215139806270599365e-02 1.724493503570556641e-01 -1.542449295520782471e-01 -7.418993115425109863e-02 -9.077492356300354004e-02 1.146999821066856384e-01 2.719050049781799316e-01 -9.696051478385925293e-02 1.114413514733314514e-01 -3.235461413860321045e-01 -1.671308577060699463e-01 -1.931685060262680054e-01 2.336487621068954468e-01 -2.911321222782135010e-01 1.346310228109359741e-01 6.724582635797560215e-04 1.644678115844726562e-01 1.760291904211044312e-01
1.982911527156829834e-01 2.909224927425384521e-01 -4.649963602423667908e-02 1.417701393365859985e-01 6.932482868432998657e-02 -3.673136234283447266e-02 -7.423210144042968750e-02 -1.214613765478134155e-01 -1.522886333987116814e-03 -1.045621111989021301e-01 1.057181134819984436e-01 -4.427365362644195557e-01 -5.490344483405351639e-03 7.680490147322416306e-03 -2.212451696395874023e-01 1.765956878662109375e-01 1.178645119071006775e-01 -1.197440326213836670e-01 -1.096785962581634521e-01 -2.273314818739891052e-02 1.408696919679641724e-01 -2.634694874286651611e-01 2.859557867050170898e-01 -1.308613549917936325e-02 8.925393968820571899e-02 -9.470397979021072388e-02 -1.361414045095443726e-01 -2.766899168491363525e-01 -1.954477876424789429e-01 -3.713613450527191162e-01 1.088004559278488159e-02 -1.696456819772720337e-01
9.589423239231109619e-02 -1.958768516778945923e-01 1.793227940797805786e-01 -4.206981509923934937e-02 -3.077240660786628723e-02 -8.334914594888687134e-02 -1.307421084493398666e-02 -1.280485242605209351e-01 1.088669076561927795e-01 1.908664256334304810e-01 3.166175782680511475e-01 -2.905827462673187256e-01 -1.254608929157257080e-01 3.189706802368164062e-01 -1.145268306136131287e-01 -1.065471768379211426e-02 -8.902037888765335083e-02 8.676093071699142456e-02 1.953904032707214355e-01 -3.494015634059906006e-01 3.216251134872436523e-01 4.910829663276672363e-02 -1.835083030164241791e-02 -2.922990322113037109e-01 -1.888425648212432861e-01 -2.684873470570892096e-04 1.188150271773338318e-01 -3.183961808681488037e-01 1.004531458020210266e-01 -2.696343511343002319e-02 1.537331473082304001e-02 2.862199582159519196e-02
1.991408467292785645e-01 2.354384362697601318e-01 -3.043987974524497986e-02 -1.215989515185356140e-01 7.304627448320388794e-02 1.237791404128074646e-01 -2.431467026472091675e-01 -1.168165802955627441e-01 1.315825283527374268e-01 2.775340080261230469e-01 1.016560792922973633e-01 -3.096425235271453857e-01 5.136483907699584961e-02 1.347820758819580078e-01 6.195927853696048260e-04 4.671509563922882080e-02 -1.383817847818136215e-02 1.820363849401473999e-02 -2.230656296014785767e-01 -9.115088731050491333e-03 3.968090936541557312e-02 -1.173323318362236023e-01 3.309497535228729248e-01 1.992752961814403534e-02 -3.329551219940185547e-01 -7.828868925571441650e-02 2.704162299633026123e-01 -3.838385939598083496e-01 1.815802156925201416e-01 8.941876888275146484e-02 1.275551170110702515e-01 -4.385387897491455078e-02
2.542766928672790527e-01 3.885432183742523193e-01 2.743023335933685303e-01 -1.655836105346679688e-01 4.119430854916572571e-02 -1.275755017995834351e-01 5.403980985283851624e-02 -1.491503976285457611e-02 -4.577893763780593872e-02 2.039093971252441406e-01 1.275874376296997070e-01 -1.744224578142166138e-01 -5.147747695446014404e-02 -8.080087602138519287e-02 -7.726638019084930420e-02 9.545833617448806763e-02 -1.421583145856857300e-01 -1.431393772363662720e-01 1.037995219230651855e-01 -1.629089862108230591e-01 2.935845032334327698e-02 -6.635034084320068359e-02 2.946531772613525391e-01 -1.576420217752456665e-01 -1.261215806007385254e-01 -2.810985315591096878e-03 2.628374695777893066e-01 2.424817681312561035e-01 2.559162080287933350e-01 -3.400190770626068115e-01 -2.933984436094760895e-02 1.589192003011703491e-01
4.155157506465911865e-01 9.339724481105804443e-02 9.671534597873687744e-02 -6.816447526216506958e-02 1.300602853298187256e-01 -7.436283398419618607e-03 -4.615806788206100464e-02 1.382068693637847900e-01 -1.004857793450355530e-01 -3.936152439564466476e-03 2.107997983694076538e-01 4.868444427847862244e-02 -7.737280428409576416e-02 9.284641593694686890e-02 -2.296800762414932251e-01 1.295685023069381714e-01 -1.847550570964813232e-01 -3.047332465648651123e-01 -5.153007432818412781e-02 1.082548275589942932e-01 -5.676755309104919434e-02 1.688650697469711304e-01 2.572180470451712608e-03 2.120861597359180450e-02 -5.151906982064247131e-02 -1.431531757116317749e-01 2.626537978649139404e-01 -2.074971199035644531e-01 1.401539891958236694e-01 -1.262540221214294434e-01 5.298787951469421387e-01 -1.560568157583475113e-02
1.207959130406379700e-01 1.360757797956466675e-01 3.304120525717735291e-02 -8.721168339252471924e-02 -1.898576915264129639e-01 -2.089809179306030273e-01 -5.198556929826736450e-02 -1.143132969737052917e-01 1.777657419443130493e-01 -1.796073466539382935e-02 1.237620264291763306e-01 -1.592507660388946533e-01 3.431651368737220764e-02 -1.396289765834808350e-01 -1.499021649360656738e-01 9.855356812477111816e-02 3.617024049162864685e-02 -2.790617048740386963e-01 2.872675657272338867e-02 -1.894320100545883179e-01 2.658213078975677490e-01 -1.141042038798332214e-01 3.379327952861785889e-01 7.451936602592468262e-02 -1.589267253875732422e-01 -3.135169148445129395e-01 2.945735678076744080e-02 5.462062545120716095e-03 1.331323087215423584e-01 -3.318430185317993164e-01 -7.582576572895050049e-02 -3.998486995697021484e-01
2.198990136384963989e-01 3.046140372753143311e-01 -1.771178096532821655e-02 2.909572981297969818e-02 -1.207265406847000122e-01 1.126016154885292053e-01 -1.117032021284103394e-02 1.715318709611892700e-01 1.459000259637832642e-01 1.923066973686218262e-01 -7.882434129714965820e-02 -1.991906017065048218e-01 -2.216613590717315674e-01 4.119497910141944885e-02 -3.265477716922760010e-01 -1.226863041520118713e-01 -3.926298394799232483e-02 -6.778401881456375122e-02 5.046431422233581543e-01 4.738902673125267029e-02 -1.682824222370982170e-03 5.826847627758979797e-02 4.390463978052139282e-02 2.022536993026733398e-01 -1.487423777580261230e-01 -1.637710332870483398e-01 9.557458572089672089e-03 -3.437757194042205811e-01 6.587487459182739258e-02 -1.328585147857666016e-01 9.493567794561386108e-02 -1.292931586503982544e-01
1.452225446701049805e-01 -1.076195389032363892e-01 1.289935410022735596e-01 2.103442698717117310e-01 -1.598077863454818726e-01 -1.457636430859565735e-02 -3.765042424201965332e-01 -7.726314663887023926e-02 -3.510391339659690857e-02 -3.000590577721595764e-02 4.045642912387847900e-02 -9.078942239284515381e-02 -1.180621460080146790e-01 1.069687381386756897e-01 -5.987995266914367676e-01 -3.913520649075508118e-02 -7.056979835033416748e-02 5.113710463047027588e-02 6.040162965655326843e-02 1.679558306932449341e-01 -2.305984944105148315e-01 -8.818766102194786072e-03 1.449283212423324585e-01 -4.745969921350479126e-02 -2.313942462205886841e-01 -1.218156442046165466e-01 5.513072013854980469e-02 -3.226589560508728027e-01 -9.288087487220764160e-02 -1.835570782423019409e-01 3.842075541615486145e-02 1.390271913260221481e-02
9.876578301191329956e-02 1.038415059447288513e-01 6.375919096171855927e-03 -1.278822273015975952e-01 -1.659911870956420898e-01 -2.296017557382583618e-01 -6.826194375753402710e-02 -8.634239435195922852e-02 4.807081446051597595e-02 1.234681606292724609e-01 4.943130314350128174e-01 -9.764093905687332153e-02 -1.979513168334960938e-01 -1.746474355459213257e-01 1.298008710145950317e-01 3.001187145709991455e-01 -6.309568416327238083e-03 -1.312171667814254761e-01 1.107560694217681885e-01 -3.028518892824649811e-02 2.987805306911468506e-01 -2.060742080211639404e-01 2.478340268135070801e-01 -1.783750057220458984e-01 6.674680858850479126e-02 -1.340137422084808350e-01 -1.287936419248580933e-01 -2.275294959545135498e-01 1.113777160644531250e-01 -1.985690295696258545e-01 1.215884741395711899e-02 -1.564297676086425781e-01
2.076650708913803101e-01 1.698128879070281982e-01 7.989504933357238770e-02 -2.468372136354446411e-02 1.966440230607986450e-01 -1.592669188976287842e-01 1.716428101062774658e-01 2.541384426876902580e-03 1.861646175384521484e-01 -3.024433366954326630e-02 2.396781444549560547e-01 -1.262272447347640991e-01 -3.783988356590270996e-01 3.531382977962493896e-02 -1.284814029932022095e-01 -5.940565466880798340e-02 -6.103567034006118774e-02 -5.767306312918663025e-02 9.908084571361541748e-02 -1.403133571147918701e-01 3.166981339454650879e-01 -3.806746006011962891e-02 1.499086171388626099e-01 8.050878345966339111e-02 -6.504425778985023499e-03 -2.763224840164184570e-01 -6.282329559326171875e-02 -2.306692600250244141e-01 2.416046410799026489e-01 -3.404399752616882324e-01 -2.546178698539733887e-01 -1.192148774862289429e-01
3.759688735008239746e-01 2.052751481533050537e-01 1.723938733339309692e-01 -9.696762263774871826e-02 -1.494662612676620483e-01 -1.014356613159179688e-01 7.065430283546447754e-02 1.429666280746459961e-01 6.764864921569824219e-02 1.359433960169553757e-02 1.096127331256866455e-01 -2.938790023326873779e-01 -2.210391461849212646e-01 3.563594445586204529e-02 -2.165861129760742188e-01 7.672249525785446167e-02 -1.841059923171997070e-01 -2.064053267240524292e-01 1.716269738972187042e-02 -8.639454096555709839e-02 8.316243439912796021e-02 -1.975838467478752136e-02 1.024650931358337402e-01 -2.780322432518005371e-01 6.750889867544174194e-02 -3.657891228795051575e-02 1.839491575956344604e-01 1.921312063932418823e-01 3.191853873431682587e-03 -4.629258215427398682e-01 -1.319684088230133057e-01 1.597612947225570679e-01
-7.635372132062911987e-02 3.217410445213317871e-01 -4.955963231623172760e-03 -1.893253922462463379e-01 1.935086995363235474e-01 -2.446311712265014648e-01 -8.359593898057937622e-02 3.353869169950485229e-02 6.042933836579322815e-02 9.656448662281036377e-02 2.341609001159667969e-01 -2.309874743223190308e-01 -2.734289169311523438e-01 -1.003160774707794189e-01 -1.572899669408798218e-01 2.165438830852508545e-01 -5.059521645307540894e-02 -1.746047437191009521e-01 -1.360742449760437012e-01 -8.228130638599395752e-02 1.983909904956817627e-01 -2.758860290050506592e-01 1.744029484689235687e-02 -1.063410043716430664e-01 -2.955093681812286377e-01 -1.311625987291336060e-01 1.122504472732543945e-01 1.020510122179985046e-01 9.724067896604537964e-02 -3.316704630851745605e-01 -1.362017691135406494e-01 1.441742330789566040e-01
2.833257913589477539e-01 -4.432003945112228394e-02 8.051646500825881958e-02 -2.591340839862823486e-01 4.669955000281333923e-02 1.642499864101409912e-01 -1.820956021547317505e-01 1.735285520553588867e-01 1.360874772071838379e-01 -6.634011864662170410e-02 1.510652154684066772e-01 -1.865347176790237427e-01 -4.874896258115768433e-02 1.842851340770721436e-01 -2.138959914445877075e-01 1.613250523805618286e-01 -1.230091378092765808e-01 6.865327805280685425e-02 4.236776530742645264e-01 -1.260038316249847412e-01 -4.584231227636337280e-02 -2.268400639295578003e-01 1.525380164384841919e-01 -4.281269386410713196e-03 3.232209011912345886e-02 -1.141138002276420593e-01 2.007165849208831787e-01 -3.320842981338500977e-01 -1.524354666471481323e-01 -3.065304458141326904e-02 1.086466312408447266e-01 -2.652645409107208252e-01
1.201466470956802368e-01 6.308984756469726562e-02 -2.628511190414428711e-02 -1.211940720677375793e-01 -1.937625259160995483e-01 -6.827898323535919189e-02 -1.099308282136917114e-01 -8.498185873031616211e-02 1.685180515050888062e-01 -2.046607434749603271e-01 3.116365969181060791e-01 -4.687135517597198486e-01 -2.640145458281040192e-02 3.119417130947113037e-01 1.436169445514678955e-01 -5.371741577982902527e-02 1.342087611556053162e-02 -2.545792236924171448e-02 8.099780976772308350e-02 2.059877961874008179e-01 -3.697270900011062622e-02 -2.739580906927585602e-02 1.348817497491836548e-01 1.291620880365371704e-01 -1.879433244466781616e-01 -2.336812913417816162e-01 -7.906262576580047607e-02 -2.440478503704071045e-01 1.252283751964569092e-01 -2.165157198905944824e-01 2.927723824977874756e-01 -7.247377187013626099e-02
5.451329946517944336e-01 -7.388124708086252213e-03 2.473456971347332001e-02 4.416524991393089294e-02 -9.232831746339797974e-02 -5.635838583111763000e-02 3.919178247451782227e-02 1.176827251911163330e-01 1.272208392620086670e-01 2.338121235370635986e-01 1.856062710285186768e-01 -2.109682001173496246e-02 -2.367470115423202515e-01 -3.674017731100320816e-03 -3.499546274542808533e-02 -1.567346751689910889e-01 2.598567605018615723e-01 -1.942746341228485107e-02 1.178809255361557007e-01 1.716284602880477905e-01 1.188179031014442444e-01 -1.548779606819152832e-01 3.515684306621551514e-01 -2.315254807472229004e-01 -2.020612917840480804e-02 6.658549606800079346e-02 7.201073318719863892e-02 -3.320294618606567383e-01 4.351860284805297852e-02 -1.218848228454589844e-01 1.373812370002269745e-02 -1.474854797124862671e-01
7.057195156812667847e-02 1.252465546131134033e-01 4.085873663425445557e-01 -3.108210265636444092e-01 2.602612413465976715e-02 -1.617118269205093384e-01 1.997565776109695435e-01 4.094680026173591614e-02 8.118266612291336060e-02 1.026143506169319153e-01 -6.079224497079849243e-02 -2.190101444721221924e-01 -3.886144757270812988e-01 -1.710425764322280884e-01 -2.091295421123504639e-01 -8.415121585130691528e-02 -1.297024637460708618e-01 -3.666262328624725342e-02 -1.942017301917076111e-02 -2.085660099983215332e-01 6.177298352122306824e-02 -9.121766686439514160e-02 2.694894373416900635e-01 -5.244698375463485718e-02 -1.328782290220260620e-01 -4.307270050048828125e-02 2.594831287860870361e-01 -2.323717065155506134e-02 -3.934616968035697937e-02 -1.874575167894363403e-01 2.634404301643371582e-01 6.685174256563186646e-02
2.061664909124374390e-01 5.429661646485328674e-02 -1.120623294264078140e-02 8.533148467540740967e-02 -9.105853736400604248e-02 -1.102919429540634155e-01 -8.109750598669052124e-02 -6.962341815233230591e-02 2.710677385330200195e-01 -7.930935174226760864e-02 2.903161048889160156e-01 -9.816063940525054932e-02 1.904204022139310837e-03 -1.746833771467208862e-01 -2.402095496654510498e-01 3.017739392817020416e-02 1.945665925741195679e-01 -1.183505654335021973e-01 1.506688445806503296e-01 -1.467597633600234985e-01 2.810101509094238281e-01 -1.391038894653320312e-01 3.149699270725250244e-01 7.425571978092193604e-02 -2.542299628257751465e-01 -2.576328814029693604e-01 6.745591014623641968e-02 6.702882051467895508e-02 -5.387379229068756104e-02 -2.421672493219375610e-01 -2.594565972685813904e-02 -3.886307477951049805e-01
2.872167229652404785e-01 1.336186826229095459e-01 1.927323490381240845e-01 -2.135338932275772095e-01 6.048841401934623718e-02 -3.882228955626487732e-02 -2.375120818614959717e-01 9.718383848667144775e-02 -1.311433762311935425e-01 1.607291549444198608e-01 2.783399224281311035e-01 -9.561815857887268066e-02 -1.980586051940917969e-01 1.132491976022720337e-02 -5.694067850708961487e-02 -2.414463460445404053e-01 7.487904280424118042e-02 1.209461316466331482e-01 -1.191382333636283875e-01 3.354787593707442284e-03 2.673640549182891846e-01 -7.476686686277389526e-02 1.232786923646926880e-01 -4.156647250056266785e-02 -6.234650686383247375e-02 -2.316846102476119995e-01 1.695833504199981689e-01 4.394469037652015686e-02 2.850462794303894043e-01 -3.320739865303039551e-01 3.204372525215148926e-01 -6.668546050786972046e-02
1.385733634233474731e-01 -1.254946589469909668e-01 -2.674848437309265137e-01 9.326627105474472046e-02 9.354185312986373901e-02 -1.840855628252029419e-01 -2.414559572935104370e-02 1.077529788017272949e-01 3.870997950434684753e-02 2.538537979125976562e-01 1.843011826276779175e-01 -2.867503166198730469e-01 -3.250538408756256104e-01 5.446899309754371643e-02 -2.694712877273559570e-01 -1.148721352219581604e-01 -1.096078082919120789e-01 -1.919476091861724854e-01 -1.442789137363433838e-01 -2.011292427778244019e-01 2.419905364513397217e-01 -3.666096553206443787e-02 2.377504557371139526e-01 2.309780716896057129e-01 -1.530307680368423462e-01 -2.216734439134597778e-01 4.919036105275154114e-02 -1.965305954217910767e-02 -1.614425927400588989e-01 -1.296513527631759644e-01 2.269055321812629700e-02 2.339700758457183838e-01
1.599855870008468628e-01 -5.989908799529075623e-02 2.976421117782592773e-01 7.758101820945739746e-02 -1.561265625059604645e-02 1.768770515918731689e-01 6.610043346881866455e-02 4.516126587986946106e-02 1.012791469693183899e-01 1.879886388778686523e-01 3.919226229190826416e-01 -1.223779749125242233e-02 -3.127218186855316162e-01 -1.256229579448699951e-01 -9.931194037199020386e-02 3.403876125812530518e-01 -1.704685986042022705e-01 -7.437391323037445545e-04 2.625364065170288086e-01 3.562600538134574890e-02 1.211138218641281128e-01 -2.183690071105957031e-01 1.864723414182662964e-01 9.586596488952636719e-02 -2.178991734981536865e-01 -2.610809169709682465e-02 1.572709977626800537e-01 -1.141468062996864319e-01 1.077981218695640564e-01 -1.839956492185592651e-01 -1.345992833375930786e-01 -2.110179960727691650e-01
2.377239316701889038e-01 2.674124836921691895e-01 -1.618485450744628906e-01 -2.382542937994003296e-01 1.897607445716857910e-01 7.651443034410476685e-02 -1.576519310474395752e-01 -5.149455741047859192e-02 5.774974822998046875e-02 2.177817523479461670e-01 2.211395800113677979e-01 -4.809565842151641846e-01 -2.313184365630149841e-02 2.331953495740890503e-02 -6.072026211768388748e-03 -4.217538237571716309e-02 -8.719102293252944946e-02 -1.229007169604301453e-01 -3.578543290495872498e-02 -1.552086770534515381e-01 1.090041175484657288e-01 -2.362562865018844604e-01 3.580648899078369141e-01 1.138570681214332581e-01 -2.344997376203536987e-01 -8.845618925988674164e-03 1.109170019626617432e-01 -1.637812107801437378e-01 1.231908500194549561e-01 1.079635322093963623e-01 8.746609836816787720e-02 -1.183758396655321121e-02
-1.437608301639556885e-01 2.043914049863815308e-01 -1.203056499361991882e-01 -5.297080613672733307e-03 1.050263047218322754e-01 1.736766658723354340e-02 2.834087014198303223e-01 -1.247000768780708313e-01 1.107835620641708374e-01 2.075321823358535767e-01 1.806253343820571899e-01 -4.535080790519714355e-01 -1.939308792352676392e-01 4.734676331281661987e-02 -1.831298917531967163e-01 4.821526631712913513e-02 -9.044594317674636841e-02 -2.338916659355163574e-01 1.270300596952438354e-01 4.424438625574111938e-02 3.036731854081153870e-02 -1.469220779836177826e-02 -1.077337265014648438e-01 -2.785418629646301270e-01 -2.759542763233184814e-01 -1.157745793461799622e-01 1.579231619834899902e-01 -5.969776213169097900e-02 3.662316501140594482e-02 -3.893382549285888672e-01 1.549265999346971512e-02 6.299953907728195190e-02
4.936448857188224792e-02 -2.393542975187301636e-02 -2.719219774007797241e-02 -1.483245640993118286e-01 1.913335360586643219e-02 -1.176902949810028076e-01 9.397596120834350586e-02 -3.923572003841400146e-01 -1.776514798402786255e-01 1.067381054162979126e-01 2.296156138181686401e-01 -2.172552049160003662e-01 -1.659384965896606445e-01 -4.744740575551986694e-02 -3.608573377132415771e-01 -2.681900262832641602e-01 -1.000331044197082520e-01 -2.267856448888778687e-01 -2.558242082595825195e-01 1.904754340648651123e-01 -3.198928385972976685e-02 -1.407297849655151367e-01 9.452410787343978882e-02 4.589792340993881226e-02 -1.618727296590805054e-01 -9.501672536134719849e-02 1.127488389611244202e-01 -4.025893509387969971e-01 2.562059834599494934e-02 -8.416997641324996948e-02 -9.618289768695831299e-02 2.005782350897789001e-02
1.421748995780944824e-01 9.842462837696075439e-02 -4.919312894344329834e-02 -9.790024161338806152e-02 -1.860272586345672607e-01 -1.799212247133255005e-01 -9.978242218494415283e-02 9.939247369766235352e-02 -1.138595119118690491e-01 -1.435576081275939941e-01 2.046442776918411255e-01 -1.015292853116989136e-01 -3.366933763027191162e-02 -1.449773013591766357e-01 -3.210837543010711670e-01 8.118395507335662842e-02 -1.495455950498580933e-01 -3.511951863765716553e-01 3.320130407810211182e-01 1.419608741998672485e-01 2.211299687623977661e-01 -1.875338405370712280e-01 2.197528183460235596e-01 3.371831029653549194e-02 -4.442675411701202393e-02 1.561912745237350464e-01 7.763002067804336548e-02 -4.051322862505912781e-02 1.025798618793487549e-01 -4.306851327419281006e-01 -1.165788695216178894e-01 2.144851163029670715e-02
3.672274053096771240e-01 7.469715923070907593e-02 1.477751731872558594e-01 5.884299054741859436e-02 4.265137016773223877e-02 1.749518215656280518e-01 2.145253270864486694e-01 -1.795680969953536987e-01 1.565304398536682129e-01 3.590352088212966919e-02 1.171701326966285706e-01 -7.531031221151351929e-02 1.763302087783813477e-01 1.329578012228012085e-01 -2.222642153501510620e-01 1.747915297746658325e-01 -2.579838037490844727e-01 -2.588903605937957764e-01 2.553319558501243591e-02 -1.715223342180252075e-01 2.089672237634658813e-01 3.274272382259368896e-02 5.445746704936027527e-02 -1.442942619323730469e-01 -5.072672367095947266e-01 -3.927252837456762791e-04 3.199008852243423462e-02 -2.125426828861236572e-01 5.889552459120750427e-02 -6.115539371967315674e-02 -3.889058157801628113e-02 7.238560169935226440e-02
2.407624945044517517e-02 -1.123710870742797852e-01 -2.112548500299453735e-01 -1.762120723724365234e-01 6.938099116086959839e-02 -5.828651785850524902e-02 -1.331747323274612427e-01 1.522953510284423828e-01 3.416147828102111816e-01 6.301484256982803345e-02 1.881310939788818359e-01 -3.903713524341583252e-01 -1.142827570438385010e-01 1.611153632402420044e-01 -9.802480787038803101e-02 2.093495726585388184e-01 -2.583079934120178223e-01 -7.470991462469100952e-02 -6.040206551551818848e-02 -3.152377158403396606e-02 -1.845507025718688965e-01 -1.275210380554199219e-01 2.359936684370040894e-01 2.346886396408081055e-01 -2.673168778419494629e-01 -1.115510538220405579e-01 6.171214953064918518e-02 -2.692214250564575195e-01 -9.864137321710586548e-02 -1.881102621555328369e-01 -9.849230758845806122e-03 1.327475309371948242e-01
-8.317600935697555542e-02 1.641668677330017090e-01 1.018956974148750305e-01 -9.227516502141952515e-02 3.200080990791320801e-02 -2.972138226032257080e-01 -1.869731023907661438e-02 1.979977041482925415e-01 -2.800912596285343170e-02 1.770672202110290527e-01 3.198871314525604248e-01 -3.890527486801147461e-01 -3.153859972953796387e-01 -4.894715920090675354e-02 -2.067651450634002686e-01 1.743011623620986938e-01 2.388256415724754333e-02 -2.530457451939582825e-02 -1.222537830471992493e-01 -5.456915497779846191e-02 1.787354201078414917e-01 -2.004354745149612427e-01 1.410001795738935471e-02 -3.907803073525428772e-02 -3.356066644191741943e-01 -1.013811230659484863e-01 1.476300507783889771e-01 -1.319445297122001648e-02 1.869276762008666992e-01 -1.351206004619598389e-01 -2.481730580329895020e-01 6.962440162897109985e-02
2.931538224220275879e-01 1.253790706396102905e-01 -1.036352515220642090e-01 -3.170450627803802490e-01 1.538111418485641479e-01 -2.260801568627357483e-02 -2.374935448169708252e-01 -9.064920246601104736e-02 5.001101270318031311e-02 4.279281571507453918e-02 3.826960325241088867e-01 -3.183963894844055176e-01 -7.469807565212249756e-02 -6.195126101374626160e-02 -1.028857454657554626e-01 2.549608945846557617e-01 -1.489309668540954590e-01 -2.487686276435852051e-02 -1.842733174562454224e-01 9.470904618501663208e-02 -1.645789146423339844e-01 1.134069487452507019e-01 2.086328864097595215e-01 -8.529383689165115356e-02 -6.895104795694351196e-02 -2.390371114015579224e-01 2.113493829965591431e-01 9.167670458555221558e-02 2.880700230598449707e-01 2.377830632030963898e-02 6.510821729898452759e-02 -4.347069561481475830e-02
1.411076635122299194e-01 -2.541880011558532715e-01 2.893345952033996582e-01 -1.261751353740692139e-02 1.038794293999671936e-01 1.790102124214172363e-01 1.088085398077964783e-01 2.148802131414413452e-01 2.754617631435394287e-01 -1.540872752666473389e-01 2.700495123863220215e-01 -2.014601677656173706e-01 -4.248752817511558533e-02 -6.464253365993499756e-02 7.559261866845190525e-04 1.915722712874412537e-02 -9.879535436630249023e-02 7.429641205817461014e-03 2.221031337976455688e-01 -7.492819428443908691e-02 8.304896205663681030e-02 1.461079716682434082e-01 2.071386873722076416e-01 -7.423544675111770630e-02 -1.769454181194305420e-01 -3.659020960330963135e-01 3.008826375007629395e-01 -2.098404169082641602e-01 -5.436499044299125671e-02 -9.218729287385940552e-02 -1.464972347021102905e-01 -1.928056776523590088e-01
9.975425153970718384e-02 1.002427488565444946e-01 1.178231742233037949e-02 -2.524636685848236084e-01 1.270801573991775513e-01 7.158013433218002319e-02 -1.243195533752441406e-01 -5.130744725465774536e-02 -7.416301220655441284e-02 -1.621933579444885254e-01 3.359121382236480713e-01 -2.414339482784271240e-01 1.253223717212677002e-01 1.352864652872085571e-01 -8.971469849348068237e-02 1.429666280746459961e-01 -2.344192564487457275e-01 -2.278330922126770020e-02 9.235063940286636353e-02 -2.941159307956695557e-01 1.212905533611774445e-02 1.674228459596633911e-01 3.301705420017242432e-01 3.032072260975837708e-02 -1.056223288178443909e-01 -6.711528450250625610e-02 1.484864801168441772e-01 -3.598407208919525146e-01 1.651532500982284546e-01 -2.153512835502624512e-01 -3.401504084467887878e-02 2.841051518917083740e-01
1.831406205892562866e-01 2.115093767642974854e-01 1.104033961892127991e-01 1.083454191684722900e-01 -7.973068207502365112e-02 -2.737240195274353027e-01 4.525604099035263062e-02 -2.274765819311141968e-01 2.095651775598526001e-01 -1.356896311044692993e-01 2.453903108835220337e-01 -9.992068260908126831e-02 -3.275722637772560120e-02 8.146060258150100708e-02 -3.272245228290557861e-01 -6.405825912952423096e-02 -3.959494829177856445e-02 -2.342657595872879028e-01 -1.202161982655525208e-02 -2.056445628404617310e-01 2.706249058246612549e-01 -4.128059372305870056e-02 1.959979534149169922e-01 -9.012060239911079407e-03 -4.210643842816352844e-02 -3.115943968296051025e-01 -1.326222270727157593e-01 -1.129290759563446045e-01 9.767102450132369995e-02 -1.913025975227355957e-01 -8.665413409471511841e-02 -3.407793641090393066e-01
2.873589992523193359e-01 -2.628820948302745819e-02 3.575927764177322388e-02 2.434229701757431030e-01 -3.932765126228332520e-02 -7.688304036855697632e-02 -9.437964856624603271e-02 -2.509313225746154785e-01 -9.070152789354324341e-02 7.614357024431228638e-02 1.999730616807937622e-01 -1.759638935327529907e-01 5.455482006072998047e-02 1.203441098332405090e-01 -2.723736763000488281e-01 1.457472294569015503e-01 -2.470933943986892700e-01 -6.468723714351654053e-02 3.950611948966979980e-01 1.654707789421081543e-01 -5.719694867730140686e-02 1.211714297533035278e-01 2.148212045431137085e-01 2.560441195964813232e-02 -1.717250049114227295e-01 9.809031337499618530e-02 1.159657537937164307e-01 -2.599790394306182861e-01 1.578985005617141724e-01 -2.648346126079559326e-01 -1.998123824596405029e-01 1.020236238837242126e-01
2.865587472915649414e-01 -5.954984948039054871e-02 -8.119104802608489990e-02 2.376486212015151978e-01 1.572642475366592407e-02 -9.745956049300730228e-05 -6.947846710681915283e-02 -1.500098258256912231e-01 2.039633505046367645e-02 -1.465012431144714355e-01 2.133522927761077881e-01 -2.582396194338798523e-02 -3.417620807886123657e-02 -1.992961615324020386e-01 -8.944514393806457520e-02 -6.384799629449844360e-02 1.200761049985885620e-01 -1.841907054185867310e-01 2.745522856712341309e-01 -1.305034309625625610e-01 -9.840245544910430908e-02 -1.022939383983612061e-01 1.260905116796493530e-01 -1.807825714349746704e-01 -9.131732396781444550e-03 -3.037847280502319336e-01 4.349683821201324463e-01 -1.526650637388229370e-01 -2.969870530068874359e-02 -1.922473907470703125e-01 3.167496323585510254e-01 2.239105701446533203e-01
3.723200783133506775e-02 1.172456219792366028e-01 5.886023119091987610e-02 -5.953785032033920288e-03 8.960977196693420410e-02 1.956961899995803833e-01 -1.097630336880683899e-01 2.284631505608558655e-02 9.778559207916259766e-02 6.675782799720764160e-02 5.074909925460815430e-01 -6.588563788682222366e-03 -6.001724675297737122e-02 -7.229448109865188599e-02 -9.909695014357566833e-03 1.801235601305961609e-02 -2.352993190288543701e-02 -3.053391575813293457e-01 4.671401903033256531e-02 1.886911392211914062e-01 -1.162251830101013184e-01 -1.971837431192398071e-01 2.620112299919128418e-01 -8.809447288513183594e-03 -2.749828398227691650e-01 -2.312705218791961670e-01 -6.229695305228233337e-02 -2.318451553583145142e-01 -1.785089969635009766e-01 -9.813692420721054077e-02 2.639207541942596436e-01 -3.017209172248840332e-01
-1.614372134208679199e-01 -8.938045799732208252e-02 3.726794123649597168e-01 -2.181007154285907745e-02 -2.858424186706542969e-02 -1.620142161846160889e-01 -2.834807038307189941e-01 9.730511903762817383e-02 1.199395433068275452e-01 1.755806505680084229e-01 2.702187001705169678e-01 -1.764961034059524536e-01 -1.498792320489883423e-01 3.544993102550506592e-01 -5.157018452882766724e-02 1.940788626670837402e-01 -8.744146674871444702e-02 -1.962180286645889282e-01 1.633817702531814575e-01 -2.028526365756988525e-02 5.675525218248367310e-02 -4.859772324562072754e-02 1.183491647243499756e-01 -2.103185504674911499e-01 -2.747286856174468994e-01 -3.778735175728797913e-02 1.131783202290534973e-01 -3.499028086662292480e-01 5.737679451704025269e-02 1.167755126953125000e-01 7.469330728054046631e-02 -1.081444695591926575e-02
1.636031866073608398e-01 -5.290052294731140137e-02 2.176623642444610596e-01 5.791130661964416504e-02 -4.092131927609443665e-02 1.656990200281143188e-01 -5.144914239645004272e-02 9.256320446729660034e-02 2.875754237174987793e-01 1.838154792785644531e-01 2.499339580535888672e-01 -7.726164907217025757e-02 -5.433923006057739258e-02 2.267699241638183594e-01 -1.427143961191177368e-01 1.681393682956695557e-01 -8.568852394819259644e-02 -5.917709320783615112e-02 2.392753958702087402e-01 2.756214439868927002e-01 -3.261627629399299622e-02 1.337766647338867188e-01 1.358503401279449463e-01 1.054126545786857605e-01 -2.664126455783843994e-01 -3.098709583282470703e-01 -1.284435838460922241e-01 -3.789875805377960205e-01 -1.927435845136642456e-01 -1.373639702796936035e-01 8.668536320328712463e-03 -1.249366104602813721e-01
3.390527963638305664e-01 1.949362456798553467e-01 9.593947976827621460e-02 -4.045605659484863281e-02 -1.562044173479080200e-01 2.704218029975891113e-01 -1.714102178812026978e-01 6.476831436157226562e-02 2.181389778852462769e-01 2.504841089248657227e-01 3.718277513980865479e-01 5.029625073075294495e-02 2.612495049834251404e-02 6.072361767292022705e-02 -2.090715020895004272e-01 1.458888351917266846e-01 -1.054493486881256104e-01 -2.221276983618736267e-02 1.352642178535461426e-01 9.348010271787643433e-02 -1.726234257221221924e-01 -2.198543399572372437e-01 1.580781638622283936e-01 -1.195773780345916748e-01 -1.006257310509681702e-01 -3.007418513298034668e-01 -5.235435068607330322e-02 -2.066223025321960449e-01 -1.326117068529129028e-01 -1.531964391469955444e-01 4.493563622236251831e-02 -1.986749023199081421e-01
3.824897482991218567e-02 6.067000702023506165e-02 1.349164545536041260e-01 -2.990259975194931030e-02 -1.234433799982070923e-01 -2.665843665599822998e-01 -2.650413513183593750e-01 -9.517374634742736816e-02 -4.941852763295173645e-03 -1.868216097354888916e-01 4.287097454071044922e-01 -3.275560736656188965e-01 9.680941700935363770e-02 1.770256012678146362e-01 1.417204886674880981e-01 -1.982887834310531616e-01 4.285614192485809326e-02 -9.012482315301895142e-02 2.037850394845008850e-02 1.143630500882863998e-02 -1.734160259366035461e-02 -6.774155795574188232e-02 6.522942334413528442e-02 9.490553289651870728e-02 -1.163341850042343140e-01 -3.659876286983489990e-01 3.314558044075965881e-02 -1.250063180923461914e-01 2.164139896631240845e-01 -2.980624735355377197e-01 2.016252428293228149e-01 1.217884868383407593e-01
-8.559714257717132568e-02 -1.765271276235580444e-01 2.495554238557815552e-01 -4.432565718889236450e-02 -1.207185983657836914e-01 -7.196813076734542847e-02 -1.809818297624588013e-01 -6.333729624748229980e-02 -5.126648023724555969e-02 -7.231088355183601379e-03 1.922073960304260254e-01 -2.220449298620223999e-01 -1.305468529462814331e-01 -1.529891192913055420e-01 -3.310138359665870667e-02 -7.722682505846023560e-02 -2.184928953647613525e-01 -2.588149011135101318e-01 -1.892168521881103516e-01 2.386431582272052765e-02 1.831031888723373413e-01 -3.380902409553527832e-01 2.527570426464080811e-01 -1.899082399904727936e-02 -3.092336058616638184e-01 8.664493262767791748e-02 4.008601009845733643e-01 -3.062725812196731567e-02 2.263896465301513672e-01 -1.068850681185722351e-01 1.137962192296981812e-01 2.743696980178356171e-02
2.332116216421127319e-01 8.283582329750061035e-02 1.194598674774169922e-01 -5.650456622242927551e-02 8.702535182237625122e-02 1.898787766695022583e-01 -4.126696288585662842e-02 -3.496389836072921753e-02 1.599670052528381348e-01 2.115235179662704468e-01 3.767641186714172363e-01 -2.938633225858211517e-02 -1.098433211445808411e-01 -2.198522984981536865e-01 -2.207426913082599640e-02 -7.056131213903427124e-02 -2.113244868814945221e-02 -3.528080284595489502e-01 2.253043279051780701e-02 2.456781566143035889e-01 -5.058669671416282654e-02 -1.741380095481872559e-01 2.605829238891601562e-01 -4.485056549310684204e-02 -1.191336512565612793e-01 -7.207518070936203003e-02 -1.944262087345123291e-01 -2.622289955615997314e-01 6.774672772735357285e-03 -2.536452412605285645e-01 2.750190198421478271e-01 -2.028966099023818970e-01
1.368532627820968628e-01 1.776505410671234131e-01 2.811133563518524170e-01 9.585223346948623657e-02 -1.122733131051063538e-01 2.051939070224761963e-01 1.579697360284626484e-03 -1.464066356420516968e-01 1.415716856718063354e-01 2.272979766130447388e-01 4.016740918159484863e-01 -8.742008358240127563e-03 -1.259629726409912109e-01 -2.124541997909545898e-01 -1.422822568565607071e-02 1.359814312309026718e-02 3.087574616074562073e-02 -4.137024581432342529e-01 9.613810479640960693e-02 1.216822266578674316e-01 1.612140983343124390e-01 -8.641926944255828857e-02 4.430686309933662415e-02 9.437299333512783051e-03 -1.987777054309844971e-01 -2.676219046115875244e-01 -1.484829187393188477e-01 -2.128320187330245972e-01 -1.818407513201236725e-02 -1.953133344650268555e-01 1.080981120467185974e-01 -1.747317165136337280e-01
3.029327690601348877e-01 3.202757835388183594e-01 9.283549338579177856e-02 -3.674099221825599670e-02 -1.931400150060653687e-01 -9.870200604200363159e-02 -1.070920377969741821e-01 8.525351434946060181e-02 -1.785272657871246338e-01 4.352518618106842041e-01 1.536070108413696289e-01 -1.144343838095664978e-01 3.557489812374114990e-02 3.286488726735115051e-02 -1.506269276142120361e-01 1.899951696395874023e-01 -2.710053324699401855e-01 1.041254587471485138e-02 -1.315119564533233643e-01 -1.289180666208267212e-01 1.322575360536575317e-01 9.280198253691196442e-03 2.403323799371719360e-01 8.827158063650131226e-02 -1.323078721761703491e-01 1.042157933115959167e-01 -4.357923462521284819e-04 -2.115812897682189941e-01 -1.634504459798336029e-02 -3.443110585212707520e-01 -6.118082255125045776e-02 -1.564458608627319336e-01
2.637528777122497559e-01 -1.814927533268928528e-02 -4.816136509180068970e-02 -7.869335263967514038e-02 -2.370436191558837891e-01 5.688218399882316589e-02 9.629122167825698853e-02 -1.501989066600799561e-01 6.689432263374328613e-02 5.682400241494178772e-02 -1.332267969846725464e-01 -3.776470720767974854e-01 -1.204085797071456909e-01 2.640116214752197266e-01 -1.843448877334594727e-01 5.701987445354461670e-02 -3.243258893489837646e-01 6.312750279903411865e-03 1.476313620805740356e-01 -2.816024422645568848e-01 1.467502862215042114e-01 -6.411426514387130737e-02 1.639970093965530396e-01 -3.201311826705932617e-01 6.895661354064941406e-02 -2.686560750007629395e-01 1.781843602657318115e-01 -6.098273023962974548e-02 7.836350798606872559e-02 -1.309942007064819336e-01 1.698141992092132568e-01 -1.222557127475738525e-01
1.950042992830276489e-01 1.041898354887962341e-01 3.448446094989776611e-01 -1.589074730873107910e-01 1.345500648021697998e-01 -1.039794832468032837e-01 -1.003316715359687805e-01 -1.479656696319580078e-01 -1.070996671915054321e-01 -1.696194857358932495e-01 -1.339361369609832764e-01 -4.903096258640289307e-01 -1.657922863960266113e-01 -1.752884238958358765e-01 -1.022577658295631409e-01 2.179753780364990234e-01 -2.577387988567352295e-01 -1.699832826852798462e-01 1.207660734653472900e-01 9.619772434234619141e-02 2.039233297109603882e-01 6.084267050027847290e-02 1.846416592597961426e-01 -8.052533864974975586e-02 -2.678986191749572754e-01 -6.638309918344020844e-03 -5.826119706034660339e-02 -2.357227355241775513e-02 -1.385905314236879349e-02 2.214078092947602272e-03 1.367160975933074951e-01 1.778448075056076050e-01
3.485338389873504639e-01 7.617967575788497925e-02 1.328043490648269653e-01 -1.524319946765899658e-01 1.182124242186546326e-01 -5.850997194647789001e-02 -1.794099658727645874e-01 -6.906815618276596069e-02 1.511769443750381470e-01 1.862776130437850952e-01 1.417699605226516724e-01 -5.218478385359048843e-03 9.925744496285915375e-03 4.831535369157791138e-02 -3.902879953384399414e-01 -7.324871257878839970e-04 6.166228279471397400e-02 -2.700511515140533447e-01 -7.547525316476821899e-02 -2.092527300119400024e-01 -2.347225993871688843e-01 9.359565563499927521e-03 -8.864191360771656036e-03 8.128128200769424438e-02 -3.898042440414428711e-02 -3.087073862552642822e-01 9.231328219175338745e-02 -2.345984280109405518e-01 2.243744283914566040e-01 -2.044200599193572998e-01 3.228872120380401611e-01 -1.443198043853044510e-02
2.050551353022456169e-03 2.865141034126281738e-01 1.221662759780883789e-01 -1.359207741916179657e-02 5.167686939239501953e-02 2.431281283497810364e-02 -4.006165079772472382e-03 6.605966482311487198e-03 -9.196043014526367188e-02 -2.026351541280746460e-02 2.779584228992462158e-01 -1.471623331308364868e-01 -1.767131537199020386e-01 -6.691902875900268555e-02 -1.400140225887298584e-01 8.500801771879196167e-02 -2.663736343383789062e-01 -2.110247313976287842e-01 4.256773591041564941e-01 1.361919194459915161e-01 2.232552319765090942e-01 1.543270889669656754e-02 2.149422317743301392e-01 3.746534585952758789e-01 1.653592288494110107e-01 -6.874528527259826660e-02 1.143037229776382446e-01 -1.907237172126770020e-01 -1.456046402454376221e-01 -2.446506172418594360e-01 4.828697815537452698e-02 1.112428084015846252e-01
-3.489987179636955261e-02 1.697489172220230103e-01 2.886420488357543945e-01 -1.231877282261848450e-01 1.048015356063842773e-01 -1.316405534744262695e-01 1.324339658021926880e-01 2.418539822101593018e-01 -1.497025936841964722e-01 -3.797741606831550598e-02 5.609561875462532043e-02 -2.861578762531280518e-01 -1.611014604568481445e-01 2.068340927362442017e-01 8.317006751894950867e-03 2.285658121109008789e-01 -1.342882588505744934e-02 -2.951768934726715088e-01 3.333246409893035889e-01 9.695722162723541260e-02 2.366432249546051025e-01 1.126823425292968750e-01 2.462522834539413452e-01 6.422233581542968750e-02 -8.080235868692398071e-02 -1.990250796079635620e-01 1.696731448173522949e-01 9.251745790243148804e-02 -1.118183322250843048e-02 -2.327678948640823364e-01 4.385744407773017883e-02 2.370776832103729248e-01
2.483048737049102783e-01 -8.552031964063644409e-02 5.958934500813484192e-02 1.665376871824264526e-01 7.436242699623107910e-02 8.033848553895950317e-02 -1.267621070146560669e-01 -4.138631001114845276e-02 -2.553166747093200684e-01 1.250626891851425171e-01 8.256785571575164795e-02 -4.767385721206665039e-01 -8.968829363584518433e-02 4.999128356575965881e-02 -2.025091052055358887e-01 -1.999020427465438843e-01 -7.266075909137725830e-02 -1.347025632858276367e-01 1.073492169380187988e-01 -1.935624629259109497e-01 1.731005460023880005e-01 -2.081494033336639404e-02 -1.725618988275527954e-01 -1.367645524442195892e-02 5.400647595524787903e-02 -1.016892492771148682e-01 7.394386082887649536e-02 -3.837459683418273926e-01 6.922751665115356445e-02 -3.565586507320404053e-01 1.445375978946685791e-01 -1.093686968088150024e-01
-5.417330656200647354e-03 -7.454027980566024780e-02 1.332746744155883789e-01 5.482140928506851196e-02 -1.750613451004028320e-01 -1.289063543081283569e-01 -1.708876192569732666e-01 -8.420991152524948120e-02 5.915800109505653381e-02 -1.561738103628158569e-01 2.011410742998123169e-01 -2.584592998027801514e-01 1.313361376523971558e-01 1.857089400291442871e-01 -3.070687353610992432e-01 7.054403424263000488e-02 1.090016737580299377e-01 -1.860523074865341187e-01 3.642860427498817444e-02 -2.042562067508697510e-01 1.774289458990097046e-01 -2.050250470638275146e-01 1.220673322677612305e-01 2.152865529060363770e-01 3.455510735511779785e-02 -1.336455643177032471e-01 3.553019165992736816e-01 -2.475157380104064941e-01 3.037628531455993652e-01 -1.867101341485977173e-01 1.297558546066284180e-01 1.705841273069381714e-01
5.153380036354064941e-01 -7.972756028175354004e-02 -6.379294395446777344e-02 9.215236455202102661e-02 -1.041278466582298279e-01 1.928473263978958130e-02 4.307759925723075867e-03 1.148512959480285645e-01 1.223158314824104309e-01 5.145532265305519104e-02 1.331671625375747681e-01 1.106573939323425293e-01 -1.293338537216186523e-01 -1.338367611169815063e-01 -9.099067188799381256e-03 -1.856326311826705933e-01 7.408647984266281128e-02 -1.565695554018020630e-01 6.883024424314498901e-02 3.242382034659385681e-02 1.711349338293075562e-01 -6.571266055107116699e-02 4.626443982124328613e-01 -2.393585741519927979e-01 -1.221445947885513306e-01 -3.551743179559707642e-02 -7.967793941497802734e-02 -2.377848923206329346e-01 7.622602581977844238e-02 -3.493160307407379150e-01 8.028537034988403320e-02 -1.422580182552337646e-01
8.532157540321350098e-02 -1.837400346994400024e-02 1.029295474290847778e-01 -1.275740116834640503e-01 -1.941511482000350952e-01 3.569142892956733704e-02 -2.580188214778900146e-01 -1.417292356491088867e-01 1.070050671696662903e-01 -1.715157032012939453e-01 1.156002357602119446e-01 -1.288855224847793579e-01 -2.571834325790405273e-01 1.613555103540420532e-01 -2.170750647783279419e-01 -5.005134269595146179e-02 -2.184707224369049072e-01 -2.722048945724964142e-02 3.973019495606422424e-02 -4.447593912482261658e-02 1.683674901723861694e-01 -2.073534205555915833e-02 5.633783340454101562e-01 2.862962782382965088e-01 7.846505381166934967e-03 -1.500592529773712158e-01 3.784868121147155762e-02 -1.315866112709045410e-01 2.789088189601898193e-01 -1.465460956096649170e-01 -3.553731739521026611e-02 7.220916450023651123e-02
1.230660360306501389e-03 7.953176274895668030e-03 1.592978388071060181e-01 8.062537759542465210e-02 -7.536441832780838013e-02 2.884819209575653076e-01 1.844481378793716431e-01 8.885481208562850952e-02 -1.130700111389160156e-01 1.754682809114456177e-01 1.779573857784271240e-01 5.757364258170127869e-02 1.791860349476337433e-02 2.040706127882003784e-01 -3.782854378223419189e-01 1.067599877715110779e-01 -1.724080145359039307e-01 -1.889592707157135010e-01 1.362947225570678711e-01 -9.323967248201370239e-02 3.792362511157989502e-01 -2.351539134979248047e-01 3.255125284194946289e-01 -1.871008723974227905e-01 -1.234826147556304932e-01 1.012574415653944016e-02 1.608233451843261719e-01 -1.047773659229278564e-01 4.406380653381347656e-02 -2.492879778146743774e-01 5.991527438163757324e-02 9.781908243894577026e-02
2.228085994720458984e-01 1.333245337009429932e-01 1.471273005008697510e-01 -1.328670680522918701e-01 -3.122750297188758850e-02 2.649550735950469971e-01 -1.116340085864067078e-01 -2.884208783507347107e-02 3.134768456220626831e-02 2.664655447006225586e-01 3.227837979793548584e-01 -3.187567368149757385e-02 -1.392312794923782349e-01 -2.423067837953567505e-01 1.218301593326032162e-03 -1.725929826498031616e-01 6.112193805165588856e-04 -3.059396743774414062e-01 7.361286878585815430e-02 1.967720538377761841e-01 1.414480805397033691e-02 -1.641875356435775757e-01 1.215322986245155334e-01 -1.443919688463211060e-01 -1.170053854584693909e-01 -1.333142966032028198e-01 -2.011839896440505981e-01 -2.562528252601623535e-01 2.815712243318557739e-03 -2.692933380603790283e-01 3.343829810619354248e-01 -3.569607809185981750e-02
2.684064507484436035e-01 9.412427246570587158e-02 4.200395941734313965e-01 -1.925177276134490967e-01 -1.265658438205718994e-01 1.273640543222427368e-01 4.757945612072944641e-02 -2.471475303173065186e-01 -8.743228763341903687e-02 1.150847300887107849e-01 2.917444407939910889e-01 1.717620156705379486e-02 -4.746401682496070862e-02 -1.285068094730377197e-01 -9.038900956511497498e-03 4.443110898137092590e-02 5.961049348115921021e-02 -2.617405354976654053e-01 2.264203727245330811e-01 1.082016676664352417e-01 7.673625648021697998e-02 2.279452085494995117e-01 9.991416335105895996e-02 -8.051866292953491211e-02 -1.636542975902557373e-01 -1.969414055347442627e-01 -5.945833027362823486e-02 -2.859279215335845947e-01 -6.266260147094726562e-02 -3.026384413242340088e-01 -2.377798222005367279e-02 -1.631104499101638794e-01
3.136220276355743408e-01 7.358626462519168854e-03 7.465562969446182251e-02 2.881530225276947021e-01 1.721050590276718140e-01 -6.470791995525360107e-02 -1.912391185760498047e-01 -2.068019099533557892e-02 3.867683559656143188e-02 -6.760907173156738281e-02 2.293168455362319946e-01 -2.757085859775543213e-01 1.414670795202255249e-01 2.198215574026107788e-02 -2.952505648136138916e-01 7.397760450839996338e-02 -1.469747424125671387e-01 -1.247798576951026917e-01 2.394715845584869385e-01 -3.246136009693145752e-01 -7.871828973293304443e-02 2.445313483476638794e-01 -9.027432650327682495e-02 -4.520074278116226196e-02 -8.824378252029418945e-02 -1.022384613752365112e-01 2.639190554618835449e-01 -2.770188450813293457e-01 5.009204894304275513e-02 -1.366547346115112305e-01 8.171595633029937744e-02 1.606029123067855835e-01
3.188484311103820801e-01 -1.304869502782821655e-01 -4.663313180208206177e-02 -4.503003358840942383e-01 -9.368962794542312622e-02 1.361541450023651123e-01 6.676805764436721802e-02 9.600313752889633179e-02 6.748329102993011475e-02 -9.602238982915878296e-02 3.542114198207855225e-01 -1.309379041194915771e-01 -1.985738426446914673e-01 5.704875662922859192e-02 -8.992407470941543579e-02 1.235154643654823303e-01 -1.296815723180770874e-01 -5.098273232579231262e-02 3.006634116172790527e-01 -3.501351689919829369e-03 -1.257195919752120972e-01 -2.878878116607666016e-01 7.837918400764465332e-02 -8.669991046190261841e-02 -4.921622946858406067e-02 -1.330285519361495972e-01 1.853228658437728882e-01 -2.915270812809467316e-02 2.090733349323272705e-01 -1.960083842277526855e-01 1.972640156745910645e-01 -1.201268732547760010e-01
4.255788028240203857e-01 7.938890904188156128e-02 2.819644287228584290e-02 -1.011623963713645935e-01 7.161395251750946045e-02 -1.737101227045059204e-01 -1.873900145292282104e-01 -6.191595271229743958e-02 1.817100793123245239e-01 -6.885241717100143433e-02 2.303862422704696655e-01 -1.584093868732452393e-01 -2.397644668817520142e-01 6.116905063390731812e-02 -4.767940193414688110e-02 -1.639675348997116089e-01 -8.348939567804336548e-02 1.381962150335311890e-01 8.819833397865295410e-03 7.981509715318679810e-02 1.967775672674179077e-01 6.917718797922134399e-02 2.900644838809967041e-01 4.885443672537803650e-02 -1.753445714712142944e-01 -2.574059367179870605e-01 -9.463807940483093262e-02 7.139098644256591797e-02 2.743255198001861572e-01 -3.804890215396881104e-01 -1.455448120832443237e-01 -7.852886617183685303e-02
-3.081939183175563812e-02 3.311437666416168213e-01 3.263434469699859619e-01 -2.962419390678405762e-01 -9.148937463760375977e-02 -7.902516424655914307e-02 1.732658594846725464e-01 9.868486970663070679e-02 5.493502598255872726e-03 -4.359811171889305115e-02 1.035489588975906372e-01 -1.515069007873535156e-01 -3.040674626827239990e-01 -1.342492997646331787e-01 -1.510758250951766968e-01 4.965845495462417603e-02 8.996977657079696655e-02 -7.829371839761734009e-03 -9.339216351509094238e-02 -1.648743152618408203e-01 -6.131554394960403442e-02 8.392463624477386475e-02 3.958122134208679199e-01 -1.560320556163787842e-01 -2.089621722698211670e-01 -2.300984114408493042e-01 2.056889683008193970e-01 -2.619869634509086609e-02 3.616605652496218681e-03 -2.635492682456970215e-01 1.200488954782485962e-01 1.000837013125419617e-01
4.452858269214630127e-01 -3.371078521013259888e-02 1.124663576483726501e-01 -2.231866866350173950e-01 -2.617435157299041748e-01 -2.813893929123878479e-02 -3.200251981616020203e-02 1.809207499027252197e-01 -3.258189931511878967e-02 -1.490290276706218719e-02 3.854808509349822998e-01 -1.493259668350219727e-01 -7.462371885776519775e-02 2.501927129924297333e-02 9.339457005262374878e-02 2.015548013150691986e-02 -1.095483675599098206e-01 3.939966112375259399e-02 2.800454199314117432e-01 -1.647906452417373657e-01 -1.787663698196411133e-01 -2.182089984416961670e-01 7.059080153703689575e-02 -1.898224651813507080e-01 -8.484575897455215454e-02 -2.844928205013275146e-01 1.019230782985687256e-01 -3.436550125479698181e-02 1.943416297435760498e-01 -1.222262084484100342e-01 1.818356961011886597e-01 -1.495498865842819214e-01
2.907031774520874023e-01 -1.244929805397987366e-01 -7.978046312928199768e-03 -1.329661905765533447e-01 1.329266428947448730e-01 1.162663698196411133e-01 -1.341968774795532227e-01 2.054540216922760010e-01 2.420132420957088470e-02 -2.623086571693420410e-01 1.235061585903167725e-01 -1.877737641334533691e-01 -4.765457659959793091e-02 4.677569493651390076e-02 -2.758298218250274658e-01 -1.283136308193206787e-01 -4.958624765276908875e-02 -5.322139710187911987e-02 2.101470977067947388e-01 1.031469926238059998e-01 -1.220503523945808411e-01 -3.021084368228912354e-01 1.722625792026519775e-01 -4.184920340776443481e-02 -5.583524331450462341e-02 -3.464977443218231201e-02 3.954178988933563232e-01 -8.031630516052246094e-02 2.536682784557342529e-01 -1.807088553905487061e-01 8.660107851028442383e-02 -3.234517276287078857e-01
-5.194199830293655396e-02 1.114506050944328308e-01 4.233386218547821045e-01 -2.739419639110565186e-01 -1.771855540573596954e-02 -2.604578137397766113e-01 1.179683655500411987e-01 -3.044758737087249756e-02 -4.491731896996498108e-02 5.303266271948814392e-02 5.631901696324348450e-02 3.435669466853141785e-02 -2.615256607532501221e-01 1.808607280254364014e-01 -3.447093665599822998e-01 -1.201551184058189392e-01 -1.282857209444046021e-01 -6.081838533282279968e-02 -1.136040240526199341e-01 2.565012872219085693e-02 -4.242872074246406555e-02 -1.950507238507270813e-02 3.194856345653533936e-01 4.571723192930221558e-02 -2.155070602893829346e-01 -2.948275804519653320e-01 1.660993099212646484e-01 -1.466617137193679810e-01 7.189315557479858398e-02 -1.791781634092330933e-01 -1.917856633663177490e-01 -8.656160533428192139e-02
2.973642051219940186e-01 1.727848500013351440e-02 7.457891851663589478e-02 5.308056715875864029e-03 1.613139361143112183e-02 -7.342671602964401245e-02 1.508976966142654419e-01 1.356436908245086670e-01 1.370979547500610352e-01 -9.681601822376251221e-02 2.587954699993133545e-01 -4.160606265068054199e-01 -4.768724441528320312e-01 -6.931586563587188721e-02 -2.179498672485351562e-01 -4.760381951928138733e-02 -1.396493166685104370e-01 -3.010952770709991455e-01 1.100548282265663147e-01 -2.176514118909835815e-01 -3.893977776169776917e-02 1.870083995163440704e-02 1.295601427555084229e-01 -2.060813829302787781e-02 5.250222980976104736e-02 2.196718901395797729e-01 6.963235884904861450e-02 2.060667239129543304e-02 -1.070112958550453186e-01 -1.662986725568771362e-01 5.983535200357437134e-02 1.447076350450515747e-01
3.774572163820266724e-02 2.834316901862621307e-02 6.646361202001571655e-02 -2.769281864166259766e-01 1.941704191267490387e-02 2.489347159862518311e-01 -1.062088012695312500e-01 9.750886261463165283e-02 -6.458380073308944702e-02 1.405293643474578857e-01 7.923436909914016724e-02 -3.221741914749145508e-01 -1.212196350097656250e-01 2.351162582635879517e-01 -3.628985583782196045e-01 3.764232993125915527e-02 -1.844805032014846802e-01 -4.406335651874542236e-01 -1.177663952112197876e-01 6.284922361373901367e-02 3.346650004386901855e-01 -1.545477658510208130e-01 7.260642200708389282e-02 2.258786372840404510e-02 1.522235125303268433e-01 -1.731103062629699707e-01 1.161309480667114258e-01 1.022425517439842224e-01 6.643576174974441528e-02 -1.513234525918960571e-01 2.658121986314654350e-03 -6.614627689123153687e-02
1.528256535530090332e-01 7.691556960344314575e-02 6.349070370197296143e-02 1.748172342777252197e-01 8.578103035688400269e-02 -1.710449308156967163e-01 9.281632490456104279e-03 1.744653135538101196e-01 1.041712239384651184e-01 -7.405444979667663574e-02 3.611074686050415039e-01 -2.739726798608899117e-03 -2.364382147789001465e-01 -1.377816051244735718e-01 -2.029426097869873047e-01 3.285229578614234924e-02 5.688935890793800354e-02 -1.173730194568634033e-01 6.248354166746139526e-02 2.685676515102386475e-01 2.411174029111862183e-01 -1.006922405213117599e-02 2.605247497558593750e-01 -1.452413648366928101e-01 2.595565617084503174e-01 3.145866468548774719e-02 2.122044861316680908e-01 -2.477453202009201050e-01 -2.225804775953292847e-01 -3.508194386959075928e-01 -6.077140569686889648e-02 1.173605546355247498e-01
1.968556083738803864e-02 -2.726965211331844330e-02 1.058156266808509827e-01 -3.054507076740264893e-01 -7.940979674458503723e-03 -1.220454797148704529e-01 -2.612302899360656738e-01 -1.879271268844604492e-01 -1.472832858562469482e-01 -3.318059025332331657e-03 1.738660633563995361e-01 -4.676136076450347900e-01 2.242027968168258667e-02 -6.994110997766256332e-03 6.698112934827804565e-02 2.176167517900466919e-01 -1.705917119979858398e-01 -1.838794723153114319e-02 2.671317756175994873e-02 -1.007846146821975708e-01 2.819635868072509766e-01 -7.458115369081497192e-02 2.655917406082153320e-01 -3.139429986476898193e-01 -5.488205328583717346e-02 -1.035550460219383240e-01 1.274785101413726807e-01 -2.684831023216247559e-01 1.145692244172096252e-01 -9.281510114669799805e-02 -1.557612270116806030e-01 -1.015751585364341736e-01
3.943331241607666016e-01 2.507441937923431396e-01 9.508482366800308228e-02 -9.401859343051910400e-02 -1.453087180852890015e-01 -1.593119204044342041e-01 -1.325076520442962646e-01 5.964979529380798340e-03 -7.039963966235518456e-04 2.565588355064392090e-01 1.936085373163223267e-01 -2.756961286067962646e-01 9.175241738557815552e-02 -2.131026610732078552e-02 -3.193976357579231262e-02 1.436373889446258545e-01 -7.801379263401031494e-02 -2.593710124492645264e-01 1.620180308818817139e-01 -1.336349397897720337e-01 3.163882791996002197e-01 -6.798795610666275024e-02 2.003748565912246704e-01 -5.167091637849807739e-02 -1.842901259660720825e-01 -1.300559788942337036e-01 -2.313362956047058105e-01 1.107797678560018539e-02 3.097966127097606659e-02 -2.484142482280731201e-01 -1.034942716360092163e-01 -2.165889739990234375e-01
2.512201666831970215e-01 2.327596768736839294e-03 -6.247164309024810791e-02 -1.799478977918624878e-01 4.618932306766510010e-02 -1.896861344575881958e-01 -2.809222340583801270e-01 -2.769171074032783508e-02 -3.782194107770919800e-02 -1.338516771793365479e-01 1.026396378874778748e-01 -7.968387752771377563e-02 3.947454318404197693e-02 1.309724003076553345e-01 -4.476442635059356689e-01 -2.512547746300697327e-02 -7.643876015208661556e-04 -2.143899798393249512e-01 -5.886936560273170471e-02 2.804511487483978271e-01 1.718965545296669006e-02 -1.825231015682220459e-01 2.617838978767395020e-01 1.231994852423667908e-01 -8.501841872930526733e-02 -2.235946804285049438e-01 1.366947293281555176e-01 -5.459409207105636597e-02 3.149785101413726807e-01 -4.050922289025038481e-04 2.754356563091278076e-01 1.657541245222091675e-01
2.315905839204788208e-01 1.244368702173233032e-01 4.311736673116683960e-02 -4.389492049813270569e-02 1.111488342285156250e-01 1.948687434196472168e-01 -1.250672787427902222e-01 -3.016985580325126648e-02 1.766703873872756958e-01 5.376683175563812256e-02 3.657181560993194580e-01 -8.676169067621231079e-02 -8.677066862583160400e-02 -2.025857418775558472e-01 -3.972723335027694702e-02 -1.122069656848907471e-01 -2.973595447838306427e-02 -4.746323823928833008e-01 -1.143818050622940063e-01 2.848817408084869385e-01 4.325683042407035828e-02 -1.355079859495162964e-01 1.029610931873321533e-01 1.185096427798271179e-02 -2.399423718452453613e-01 -8.040575683116912842e-02 -1.548736989498138428e-01 -2.072546780109405518e-01 -1.105749979615211487e-01 -2.093690186738967896e-01 2.269960045814514160e-01 -1.793124228715896606e-01
2.824257016181945801e-01 7.894070446491241455e-02 1.581088900566101074e-01 -1.219066828489303589e-01 -1.470018830150365829e-02 -2.716450951993465424e-02 7.903581112623214722e-02 2.063260972499847412e-01 1.659421175718307495e-01 -7.577908039093017578e-02 3.332043588161468506e-01 -2.365314587950706482e-02 1.134279370307922363e-01 -5.016146972775459290e-02 -7.263273745775222778e-02 1.883345991373062134e-01 -2.856596410274505615e-01 -1.167457699775695801e-01 1.990592777729034424e-01 -3.434941545128822327e-02 1.226916089653968811e-01 -3.027661442756652832e-01 1.310592591762542725e-01 6.865663081407546997e-02 -6.747426837682723999e-02 -2.484734505414962769e-01 9.959848970174789429e-02 1.777933984994888306e-01 -9.424164891242980957e-02 -3.733539581298828125e-01 8.828409016132354736e-02 -3.079685568809509277e-01
1.538634151220321655e-01 1.236805617809295654e-01 1.085885912179946899e-01 1.928392648696899414e-01 -7.754343748092651367e-02 1.298463791608810425e-01 -5.007745325565338135e-02 1.515755206346511841e-01 2.078536152839660645e-01 2.290019989013671875e-01 1.279226541519165039e-01 -4.056547582149505615e-02 -1.704800873994827271e-01 -9.319385886192321777e-02 -3.551158905029296875e-01 6.861599534749984741e-02 5.826498940587043762e-02 7.612204179167747498e-03 2.167757004499435425e-01 -7.312034256756305695e-03 -1.219700798392295837e-01 5.597644671797752380e-02 2.364236712455749512e-01 -2.673117220401763916e-01 -1.618446260690689087e-01 -1.571663469076156616e-01 9.648271650075912476e-02 -2.806669771671295166e-01 5.706787109375000000e-02 -2.230236828327178955e-01 -3.057218194007873535e-01 -3.165064156055450439e-01
2.522436380386352539e-01 3.839608281850814819e-02 -2.805218566209077835e-03 -1.443928182125091553e-01 -4.089400172233581543e-02 1.526061743497848511e-01 -1.704191416501998901e-01 -1.529777348041534424e-01 7.601678371429443359e-02 1.068098992109298706e-01 4.288887083530426025e-01 4.408679157495498657e-02 -1.648458689451217651e-01 -1.987935453653335571e-01 -5.398375168442726135e-02 2.778082154691219330e-02 5.536703765392303467e-02 -3.413783609867095947e-01 3.026290424168109894e-02 2.116117775440216064e-01 3.180594742298126221e-01 -5.234953016042709351e-02 5.927292257547378540e-02 -9.020530432462692261e-02 -1.028525531291961670e-01 -1.336773186922073364e-01 -2.127318382263183594e-01 -2.521342635154724121e-01 5.428308155387639999e-03 -2.316044270992279053e-01 2.694808542728424072e-01 -1.369794756174087524e-01
1.893528401851654053e-01 7.389827817678451538e-02 3.806811571121215820e-02 -1.840087324380874634e-01 -2.769378125667572021e-01 -7.851035147905349731e-02 -9.844470024108886719e-02 1.627295278012752533e-02 5.055283382534980774e-02 2.205626219511032104e-01 4.132338464260101318e-01 -1.979430615901947021e-01 2.622006237506866455e-01 -4.634157940745353699e-02 -1.081390399485826492e-02 -1.029103770852088928e-01 -1.233177930116653442e-01 -5.215868726372718811e-02 -1.490121632814407349e-01 9.478905051946640015e-02 2.253660410642623901e-01 -1.216035112738609314e-01 -9.613224864006042480e-02 -1.014022976160049438e-01 -1.303638368844985962e-01 -3.899170756340026855e-01 -3.503768891096115112e-02 -5.995626002550125122e-02 2.376579344272613525e-01 -3.174575269222259521e-01 1.481565684080123901e-01 -2.298383973538875580e-02
2.157650291919708252e-01 2.347014844417572021e-01 -1.951563358306884766e-02 -2.214748039841651917e-02 1.683368347585201263e-02 2.346714138984680176e-01 3.558718040585517883e-02 6.863701343536376953e-02 1.614708304405212402e-01 3.218562602996826172e-01 2.071198076009750366e-01 -5.553508177399635315e-02 -1.017874330282211304e-01 -2.135821431875228882e-01 2.147867716848850250e-02 -6.985652446746826172e-02 -5.883563682436943054e-02 -4.188045561313629150e-01 -9.042363613843917847e-03 1.248977705836296082e-01 8.342041820287704468e-02 -1.084350347518920898e-01 1.685566157102584839e-01 -3.249478936195373535e-01 -6.347734481096267700e-03 -1.845566183328628540e-01 -8.372619003057479858e-02 -3.541398346424102783e-01 -3.247964009642601013e-02 -1.167925968766212463e-01 9.308901429176330566e-02 -2.490868121385574341e-01
1.056369766592979431e-01 1.622233390808105469e-01 1.805975288152694702e-01 1.118858382105827332e-01 -1.299820542335510254e-01 -1.206609755754470825e-01 -1.452219635248184204e-01 1.099146679043769836e-01 1.261899918317794800e-01 -1.082729734480381012e-02 3.151184618473052979e-01 -2.486809790134429932e-01 -9.986674040555953979e-02 -1.375543028116226196e-01 -1.224047318100929260e-01 4.167753458023071289e-02 -6.624139845371246338e-02 -1.608362048864364624e-01 7.630683481693267822e-02 8.545553684234619141e-02 1.346994340419769287e-01 -8.431933820247650146e-02 2.931234538555145264e-01 3.455128669738769531e-01 1.778141856193542480e-01 8.240212500095367432e-02 1.958841457962989807e-02 -3.260214328765869141e-01 -1.789759397506713867e-01 -4.005697369575500488e-01 -8.914307504892349243e-02 1.025438904762268066e-01
1.653754562139511108e-01 2.323269844055175781e-02 -4.168393090367317200e-02 -2.386503070592880249e-01 -6.571828573942184448e-02 -3.109949082136154175e-02 -6.108279526233673096e-02 8.841796964406967163e-02 1.125920414924621582e-01 1.478121429681777954e-01 2.723240554332733154e-01 -3.480076789855957031e-01 -3.005205094814300537e-01 -1.917740702629089355e-01 -1.598510295152664185e-01 -1.653899103403091431e-01 -1.645490229129791260e-01 -3.109190464019775391e-01 8.936951309442520142e-02 -4.878621175885200500e-02 3.668501675128936768e-01 -1.471394747495651245e-01 -4.909427836537361145e-02 1.130668073892593384e-01 -1.378872990608215332e-01 -1.361349225044250488e-01 1.960435807704925537e-01 1.877762563526630402e-02 -1.278152763843536377e-01 3.298257477581501007e-03 -2.279225923120975494e-02 2.967452704906463623e-01
2.466761171817779541e-01 3.138811886310577393e-01 2.672129496932029724e-02 -6.292005628347396851e-02 -1.109628826379776001e-01 -1.424244791269302368e-01 -2.113862037658691406e-01 -5.489337723702192307e-03 2.347775101661682129e-01 2.162651717662811279e-01 1.348474174737930298e-01 -1.389574557542800903e-01 -1.070155575871467590e-01 -1.602546721696853638e-01 -1.758402884006500244e-01 -1.469521075487136841e-01 -2.185910642147064209e-01 1.280897390097379684e-02 3.453144431114196777e-01 2.104464769363403320e-01 2.005725633352994919e-03 5.755051597952842712e-02 -7.835823111236095428e-03 3.155731782317161560e-02 1.374515593051910400e-01 -1.557482481002807617e-01 1.724273711442947388e-01 -4.388159215450286865e-01 -1.937033236026763916e-01 4.383300617337226868e-02 9.327819943428039551e-02 1.336920633912086487e-02
1.061227470636367798e-01 7.940771430730819702e-02 4.209911450743675232e-02 1.761667132377624512e-01 -7.357051968574523926e-02 -1.874093413352966309e-01 1.695402897894382477e-02 -2.885683476924896240e-01 1.129804104566574097e-01 -1.708150207996368408e-01 1.603175252676010132e-01 -1.880620718002319336e-01 1.208449080586433411e-01 -1.608884632587432861e-01 -1.596413701772689819e-01 2.113222181797027588e-01 -2.129439711570739746e-01 -3.021171689033508301e-01 1.574124693870544434e-01 1.336277276277542114e-01 3.192654252052307129e-01 -2.171649634838104248e-01 2.523336410522460938e-01 1.290515959262847900e-01 -9.229138493537902832e-02 -1.239371895790100098e-01 -8.707209490239620209e-03 -1.887205988168716431e-01 1.052097789943218231e-02 -2.567330002784729004e-01 -1.259314268827438354e-01 -2.485269457101821899e-01
3.819940984249114990e-01 1.469850987195968628e-01 -5.244898423552513123e-02 -2.021965682506561279e-01 -1.445260345935821533e-01 5.787465721368789673e-02 1.880257017910480499e-02 8.978955447673797607e-02 3.659469261765480042e-02 5.005996301770210266e-02 3.093723952770233154e-01 -1.874859631061553955e-01 1.421721279621124268e-01 4.150976426899433136e-03 -9.683685749769210815e-02 2.065733633935451508e-02 -1.050637885928153992e-01 -1.822715252637863159e-02 2.240631282329559326e-01 -2.546180486679077148e-01 -2.964672446250915527e-01 -3.090708255767822266e-01 2.820765674114227295e-01 -1.033043563365936279e-01 -9.061092138290405273e-02 -2.387266159057617188e-01 1.435827165842056274e-01 -1.206396371126174927e-01 1.003410890698432922e-01 7.499475777149200439e-02 9.875759482383728027e-02 -2.560644447803497314e-01
-3.593278815969824791e-04 2.670232439413666725e-03 9.076786041259765625e-02 1.781686991453170776e-01 1.134421527385711670e-01 -4.115791320800781250e-01 -3.902120143175125122e-02 -5.209236871451139450e-03 1.608070135116577148e-01 1.586386412382125854e-01 1.812947988510131836e-01 -3.399062156677246094e-01 1.715666241943836212e-02 -1.317289173603057861e-01 -2.207564264535903931e-01 -2.629260718822479248e-01 6.608910858631134033e-02 -2.099126577377319336e-01 3.860478475689888000e-02 -3.898705169558525085e-02 1.850187033414840698e-01 -3.429993614554405212e-02 -2.560221590101718903e-03 -2.977665886282920837e-02 2.169886231422424316e-02 -8.539970964193344116e-02 2.692545652389526367e-01 -3.585713803768157959e-01 9.052930027246475220e-02 -2.046683728694915771e-01 2.855105102062225342e-01 -1.143432036042213440e-01
2.253846079111099243e-01 1.776838153600692749e-01 -1.590948104858398438e-01 -2.813020348548889160e-01 -8.538826555013656616e-02 -1.737483441829681396e-01 -1.210974678397178650e-01 -2.103176340460777283e-02 1.356367021799087524e-01 2.499093115329742432e-02 4.256945848464965820e-01 -3.066386282444000244e-01 5.478949472308158875e-02 -8.984518051147460938e-02 -7.589241117238998413e-02 2.440897524356842041e-01 -6.675018370151519775e-02 -2.144349515438079834e-01 -9.334926307201385498e-02 -1.058700531721115112e-01 2.523728609085083008e-01 -2.414581365883350372e-02 3.825018554925918579e-02 -1.446156352758407593e-01 -1.931691467761993408e-01 -3.323574364185333252e-02 2.264502346515655518e-01 -2.256068438291549683e-01 2.844758629798889160e-01 -4.912253841757774353e-02 2.807482145726680756e-02 9.047558158636093140e-02
1.861706972122192383e-01 1.092225536704063416e-01 -2.376093715429306030e-02 1.813756674528121948e-01 2.790601551532745361e-01 3.945808485150337219e-02 7.724057883024215698e-02 2.102212011814117432e-01 2.321607172489166260e-01 4.608110710978507996e-02 1.593456715345382690e-01 -1.432738155126571655e-01 -4.136338829994201660e-01 7.313130050897598267e-02 -1.947244107723236084e-01 -4.041286557912826538e-02 1.123390197753906250e-01 -1.188932433724403381e-01 1.879307925701141357e-01 -6.478782743215560913e-02 4.437065124511718750e-01 -1.128949075937271118e-01 9.874594956636428833e-02 1.681046485900878906e-01 -3.774124011397361755e-02 -2.072599232196807861e-01 5.215741321444511414e-02 -2.230535447597503662e-01 1.928738504648208618e-01 -8.541247993707656860e-02 -7.880102097988128662e-02 -1.047132238745689392e-01
[truncated: 3,276,367 more chars]
