# Supplementary material for: The Language of Innovation
Source: PLoS One. 2020 Apr 30;15(4):e0230107. doi: 10.1371/journal.pone.0230107 (PMC7194493; doi:10.1371/journal.pone.0230107)
Supplement: S15 File — (GZ) [file pone.0230107.s015.tar.gz › 1993-1997/V2Run_9_VS_4500_embeddings1993-1997ED32.txt]

-6.459710188210010529e-03 6.230143830180168152e-02 -6.203126395121216774e-04 -3.292311728000640869e-01 -1.747997850179672241e-01 9.152500331401824951e-02 1.399360299110412598e-01 -2.842345535755157471e-01 -9.753329679369926453e-03 -5.330673605203628540e-02 1.663885116577148438e-01 1.055491343140602112e-01 9.310633875429630280e-03 -1.384905129671096802e-01 1.476856172084808350e-01 1.706264168024063110e-01 5.375824868679046631e-02 1.880577653646469116e-01 4.285811185836791992e-01 -5.405668541789054871e-02 3.098205924034118652e-01 2.402477860450744629e-01 1.152537539601325989e-01 -3.114543557167053223e-01 9.457816183567047119e-02 8.449449390172958374e-02 -1.270928233861923218e-01 4.410610720515251160e-02 1.961299031972885132e-01 1.781922727823257446e-01 -1.782887056469917297e-02 2.070088088512420654e-01
-1.257241703569889069e-02 5.479619279503822327e-02 -3.475388884544372559e-02 -2.563188970088958740e-01 4.160103574395179749e-02 -6.970521062612533569e-02 2.474930323660373688e-02 -1.522833108901977539e-01 2.786068618297576904e-01 -1.961876265704631805e-02 -3.171690180897712708e-02 2.135392129421234131e-01 -2.526381015777587891e-01 -6.433218717575073242e-02 -3.428576886653900146e-01 -1.358591765165328979e-01 7.902573794126510620e-02 -1.870868802070617676e-01 -2.458846010267734528e-02 7.986542582511901855e-02 3.481744229793548584e-02 2.191803604364395142e-01 -1.648189574480056763e-01 2.251211367547512054e-02 2.848455607891082764e-01 2.111925631761550903e-01 -4.913004860281944275e-02 -5.133685097098350525e-02 2.974015772342681885e-01 1.585031896829605103e-01 2.216580212116241455e-01 3.902675807476043701e-01
-1.034375727176666260e-01 -1.216403860598802567e-02 1.579322218894958496e-01 -4.776268266141414642e-03 -2.906320095062255859e-01 -2.949642539024353027e-01 1.479038968682289124e-02 -8.508729189634323120e-02 -1.418456584215164185e-01 3.003624081611633301e-02 6.221545115113258362e-02 1.469640135765075684e-01 6.580027192831039429e-02 3.591241836547851562e-01 2.727646008133888245e-02 -1.171364262700080872e-01 2.088191956281661987e-01 -3.637156188488006592e-01 6.192348524928092957e-02 2.654180303215980530e-02 -8.277153968811035156e-02 2.517149448394775391e-01 1.315637379884719849e-01 -1.391151845455169678e-01 1.494165211915969849e-01 1.274910569190979004e-01 4.845817107707262039e-03 5.928895249962806702e-02 3.892001509666442871e-02 4.159028530120849609e-01 1.631601154804229736e-01 2.458970993757247925e-01
1.187959238886833191e-01 -1.034016087651252747e-01 7.265666127204895020e-02 -1.959249377250671387e-01 -1.761686950922012329e-01 7.698521018028259277e-02 1.438300013542175293e-01 -1.673493534326553345e-01 2.463800311088562012e-01 -3.128256139461882412e-05 1.252043694257736206e-01 -4.764853417873382568e-02 9.464275836944580078e-02 7.435129582881927490e-02 6.124198064208030701e-02 -2.277512997388839722e-01 2.588859200477600098e-01 -2.078612595796585083e-01 -1.198685392737388611e-01 -2.049380689859390259e-01 2.993154712021350861e-02 4.261808991432189941e-01 -7.137492299079895020e-02 -2.060147933661937714e-02 1.459037214517593384e-01 2.532597482204437256e-01 -7.399296760559082031e-02 -2.019768208265304565e-02 -1.833006925880908966e-02 3.371197879314422607e-01 2.942886650562286377e-01 2.248885929584503174e-01
-2.234397977590560913e-01 1.623522341251373291e-01 -2.197484672069549561e-01 -1.282286643981933594e-01 -4.411947354674339294e-02 -9.191991388797760010e-02 -2.250571697950363159e-01 -5.586631596088409424e-02 -9.162244200706481934e-02 2.827254533767700195e-01 -1.406156420707702637e-01 2.459506690502166748e-01 5.408319830894470215e-02 2.354417368769645691e-02 -6.608559191226959229e-02 -3.189386725425720215e-01 4.942726716399192810e-02 9.647234529256820679e-02 4.078769087791442871e-01 1.601879000663757324e-01 1.170014739036560059e-01 1.419865805655717850e-02 2.649538516998291016e-01 -3.238973021507263184e-01 1.686254329979419708e-02 1.945940256118774414e-01 3.164972737431526184e-02 1.151308789849281311e-01 -5.611451342701911926e-03 2.333790212869644165e-01 1.017328351736068726e-01 8.140161633491516113e-02
-5.018792673945426941e-02 -1.983487010002136230e-01 -5.765123665332794189e-02 -2.457970827817916870e-01 1.118845567107200623e-01 -4.206752777099609375e-02 -4.649437963962554932e-02 -1.548804435878992081e-02 1.773912012577056885e-01 -1.607416421175003052e-01 1.962680816650390625e-01 -4.616670310497283936e-02 3.023682832717895508e-01 2.147769182920455933e-02 2.025493793189525604e-02 -1.835590153932571411e-01 3.048660755157470703e-01 -2.920933961868286133e-01 1.402032822370529175e-01 1.859838957898318768e-04 -8.914205431938171387e-02 -1.137290801852941513e-02 -5.473798885941505432e-02 1.392278075218200684e-01 5.699375271797180176e-02 3.239482045173645020e-01 -1.597931683063507080e-01 -2.148244678974151611e-01 3.735076487064361572e-01 3.004989027976989746e-01 3.644225001335144043e-02 1.198949441313743591e-01
-3.825426974799484015e-04 1.035794913768768311e-01 2.250169962644577026e-01 -2.635494768619537354e-01 -3.258407115936279297e-02 -1.928622573614120483e-01 -2.219686657190322876e-01 -2.277473360300064087e-01 -2.936674281954765320e-02 8.377855271100997925e-02 9.059119969606399536e-02 1.667731851339340210e-01 -1.631900668144226074e-01 7.944050431251525879e-02 1.337975263595581055e-01 -1.294740438461303711e-01 -1.024081464856863022e-02 7.017973810434341431e-02 4.832665249705314636e-02 -1.848400235176086426e-01 2.218556255102157593e-01 1.813288182020187378e-01 1.540216989815235138e-02 -2.202707082033157349e-01 2.245418429374694824e-01 1.628388166427612305e-01 -2.196762263774871826e-01 -4.065702110528945923e-02 4.236450493335723877e-01 1.407433003187179565e-01 2.324027866125106812e-01 2.564105391502380371e-01
-1.196114346385002136e-01 -1.089993938803672791e-01 3.206278011202812195e-02 -6.133008003234863281e-02 -4.881795868277549744e-02 -1.616412699222564697e-01 -2.001658082008361816e-03 -2.778205573558807373e-01 3.389370813965797424e-02 3.506303951144218445e-02 2.236592173576354980e-01 4.761661868542432785e-03 2.841275632381439209e-01 2.212904542684555054e-01 -2.430259287357330322e-01 -2.113259881734848022e-01 3.411771953105926514e-01 -9.025117754936218262e-02 -1.735820174217224121e-01 -2.588821947574615479e-02 -1.798848956823348999e-01 7.673369348049163818e-02 1.489848345518112183e-01 -2.328441143035888672e-01 1.673263311386108398e-01 2.698133587837219238e-01 -1.727534681558609009e-01 5.588816106319427490e-02 6.096735596656799316e-02 1.726145297288894653e-01 2.273394614458084106e-01 2.975108921527862549e-01
-5.933847278356552124e-03 -7.846748083829879761e-02 1.157118901610374451e-01 -8.994481712579727173e-02 7.402295619249343872e-02 -5.275847390294075012e-02 6.802611798048019409e-02 -1.251821219921112061e-01 1.238695308566093445e-01 -3.137582913041114807e-02 1.589006632566452026e-01 1.657817661762237549e-01 -6.330025196075439453e-02 7.208897173404693604e-02 -2.144274115562438965e-01 6.122290715575218201e-02 1.734404563903808594e-01 -8.077532798051834106e-02 9.610871970653533936e-02 -3.958835452795028687e-02 3.835325315594673157e-02 -3.183585777878761292e-02 8.264804631471633911e-02 -3.573142290115356445e-01 4.200305044651031494e-01 2.747139930725097656e-01 6.109406799077987671e-02 1.587188541889190674e-01 5.196834802627563477e-01 2.460843920707702637e-01 1.017791628837585449e-01 9.783153235912322998e-02
-2.026706933975219727e-01 -1.438698321580886841e-01 1.695014238357543945e-01 -4.550801217555999756e-01 5.886722356081008911e-02 -1.489804387092590332e-01 1.653450876474380493e-01 -1.522642672061920166e-01 1.241915225982666016e-01 4.963219165802001953e-02 -1.765728592872619629e-01 -8.494743704795837402e-02 -6.999906897544860840e-02 1.563956141471862793e-01 -3.483729660511016846e-01 -3.012585453689098358e-02 1.458151638507843018e-01 2.104883082211017609e-02 2.047157138586044312e-01 -8.393988246098160744e-04 8.298026770353317261e-02 -3.840946406126022339e-02 8.237813413143157959e-02 9.541495144367218018e-02 1.662198007106781006e-01 2.003988027572631836e-01 6.262640655040740967e-02 -3.796128183603286743e-02 2.777009904384613037e-01 3.215515315532684326e-01 2.155545912683010101e-02 2.762366533279418945e-01
-1.914699561893939972e-02 1.246829051524400711e-02 1.150129362940788269e-01 -3.742771446704864502e-01 -2.648048102855682373e-01 -4.630088806152343750e-02 -4.297179356217384338e-02 -4.374913126230239868e-02 -2.076901495456695557e-01 1.211150959134101868e-01 1.635048091411590576e-01 -1.817868649959564209e-02 -2.595289349555969238e-01 1.990782618522644043e-01 -3.124716877937316895e-01 -6.777526345103979111e-03 1.642385274171829224e-01 6.131710484623908997e-02 2.384713739156723022e-01 1.137749422923661768e-04 1.088950559496879578e-01 -4.598237108439207077e-03 -3.397615626454353333e-02 -6.486611813306808472e-02 1.752893924713134766e-01 2.370042167603969574e-02 3.798777982592582703e-02 5.816245451569557190e-02 2.651184499263763428e-01 2.459953874349594116e-01 6.240544840693473816e-03 4.569486379623413086e-01
1.080084964632987976e-01 9.188244119286537170e-03 2.810020744800567627e-01 -1.441169530153274536e-01 -8.297034353017807007e-02 2.146612294018268585e-02 8.969152718782424927e-02 -1.586386561393737793e-01 7.112508267164230347e-02 -2.773887515068054199e-01 5.516912788152694702e-03 1.887033581733703613e-01 2.120337635278701782e-01 2.608605921268463135e-01 1.545698046684265137e-01 -1.272629499435424805e-01 3.952307254076004028e-02 -2.418544590473175049e-01 1.264383047819137573e-01 1.001145020127296448e-01 -5.764859262853860855e-03 1.075638160109519958e-01 6.391552742570638657e-03 -2.655450701713562012e-01 2.446424663066864014e-01 2.203024029731750488e-01 -8.776895701885223389e-02 2.046470642089843750e-01 7.442919909954071045e-02 1.280733346939086914e-01 3.284519016742706299e-01 3.481546640396118164e-01
-4.822012782096862793e-02 3.421099483966827393e-02 -1.422251760959625244e-02 -2.581855356693267822e-01 -5.607452616095542908e-02 7.757548987865447998e-02 -1.992380060255527496e-02 -1.264796108007431030e-01 -1.005080640316009521e-01 -4.370352998375892639e-02 3.262864649295806885e-01 -1.235078349709510803e-01 2.384540438652038574e-02 8.202660828828811646e-02 -2.387914061546325684e-02 -7.611720822751522064e-03 2.549896538257598877e-01 -1.120103225111961365e-01 4.825375601649284363e-02 -7.795928418636322021e-02 -5.834762379527091980e-02 1.084126010537147522e-01 2.739045023918151855e-01 -2.313082516193389893e-01 4.509083628654479980e-01 -2.094540558755397797e-02 -2.799554169178009033e-01 2.279955148696899414e-01 -1.088184770196676254e-02 1.831554323434829712e-01 2.221959978342056274e-01 3.400372862815856934e-01
-6.490816175937652588e-02 -2.055365741252899170e-01 -9.024427831172943115e-02 -5.282238498330116272e-02 -9.122900664806365967e-02 -1.216033920645713806e-01 -1.577015407383441925e-02 -2.937596440315246582e-01 -6.692717969417572021e-02 -4.873072355985641479e-02 -3.807422146201133728e-02 1.748696565628051758e-01 -1.081146970391273499e-01 2.784250490367412567e-02 -3.546101450920104980e-01 -1.080070137977600098e-01 1.712864786386489868e-01 -1.600743383169174194e-01 7.014617323875427246e-02 -8.995997160673141479e-02 -1.398667842149734497e-01 2.348193526268005371e-01 1.065636426210403442e-01 -2.457629144191741943e-01 2.595042288303375244e-01 9.986768662929534912e-02 -1.265465021133422852e-01 1.459418684244155884e-01 4.307681620121002197e-01 3.568864464759826660e-01 2.187800779938697815e-02 -4.149839654564857483e-02
-1.736631840467453003e-01 2.119781225919723511e-01 -1.559204757213592529e-01 -4.143877625465393066e-01 -1.164848431944847107e-01 1.979035735130310059e-01 1.219295989722013474e-02 7.277847826480865479e-02 -3.687202930450439453e-02 -3.211648389697074890e-02 -1.201402693986892700e-01 3.431082367897033691e-01 5.267993360757827759e-02 1.578918695449829102e-01 -2.379336021840572357e-02 6.213545426726341248e-02 9.560970216989517212e-02 -2.144955545663833618e-01 2.152330577373504639e-01 1.319269388914108276e-01 -5.508370324969291687e-02 -9.318879991769790649e-02 2.287514880299568176e-02 -2.966676652431488037e-01 2.754493951797485352e-01 8.782751858234405518e-02 -2.609157264232635498e-01 -1.206679269671440125e-01 5.886587314307689667e-03 3.271482288837432861e-01 3.233784809708595276e-02 1.027390882372856140e-01
-3.152387142181396484e-01 -1.132744252681732178e-01 7.571202516555786133e-02 -5.680573359131813049e-02 -8.359614014625549316e-02 -4.718539863824844360e-02 3.087790124118328094e-02 -2.266066074371337891e-01 -1.610076725482940674e-01 -2.573330104351043701e-01 2.675064802169799805e-01 9.188243746757507324e-02 3.245983123779296875e-01 1.606076061725616455e-01 3.139125928282737732e-02 -2.462011426687240601e-01 1.923896372318267822e-01 1.836171373724937439e-02 -3.215690702199935913e-02 -6.121646985411643982e-02 2.290871739387512207e-01 3.516453504562377930e-01 -2.957441844046115875e-02 -2.295591682195663452e-01 2.282487004995346069e-01 4.169994592666625977e-02 -9.137199074029922485e-02 1.531614959239959717e-01 1.290946006774902344e-01 1.040404736995697021e-01 1.751440912485122681e-01 1.917327493429183960e-01
-2.410278618335723877e-01 -7.317931205034255981e-02 1.744566106935963035e-04 -2.719393968582153320e-01 -1.370990574359893799e-01 -1.102670803666114807e-01 7.810378074645996094e-02 -3.079667091369628906e-01 3.688023239374160767e-02 2.542680799961090088e-01 2.856481671333312988e-01 -1.926044970750808716e-01 7.557189464569091797e-02 8.583287894725799561e-02 7.232157047837972641e-03 -8.621297776699066162e-02 1.911005675792694092e-01 -2.120415270328521729e-01 1.961182057857513428e-01 -1.097717285156250000e-01 -1.290169805288314819e-01 1.798415929079055786e-01 -6.596672534942626953e-02 2.337898313999176025e-02 2.397571876645088196e-02 4.188761487603187561e-02 1.258960068225860596e-01 -7.739099208265542984e-03 1.235320717096328735e-01 5.277998447418212891e-01 1.581652760505676270e-01 4.965457692742347717e-02
-4.303830862045288086e-01 2.086579501628875732e-01 -3.068656921386718750e-01 -2.153632938861846924e-01 9.575576335191726685e-02 2.426578104496002197e-01 9.518875181674957275e-02 -6.907593458890914917e-02 -1.153044169768691063e-03 1.327121853828430176e-01 -3.256449475884437561e-02 1.494332849979400635e-01 7.837222516536712646e-02 1.056836247444152832e-01 -1.027803588658571243e-02 -7.451256737112998962e-03 4.231602698564529419e-02 -5.307419598102569580e-02 2.941277623176574707e-01 -1.139858737587928772e-01 1.849473267793655396e-01 1.558103114366531372e-01 -7.703808695077896118e-02 -2.623085975646972656e-01 1.010642796754837036e-01 2.433688789606094360e-01 -4.387750849127769470e-02 -2.542868256568908691e-02 -2.456009760499000549e-02 2.974444925785064697e-01 1.674569547176361084e-01 2.526975870132446289e-01
-1.442358642816543579e-01 2.546240575611591339e-02 6.942236423492431641e-02 -1.523558646440505981e-01 -1.775044947862625122e-01 4.809233173727989197e-02 1.974703818559646606e-01 -2.029629796743392944e-01 -5.737967044115066528e-02 4.533115401864051819e-02 4.899204075336456299e-01 2.109601348638534546e-02 1.816165745258331299e-01 2.055705189704895020e-01 -3.276319429278373718e-02 -2.624197304248809814e-02 2.843860983848571777e-01 -1.762134768068790436e-02 -1.920712878927588463e-03 6.601248681545257568e-02 -4.594223573803901672e-02 2.235631942749023438e-01 1.619949936866760254e-02 -1.624142080545425415e-01 1.574182510375976562e-01 1.662622392177581787e-01 5.938675627112388611e-02 2.914823293685913086e-01 1.384077519178390503e-01 2.179169505834579468e-01 1.591343581676483154e-01 3.413597345352172852e-01
-4.864053055644035339e-02 8.167693018913269043e-02 1.206452399492263794e-01 -4.421952962875366211e-01 -3.445901349186897278e-02 -3.666665777564048767e-02 -9.611811488866806030e-02 -2.974714040756225586e-01 6.619352102279663086e-02 -2.529929280281066895e-01 -1.889207959175109863e-02 -2.620538510382175446e-02 3.751020506024360657e-02 1.667487919330596924e-01 7.035852968692779541e-02 -1.926974505186080933e-01 2.922405600547790527e-01 -1.600038632750511169e-02 1.380436569452285767e-01 1.094340011477470398e-01 -1.058528721332550049e-01 4.813699051737785339e-02 1.194319054484367371e-01 -2.625550031661987305e-01 3.056743144989013672e-01 1.548452973365783691e-01 -1.313578635454177856e-01 1.845432072877883911e-01 -4.956081509590148926e-02 2.879606187343597412e-01 2.672419250011444092e-01 3.084592148661613464e-02
-1.108691468834877014e-01 -2.556706666946411133e-01 -3.698767349123954773e-02 -3.841986358165740967e-01 -8.320195227861404419e-02 -1.246108412742614746e-01 -1.150649189949035645e-01 4.100590944290161133e-02 7.643200457096099854e-02 3.225041925907135010e-01 2.169619798660278320e-01 2.780718170106410980e-02 1.229597069323062897e-02 -3.734944388270378113e-02 -2.122134417295455933e-01 1.331920772790908813e-01 2.727126181125640869e-01 -7.580545544624328613e-02 1.661383509635925293e-01 -9.763226658105850220e-02 9.096722304821014404e-02 6.657521426677703857e-02 2.670662105083465576e-01 -2.817822396755218506e-01 -9.532923251390457153e-02 2.382613271474838257e-01 -1.468560695648193359e-01 -4.807943105697631836e-02 1.350794583559036255e-01 -1.532020568847656250e-01 2.798964083194732666e-01 1.532820314168930054e-01
-3.044996559619903564e-01 7.557881623506546021e-02 -3.455341458320617676e-01 -2.774783372879028320e-01 -3.825486823916435242e-02 1.262390017509460449e-01 -1.152325272560119629e-01 1.737980544567108154e-01 -7.964692264795303345e-02 -7.253442704677581787e-02 -1.507885754108428955e-01 2.341316789388656616e-01 2.487796358764171600e-02 -1.361863017082214355e-01 9.993828088045120239e-02 -1.432036459445953369e-01 8.236595988273620605e-02 -1.009874865412712097e-01 3.807615637779235840e-01 1.200109720230102539e-02 1.535049080848693848e-01 7.184403389692306519e-02 1.604631990194320679e-01 -1.795479059219360352e-01 1.027038991451263428e-01 1.528742909431457520e-01 1.199934780597686768e-01 2.261667102575302124e-01 9.621674567461013794e-02 3.013507425785064697e-01 1.044252663850784302e-01 2.149776518344879150e-01
-9.324542433023452759e-02 -6.024102121591567993e-02 -3.069034218788146973e-01 3.426906839013099670e-02 -1.579779684543609619e-01 -1.295657902956008911e-01 -1.693274527788162231e-01 1.130185928195714951e-02 -2.100700139999389648e-01 1.926990151405334473e-01 1.736973524093627930e-01 1.960293352603912354e-01 1.142349168658256531e-01 -1.426059901714324951e-01 -7.691534608602523804e-02 -1.454274803400039673e-01 1.293053943663835526e-02 -3.989993408322334290e-02 2.567056119441986084e-01 8.670850843191146851e-02 1.742722094058990479e-01 3.301494717597961426e-01 -1.790386736392974854e-01 -2.151221334934234619e-01 -1.753863394260406494e-01 1.603883951902389526e-01 2.217459231615066528e-01 5.843300372362136841e-02 -8.719372563064098358e-03 3.579160273075103760e-01 2.207124531269073486e-01 1.805958747863769531e-01
8.483943343162536621e-02 -2.397999912500381470e-01 1.199832111597061157e-01 -1.607888042926788330e-01 -8.465667814016342163e-02 -2.349837124347686768e-01 -1.935814917087554932e-01 -1.213940083980560303e-01 -3.024661727249622345e-02 4.676600918173789978e-03 2.450208067893981934e-01 -7.704754173755645752e-02 -1.187942698597908020e-01 4.261300712823867798e-02 -3.326217532157897949e-01 -1.057455129921436310e-02 1.237356364727020264e-01 -1.071430072188377380e-01 1.804490387439727783e-01 6.342674046754837036e-02 1.840105205774307251e-01 1.518281400203704834e-01 1.973067075014114380e-01 -4.927880130708217621e-03 1.381280422210693359e-01 1.555671542882919312e-01 8.895805478096008301e-02 2.269665598869323730e-01 3.706727325916290283e-01 1.631252467632293701e-01 1.693462729454040527e-01 3.636406958103179932e-01
-2.738817632198333740e-01 1.362770497798919678e-01 -3.975544869899749756e-01 -9.505336731672286987e-02 1.293808072805404663e-01 1.544801592826843262e-01 1.120018735527992249e-01 -7.148546725511550903e-02 -3.862902149558067322e-02 1.015297025442123413e-01 -5.568592250347137451e-02 2.851197123527526855e-01 -2.919671591371297836e-03 -9.247567504644393921e-02 1.010933425277471542e-02 -8.437879383563995361e-02 -6.770290434360504150e-02 3.979299589991569519e-02 3.415287137031555176e-01 1.530732214450836182e-01 4.525374993681907654e-02 2.740146517753601074e-01 1.119076833128929138e-01 -1.751571744680404663e-01 2.117757201194763184e-01 5.725789442658424377e-02 -2.720840834081172943e-02 1.695962995290756226e-01 1.438552886247634888e-01 4.084831476211547852e-01 1.156279593706130981e-01 1.548172235488891602e-01
-2.347578704357147217e-01 -4.043607115745544434e-01 -5.452024564146995544e-02 3.381016897037625313e-03 -1.503102034330368042e-01 9.710248559713363647e-02 1.299356520175933838e-01 -6.914148479700088501e-02 3.202947378158569336e-01 1.048211660236120224e-02 1.515980213880538940e-01 1.628944724798202515e-01 5.171336233615875244e-03 9.680943191051483154e-02 -2.364274263381958008e-01 -3.416527435183525085e-02 8.672893047332763672e-02 -6.554453819990158081e-02 3.250534236431121826e-01 2.276231795549392700e-01 1.498416513204574585e-01 -7.552033662796020508e-02 8.733926340937614441e-03 -2.892800867557525635e-01 2.723065614700317383e-01 1.986627131700515747e-01 1.048219725489616394e-01 -7.096130400896072388e-02 6.861744821071624756e-02 6.921269744634628296e-02 2.843271195888519287e-01 -6.961008906364440918e-02
-6.725366413593292236e-02 5.577390640974044800e-02 1.339567154645919800e-01 -2.704646885395050049e-01 -1.680995821952819824e-01 -1.662401109933853149e-01 -2.017207741737365723e-01 4.548874869942665100e-02 -1.345317997038364410e-02 2.613218724727630615e-01 -1.218611076474189758e-01 2.693184651434421539e-02 -9.481374174356460571e-02 5.113381426781415939e-03 5.440160632133483887e-02 -1.637253016233444214e-01 2.392764985561370850e-01 -5.016388744115829468e-02 3.247850537300109863e-01 -2.381836175918579102e-01 -1.652060747146606445e-01 8.562714606523513794e-02 -3.375397995114326477e-02 -6.595977116376161575e-03 2.669528424739837646e-01 7.964876480400562286e-03 2.855785563588142395e-02 4.829598218202590942e-02 3.500388860702514648e-01 3.558322489261627197e-01 2.549461126327514648e-01 1.826992928981781006e-01
-3.139526844024658203e-01 -2.090934813022613525e-01 -1.574016958475112915e-01 -1.659955829381942749e-01 2.678418755531311035e-01 -8.283545076847076416e-02 -8.587656915187835693e-02 -6.112699583172798157e-02 2.356633841991424561e-01 8.634182810783386230e-02 1.513569951057434082e-01 2.523856423795223236e-02 3.856523707509040833e-02 8.482668548822402954e-02 -2.765679359436035156e-01 5.769623070955276489e-02 3.403941094875335693e-01 1.046184375882148743e-01 2.168315052986145020e-01 1.349524874240159988e-02 1.027444228529930115e-01 2.662188708782196045e-01 1.702641248703002930e-01 5.822881311178207397e-02 5.463004577904939651e-03 4.037841260433197021e-01 5.104446783661842346e-02 2.763193249702453613e-01 -7.511008530855178833e-02 3.770751506090164185e-02 4.897945746779441833e-02 3.632603958249092102e-02
4.472210258245468140e-02 -1.793750226497650146e-01 1.354635208845138550e-01 -2.226118594408035278e-01 1.843282133340835571e-01 -1.405237019062042236e-01 -1.370086818933486938e-01 1.130639482289552689e-02 -1.461456418037414551e-01 4.492613375186920166e-01 3.892813622951507568e-02 1.228183209896087646e-01 -1.522699184715747833e-02 2.379304729402065277e-02 2.464382443577051163e-03 -2.314537763595581055e-01 2.177844494581222534e-01 -1.098164469003677368e-01 4.155232012271881104e-01 9.174850583076477051e-02 6.845067441463470459e-02 1.613489091396331787e-01 2.209713906049728394e-01 -1.790666431188583374e-01 -5.676339194178581238e-02 9.144137054681777954e-02 -4.264124110341072083e-02 -2.053944915533065796e-01 1.883273124694824219e-01 1.807079315185546875e-01 9.851176291704177856e-02 2.133801430463790894e-01
-9.793213754892349243e-02 -2.037124931812286377e-01 3.498638980090618134e-03 -3.250201642513275146e-01 1.785041987895965576e-01 3.929213434457778931e-02 6.702909618616104126e-02 -2.445784360170364380e-01 1.692101061344146729e-01 -2.224291861057281494e-01 2.367895394563674927e-01 -8.006820827722549438e-02 1.169079318642616272e-01 -6.665951013565063477e-02 1.774741709232330322e-02 -3.398056328296661377e-01 1.970944926142692566e-02 -1.500601172447204590e-01 1.776992827653884888e-01 -1.299714148044586182e-01 -4.905624687671661377e-02 7.849918305873870850e-02 1.266103796660900116e-02 -1.069851368665695190e-01 -6.526096165180206299e-02 1.489221155643463135e-01 -1.350904554128646851e-01 -1.896524578332901001e-01 7.188659161329269409e-02 4.117532372474670410e-01 2.060149759054183960e-01 2.858397364616394043e-01
-1.408924460411071777e-01 6.866747885942459106e-02 2.965383529663085938e-01 -2.183550223708152771e-02 -1.836420744657516479e-01 -7.678470760583877563e-02 2.245126068592071533e-01 -2.200765162706375122e-01 8.026207983493804932e-02 -2.500779330730438232e-01 4.856009781360626221e-02 1.362075097858905792e-03 3.161876648664474487e-02 1.644358038902282715e-01 3.090683370828628540e-02 -1.074006780982017517e-01 1.839273571968078613e-01 -1.613917052745819092e-01 2.605276107788085938e-01 -1.063595935702323914e-01 2.247826457023620605e-01 2.283483594655990601e-01 5.230076983571052551e-02 -3.120214939117431641e-01 -5.796654149889945984e-02 1.956081986427307129e-01 1.605402082204818726e-01 1.967264264822006226e-01 1.217579022049903870e-01 1.238309293985366821e-01 3.023703955113887787e-02 3.971089124679565430e-01
-1.250245720148086548e-01 -4.463112726807594299e-02 8.114933967590332031e-02 -2.895301282405853271e-01 -4.025524482131004333e-02 -7.967311143875122070e-02 7.862250506877899170e-02 -2.275039553642272949e-01 -6.774748861789703369e-02 -3.401921987533569336e-01 -2.388910576701164246e-02 3.308385014533996582e-01 -1.603613346815109253e-01 1.420555412769317627e-01 -2.751758992671966553e-01 -2.465999275445938110e-01 -1.676490157842636108e-02 9.918036311864852905e-02 6.373875774443149567e-03 -4.310638457536697388e-02 -1.092721149325370789e-01 1.302282959222793579e-01 2.179776281118392944e-01 -3.365595042705535889e-01 1.295188963413238525e-01 -4.035875201225280762e-03 1.406196653842926025e-01 6.669243425130844116e-02 1.386308670043945312e-01 2.106572240591049194e-01 1.951120495796203613e-01 2.624924778938293457e-01
-2.342962175607681274e-01 1.001323200762271881e-02 1.333864331245422363e-01 -2.011473029851913452e-01 -3.767682239413261414e-02 -2.208866477012634277e-01 1.455293446779251099e-01 -1.300744526088237762e-02 8.411177247762680054e-02 -2.605906501412391663e-02 1.193657591938972473e-01 -1.295232623815536499e-01 -1.705712378025054932e-01 7.188718765974044800e-02 3.325516730546951294e-02 -5.044407397508621216e-02 -1.129681766033172607e-01 -8.263313025236129761e-02 1.484201401472091675e-01 3.703275322914123535e-01 9.871393442153930664e-02 2.076536715030670166e-01 -2.266367897391319275e-02 -3.164112567901611328e-01 1.671231687068939209e-01 3.440790474414825439e-01 -1.758971810340881348e-01 -1.758174151182174683e-01 2.047263085842132568e-01 9.342777729034423828e-02 -4.626541212201118469e-02 3.811743259429931641e-01
-2.255841642618179321e-01 -1.808893680572509766e-02 -1.163919195532798767e-01 -2.879664599895477295e-01 8.162970095872879028e-02 -3.074926137924194336e-01 -2.036774158477783203e-01 -3.959686458110809326e-01 3.938948735594749451e-02 8.509879559278488159e-02 4.977209120988845825e-02 5.822975188493728638e-02 4.650179296731948853e-02 2.535563707351684570e-01 -1.912958770990371704e-01 -4.849041625857353210e-02 -9.017753601074218750e-02 -2.344865351915359497e-01 1.287238323129713535e-03 -7.613252103328704834e-02 1.162071749567985535e-01 2.899387776851654053e-01 -1.388264745473861694e-01 -1.930164098739624023e-01 -2.655125781893730164e-02 2.139579504728317261e-02 -6.616949290037155151e-02 -3.629832342267036438e-02 3.375251591205596924e-01 2.475360929965972900e-01 -7.051824359223246574e-04 1.664179265499114990e-01
-2.772394418716430664e-01 -1.496458202600479126e-01 2.301549166440963745e-02 -3.479731455445289612e-02 -4.486807063221931458e-02 2.846767194569110870e-02 3.801008164882659912e-01 -1.160089373588562012e-01 4.259648546576499939e-02 2.202345617115497589e-02 6.228380277752876282e-02 -2.145146206021308899e-02 1.354780346155166626e-01 1.804760843515396118e-01 -7.165861781686544418e-03 -1.388752609491348267e-01 2.989023029804229736e-01 7.031618058681488037e-02 -4.907456412911415100e-02 2.170028164982795715e-02 3.299174457788467407e-02 1.671519130468368530e-01 7.715708762407302856e-02 -2.238515168428421021e-01 3.080267608165740967e-01 1.134405881166458130e-01 -8.286847174167633057e-02 1.008224859833717346e-01 3.108828067779541016e-01 2.377111464738845825e-01 8.455311506986618042e-02 4.404547810554504395e-01
-1.736394166946411133e-01 2.930524386465549469e-02 -1.127419527620077133e-02 -4.777914583683013916e-01 -2.608312964439392090e-01 -9.979702532291412354e-02 -8.113559335470199585e-02 -1.835694760084152222e-01 3.844683617353439331e-02 -2.138652279973030090e-02 9.643970057368278503e-03 2.319291532039642334e-01 5.825748667120933533e-02 -6.815842539072036743e-02 1.003231704235076904e-01 1.767847537994384766e-01 1.318326592445373535e-01 3.629969805479049683e-02 4.941806197166442871e-02 -2.557670474052429199e-01 -1.123216003179550171e-01 3.226325660943984985e-02 -8.621690422296524048e-02 -1.663326323032379150e-01 3.500385284423828125e-01 -8.259823173284530640e-02 -1.404237449169158936e-01 5.845700576901435852e-02 -1.529575586318969727e-01 2.759284079074859619e-01 1.760125160217285156e-01 3.143514990806579590e-01
-3.397114276885986328e-01 -1.751828193664550781e-01 -8.640897460281848907e-03 -2.378834486007690430e-01 -4.104061052203178406e-02 2.700224220752716064e-01 -1.586416922509670258e-02 -7.318105548620223999e-02 -4.308088123798370361e-02 -1.373462229967117310e-01 2.228209972381591797e-01 4.628075659275054932e-02 1.293234229087829590e-01 1.656942963600158691e-01 3.900061920285224915e-02 -1.570186018943786621e-01 4.068448245525360107e-01 -3.966141492128372192e-02 -7.330176234245300293e-02 2.319239079952239990e-02 -6.916843354701995850e-02 2.426727265119552612e-01 1.634219735860824585e-01 -1.821957528591156006e-01 2.355240434408187866e-01 5.663811042904853821e-02 -1.259186416864395142e-01 1.282496452331542969e-01 1.998488903045654297e-01 1.695940494537353516e-01 5.865128338336944580e-02 3.383292257785797119e-01
4.465681966394186020e-03 -1.081723719835281372e-01 -7.095316797494888306e-02 -1.387819796800613403e-01 4.985845088958740234e-02 1.755334138870239258e-01 8.703811466693878174e-02 -1.406532824039459229e-01 -2.255901880562305450e-02 -1.403245478868484497e-01 2.062086164951324463e-01 6.052328646183013916e-02 4.532027244567871094e-02 1.598001122474670410e-01 4.632519092410802841e-03 -2.973933517932891846e-01 2.933287620544433594e-01 5.705282092094421387e-03 -1.019823178648948669e-02 -1.009355410933494568e-01 9.687105566263198853e-02 1.077715754508972168e-01 1.628895848989486694e-01 -1.761743426322937012e-01 4.148318767547607422e-01 1.222836300730705261e-01 4.419526085257530212e-02 2.026920765638351440e-01 6.819065660238265991e-02 2.448392957448959351e-01 2.145469188690185547e-01 4.530449807643890381e-01
-1.755611412227153778e-02 -2.998266518115997314e-01 -5.108519271016120911e-02 -8.692972362041473389e-02 7.500752061605453491e-02 -9.033634513616561890e-02 2.277937531471252441e-01 -7.309681177139282227e-02 7.355879992246627808e-02 2.718491554260253906e-01 -3.987466171383857727e-02 4.397423267364501953e-01 1.654895842075347900e-01 -1.788550580386072397e-04 -2.114247381687164307e-01 1.888518929481506348e-01 1.028276905417442322e-01 8.479085750877857208e-03 2.221770882606506348e-01 1.986912786960601807e-01 2.338114380836486816e-02 1.655305922031402588e-01 1.717010736465454102e-01 -8.702876418828964233e-02 4.606649577617645264e-01 8.265944570302963257e-02 -1.061360687017440796e-01 -1.332550197839736938e-01 4.125068336725234985e-02 4.852115735411643982e-02 1.646795421838760376e-01 -5.338808894157409668e-02
-1.017572209239006042e-01 -2.235595881938934326e-01 -4.237171411514282227e-01 -1.953333169221878052e-01 -1.215588971972465515e-01 1.607204228639602661e-01 3.185341954231262207e-01 1.273157000541687012e-01 -2.684210799634456635e-02 6.767938379198312759e-03 9.830497205257415771e-02 3.181735426187515259e-02 1.233993377536535263e-02 -1.704542636871337891e-01 -1.354653686285018921e-01 -3.394384682178497314e-01 9.998824447393417358e-03 5.585172399878501892e-02 2.663167119026184082e-01 3.025130629539489746e-01 8.741407841444015503e-02 1.088958233594894409e-01 4.848909378051757812e-02 -2.548294067382812500e-01 -1.657800935208797455e-02 1.498482078313827515e-01 -6.935460865497589111e-02 5.897611007094383240e-02 -1.165999025106430054e-01 1.436788141727447510e-01 1.895494908094406128e-01 1.893225163221359253e-01
-1.428634226322174072e-01 -1.341858599334955215e-02 -2.783828675746917725e-01 -1.721528023481369019e-01 -2.388975024223327637e-02 5.978325009346008301e-02 -6.642859429121017456e-02 -6.676391512155532837e-02 1.570278853178024292e-01 7.545630633831024170e-02 -4.985064733773469925e-03 3.440014272928237915e-02 -9.548675268888473511e-02 -1.118432357907295227e-01 -5.742273479700088501e-02 -1.203598603606224060e-01 2.149744480848312378e-01 -2.120454907417297363e-01 4.525610804557800293e-01 4.109176099300384521e-01 2.570004574954509735e-02 1.160225868225097656e-01 3.210300952196121216e-02 -2.100837677717208862e-01 -8.690666407346725464e-02 2.220360934734344482e-01 2.023991048336029053e-01 2.343194000422954559e-02 2.148743346333503723e-02 3.538905680179595947e-01 2.001309841871261597e-01 6.475983187556266785e-03
-8.438521623611450195e-02 2.011332660913467407e-01 1.453122347593307495e-01 -1.101801395416259766e-01 -1.887636780738830566e-01 -3.562169522047042847e-02 5.225237831473350525e-02 -2.659205496311187744e-01 1.661851815879344940e-02 -2.603195011615753174e-01 3.104989528656005859e-01 -5.662602931261062622e-02 3.339765593409538269e-02 1.891285926103591919e-01 -3.299357742071151733e-02 -1.509299725294113159e-01 2.112648189067840576e-01 -1.606952697038650513e-01 2.629430890083312988e-01 3.438262268900871277e-02 4.445253610610961914e-01 2.241359204053878784e-01 4.658939689397811890e-02 -2.159746587276458740e-01 4.445001482963562012e-02 6.453693658113479614e-02 -1.530048400163650513e-01 2.319137603044509888e-01 7.080823183059692383e-02 -1.666192524135112762e-02 1.165160238742828369e-01 2.019345909357070923e-01
4.844930768013000488e-02 -2.700131237506866455e-01 1.996687799692153931e-01 -2.205624431371688843e-01 1.411404162645339966e-01 -1.227719858288764954e-01 -3.038414567708969116e-02 -3.376790881156921387e-02 -9.905825555324554443e-02 1.901715397834777832e-01 1.649149358272552490e-01 1.092434898018836975e-01 -1.329387426376342773e-01 2.824807539582252502e-02 -1.791334450244903564e-01 -1.531366556882858276e-01 2.432662397623062134e-01 -3.070593476295471191e-01 3.940040767192840576e-01 1.615817248821258545e-01 1.659603416919708252e-01 2.073710262775421143e-01 5.105611309409141541e-02 -1.406456083059310913e-01 -1.036811470985412598e-01 3.135420680046081543e-01 -1.608267053961753845e-02 -7.780508603900671005e-03 1.470221430063247681e-01 1.450310796499252319e-01 2.414160221815109253e-01 4.471924528479576111e-02
6.704302132129669189e-02 -2.959895133972167969e-01 6.428996101021766663e-03 -2.787920534610748291e-01 1.385351084172725677e-02 -2.675551474094390869e-01 9.607765823602676392e-02 3.664664551615715027e-02 -1.337426900863647461e-01 9.067464619874954224e-02 -5.026253312826156616e-02 1.806570738554000854e-01 -5.499544739723205566e-02 1.272426396608352661e-01 -3.158325329422950745e-02 -6.166752427816390991e-03 3.759352490305900574e-02 -1.044049412012100220e-01 4.511301219463348389e-01 -1.133745908737182617e-01 -3.342708349227905273e-01 2.202698439359664917e-01 1.013992205262184143e-01 -1.257165819406509399e-01 -9.937237203121185303e-02 4.280923679471015930e-02 1.113630551844835281e-02 1.027598157525062561e-01 1.736543774604797363e-01 4.230340197682380676e-02 -7.708492688834667206e-03 4.436559379100799561e-01
1.472837775945663452e-01 4.071755707263946533e-02 -7.947894185781478882e-02 -3.094254434108734131e-01 -9.369726479053497314e-02 -1.191363558173179626e-01 -2.266386151313781738e-02 -2.550143003463745117e-01 1.034634262323379517e-01 -5.709202960133552551e-02 -1.817016452550888062e-01 -1.697014570236206055e-01 1.008144226943841204e-05 1.769637018442153931e-01 -6.754945218563079834e-02 6.548389047384262085e-02 2.087113410234451294e-01 -8.790511637926101685e-02 2.341514080762863159e-01 -1.509557664394378662e-01 -1.331116557121276855e-01 2.020439803600311279e-01 8.369047939777374268e-02 -2.199756056070327759e-01 4.375493824481964111e-01 1.362898498773574829e-01 -1.371329277753829956e-01 -7.927972078323364258e-02 -1.519566029310226440e-01 3.250523805618286133e-01 -7.943207770586013794e-02 2.389854639768600464e-01
-6.739410012960433960e-02 -8.616228401660919189e-02 1.669981032609939575e-01 -2.122214436531066895e-01 -7.624891400337219238e-02 -6.380015611648559570e-02 3.331680297851562500e-01 -1.200715899467468262e-01 1.088396757841110229e-01 -2.657942473888397217e-01 2.288302332162857056e-01 1.394066493958234787e-02 9.496440738439559937e-02 2.039294540882110596e-01 -2.416487336158752441e-01 -5.484351888298988342e-02 3.145738542079925537e-01 1.413626037538051605e-02 -3.203399106860160828e-02 2.269991189241409302e-01 4.931070655584335327e-02 1.863463222980499268e-01 1.405135989189147949e-01 -3.414973318576812744e-01 -7.225265260785818100e-03 -9.268182516098022461e-02 -1.746836304664611816e-02 1.231778599321842194e-02 5.242977291345596313e-02 3.323050439357757568e-01 8.401966840028762817e-02 2.796096205711364746e-01
-1.103324815630912781e-01 1.220095828175544739e-01 6.734751164913177490e-02 -3.176841735839843750e-01 -2.397182434797286987e-01 -1.583822220563888550e-01 4.583713412284851074e-02 5.742245912551879883e-02 1.097016707062721252e-01 5.749580264091491699e-02 -2.251126989722251892e-02 -2.064376324415206909e-01 -5.026099830865859985e-02 1.730437874794006348e-01 -5.361761525273323059e-02 -1.766105294227600098e-01 1.502276062965393066e-01 -2.200683504343032837e-01 7.646033912897109985e-02 8.817844837903976440e-02 -2.417109347879886627e-02 1.688966006040573120e-01 -1.080516427755355835e-01 -5.427686572074890137e-01 3.080073744058609009e-02 1.846197694540023804e-01 -2.659161090850830078e-01 -7.464173436164855957e-02 2.374107688665390015e-01 7.635121792554855347e-02 1.532263904809951782e-01 1.937589347362518311e-01
-1.309998631477355957e-01 -1.711098849773406982e-01 -1.813914813101291656e-02 3.081221505999565125e-02 -1.778857111930847168e-01 -1.913787983357906342e-02 1.089812815189361572e-01 2.153075635433197021e-01 2.411490678787231445e-02 -2.158954143524169922e-01 2.272716015577316284e-01 -1.387584358453750610e-01 7.661017030477523804e-02 1.494029257446527481e-02 1.273155808448791504e-01 4.111925140023231506e-02 8.706849068403244019e-02 -1.201786994934082031e-01 6.053089722990989685e-02 -3.208149969577789307e-02 2.492817863821983337e-02 3.158540427684783936e-01 1.635714620351791382e-01 -4.416549503803253174e-01 2.388647198677062988e-01 2.899366915225982666e-01 2.699985168874263763e-02 1.256853938102722168e-01 3.429476171731948853e-02 2.632451057434082031e-01 9.170211106538772583e-02 3.667441904544830322e-01
-3.415432199835777283e-02 -1.259898096323013306e-01 9.523545950651168823e-02 -2.077140361070632935e-01 7.540474086999893188e-02 -2.248257398605346680e-01 -3.171450793743133545e-01 -2.080009430646896362e-01 1.529132127761840820e-01 1.970419287681579590e-02 6.322311237454414368e-03 6.965505331754684448e-02 2.314079180359840393e-02 7.039833068847656250e-02 -2.366858534514904022e-02 1.548975259065628052e-01 -1.523112133145332336e-02 -1.306367367506027222e-01 4.400125518441200256e-02 -2.662698552012443542e-02 -1.744930818676948547e-02 2.454117536544799805e-01 -3.131534159183502197e-02 -2.992459535598754883e-01 -5.790747329592704773e-02 1.734841465950012207e-01 -2.880637943744659424e-01 1.666429266333580017e-02 2.311008125543594360e-01 4.527046084403991699e-01 9.122917801141738892e-02 3.428941071033477783e-01
-4.464308321475982666e-01 -8.308970183134078979e-02 -1.981924921274185181e-01 -1.819135993719100952e-01 -1.047528088092803955e-01 1.686896532773971558e-01 2.029399275779724121e-01 4.137816838920116425e-03 7.380038499832153320e-02 1.163718178868293762e-01 -2.137681096792221069e-01 3.154256343841552734e-01 4.241634160280227661e-02 -1.108281165361404419e-01 -1.478828489780426025e-02 -1.600953638553619385e-01 2.223991602659225464e-02 -2.411165833473205566e-02 2.379772961139678955e-01 -4.342368617653846741e-02 5.248186364769935608e-02 1.681262403726577759e-01 -8.619004487991333008e-02 -3.133724331855773926e-01 -9.639558196067810059e-02 1.921332627534866333e-01 -9.013409912586212158e-02 1.719075441360473633e-01 -4.997018724679946899e-02 3.811537325382232666e-01 9.328759461641311646e-02 8.567270822823047638e-03
-1.032141819596290588e-01 -1.051354557275772095e-01 2.104221433401107788e-01 9.477565437555313110e-02 1.760079525411128998e-02 -1.772998273372650146e-01 7.725205272436141968e-02 -3.039809763431549072e-01 -7.754769921302795410e-02 -2.174458354711532593e-01 3.076682090759277344e-01 1.494308114051818848e-01 1.123062819242477417e-01 2.309551388025283813e-01 -8.542313426733016968e-02 -3.175293654203414917e-02 3.271683156490325928e-01 -1.808415502309799194e-01 2.066437751054763794e-01 1.759167164564132690e-01 6.246832758188247681e-02 3.856200873851776123e-01 1.760664135217666626e-01 -1.002548709511756897e-01 -2.946231141686439514e-02 6.664128601551055908e-02 1.249193623661994934e-01 1.511544585227966309e-01 8.041507750749588013e-02 1.591419726610183716e-01 2.259204387664794922e-01 1.293487399816513062e-01
-1.894486993551254272e-01 -2.409830540418624878e-01 1.729105561971664429e-01 -1.266874670982360840e-01 5.047911405563354492e-02 9.131662547588348389e-03 -2.880285307765007019e-02 5.215981975197792053e-02 -2.753732353448867798e-02 3.228771090507507324e-01 4.500788077712059021e-02 5.317282676696777344e-02 -1.233686432242393494e-01 1.274365037679672241e-01 -2.073919475078582764e-01 -1.607471518218517303e-02 1.650084368884563446e-02 -7.772635668516159058e-02 4.129618406295776367e-01 -6.889195740222930908e-02 1.246792171150445938e-02 3.103598356246948242e-01 2.032770514488220215e-01 -1.887343972921371460e-01 -1.300907582044601440e-01 2.624500393867492676e-01 -6.804554164409637451e-02 -3.324158117175102234e-02 1.777954697608947754e-01 6.629995256662368774e-02 3.267267644405364990e-01 2.828460037708282471e-01
-1.703995317220687866e-01 1.380841135978698730e-01 -2.996778190135955811e-01 -1.460065096616744995e-01 -1.485949009656906128e-01 -3.485606610774993896e-02 -9.134638309478759766e-02 -1.732233352959156036e-02 -5.198780447244644165e-02 1.088534370064735413e-01 -6.024178862571716309e-02 1.503655314445495605e-01 7.060897350311279297e-02 -1.157994195818901062e-01 -3.749103099107742310e-02 -3.923698365688323975e-01 1.240828335285186768e-01 -1.666175387799739838e-02 4.328927695751190186e-01 2.100495845079421997e-01 1.478653699159622192e-01 -5.280714854598045349e-02 -4.219314083456993103e-02 -3.168810606002807617e-01 8.021302521228790283e-02 3.280865848064422607e-01 1.131263654679059982e-02 5.943026393651962280e-02 1.305609196424484253e-01 2.831546366214752197e-01 2.123236283659934998e-02 6.957601755857467651e-02
-5.790037289261817932e-02 -1.379065401852130890e-02 -3.857464715838432312e-02 -3.389891684055328369e-01 -1.313100755214691162e-01 1.526702661067247391e-02 1.803822368383407593e-01 -2.704772166907787323e-02 -9.745689481496810913e-02 -1.070323139429092407e-01 2.428791075944900513e-01 1.745579577982425690e-02 1.666248887777328491e-01 3.392347395420074463e-01 -1.148723959922790527e-01 -2.422914355993270874e-01 1.922669708728790283e-01 -7.689344137907028198e-02 -1.070043593645095825e-01 -5.847348831593990326e-03 1.686936318874359131e-01 2.191860079765319824e-01 5.206396058201789856e-02 -1.506594419479370117e-01 3.731507062911987305e-01 2.866611070930957794e-02 -1.239318177103996277e-01 2.930270321667194366e-02 3.465504348278045654e-01 5.726093053817749023e-02 1.224685236811637878e-01 2.887726724147796631e-01
-1.241812705993652344e-01 4.774409811943769455e-03 1.535114347934722900e-01 2.110295891761779785e-01 1.423582807183265686e-02 1.883747987449169159e-02 8.599168807268142700e-02 -2.976684272289276123e-01 3.940675407648086548e-02 -6.820213794708251953e-02 2.759208679199218750e-01 1.147302798926830292e-03 3.096781671047210693e-01 -5.380861088633537292e-02 -1.365021169185638428e-01 -1.084034144878387451e-02 2.083574682474136353e-01 -8.660486340522766113e-02 8.435266464948654175e-02 3.300295397639274597e-02 3.054561913013458252e-01 3.113998472690582275e-01 1.075084134936332703e-01 -1.084517538547515869e-01 3.302133977413177490e-01 4.651797190308570862e-02 -1.494180504232645035e-02 3.302884399890899658e-01 1.815763413906097412e-01 1.818802356719970703e-01 8.339072763919830322e-02 2.319058179855346680e-01
-2.029359489679336548e-01 -1.882589794695377350e-02 1.652301847934722900e-01 -6.967393308877944946e-02 -1.428820490837097168e-01 -1.039602607488632202e-01 8.601661771535873413e-02 -2.717166841030120850e-01 -4.764393717050552368e-02 -2.004190534353256226e-01 2.532839775085449219e-01 1.602720022201538086e-01 5.034991502761840820e-01 7.520563900470733643e-02 1.089335978031158447e-01 -6.965897977352142334e-02 2.255918085575103760e-01 -2.238605320453643799e-01 6.414622068405151367e-02 3.679089248180389404e-02 1.905454844236373901e-01 9.928946197032928467e-02 1.391815096139907837e-01 -6.071126461029052734e-02 1.301437020301818848e-01 1.057995557785034180e-01 -5.290143191814422607e-02 1.930510252714157104e-01 1.444548517465591431e-01 4.622637853026390076e-02 2.030936777591705322e-01 3.123227655887603760e-01
-4.145203530788421631e-02 1.483799666166305542e-01 1.122590750455856323e-01 -8.575712889432907104e-02 -2.287297844886779785e-01 9.559697657823562622e-02 -4.417449980974197388e-02 -1.471785306930541992e-01 1.340988278388977051e-02 -6.251295655965805054e-02 9.770474582910537720e-02 1.366257388144731522e-02 2.551021277904510498e-01 2.062461972236633301e-01 5.272826552391052246e-02 7.824933528900146484e-02 3.180352747440338135e-01 1.898204907774925232e-02 -3.307497501373291016e-02 -1.130262389779090881e-01 -4.609636962413787842e-02 1.492284536361694336e-01 1.755701452493667603e-01 -2.560880035161972046e-02 2.733607292175292969e-01 3.104180395603179932e-01 -1.757408082485198975e-01 7.851000130176544189e-02 3.090128898620605469e-01 3.321896195411682129e-01 3.191732168197631836e-01 2.319619953632354736e-01
2.041236162185668945e-01 -1.046541109681129456e-01 1.712754219770431519e-01 -4.560308158397674561e-01 -7.919676601886749268e-02 -1.308775842189788818e-01 4.737553372979164124e-02 1.572127267718315125e-02 -5.034444853663444519e-02 -2.411194890737533569e-01 -3.481417149305343628e-02 1.564226746559143066e-01 6.230444461107254028e-02 1.381422132253646851e-01 -1.724446862936019897e-01 -8.154340833425521851e-02 2.602652311325073242e-01 7.031981833279132843e-03 2.238187566399574280e-02 3.106032498180866241e-02 3.082085847854614258e-01 1.624198108911514282e-01 3.183226287364959717e-01 -9.284777939319610596e-02 1.056025400757789612e-01 1.640391647815704346e-01 1.244158670306205750e-01 2.242863476276397705e-01 2.413529753684997559e-01 3.622589260339736938e-02 -6.088988855481147766e-02 2.660690844058990479e-01
5.774697288870811462e-02 1.011965945363044739e-01 2.691770792007446289e-01 -8.910058438777923584e-02 -3.255061507225036621e-01 3.111460059881210327e-02 7.087615667842328548e-04 -1.374137550592422485e-01 -3.559489920735359192e-02 1.159311756491661072e-01 1.516477912664413452e-01 2.643432319164276123e-01 3.029028512537479401e-02 3.424395620822906494e-02 -3.652670085430145264e-01 -2.420679032802581787e-01 3.181790933012962341e-02 -1.190040260553359985e-01 5.735988542437553406e-02 5.813859403133392334e-02 3.456851243972778320e-01 1.258088052272796631e-01 2.333898246288299561e-01 -1.602502167224884033e-01 1.188554763793945312e-01 1.039486750960350037e-01 -1.447575837373733521e-01 -1.958002299070358276e-01 9.047878533601760864e-02 -1.611620485782623291e-01 2.815002202987670898e-01 2.087758481502532959e-01
1.069252938032150269e-01 -2.157684974372386932e-02 8.534489572048187256e-02 -4.994666576385498047e-02 1.615972518920898438e-01 -1.014864519238471985e-01 -3.195960540324449539e-03 1.938080638647079468e-01 -3.099429011344909668e-01 4.134552180767059326e-02 1.757333576679229736e-01 2.443237006664276123e-01 -2.042705416679382324e-01 -6.815592944622039795e-02 -3.671974837779998779e-01 1.438275724649429321e-01 1.532394587993621826e-01 -7.576776295900344849e-02 3.548038899898529053e-01 8.416489697992801666e-03 -1.498158834874629974e-02 3.952710628509521484e-01 1.376481056213378906e-01 -9.333884716033935547e-02 2.161735445261001587e-01 2.179301381111145020e-01 -1.719539761543273926e-01 3.270346671342849731e-02 -4.850507155060768127e-02 2.137469202280044556e-01 1.333838608115911484e-02 4.138307273387908936e-02
-7.911484688520431519e-02 -3.271120786666870117e-01 1.165205389261245728e-01 -3.497902154922485352e-01 3.430270403623580933e-02 5.195900797843933105e-02 1.405244618654251099e-01 1.051531955599784851e-01 2.155666798353195190e-01 1.279988884925842285e-01 -7.455309852957725525e-03 1.704240739345550537e-01 8.280279487371444702e-02 9.411093592643737793e-02 -3.148868978023529053e-01 -1.266970485448837280e-01 1.142598390579223633e-01 -2.752182185649871826e-01 2.523604929447174072e-01 -1.251031607389450073e-01 -5.922763794660568237e-02 1.906119100749492645e-02 1.305031478404998779e-01 -1.506354212760925293e-01 -1.995984017848968506e-01 9.599296748638153076e-02 -3.048047125339508057e-01 1.092002764344215393e-01 1.195541545748710632e-01 8.381428569555282593e-02 -1.483907923102378845e-02 3.257338702678680420e-01
-5.319386348128318787e-02 -2.207238972187042236e-02 -2.893251180648803711e-01 -7.172089815139770508e-02 3.137867525219917297e-02 -1.170605048537254333e-02 -1.409979015588760376e-01 -2.670256793498992920e-01 -8.712336421012878418e-02 -3.700982034206390381e-02 2.066568881273269653e-01 2.908719517290592194e-02 -3.974639624357223511e-02 2.409188896417617798e-01 1.905460059642791748e-01 -1.782113164663314819e-01 2.664657235145568848e-01 -5.157246813178062439e-02 6.861755251884460449e-02 1.809828281402587891e-01 -5.048014596104621887e-02 2.397637516260147095e-01 6.781072914600372314e-02 -1.614990979433059692e-01 3.674009740352630615e-01 -7.081969827413558960e-02 -8.031325787305831909e-02 1.957226246595382690e-01 2.401126474142074585e-01 1.296974252909421921e-02 1.973596513271331787e-01 3.898099958896636963e-01
-9.466100484132766724e-02 4.692900553345680237e-02 1.353298574686050415e-01 -2.774574756622314453e-01 4.143932461738586426e-02 -2.181971073150634766e-01 3.536412119865417480e-02 2.466425001621246338e-01 -2.520165145397186279e-01 2.273582071065902710e-01 1.465401947498321533e-01 6.692925095558166504e-02 3.508760780096054077e-02 -1.530717760324478149e-01 -6.635041534900665283e-02 2.180968821048736572e-01 3.526781499385833740e-01 3.997404128313064575e-02 1.380912363529205322e-01 8.575914800167083740e-02 1.846192479133605957e-01 1.507483273744583130e-01 -7.254621386528015137e-02 -1.378658413887023926e-01 3.024336136877536774e-02 2.897345125675201416e-01 -1.961052417755126953e-01 5.121519789099693298e-03 1.302242428064346313e-01 2.291942089796066284e-01 2.747783958911895752e-01 2.500458359718322754e-01
-4.288675189018249512e-01 6.498635560274124146e-02 -2.961434125900268555e-01 -3.247480690479278564e-01 7.937815040349960327e-03 4.765862599015235901e-02 2.100130356848239899e-02 -1.305527091026306152e-01 -3.043924830853939056e-02 -7.264720648527145386e-02 -2.154574170708656311e-02 2.259719520807266235e-01 5.662248656153678894e-02 -3.907848149538040161e-02 -2.829123102128505707e-02 7.959799468517303467e-02 6.602742522954940796e-02 -4.549588263034820557e-02 2.874352931976318359e-01 7.107828557491302490e-02 -2.669208496809005737e-02 2.139542810618877411e-02 -1.090608611702919006e-01 -3.672468662261962891e-01 2.465232461690902710e-01 2.729157507419586182e-01 -1.327245235443115234e-01 3.998908028006553650e-02 1.582905352115631104e-01 2.566992640495300293e-01 1.705166101455688477e-01 -1.128412187099456787e-01
-3.386078774929046631e-01 1.452998071908950806e-01 -1.481250524520874023e-01 -7.003507763147354126e-02 -1.284785419702529907e-01 2.381458282470703125e-01 1.915109455585479736e-01 7.078433781862258911e-02 8.521644026041030884e-02 1.669918149709701538e-01 9.816459380090236664e-03 2.502299249172210693e-01 2.151471972465515137e-01 -1.683170646429061890e-01 -7.944355159997940063e-02 -5.302422121167182922e-02 2.111081182956695557e-01 3.777634724974632263e-02 3.436864614486694336e-01 -3.428483009338378906e-02 1.186389103531837463e-02 3.176258504390716553e-02 -7.659637182950973511e-02 -1.701995581388473511e-01 9.008359909057617188e-02 1.615249961614608765e-01 -1.366054415702819824e-01 1.813661903142929077e-01 -2.908280678093433380e-02 3.773012459278106689e-01 3.322044014930725098e-01 -1.680763252079486847e-02
-1.417878419160842896e-01 -3.371416032314300537e-01 -1.435387600213289261e-02 -3.143233060836791992e-01 -2.154142037034034729e-02 1.018484085798263550e-01 4.255212843418121338e-02 -3.170886263251304626e-02 -7.844689488410949707e-02 2.650349438190460205e-01 1.716510206460952759e-01 2.034845799207687378e-01 -2.511228807270526886e-02 -2.724228240549564362e-02 5.369747802615165710e-02 -1.571373641490936279e-01 1.472768336534500122e-01 -2.449218183755874634e-01 2.549189925193786621e-01 -4.987805336713790894e-02 3.086963593959808350e-01 1.855036914348602295e-01 1.122219339013099670e-01 -3.864226117730140686e-02 -7.630317658185958862e-02 1.176983565092086792e-01 -2.060952968895435333e-02 -4.945397749543190002e-02 4.531718790531158447e-01 -2.415200322866439819e-02 4.791936278343200684e-02 2.315752059221267700e-01
-1.296164840459823608e-01 -1.453521996736526489e-01 -2.143384190276265144e-03 -2.296867594122886658e-02 -6.875851005315780640e-02 1.549829449504613876e-02 4.775977693498134613e-03 -1.848570555448532104e-01 1.216391921043395996e-01 -2.642910480499267578e-01 2.910808920860290527e-01 5.954722315073013306e-02 2.717094421386718750e-01 1.896438747644424438e-01 1.850699447095394135e-02 -1.721904873847961426e-01 3.536049127578735352e-01 -4.099063575267791748e-02 4.090115427970886230e-02 -3.609378263354301453e-02 1.835867464542388916e-01 1.864874809980392456e-01 -3.507781773805618286e-02 -2.045211195945739746e-01 1.996128857135772705e-01 9.232177585363388062e-02 4.926909506320953369e-02 3.422412276268005371e-01 2.270548343658447266e-01 8.307393640279769897e-02 2.273742258548736572e-01 3.006024658679962158e-01
-2.468441277742385864e-01 -3.353607058525085449e-01 -2.900364063680171967e-02 -3.379702866077423096e-01 -2.633502520620822906e-02 -2.418366819620132446e-02 -2.055623084306716919e-01 -3.536245971918106079e-02 1.134686730802059174e-02 1.095465123653411865e-01 5.954808741807937622e-02 -1.566310226917266846e-01 3.536299988627433777e-02 -2.327065914869308472e-01 2.452429756522178650e-02 -4.480664059519767761e-02 6.707359105348587036e-02 1.907604485750198364e-01 2.775466814637184143e-02 3.904329240322113037e-02 -3.976831585168838501e-02 2.157869786024093628e-01 -2.991644293069839478e-02 -1.630865931510925293e-01 -1.360315084457397461e-01 2.742791473865509033e-01 -6.964881718158721924e-02 6.950618326663970947e-02 6.096209958195686340e-02 4.567400515079498291e-01 1.663897335529327393e-01 3.260077536106109619e-01
-2.272278964519500732e-01 -4.185716062784194946e-02 -1.339916884899139404e-01 -2.024010419845581055e-01 1.064261607825756073e-02 6.412373483180999756e-02 -1.738185435533523560e-01 -2.816945910453796387e-01 7.735443115234375000e-02 -2.854937873780727386e-02 -8.928802795708179474e-03 1.260838061571121216e-01 4.079178906977176666e-03 -1.354414783418178558e-02 -4.427438229322433472e-02 1.269745826721191406e-02 5.715438723564147949e-02 -4.597278833389282227e-01 4.959298297762870789e-02 3.288253843784332275e-01 -4.717384278774261475e-02 9.752885997295379639e-02 2.930276393890380859e-01 -2.099415361881256104e-01 3.911011815071105957e-01 1.453186720609664917e-01 6.715023517608642578e-02 1.864024400711059570e-01 -5.125349387526512146e-02 1.475255936384201050e-01 7.073929160833358765e-02 1.979933083057403564e-01
-1.224270164966583252e-01 1.369176656007766724e-01 2.003443837165832520e-01 -5.173089355230331421e-02 -3.582615405321121216e-02 8.249921724200248718e-03 2.518015354871749878e-02 -2.246793955564498901e-01 1.177540346980094910e-01 -4.278295859694480896e-02 2.640440464019775391e-01 2.383567988872528076e-01 2.023954093456268311e-01 3.141386061906814575e-02 -1.694360375404357910e-01 -1.922325640916824341e-01 1.876357942819595337e-01 -7.549680024385452271e-02 -1.491844840347766876e-02 -9.996594488620758057e-02 2.725177705287933350e-01 1.706226319074630737e-01 -7.329921424388885498e-02 1.029852870851755142e-02 4.824867472052574158e-02 1.477536559104919434e-01 -4.955602064728736877e-02 4.157736003398895264e-01 1.270916759967803955e-01 1.673747748136520386e-01 3.728782832622528076e-01 2.801350355148315430e-01
1.013274397701025009e-02 9.737868607044219971e-02 -1.105236783623695374e-01 -2.830084264278411865e-01 -8.878543972969055176e-02 1.630306839942932129e-01 5.029605329036712646e-02 -2.933672368526458740e-01 2.755060195922851562e-01 -1.341643184423446655e-02 2.985408902168273926e-01 -5.260754004120826721e-02 1.225092038512229919e-01 8.319238573312759399e-02 -1.677660942077636719e-01 -2.038863152265548706e-01 3.624806553125381470e-02 8.280654251575469971e-02 8.703007549047470093e-02 9.840601682662963867e-02 -6.237492337822914124e-02 1.048160903155803680e-02 8.954194933176040649e-02 -2.936607003211975098e-01 3.407433331012725830e-01 3.103787545114755630e-03 2.825246425345540047e-03 1.191789656877517700e-01 1.797121912240982056e-01 -4.177190363407135010e-02 8.446282893419265747e-02 4.692982137203216553e-01
-1.551274806261062622e-01 -9.967628121376037598e-02 -6.894142366945743561e-03 -2.236683368682861328e-01 -2.627090215682983398e-01 -3.127563893795013428e-01 8.748081326484680176e-02 -1.135102584958076477e-01 -1.887304633855819702e-01 1.854375004768371582e-01 1.590031683444976807e-01 1.765047460794448853e-01 -1.683567017316818237e-01 -1.900600492954254150e-01 -1.087976545095443726e-01 1.666964292526245117e-01 -1.284879446029663086e-01 3.707831783685833216e-04 2.854572236537933350e-01 -7.823505252599716187e-02 -1.248521506786346436e-01 2.532606422901153564e-01 1.163013838231563568e-02 -5.572924017906188965e-02 2.969079017639160156e-01 2.274057269096374512e-01 -6.341871619224548340e-02 1.415467858314514160e-01 3.455813825130462646e-01 9.764146059751510620e-02 6.875662505626678467e-02 1.154243424534797668e-01
-7.872346788644790649e-02 -1.944946050643920898e-01 -1.284362375736236572e-02 3.499980643391609192e-02 -1.212428323924541473e-02 7.571671158075332642e-02 -1.745584160089492798e-01 -1.722654104232788086e-01 -1.496031135320663452e-01 -4.905807599425315857e-02 -2.625470459461212158e-01 2.756671905517578125e-01 3.989154845476150513e-02 -1.751669496297836304e-01 -7.669275999069213867e-02 -1.699327677488327026e-01 1.558975577354431152e-01 -7.575578242540359497e-02 2.118743509054183960e-01 2.228934317827224731e-01 2.644140720367431641e-01 1.219304949045181274e-01 1.226901635527610779e-02 -1.875483095645904541e-01 2.350558191537857056e-01 3.368012309074401855e-01 -3.317959010601043701e-01 -8.634188771247863770e-02 1.873239316046237946e-02 1.988435536623001099e-01 2.727566361427307129e-01 8.109363913536071777e-02
-2.659659087657928467e-02 -6.872557103633880615e-02 -3.562707453966140747e-02 -1.087410151958465576e-01 1.970746321603655815e-03 2.648533284664154053e-01 2.545747533440589905e-02 -2.726004421710968018e-01 -3.202958106994628906e-01 -3.333797305822372437e-02 -9.659332036972045898e-02 2.646166980266571045e-01 2.704701721668243408e-01 9.675338864326477051e-02 -3.819405734539031982e-01 -5.788296088576316833e-02 2.785975933074951172e-01 3.022609837353229523e-02 1.744651049375534058e-01 1.446906924247741699e-01 -8.732021600008010864e-02 -2.256682375445961952e-03 -3.322749957442283630e-02 -3.232893645763397217e-01 2.068847715854644775e-01 2.187610119581222534e-01 1.007977873086929321e-01 1.329286843538284302e-01 2.025984525680541992e-01 7.972701638936996460e-02 -1.012266427278518677e-01 -4.771578311920166016e-02
-8.941560238599777222e-02 -1.581326425075531006e-01 -2.688877582550048828e-01 -2.143549025058746338e-01 -1.921230107545852661e-01 -2.507670819759368896e-01 1.187059208750724792e-01 -1.203504353761672974e-01 -4.028499871492385864e-02 1.009893044829368591e-02 4.568364843726158142e-02 -5.440559238195419312e-02 7.129797339439392090e-02 3.173764422535896301e-02 -1.791079193353652954e-01 1.185475215315818787e-01 3.098758757114410400e-01 -4.980856552720069885e-02 2.793194353580474854e-01 8.913521468639373779e-02 -7.897876948118209839e-02 1.545587927103042603e-01 4.661749899387359619e-01 -3.101496100425720215e-01 4.703622683882713318e-02 -9.019518643617630005e-02 -1.345597505569458008e-01 -1.969698965549468994e-01 4.974346607923507690e-02 5.459946766495704651e-02 2.450694441795349121e-01 -2.262633107602596283e-02
-1.359850261360406876e-02 2.282017171382904053e-01 6.592021882534027100e-02 -7.458378374576568604e-02 2.066136747598648071e-01 -1.603139378130435944e-02 -9.940648451447486877e-03 -3.534066975116729736e-01 -1.159470295533537865e-03 7.488093525171279907e-02 -1.605786830186843872e-01 7.041128724813461304e-02 1.434365957975387573e-01 3.004451096057891846e-01 4.431613534688949585e-02 -2.265173569321632385e-02 3.272596597671508789e-01 -1.099908724427223206e-01 9.576576948165893555e-02 -4.380922392010688782e-02 2.045471817255020142e-01 2.036961615085601807e-01 1.166577637195587158e-01 -1.778024584054946899e-01 2.508031427860260010e-01 2.124856263399124146e-01 -7.285064458847045898e-02 -1.509043872356414795e-01 -2.208134159445762634e-02 7.071603834629058838e-02 1.810227930545806885e-01 4.324216246604919434e-01
1.366422921419143677e-01 1.033944934606552124e-01 3.672046214342117310e-02 -9.820359945297241211e-02 -8.086653798818588257e-02 -3.033043146133422852e-01 -6.517417263239622116e-03 -1.420353651046752930e-01 4.912700504064559937e-02 1.331995129585266113e-01 1.531808078289031982e-01 1.538250446319580078e-01 5.295128561556339264e-03 9.449907392263412476e-02 -1.048484519124031067e-01 1.643440425395965576e-01 8.491483330726623535e-02 1.746873185038566589e-02 -6.718385964632034302e-02 -1.048353016376495361e-01 -1.023632381111383438e-02 3.200491964817047119e-01 2.682408690452575684e-01 -2.402128428220748901e-01 6.335962563753128052e-02 1.210652962327003479e-01 -7.462117820978164673e-02 -4.111633822321891785e-02 2.268635034561157227e-01 4.227548837661743164e-01 1.867143511772155762e-01 4.248079657554626465e-01
2.182469703257083893e-02 3.246435523033142090e-02 3.740486502647399902e-02 -4.531289041042327881e-01 3.435631841421127319e-02 -1.434661746025085449e-01 -8.715279400348663330e-02 -2.111974358558654785e-01 9.133771806955337524e-02 -2.466096729040145874e-02 -1.704834774136543274e-02 5.808557942509651184e-02 1.494640707969665527e-01 1.682318300008773804e-01 1.984211951494216919e-01 -8.644966781139373779e-02 2.820839285850524902e-01 -1.566948443651199341e-01 4.635895788669586182e-02 1.217805296182632446e-01 -1.238598302006721497e-01 4.109639674425125122e-02 1.006926521658897400e-01 -8.781605958938598633e-02 4.669809937477111816e-01 1.999428868293762207e-01 -1.595243662595748901e-01 2.125786095857620239e-01 3.211807832121849060e-02 2.227193862199783325e-01 -6.167531758546829224e-02 2.618588507175445557e-01
-9.660577028989791870e-02 -1.749231219291687012e-01 7.056346535682678223e-02 -1.921323388814926147e-01 4.730328544974327087e-02 -6.641910970211029053e-02 -7.140985876321792603e-02 8.533565700054168701e-02 -2.512895502150058746e-02 3.704257309436798096e-01 1.702477782964706421e-01 1.498325467109680176e-01 -9.200559556484222412e-02 -3.800878534093499184e-03 -8.412524312734603882e-02 -1.322710961103439331e-01 2.029931992292404175e-01 -2.472116500139236450e-01 3.095441460609436035e-01 1.295166611671447754e-01 1.807075589895248413e-01 1.688273400068283081e-01 1.615314781665802002e-01 -2.678186595439910889e-01 -8.278243243694305420e-02 1.750777959823608398e-01 -1.440261304378509521e-01 -1.069183722138404846e-01 2.961960434913635254e-01 2.407000064849853516e-01 2.797291576862335205e-01 9.656692296266555786e-02
1.655257046222686768e-01 8.235634304583072662e-03 -8.693342655897140503e-02 -2.516069822013378143e-02 -6.816842406988143921e-02 -9.764302521944046021e-02 1.757733970880508423e-01 -2.091718912124633789e-01 7.761206477880477905e-02 3.354506101459264755e-03 4.851502599194645882e-04 1.899784356355667114e-01 2.045834809541702271e-01 1.589691080152988434e-02 -1.413780152797698975e-01 1.213351078331470490e-02 -2.612516842782497406e-02 -1.639308929443359375e-01 -1.275516897439956665e-01 -1.492603868246078491e-01 -7.624852005392313004e-03 1.700686514377593994e-01 3.154106438159942627e-01 -2.803355157375335693e-01 1.366508454084396362e-01 2.034855037927627563e-01 -1.028862521052360535e-01 8.550148457288742065e-02 2.609792351722717285e-01 5.071218609809875488e-01 1.825711280107498169e-01 2.477812767028808594e-01
-1.457661241292953491e-01 1.383597403764724731e-01 -2.730856239795684814e-01 3.184030065312981606e-03 7.481703907251358032e-02 8.017178624868392944e-02 -7.786492258310317993e-02 -1.874273717403411865e-01 8.268465101718902588e-02 -1.443867683410644531e-01 1.933784186840057373e-01 -1.010810360312461853e-01 1.510131806135177612e-01 1.233175471425056458e-01 -8.337711542844772339e-02 2.058330923318862915e-02 3.592703044414520264e-01 -3.422375023365020752e-02 7.937878370285034180e-02 2.007824778556823730e-01 -1.315909922122955322e-01 2.200301885604858398e-01 8.496360480785369873e-02 -2.590936124324798584e-01 2.590210735797882080e-01 3.082494810223579407e-02 9.836850315332412720e-02 5.779648944735527039e-02 1.238875314593315125e-01 2.810799777507781982e-01 3.284314572811126709e-01 3.330200314521789551e-01
-4.966844990849494934e-02 1.948064714670181274e-01 -2.159430831670761108e-01 -4.960438907146453857e-01 -1.242101565003395081e-01 9.123809635639190674e-02 -1.900251507759094238e-01 -8.929048664867877960e-03 2.388470768928527832e-01 -1.521244272589683533e-02 2.285053580999374390e-01 -3.071258217096328735e-02 1.504400670528411865e-01 -3.971218690276145935e-02 1.507821213454008102e-02 8.197160810232162476e-02 8.054211735725402832e-02 -3.359100818634033203e-01 2.633641958236694336e-01 1.776328682899475098e-01 5.120224878191947937e-02 1.487866044044494629e-01 -2.994160540401935577e-02 -1.328070610761642456e-01 -5.119671579450368881e-03 7.619051262736320496e-03 1.745857745409011841e-01 2.755865752696990967e-01 1.178711578249931335e-01 2.659772634506225586e-01 1.594203338027000427e-02 1.020947843790054321e-01
1.656345091760158539e-02 -2.796069383621215820e-01 4.551323130726814270e-02 -2.155039459466934204e-01 -1.160769686102867126e-01 1.264129877090454102e-01 6.701704114675521851e-02 -2.061656564474105835e-01 3.569514304399490356e-02 -9.908771514892578125e-02 2.745186090469360352e-01 -2.284586280584335327e-01 2.213345766067504883e-01 5.604825541377067566e-02 3.582318499684333801e-02 -1.260339654982089996e-02 3.646202683448791504e-01 1.466037184000015259e-01 1.078652739524841309e-01 -1.365186870098114014e-01 2.460159175097942352e-02 2.371492534875869751e-01 -4.537981934845447540e-03 -3.740733116865158081e-02 5.436323210597038269e-02 9.292750805616378784e-02 -8.849804848432540894e-02 -7.685260474681854248e-02 1.711973249912261963e-01 3.508822023868560791e-01 3.404519855976104736e-01 2.602355182170867920e-01
2.954501286149024963e-02 3.511332347989082336e-02 1.079395636916160583e-01 -1.950126141309738159e-02 -2.806673943996429443e-01 -1.784929037094116211e-01 1.093767210841178894e-02 -1.056566759943962097e-01 7.871290296316146851e-02 6.478466838598251343e-02 1.065323650836944580e-01 1.482886970043182373e-01 1.192569211125373840e-01 7.279511541128158569e-02 8.916006423532962799e-03 -1.034089028835296631e-01 5.697723105549812317e-02 -3.076553046703338623e-01 1.140181161463260651e-02 -1.155679598450660706e-01 -1.264700740575790405e-01 -1.555723603814840317e-03 1.639286130666732788e-01 -1.445353329181671143e-01 3.722088038921356201e-02 4.362151920795440674e-01 -2.380583733320236206e-01 2.415489554405212402e-01 4.968777298927307129e-02 4.739042222499847412e-01 7.266392558813095093e-02 2.752364575862884521e-01
-2.067114263772964478e-01 9.402988106012344360e-02 -2.886530756950378418e-01 -2.552901506423950195e-01 -1.148681417107582092e-01 1.496307253837585449e-01 -1.193803027272224426e-01 -1.247345358133316040e-01 -1.782934963703155518e-01 1.841417998075485229e-01 4.912675917148590088e-02 1.054389774799346924e-01 -1.083007082343101501e-01 -1.389623135328292847e-01 7.747822254896163940e-02 -2.043573707342147827e-01 9.333540499210357666e-02 -1.292253583669662476e-01 4.621309340000152588e-01 2.148408442735671997e-01 2.378708124160766602e-01 1.074842810630798340e-01 -7.395562529563903809e-02 -3.434983789920806885e-01 3.603196889162063599e-02 1.635804213583469391e-02 2.850580960512161255e-02 1.010639667510986328e-01 7.167594134807586670e-02 1.811059713363647461e-01 -3.641977673396468163e-03 2.218967080116271973e-01
-2.846284508705139160e-01 9.475978463888168335e-02 -2.588828802108764648e-01 -1.104056164622306824e-01 -9.417168796062469482e-02 1.922844499349594116e-01 6.283421069383621216e-02 3.954831510782241821e-02 9.332221746444702148e-02 -7.627155631780624390e-03 -8.481141924858093262e-02 2.191432714462280273e-01 5.115896090865135193e-02 -8.591262251138687134e-02 -6.162726879119873047e-02 -2.148058414459228516e-01 -8.550769835710525513e-02 -2.634428255259990692e-02 2.020390480756759644e-01 -1.978681655600667000e-03 2.255081236362457275e-01 3.236022889614105225e-01 7.610737532377243042e-02 -2.630935609340667725e-01 1.160564348101615906e-01 2.261280715465545654e-01 -1.103169694542884827e-01 1.210971400141716003e-01 1.553376112133264542e-02 3.800263404846191406e-01 3.686102628707885742e-01 -6.432389467954635620e-02
-1.301708966493606567e-01 -1.424720161594450474e-03 1.633085310459136963e-01 -2.505108416080474854e-01 1.300471723079681396e-01 -6.982577592134475708e-02 6.670901924371719360e-02 3.555119410157203674e-02 6.420800089836120605e-02 -1.510709226131439209e-01 9.674763679504394531e-02 5.431475117802619934e-02 2.804132997989654541e-01 -2.991591691970825195e-01 -3.210273087024688721e-01 8.080071955919265747e-02 -4.616404324769973755e-02 6.603360176086425781e-02 1.762805432081222534e-01 3.180885612964630127e-01 6.002041697502136230e-02 3.074628412723541260e-01 1.494951080530881882e-02 4.925365094095468521e-03 2.226987183094024658e-01 4.133358299732208252e-01 -1.474438309669494629e-01 7.393082976341247559e-02 -7.069605588912963867e-02 2.078164517879486084e-01 -8.650728315114974976e-02 9.332612901926040649e-02
6.501957029104232788e-02 2.117794007062911987e-01 -2.004864066839218140e-01 -2.163944989442825317e-01 -1.326885521411895752e-01 -6.053889170289039612e-02 -8.239070326089859009e-02 6.413171440362930298e-02 -7.583125680685043335e-02 9.817293286323547363e-02 7.301465421915054321e-02 1.283468753099441528e-01 1.003108359873294830e-02 -6.177075952291488647e-02 -4.839616362005472183e-03 -1.929734647274017334e-01 9.394991397857666016e-02 2.871202863752841949e-02 4.525734186172485352e-01 1.663537621498107910e-01 3.016737997531890869e-01 1.665439605712890625e-01 -1.823277324438095093e-01 -8.749645203351974487e-02 -1.118035241961479187e-01 1.818424761295318604e-01 4.785018786787986755e-02 9.585006535053253174e-02 -1.348693966865539551e-01 1.838204562664031982e-01 4.514892697334289551e-01 1.967266350984573364e-01
-3.851697742938995361e-01 1.459059119224548340e-01 -4.399334192276000977e-01 -2.212843745946884155e-01 5.888474732637405396e-02 3.932856395840644836e-02 2.155454643070697784e-02 5.464760214090347290e-02 2.384561114013195038e-02 -1.117500755935907364e-02 -6.251366436481475830e-02 1.452789604663848877e-01 6.348945200443267822e-02 -8.837489783763885498e-02 -7.798636704683303833e-02 -1.760302186012268066e-01 9.976413846015930176e-02 -9.468487463891506195e-03 3.391133546829223633e-01 -4.899064078927040100e-02 1.679419428110122681e-01 1.881733387708663940e-01 8.200904726982116699e-02 -1.658729910850524902e-01 1.947164237499237061e-01 1.191089674830436707e-01 -9.589677304029464722e-02 1.413044482469558716e-01 1.293856352567672729e-01 3.734405934810638428e-01 2.036707550287246704e-01 2.296083979308605194e-02
-1.850141026079654694e-02 -1.970956474542617798e-01 6.830303370952606201e-02 -3.590630888938903809e-01 6.792717427015304565e-02 -1.705497354269027710e-01 -1.131150871515274048e-01 1.095863133668899536e-01 4.718901962041854858e-02 3.701497614383697510e-01 -1.003105752170085907e-02 1.199154481291770935e-01 -1.444377452135086060e-01 1.512587368488311768e-01 -7.114537805318832397e-02 -2.928346768021583557e-02 9.035032987594604492e-02 7.899665087461471558e-02 4.418877661228179932e-01 -4.310891032218933105e-03 1.981029212474822998e-01 2.936818599700927734e-01 -1.361001133918762207e-01 -2.829564511775970459e-01 1.137841306626796722e-02 2.446143329143524170e-01 -9.001950174570083618e-02 -1.418521404266357422e-01 1.933986321091651917e-02 1.873708367347717285e-01 8.853907138109207153e-02 7.383913733065128326e-03
-3.604376316070556641e-01 3.776407800614833832e-03 6.636353582143783569e-02 -3.958705663681030273e-01 -9.940726310014724731e-02 9.236560016870498657e-02 -1.061672493815422058e-01 -9.096799045801162720e-02 -9.190504252910614014e-02 2.678586915135383606e-02 4.182869940996170044e-02 3.672266006469726562e-01 -1.277137398719787598e-01 -1.367992311716079712e-01 -8.531514555215835571e-02 4.121135175228118896e-02 8.297894150018692017e-02 -1.045147776603698730e-01 5.058603733777999878e-02 -1.080657541751861572e-01 -2.656984515488147736e-02 2.124229222536087036e-01 9.949062019586563110e-02 -2.418374270200729370e-01 4.686581790447235107e-01 4.087072610855102539e-02 -1.869352650828659534e-03 -1.977832764387130737e-01 -1.852271407842636108e-01 1.234761700034141541e-01 1.059368774294853210e-01 1.172710582613945007e-01
4.713809583336114883e-03 -8.059184998273849487e-02 9.500514715909957886e-02 -1.285205930471420288e-01 -2.752795116975903511e-03 -1.434425413608551025e-01 2.290472984313964844e-01 -3.738076388835906982e-01 -3.550581261515617371e-02 -2.110646963119506836e-01 1.338885724544525146e-01 -1.452403608709573746e-02 1.907764524221420288e-01 9.615553170442581177e-02 -9.170029312372207642e-02 -1.836031377315521240e-01 1.685276776552200317e-01 -2.159773260354995728e-01 1.637024879455566406e-01 -7.492124289274215698e-02 2.895642817020416260e-01 3.104319274425506592e-01 4.012938216328620911e-02 -2.245313525199890137e-01 1.144298166036605835e-01 1.766145825386047363e-01 1.610992550849914551e-01 2.084801346063613892e-01 5.974476411938667297e-02 -1.802607998251914978e-02 2.914217114448547363e-01 2.474467754364013672e-01
-4.040670096874237061e-01 1.564581841230392456e-01 -2.368402779102325439e-01 -1.413530409336090088e-01 -1.572963744401931763e-01 3.936529904603958130e-02 -1.003780215978622437e-01 2.350790426135063171e-02 3.449891135096549988e-02 1.074360385537147522e-01 -1.047542467713356018e-01 1.669327914714813232e-01 2.361291795969009399e-01 -7.629107683897018433e-02 -4.600559920072555542e-02 -2.727510929107666016e-01 1.682635992765426636e-01 -4.623540490865707397e-02 2.121223062276840210e-01 2.911784648895263672e-01 2.227510064840316772e-01 1.692320257425308228e-01 -4.705791827291250229e-03 -3.779921829700469971e-01 1.704217940568923950e-01 9.222129732370376587e-02 6.790634989738464355e-02 3.571305051445960999e-02 7.017634063959121704e-02 2.672697603702545166e-01 4.790430888533592224e-02 7.823301851749420166e-02
-7.940400391817092896e-02 -1.079253181815147400e-01 1.328519731760025024e-01 -2.396064549684524536e-01 -6.906974315643310547e-02 -1.237933933734893799e-01 -1.974576860666275024e-01 -2.971579134464263916e-01 2.366234362125396729e-01 1.064430326223373413e-01 -3.825776278972625732e-02 3.548859059810638428e-02 1.841222345829010010e-01 2.296406328678131104e-01 3.079711832106113434e-02 -8.161973208189010620e-03 -1.212598681449890137e-01 -8.696239441633224487e-02 9.258408099412918091e-03 -2.144793719053268433e-01 3.218016028404235840e-02 8.411663025617599487e-02 1.492840051651000977e-01 -3.580564558506011963e-01 1.448441743850708008e-01 2.713886797428131104e-01 -1.472972929477691650e-01 1.367430984973907471e-01 1.861902773380279541e-01 3.575580418109893799e-01 1.040144041180610657e-01 2.580472826957702637e-01
-4.806922748684883118e-02 -1.604864895343780518e-01 -3.829180449247360229e-02 -1.979543715715408325e-01 -2.098167985677719116e-01 -9.391332417726516724e-02 9.598357230424880981e-02 -1.435262113809585571e-01 2.743468387052416801e-03 1.303843110799789429e-01 1.420738995075225830e-01 1.097391992807388306e-01 -2.533071637153625488e-01 -3.182141184806823730e-01 -3.169295787811279297e-01 9.264265745878219604e-02 9.197844564914703369e-02 -5.320060253143310547e-02 3.084925413131713867e-01 -2.058483809232711792e-01 -1.135114729404449463e-01 2.632285356521606445e-01 -4.138938710093498230e-02 -3.066466748714447021e-01 2.795166969299316406e-01 1.849796473979949951e-01 -4.296746477484703064e-02 2.593321166932582855e-02 2.349074631929397583e-01 1.622191667556762695e-01 4.928222391754388809e-03 -4.243872314691543579e-02
-3.376550674438476562e-01 2.021995931863784790e-01 -3.286278247833251953e-01 -1.380579173564910889e-01 -5.154772588866762817e-05 3.419414460659027100e-01 7.382565736770629883e-02 4.391124099493026733e-02 1.401886437088251114e-02 1.399248093366622925e-01 5.692624673247337341e-02 1.760092079639434814e-01 -4.582691192626953125e-02 -2.226634770631790161e-01 2.108855172991752625e-02 5.374734476208686829e-02 5.327756330370903015e-02 -6.531747430562973022e-02 3.134870231151580811e-01 6.213663890957832336e-02 1.081989146769046783e-02 2.308581918478012085e-01 8.471728116273880005e-02 -2.880177199840545654e-01 1.668517142534255981e-01 3.568672537803649902e-01 -3.972008451819419861e-02 1.016349717974662781e-01 1.141032949090003967e-01 1.437999010086059570e-01 1.565259844064712524e-01 8.157499134540557861e-02
1.539709717035293579e-01 4.138792678713798523e-02 -4.783020317554473877e-01 -7.734594494104385376e-02 -1.928085833787918091e-01 -2.668663859367370605e-01 1.065291985869407654e-01 -1.304472237825393677e-01 1.818719357252120972e-01 -7.717917859554290771e-02 3.176736831665039062e-02 -6.843256205320358276e-02 3.113684058189392090e-02 -6.883444637060165405e-02 -1.667456328868865967e-01 -2.527437806129455566e-01 1.227471679449081421e-01 -4.554740712046623230e-02 3.004950284957885742e-01 7.769902050495147705e-02 -1.722570136189460754e-02 9.179285168647766113e-02 1.217852979898452759e-01 1.778347231447696686e-02 3.273246586322784424e-01 -6.901443004608154297e-02 -2.555401325225830078e-01 1.011886373162269592e-01 1.254616677761077881e-01 1.714056432247161865e-01 -2.703649923205375671e-02 3.005117177963256836e-01
-7.341520488262176514e-02 -6.342205405235290527e-02 1.331484615802764893e-01 -2.037541195750236511e-02 3.636430203914642334e-02 -2.853531949222087860e-02 9.082445502281188965e-02 -1.312216073274612427e-01 2.875808812677860260e-02 1.254551019519567490e-02 1.752440333366394043e-01 1.163439303636550903e-01 -1.516946242190897465e-03 -8.050458878278732300e-02 -4.397018253803253174e-01 -1.706611216068267822e-01 -2.145262658596038818e-01 2.198754847049713135e-01 1.627284735441207886e-01 2.467531412839889526e-01 2.470541745424270630e-01 2.252048701047897339e-01 -3.308144956827163696e-02 -1.661297082901000977e-01 1.202288176864385605e-02 1.835349947214126587e-01 -2.476607710123062134e-01 -8.183776587247848511e-02 -5.159040167927742004e-02 5.439283326268196106e-02 2.716587185859680176e-01 4.089011549949645996e-01
-4.056248664855957031e-01 1.986606419086456299e-01 -4.031238555908203125e-01 -2.891718447208404541e-01 -2.419091574847698212e-02 -5.705147236585617065e-02 1.822735741734504700e-02 7.556150108575820923e-02 -3.634272143244743347e-03 8.128864318132400513e-02 -3.039800934493541718e-02 2.050768285989761353e-01 -5.143873766064643860e-02 -2.004657685756683350e-02 5.189765989780426025e-02 -3.767313063144683838e-02 9.209155291318893433e-02 4.536122828722000122e-02 2.002979964017868042e-01 1.698793619871139526e-01 1.584646701812744141e-01 1.981470584869384766e-01 6.622305512428283691e-02 -2.705532610416412354e-01 1.795673817396163940e-01 2.403491586446762085e-01 -7.324101030826568604e-02 2.667647004127502441e-01 -8.208137936890125275e-03 2.216374427080154419e-01 1.546133458614349365e-01 1.487241536378860474e-01
-8.310120552778244019e-02 -6.125792115926742554e-02 7.015971839427947998e-02 -4.612894356250762939e-01 4.093390703201293945e-02 -1.339009106159210205e-01 -1.024241298437118530e-01 7.138964533805847168e-02 1.946989297866821289e-01 2.563661634922027588e-01 1.201980337500572205e-01 2.824702262878417969e-01 1.073206886649131775e-01 -4.896959662437438965e-02 -2.015458643436431885e-01 1.326492875814437866e-01 9.358488768339157104e-02 -1.485100667923688889e-02 2.965233922004699707e-01 3.343750536441802979e-02 1.510051041841506958e-01 1.570351123809814453e-01 2.762363553047180176e-01 8.026703447103500366e-02 -1.584214270114898682e-01 1.804233044385910034e-01 -1.848752796649932861e-01 1.441444903612136841e-01 9.589973092079162598e-02 -1.327178925275802612e-01 1.606790125370025635e-01 2.701272368431091309e-01
-7.922135293483734131e-02 -2.283691912889480591e-01 2.160546034574508667e-01 -1.896156072616577148e-01 -2.099082022905349731e-01 1.034641172736883163e-03 -4.143136739730834961e-01 -2.588098645210266113e-01 2.066229283809661865e-01 -1.117132976651191711e-01 -3.102261014282703400e-02 7.789677381515502930e-02 -1.034021098166704178e-02 1.669676601886749268e-01 1.616190969944000244e-01 7.028278708457946777e-02 5.323949456214904785e-02 -8.302982896566390991e-02 1.831580251455307007e-01 -2.096186429262161255e-01 -3.463278338313102722e-02 1.629523038864135742e-01 -9.865892119705677032e-03 -1.332947909832000732e-01 6.204963102936744690e-02 4.046609699726104736e-01 -7.668517529964447021e-02 4.931544512510299683e-02 1.809507906436920166e-01 2.148866057395935059e-01 5.161637440323829651e-03 2.594146728515625000e-01
-3.321948051452636719e-01 2.169694453477859497e-01 -2.331409752368927002e-01 -9.370689094066619873e-02 -9.242169559001922607e-02 -2.560679055750370026e-02 -1.328095346689224243e-01 -1.095503419637680054e-01 1.907434500753879547e-02 2.677661180496215820e-02 -8.258243650197982788e-02 2.487253099679946899e-01 1.269574314355850220e-01 -1.525382250547409058e-01 3.469913452863693237e-02 -8.682248741388320923e-02 5.177436769008636475e-02 3.252690657973289490e-02 3.112379312515258789e-01 2.216358631849288940e-01 2.440253496170043945e-01 2.626651152968406677e-02 1.136993244290351868e-02 -2.613509893417358398e-01 9.444307535886764526e-02 2.174480408430099487e-01 -6.846083700656890869e-02 1.055168211460113525e-01 3.910800069570541382e-02 4.712281525135040283e-01 9.709142148494720459e-02 1.981586217880249023e-01
5.873515829443931580e-02 -1.222621276974678040e-01 9.110417217016220093e-02 -4.337618127465248108e-02 -9.587810188531875610e-02 -1.154956817626953125e-01 -2.327433824539184570e-01 -7.683045417070388794e-02 -1.762429177761077881e-01 6.892803311347961426e-02 -6.989856064319610596e-02 3.860279023647308350e-01 1.145473793148994446e-01 -1.949066966772079468e-01 -2.256065309047698975e-01 -8.265309035778045654e-02 2.529108226299285889e-01 1.700854897499084473e-01 4.111046493053436279e-01 -1.066849380731582642e-01 1.554092764854431152e-01 6.208481639623641968e-02 1.478597894310951233e-02 -2.096167802810668945e-01 1.591879278421401978e-01 2.252013981342315674e-01 -2.886042594909667969e-01 -1.341445595026016235e-01 -5.030101165175437927e-02 1.492738276720046997e-01 1.499079912900924683e-01 -1.420772969722747803e-01
9.513426572084426880e-03 -1.416431963443756104e-01 1.327111721038818359e-01 -2.348463088274002075e-01 -1.503368373960256577e-02 -5.855333805084228516e-02 -1.636046618223190308e-01 -2.244321703910827637e-01 8.963036537170410156e-02 -1.624754667282104492e-01 2.892996370792388916e-01 2.077390998601913452e-01 -3.416097164154052734e-01 9.974397718906402588e-02 -6.284853816032409668e-02 8.425411581993103027e-02 1.370228081941604614e-01 8.894672989845275879e-02 1.340697985142469406e-02 -3.084671124815940857e-02 1.067811101675033569e-01 3.497162163257598877e-01 -1.044429689645767212e-01 -3.915548324584960938e-01 1.445087045431137085e-01 6.693498790264129639e-02 -7.576474547386169434e-02 -8.819822221994400024e-02 2.172389775514602661e-01 3.185264170169830322e-01 7.641976326704025269e-02 9.052660316228866577e-02
4.920505732297897339e-02 -3.507266938686370850e-01 8.115132222883403301e-04 -2.862205803394317627e-01 1.305298209190368652e-01 1.259367540478706360e-02 -2.411196678876876831e-01 -3.062006272375583649e-02 3.098021727055311203e-03 2.687084376811981201e-01 3.472002595663070679e-02 1.630761623382568359e-01 -1.996416896581649780e-01 -1.030861660838127136e-01 1.153126209974288940e-01 2.357544191181659698e-02 1.989418119192123413e-01 -1.681294441223144531e-01 2.259601205587387085e-01 -8.178891986608505249e-02 2.003839015960693359e-01 1.120642945170402527e-01 -6.084970384836196899e-02 -2.318167090415954590e-01 1.204013079404830933e-01 7.143852114677429199e-02 -7.283622026443481445e-02 -1.510042510926723480e-02 6.495839357376098633e-02 2.319494187831878662e-01 2.232788056135177612e-01 4.281019270420074463e-01
-1.697053164243698120e-01 -1.044818311929702759e-01 2.397506088018417358e-01 -2.735517323017120361e-01 -8.072508871555328369e-02 -1.821670234203338623e-01 -4.147275909781455994e-02 -3.176144361495971680e-01 2.511188387870788574e-03 1.999862045049667358e-01 -1.062673926353454590e-01 1.663946062326431274e-01 1.737224310636520386e-01 1.460333168506622314e-01 5.216484516859054565e-02 3.636233508586883545e-02 3.300997316837310791e-01 -1.141841709613800049e-01 2.602269053459167480e-01 -2.944648563861846924e-01 -7.823780924081802368e-02 1.217217445373535156e-01 2.124856263399124146e-01 -7.616367191076278687e-02 1.593829542398452759e-01 -4.685562849044799805e-02 -1.380382920615375042e-03 3.212738931179046631e-01 -2.035292237997055054e-02 -1.958758085966110229e-01 3.518439829349517822e-02 1.788476556539535522e-01
2.443141341209411621e-01 2.020964622497558594e-01 4.688373580574989319e-02 -1.121880635619163513e-01 -6.803498417139053345e-02 9.672386944293975830e-02 7.800988107919692993e-02 -8.305721729993820190e-02 -1.579015702009201050e-01 -1.832269132137298584e-01 3.320713341236114502e-01 3.176750242710113525e-01 -7.036187499761581421e-02 -3.712386265397071838e-02 -2.205642759799957275e-01 -8.147572726011276245e-02 3.580240011215209961e-01 9.075529128313064575e-02 1.558588147163391113e-01 -1.919974386692047119e-01 -2.255902625620365143e-03 1.080288784578442574e-03 1.439900249242782593e-01 -1.053744927048683167e-01 -4.934868589043617249e-02 3.791294693946838379e-01 -3.397796675562858582e-02 -1.338950991630554199e-01 1.678995043039321899e-01 2.747161090373992920e-01 6.768299732357263565e-03 1.674148291349411011e-01
-2.144857682287693024e-02 -1.264780908823013306e-01 1.859987825155258179e-01 7.018921524286270142e-02 -3.307010829448699951e-01 -2.630886435508728027e-01 -1.753598153591156006e-01 -1.202551499009132385e-01 3.684189617633819580e-01 -6.351983547210693359e-02 -1.945061683654785156e-01 6.106815300881862640e-03 1.653995960950851440e-01 1.376905888319015503e-01 -5.211784318089485168e-02 -1.171015109866857529e-02 2.357324063777923584e-01 -1.190057694911956787e-01 1.154728904366493225e-01 9.048245102167129517e-02 -1.598476059734821320e-02 2.128030210733413696e-01 2.005591988563537598e-01 -8.520358055830001831e-02 1.120240464806556702e-01 3.773149251937866211e-01 3.423009440302848816e-02 -9.449893981218338013e-02 1.134687811136245728e-01 1.685561686754226685e-01 2.404961884021759033e-01 2.121406793594360352e-01
4.047336972234916175e-07 -1.316045373678207397e-01 -7.142386585474014282e-02 -2.944084815680980682e-02 3.728783922269940376e-03 4.462208598852157593e-03 1.772892102599143982e-02 1.126197651028633118e-01 -1.408174782991409302e-01 -7.021928578615188599e-02 2.894694209098815918e-01 1.595590710639953613e-01 2.322785556316375732e-02 4.391770809888839722e-02 -2.317615896463394165e-01 -1.219970807433128357e-01 2.023702859878540039e-01 -1.533686816692352295e-01 -4.241224005818367004e-02 3.600428625941276550e-02 1.372130587697029114e-02 -3.166742855682969093e-03 9.522185474634170532e-02 -2.294939160346984863e-01 3.138583600521087646e-01 3.526140004396438599e-02 -2.554320096969604492e-01 1.524277627468109131e-01 3.606137335300445557e-01 3.953128755092620850e-01 -1.323613673448562622e-01 3.701834082603454590e-01
-1.683926880359649658e-01 -1.680776327848434448e-01 1.118382066488265991e-01 -3.681124448776245117e-01 1.407392472028732300e-01 -6.389945745468139648e-03 1.807115972042083740e-01 1.130191311240196228e-01 1.236539855599403381e-01 8.661121129989624023e-03 1.926859766244888306e-01 2.575456202030181885e-01 -2.852653153240680695e-02 -5.718231201171875000e-02 -2.965863607823848724e-02 -1.626809388399124146e-01 3.491932451725006104e-01 1.157249556854367256e-03 3.424305915832519531e-01 -6.525208801031112671e-02 1.860844641923904419e-01 -1.078008301556110382e-02 1.263161897659301758e-01 -1.879510879516601562e-01 2.833510637283325195e-01 -1.616309396922588348e-02 -2.393020242452621460e-01 1.733509749174118042e-01 -1.625708192586898804e-01 -7.195245474576950073e-02 2.165938913822174072e-01 -6.313662230968475342e-02
1.136505305767059326e-01 -3.246346414089202881e-01 4.922305420041084290e-02 -4.142744839191436768e-01 5.064289271831512451e-02 -1.136815473437309265e-01 5.514016747474670410e-02 -1.123809292912483215e-01 -3.059944696724414825e-02 -2.444708347320556641e-01 3.513404726982116699e-02 9.097574651241302490e-02 -8.781660348176956177e-03 1.465066969394683838e-01 -2.879570424556732178e-01 -4.361903294920921326e-02 1.621461212635040283e-01 3.711884841322898865e-02 -4.133126512169837952e-02 -5.618878081440925598e-02 1.451745480298995972e-01 3.709448277950286865e-01 1.407239437103271484e-01 6.402635015547275543e-03 9.559659659862518311e-02 2.212532907724380493e-01 1.991319060325622559e-01 -1.057284548878669739e-01 1.449774764478206635e-02 1.786486804485321045e-01 4.031330347061157227e-02 3.823429942131042480e-01
-1.012536883354187012e-01 -3.746837377548217773e-01 -4.599305987358093262e-01 -2.410630583763122559e-01 -1.193340867757797241e-01 -6.068266555666923523e-02 1.770705878734588623e-01 3.217870835214853287e-03 4.035681113600730896e-02 1.110356077551841736e-01 1.017325371503829956e-01 1.693038344383239746e-01 6.454446818679571152e-03 -1.092132627964019775e-01 -1.176903843879699707e-01 1.151508316397666931e-01 1.376662105321884155e-01 -7.370786368846893311e-02 3.388168215751647949e-01 1.006469652056694031e-01 2.007945254445075989e-02 1.993882060050964355e-01 3.117448091506958008e-01 -5.468843877315521240e-02 -2.674970775842666626e-02 1.447573751211166382e-01 -4.844989255070686340e-02 -7.930564135313034058e-02 2.696137726306915283e-01 3.362688049674034119e-02 2.050430029630661011e-01 5.055701732635498047e-02
7.034834474325180054e-02 -2.010447382926940918e-01 -9.803247451782226562e-02 -3.460088670253753662e-01 -3.559025004506111145e-02 -9.883116185665130615e-02 1.924859434366226196e-01 1.163775194436311722e-02 1.393063664436340332e-01 2.187379151582717896e-01 1.043028756976127625e-02 -2.866995148360729218e-02 -7.571192830801010132e-02 2.138323783874511719e-01 -1.649986654520034790e-01 -7.280103862285614014e-02 -2.898799814283847809e-02 -3.036545813083648682e-01 3.485530018806457520e-01 6.857791543006896973e-02 -9.230364114046096802e-02 1.398393660783767700e-01 -4.319861158728599548e-02 -1.918934285640716553e-01 6.254190206527709961e-02 9.967460483312606812e-02 -8.357178419828414917e-02 1.766022294759750366e-01 1.404827386140823364e-01 -1.550475955009460449e-01 -4.016523063182830811e-02 4.914309680461883545e-01
-4.314484819769859314e-02 1.028109062463045120e-02 -6.184192746877670288e-02 2.783863805234432220e-02 -2.158794850111007690e-01 2.706195414066314697e-02 -1.643602252006530762e-01 -3.033325672149658203e-01 -1.187997404485940933e-02 -3.408443927764892578e-02 2.068520337343215942e-01 -2.106914669275283813e-02 7.991071790456771851e-02 1.145228967070579529e-01 -8.337134122848510742e-02 6.991951912641525269e-02 1.009011417627334595e-01 -2.635557055473327637e-01 6.163757666945457458e-02 -4.076623022556304932e-01 2.658678293228149414e-01 1.970608532428741455e-01 5.599245801568031311e-02 -3.666549921035766602e-01 2.567253634333610535e-02 -1.482420135289430618e-03 5.390240252017974854e-02 1.542907953262329102e-01 1.652427464723587036e-01 2.924282252788543701e-01 2.113332599401473999e-01 2.638623416423797607e-01
-2.586848437786102295e-01 2.276724949479103088e-02 -5.744820460677146912e-02 -2.958472967147827148e-01 4.432594776153564453e-02 -2.252352386713027954e-01 6.064324453473091125e-02 1.366151273250579834e-01 7.575105875730514526e-02 3.234039843082427979e-01 1.782162338495254517e-01 -1.101404279470443726e-01 1.273742318153381348e-01 -4.908068850636482239e-02 -1.935834586620330811e-01 3.056518137454986572e-01 1.803921014070510864e-01 9.656115621328353882e-02 3.069229125976562500e-01 -1.402202295139431953e-03 1.440605521202087402e-01 2.315153479576110840e-01 -8.958082646131515503e-02 -3.534330427646636963e-02 1.053268164396286011e-01 8.972797542810440063e-02 -1.659980863332748413e-01 -1.343766599893569946e-01 1.878389418125152588e-01 1.166740432381629944e-01 1.279557794332504272e-01 3.364936411380767822e-01
1.158449798822402954e-01 -2.521499395370483398e-01 9.131452441215515137e-02 -4.262436032295227051e-01 4.046273417770862579e-03 -1.745408773422241211e-01 3.570726141333580017e-03 1.171779353171586990e-02 7.203753292560577393e-02 -1.741757616400718689e-02 1.789566278457641602e-01 4.735455662012100220e-02 1.467415783554315567e-02 1.175701022148132324e-01 -1.862753033638000488e-01 -7.252837996929883957e-03 1.716100424528121948e-01 -1.693686693906784058e-01 3.972502648830413818e-01 -4.931549727916717529e-02 -1.771498471498489380e-01 6.936929374933242798e-02 1.750160008668899536e-01 -3.662928640842437744e-01 -1.012239828705787659e-01 7.471546530723571777e-02 -1.540992408990859985e-01 1.883423179388046265e-01 1.779257059097290039e-01 -1.147991716861724854e-01 -8.476364612579345703e-02 2.595333456993103027e-01
-4.243424236774444580e-01 1.361380666494369507e-01 -3.571514189243316650e-01 -8.744515478610992432e-02 -9.515904635190963745e-02 8.431947976350784302e-02 -1.481641177088022232e-02 -1.065988373011350632e-02 6.449664942920207977e-03 9.186424314975738525e-02 -7.991904765367507935e-02 2.884306013584136963e-01 1.442732363939285278e-01 5.483038257807493210e-03 9.902558475732803345e-02 -4.531987383961677551e-02 6.113519519567489624e-02 -7.965582609176635742e-02 4.042055904865264893e-01 2.143180370330810547e-02 1.294203698635101318e-01 2.575262188911437988e-01 1.475988700985908508e-02 -1.066062375903129578e-01 2.010110467672348022e-01 2.138186693191528320e-01 -7.647544890642166138e-02 1.125418245792388916e-01 -3.303098725154995918e-03 3.768954575061798096e-01 6.023129820823669434e-02 5.497639998793601990e-03
-2.320978045463562012e-02 -9.777241200208663940e-02 -1.275510191917419434e-01 -3.418298959732055664e-01 5.123139824718236923e-03 -4.602254927158355713e-02 -5.966625735163688660e-02 1.332624107599258423e-01 -2.233697474002838135e-01 1.154365465044975281e-01 -8.278657495975494385e-02 1.030234172940254211e-01 1.958192437887191772e-01 9.650673717260360718e-03 -1.411246210336685181e-01 -1.300898641347885132e-01 4.250651970505714417e-02 -7.890886813402175903e-02 3.565245866775512695e-01 1.073566898703575134e-01 3.544976934790611267e-02 1.634782878682017326e-03 -2.708990573883056641e-01 -3.870656788349151611e-01 1.493566334247589111e-01 1.736633479595184326e-01 1.234789192676544189e-01 1.499429643154144287e-01 1.318412572145462036e-01 9.255237877368927002e-02 4.359795749187469482e-01 -1.698200212558731437e-04
-1.390787661075592041e-01 -2.341204434633255005e-01 5.598285049200057983e-02 -6.458324193954467773e-02 -1.310659013688564301e-02 -7.331431657075881958e-02 9.274522215127944946e-02 -1.300394684076309204e-01 -1.142467036843299866e-01 -4.088926315307617188e-02 1.480254530906677246e-01 -1.154334470629692078e-01 5.396444350481033325e-02 6.025725230574607849e-02 2.711457200348377228e-02 -1.461047381162643433e-01 1.433221697807312012e-01 -7.799438387155532837e-02 6.034260615706443787e-02 1.698943525552749634e-01 -2.274788022041320801e-01 3.580429852008819580e-01 1.346570402383804321e-01 -4.516854584217071533e-01 2.829808741807937622e-02 4.801435470581054688e-01 1.187735348939895630e-01 1.615363806486129761e-01 1.508939266204833984e-01 9.132759273052215576e-02 -6.972460448741912842e-02 2.004018127918243408e-01
-2.380079329013824463e-01 6.515631824731826782e-02 -3.222086727619171143e-01 -1.523521095514297485e-01 -8.552240580320358276e-02 9.369633160531520844e-03 -2.463880032300949097e-01 -5.891322344541549683e-02 7.634942233562469482e-02 -2.925845794379711151e-02 -1.329136639833450317e-02 1.595950722694396973e-01 1.533200591802597046e-01 -1.108900457620620728e-01 -1.840225793421268463e-02 -2.654872238636016846e-01 9.384880959987640381e-02 1.353999078273773193e-01 2.761636078357696533e-01 2.240080386400222778e-01 2.923661172389984131e-01 -6.036409363150596619e-02 9.417356550693511963e-02 -3.038930594921112061e-01 3.595502674579620361e-02 2.322148978710174561e-01 -1.105473563075065613e-01 -5.870668217539787292e-02 3.944442421197891235e-02 3.440414369106292725e-01 6.750238128006458282e-03 2.583823800086975098e-01
7.278045266866683960e-02 4.934016987681388855e-02 2.314356267452239990e-01 -1.754777133464813232e-01 2.991734817624092102e-02 -2.510712295770645142e-02 -2.284510293975472450e-03 -1.591206789016723633e-01 1.060854736715555191e-02 8.222352713346481323e-03 7.398936897516250610e-02 2.049278616905212402e-01 1.860316544771194458e-01 3.502081632614135742e-01 -2.744950950145721436e-01 -1.700899600982666016e-01 4.311849772930145264e-01 -1.587720662355422974e-01 2.905136346817016602e-02 4.789102450013160706e-02 7.948788255453109741e-02 2.073622494935989380e-01 3.726729154586791992e-01 -2.297128438949584961e-01 3.969168290495872498e-02 -1.785931587219238281e-01 -2.808475308120250702e-02 -4.389483109116554260e-02 8.525429666042327881e-02 5.052139237523078918e-02 -1.414633095264434814e-01 2.250018566846847534e-01
-2.293449454009532928e-02 -3.337213769555091858e-02 -4.241358861327171326e-02 -4.614313840866088867e-01 -6.689686561003327370e-04 -2.551398575305938721e-01 1.451833397150039673e-01 -7.390133291482925415e-02 -1.189477667212486267e-01 -8.447859436273574829e-02 9.117045253515243530e-02 -6.689358502626419067e-02 -1.690236330032348633e-01 -1.076720282435417175e-01 9.586126357316970825e-02 -1.381178349256515503e-01 4.035628736019134521e-01 -2.549805641174316406e-01 -4.358686506748199463e-02 -7.681564893573522568e-03 1.057605892419815063e-01 1.578541994094848633e-01 9.584715217351913452e-02 -2.713504135608673096e-01 1.344988197088241577e-01 1.949535906314849854e-01 2.281792089343070984e-02 1.809229999780654907e-01 1.570530384778976440e-01 3.721066191792488098e-02 1.777087599039077759e-01 3.062137067317962646e-01
-2.342238575220108032e-01 -2.494103163480758667e-01 -7.381408661603927612e-02 -3.917124867439270020e-01 1.009667441248893738e-01 1.856622658669948578e-02 8.962946943938732147e-03 1.158580463379621506e-02 6.444551050662994385e-02 9.348440170288085938e-02 1.627819091081619263e-01 2.219336666166782379e-02 -1.112609654664993286e-01 8.732359856367111206e-02 -1.766210645437240601e-01 -1.787799596786499023e-01 -7.631369680166244507e-02 -2.329451441764831543e-01 3.292742371559143066e-01 -1.798522025346755981e-01 1.111761629581451416e-01 3.554395735263824463e-01 8.351662009954452515e-02 -1.333780735731124878e-01 -1.085791364312171936e-01 4.951785877346992493e-02 -2.357089221477508545e-01 -8.539819717407226562e-02 6.705911457538604736e-02 -5.917165055871009827e-02 8.729638159275054932e-02 3.649914562702178955e-01
-2.977772429585456848e-02 -1.485474854707717896e-01 -1.195256710052490234e-01 1.993057690560817719e-02 -1.920135021209716797e-01 -5.802543833851814270e-02 6.424391269683837891e-02 9.450027719140052795e-03 -4.121381416916847229e-02 -2.653652615845203400e-02 7.098122686147689819e-02 -7.441741973161697388e-02 2.774610221385955811e-01 2.476279139518737793e-01 3.799091652035713196e-02 6.319376081228256226e-02 1.207620874047279358e-01 -1.602949649095535278e-01 -4.754946008324623108e-02 2.112378627061843872e-01 -2.677046693861484528e-02 2.804047167301177979e-01 7.245844602584838867e-02 -3.996521234512329102e-01 2.397859692573547363e-01 4.567280709743499756e-01 3.833672497421503067e-03 6.349181383848190308e-02 2.405249774456024170e-01 1.387743651866912842e-01 1.027630120515823364e-01 2.681418955326080322e-01
-2.196998447179794312e-01 6.934558600187301636e-02 -3.183031380176544189e-01 -1.034309938549995422e-01 -1.697767525911331177e-01 7.701019942760467529e-02 -9.305438399314880371e-02 -1.003479138016700745e-01 1.602714881300926208e-02 1.239291653037071228e-01 -5.342406406998634338e-02 2.373232245445251465e-01 1.235937848687171936e-01 -1.041160821914672852e-01 1.243918389081954956e-01 -3.216373324394226074e-01 1.232192963361740112e-01 1.379539258778095245e-02 3.359850645065307617e-01 2.043507397174835205e-01 2.349297106266021729e-01 -5.183815583586692810e-02 1.325793266296386719e-01 -2.875580489635467529e-01 7.289841771125793457e-02 2.895762622356414795e-01 -4.333680495619773865e-02 -1.236887834966182709e-02 5.285550281405448914e-02 3.098601996898651123e-01 6.043436378240585327e-02 1.994242519140243530e-01
-1.375928968191146851e-01 -1.327093988656997681e-01 4.145054519176483154e-02 -3.392966389656066895e-01 -1.512509435415267944e-01 -2.583281397819519043e-01 1.320116668939590454e-01 -3.420016914606094360e-02 4.505051299929618835e-02 -4.933808743953704834e-02 -3.966421633958816528e-02 -9.066201746463775635e-02 2.533731758594512939e-01 -1.874630451202392578e-01 3.873392567038536072e-02 1.060861423611640930e-01 3.775508105754852295e-01 -3.840481862425804138e-02 -4.672258719801902771e-02 4.152392223477363586e-02 6.571616977453231812e-03 2.508494630455970764e-02 -2.987365238368511200e-02 -1.924337595701217651e-01 -6.022021919488906860e-02 1.419591754674911499e-01 -5.933514912612736225e-04 1.698871105909347534e-01 3.008853793144226074e-01 6.144100427627563477e-02 2.997744083404541016e-01 4.344220757484436035e-01
-2.385021597146987915e-01 -1.551335901021957397e-01 1.661769747734069824e-01 -2.522637248039245605e-01 4.810686409473419189e-02 -1.604757159948348999e-01 -1.113253384828567505e-01 8.332724682986736298e-03 3.966975957155227661e-02 2.686565220355987549e-01 -1.167384013533592224e-01 1.588803231716156006e-01 8.189164102077484131e-02 -6.676340103149414062e-02 -1.619962751865386963e-01 -5.917347222566604614e-02 2.115993946790695190e-01 -3.218968510627746582e-01 2.241864800453186035e-01 2.754755616188049316e-01 2.534547746181488037e-01 -7.416710257530212402e-02 -6.026494875550270081e-02 -1.358710527420043945e-01 -3.891392797231674194e-02 1.420308463275432587e-02 -2.805323600769042969e-01 5.654279515147209167e-02 2.445704638957977295e-01 1.974159926176071167e-01 6.733793765306472778e-02 2.836117446422576904e-01
-3.337025875225663185e-03 -4.533903673291206360e-02 3.943429514765739441e-02 -2.027129828929901123e-01 7.724043726921081543e-02 8.413429558277130127e-02 3.709886968135833740e-02 -2.550642490386962891e-01 4.506226163357496262e-03 6.579089909791946411e-02 1.536835134029388428e-01 -1.011612266302108765e-01 1.277443915605545044e-01 3.346889317035675049e-01 9.183274954557418823e-02 3.649833798408508301e-02 1.960374116897583008e-01 8.889462053775787354e-02 1.263547390699386597e-01 1.697283685207366943e-01 -1.224969178438186646e-01 2.632316350936889648e-01 9.042185544967651367e-02 -1.303916573524475098e-01 3.752875924110412598e-01 1.509054601192474365e-01 -2.001356482505798340e-01 1.620665341615676880e-01 -7.132396101951599121e-02 3.473884165287017822e-01 3.588386178016662598e-01 1.202522516250610352e-01
2.092780172824859619e-01 -2.147356271743774414e-01 -9.407414495944976807e-02 -3.225152567028999329e-02 -1.667764782905578613e-01 1.379784196615219116e-01 -1.726322323083877563e-01 -1.041690632700920105e-01 1.233837157487869263e-01 -1.895045787096023560e-01 -3.102473728358745575e-02 3.524864315986633301e-01 2.487810552120208740e-01 1.527200192213058472e-01 -6.911578774452209473e-02 -1.686320602893829346e-01 1.077084541320800781e-01 -1.172217819839715958e-02 3.942947089672088623e-01 -3.284802287817001343e-02 -8.798956871032714844e-02 9.996005147695541382e-02 2.099549397826194763e-02 -6.164849177002906799e-02 1.988821476697921753e-01 2.109703421592712402e-01 1.126422658562660217e-01 1.144652664661407471e-01 4.531167447566986084e-01 -1.076473891735076904e-01 -2.864317037165164948e-02 -9.172451682388782501e-03
-1.550092101097106934e-01 8.830189704895019531e-02 -1.845578998327255249e-01 -1.493347734212875366e-01 -1.256498694419860840e-01 1.326286047697067261e-01 5.230810493230819702e-02 -3.177369534969329834e-01 -6.184972822666168213e-02 -2.832698449492454529e-02 9.710034728050231934e-02 -2.489555859938263893e-03 5.501273646950721741e-02 7.211251556873321533e-02 2.916444279253482819e-02 -2.685254514217376709e-01 3.561279475688934326e-01 -1.536261737346649170e-01 3.502203524112701416e-02 1.768436729907989502e-01 4.383103176951408386e-02 2.488483041524887085e-01 1.479114294052124023e-01 -5.726303160190582275e-02 3.541639447212219238e-01 5.561343953013420105e-02 1.654642820358276367e-02 1.441335082054138184e-01 2.034796476364135742e-01 7.216534763574600220e-02 2.781086862087249756e-01 3.661073148250579834e-01
1.518047153949737549e-01 8.817308396100997925e-02 6.559360772371292114e-02 -9.217751771211624146e-02 -5.412583798170089722e-02 1.734842360019683838e-01 9.071817249059677124e-02 -3.571286797523498535e-01 1.416003145277500153e-02 -7.827515155076980591e-02 1.791641861200332642e-01 2.104779183864593506e-01 1.076692417263984680e-01 1.513454914093017578e-01 -3.927602171897888184e-01 -2.211693376302719116e-01 2.335363999009132385e-02 -2.453707717359066010e-02 -6.688237190246582031e-02 -5.995618179440498352e-02 3.080114126205444336e-01 7.501611858606338501e-02 8.256496489048004150e-02 -1.722336560487747192e-01 2.346702106297016144e-02 2.758689224720001221e-01 -1.356305833905935287e-02 -2.193317860364913940e-01 -1.083711683750152588e-01 2.414199858903884888e-01 7.708308286964893341e-03 3.549003899097442627e-01
-1.825712174177169800e-01 -5.415936931967735291e-02 1.110182106494903564e-01 1.660036854445934296e-02 -3.334412723779678345e-02 -7.686110585927963257e-02 5.477559566497802734e-02 -9.347280487418174744e-03 1.043398976325988770e-01 -1.224242299795150757e-01 1.353738605976104736e-01 -8.223234862089157104e-02 2.511850893497467041e-01 2.534993290901184082e-01 -1.272508967667818069e-02 -1.356299072504043579e-01 2.857638299465179443e-01 -2.344583868980407715e-01 1.319464445114135742e-01 6.170548126101493835e-02 9.194990247488021851e-02 -2.394800540059804916e-03 1.365312039852142334e-01 -1.463908553123474121e-01 2.633136212825775146e-01 4.245676994323730469e-01 -3.029177896678447723e-02 3.478581607341766357e-01 1.478137262165546417e-02 3.623023927211761475e-01 -9.779891930520534515e-03 1.862206310033798218e-01
-9.140518307685852051e-02 -1.068922877311706543e-01 4.737143218517303467e-02 -5.127703547477722168e-01 -9.900439530611038208e-02 -1.290499866008758545e-01 -1.407087892293930054e-01 4.130955785512924194e-02 5.450529977679252625e-02 2.216478288173675537e-01 1.463132351636886597e-01 4.042496904730796814e-02 -6.251361221075057983e-02 -1.179216429591178894e-01 -3.246025741100311279e-01 2.244803160429000854e-01 1.590668857097625732e-01 4.224626347422599792e-02 2.802973389625549316e-01 1.213084757328033447e-01 1.552421133965253830e-02 2.838845252990722656e-01 1.489223092794418335e-01 -7.197768241167068481e-02 -9.813622385263442993e-02 2.868422269821166992e-01 -6.872768700122833252e-02 -1.716326028108596802e-01 -3.012680681422352791e-03 3.128757700324058533e-02 1.147294510155916214e-02 2.501980364322662354e-01
1.391634643077850342e-01 -1.221433356404304504e-01 -4.848712682723999023e-02 -1.676047742366790771e-01 1.155736297369003296e-01 -1.727780848741531372e-01 -7.450707256793975830e-02 -3.331672549247741699e-01 -2.045386098325252533e-02 2.827909216284751892e-02 1.839352399110794067e-01 1.142681464552879333e-01 -1.045131981372833252e-01 6.413601338863372803e-02 -5.443359538912773132e-02 1.837574131786823273e-02 -4.679484292864799500e-03 -6.468297541141510010e-02 1.306235045194625854e-01 -3.729006946086883545e-01 7.194461673498153687e-02 2.517951130867004395e-01 -2.168963700532913208e-01 -2.806037366390228271e-01 2.274813205003738403e-01 1.846358776092529297e-01 1.787393726408481598e-02 1.463060230016708374e-01 1.289169937372207642e-01 3.915151059627532959e-01 2.019892446696758270e-02 2.766027748584747314e-01
-3.813141882419586182e-01 -3.667121529579162598e-01 1.234071999788284302e-01 -2.401148676872253418e-01 -2.739789187908172607e-01 -1.306427568197250366e-01 -1.130846440792083740e-01 1.296481788158416748e-01 6.412132829427719116e-02 3.264538645744323730e-01 -5.676863715052604675e-02 1.026341170072555542e-01 6.265445798635482788e-02 8.281375467777252197e-02 2.604979276657104492e-02 -1.761782914400100708e-01 1.331908851861953735e-01 -4.226455092430114746e-02 5.999697372317314148e-02 -3.720235452055931091e-02 -8.451877534389495850e-02 4.946462810039520264e-02 -3.847850253805518150e-03 -8.536998182535171509e-02 7.098950445652008057e-02 6.103688105940818787e-02 -2.533324062824249268e-01 -4.465771093964576721e-02 7.945449650287628174e-02 3.477083444595336914e-01 1.646406054496765137e-01 2.964915335178375244e-01
4.145314916968345642e-02 -2.895676530897617340e-02 -2.337682843208312988e-01 -1.715459823608398438e-01 7.574488222599029541e-02 6.732695549726486206e-02 -4.058344289660453796e-02 5.446650087833404541e-02 2.760609984397888184e-01 9.701876901090145111e-03 2.542302906513214111e-01 2.139451503753662109e-01 -8.007150143384933472e-03 6.493908166885375977e-02 -3.134194910526275635e-01 2.689765766263008118e-02 2.381752580404281616e-01 1.305638551712036133e-01 -6.967766582965850830e-02 1.158153638243675232e-01 1.659002453088760376e-01 3.816075623035430908e-01 1.454780101776123047e-01 -1.042069569230079651e-01 -2.086974531412124634e-01 3.836728930473327637e-01 -2.012218534946441650e-01 1.307878196239471436e-01 -1.219086572527885437e-01 1.139890402555465698e-01 1.364067476242780685e-02 1.868922114372253418e-01
-2.227730154991149902e-01 -2.129176557064056396e-01 -4.855241999030113220e-02 -4.665379822254180908e-01 -1.288504302501678467e-01 -1.562504023313522339e-01 -7.058972865343093872e-02 -1.649186760187149048e-01 1.963609158992767334e-01 3.781195580959320068e-01 1.573468148708343506e-01 8.013467490673065186e-02 -4.036477953195571899e-02 -4.341216385364532471e-02 -1.380985081195831299e-01 1.229055970907211304e-01 1.206074506044387817e-01 -1.098359301686286926e-01 4.609696567058563232e-02 -5.568743497133255005e-02 5.340765044093132019e-02 2.785729765892028809e-01 3.099142611026763916e-01 -1.096547618508338928e-01 -1.379324048757553101e-01 1.654838919639587402e-01 -1.118329167366027832e-01 8.225724101066589355e-02 1.636042892932891846e-01 1.010673642158508301e-01 1.494722366333007812e-01 1.267058849334716797e-01
-2.949381172657012939e-01 -1.052877902984619141e-01 -1.825383603572845459e-01 -3.911591470241546631e-01 -1.172744855284690857e-01 -4.382626712322235107e-02 -4.467453807592391968e-02 -1.279094815254211426e-01 6.816223263740539551e-02 5.862160120159387589e-03 -5.779250338673591614e-02 3.449350297451019287e-01 -1.244430020451545715e-01 3.838956728577613831e-02 3.661117702722549438e-02 1.572001576423645020e-01 1.174160763621330261e-01 -9.114079922437667847e-02 3.808920085430145264e-01 -1.473551094532012939e-01 -2.124157994985580444e-01 2.165167964994907379e-02 8.131149224936962128e-03 -9.379424154758453369e-02 4.469446241855621338e-01 1.341249346733093262e-01 -2.172190696001052856e-02 -4.637781903147697449e-02 -3.986256197094917297e-02 1.913362890481948853e-01 9.223224222660064697e-02 3.378716483712196350e-02
-6.442797183990478516e-02 -1.151111572980880737e-01 3.842852413654327393e-01 -2.799176275730133057e-01 -1.113387942314147949e-01 2.242248356342315674e-01 3.124531544744968414e-02 -1.985812932252883911e-01 1.885975599288940430e-01 1.115021929144859314e-01 7.434052973985671997e-02 1.751726716756820679e-01 8.040275424718856812e-02 1.479879170656204224e-01 6.945922225713729858e-02 4.625986889004707336e-02 1.772740036249160767e-01 6.120828166604042053e-02 2.265785932540893555e-01 -5.453975871205329895e-02 7.533702254295349121e-02 3.695413470268249512e-01 1.648287624120712280e-01 6.978116929531097412e-02 1.671126671135425568e-02 4.266323447227478027e-01 -1.396690309047698975e-01 -1.199603527784347534e-01 1.130954325199127197e-01 -1.157766431570053101e-01 -1.631677895784378052e-01 3.423525765538215637e-02
-1.463302820920944214e-01 4.346661269664764404e-02 -1.299238391220569611e-02 8.933118806453421712e-05 -2.187657356262207031e-01 7.703037559986114502e-02 -6.617810577154159546e-02 -4.584942758083343506e-01 -1.943283677101135254e-01 5.901806522160768509e-03 -1.294465363025665283e-01 -7.471492141485214233e-02 1.833282411098480225e-01 4.035828411579132080e-01 -1.014332771301269531e-01 8.977413177490234375e-03 3.187083005905151367e-01 -1.284184157848358154e-01 1.372418552637100220e-01 -2.732759155333042145e-02 1.377727389335632324e-01 3.155790269374847412e-01 7.679302245378494263e-02 -7.655049860477447510e-02 1.514793038368225098e-01 1.296590417623519897e-01 -2.694814205169677734e-01 -4.943936131894588470e-03 8.971156552433967590e-03 8.192312717437744141e-02 1.546926498413085938e-01 1.733351796865463257e-01
3.360471222549676895e-03 -2.825612425804138184e-01 -3.158368170261383057e-01 -4.264449775218963623e-01 -8.697956055402755737e-02 -7.349798828363418579e-02 3.523223847150802612e-02 -7.133118808269500732e-02 1.512170583009719849e-01 1.346803754568099976e-01 4.976168647408485413e-02 9.742841357365250587e-04 -2.022058470174670219e-04 1.006787940859794617e-01 -2.937918305397033691e-01 1.185698527842760086e-02 2.824711985886096954e-02 -1.144938543438911438e-01 2.730468213558197021e-01 -8.400963246822357178e-02 -1.050055474042892456e-01 1.176175624132156372e-01 8.553492277860641479e-02 -1.015328094363212585e-01 -1.196253523230552673e-01 3.415100872516632080e-01 -2.577547356486320496e-02 5.535044893622398376e-02 3.049481213092803955e-01 -1.415748447179794312e-01 -6.121186912059783936e-02 2.995240092277526855e-01
-1.509605646133422852e-01 1.202877908945083618e-01 -3.631331920623779297e-01 -8.863428235054016113e-02 -6.944112479686737061e-02 5.184163525700569153e-02 1.275871135294437408e-02 -9.732207655906677246e-02 5.703474581241607666e-02 1.034972220659255981e-01 3.429037332534790039e-02 2.239843457937240601e-01 -5.479396507143974304e-02 5.125463381409645081e-02 3.569483011960983276e-02 -1.646832674741744995e-01 -4.485763981938362122e-02 -1.720965057611465454e-01 4.970902502536773682e-01 5.146441981196403503e-02 2.396725267171859741e-01 -8.515572175383567810e-03 9.127425402402877808e-02 -4.059252738952636719e-01 1.265682280063629150e-01 4.000345617532730103e-02 1.543161720037460327e-01 2.636867165565490723e-01 8.189635723829269409e-02 2.325958609580993652e-01 1.375367343425750732e-01 6.209536269307136536e-02
-1.044699847698211670e-01 -1.779696047306060791e-01 4.668597504496574402e-02 -1.274590194225311279e-01 1.841052994132041931e-02 -6.821416318416595459e-02 -1.135062128305435181e-01 1.671308875083923340e-01 -1.488469690084457397e-01 1.728062480688095093e-01 2.292246669530868530e-01 6.917664408683776855e-02 2.149072010070085526e-03 -7.767353951930999756e-02 -1.505298614501953125e-01 -1.650597602128982544e-01 2.064002752304077148e-01 -2.452534437179565430e-01 3.175405859947204590e-01 1.136321648955345154e-01 6.551473587751388550e-02 7.209997624158859253e-02 9.248006343841552734e-02 -1.481882631778717041e-01 -7.922855764627456665e-02 1.983910351991653442e-01 -1.873260736465454102e-01 2.031671442091464996e-02 4.149066209793090820e-01 -1.236285024788230658e-04 3.684309422969818115e-01 2.869912981986999512e-01
-2.127360105514526367e-01 -2.428985536098480225e-01 -4.886319488286972046e-02 -3.103335797786712646e-01 1.021636575460433960e-01 -1.383430808782577515e-01 -2.904790639877319336e-02 1.475104130804538727e-02 4.368950054049491882e-02 2.059119008481502533e-02 9.475967288017272949e-02 4.692368507385253906e-01 2.145054787397384644e-01 3.061592280864715576e-01 -3.989170864224433899e-02 7.944400608539581299e-02 2.257387042045593262e-01 1.602794229984283447e-01 1.320307403802871704e-01 6.288410723209381104e-02 -9.239231050014495850e-02 2.733202576637268066e-01 1.209508106112480164e-01 9.283464401960372925e-02 1.996171623468399048e-01 2.627524435520172119e-01 1.683547645807266235e-01 -2.733142673969268799e-02 8.795037120580673218e-02 -1.477863341569900513e-01 1.597528532147407532e-02 1.222219467163085938e-01
1.349810659885406494e-01 1.481255739927291870e-01 -2.019492238759994507e-01 -3.435862958431243896e-01 8.151234127581119537e-03 3.720789914950728416e-03 -9.867975115776062012e-02 1.025318820029497147e-02 -1.718691885471343994e-01 1.604063957929611206e-01 2.478373236954212189e-02 2.570913434028625488e-01 1.283776760101318359e-01 -1.298915594816207886e-01 -1.302447263151407242e-02 -3.246121704578399658e-01 -2.281304821372032166e-02 -1.139168292284011841e-01 3.271085321903228760e-01 2.525618299841880798e-03 2.618401944637298584e-01 2.249727547168731689e-01 -1.918641626834869385e-01 -1.119943708181381226e-01 -1.559338271617889404e-01 1.814675778150558472e-01 6.400801986455917358e-02 -3.656425699591636658e-02 6.116249039769172668e-02 2.894033491611480713e-01 2.648551464080810547e-01 1.444003880023956299e-01
-6.517842411994934082e-02 -1.454318165779113770e-01 2.612364105880260468e-02 -2.446920722723007202e-01 -3.387890458106994629e-01 3.083173930644989014e-01 1.540008485317230225e-01 -2.548057734966278076e-01 -1.467231512069702148e-01 3.649162128567695618e-02 -9.608370065689086914e-02 2.482329010963439941e-01 3.043184280395507812e-01 5.871657282114028931e-02 -1.702659577131271362e-01 4.435248300433158875e-02 2.246420681476593018e-01 -5.143762379884719849e-02 4.563897475600242615e-02 -4.449364170432090759e-02 -1.993565820157527924e-02 1.293326765298843384e-01 1.092553511261940002e-01 -2.734398543834686279e-01 2.883370816707611084e-01 1.839957535266876221e-01 1.179642826318740845e-01 7.711729407310485840e-02 2.734119296073913574e-01 8.748292177915573120e-02 -1.198743954300880432e-01 1.426157727837562561e-02
-2.939384877681732178e-01 2.335603386163711548e-01 -2.818171679973602295e-01 -7.289887219667434692e-02 -1.813908368349075317e-01 2.980639226734638214e-02 -8.207333832979202271e-02 1.209753844887018204e-02 1.380050927400588989e-01 1.177418231964111328e-01 -6.300835311412811279e-02 2.607510685920715332e-01 5.241570994257926941e-02 -1.725356578826904297e-01 -2.812941186130046844e-02 -3.168728053569793701e-01 9.003366529941558838e-02 6.143578141927719116e-02 3.401068747043609619e-01 8.877205848693847656e-02 1.858637183904647827e-01 8.820391446352005005e-02 2.242735959589481354e-02 -2.528320252895355225e-01 7.855935394763946533e-02 2.187153995037078857e-01 2.539688535034656525e-02 4.357593879103660583e-02 1.313470453023910522e-01 3.675515651702880859e-01 8.159298449754714966e-02 1.931700408458709717e-01
9.810680150985717773e-02 1.277958154678344727e-01 1.321320608258247375e-02 -2.758614718914031982e-01 1.454206705093383789e-01 -9.081683307886123657e-02 -1.376021057367324829e-01 -1.193561125546693802e-02 8.182241767644882202e-02 -2.151841670274734497e-02 5.035593360662460327e-02 2.503350079059600830e-01 -1.105661690235137939e-01 -1.710524708032608032e-01 -1.820806264877319336e-01 -1.876170784235000610e-01 -3.174882754683494568e-02 -9.025215357542037964e-02 1.254182904958724976e-01 -6.971228867769241333e-02 -2.736293971538543701e-01 1.570538878440856934e-01 1.300590932369232178e-01 -3.339689075946807861e-01 4.366105496883392334e-01 2.466933876276016235e-01 -3.157077133655548096e-01 5.626763403415679932e-02 1.488873064517974854e-01 6.699120998382568359e-02 1.676862686872482300e-01 1.638095453381538391e-02
-2.171255499124526978e-01 -1.976947486400604248e-01 2.100452221930027008e-02 -2.740142643451690674e-01 -1.695292741060256958e-01 -1.036956757307052612e-01 8.462527394294738770e-02 6.960253417491912842e-02 -5.791179463267326355e-02 4.467215761542320251e-02 1.454594265669584274e-02 3.613774897530674934e-03 2.451340109109878540e-01 -2.527182102203369141e-01 -2.574432194232940674e-01 -2.964511215686798096e-01 -1.997469365596771240e-02 6.292538344860076904e-02 2.646397948265075684e-01 -3.477787226438522339e-02 -1.633112281560897827e-01 1.321428418159484863e-01 6.634154170751571655e-02 9.027974307537078857e-02 2.278574854135513306e-01 3.185401856899261475e-01 3.030962124466896057e-02 4.063688218593597412e-02 -1.693419665098190308e-01 3.499144017696380615e-01 -1.952376365661621094e-01 1.599389314651489258e-01
-4.685415886342525482e-03 1.544841080904006958e-01 -2.703938782215118408e-01 -1.624540984630584717e-01 -1.223025545477867126e-01 1.381699293851852417e-01 -3.361984789371490479e-01 1.102586463093757629e-02 1.984531730413436890e-01 1.159244403243064880e-01 1.829666644334793091e-01 1.976521685719490051e-03 2.548359893262386322e-02 8.899326622486114502e-02 -2.196370437741279602e-02 1.110916435718536377e-01 -1.582116037607192993e-01 -2.684395909309387207e-01 4.560800492763519287e-01 9.925822913646697998e-02 6.646358221769332886e-02 2.249279916286468506e-01 2.607553601264953613e-01 -5.905838310718536377e-02 1.432640552520751953e-01 -1.336075924336910248e-02 -8.188705891370773315e-02 4.658778384327888489e-02 6.514246016740798950e-02 2.315839976072311401e-01 5.130550265312194824e-02 3.003061115741729736e-01
-6.246123090386390686e-02 -6.148647516965866089e-03 2.230633944272994995e-01 -6.204884126782417297e-02 -4.010236635804176331e-02 -7.938022166490554810e-02 1.439950149506330490e-02 -4.502987861633300781e-02 9.292563796043395996e-02 -1.158237457275390625e-02 3.589067757129669189e-01 1.798590123653411865e-01 2.513234019279479980e-01 1.292061246931552887e-02 -7.321272045373916626e-02 -1.202066987752914429e-01 2.431056648492813110e-01 -2.910772264003753662e-01 2.244742587208747864e-02 -1.705132275819778442e-01 2.211868166923522949e-01 2.736224532127380371e-01 -2.949148043990135193e-02 -3.446222841739654541e-01 1.077483892440795898e-01 -2.860416099429130554e-02 1.298701856285333633e-02 3.523246943950653076e-01 9.766829758882522583e-02 1.075471416115760803e-01 2.390427589416503906e-01 2.177798002958297729e-01
9.851602464914321899e-02 -1.528585106134414673e-01 1.945983022451400757e-01 -2.436407357454299927e-01 6.620217580348253250e-03 2.688671462237834930e-03 -1.398176401853561401e-01 -2.011563815176486969e-02 -9.689831733703613281e-02 1.420888751745223999e-01 -5.784599110484123230e-02 9.393588453531265259e-02 -6.153629720211029053e-02 -2.014861851930618286e-01 -1.829580813646316528e-01 7.532839477062225342e-02 3.287805616855621338e-01 -2.493138015270233154e-01 3.894526958465576172e-01 1.667994558811187744e-01 1.232252642512321472e-01 -6.718930602073669434e-02 1.109892427921295166e-01 -7.595719397068023682e-02 1.773602701723575592e-02 1.890670657157897949e-01 -4.927928093820810318e-03 -1.414641290903091431e-01 3.503482937812805176e-01 2.844291329383850098e-01 9.016600251197814941e-02 2.626920938491821289e-01
4.879874363541603088e-02 -2.340217530727386475e-01 1.473823934793472290e-01 -1.852295398712158203e-01 -3.239981234073638916e-01 7.114277780055999756e-02 -1.558367609977722168e-01 -2.097857445478439331e-01 -6.114888936281204224e-02 -2.142988592386245728e-01 6.242822855710983276e-02 1.589983999729156494e-01 2.897266671061515808e-02 2.635111799463629723e-03 -2.389140725135803223e-01 -7.465634495019912720e-02 -1.856039911508560181e-01 -5.878420546650886536e-02 9.151665121316909790e-02 3.052206244319677353e-03 3.244820535182952881e-01 2.235981225967407227e-01 1.759022921323776245e-01 -9.877403825521469116e-02 -1.428506970405578613e-01 6.965555995702743530e-02 -9.913525730371475220e-02 -1.421050131320953369e-01 6.391698122024536133e-02 1.188672240823507309e-02 1.388542205095291138e-01 4.950658380985260010e-01
-5.365586839616298676e-03 1.081497818231582642e-01 2.422054857015609741e-01 -3.520697355270385742e-01 -5.901433527469635010e-02 -2.664331793785095215e-01 -1.883238367736339569e-02 -4.655889794230461121e-02 2.765638232231140137e-01 2.297369390726089478e-01 3.144004568457603455e-02 2.932846844196319580e-01 1.304855942726135254e-01 -2.683883905410766602e-01 -7.385070621967315674e-02 -1.267852783203125000e-01 3.267687186598777771e-02 -8.454234153032302856e-02 -9.530118107795715332e-02 9.528070688247680664e-02 -3.933829814195632935e-02 1.395705342292785645e-01 1.222680136561393738e-01 -1.137164309620857239e-01 2.557636499404907227e-01 2.075442671775817871e-01 -1.631322354078292847e-01 -4.161438718438148499e-02 2.497626394033432007e-01 3.327939808368682861e-01 4.717975854873657227e-02 1.197135224938392639e-01
1.211308911442756653e-01 -1.643545329570770264e-01 2.964095771312713623e-01 -2.170909643173217773e-01 3.613716922700405121e-03 -1.891014575958251953e-01 -1.977421641349792480e-01 -3.323128819465637207e-01 1.399487107992172241e-01 7.005409151315689087e-02 6.727361679077148438e-02 -2.775698527693748474e-02 1.865338683128356934e-01 9.591511636972427368e-02 -2.541312947869300842e-02 2.346794493496417999e-02 1.458368897438049316e-01 -1.260912716388702393e-01 1.571168303489685059e-01 -1.146351769566535950e-01 -1.944537013769149780e-01 1.422778218984603882e-01 -2.041769921779632568e-01 -3.140743374824523926e-01 4.849776998162269592e-02 3.158383369445800781e-01 -8.410489559173583984e-02 1.866676062345504761e-01 9.646355360746383667e-02 3.642162680625915527e-01 2.590079233050346375e-02 5.483143404126167297e-02
1.838397234678268433e-01 -3.972350060939788818e-02 2.331900596618652344e-02 1.098387222737073898e-02 -7.708833366632461548e-02 -9.781520813703536987e-02 4.615529626607894897e-02 -2.958313822746276855e-01 1.026879101991653442e-01 -1.956235468387603760e-01 3.738946318626403809e-01 3.224658966064453125e-01 1.912551671266555786e-01 2.190323173999786377e-01 6.037104502320289612e-02 -2.666426263749599457e-02 1.634545326232910156e-01 4.159304872155189514e-02 -2.825869806110858917e-02 7.098829001188278198e-02 4.602970555424690247e-02 2.445204854011535645e-01 8.180210739374160767e-02 -3.654431998729705811e-01 2.660855948925018311e-01 4.504848271608352661e-02 -9.198782593011856079e-02 9.396141767501831055e-02 8.697083592414855957e-02 -5.502922832965850830e-02 -4.314866662025451660e-02 3.718734383583068848e-01
1.513649672269821167e-01 -2.099037021398544312e-01 6.673015654087066650e-02 -5.768975019454956055e-01 -5.124087259173393250e-02 -5.048252642154693604e-02 3.586471453309059143e-02 -2.098008394241333008e-01 -3.655596449971199036e-02 2.686879783868789673e-02 5.607742071151733398e-01 3.022799491882324219e-01 2.203240990638732910e-02 -2.530425600707530975e-02 -9.209463000297546387e-02 -3.869678825139999390e-02 -5.339036136865615845e-02 -2.729668281972408295e-02 1.292641311883926392e-01 7.672071456909179688e-02 -3.833016380667686462e-02 -6.398819386959075928e-02 7.216234505176544189e-02 -2.062303572893142700e-01 -1.362781412899494171e-02 9.783333539962768555e-02 -4.045134782791137695e-02 2.079072594642639160e-02 -5.571853369474411011e-02 1.314270198345184326e-01 -1.090091615915298462e-01 5.201684311032295227e-02
-1.272548437118530273e-01 -1.029962897300720215e-01 -1.374538987874984741e-01 -1.867060363292694092e-02 -2.333183586597442627e-02 -1.978959888219833374e-01 6.664785742759704590e-02 -1.752958893775939941e-01 -6.227507069706916809e-02 3.055854439735412598e-01 -2.680487632751464844e-01 1.848693639039993286e-01 7.151499390602111816e-02 1.039678677916526794e-01 -8.640285581350326538e-02 -1.003873646259307861e-01 1.117222681641578674e-01 -1.160204038023948669e-01 1.879529058933258057e-01 7.761350274085998535e-02 3.864993453025817871e-01 1.049690470099449158e-01 -1.404408067464828491e-01 -2.892087101936340332e-01 -3.035035915672779083e-02 2.456503808498382568e-01 -2.040470093488693237e-01 -1.575540304183959961e-01 -1.113289780914783478e-02 2.639496028423309326e-01 2.223767489194869995e-01 2.535688877105712891e-01
8.755071461200714111e-02 -1.319006234407424927e-01 3.499153256416320801e-02 -3.389379084110260010e-01 3.620197623968124390e-02 -2.468816041946411133e-01 -2.133098542690277100e-01 -3.848434984683990479e-02 -1.528774350881576538e-01 -2.408895194530487061e-01 1.641375198960304260e-02 7.767973095178604126e-02 1.694854795932769775e-01 4.301551356911659241e-02 -4.491907954216003418e-01 -1.362994872033596039e-02 1.351323425769805908e-01 1.360796838998794556e-01 1.046608388423919678e-01 -6.483404338359832764e-02 2.782696783542633057e-01 2.171162366867065430e-01 2.559255361557006836e-01 -8.465066552162170410e-02 1.939619146287441254e-02 1.522499769926071167e-01 9.580775350332260132e-02 1.831600517034530640e-01 1.305284798145294189e-01 2.547874748706817627e-01 -5.467544123530387878e-02 1.701592504978179932e-01
2.559942565858364105e-02 1.261941809207201004e-02 -2.763688564300537109e-03 -1.168444454669952393e-01 -2.344466596841812134e-01 -1.808018386363983154e-01 5.689845606684684753e-02 -1.547600030899047852e-01 6.172973662614822388e-03 -2.210771143436431885e-01 2.676562964916229248e-01 2.782149016857147217e-01 7.795625925064086914e-02 5.651463195681571960e-02 -2.237119078636169434e-01 -5.339374020695686340e-02 3.020722866058349609e-01 -1.769312024116516113e-01 -5.834260489791631699e-03 -2.719413638114929199e-01 -1.224128529429435730e-01 2.648929320275783539e-02 6.807038187980651855e-02 -2.745371758937835693e-01 1.436426192522048950e-01 1.639904975891113281e-01 1.291744858026504517e-01 2.944119460880756378e-02 2.253168076276779175e-01 2.779369354248046875e-01 -4.349480569362640381e-02 3.511984348297119141e-01
-4.028873741626739502e-01 1.271743420511484146e-02 2.019755914807319641e-02 -2.071972936391830444e-02 -5.538703128695487976e-02 4.697711020708084106e-02 -1.670198589563369751e-01 1.144448593258857727e-01 4.741571098566055298e-02 1.337155792862176895e-02 -3.109855204820632935e-02 6.328597664833068848e-02 1.119906380772590637e-01 -2.841487899422645569e-02 -1.406085789203643799e-01 -2.979853451251983643e-01 1.630764603614807129e-01 2.758270800113677979e-01 3.391260206699371338e-01 3.581383228302001953e-01 1.567575484514236450e-01 1.710069179534912109e-01 -9.224919229745864868e-02 -3.136323988437652588e-01 1.040572114288806915e-02 6.946723163127899170e-02 -1.132731214165687561e-01 -4.766399785876274109e-02 2.495695203542709351e-01 1.263248324394226074e-01 1.929114907979965210e-01 1.377332359552383423e-01
-1.715146303176879883e-01 -2.333038598299026489e-01 8.263942599296569824e-02 -3.360011577606201172e-01 -1.318338960409164429e-01 -2.654326260089874268e-01 2.273044921457767487e-02 -1.045698076486587524e-01 -3.250818327069282532e-02 -1.090055480599403381e-01 1.423698216676712036e-01 2.047784328460693359e-01 4.512098804116249084e-02 2.041286081075668335e-01 -1.412134915590286255e-01 6.539258360862731934e-02 3.167082071304321289e-01 2.453641891479492188e-01 8.663371205329895020e-02 -2.587240636348724365e-01 2.441527843475341797e-01 3.585990071296691895e-01 1.871498376131057739e-01 1.087901927530765533e-02 -8.495128154754638672e-02 -4.484502226114273071e-02 4.417997226119041443e-02 2.149488776922225952e-01 1.252260804176330566e-01 1.182347238063812256e-01 -8.229487389326095581e-02 4.428379237651824951e-02
7.146227639168500900e-03 -2.636519968509674072e-01 1.845500469207763672e-01 -1.551316082477569580e-01 -6.049860641360282898e-02 2.271428704261779785e-01 -3.921490535140037537e-02 -1.336921006441116333e-01 -1.463657990097999573e-02 1.551252137869596481e-02 -2.263193018734455109e-02 3.376511931419372559e-01 3.457870483398437500e-01 -1.268466562032699585e-01 -4.190135300159454346e-01 -9.601614437997341156e-03 2.301620244979858398e-01 1.272785104811191559e-02 4.158034175634384155e-02 1.498647928237915039e-01 6.054791063070297241e-02 2.483542412519454956e-01 -6.617012619972229004e-02 6.552645564079284668e-02 2.651466727256774902e-01 2.588712573051452637e-01 -8.178724348545074463e-02 -4.064931347966194153e-02 -8.340886235237121582e-02 -8.663074672222137451e-02 2.447112947702407837e-01 -8.858792134560644627e-04
2.968863844871520996e-01 1.316196564584970474e-02 -1.058076694607734680e-01 -2.719648182392120361e-01 7.153764367103576660e-02 -1.384283453226089478e-01 -1.364576220512390137e-01 2.088823914527893066e-01 -1.556326001882553101e-01 1.144532561302185059e-01 8.831069618463516235e-02 1.853474229574203491e-02 -3.051328659057617188e-02 -4.782227426767349243e-02 -1.826753020286560059e-01 -1.606503427028656006e-01 1.480583548545837402e-01 -1.425803601741790771e-01 3.575819134712219238e-01 1.425149738788604736e-01 2.150052189826965332e-01 2.916907370090484619e-01 -1.615457236766815186e-01 -2.858031690120697021e-01 -1.950346827507019043e-01 1.340102255344390869e-01 -9.120759367942810059e-02 -1.297161579132080078e-01 1.906980574131011963e-01 2.081216722726821899e-01 9.513135254383087158e-02 1.809492856264114380e-01
-1.568544358015060425e-01 2.084193080663681030e-01 -3.381925076246261597e-02 -2.501348555088043213e-01 6.986250169575214386e-03 -1.592299491167068481e-01 1.310549676418304443e-02 -2.625916004180908203e-01 -5.885333288460969925e-03 -1.227068901062011719e-01 -1.262474060058593750e-01 9.751746058464050293e-02 2.293716743588447571e-02 4.053840339183807373e-01 7.328852266073226929e-02 -1.376486476510763168e-02 8.970540016889572144e-02 -3.843188881874084473e-01 3.324748873710632324e-01 -1.553282886743545532e-01 1.088677495718002319e-01 2.419077008962631226e-01 3.404103219509124756e-02 -9.502521902322769165e-02 1.181470304727554321e-01 1.482140719890594482e-01 7.819598168134689331e-02 2.080257982015609741e-01 7.624772191047668457e-02 1.899145096540451050e-01 -1.646067053079605103e-01 1.936190873384475708e-01
-1.839102208614349365e-01 -2.122066617012023926e-01 -7.461234927177429199e-02 -2.423656433820724487e-01 -7.580517977476119995e-02 -9.583951532840728760e-02 -1.568588018417358398e-01 1.551886796951293945e-01 2.014170289039611816e-01 1.949456036090850830e-01 2.129868268966674805e-01 3.840719163417816162e-02 -1.622754633426666260e-01 5.207541212439537048e-02 -3.797701373696327209e-02 1.569309532642364502e-01 1.373054087162017822e-01 2.727353274822235107e-01 1.846801489591598511e-01 -1.956905610859394073e-02 1.953880339860916138e-01 3.947684466838836670e-01 2.177042514085769653e-01 -7.241198420524597168e-02 7.255578786134719849e-02 2.295681983232498169e-01 -1.689248234033584595e-01 2.033984959125518799e-01 -1.179735213518142700e-01 9.540529549121856689e-02 -3.439393639564514160e-02 2.936527431011199951e-01
2.374438568949699402e-02 1.178942099213600159e-01 -2.832415699958801270e-01 -1.483079344034194946e-01 -7.055780291557312012e-02 3.121035732328891754e-02 -3.008083701133728027e-01 -1.462429761886596680e-03 1.294967383146286011e-01 4.697599634528160095e-02 1.835495382547378540e-01 4.429420828819274902e-02 3.314574062824249268e-02 5.999530106782913208e-02 -2.114882618188858032e-01 -5.899163708090782166e-02 3.867549300193786621e-01 1.874309927225112915e-01 5.431456491351127625e-02 2.371272444725036621e-02 1.271237879991531372e-01 4.600592553615570068e-01 2.688029594719409943e-02 1.367505192756652832e-01 2.281273901462554932e-01 2.214638441801071167e-01 -2.342314422130584717e-01 1.757088005542755127e-01 -1.394858509302139282e-01 -7.073308527469635010e-02 1.424853205680847168e-01 1.108767539262771606e-01
1.893679201602935791e-01 -7.055766880512237549e-02 1.696825921535491943e-01 -1.634210646152496338e-01 -9.782382845878601074e-02 -1.816970854997634888e-01 2.633369527757167816e-02 -3.715274035930633545e-01 1.754961325787007809e-03 1.923989155329763889e-03 1.652703136205673218e-01 1.100813522934913635e-01 -8.598089218139648438e-02 7.226303219795227051e-02 -2.240483164787292480e-01 1.048242822289466858e-01 3.179447650909423828e-01 2.460279874503612518e-02 1.280649304389953613e-01 -8.760897815227508545e-02 1.364139616489410400e-01 -1.427534036338329315e-02 -2.115057259798049927e-01 -1.717822551727294922e-01 1.143820881843566895e-01 1.653088033199310303e-01 -2.690275907516479492e-01 1.470248103141784668e-01 3.989401757717132568e-01 2.777858376502990723e-01 1.324010491371154785e-01 4.513016343116760254e-02
-1.324462611228227615e-02 9.633479267358779907e-02 -3.666712641716003418e-01 -1.077277883887290955e-01 -1.162526905536651611e-01 -9.429703652858734131e-02 5.353240668773651123e-02 3.910396993160247803e-02 -3.127063810825347900e-02 1.175905913114547729e-01 -2.724822796881198883e-02 1.595871001482009888e-01 7.015788555145263672e-02 3.155339881777763367e-02 3.598912153393030167e-03 -2.027539014816284180e-01 -1.146414596587419510e-02 3.157318383455276489e-02 6.027006506919860840e-01 7.346524391323328018e-03 1.112045794725418091e-01 1.048352494835853577e-01 7.715015858411788940e-02 -4.049382507801055908e-01 -1.362045407295227051e-01 1.359739601612091064e-01 2.235295325517654419e-01 2.331177890300750732e-02 -2.887711161747574806e-03 2.430279999971389771e-01 1.289709210395812988e-01 9.308940172195434570e-02
-1.343206018209457397e-01 -1.628327369689941406e-01 -6.505688279867172241e-02 -2.138594985008239746e-01 1.055634841322898865e-01 1.593771874904632568e-01 1.275733709335327148e-01 1.006206199526786804e-01 -1.016941945999860764e-02 3.106648027896881104e-01 3.066947162151336670e-01 9.733169525861740112e-02 -1.204060018062591553e-01 9.155205637216567993e-02 -3.500158190727233887e-01 5.287044867873191833e-02 3.141126632690429688e-01 -4.990259185433387756e-02 5.994818359613418579e-02 1.906774640083312988e-01 2.161120921373367310e-01 1.819010227918624878e-01 4.427562281489372253e-02 -1.709782183170318604e-01 1.635076403617858887e-01 1.151275709271430969e-01 -1.980936080217361450e-01 2.564470767974853516e-01 -7.644223421812057495e-02 2.551375925540924072e-01 -1.454115062952041626e-01 7.085730135440826416e-02
-2.617503404617309570e-01 -8.836884051561355591e-02 -1.174888983368873596e-01 1.300310492515563965e-01 8.290568739175796509e-02 4.577801749110221863e-02 4.083776101469993591e-02 2.075787782669067383e-01 2.587538063526153564e-01 -1.384784281253814697e-01 1.407591253519058228e-01 3.400227427482604980e-01 8.127428591251373291e-02 6.906830519437789917e-02 -1.538279056549072266e-01 -4.140954092144966125e-02 1.443047821521759033e-01 -1.409861445426940918e-01 4.325261414051055908e-01 -5.710215494036674500e-02 3.154269158840179443e-01 8.234003186225891113e-02 -6.081051751971244812e-02 -2.697262167930603027e-01 2.593227028846740723e-01 6.239146366715431213e-02 -7.503914088010787964e-02 1.001236122101545334e-02 2.035771496593952179e-02 -8.923842012882232666e-02 2.731226682662963867e-01 8.554310351610183716e-02
1.561626642942428589e-01 -1.536785811185836792e-01 -4.796293750405311584e-02 -4.338662922382354736e-01 -2.681782543659210205e-01 -2.285859435796737671e-01 -2.857228219509124756e-01 -2.737883627414703369e-01 1.052578464150428772e-01 6.312704831361770630e-02 1.963280588388442993e-01 -9.349355101585388184e-02 1.435715556144714355e-01 -1.412853896617889404e-01 -2.458544373512268066e-01 4.399868100881576538e-02 -3.193744271993637085e-02 -1.059011518955230713e-01 1.063510328531265259e-01 -1.553974598646163940e-01 -2.337880432605743408e-02 2.047162353992462158e-01 -1.374779790639877319e-01 -8.696509897708892822e-02 2.277203798294067383e-01 6.800629943609237671e-02 -2.594870142638683319e-02 1.558387577533721924e-01 1.094611063599586487e-01 1.847459673881530762e-01 -6.603829562664031982e-02 2.585645914077758789e-01
-1.998547166585922241e-01 -3.748562932014465332e-02 9.983098506927490234e-02 1.086872667074203491e-01 -5.863653868436813354e-02 -7.853754796087741852e-03 -3.934628795832395554e-03 -8.505935966968536377e-02 1.808125711977481842e-02 -1.176676452159881592e-01 3.104766905307769775e-01 1.440309137105941772e-01 2.285721153020858765e-01 2.288015931844711304e-01 2.765897102653980255e-02 -9.609325230121612549e-02 1.458603888750076294e-01 -1.559326499700546265e-01 1.084051132202148438e-01 -2.380555123090744019e-01 1.619687229394912720e-01 2.579086124897003174e-01 -8.375574648380279541e-02 -1.740231513977050781e-01 7.023882120847702026e-02 1.342417895793914795e-01 -3.403653204441070557e-02 3.123035430908203125e-01 2.993683330714702606e-02 2.458368092775344849e-01 6.272081285715103149e-02 4.992407560348510742e-01
-1.085350140929222107e-01 5.651183426380157471e-02 2.270615287125110626e-02 -1.284534931182861328e-01 1.342989355325698853e-01 -2.826985418796539307e-01 -1.100148856639862061e-01 -3.250081241130828857e-01 -8.630096167325973511e-02 -1.185499280691146851e-01 1.537003219127655029e-01 1.963309757411479950e-02 4.127219691872596741e-02 1.660450696945190430e-01 -2.266507595777511597e-01 -1.748784631490707397e-01 3.274887204170227051e-01 -3.850360512733459473e-01 2.385898232460021973e-01 -4.812275245785713196e-02 2.584123611450195312e-01 2.579397335648536682e-02 7.076261937618255615e-02 -1.533533781766891479e-01 -2.341646328568458557e-02 3.199396729469299316e-01 -9.774993360042572021e-02 1.717208921909332275e-01 3.037612140178680420e-02 -6.040639430284500122e-02 -6.815766543149948120e-02 1.835879534482955933e-01
-2.037799060344696045e-01 1.033150255680084229e-01 -3.999336957931518555e-01 -1.102956533432006836e-01 -2.531844675540924072e-01 -2.746934769675135612e-03 -5.182372406125068665e-02 -3.583000972867012024e-02 -3.735378757119178772e-02 1.153284534811973572e-01 -7.263702154159545898e-02 2.448006123304367065e-01 8.449473232030868530e-02 -1.336567699909210205e-01 -1.213225424289703369e-01 -2.336128205060958862e-01 8.868941664695739746e-02 -2.840527147054672241e-02 3.224133551120758057e-01 1.866059303283691406e-01 2.720777392387390137e-01 -5.093683674931526184e-02 1.269860714673995972e-01 -2.786510586738586426e-01 5.514437332749366760e-03 2.823702991008758545e-01 -8.065329492092132568e-02 6.841354537755250931e-03 8.424484729766845703e-02 3.239875137805938721e-01 7.518555223941802979e-02 1.074265986680984497e-01
-2.641451656818389893e-01 -2.085115611553192139e-01 -2.614908516407012939e-01 -1.223827376961708069e-01 1.999961435794830322e-01 -2.964042425155639648e-01 -1.316705793142318726e-01 -3.510352224111557007e-02 2.550574243068695068e-01 1.391017138957977295e-01 3.653878569602966309e-01 1.407867223024368286e-01 3.641686169430613518e-03 1.627293601632118225e-02 -7.178743183612823486e-02 -1.773511022329330444e-01 1.305988579988479614e-01 -3.454301133751869202e-02 4.774479940533638000e-02 3.969082236289978027e-02 -4.182027652859687805e-02 2.929930388927459717e-01 2.481360286474227905e-01 -2.188343852758407593e-01 3.831667825579643250e-02 1.300222873687744141e-01 -1.940153986215591431e-01 3.404899686574935913e-02 -8.554355055093765259e-02 -3.870323300361633301e-02 -1.543060839176177979e-01 2.709149420261383057e-01
-6.564249098300933838e-02 -4.374306797981262207e-01 -1.015969067811965942e-01 2.277274243533611298e-02 1.328513771295547485e-01 -5.247660446912050247e-03 -2.374531179666519165e-01 -1.054407432675361633e-01 -1.409686543047428131e-02 1.659892946481704712e-01 -2.494582831859588623e-01 1.148507818579673767e-01 -1.544929947704076767e-02 -2.695469558238983154e-01 5.064572207629680634e-03 -2.068253457546234131e-01 1.953325420618057251e-01 -2.943575084209442139e-01 1.621984988451004028e-01 -3.581642732024192810e-02 2.228924483060836792e-01 3.032086491584777832e-01 -5.259746685624122620e-02 -6.151550635695457458e-02 1.242844462394714355e-01 1.534776985645294189e-01 -1.665998101234436035e-01 9.496318548917770386e-02 1.457694321870803833e-01 1.309437900781631470e-01 8.342207968235015869e-02 2.603249847888946533e-01
-1.221014112234115601e-01 -1.703107804059982300e-01 9.301596134901046753e-02 -7.428059726953506470e-02 -2.404117137193679810e-01 6.144228205084800720e-02 1.325397342443466187e-01 -5.268645659089088440e-02 -1.951112598180770874e-01 -1.986442506313323975e-01 1.863647550344467163e-01 1.560136973857879639e-01 8.742876350879669189e-02 2.509944140911102295e-01 2.561401634011417627e-04 -6.752529740333557129e-02 2.662426531314849854e-01 -2.508166432380676270e-01 5.213896930217742920e-02 -2.485463470220565796e-01 3.017340302467346191e-01 1.365201473236083984e-01 -1.001920551061630249e-01 -2.329650223255157471e-01 1.296670436859130859e-01 2.226169854402542114e-01 -8.460896462202072144e-02 2.987621426582336426e-01 1.490766704082489014e-01 1.760442852973937988e-01 7.027075439691543579e-02 2.344689667224884033e-01
5.436740443110466003e-02 -3.363336324691772461e-01 2.149961888790130615e-01 -1.644444614648818970e-01 -2.313851118087768555e-01 -1.843207925558090210e-01 -8.836892992258071899e-02 -2.938536107540130615e-01 2.396622598171234131e-01 -3.553193062543869019e-02 4.852343350648880005e-02 9.324824064970016479e-02 2.403293848037719727e-01 -5.630773678421974182e-02 7.267959415912628174e-02 -1.236016973853111267e-01 7.322759181261062622e-02 -1.094723790884017944e-01 1.293252408504486084e-01 -4.458545893430709839e-02 -2.159663438796997070e-01 8.849146962165832520e-02 -2.990185283124446869e-03 -1.574005335569381714e-01 1.822544187307357788e-01 4.314222186803817749e-02 -1.811100989580154419e-01 -1.412898153066635132e-01 2.260611355304718018e-01 2.718186378479003906e-01 2.682929337024688721e-01 2.786040604114532471e-01
-1.419462114572525024e-01 -9.628982841968536377e-02 -5.536244250833988190e-03 -3.874385058879852295e-01 -7.888770848512649536e-02 -3.589478731155395508e-01 -1.667760685086250305e-02 -1.895639747381210327e-01 6.159907206892967224e-02 -1.196578443050384521e-01 -1.093174368143081665e-01 6.146260723471641541e-02 -1.286891847848892212e-02 1.090524718165397644e-01 -1.543067395687103271e-01 -2.775380015373229980e-01 7.918296754360198975e-02 6.684488803148269653e-02 9.657327830791473389e-02 -1.214349362999200821e-02 -1.046813204884529114e-01 2.997513711452484131e-01 1.938304305076599121e-01 2.471497207880020142e-01 3.282527923583984375e-01 4.061093181371688843e-02 -1.930127292871475220e-02 -8.823452144861221313e-02 1.876030117273330688e-01 -3.945729229599237442e-03 1.047163829207420349e-01 3.449887335300445557e-01
-4.616662487387657166e-02 2.354207076132297516e-02 1.534759998321533203e-01 -2.144333422183990479e-01 -2.712231874465942383e-01 -4.324734676629304886e-03 1.658856421709060669e-01 -1.668505072593688965e-01 4.390039294958114624e-02 -1.825172752141952515e-01 2.623937427997589111e-01 2.781319022178649902e-01 -2.126843295991420746e-02 4.614332318305969238e-02 -1.911009550094604492e-01 -2.291362136602401733e-01 2.065342962741851807e-01 3.379443660378456116e-02 1.719232462346553802e-02 -1.311495006084442139e-01 -5.329982191324234009e-02 1.922699809074401855e-01 4.456126689910888672e-02 -1.823280751705169678e-01 -7.103649526834487915e-02 2.357023060321807861e-01 1.462478339672088623e-01 -1.670882403850555420e-01 3.643619120121002197e-01 3.604239821434020996e-01 -2.038802579045295715e-02 1.283213645219802856e-01
-1.989887952804565430e-01 8.383666723966598511e-02 -3.109588921070098877e-01 -1.159738302230834961e-01 -9.061474353075027466e-02 -1.566601358354091644e-02 -7.082763314247131348e-02 -6.665911525487899780e-03 -1.060927938669919968e-02 1.204137504100799561e-01 -2.033914774656295776e-01 2.771809101104736328e-01 7.016864418983459473e-02 -2.417782321572303772e-02 1.071417555212974548e-01 -3.220618665218353271e-01 1.956701129674911499e-01 2.113222889602184296e-02 4.009729921817779541e-01 2.332730740308761597e-01 1.549880951642990112e-01 5.480898544192314148e-03 2.131965011358261108e-02 -3.214739859104156494e-01 2.697212435305118561e-02 2.546262145042419434e-01 -2.222015149891376495e-02 1.074293926358222961e-01 -6.294245831668376923e-03 2.855886518955230713e-01 2.927532605826854706e-02 1.853551417589187622e-01
-1.246420517563819885e-01 1.792039535939693451e-02 1.567264795303344727e-01 -1.805206686258316040e-01 -1.958454549312591553e-01 -1.457825750112533569e-01 4.014227539300918579e-02 -7.633852213621139526e-02 5.653940513730049133e-02 -2.058652490377426147e-01 -2.201573736965656281e-02 -2.747508324682712555e-02 3.760103285312652588e-01 1.521042287349700928e-01 -1.309607550501823425e-02 -1.225190907716751099e-01 2.343466877937316895e-01 -9.967263042926788330e-02 1.011918559670448303e-01 -7.852827757596969604e-02 -1.488015651702880859e-01 1.883586198091506958e-01 6.874651461839675903e-02 -1.552134454250335693e-01 2.011986672878265381e-01 3.388425111770629883e-01 -4.549307003617286682e-02 3.307815194129943848e-01 -7.766161113977432251e-02 3.732225000858306885e-01 1.540406644344329834e-01 1.728955507278442383e-01
-1.022844240069389343e-01 4.874733835458755493e-02 1.132268756628036499e-01 -1.504573374986648560e-01 -1.582371741533279419e-01 2.614394128322601318e-01 1.624405086040496826e-01 -4.282615780830383301e-01 -1.455256789922714233e-01 1.988562643527984619e-01 -1.260855048894882202e-01 2.108264118432998657e-01 1.494265794754028320e-01 1.267167925834655762e-01 -7.355787605047225952e-02 -2.850238680839538574e-01 1.537772715091705322e-01 -9.358018636703491211e-02 3.051520287990570068e-01 2.103223465383052826e-03 -2.676962316036224365e-02 4.156354814767837524e-02 -2.682412602007389069e-02 -1.664049029350280762e-01 6.975714117288589478e-02 3.182223439216613770e-02 1.433136910200119019e-01 1.478289812803268433e-01 2.354882061481475830e-01 1.874968260526657104e-01 -2.412073761224746704e-01 2.213028222322463989e-01
-7.651851326227188110e-02 1.437487900257110596e-01 -1.731144040822982788e-01 -1.115450561046600342e-01 -1.164413914084434509e-01 -9.832426160573959351e-02 -2.863525450229644775e-01 7.697948813438415527e-02 -2.852487564086914062e-01 -3.397871553897857666e-01 -4.589398577809333801e-02 1.188528165221214294e-01 4.482762888073921204e-02 -2.023575752973556519e-01 -1.149975433945655823e-01 3.405188918113708496e-01 1.404257565736770630e-01 -1.141747906804084778e-01 9.077429026365280151e-02 -3.478242456912994385e-02 -4.634682554751634598e-04 2.265469431877136230e-01 8.642773330211639404e-02 -1.515590101480484009e-01 2.978759407997131348e-01 2.648601233959197998e-01 -4.188985005021095276e-02 9.035366028547286987e-02 1.487054973840713501e-01 2.448126673698425293e-01 4.291111603379249573e-02 2.409860640764236450e-01
-8.393819630146026611e-02 2.340792566537857056e-01 -2.558416426181793213e-01 -2.760395705699920654e-01 -8.304446935653686523e-02 -4.671045765280723572e-02 -1.204709485173225403e-01 -5.306448414921760559e-02 1.352723571471869946e-03 1.374957710504531860e-01 -4.956795647740364075e-02 3.151016831398010254e-01 1.018972173333168030e-01 -1.047666221857070923e-01 -4.380923882126808167e-02 -2.420233786106109619e-01 5.960876122117042542e-03 2.906201966106891632e-02 3.508663773536682129e-01 2.132339924573898315e-01 2.546343207359313965e-01 9.571089595556259155e-02 -7.079155743122100830e-02 -3.400694727897644043e-01 -1.626395881175994873e-01 1.936237365007400513e-01 9.274027496576309204e-02 1.336073875427246094e-01 6.556610018014907837e-02 3.196992576122283936e-01 2.540466189384460449e-02 7.703993469476699829e-02
-1.512947380542755127e-01 1.057713851332664490e-01 1.762159168720245361e-01 -1.764298975467681885e-01 -1.353836059570312500e-01 7.086528837680816650e-02 -3.503337502479553223e-01 -2.388027310371398926e-01 -1.215555742383003235e-01 -1.940832436084747314e-01 -6.439209450036287308e-03 1.882707774639129639e-01 1.630616337060928345e-01 3.829411789774894714e-02 -2.347560971975326538e-01 -4.038551449775695801e-02 2.114422768354415894e-01 -2.191062867641448975e-01 6.399975717067718506e-02 -8.005561679601669312e-02 -3.123163878917694092e-01 1.648832410573959351e-01 -1.069083809852600098e-02 -2.675021588802337646e-01 3.931145742535591125e-02 2.389829903841018677e-01 -1.335345953702926636e-01 5.151700973510742188e-02 1.567116230726242065e-01 1.953625977039337158e-01 -1.497328877449035645e-01 2.529718279838562012e-01
-7.414293475449085236e-03 -7.266457378864288330e-02 -9.336678683757781982e-02 -2.209165543317794800e-01 -6.623187661170959473e-02 5.413906648755073547e-03 9.931582212448120117e-02 -3.620551228523254395e-01 3.033925080671906471e-03 -2.040899693965911865e-01 -2.526903152465820312e-02 -7.482175529003143311e-02 3.022764436900615692e-02 1.986019015312194824e-01 1.154725551605224609e-01 -5.728602409362792969e-02 2.699288725852966309e-01 -1.640068888664245605e-01 1.768393069505691528e-01 7.596930861473083496e-02 -1.518302559852600098e-01 8.729591965675354004e-02 5.215749517083168030e-02 -1.033687889575958252e-01 2.541365027427673340e-01 1.895955353975296021e-01 -6.810686737298965454e-02 3.400284647941589355e-01 5.552516877651214600e-02 3.790752887725830078e-01 1.289919018745422363e-01 3.490239679813385010e-01
-1.506243348121643066e-01 -2.323297262191772461e-01 -1.054203286767005920e-01 -2.449848502874374390e-01 -1.193778738379478455e-01 -7.845927774906158447e-02 1.084496751427650452e-01 -4.206200689077377319e-02 -9.486870467662811279e-02 1.300059854984283447e-01 1.666725128889083862e-01 3.865185976028442383e-01 -9.420850872993469238e-02 -1.821178644895553589e-01 -7.335533201694488525e-02 1.426127254962921143e-01 5.743650346994400024e-02 8.282506838440895081e-03 3.148115277290344238e-01 -2.388230264186859131e-01 1.183251664042472839e-01 6.148809939622879028e-02 -1.622492074966430664e-01 -1.317524760961532593e-01 3.489243984222412109e-01 1.976322382688522339e-02 -2.431376725435256958e-01 -1.025766879320144653e-01 1.429744660854339600e-01 1.859599202871322632e-01 2.778867185115814209e-01 4.930585995316505432e-02
-2.453497238457202911e-02 3.078491613268852234e-02 -1.267944127321243286e-01 -4.520483613014221191e-01 -8.826588280498981476e-03 4.656988382339477539e-02 -2.860121428966522217e-01 -7.491219043731689453e-02 1.675587147474288940e-01 2.381451576948165894e-01 6.201200187206268311e-03 1.349320262670516968e-01 2.136254608631134033e-01 -1.225883811712265015e-01 2.047671675682067871e-01 4.414422810077667236e-02 3.047749400138854980e-02 -9.663911163806915283e-02 3.592230975627899170e-01 2.014652639627456665e-01 3.750258311629295349e-02 1.291440874338150024e-01 1.951526552438735962e-01 -3.169456422328948975e-01 7.819448411464691162e-02 8.578342944383621216e-02 -9.203000366687774658e-02 2.516382560133934021e-02 1.788637638092041016e-01 -1.815397590398788452e-01 2.380297482013702393e-01 -9.162547066807746887e-03
1.718585938215255737e-02 1.973855867981910706e-02 9.183410555124282837e-03 -2.863993942737579346e-01 -6.825068593025207520e-02 -2.435300350189208984e-01 -3.198814764618873596e-02 -3.673339188098907471e-01 6.594863533973693848e-02 9.018399566411972046e-02 5.833673477172851562e-02 9.806613437831401825e-03 2.364692240953445435e-01 2.183369360864162445e-02 -3.223313987255096436e-01 6.647441536188125610e-02 -7.637749612331390381e-02 -2.186343371868133545e-01 -2.256399486213922501e-03 -1.582818180322647095e-01 5.012444779276847839e-02 1.265024244785308838e-01 -2.915429174900054932e-01 -3.754706978797912598e-01 1.892561614513397217e-01 6.821878254413604736e-02 -2.584295347332954407e-02 1.464597135782241821e-01 1.776777207851409912e-01 3.022965490818023682e-01 4.479321092367172241e-02 1.608059704303741455e-01
6.929377466440200806e-02 -1.405462324619293213e-01 -2.026953846216201782e-01 -3.864660859107971191e-01 -7.010531425476074219e-02 -2.829737663269042969e-01 1.051601320505142212e-01 1.115438789129257202e-01 2.477348446846008301e-01 6.986656039953231812e-02 -2.583429403603076935e-02 1.367353945970535278e-01 1.518259495496749878e-01 6.807822734117507935e-02 -2.283509820699691772e-01 -1.511026024818420410e-01 1.423575133085250854e-01 4.356871917843818665e-02 2.130179405212402344e-01 -1.063896343111991882e-01 -1.229323521256446838e-01 -2.618028596043586731e-02 -1.381471604108810425e-01 -3.309457302093505859e-01 3.295789659023284912e-01 -6.171155348420143127e-02 1.838526427745819092e-01 -1.014187559485435486e-02 2.480628527700901031e-02 1.296854019165039062e-01 2.411478459835052490e-01 2.074758112430572510e-01
-1.710312515497207642e-01 -1.299109160900115967e-01 -1.356585621833801270e-01 -2.520693242549896240e-01 1.790489703416824341e-01 -3.554561138153076172e-01 -1.538159251213073730e-01 1.958463042974472046e-01 1.562563925981521606e-01 2.784106433391571045e-01 9.227287024259567261e-02 -1.215834170579910278e-01 1.240018308162689209e-01 -1.052183955907821655e-01 -1.882634013891220093e-01 1.130014359951019287e-01 2.451391965150833130e-01 7.946254685521125793e-03 2.924326956272125244e-01 -1.072646081447601318e-01 -2.025639824569225311e-02 2.270035743713378906e-01 7.558347657322883606e-03 -1.425434499979019165e-01 1.731417030096054077e-01 -2.743124775588512421e-02 -9.374526888132095337e-02 -1.893088519573211670e-01 9.823745489120483398e-02 1.534549146890640259e-01 5.854615196585655212e-02 3.318772017955780029e-01
-1.927022188901901245e-01 -1.570204198360443115e-01 1.987322606146335602e-02 -4.051634669303894043e-01 6.023382022976875305e-02 -2.821241021156311035e-01 -6.688581407070159912e-02 1.436863839626312256e-01 5.445687100291252136e-02 2.264344543218612671e-01 8.815431594848632812e-02 7.138835638761520386e-02 -9.915034472942352295e-02 -5.656971037387847900e-02 -2.276407741010189056e-02 1.239698007702827454e-01 1.741598844528198242e-01 -2.423540502786636353e-01 3.402926325798034668e-01 5.321108922362327576e-02 9.650405496358871460e-02 2.479998171329498291e-01 8.552143722772598267e-02 -4.828916490077972412e-02 7.872374355792999268e-02 1.716798841953277588e-01 -1.857892870903015137e-01 -1.451979577541351318e-01 2.759320437908172607e-01 1.482202559709548950e-01 2.588275969028472900e-01 1.573592871427536011e-01
3.874253714457154274e-03 -2.908131480216979980e-01 -6.344714760780334473e-02 -8.918490260839462280e-02 -2.510704398155212402e-01 -1.540665626525878906e-01 5.418574437499046326e-02 -1.688289940357208252e-01 -1.077599525451660156e-01 -1.351078134030103683e-02 1.984236836433410645e-01 1.172148156911134720e-02 2.228427119553089142e-02 9.210641682147979736e-02 -4.947625473141670227e-02 5.836306139826774597e-02 2.190366387367248535e-01 -8.330039680004119873e-02 -1.151992529630661011e-01 1.801252812147140503e-01 -1.665188558399677277e-02 4.466150104999542236e-01 1.929866224527359009e-01 -3.308749198913574219e-01 5.453576520085334778e-02 3.547493815422058105e-01 -6.200581789016723633e-02 -1.515891999006271362e-01 1.264087706804275513e-01 -9.350331127643585205e-02 -5.306879431009292603e-02 2.979978024959564209e-01
-1.215096283704042435e-02 -1.680620759725570679e-01 -5.943188443779945374e-02 -5.608852505683898926e-01 4.267209395766258240e-02 -3.954504057765007019e-02 -1.909888237714767456e-01 -2.326837629079818726e-01 1.279363036155700684e-01 2.165973484516143799e-01 -4.639484360814094543e-02 2.779414318501949310e-02 -7.932040840387344360e-02 -2.524627745151519775e-01 -8.275601267814636230e-02 2.258305065333843231e-02 2.740334272384643555e-01 7.637509703636169434e-02 1.495844572782516479e-01 -3.552272450178861618e-03 8.179786801338195801e-02 2.143772542476654053e-01 1.131664738059043884e-01 -2.312085479497909546e-01 -1.596862524747848511e-01 7.882310450077056885e-02 1.170137375593185425e-01 1.068892255425453186e-01 2.688112556934356689e-01 7.344753295183181763e-02 1.964344084262847900e-01 1.434785723686218262e-01
1.166012436151504517e-01 9.312319010496139526e-02 1.257610227912664413e-02 -2.822329401969909668e-01 -1.968633681535720825e-01 1.337735354900360107e-01 2.040316462516784668e-01 -9.506248682737350464e-02 -1.768185943365097046e-01 2.071776390075683594e-01 1.518685743212699890e-02 3.202949464321136475e-01 4.325772821903228760e-01 -1.643323302268981934e-01 -8.089144527912139893e-02 2.465586736798286438e-02 8.127684146165847778e-02 1.365638822317123413e-01 1.312515139579772949e-01 -4.915574938058853149e-02 1.238178908824920654e-01 2.484009116888046265e-01 -1.282356828451156616e-01 -1.314226090908050537e-01 6.766364723443984985e-02 3.618656992912292480e-01 4.565089941024780273e-02 1.127449199557304382e-01 1.893537044525146484e-01 -9.970650076866149902e-02 -2.177786640822887421e-02 2.001898884773254395e-01
-6.976195424795150757e-02 -1.919181495904922485e-01 4.910400602966547012e-03 -1.649959534406661987e-01 3.415292203426361084e-01 2.157762646675109863e-02 -5.387368425726890564e-02 -8.619094640016555786e-02 6.656540185213088989e-02 -6.729155778884887695e-02 3.379134237766265869e-01 2.487376928329467773e-01 3.085424304008483887e-01 3.417614698410034180e-01 -1.197369843721389771e-01 4.384467750787734985e-02 6.732614338397979736e-02 1.688326001167297363e-01 3.177571594715118408e-01 2.235404402017593384e-01 1.327748447656631470e-01 2.847291231155395508e-01 2.176865190267562866e-02 2.134375460445880890e-02 9.314429759979248047e-02 1.405678391456604004e-01 -5.341913085430860519e-03 -1.934681385755538940e-01 -4.674824699759483337e-02 1.208568587899208069e-01 -3.697413718327879906e-03 1.550310999155044556e-01
-2.301392853260040283e-01 -2.190582305192947388e-01 4.151653498411178589e-02 -1.251107603311538696e-01 4.953712970018386841e-02 2.734673768281936646e-02 -1.796726733446121216e-01 -5.662882700562477112e-02 -2.323378575965762138e-04 2.653077542781829834e-01 1.135185733437538147e-01 5.974384546279907227e-01 1.410459075123071671e-02 -3.122693598270416260e-01 -1.783622950315475464e-01 -5.190899595618247986e-02 7.390445470809936523e-02 -4.020975530147552490e-02 2.047697752714157104e-01 1.449370384216308594e-01 1.342499554157257080e-01 1.031888425350189209e-01 5.959273502230644226e-02 -1.192483603954315186e-01 2.172092497348785400e-01 -3.444317728281021118e-02 -6.004773080348968506e-02 7.286427170038223267e-02 -4.834204912185668945e-02 1.426013559103012085e-01 2.651479840278625488e-01 6.197279691696166992e-02
-1.928898990154266357e-01 -5.319791659712791443e-02 -8.857270330190658569e-02 -9.940239787101745605e-02 -1.253282874822616577e-01 -2.111807614564895630e-01 1.594847440719604492e-01 -8.285411447286605835e-02 2.752095274627208710e-02 5.621687695384025574e-02 1.071690618991851807e-01 4.017522931098937988e-01 7.079553604125976562e-02 -1.240885779261589050e-01 2.435898035764694214e-01 -1.786661148071289062e-01 3.083842992782592773e-01 1.119732037186622620e-01 4.743662849068641663e-02 -1.292253136634826660e-01 1.469313204288482666e-01 3.090312480926513672e-01 8.570773154497146606e-02 -1.606079488992691040e-01 -7.873714901506900787e-03 -2.810960821807384491e-02 9.366156160831451416e-02 4.672612994909286499e-02 -4.418364912271499634e-02 -1.201758831739425659e-01 -7.903210073709487915e-02 4.998908042907714844e-01
-6.014836579561233521e-02 1.408808119595050812e-02 -4.703722894191741943e-02 -6.647903472185134888e-02 7.620301097631454468e-02 -1.817208528518676758e-01 -1.304312422871589661e-02 -1.265540719032287598e-01 -3.312605023384094238e-01 -1.467083301395177841e-02 2.290974259376525879e-01 1.635093837976455688e-01 -6.612576544284820557e-02 -1.722860336303710938e-01 -3.134970963001251221e-01 -5.751001089811325073e-02 -1.013774946331977844e-01 -7.342902477830648422e-03 2.689528763294219971e-01 -1.614439189434051514e-01 -7.761684805154800415e-02 3.081534206867218018e-01 -2.403885871171951294e-01 -2.204664051532745361e-01 1.803878843784332275e-01 -2.826934121549129486e-02 -1.521485149860382080e-01 1.196964979171752930e-01 3.054088652133941650e-01 3.109742403030395508e-01 1.170658394694328308e-01 1.382690072059631348e-01
-6.091457977890968323e-02 -2.286335676908493042e-01 -9.299644827842712402e-02 5.331883206963539124e-02 -5.051821097731590271e-02 -1.710313111543655396e-01 -1.495708376169204712e-01 -3.432285785675048828e-02 -1.459276080131530762e-01 2.576682865619659424e-01 -3.223775625228881836e-01 2.706076502799987793e-01 1.481970422901213169e-03 -9.342245757579803467e-02 -1.108651310205459595e-01 -2.499163895845413208e-01 2.618953585624694824e-01 2.538241073489189148e-02 2.913586795330047607e-01 -1.048988476395606995e-01 2.996163070201873779e-01 1.523473858833312988e-01 7.590562850236892700e-02 -2.341094315052032471e-01 1.694941222667694092e-01 2.357485592365264893e-01 -2.330160886049270630e-01 4.979991354048252106e-04 -1.617724634706974030e-02 8.364631980657577515e-02 1.934624463319778442e-01 8.297430723905563354e-02
-2.474524267017841339e-02 6.018390879034996033e-02 -1.704958975315093994e-01 -2.420109957456588745e-01 -1.058863773941993713e-01 -1.829604655504226685e-01 9.278382360935211182e-02 -2.096092253923416138e-01 -3.258804082870483398e-01 -2.347230315208435059e-01 1.065111458301544189e-01 -1.007083877921104431e-01 9.554161876440048218e-02 -1.439383774995803833e-01 -1.421997845172882080e-01 -3.987031802535057068e-02 3.679975569248199463e-01 -4.935475066304206848e-03 -9.995725005865097046e-02 7.836069166660308838e-02 1.783254742622375488e-01 2.368497848510742188e-01 9.665827266871929169e-03 -1.953026801347732544e-01 6.772341579198837280e-02 2.182302176952362061e-01 -4.778399318456649780e-02 2.322080731391906738e-01 1.440947353839874268e-01 8.986970782279968262e-02 1.202666088938713074e-01 3.834423124790191650e-01
-5.620135739445686340e-02 2.180459350347518921e-01 1.165405940264463425e-02 -2.665328383445739746e-01 -8.552080392837524414e-02 -4.267697036266326904e-02 -8.461201936006546021e-02 -2.113198935985565186e-01 -7.459470629692077637e-02 -3.993276134133338928e-02 -5.540630966424942017e-02 7.577092945575714111e-02 -4.970195889472961426e-02 1.809106767177581787e-01 -1.798962354660034180e-01 1.036584842950105667e-03 1.759675145149230957e-01 1.095790565013885498e-01 2.546550035476684570e-01 -8.944552391767501831e-02 -4.904067516326904297e-01 2.714092731475830078e-01 7.103197276592254639e-02 -1.752678155899047852e-01 2.269482314586639404e-01 2.781476676464080811e-01 -1.793476939201354980e-01 9.455677121877670288e-02 -9.710415452718734741e-02 1.772307455539703369e-01 -7.700509577989578247e-02 2.261479198932647705e-01
-1.179278120398521423e-01 -5.579205974936485291e-02 3.315432071685791016e-01 -6.811225414276123047e-02 -9.657713770866394043e-02 -1.256207376718521118e-01 -8.640763553557917476e-05 2.200702019035816193e-02 9.712110459804534912e-02 2.582722902297973633e-01 1.111205369234085083e-01 2.859075739979743958e-02 2.378750145435333252e-01 -2.811499871313571930e-03 -8.033381402492523193e-02 -2.102505117654800415e-01 1.050686910748481750e-01 -1.864937543869018555e-01 3.302831649780273438e-01 2.030397392809391022e-02 -7.138054817914962769e-02 4.588100612163543701e-01 -4.677442833781242371e-02 -1.298530101776123047e-01 9.107406437397003174e-02 1.556701660156250000e-01 -3.505064547061920166e-02 -1.105733811855316162e-01 6.921228766441345215e-02 1.444694399833679199e-01 -3.928122520446777344e-01 1.742372661828994751e-01
-1.726251691579818726e-01 -1.377916522324085236e-02 -1.853424012660980225e-01 -2.504105865955352783e-01 1.073625031858682632e-02 3.279985487461090088e-02 -1.344042718410491943e-01 -9.008429944515228271e-02 1.120218634605407715e-01 1.612852513790130615e-01 -1.642099618911743164e-01 -2.640231326222419739e-02 1.120803505182266235e-01 1.141623333096504211e-01 1.567150354385375977e-01 -1.899977326393127441e-01 2.232110649347305298e-01 3.164653480052947998e-01 3.977227210998535156e-01 1.402283608913421631e-01 3.001861870288848877e-01 -3.048100695013999939e-02 8.382720500230789185e-02 -1.924453973770141602e-01 6.489748507738113403e-02 3.003586530685424805e-01 3.805656742770224810e-04 -5.427673831582069397e-02 2.393391877412796021e-01 2.148783057928085327e-01 5.013516545295715332e-02 1.638245284557342529e-01
9.281848371028900146e-02 -1.009429767727851868e-01 1.495809704065322876e-01 -3.109724521636962891e-01 1.130172833800315857e-01 -1.967485696077346802e-01 3.842629864811897278e-02 1.057180482894182205e-02 1.357034444808959961e-01 2.915327623486518860e-02 -2.307941019535064697e-02 1.166589781641960144e-01 2.961632311344146729e-01 -1.153928488492965698e-01 1.348249167203903198e-01 -1.211608499288558960e-01 2.646736800670623779e-01 -1.177944093942642212e-01 1.330921947956085205e-01 -9.780232608318328857e-02 -2.926887385547161102e-02 3.356349170207977295e-01 1.004103869199752808e-01 -2.585329413414001465e-01 1.016641259193420410e-01 2.742636203765869141e-01 3.709413111209869385e-01 -4.718887060880661011e-02 4.216696694493293762e-02 1.122329458594322205e-01 -2.462515980005264282e-01 1.993047446012496948e-01
-5.693240091204643250e-02 -2.578177750110626221e-01 -1.665129661560058594e-01 -2.528695464134216309e-01 -9.677893668413162231e-02 9.791308641433715820e-02 2.177594453096389771e-01 -2.783865928649902344e-01 6.734038144350051880e-02 1.738328137435019016e-03 2.405655533075332642e-01 -1.956463456153869629e-01 2.727743089199066162e-01 7.321778684854507446e-02 5.093081854283809662e-03 -1.383644938468933105e-01 1.975230425596237183e-01 -3.664730582386255264e-03 4.409367218613624573e-03 1.560544874519109726e-02 -6.524662673473358154e-02 8.815991878509521484e-02 1.913656145334243774e-01 -1.215536072850227356e-01 1.577655971050262451e-01 2.931432425975799561e-01 -7.988449931144714355e-02 7.348933070898056030e-02 7.902851700782775879e-02 4.452410340309143066e-01 1.935890018939971924e-01 1.668515503406524658e-01
1.487485617399215698e-01 -8.331618458032608032e-02 -9.026466310024261475e-02 -3.945487439632415771e-01 -2.103057503700256348e-01 5.548261478543281555e-02 -4.072974994778633118e-02 1.115890368819236755e-01 -1.672404408454895020e-01 7.442823052406311035e-02 -1.159447655081748962e-01 1.530649662017822266e-01 -1.045350264757871628e-02 -1.205014530569314957e-02 -2.236397564411163330e-01 -4.113993048667907715e-02 3.215620294213294983e-02 3.208056837320327759e-02 2.455699592828750610e-01 -7.980695925652980804e-03 3.292640447616577148e-01 2.380850017070770264e-01 -1.508261263370513916e-01 -3.207679688930511475e-01 4.933943971991539001e-02 1.763056814670562744e-01 2.144841849803924561e-01 1.619381159543991089e-01 5.790463835000991821e-02 2.339514940977096558e-01 3.249778747558593750e-01 2.723160758614540100e-02
3.422561660408973694e-02 1.046898961067199707e-01 1.505094170570373535e-01 -2.132864892482757568e-01 7.498897612094879150e-02 -5.435987189412117004e-02 1.068325061351060867e-02 -1.963191032409667969e-01 4.954938311129808426e-03 -1.126973554491996765e-01 1.079013943672180176e-01 -3.082314319908618927e-02 2.395956665277481079e-01 7.987512648105621338e-02 1.351559907197952271e-01 -7.074196636676788330e-02 2.155827581882476807e-01 -9.926797449588775635e-02 2.268109619617462158e-01 -8.827465027570724487e-02 -2.236233055591583252e-01 6.195927411317825317e-02 9.509789524599909782e-04 -2.052671909332275391e-01 3.443762958049774170e-01 3.366266489028930664e-01 -1.678339987993240356e-01 1.727905124425888062e-01 -3.505610302090644836e-02 4.036016762256622314e-01 2.882693409919738770e-01 1.068072691559791565e-01
-1.990903764963150024e-01 -1.569682732224464417e-02 7.279264926910400391e-02 2.226232178509235382e-02 -1.507502645254135132e-01 -1.823468599468469620e-03 3.870142251253128052e-02 -1.156865358352661133e-01 -8.917111158370971680e-02 -1.431028395891189575e-01 3.542808592319488525e-01 2.198748104274272919e-02 2.545406222343444824e-01 1.953607946634292603e-01 -1.151544377207756042e-01 -2.230469137430191040e-01 1.204481907188892365e-02 -2.753758728504180908e-01 1.266431808471679688e-01 -5.105678737163543701e-02 1.891866922378540039e-01 1.263692229986190796e-01 -2.986993081867694855e-02 -2.992088198661804199e-01 2.241039574146270752e-01 1.948296576738357544e-01 3.339428082108497620e-02 2.226177901029586792e-01 -3.898893482983112335e-03 1.646317243576049805e-01 6.103860586881637573e-02 4.356785118579864502e-01
-1.585354954004287720e-01 -1.742411553859710693e-01 1.722019016742706299e-01 -9.871053695678710938e-02 -2.972347736358642578e-01 -1.538498550653457642e-01 3.627855703234672546e-02 -1.942385137081146240e-01 -8.964814990758895874e-02 -1.324035674333572388e-01 3.421722725033760071e-02 -8.919133804738521576e-03 2.046989798545837402e-01 -1.399307418614625931e-02 1.723877899348735809e-02 -9.271155297756195068e-02 2.025123387575149536e-01 -7.970754802227020264e-02 1.908775046467781067e-02 3.016700968146324158e-02 -1.229563951492309570e-01 1.562879234552383423e-01 1.995778530836105347e-01 -4.266800284385681152e-01 1.149150803685188293e-01 5.528413057327270508e-01 -1.480095684528350830e-01 -3.628620877861976624e-02 1.102310344576835632e-01 -4.702751711010932922e-02 -6.525484379380941391e-03 9.848999232053756714e-02
-1.553897261619567871e-01 -2.129274457693099976e-01 -1.150430925190448761e-02 -2.480390667915344238e-01 -2.515703737735748291e-01 -6.442032009363174438e-02 2.453172393143177032e-02 6.077622994780540466e-02 -1.661142855882644653e-01 6.957534700632095337e-03 1.712151803076267242e-02 -4.874854162335395813e-02 2.596089430153369904e-02 1.870378293097019196e-02 4.490468278527259827e-02 -7.645693421363830566e-02 2.523342669010162354e-01 -2.163796573877334595e-01 2.972069429233670235e-03 4.432992544025182724e-03 -2.100102007389068604e-01 3.221952617168426514e-01 -2.780649065971374512e-02 -3.470499813556671143e-01 1.968438625335693359e-01 4.884654879570007324e-01 -8.045472204685211182e-02 2.907355315983295441e-02 1.240910738706588745e-01 3.822446241974830627e-02 -2.059723287820816040e-01 1.852796077728271484e-01
3.873823210597038269e-02 -9.918805211782455444e-02 7.179313153028488159e-02 -2.362653762102127075e-01 2.873259782791137695e-02 -9.743987023830413818e-02 -6.947043538093566895e-02 -2.424287945032119751e-01 -1.317671779543161392e-02 -1.402489691972732544e-01 1.310587674379348755e-01 -1.024657264351844788e-01 1.500367671251296997e-01 -1.037092730402946472e-01 1.803032495081424713e-02 -3.888048529624938965e-01 1.851681619882583618e-01 -4.198624566197395325e-02 3.681364953517913818e-01 1.717670857906341553e-01 -2.499074637889862061e-01 2.581757605075836182e-01 -6.412919610738754272e-02 1.268465667963027954e-01 -3.544716909527778625e-02 2.437871694564819336e-01 -2.048283219337463379e-01 -1.011566594243049622e-01 1.863300949335098267e-01 2.247526347637176514e-01 2.490629106760025024e-01 1.046752333641052246e-01
-2.817089259624481201e-01 1.180282905697822571e-01 -2.759427130222320557e-01 -1.782202273607254028e-01 -2.555209100246429443e-01 -9.085512161254882812e-02 -8.474297076463699341e-02 1.168828271329402924e-02 1.275152713060379028e-01 1.513570845127105713e-01 -9.470093995332717896e-02 1.660351008176803589e-01 7.038462907075881958e-02 -7.417020946741104126e-02 -1.153647433966398239e-02 -3.240112066268920898e-01 1.738650500774383545e-01 3.025860898196697235e-02 3.596477210521697998e-01 2.934053838253021240e-01 1.752179265022277832e-01 -9.316334500908851624e-03 6.792622059583663940e-02 -3.251396715641021729e-01 -5.480967229232192039e-04 1.986849159002304077e-01 -7.160612847656011581e-03 6.242813169956207275e-02 -1.590274274349212646e-02 2.662154138088226318e-01 9.299842640757560730e-03 1.559873670339584351e-01
-1.641517430543899536e-01 -2.563810944557189941e-01 -2.312869429588317871e-01 -1.530140191316604614e-01 2.454777993261814117e-02 4.464491829276084900e-02 -2.533315122127532959e-01 1.097694486379623413e-01 1.689556390047073364e-01 1.851087361574172974e-01 2.687699198722839355e-01 1.344655454158782959e-01 -9.829534590244293213e-02 8.548367768526077271e-02 -1.985875368118286133e-01 2.571748495101928711e-01 2.373260259628295898e-01 5.823428556323051453e-02 1.957869082689285278e-01 -9.891356527805328369e-02 8.283353596925735474e-02 2.821917533874511719e-01 3.044439256191253662e-01 -2.895170263946056366e-02 1.460395660251379013e-02 2.508682310581207275e-01 -1.992632001638412476e-01 1.161088868975639343e-01 -6.891386210918426514e-02 6.804558634757995605e-02 -5.810575187206268311e-02 2.428566217422485352e-01
9.716920554637908936e-02 -1.713351607322692871e-01 -7.723932713270187378e-02 -1.388367116451263428e-01 -5.914782360196113586e-02 8.868414163589477539e-02 1.104910764843225479e-02 -3.328604102134704590e-01 -1.571414619684219360e-02 -2.921844832599163055e-03 1.483924835920333862e-01 -2.654793560504913330e-01 2.390331178903579712e-01 2.222075685858726501e-02 1.867445744574069977e-02 -4.050456583499908447e-01 2.343687862157821655e-01 -1.281544864177703857e-01 2.829198837280273438e-01 -8.360546082258224487e-02 -4.540666937828063965e-02 1.172911301255226135e-01 -2.714758366346359253e-02 4.958937689661979675e-02 8.705209940671920776e-03 3.119421899318695068e-01 -1.424642186611890793e-02 -7.698362320661544800e-02 1.741741448640823364e-01 1.345624625682830811e-01 3.064044713973999023e-01 2.750296294689178467e-01
-1.346234232187271118e-01 -1.171171572059392929e-02 1.459907293319702148e-01 -3.451915681362152100e-01 -2.692967057228088379e-01 -1.234269589185714722e-01 1.822297275066375732e-02 1.210099980235099792e-01 7.839775830507278442e-02 -4.532937426120042801e-03 -4.472865909337997437e-02 -4.180999007076025009e-03 3.131856918334960938e-01 -1.294009685516357422e-01 -1.292503327131271362e-01 -1.499815583229064941e-01 2.433889545500278473e-02 -1.746173799037933350e-01 3.085804283618927002e-01 1.071629449725151062e-01 9.095260500907897949e-02 4.157423228025436401e-02 1.089320704340934753e-01 5.484061688184738159e-02 2.522255778312683105e-01 4.631759822368621826e-01 -7.437624782323837280e-02 -7.657314091920852661e-02 -1.436663717031478882e-01 2.454335540533065796e-01 -1.985487639904022217e-01 6.177010387182235718e-02
-2.349244952201843262e-01 -1.368256211280822754e-01 -3.377451375126838684e-02 -3.410031497478485107e-01 -6.558108329772949219e-02 -7.886144518852233887e-02 -6.871305406093597412e-02 4.576868191361427307e-02 9.663666039705276489e-02 1.213620528578758240e-01 1.928434669971466064e-01 7.337561249732971191e-02 -2.566334977746009827e-02 7.633347064256668091e-02 -1.892396658658981323e-01 6.750826537609100342e-02 1.663209497928619385e-01 -5.005741864442825317e-02 2.997590303421020508e-01 -4.743531346321105957e-02 -1.237725317478179932e-01 1.055839061737060547e-01 3.634502366185188293e-02 -1.505445688962936401e-01 -1.879775673151016235e-01 1.575816273689270020e-01 -2.572041451930999756e-01 5.771143734455108643e-02 2.975306808948516846e-01 -1.460698992013931274e-01 1.638568639755249023e-01 4.886168241500854492e-01
-6.000318005681037903e-02 -3.117507100105285645e-01 -2.021555602550506592e-02 -1.615143269300460815e-01 1.960695832967758179e-01 7.963556796312332153e-02 3.199071437120437622e-02 -1.523947566747665405e-01 -4.600143805146217346e-02 3.492161035537719727e-01 1.167119294404983521e-01 -6.310674827545881271e-03 -4.842327162623405457e-02 1.337279826402664185e-01 -2.706570923328399658e-01 4.117874428629875183e-02 3.000495396554470062e-02 -5.398949980735778809e-02 4.602304399013519287e-01 1.320109516382217407e-01 2.058745026588439941e-01 1.358944624662399292e-01 6.269960105419158936e-02 -1.749197542667388916e-01 -1.351174116134643555e-01 8.451204746961593628e-03 -2.274173051118850708e-01 4.906622320413589478e-02 6.093231961131095886e-03 1.197011303156614304e-02 3.128899037837982178e-01 2.679657042026519775e-01
-1.206750050187110901e-01 -3.665858507156372070e-02 -7.626536488533020020e-02 -8.924963884055614471e-03 -9.843545407056808472e-02 1.124034076929092407e-01 4.196020588278770447e-02 -1.391474604606628418e-01 -6.234567984938621521e-02 -2.684047222137451172e-01 1.257322728633880615e-01 4.774008877575397491e-03 -8.257183432579040527e-02 2.209350168704986572e-01 -2.628969550132751465e-01 -1.870866417884826660e-01 2.175616025924682617e-01 -8.256976306438446045e-02 9.599663317203521729e-02 -1.413182169198989868e-01 1.491562128067016602e-01 1.226078048348426819e-01 1.706706881523132324e-01 -2.704048454761505127e-01 2.390160560607910156e-01 2.484347298741340637e-02 -1.301817893981933594e-01 1.511279940605163574e-01 4.012516438961029053e-01 3.756071627140045166e-01 -1.418845206499099731e-01 2.015760391950607300e-01
-3.397854417562484741e-02 -1.927215009927749634e-01 4.786044731736183167e-02 -2.117918431758880615e-01 1.518043726682662964e-01 1.681545749306678772e-03 -7.058589160442352295e-02 1.256076097488403320e-01 -4.015154391527175903e-02 2.689125835895538330e-01 1.565443277359008789e-01 4.859063774347305298e-02 -1.118706613779067993e-01 -1.052583977580070496e-01 -6.221036240458488464e-02 -1.020625308156013489e-01 1.648486852645874023e-01 -2.623124122619628906e-01 5.369724631309509277e-01 1.445442717522382736e-02 2.045062035322189331e-01 1.655138581991195679e-01 -3.700356930494308472e-03 -1.921946853399276733e-01 -6.197530776262283325e-02 1.679427623748779297e-01 -1.361915916204452515e-01 -5.104304477572441101e-02 1.325333565473556519e-01 1.233264356851577759e-01 2.618371546268463135e-01 2.946895360946655273e-01
3.596578240394592285e-01 3.463656082749366760e-02 -1.747403740882873535e-01 -1.750483810901641846e-01 -1.982630193233489990e-01 -2.917422950267791748e-01 -2.375584281980991364e-02 -6.464123725891113281e-02 -5.018940195441246033e-02 1.356662809848785400e-01 1.750035770237445831e-02 2.233727872371673584e-01 2.278862148523330688e-01 3.477371633052825928e-01 1.576616801321506500e-02 1.192992702126502991e-01 1.853594183921813965e-01 -6.765253096818923950e-02 1.467144191265106201e-01 -1.829449534416198730e-01 1.706397831439971924e-01 9.272488206624984741e-02 -1.456096954643726349e-02 1.489631552249193192e-02 -1.047975271940231323e-01 3.355379700660705566e-01 -3.632831200957298279e-02 1.103222295641899109e-01 2.156441360712051392e-01 2.163309454917907715e-01 2.374251745641231537e-02 2.400893419981002808e-01
-1.645893976092338562e-02 -2.393367514014244080e-02 4.550142958760261536e-02 4.383381083607673645e-02 -3.194938600063323975e-02 -9.029851853847503662e-02 8.408211916685104370e-02 -7.947682589292526245e-02 2.377809956669807434e-02 -3.207250237464904785e-01 2.757108211517333984e-01 9.303787350654602051e-02 1.420771051198244095e-02 2.526879608631134033e-01 4.301486909389495850e-02 -2.530345916748046875e-01 2.780940383672714233e-02 -1.970971822738647461e-01 2.043112665414810181e-01 -1.201699823141098022e-01 2.780092060565948486e-01 2.918073236942291260e-01 -2.145975828170776367e-02 -2.917506992816925049e-01 6.423983722925186157e-02 2.221880555152893066e-01 1.043008174747228622e-02 2.939719557762145996e-01 -1.597001217305660248e-02 3.067620992660522461e-01 -7.283791899681091309e-02 2.665729522705078125e-01
1.223316788673400879e-01 -2.300547808408737183e-01 3.514020517468452454e-02 -1.811857968568801880e-01 2.086728662252426147e-01 -1.089117750525474548e-01 -5.109705775976181030e-02 6.284093111753463745e-02 -9.346590936183929443e-02 3.031050860881805420e-01 -7.641440629959106445e-02 5.683280527591705322e-02 -1.552253868430852890e-02 -7.855962961912155151e-02 -3.705298900604248047e-01 -9.786419570446014404e-02 4.029704630374908447e-01 -1.376318484544754028e-01 2.664673030376434326e-01 1.449116617441177368e-01 2.212538570165634155e-02 6.642941385507583618e-02 4.332304745912551880e-02 -1.279317736625671387e-01 -1.558907702565193176e-02 2.375077903270721436e-01 3.200200572609901428e-02 -4.353187978267669678e-02 3.462785482406616211e-01 2.296553254127502441e-01 7.240634411573410034e-02 1.979335993528366089e-01
-5.620117112994194031e-02 -2.091284543275833130e-01 1.658268086612224579e-02 -2.810478210449218750e-01 9.858072549104690552e-02 -9.253931045532226562e-02 -8.943691104650497437e-02 1.851110607385635376e-01 1.287031471729278564e-01 7.613617181777954102e-02 -3.765836730599403381e-02 5.586300417780876160e-02 1.888835616409778595e-02 1.395918279886245728e-01 -2.416572868824005127e-01 -1.647722162306308746e-02 5.709966272115707397e-02 -4.010284319519996643e-02 4.968620240688323975e-01 -2.431540377438068390e-02 -4.156670067459344864e-03 1.131369471549987793e-01 1.684316098690032959e-01 -1.336343139410018921e-01 -1.145053282380104065e-01 2.272034883499145508e-01 -1.135631352663040161e-01 2.046796977519989014e-01 3.180998563766479492e-01 -2.307475209236145020e-01 -3.038005158305168152e-02 3.487552404403686523e-01
7.379905879497528076e-02 2.589336968958377838e-02 -2.238960117101669312e-01 -1.778561025857925415e-01 -3.237061202526092529e-02 -1.057298406958580017e-01 1.356102973222732544e-01 -2.245077490806579590e-01 -1.388831436634063721e-01 -1.129896044731140137e-01 2.057992517948150635e-01 1.179948225617408752e-01 5.393267050385475159e-02 -9.422001987695693970e-02 9.386863559484481812e-02 -2.564938366413116455e-01 3.389571905136108398e-01 -4.225910454988479614e-02 -3.980889450758695602e-03 1.292580366134643555e-01 -1.721733249723911285e-02 1.607044488191604614e-01 -1.027493774890899658e-01 -9.378731250762939453e-02 -2.421418391168117523e-02 1.762941330671310425e-01 5.019539967179298401e-02 3.211871683597564697e-01 1.679631620645523071e-01 1.917799264192581177e-01 2.087120711803436279e-01 4.812554717063903809e-01
3.652437031269073486e-02 -1.184793412685394287e-01 9.937096387147903442e-03 -3.347425162792205811e-01 1.683980077505111694e-01 -1.980754733085632324e-01 -8.427097462117671967e-03 1.178314313292503357e-01 2.071174560114741325e-03 2.859427034854888916e-01 2.588576376438140869e-01 1.596565395593643188e-01 -1.733326017856597900e-01 -9.398183226585388184e-02 -3.175176084041595459e-01 1.568990051746368408e-01 7.818517088890075684e-02 8.175203949213027954e-02 2.236744314432144165e-01 1.543897483497858047e-02 1.609215587377548218e-01 3.105913400650024414e-01 2.062685042619705200e-02 -7.641859352588653564e-02 3.067910969257354736e-01 2.029924094676971436e-01 -1.115498170256614685e-01 1.378924995660781860e-01 5.920495092868804932e-02 2.523967623710632324e-01 -1.813446171581745148e-02 1.622905731201171875e-01
5.069084465503692627e-02 -1.594636440277099609e-01 6.085541471838951111e-02 -3.059247732162475586e-01 1.584357470273971558e-01 5.241628736257553101e-02 -1.932824403047561646e-01 8.523545414209365845e-02 2.981963939964771271e-02 4.119956791400909424e-01 1.637991517782211304e-01 5.892469361424446106e-02 -6.122899428009986877e-02 5.420838296413421631e-02 3.898622468113899231e-02 -5.466232076287269592e-02 1.450831443071365356e-01 -2.231664508581161499e-01 2.521890401840209961e-01 8.147806674242019653e-02 1.798069775104522705e-01 3.332341909408569336e-01 4.385375417768955231e-03 -3.306332826614379883e-01 -6.962770223617553711e-02 1.322378665208816528e-01 -4.384704306721687317e-02 -8.615528047084808350e-02 1.196885630488395691e-01 1.658230870962142944e-01 2.959998846054077148e-01 1.875801086425781250e-01
-6.031020358204841614e-02 -3.620331361889839172e-02 -2.973062545061111450e-02 -1.621161550283432007e-01 -2.123179286718368530e-02 -7.738089561462402344e-02 1.943181455135345459e-01 -9.892540425062179565e-02 -2.511125802993774414e-01 -4.921929538249969482e-02 2.801165580749511719e-01 9.546455740928649902e-02 8.197903633117675781e-02 1.534974873065948486e-01 5.181949120014905930e-03 -1.482746899127960205e-01 3.861924111843109131e-01 1.236914172768592834e-01 -1.255468279123306274e-01 1.620231121778488159e-01 2.820257097482681274e-02 2.220867574214935303e-01 -2.991285920143127441e-02 -9.702050685882568359e-02 2.488093227148056030e-01 2.441984713077545166e-01 -1.555143296718597412e-01 1.546979993581771851e-01 5.019110068678855896e-02 1.486546248197555542e-01 4.446751251816749573e-02 4.953945279121398926e-01
-1.697296202182769775e-01 -6.422043591737747192e-02 1.858561784029006958e-01 -3.789971023797988892e-02 -1.222069039940834045e-01 -8.379388600587844849e-02 -1.056353449821472168e-01 2.218713425099849701e-02 -1.665428839623928070e-02 1.594595611095428467e-02 3.246760070323944092e-01 -3.142384579405188560e-03 -3.504652157425880432e-02 -3.380821943283081055e-01 -2.497725188732147217e-01 -1.610058099031448364e-01 -6.295967847108840942e-02 -1.451116055250167847e-01 2.198531776666641235e-01 2.390435039997100830e-01 1.765023320913314819e-01 -1.816345565021038055e-02 -1.252719014883041382e-01 -2.464172989130020142e-01 1.121907830238342285e-01 4.317794442176818848e-01 6.091298535466194153e-03 1.642477363348007202e-01 5.002439022064208984e-02 9.276641905307769775e-02 -8.817987143993377686e-02 3.230698704719543457e-01
7.015281170606613159e-02 -5.503097083419561386e-03 2.962870001792907715e-01 -2.767446935176849365e-01 -2.149800509214401245e-01 -1.187916323542594910e-01 -2.046075835824012756e-02 -6.714674830436706543e-02 5.357717350125312805e-02 6.154181435704231262e-02 2.969478815793991089e-02 2.637223340570926666e-02 7.299706339836120605e-02 -1.851413846015930176e-01 -3.070147149264812469e-02 -4.049414023756980896e-02 2.031510882079601288e-02 -1.483530998229980469e-01 5.592885240912437439e-02 5.992212891578674316e-02 1.647336184978485107e-01 2.485477626323699951e-01 2.396598607301712036e-01 -2.370603233575820923e-01 6.985374540090560913e-02 1.940285712480545044e-01 -2.117137610912322998e-01 1.395066380500793457e-01 2.364914119243621826e-01 5.423481464385986328e-01 -1.423244476318359375e-01 -7.855615019798278809e-02
-1.759792119264602661e-02 -2.389500141143798828e-01 -1.311572194099426270e-01 -5.890607461333274841e-02 -9.685571491718292236e-02 -1.451238840818405151e-01 -9.989006817340850830e-02 -4.047762155532836914e-01 5.375097319483757019e-02 -5.547264218330383301e-02 2.812492549419403076e-01 -7.198099046945571899e-02 7.021801173686981201e-02 -2.740443050861358643e-01 4.667115956544876099e-02 -3.446534574031829834e-01 2.085667550563812256e-01 -2.018100768327713013e-01 2.798777222633361816e-01 1.129945144057273865e-01 -1.870315521955490112e-01 2.875933945178985596e-01 9.971971157938241959e-04 7.542313635349273682e-02 1.198634579777717590e-01 9.994423389434814453e-02 -7.832438498735427856e-02 -7.601424306631088257e-02 1.714526116847991943e-01 1.682374477386474609e-01 9.782492369413375854e-02 1.554606854915618896e-01
6.340610980987548828e-02 -3.027749955654144287e-01 -1.532230675220489502e-01 -7.444942742586135864e-02 1.770540326833724976e-01 -1.113147959113121033e-01 -3.548849001526832581e-02 1.893807388842105865e-02 1.332168132066726685e-01 1.129166185855865479e-01 1.661892086267471313e-01 5.119213834404945374e-02 4.730951488018035889e-01 1.112149506807327271e-01 -1.917324364185333252e-01 -1.849904656410217285e-02 2.478899806737899780e-01 3.332745656371116638e-02 2.562775015830993652e-01 3.347871452569961548e-02 -7.350900210440158844e-03 2.447770535945892334e-01 1.229228172451257706e-02 1.236407645046710968e-02 1.038232445716857910e-01 2.409079670906066895e-01 4.257881939411163330e-01 -3.255404531955718994e-02 1.126789823174476624e-01 1.318059265613555908e-01 -1.065104901790618896e-01 1.169784218072891235e-01
-7.332408428192138672e-02 -1.886087805032730103e-01 -3.952093124389648438e-01 -3.645663559436798096e-01 -2.990984320640563965e-01 -2.388154417276382446e-01 1.446348130702972412e-01 3.573365509510040283e-02 -8.413913846015930176e-02 1.130903363227844238e-01 4.618001356720924377e-02 1.415470391511917114e-01 2.496759146451950073e-01 -1.127213463187217712e-01 3.554165828973054886e-03 -6.119626015424728394e-02 2.952461540699005127e-01 -1.321759521961212158e-01 2.657507732510566711e-02 -2.463355101644992828e-02 -6.490371376276016235e-02 3.293556869029998779e-01 2.623331844806671143e-01 3.784402087330818176e-02 -5.004284530878067017e-02 5.320099741220474243e-02 -2.330000400543212891e-01 2.888792380690574646e-02 1.225338056683540344e-01 3.318033739924430847e-02 1.222700774669647217e-01 -2.798401517793536186e-03
-4.791571944952011108e-02 4.368146508932113647e-02 -5.692889541387557983e-02 -5.430734157562255859e-01 -1.937860846519470215e-01 -2.085975855588912964e-01 -1.960090249776840210e-01 -1.795864403247833252e-01 6.317189335823059082e-02 2.076747082173824310e-02 2.469701766967773438e-01 8.568696677684783936e-02 3.294400274753570557e-01 -2.700018696486949921e-02 -3.216073215007781982e-01 -1.140825003385543823e-01 -2.330175973474979401e-02 7.377219945192337036e-02 -1.454087719321250916e-02 2.110324334353208542e-03 1.038884967565536499e-01 2.102767974138259888e-01 -6.235221400856971741e-02 6.099437177181243896e-02 2.760199010372161865e-01 1.133108437061309814e-01 -1.158996745944023132e-01 1.078952923417091370e-01 8.695884607732295990e-03 -4.236568883061408997e-02 -2.151322662830352783e-01 1.278829574584960938e-01
1.002626791596412659e-01 7.328064739704132080e-02 -2.212097942829132080e-01 -4.199021160602569580e-01 -2.137333005666732788e-01 4.128716886043548584e-02 -1.951646506786346436e-01 -1.156667992472648621e-01 1.923649460077285767e-01 1.280538737773895264e-01 4.544860497117042542e-02 6.189571321010589600e-02 8.691197633743286133e-02 1.282991915941238403e-01 -6.149147450923919678e-02 1.367767155170440674e-01 3.535501286387443542e-02 -3.880991339683532715e-01 1.163551211357116699e-01 1.873606145381927490e-01 -6.118700280785560608e-02 2.352959513664245605e-01 2.324686050415039062e-01 -2.617908120155334473e-01 1.591517776250839233e-01 8.989281207323074341e-02 4.963048547506332397e-02 5.892751738429069519e-02 -1.020000874996185303e-01 5.245311185717582703e-02 3.050091564655303955e-01 1.641330122947692871e-01
5.067963898181915283e-02 -3.139520287513732910e-01 1.055772453546524048e-01 -2.738584578037261963e-01 -1.462227106094360352e-01 -2.895901203155517578e-01 1.305910348892211914e-01 -2.548694014549255371e-01 1.048147752881050110e-01 -2.462665438652038574e-01 2.090207040309906006e-01 7.351322472095489502e-02 -1.485658995807170868e-02 1.342577636241912842e-01 -2.780953943729400635e-01 2.689631842076778412e-02 3.142254054546356201e-01 1.893092505633831024e-02 -2.850192971527576447e-02 7.582265138626098633e-02 8.139162510633468628e-02 3.145977258682250977e-01 1.427399665117263794e-01 -1.046726331114768982e-01 -7.741138339042663574e-02 2.192166596651077271e-01 3.647539764642715454e-02 -3.172905743122100830e-02 -3.375945985317230225e-02 9.444987401366233826e-03 3.366602212190628052e-02 3.272588551044464111e-01
1.022052913904190063e-01 5.319192260503768921e-02 6.109609454870223999e-02 -1.083429604768753052e-01 -2.391936928033828735e-01 3.767592832446098328e-02 1.313923299312591553e-01 -7.168712466955184937e-02 4.391777515411376953e-02 -2.873931527137756348e-01 3.919455707073211670e-01 2.524701356887817383e-01 -7.407102733850479126e-02 3.418219042941927910e-03 -2.044146507978439331e-01 -1.801093816757202148e-01 3.435149788856506348e-01 -1.525243651121854782e-02 7.035358995199203491e-02 -1.211032941937446594e-01 2.560222335159778595e-02 1.776909381151199341e-01 1.106319129467010498e-01 -1.939015984535217285e-01 9.170024096965789795e-02 3.004347383975982666e-01 1.590977422893047333e-02 -2.469954192638397217e-01 2.674290537834167480e-01 2.007501572370529175e-01 7.977775484323501587e-02 1.028481274843215942e-01
-1.093526035547256470e-01 7.444161176681518555e-02 1.163875833153724670e-01 -2.648032903671264648e-01 -3.385894373059272766e-02 -9.379711747169494629e-02 -1.214741468429565430e-01 1.146965101361274719e-01 -2.802624925971031189e-02 -1.892122626304626465e-01 1.604935526847839355e-01 2.997875213623046875e-01 -9.800870716571807861e-02 -2.098082453012466431e-01 -3.443134129047393799e-01 -1.817967146635055542e-01 1.103448644280433655e-01 -8.234026283025741577e-02 4.956944659352302551e-02 5.874741449952125549e-02 2.163406759500503540e-01 7.655708491802215576e-02 9.579677134752273560e-02 -4.797090962529182434e-02 2.036580443382263184e-02 4.419946372509002686e-01 1.619699597358703613e-01 -2.090456662699580193e-03 2.166020423173904419e-01 9.941566735506057739e-02 -5.469317361712455750e-02 3.643113076686859131e-01
-3.254737854003906250e-01 1.400822307914495468e-02 -3.096591830253601074e-01 -8.271572738885879517e-02 -1.552428305149078369e-02 1.507631987333297729e-01 1.594667322933673859e-02 3.311477228999137878e-02 -8.723210543394088745e-02 8.099128305912017822e-02 -1.234201565384864807e-01 1.758125275373458862e-01 1.646548956632614136e-01 1.383280660957098007e-02 1.808508932590484619e-01 -8.973382413387298584e-02 -4.614705903804861009e-05 -1.048182249069213867e-01 2.921299636363983154e-01 3.353467211127281189e-02 2.347633987665176392e-02 1.501253694295883179e-01 8.495043963193893433e-02 -3.656590878963470459e-01 2.889043390750885010e-01 2.500323951244354248e-01 -2.212628722190856934e-01 -4.121972620487213135e-02 1.347264051437377930e-01 3.631814718246459961e-01 1.728610247373580933e-01 2.026466839015483856e-02
8.405885845422744751e-02 -1.443798542022705078e-01 1.255764067173004150e-01 -2.129262834787368774e-01 -1.504349242895841599e-02 -2.540724873542785645e-01 1.146344840526580811e-01 6.197385489940643311e-02 4.602625966072082520e-02 1.205389425158500671e-01 7.436534762382507324e-02 2.580149173736572266e-01 1.057173609733581543e-01 1.287595927715301514e-01 -2.903284318745136261e-02 2.690722700208425522e-03 1.582189351320266724e-01 -1.984892971813678741e-02 4.858868420124053955e-01 7.054703310132026672e-03 9.252575226128101349e-03 5.032886862754821777e-01 -1.267467886209487915e-01 -9.022063761949539185e-02 4.463315382599830627e-02 3.171928972005844116e-02 1.155001446604728699e-01 6.862854352220892906e-04 1.780733615159988403e-01 -2.051828894764184952e-03 -3.516232073307037354e-01 3.194881975650787354e-02
-3.520848602056503296e-02 1.470151245594024658e-01 1.076409593224525452e-03 -1.919829100370407104e-01 -1.308109164237976074e-01 1.303789615631103516e-01 -1.246906444430351257e-01 -2.485361844301223755e-01 -1.143894717097282410e-01 -1.449113786220550537e-01 -5.268902331590652466e-02 1.999359279870986938e-01 -1.364056766033172607e-01 4.562020674347877502e-02 -2.316252291202545166e-01 8.415526896715164185e-02 1.070120260119438171e-01 2.027151733636856079e-02 2.274363040924072266e-01 -1.391878277063369751e-01 -3.256421387195587158e-01 3.101668953895568848e-01 1.390293985605239868e-01 -2.453837990760803223e-01 2.172498553991317749e-01 2.689273059368133545e-01 -1.813201047480106354e-02 9.827273339033126831e-02 -1.499829813838005066e-02 1.702438890933990479e-01 -2.195002287626266479e-01 3.145786821842193604e-01
-3.991996124386787415e-02 1.998358666896820068e-01 2.661200053989887238e-02 -2.738207280635833740e-01 -1.364206522703170776e-01 -5.775948241353034973e-02 -1.441686414182186127e-02 -2.561355531215667725e-01 -2.197318524122238159e-02 -9.110732376575469971e-02 -1.742995381355285645e-01 3.356476873159408569e-02 1.494795829057693481e-01 3.252157866954803467e-01 -1.441102623939514160e-01 -3.518714383244514465e-02 4.073234796524047852e-01 -4.067982733249664307e-01 1.810408979654312134e-01 -9.059274569153785706e-03 1.369198560714721680e-01 -7.309687882661819458e-02 -6.142642349004745483e-02 -2.043202668428421021e-01 5.341526120901107788e-02 2.305545955896377563e-01 -1.159387454390525818e-01 7.387410849332809448e-02 -9.517842903733253479e-03 -1.262537017464637756e-02 -3.708758205175399780e-02 3.069556057453155518e-01
-3.649224340915679932e-01 -2.027655765414237976e-02 4.560711979866027832e-02 -1.480271369218826294e-01 -4.181775823235511780e-02 -7.264478132128715515e-03 2.795005682855844498e-03 9.755617380142211914e-02 5.116523709148168564e-03 6.185620278120040894e-02 7.893005758523941040e-02 2.951496839523315430e-01 5.217677727341651917e-02 1.009569913148880005e-01 1.341290399432182312e-02 4.122870415449142456e-02 1.617194563150405884e-01 9.121557325124740601e-02 3.720419108867645264e-01 3.674744665622711182e-01 1.524493396282196045e-01 2.607106566429138184e-01 -9.747638553380966187e-02 -2.946554422378540039e-01 -1.850201189517974854e-01 1.517367549240589142e-02 -1.576421898789703846e-03 -6.568643450736999512e-02 1.428752541542053223e-01 7.821955531835556030e-02 3.722659051418304443e-01 1.405632644891738892e-01
2.177910506725311279e-01 -1.038012932986021042e-02 1.799459308385848999e-01 -7.056273519992828369e-02 -1.255209743976593018e-02 7.827588915824890137e-02 -1.049853563308715820e-01 -1.289486140012741089e-01 1.809523254632949829e-01 1.368822455406188965e-01 1.966260224580764771e-01 1.786431074142456055e-01 2.511212229728698730e-01 -9.822300821542739868e-02 1.472116112709045410e-01 -1.075381040573120117e-01 2.013578861951828003e-01 -9.125959128141403198e-02 1.067005768418312073e-01 -1.047535915859043598e-03 -4.276438429951667786e-02 3.218724429607391357e-01 1.391087770462036133e-01 -3.223580121994018555e-01 7.981480658054351807e-02 2.167455703020095825e-01 1.984293311834335327e-01 -9.813474863767623901e-02 1.395199596881866455e-01 1.813215017318725586e-01 -3.388646543025970459e-01 3.077043592929840088e-01
-9.317618608474731445e-02 -1.934267729520797729e-01 -3.083715438842773438e-01 -1.993574202060699463e-01 -2.249213308095932007e-01 -9.217522293329238892e-02 -9.929374605417251587e-02 -2.060273438692092896e-01 7.897519320249557495e-02 7.152321189641952515e-02 2.027203589677810669e-01 1.195008307695388794e-01 9.267040342092514038e-02 -1.987173855304718018e-01 3.543365374207496643e-02 -1.075391620397567749e-01 2.490640282630920410e-01 -8.259776234626770020e-02 3.087624311447143555e-01 -5.049174651503562927e-02 -1.597152948379516602e-01 4.068281948566436768e-01 -6.694420427083969116e-02 -9.147845953702926636e-02 -1.338455639779567719e-02 2.019916288554668427e-02 1.058783382177352905e-01 -2.771911621093750000e-01 -2.933163754642009735e-02 -1.075816452503204346e-01 3.220382630825042725e-01 6.832414865493774414e-02
3.365226835012435913e-02 1.101834177970886230e-01 -1.042104065418243408e-01 -2.895424962043762207e-01 -3.030350208282470703e-01 -8.801068365573883057e-02 -1.938468366861343384e-01 7.340832613408565521e-03 1.552633345127105713e-01 7.661573588848114014e-02 1.964645981788635254e-01 1.259373724460601807e-01 1.566534638404846191e-01 1.901804804801940918e-01 1.673393845558166504e-01 2.520603537559509277e-01 -1.295875012874603271e-01 -1.242464110255241394e-01 1.052935644984245300e-01 3.928958624601364136e-02 5.852874368429183960e-02 3.083067834377288818e-01 9.822222590446472168e-02 -1.166519299149513245e-01 2.432485371828079224e-01 1.993686705827713013e-01 2.561982870101928711e-01 1.950154602527618408e-01 8.224634826183319092e-02 2.647719383239746094e-01 7.730955630540847778e-02 2.571355104446411133e-01
-1.247998252511024475e-01 -2.204246371984481812e-01 -5.534024164080619812e-02 -1.587214618921279907e-01 1.335805505514144897e-01 -9.279178828001022339e-02 4.438195005059242249e-02 -2.873099744319915771e-01 1.635878160595893860e-02 5.545238032937049866e-02 -2.627837471663951874e-02 1.708794981241226196e-01 3.365085124969482422e-01 -2.703390456736087799e-02 6.623533368110656738e-02 3.435288742184638977e-02 1.280873268842697144e-01 -1.283171176910400391e-01 2.715207040309906006e-01 -5.975762754678726196e-02 8.312928676605224609e-02 -9.883045405149459839e-02 2.032939940690994263e-01 -9.652023762464523315e-02 1.073819100856781006e-01 2.268098592758178711e-01 -2.002639919519424438e-01 6.200195848941802979e-02 -8.142782747745513916e-02 -2.268099635839462280e-01 -2.116018980741500854e-01 5.065397024154663086e-01
1.120100356638431549e-02 -1.963543742895126343e-01 -1.321293860673904419e-01 -1.386200040578842163e-01 -2.049550786614418030e-02 6.852979212999343872e-02 -7.802797108888626099e-02 2.330034226179122925e-01 2.363089621067047119e-01 -2.589216530323028564e-01 1.280108690261840820e-01 2.821328639984130859e-01 -2.648630551993846893e-02 2.798754572868347168e-01 -2.075096815824508667e-01 -1.912146359682083130e-01 2.149223089218139648e-01 -6.862308084964752197e-02 3.152118027210235596e-01 -1.464288868010044098e-02 -2.929750271141529083e-02 3.642157316207885742e-01 7.419924437999725342e-02 -1.695977151393890381e-01 1.023078635334968567e-01 7.122574001550674438e-02 2.281969934701919556e-01 8.521837741136550903e-02 -1.358999907970428467e-01 -1.298889815807342529e-01 2.169104963541030884e-01 7.814809679985046387e-02
-1.738257706165313721e-03 -1.231821924448013306e-01 -1.702683418989181519e-01 -1.300740391016006470e-01 -2.340010851621627808e-01 8.518451452255249023e-02 5.678895860910415649e-02 1.516689956188201904e-01 2.518913745880126953e-01 7.110939919948577881e-02 2.432748973369598389e-01 3.718289732933044434e-01 1.047169938683509827e-01 1.002763118594884872e-02 -1.049521043896675110e-01 5.686987191438674927e-03 7.623340934514999390e-02 7.201959937810897827e-02 2.848188281059265137e-01 4.459118470549583435e-02 2.148941606283187866e-01 -2.385018952190876007e-02 -1.258303523063659668e-01 -2.656781971454620361e-01 2.632336318492889404e-01 3.361231386661529541e-01 7.749932259321212769e-02 -1.532800048589706421e-01 8.085546083748340607e-03 -2.861664593219757080e-01 -9.574669413268566132e-03 2.037587463855743408e-01
-1.103468537330627441e-01 -2.285849899053573608e-01 -1.063797175884246826e-01 1.065784692764282227e-02 2.955009043216705322e-01 -3.681778162717819214e-02 -2.578484416007995605e-01 1.265743970870971680e-01 -6.343844532966613770e-02 1.556507796049118042e-01 9.702436625957489014e-02 6.702377647161483765e-02 3.294963538646697998e-01 -1.236169692128896713e-02 -1.554482728242874146e-01 -1.113895699381828308e-01 -7.126064598560333252e-02 -1.399234533309936523e-01 2.546533048152923584e-01 -5.807438865303993225e-02 1.544781029224395752e-01 2.938054315745830536e-02 2.210038602352142334e-01 -2.895521521568298340e-01 6.361982971429824829e-02 1.126542389392852783e-01 -1.934195905923843384e-01 2.102358490228652954e-01 2.834213972091674805e-01 2.279028110206127167e-02 2.863284945487976074e-01 2.324685007333755493e-01
-1.002504676580429077e-01 -1.911082416772842407e-01 8.030809462070465088e-02 -3.084298968315124512e-01 -2.914725430309772491e-02 -1.698169410228729248e-01 2.955045551061630249e-02 -1.370379626750946045e-01 2.780481874942779541e-01 2.432919591665267944e-01 -2.913937717676162720e-02 1.100053042173385620e-01 2.452910393476486206e-01 7.593672722578048706e-02 4.793727397918701172e-02 1.369100213050842285e-01 2.640092968940734863e-01 -3.350295498967170715e-02 1.594118922948837280e-01 -1.768627017736434937e-01 1.540366858243942261e-01 2.103814184665679932e-01 2.113801091909408569e-01 -1.204505786299705505e-01 -1.757255941629409790e-01 1.114489231258630753e-02 -1.100704520940780640e-01 7.672476768493652344e-02 1.424414664506912231e-01 -1.512655019760131836e-01 -1.521442979574203491e-01 4.427895843982696533e-01
-2.005402371287345886e-02 -1.241484209895133972e-01 -3.202871233224868774e-02 -1.156742349267005920e-01 -5.132059007883071899e-02 -5.002920329570770264e-02 1.949872262775897980e-02 -2.321798801422119141e-01 1.346556097269058228e-01 9.241916984319686890e-02 1.002420186996459961e-01 1.389241218566894531e-01 1.178689748048782349e-01 2.677156776189804077e-02 -4.306379333138465881e-02 -1.721043884754180908e-01 1.032175943255424500e-01 -5.908071994781494141e-02 1.455008536577224731e-01 -1.838080585002899170e-01 1.362158656120300293e-01 2.939708828926086426e-01 2.788254916667938232e-01 -2.377793490886688232e-01 -1.265525072813034058e-01 -9.153393656015396118e-02 -3.154869973659515381e-01 -5.772625654935836792e-02 -1.459876727312803268e-02 -7.093203067779541016e-02 -3.239060342311859131e-01 5.123216509819030762e-01
-5.646404251456260681e-02 4.651137441396713257e-02 -2.239411883056163788e-02 -2.562407031655311584e-02 -9.343431890010833740e-02 1.160145476460456848e-01 1.492809504270553589e-01 -4.787187576293945312e-01 -7.643760181963443756e-03 1.653875261545181274e-01 -1.110100187361240387e-02 -5.464428290724754333e-02 -1.619338989257812500e-02 2.727960050106048584e-01 1.255556102842092514e-02 1.352108716964721680e-01 3.934398591518402100e-01 -4.101454839110374451e-02 1.666941940784454346e-01 -1.537784375250339508e-02 -8.759739249944686890e-02 2.482278645038604736e-01 1.466832458972930908e-01 -2.681250572204589844e-01 1.270118802785873413e-01 2.681452333927154541e-01 -1.121178865432739258e-01 9.690214693546295166e-02 -8.747114241123199463e-02 -2.178729511797428131e-02 2.820946872234344482e-01 2.265149652957916260e-01
-2.987766563892364502e-01 -2.087889611721038818e-01 -9.899669140577316284e-02 -1.586289852857589722e-01 1.504076421260833740e-01 -2.023041099309921265e-01 -1.547182202339172363e-01 -3.442500159144401550e-02 -1.864802390336990356e-01 8.446946740150451660e-02 3.786425292491912842e-02 4.796109721064567566e-02 5.379813164472579956e-02 -1.514199823141098022e-01 2.934529632329940796e-02 1.157915964722633362e-02 9.428161382675170898e-02 -2.989042699337005615e-01 4.838122427463531494e-01 -1.314161345362663269e-03 1.124270558357238770e-01 -4.824867099523544312e-02 1.681038178503513336e-02 -2.451385855674743652e-01 -4.046689718961715698e-02 2.234978526830673218e-01 -1.070941835641860962e-01 -9.934075921773910522e-02 2.615016996860504150e-01 1.453171968460083008e-01 2.808582186698913574e-01 1.486012041568756104e-01
4.027844220399856567e-02 -1.188686937093734741e-01 4.909958806820213795e-04 -2.736048102378845215e-01 -9.381853789091110229e-02 -6.055806297808885574e-03 -1.689790785312652588e-01 -2.300817817449569702e-01 -4.902511462569236755e-02 2.228169739246368408e-01 -4.850317165255546570e-02 2.713516354560852051e-01 2.367705404758453369e-01 8.577301353216171265e-02 -1.101145446300506592e-01 -1.965270042419433594e-01 2.423221021890640259e-01 -1.376394331455230713e-01 1.531365364789962769e-01 -1.049180254340171814e-01 8.913608640432357788e-02 1.483700126409530640e-01 2.875765860080718994e-01 -7.873726636171340942e-02 -2.813659235835075378e-02 -2.332475967705249786e-02 -2.792119979858398438e-01 -8.258670568466186523e-02 -1.973085105419158936e-01 -1.977421343326568604e-01 -2.347707450389862061e-01 3.558229804039001465e-01
6.806443631649017334e-02 4.686734452843666077e-02 9.739539027214050293e-02 6.261658668518066406e-02 -6.047953292727470398e-02 -2.944590747356414795e-01 -4.571248590946197510e-02 1.183888874948024750e-02 1.025437191128730774e-01 -2.734743952751159668e-01 2.076332271099090576e-01 1.884425580501556396e-01 -6.155004352331161499e-02 1.579804867506027222e-01 -2.706034481525421143e-01 -2.088363319635391235e-01 2.529687583446502686e-01 -2.025102823972702026e-01 1.560212671756744385e-01 -2.102354466915130615e-01 -5.465694889426231384e-02 2.880229651927947998e-01 3.717189282178878784e-02 -3.252086639404296875e-01 1.310606747865676880e-01 2.231650203466415405e-01 4.348827525973320007e-02 1.321271657943725586e-01 2.565323710441589355e-01 1.524261683225631714e-01 -4.518188536167144775e-02 1.833440214395523071e-01
-1.856802254915237427e-01 1.647355258464813232e-01 -3.007861077785491943e-01 -1.566349156200885773e-02 1.354123279452323914e-02 -6.970871984958648682e-02 9.306775778532028198e-02 -2.954214811325073242e-01 1.716347783803939819e-02 -5.393041297793388367e-02 1.621067821979522705e-01 1.249775011092424393e-02 2.432735413312911987e-01 3.618905320763587952e-02 6.346084177494049072e-02 -2.325119823217391968e-01 3.364508152008056641e-01 -3.284893184900283813e-02 -1.177000533789396286e-02 5.002907663583755493e-02 7.214016467332839966e-02 2.512920498847961426e-01 1.430492699146270752e-01 -2.445605099201202393e-01 1.998626291751861572e-01 3.174407780170440674e-02 -1.736259832978248596e-02 1.671094298362731934e-01 2.068027108907699585e-01 1.215431243181228638e-01 2.812764644622802734e-01 3.564967215061187744e-01
1.022844985127449036e-01 1.185794919729232788e-01 -1.668653339147567749e-01 -2.056505829095840454e-01 -3.523447364568710327e-02 1.305335015058517456e-01 -1.330824047327041626e-01 -5.857094377279281616e-02 2.673577964305877686e-01 1.816496998071670532e-01 -1.038921922445297241e-01 1.961908489465713501e-01 2.414202541112899780e-01 -1.471415013074874878e-01 -1.386603713035583496e-01 1.564605385065078735e-01 4.931307584047317505e-02 -3.192956447601318359e-01 2.460148930549621582e-01 2.955380380153656006e-01 -1.915551535785198212e-02 1.873480677604675293e-01 2.016448229551315308e-01 -1.696262508630752563e-01 -6.558867543935775757e-02 2.606441080570220947e-01 -6.934330612421035767e-02 1.661729663610458374e-01 -5.043128505349159241e-03 -8.514929562807083130e-02 2.797919511795043945e-01 2.028553038835525513e-01
2.838636189699172974e-02 -5.410895124077796936e-02 1.693176478147506714e-01 -2.921214401721954346e-01 -5.939107015728950500e-02 -2.054416686296463013e-01 -2.154591232538223267e-01 -3.189043700695037842e-02 1.012189779430627823e-02 -1.667474061250686646e-01 3.873237967491149902e-01 8.293306082487106323e-02 -7.955951243638992310e-02 2.921656146645545959e-02 -2.545077800750732422e-01 1.650647372007369995e-01 1.847486197948455811e-01 -1.673640459775924683e-01 3.491962701082229614e-02 1.550613194704055786e-01 2.253542691469192505e-01 3.283055126667022705e-01 1.711555570363998413e-01 -7.996344938874244690e-03 2.489314228296279907e-02 3.181115388870239258e-01 -1.700596534647047520e-03 -4.524536803364753723e-02 1.100256145000457764e-01 -2.648286893963813782e-02 4.161892086267471313e-02 3.336825072765350342e-01
8.816245943307876587e-02 6.684138625860214233e-02 1.793957948684692383e-01 4.310414567589759827e-02 -2.345223352313041687e-02 1.627987027168273926e-01 -7.654547691345214844e-02 -3.107912242412567139e-01 3.083132032770663500e-04 -1.087183784693479538e-02 -1.399586349725723267e-01 1.943917870521545410e-01 -5.134025588631629944e-02 6.581057608127593994e-02 -5.797937139868736267e-02 -5.261058732867240906e-02 4.673174023628234863e-01 -8.146654069423675537e-02 4.145004451274871826e-01 -2.120302766561508179e-01 -1.521347016096115112e-01 2.324024289846420288e-01 -5.952662322670221329e-03 -3.261707127094268799e-01 1.414060443639755249e-01 1.484721899032592773e-01 3.651420399546623230e-02 -4.690849408507347107e-02 1.647526323795318604e-01 -4.694671928882598877e-02 -7.929749041795730591e-02 2.169018387794494629e-01
9.931364655494689941e-02 7.493496686220169067e-02 -2.699019312858581543e-01 -1.209977418184280396e-01 -9.530796110630035400e-02 -2.967034876346588135e-01 -7.819101214408874512e-02 -1.611263900995254517e-01 -9.932396560907363892e-02 -1.362624764442443848e-01 2.451602071523666382e-01 1.116864085197448730e-01 -1.065171808004379272e-01 9.420691430568695068e-02 2.761055901646614075e-02 -1.330370604991912842e-01 3.355908691883087158e-01 1.570017188787460327e-01 2.093202471733093262e-01 2.360397577285766602e-01 -7.949657738208770752e-02 9.234250336885452271e-02 2.293264418840408325e-01 -7.265752553939819336e-02 3.608079552650451660e-01 5.387094803154468536e-03 -3.140566647052764893e-01 1.087495218962430954e-02 1.045394130051136017e-02 -1.703592240810394287e-01 1.828760504722595215e-01 1.646096706390380859e-01
3.150577843189239502e-02 -1.982238888740539551e-01 -1.410069018602371216e-01 -2.189071625471115112e-01 -3.807477653026580811e-01 -2.447829842567443848e-01 2.115210294723510742e-01 8.564531058073043823e-02 -2.681587077677249908e-02 -4.444925580173730850e-03 3.142575174570083618e-02 -2.111714333295822144e-03 -1.387983746826648712e-02 6.000139191746711731e-02 7.553631812334060669e-02 -1.595502942800521851e-01 1.578543931245803833e-01 -6.962195783853530884e-02 -1.020106300711631775e-01 1.177262216806411743e-01 -6.994027644395828247e-02 3.946279287338256836e-01 -1.172678638249635696e-02 -2.840242683887481689e-01 1.957874931395053864e-02 2.641922235488891602e-01 -1.504843980073928833e-01 -6.318403780460357666e-02 2.119539380073547363e-01 -7.154244184494018555e-02 1.170649006962776184e-01 3.771408498287200928e-01
-2.130673453211784363e-02 -3.524718284606933594e-01 5.647360160946846008e-02 -1.066071316599845886e-01 8.117591589689254761e-02 1.742006987333297729e-01 -1.947980970144271851e-01 6.624535471200942993e-02 -6.810752302408218384e-02 2.667744159698486328e-01 -7.026542723178863525e-02 1.601368933916091919e-01 -6.459251791238784790e-02 -1.914652734994888306e-01 1.071430519223213196e-01 -2.724245423451066017e-04 2.100734412670135498e-01 -1.925839185714721680e-01 3.344832360744476318e-01 -9.375168383121490479e-02 3.129202723503112793e-01 1.813813447952270508e-01 8.295819163322448730e-02 -2.299756109714508057e-01 5.729398876428604126e-02 1.037489548325538635e-01 -7.248996943235397339e-02 -4.898136854171752930e-02 5.603582412004470825e-02 2.279986143112182617e-01 2.314810752868652344e-01 3.160721361637115479e-01
-3.230477124452590942e-02 1.547043357277289033e-04 1.168541982769966125e-01 -1.852392405271530151e-01 -1.796544641256332397e-01 -2.491258382797241211e-01 -1.854183226823806763e-01 1.916597038507461548e-01 -8.105854690074920654e-02 -2.471541613340377808e-01 1.154297068715095520e-01 1.622906476259231567e-01 -1.274640560150146484e-01 -3.210131824016571045e-01 -2.429371178150177002e-01 -1.954600661993026733e-01 -1.656245067715644836e-02 -4.034331440925598145e-02 1.979337483644485474e-01 1.115312427282333374e-01 -5.986161157488822937e-02 1.896933466196060181e-01 6.300688534975051880e-02 -1.299784183502197266e-01 1.976745948195457458e-02 3.841853141784667969e-01 -8.146256208419799805e-02 4.982334747910499573e-02 1.478251516819000244e-01 1.035007685422897339e-01 -6.373005360364913940e-02 3.924457132816314697e-01
-1.432241648435592651e-01 1.809685528278350830e-01 -2.016610205173492432e-01 -1.464247107505798340e-01 -1.971207410097122192e-01 -1.275032311677932739e-01 -2.876565605401992798e-02 -2.490775585174560547e-01 -7.563374191522598267e-02 -8.018060028553009033e-02 1.466863155364990234e-01 -7.981880009174346924e-02 -1.739897299557924271e-03 4.465608671307563782e-02 2.807700075209140778e-02 -3.243931829929351807e-01 2.922406792640686035e-01 9.303067810833454132e-03 1.917389780282974243e-01 9.077832847833633423e-02 -4.684165492653846741e-02 2.863343656063079834e-01 1.621169298887252808e-01 -1.210624575614929199e-01 3.021644949913024902e-01 -2.191659212112426758e-01 -4.148552194237709045e-02 1.504175662994384766e-01 8.225061744451522827e-02 -8.960874378681182861e-02 2.543841898441314697e-01 3.461073637008666992e-01
-1.381078362464904785e-01 -2.058494463562965393e-02 -1.155035123229026794e-01 -3.122543096542358398e-01 -7.389483600854873657e-02 -3.361179530620574951e-01 2.086020447313785553e-02 -2.453173995018005371e-01 -1.423878818750381470e-01 -1.106599047780036926e-01 4.784699529409408569e-03 -1.190413907170295715e-01 1.914363652467727661e-01 1.415294478647410870e-03 1.711363717913627625e-02 -9.962787479162216187e-02 2.631435990333557129e-01 -2.757851779460906982e-01 -4.805834218859672546e-02 5.528291314840316772e-02 -1.400702539831399918e-02 9.846975654363632202e-02 1.848215237259864807e-02 -1.516110450029373169e-01 1.417158693075180054e-01 1.572936326265335083e-01 -2.115817740559577942e-02 1.411767005920410156e-01 2.054455280303955078e-01 1.707533597946166992e-01 4.363213479518890381e-02 5.240855813026428223e-01
4.933140054345130920e-02 -2.120707184076309204e-01 -1.068257074803113937e-02 -4.450111985206604004e-01 1.231960281729698181e-01 -3.344505652785301208e-02 7.560951262712478638e-02 -2.570726573467254639e-01 1.915924996137619019e-01 1.752710342407226562e-01 2.107014060020446777e-01 3.521153330802917480e-01 2.781696021556854248e-01 4.162451997399330139e-02 -1.569769084453582764e-01 8.450799435377120972e-02 1.296733971685171127e-02 3.195035457611083984e-02 2.322588711977005005e-01 -1.734754256904125214e-02 2.328268289566040039e-01 2.936082333326339722e-02 -1.059242151677608490e-02 -1.389458924531936646e-01 3.044431805610656738e-01 1.470296084880828857e-01 -7.678483612835407257e-03 -1.336999982595443726e-01 5.998783558607101440e-02 -2.097683846950531006e-01 2.353423088788986206e-02 -9.657298773527145386e-02
-2.344633638858795166e-01 8.485706895589828491e-02 -3.386374711990356445e-01 -1.691545993089675903e-01 -1.131730899214744568e-01 1.046055853366851807e-01 -1.542895734310150146e-01 -1.593942381441593170e-02 6.898865103721618652e-02 7.400802522897720337e-02 -8.626850694417953491e-02 1.046470627188682556e-01 -5.115354806184768677e-02 -3.920404240489006042e-03 5.336102470755577087e-02 -1.782096773386001587e-01 -2.181732095777988434e-03 -6.660358607769012451e-02 4.342700839042663574e-01 2.843410074710845947e-01 2.175925970077514648e-01 1.548121422529220581e-01 1.310569196939468384e-01 -3.651693165302276611e-01 8.831287175416946411e-02 1.882796436548233032e-01 3.115512244403362274e-02 4.323154315352439880e-02 5.027211457490921021e-02 3.256290555000305176e-01 1.511729881167411804e-02 1.739616096019744873e-01
1.436799913644790649e-01 -3.041869997978210449e-01 -1.760024577379226685e-02 -2.254634499549865723e-01 1.319637149572372437e-02 1.002336814999580383e-01 4.255696013569831848e-02 -4.215950965881347656e-01 -1.230916008353233337e-01 7.628866285085678101e-02 2.925844788551330566e-01 2.851991355419158936e-01 2.619184255599975586e-01 2.918304800987243652e-01 -6.245460361242294312e-02 9.377098828554153442e-02 -3.642303496599197388e-02 2.591085992753505707e-02 2.661229074001312256e-01 -6.070783734321594238e-02 -9.658196941018104553e-03 7.838221639394760132e-02 1.021075174212455750e-01 -1.467777509242296219e-02 7.610806822776794434e-02 7.120372354984283447e-02 3.709181025624275208e-02 -1.267737895250320435e-01 8.122656494379043579e-02 1.293328870087862015e-02 -1.747341454029083252e-01 3.640640974044799805e-01
1.412460356950759888e-01 -3.038798868656158447e-01 -3.903519809246063232e-01 -2.437265068292617798e-01 -3.067318201065063477e-01 -1.624273657798767090e-01 3.819662332534790039e-02 -4.817519709467887878e-02 6.451262533664703369e-02 -2.983830869197845459e-02 8.865182846784591675e-02 1.692177802324295044e-01 1.400007903575897217e-01 -9.308663010597229004e-02 -1.437793225049972534e-01 7.293666899204254150e-02 4.007061719894409180e-01 -1.094192788004875183e-01 2.064669430255889893e-01 1.323466747999191284e-01 -6.797666102647781372e-02 1.416010707616806030e-01 1.761652529239654541e-01 -1.648724377155303955e-01 -1.512196511030197144e-01 4.568021744489669800e-02 -9.230240434408187866e-02 -1.697844266891479492e-01 1.027040779590606689e-01 2.455541305243968964e-02 2.054072171449661255e-01 1.570475995540618896e-01
-2.333189919590950012e-02 -3.337690830230712891e-01 -2.477743625640869141e-01 -2.558511197566986084e-01 -2.183962911367416382e-01 -1.570327579975128174e-01 8.589607477188110352e-02 4.489879682660102844e-02 -1.233963519334793091e-01 5.611583590507507324e-02 1.256411522626876831e-01 2.539761662483215332e-01 2.959040924906730652e-02 -2.159544378519058228e-01 -1.401576846837997437e-01 6.158462911844253540e-02 3.139768540859222412e-01 -2.683233916759490967e-01 2.963060736656188965e-01 9.616468101739883423e-02 -8.581727743148803711e-02 2.468754351139068604e-01 7.338724285364151001e-02 2.410801500082015991e-02 -1.537300050258636475e-01 1.257034838199615479e-01 -1.398064941167831421e-01 -3.664809279143810272e-03 2.557850480079650879e-01 -6.552013009786605835e-02 1.766131669282913208e-01 8.961037546396255493e-02
-2.008673548698425293e-02 2.592763900756835938e-01 1.124984622001647949e-01 1.411849819123744965e-02 -2.349538356065750122e-01 6.459162384271621704e-02 -9.374430030584335327e-02 -3.304302394390106201e-01 1.182577982544898987e-01 9.016811102628707886e-02 6.490602344274520874e-02 3.789605796337127686e-01 2.366747260093688965e-01 1.045640707015991211e-01 -2.075204700231552124e-01 -1.219505295157432556e-01 3.424431383609771729e-01 3.355582058429718018e-02 3.132649064064025879e-01 -1.275284439325332642e-01 3.268497437238693237e-02 9.439961612224578857e-02 -1.019558236002922058e-01 9.095235168933868408e-02 5.836953595280647278e-02 5.249220877885818481e-02 -4.878433828707784414e-04 6.138990446925163269e-02 -1.495766043663024902e-01 1.696316748857498169e-01 -2.310369610786437988e-01 2.672996520996093750e-01
-1.399992257356643677e-01 -4.826829209923744202e-02 -3.159666433930397034e-02 -1.344935297966003418e-01 -1.045844554901123047e-01 -2.158465683460235596e-01 1.080509200692176819e-01 6.646156311035156250e-02 -4.065688699483871460e-02 9.618390351533889771e-02 -5.903206393122673035e-02 -1.194531694054603577e-01 -1.321609467267990112e-01 2.063127420842647552e-02 -1.405719295144081116e-02 -1.379713043570518494e-02 4.790835082530975342e-02 -2.676126360893249512e-01 7.334456592798233032e-02 7.410340011119842529e-02 -3.963128849864006042e-02 3.449221253395080566e-01 5.894106253981590271e-02 -5.243363976478576660e-01 1.727992445230484009e-01 3.184686899185180664e-01 -1.948157250881195068e-01 2.020029723644256592e-01 1.391513347625732422e-01 1.568569689989089966e-01 -1.149993464350700378e-01 2.957466840744018555e-01
-1.164996549487113953e-01 -4.165273904800415039e-02 -2.047675251960754395e-01 -2.984483242034912109e-01 -8.498818613588809967e-03 -1.203077509999275208e-01 -2.686065435409545898e-02 5.172715336084365845e-02 2.415337562561035156e-01 -4.149306938052177429e-02 2.197550088167190552e-01 3.234143853187561035e-01 -9.649677202105522156e-03 6.422665435820817947e-03 -6.388112902641296387e-02 8.558130264282226562e-02 -2.496432512998580933e-03 -6.189718842506408691e-02 3.244901597499847412e-01 2.529555261135101318e-01 5.163731053471565247e-02 1.337954550981521606e-01 5.650875717401504517e-02 -2.320756912231445312e-01 8.276716805994510651e-03 -1.154504567384719849e-01 1.093804091215133667e-01 -1.234649941325187683e-01 1.244654208421707153e-01 2.358164936304092407e-01 4.820684492588043213e-01 1.281635612249374390e-01
1.217990741133689880e-01 -2.778795659542083740e-01 -9.810733050107955933e-02 -7.010602951049804688e-02 -4.725625040009617805e-04 -1.781806200742721558e-01 -1.519602537155151367e-01 -8.624697476625442505e-02 -3.027389571070671082e-02 2.116246819496154785e-01 8.282286673784255981e-02 3.450649082660675049e-01 2.326910495758056641e-01 -1.653616726398468018e-01 -3.538552224636077881e-01 2.695439159870147705e-01 1.138666197657585144e-01 1.532878875732421875e-01 2.913884222507476807e-01 4.703781753778457642e-02 2.563889026641845703e-01 1.303903609514236450e-01 -2.938952995464205742e-03 -1.388508230447769165e-01 1.263878941535949707e-01 1.241616606712341309e-01 -2.177738845348358154e-01 -1.776912510395050049e-01 -8.775306865572929382e-03 1.997628062963485718e-01 6.076917424798011780e-02 -2.165031246840953827e-02
-8.552113920450210571e-02 2.870058873668313026e-03 -6.473340839147567749e-02 1.396896839141845703e-01 3.503407910466194153e-02 -1.107425019145011902e-01 2.275683134794235229e-01 -6.183220073580741882e-02 8.534161001443862915e-02 -6.582375615835189819e-02 9.599054604768753052e-02 1.247181966900825500e-01 1.612579822540283203e-01 2.222965210676193237e-01 8.267532289028167725e-02 3.351461142301559448e-02 2.441642582416534424e-01 -1.186076477169990540e-01 -6.370000541210174561e-02 -1.401732116937637329e-02 1.757810823619365692e-02 4.478556811809539795e-01 2.740766406059265137e-01 -3.958044648170471191e-01 1.781675368547439575e-01 3.250159621238708496e-01 -1.307573020458221436e-01 1.508047878742218018e-01 8.620952069759368896e-02 6.198058649897575378e-02 2.024984508752822876e-01 2.000266313552856445e-01
5.147963762283325195e-02 -2.381683439016342163e-01 -7.719889283180236816e-02 -7.683766633272171021e-02 -1.910638213157653809e-01 -3.133099526166915894e-02 7.168378680944442749e-02 -2.928428351879119873e-01 1.442577806301414967e-03 -1.405856460332870483e-01 1.834762245416641235e-01 -9.564807265996932983e-02 1.416733264923095703e-01 -1.989362686872482300e-01 -1.074419915676116943e-01 -2.742690443992614746e-01 2.210636883974075317e-01 4.491541162133216858e-02 2.868053019046783447e-01 2.711463570594787598e-01 -1.699576824903488159e-01 8.852133527398109436e-03 -1.114651635289192200e-01 -4.712390247732400894e-03 1.800010539591312408e-02 1.893609911203384399e-01 -2.868840694427490234e-01 -1.765554249286651611e-01 9.741739928722381592e-02 1.865650862455368042e-01 2.089845538139343262e-01 3.250918388366699219e-01
-5.315657332539558411e-02 -1.418609619140625000e-01 9.979505091905593872e-02 -7.754144817590713501e-02 -3.148632049560546875e-01 -1.976080536842346191e-01 -9.977846592664718628e-02 -2.821660637855529785e-01 4.485011696815490723e-01 6.480404734611511230e-02 -1.632847338914871216e-01 8.719192445278167725e-02 -3.154246509075164795e-02 2.371289581060409546e-01 7.540654391050338745e-02 -1.404262632131576538e-01 -3.694971650838851929e-02 -1.014414057135581970e-01 2.979395389556884766e-01 -5.478127673268318176e-02 5.405334755778312683e-03 1.161467935889959335e-02 6.217879056930541992e-02 -1.636467278003692627e-01 2.395137250423431396e-01 3.354542851448059082e-01 -6.726498901844024658e-02 2.043863981962203979e-01 7.803788781166076660e-02 1.406819671392440796e-01 3.323194012045860291e-02 1.834483444690704346e-01
-1.254283338785171509e-01 3.560036793351173401e-02 8.465445786714553833e-02 -4.143727123737335205e-01 -4.963102191686630249e-02 -8.952313661575317383e-02 -1.900544464588165283e-01 -4.896555840969085693e-02 -1.374001707881689072e-02 -5.210890620946884155e-02 -2.247162014245986938e-01 5.229634046554565430e-02 3.296810388565063477e-02 1.206726487725973129e-02 -3.952285647392272949e-01 -1.636110395193099976e-01 1.800524443387985229e-01 -1.105460897088050842e-01 1.168476790189743042e-01 -1.238892413675785065e-02 1.869817078113555908e-01 2.577201724052429199e-01 3.294700384140014648e-01 -9.106502868235111237e-03 1.624006927013397217e-01 -1.187474876642227173e-01 2.181993573904037476e-01 2.209225744009017944e-01 9.002823382616043091e-02 1.388227939605712891e-01 -3.302839398384094238e-02 2.845493555068969727e-01
-1.448812186717987061e-01 5.810796096920967102e-02 -1.444370448589324951e-01 -6.394698284566402435e-03 -1.424048691987991333e-01 -8.439208567142486572e-02 -1.542112380266189575e-01 1.431476417928934097e-02 4.968207702040672302e-02 1.818019300699234009e-01 -2.091789692640304565e-01 9.626922011375427246e-02 1.313372850418090820e-01 -1.834767870604991913e-02 1.230946853756904602e-01 -1.498709321022033691e-01 1.981405019760131836e-01 2.419937700033187866e-01 4.014728367328643799e-01 1.089463829994201660e-01 9.483580291271209717e-02 5.365876853466033936e-02 1.322954446077346802e-01 -2.372090965509414673e-01 1.076835859566926956e-02 3.950978219509124756e-01 -3.373595699667930603e-02 -1.547586321830749512e-01 3.467686474323272705e-01 2.686130404472351074e-01 4.259354248642921448e-02 1.660223007202148438e-01
-1.685219444334506989e-02 -1.433405429124832153e-01 2.615032345056533813e-02 -3.683628141880035400e-01 -3.704562038183212280e-02 -2.837825194001197815e-02 -2.486449293792247772e-02 1.580395996570587158e-01 1.734752357006072998e-01 1.821491271257400513e-01 -4.257724434137344360e-02 1.216428503394126892e-01 -1.679741740226745605e-01 -2.748704701662063599e-02 -1.632408797740936279e-01 -1.676594913005828857e-01 7.734254002571105957e-02 -1.976226419210433960e-01 4.046834409236907959e-01 -1.756659895181655884e-01 -1.656436473131179810e-01 2.161135524511337280e-01 2.093459516763687134e-01 -1.694695502519607544e-01 -1.204568818211555481e-01 2.453096657991409302e-01 -2.293302118778228760e-01 8.348825573921203613e-02 4.996142908930778503e-02 -7.486599683761596680e-02 2.533000521361827850e-02 3.493822813034057617e-01
7.710700482130050659e-02 5.006201565265655518e-02 1.703701466321945190e-01 -2.915521562099456787e-01 2.059446834027767181e-02 -3.671084344387054443e-01 -1.805329322814941406e-02 -1.193796172738075256e-01 -8.088020980358123779e-02 -8.337507396936416626e-02 -9.422142058610916138e-02 8.690475672483444214e-02 -1.442280225455760956e-02 1.324033439159393311e-01 -2.831288874149322510e-01 -1.272121816873550415e-01 3.988434970378875732e-01 1.112747192382812500e-01 6.828464567661285400e-02 7.342079281806945801e-02 2.022427022457122803e-01 2.115638405084609985e-01 2.800985574722290039e-01 -1.838829070329666138e-01 6.717762351036071777e-02 1.507955193519592285e-01 2.154040038585662842e-01 1.606079488992691040e-01 5.139299854636192322e-02 9.081767499446868896e-02 1.194418519735336304e-01 2.823124229907989502e-01
-2.933852002024650574e-02 3.268860653042793274e-02 -2.761778794229030609e-02 -1.854804158210754395e-01 1.521027535200119019e-01 -1.989864557981491089e-01 -1.438139528036117554e-01 -1.113204583525657654e-01 -2.264693379402160645e-02 -1.811167299747467041e-01 3.967883531004190445e-03 -2.123623490333557129e-01 -3.799390792846679688e-02 -3.750141337513923645e-02 -4.091809988021850586e-01 -4.045630991458892822e-02 1.744620269164443016e-03 -4.215254448354244232e-03 3.676984608173370361e-01 -5.713656172156333923e-02 3.451904356479644775e-01 2.348404824733734131e-01 2.524088919162750244e-01 -5.773208290338516235e-02 1.003555580973625183e-01 4.608794301748275757e-02 -3.279232978820800781e-01 -1.250632405281066895e-01 2.348429709672927856e-01 1.440158635377883911e-01 -2.683185227215290070e-02 1.579088419675827026e-01
-4.476581513881683350e-02 9.463336318731307983e-02 3.211235627532005310e-02 -3.111848235130310059e-01 -7.935661077499389648e-02 1.189732700586318970e-01 5.504442006349563599e-02 -6.347983330488204956e-02 5.729199200868606567e-02 1.939306706190109253e-01 2.964500784873962402e-01 1.781069338321685791e-01 1.680942773818969727e-01 3.128151595592498779e-01 -4.202713072299957275e-02 2.922973036766052246e-01 -2.138091484084725380e-03 -2.342353016138076782e-01 8.261797577142715454e-02 -1.083230450749397278e-01 4.160385206341743469e-02 4.470230638980865479e-01 1.934275627136230469e-01 3.600731492042541504e-02 9.317422658205032349e-02 3.077622950077056885e-01 -3.142701089382171631e-02 5.979374051094055176e-02 4.248028248548507690e-02 -2.010084986686706543e-01 2.943156845867633820e-02 1.584724634885787964e-01
7.216598838567733765e-02 -1.345285475254058838e-01 1.100009232759475708e-01 -3.441451489925384521e-01 9.993060678243637085e-02 -1.890961080789566040e-01 -1.095672771334648132e-01 -4.173162952065467834e-02 -9.572675824165344238e-02 3.439780175685882568e-01 1.742599308490753174e-01 -1.557516455650329590e-01 3.811838850378990173e-02 -1.633951365947723389e-01 5.379684641957283020e-02 -1.380367428064346313e-01 2.768866121768951416e-01 1.348878592252731323e-01 1.609620749950408936e-01 -3.704150766134262085e-02 1.155376061797142029e-01 1.361448131501674652e-02 -1.714386194944381714e-01 -2.465068995952606201e-01 8.215182274580001831e-02 2.749321758747100830e-01 -1.891159266233444214e-01 2.300203740596771240e-01 2.554123755544424057e-03 2.112732380628585815e-01 2.867463529109954834e-01 1.753535121679306030e-01
-4.385864362120628357e-02 -1.263052076101303101e-01 1.334833502769470215e-01 -1.350061893463134766e-01 -1.142927184700965881e-01 1.046256646513938904e-01 -2.826517261564731598e-02 -2.777538001537322998e-01 4.426621273159980774e-02 -3.153318539261817932e-02 9.732469916343688965e-02 -1.905992813408374786e-02 3.058691918849945068e-01 1.801549643278121948e-01 1.979542523622512817e-02 -4.539149627089500427e-02 2.223083376884460449e-01 -1.086853444576263428e-01 7.508981972932815552e-02 -1.770928688347339630e-02 -2.234752178192138672e-01 1.008524000644683838e-01 9.975833445787429810e-02 -2.411776632070541382e-01 2.872195839881896973e-01 2.963455915451049805e-01 -1.989834308624267578e-01 1.182498559355735779e-01 -9.382592886686325073e-02 4.552929103374481201e-01 1.960750520229339600e-01 1.703532934188842773e-01
-2.363511547446250916e-02 -2.111493945121765137e-01 -4.881364852190017700e-02 -3.474696874618530273e-01 3.612543940544128418e-01 -5.238949134945869446e-02 -2.180157452821731567e-01 -4.275650158524513245e-02 1.984340548515319824e-01 -2.744171768426895142e-02 3.311381042003631592e-01 3.787485361099243164e-01 1.804122328758239746e-01 1.746288836002349854e-01 -1.629762053489685059e-01 -3.154421597719192505e-02 5.809888243675231934e-02 1.890980303287506104e-01 3.856169432401657104e-02 7.768700271844863892e-02 5.284688621759414673e-02 2.621691524982452393e-01 9.707868099212646484e-02 -1.658424437046051025e-01 2.823518514633178711e-01 4.103883728384971619e-02 -2.077203989028930664e-02 -8.800625056028366089e-02 -2.997132390737533569e-02 4.366043023765087128e-03 1.874558441340923309e-02 1.390597671270370483e-01
-3.139341995120048523e-02 -2.149652242660522461e-01 -1.919752210378646851e-01 -3.208029270172119141e-01 1.647148728370666504e-01 7.812546193599700928e-02 -1.345428824424743652e-01 2.199326306581497192e-01 2.273384779691696167e-01 7.715325802564620972e-02 2.442348599433898926e-01 7.818616181612014771e-02 3.267274051904678345e-02 2.440975606441497803e-01 -8.158929646015167236e-02 1.104048639535903931e-01 1.584683209657669067e-01 4.994597285985946655e-02 1.014476716518402100e-01 1.032607257366180420e-02 2.495443820953369141e-01 1.239656731486320496e-01 4.086982607841491699e-01 -1.654698550701141357e-01 7.618363201618194580e-02 3.793106377124786377e-01 -1.722443252801895142e-01 1.873874664306640625e-02 9.371251612901687622e-02 1.417624950408935547e-02 1.886661909520626068e-02 1.064621582627296448e-01
-1.351559162139892578e-01 4.646885395050048828e-02 -4.741712007671594620e-03 -1.053121164441108704e-01 -1.687664240598678589e-01 -3.826741874217987061e-02 2.201503068208694458e-01 -9.745506942272186279e-02 -9.645039588212966919e-02 -1.442790925502777100e-01 3.852130174636840820e-01 9.092904627323150635e-02 1.699935793876647949e-01 2.550626397132873535e-01 -1.875809729099273682e-01 -8.352760970592498779e-02 2.386232465505599976e-02 -2.270456999540328979e-01 1.156628783792257309e-02 -1.006266251206398010e-01 1.424569189548492432e-01 2.508715391159057617e-01 -9.870724380016326904e-02 -3.509955704212188721e-01 2.327041327953338623e-02 2.214285731315612793e-01 -2.611309848725795746e-02 2.562223374843597412e-01 9.693519026041030884e-02 2.389750480651855469e-01 4.321542382240295410e-02 3.079422414302825928e-01
-1.350419223308563232e-01 -2.206722497940063477e-01 -4.451105371117591858e-02 -2.342559993267059326e-01 -4.643783438950777054e-03 -3.310125321149826050e-02 -1.321832239627838135e-01 -5.783155187964439392e-02 -5.213640164583921432e-03 1.847942471504211426e-01 1.622350513935089111e-01 -2.193877659738063812e-02 5.086480081081390381e-02 8.747439086437225342e-02 -1.253464967012405396e-01 -6.577151268720626831e-02 -9.750424884259700775e-03 -1.091175749897956848e-01 4.569149315357208252e-01 -2.077537775039672852e-01 -1.023716330528259277e-01 -3.145188465714454651e-02 1.476194709539413452e-01 -1.086081564426422119e-01 -9.778781980276107788e-02 3.327946364879608154e-01 -3.560006618499755859e-01 -1.434060931205749512e-01 2.781230509281158447e-01 -3.850182518362998962e-02 1.818032413721084595e-01 2.729964852333068848e-01
-3.499744925647974014e-03 -9.178665280342102051e-02 -2.288596332073211670e-01 -1.061019822955131531e-01 7.200146466493606567e-02 2.088319137692451477e-02 -1.464209854602813721e-01 -1.802925318479537964e-01 3.392732739448547363e-01 -1.069684252142906189e-01 1.446668356657028198e-01 4.187699258327484131e-01 -1.396859288215637207e-01 2.129406630992889404e-01 7.921630889177322388e-02 -5.606785882264375687e-03 7.660592440515756607e-03 7.500865310430526733e-02 7.185510545969009399e-02 4.518214985728263855e-02 1.002806127071380615e-01 3.887020647525787354e-01 1.915421336889266968e-01 2.804379165172576904e-02 2.658591233193874359e-02 2.624290287494659424e-01 -1.730274707078933716e-01 2.115981578826904297e-01 -1.267609745264053345e-01 3.789193183183670044e-02 2.330037504434585571e-01 2.162475883960723877e-01
-8.436397463083267212e-02 -4.325172305107116699e-02 -3.201677799224853516e-01 -9.393640607595443726e-02 2.831770479679107666e-02 5.455454066395759583e-02 -1.727074533700942993e-01 -2.783671952784061432e-02 2.291845977306365967e-01 1.134935021400451660e-01 -8.773653768002986908e-03 1.788954734802246094e-01 2.069180905818939209e-01 9.039428085088729858e-02 -1.233177632093429565e-01 3.353463113307952881e-01 -7.378375530242919922e-02 -2.694814503192901611e-01 4.413611590862274170e-01 2.304656654596328735e-01 7.331778854131698608e-02 8.941640704870223999e-02 -1.515476405620574951e-02 -2.295351624488830566e-01 2.007348090410232544e-01 8.172933757305145264e-02 2.388667762279510498e-01 -9.794769575819373131e-04 6.660529971122741699e-02 1.071991249918937683e-01 6.618404388427734375e-02 2.292512655258178711e-01
1.623218059539794922e-01 1.452965736389160156e-01 8.565941452980041504e-02 -1.990095824003219604e-01 -2.011995464563369751e-01 3.367755413055419922e-01 -1.995295844972133636e-02 -2.577627301216125488e-01 -9.474881738424301147e-02 2.271206378936767578e-01 -1.005592197179794312e-01 2.988280355930328369e-01 2.586525678634643555e-01 1.695734262466430664e-01 -1.238974742591381073e-02 -2.165557742118835449e-01 2.457062751054763794e-01 6.045548990368843079e-02 1.088772118091583252e-01 -8.242241293191909790e-02 6.666004657745361328e-02 1.863924413919448853e-01 2.084513157606124878e-01 -3.580039441585540771e-01 2.292856276035308838e-01 7.176911830902099609e-02 8.787155151367187500e-02 2.310262434184551239e-02 2.390940859913825989e-02 5.110230669379234314e-02 -3.539223223924636841e-02 1.352392882108688354e-01
-4.459951445460319519e-02 9.440037421882152557e-03 7.688978314399719238e-02 -2.548883557319641113e-01 -8.773169666528701782e-02 -2.896853089332580566e-01 -1.846528500318527222e-01 -8.049167692661285400e-02 1.083964779973030090e-01 3.058913052082061768e-01 6.876732409000396729e-02 1.434251517057418823e-01 -2.158032655715942383e-01 -7.194087654352188110e-02 -3.147383034229278564e-02 1.063082665205001831e-01 -2.525555901229381561e-03 -2.030969262123107910e-01 2.040218561887741089e-01 -3.375205770134925842e-02 8.736168593168258667e-02 2.578862905502319336e-01 -2.246703207492828369e-02 -3.106251955032348633e-01 2.529830113053321838e-02 1.997321397066116333e-01 -3.397242128849029541e-01 2.337694726884365082e-02 2.283445596694946289e-01 2.789807319641113281e-01 1.517824977636337280e-01 1.885303556919097900e-01
9.263449348509311676e-03 -2.568635717034339905e-02 1.198243256658315659e-02 1.552799157798290253e-02 -9.856104105710983276e-02 8.744124323129653931e-02 7.140875607728958130e-02 4.389015585184097290e-02 -1.014740467071533203e-01 1.799978502094745636e-02 2.015384882688522339e-01 1.512984782457351685e-01 -2.933295257389545441e-02 6.289952248334884644e-02 -3.011335134506225586e-01 -1.830458492040634155e-01 3.522734344005584717e-01 -5.925136059522628784e-02 -3.346892073750495911e-02 3.501570224761962891e-02 -6.828951090574264526e-02 1.904851347208023071e-01 1.860893964767456055e-01 -2.284191399812698364e-01 2.934933602809906006e-01 8.016905188560485840e-02 -5.182573571801185608e-02 2.375823110342025757e-01 4.160288274288177490e-01 2.564584314823150635e-01 -8.242455869913101196e-02 3.410317301750183105e-01
-2.454072423279285431e-02 -4.325572773814201355e-02 -2.130388468503952026e-01 -9.454087913036346436e-02 -9.067817777395248413e-02 -1.577727682888507843e-02 -1.117706820368766785e-01 -9.168495237827301025e-02 3.463887795805931091e-02 9.249170869588851929e-02 -2.540627717971801758e-01 2.477268278598785400e-01 -1.722569949924945831e-02 8.429928869009017944e-02 8.808499574661254883e-02 -1.282561421394348145e-01 1.298840790987014771e-01 2.580854892730712891e-01 2.942316830158233643e-01 1.584987938404083252e-01 2.797761559486389160e-01 -3.070399863645434380e-03 3.972172737121582031e-02 -2.593089342117309570e-01 1.104203164577484131e-01 3.231354057788848877e-01 -1.579042375087738037e-01 1.898744143545627594e-02 3.064772486686706543e-01 2.982150614261627197e-01 2.205678969621658325e-01 1.756722182035446167e-01
-2.561527304351329803e-02 -1.123872995376586914e-01 -1.422938108444213867e-01 -4.775743186473846436e-01 -7.085295021533966064e-02 -1.629153043031692505e-01 -1.099793985486030579e-02 -2.454360574483871460e-01 1.171141192317008972e-01 -1.315300323767587543e-04 1.228711288422346115e-02 -9.354107081890106201e-02 -4.899719264358282089e-03 -1.128926202654838562e-01 7.671976462006568909e-03 5.119791254401206970e-02 4.394535422325134277e-01 -2.443086728453636169e-02 1.173848938196897507e-02 -5.797474295832216740e-04 3.564543649554252625e-02 2.125688493251800537e-01 1.552056223154067993e-01 -2.687057256698608398e-01 -1.897901743650436401e-01 -1.008458994328975677e-02 -1.791039407253265381e-01 1.925657093524932861e-01 1.918173134326934814e-01 1.451518684625625610e-01 2.642624974250793457e-01 1.970276981592178345e-01
-3.224343657493591309e-01 1.710777431726455688e-01 -3.920276463031768799e-01 -3.346834480762481689e-01 3.366573154926300049e-02 2.014193683862686157e-01 -5.605109035968780518e-02 7.860318571329116821e-02 8.043748885393142700e-02 5.746389552950859070e-02 6.503877043724060059e-02 1.758941560983657837e-01 5.401894077658653259e-02 -6.170172989368438721e-02 9.896256774663925171e-02 4.843840841203927994e-03 1.673770993947982788e-01 8.399876765906810760e-03 3.772961497306823730e-01 1.502191275358200073e-01 7.828097790479660034e-02 1.517397314310073853e-01 8.697777241468429565e-02 -2.898699343204498291e-01 6.467848271131515503e-02 1.451277881860733032e-01 -1.246294528245925903e-01 8.047323673963546753e-02 1.659307256340980530e-02 3.443847000598907471e-01 -4.480401054024696350e-02 8.172791451215744019e-02
-1.305705904960632324e-01 -2.729701064527034760e-02 6.312166154384613037e-02 -4.017804563045501709e-01 9.913855046033859253e-02 -1.290097236633300781e-01 6.637363694608211517e-03 -1.354436576366424561e-01 3.251259922981262207e-01 1.028766334056854248e-01 -3.444118052721023560e-02 4.705751687288284302e-02 -6.036474555730819702e-02 3.181538730859756470e-02 7.679893635213375092e-03 -1.534027755260467529e-01 1.627653986215591431e-01 -2.689645439386367798e-02 1.623142510652542114e-01 -8.658606559038162231e-02 -2.018415033817291260e-01 -4.608138650655746460e-02 1.493099033832550049e-01 -1.820738166570663452e-01 3.725958764553070068e-01 5.566981434822082520e-02 -1.133905053138732910e-01 1.054447740316390991e-01 2.933772802352905273e-01 3.115072548389434814e-01 2.856152355670928955e-01 1.845044344663619995e-01
-7.441408187150955200e-02 -2.917788922786712646e-01 1.301403492689132690e-01 -1.088788434863090515e-01 1.724504232406616211e-01 1.063784658908843994e-01 -7.177355885505676270e-02 9.343964606523513794e-02 7.233814895153045654e-02 1.915231794118881226e-01 2.795481979846954346e-01 1.204087808728218079e-01 -1.931993174366652966e-03 -6.139900907874107361e-02 -1.138911843299865723e-01 -1.442364752292633057e-01 1.643446832895278931e-01 -1.288946419954299927e-01 2.385419756174087524e-01 4.866548627614974976e-02 3.055297136306762695e-01 3.296748995780944824e-01 -1.394968479871749878e-02 -1.068835407495498657e-01 -1.460388749837875366e-01 8.096492290496826172e-02 -1.158372014760971069e-01 -2.108012735843658447e-01 3.319160640239715576e-01 1.001547053456306458e-01 1.268914341926574707e-01 3.389770090579986572e-01
-1.569284498691558838e-01 -2.173104733228683472e-01 1.726248115301132202e-01 2.996293082833290100e-02 8.475156128406524658e-02 -1.624481230974197388e-01 -1.601026505231857300e-01 -9.209280461072921753e-02 -4.432972893118858337e-02 1.436318010091781616e-01 1.913247704505920410e-01 -6.379288621246814728e-03 -1.843515336513519287e-01 -1.536306440830230713e-01 -2.947511672973632812e-01 -1.607541441917419434e-01 1.496229320764541626e-01 -2.104251086711883545e-01 3.372310400009155273e-01 -1.368197351694107056e-01 2.996406257152557373e-01 2.416881471872329712e-01 2.475353330373764038e-01 -1.103326305747032166e-01 7.581674959510564804e-03 4.477140307426452637e-02 -8.578148484230041504e-02 4.370450973510742188e-02 2.818787395954132080e-01 2.470772415399551392e-01 -8.428891003131866455e-02 1.432639956474304199e-01
2.354079782962799072e-01 1.846280246973037720e-01 8.308546245098114014e-02 -2.961257696151733398e-01 -2.181466221809387207e-01 -2.844669222831726074e-01 6.804135441780090332e-02 -2.394810914993286133e-01 -3.965896740555763245e-02 1.381613761186599731e-01 1.883981563150882721e-02 2.600739598274230957e-01 2.087464332580566406e-01 3.092987239360809326e-01 7.335419207811355591e-02 3.713106364011764526e-02 1.705733388662338257e-01 -2.972051873803138733e-02 2.030246555805206299e-01 -2.735813558101654053e-01 1.248483285307884216e-01 -1.085980981588363647e-02 8.985552191734313965e-02 -1.336209028959274292e-01 -6.132400408387184143e-02 1.252900809049606323e-01 -1.309618949890136719e-01 6.026795133948326111e-02 9.543807059526443481e-02 1.153206229209899902e-01 -1.637070029973983765e-01 3.370906114578247070e-01
-5.487129837274551392e-02 -2.258792370557785034e-01 1.442661583423614502e-01 -2.322826534509658813e-01 5.473431572318077087e-02 3.256834670901298523e-02 -3.262536227703094482e-01 1.948793083429336548e-01 -7.811467628926038742e-03 -1.770642213523387909e-02 1.003918945789337158e-01 1.099373474717140198e-01 3.270239531993865967e-01 -7.279488444328308105e-02 -1.862547695636749268e-01 -1.398629625327885151e-03 -6.448186933994293213e-02 6.249002180993556976e-03 2.460801750421524048e-01 3.825270384550094604e-02 2.786385118961334229e-01 2.010720521211624146e-01 7.714979350566864014e-02 -1.910213083028793335e-01 -8.721354603767395020e-02 1.335211843252182007e-01 -1.093459948897361755e-01 2.720465660095214844e-01 2.450546473264694214e-01 2.616385221481323242e-01 2.881205976009368896e-01 6.001494824886322021e-02
-1.108117550611495972e-01 -2.719218730926513672e-01 -1.762745976448059082e-01 -1.340012848377227783e-01 9.043978899717330933e-02 -9.943138808012008667e-02 -1.832131743431091309e-01 -2.520964145660400391e-01 2.427668124437332153e-01 9.522425383329391479e-02 1.365197747945785522e-01 4.171856343746185303e-01 -2.576087713241577148e-01 1.840335726737976074e-01 -1.006973832845687866e-01 6.633594166487455368e-04 2.110036611557006836e-01 -4.249645024538040161e-02 5.694177001714706421e-02 -1.886677183210849762e-02 1.201212108135223389e-01 9.632653743028640747e-02 9.559857845306396484e-02 -1.702648550271987915e-01 -1.478002779185771942e-02 4.573791325092315674e-01 -1.168892234563827515e-01 3.881009668111801147e-02 9.729129076004028320e-02 -1.902049640193581581e-03 -1.786783635616302490e-01 -2.767560072243213654e-02
2.404694631695747375e-02 1.705511361360549927e-01 1.049399152398109436e-01 -3.412219882011413574e-01 9.905651956796646118e-02 1.880141496658325195e-01 9.820567071437835693e-02 -2.545973658561706543e-01 2.993484027683734894e-03 1.854140907526016235e-01 -1.817127019166946411e-01 1.547159999608993530e-01 3.657990694046020508e-01 -5.314782261848449707e-02 -9.215484559535980225e-02 -3.360829651355743408e-01 3.322338163852691650e-01 -1.139206066727638245e-02 2.759612798690795898e-01 -1.562718749046325684e-01 7.967793196439743042e-02 5.288821458816528320e-02 3.730831295251846313e-02 -8.597403019666671753e-02 -7.640758156776428223e-02 1.717225611209869385e-01 -1.227302569895982742e-02 -9.289921075105667114e-02 -2.069232799112796783e-02 2.151528894901275635e-01 -1.879161596298217773e-01 1.367069482803344727e-01
-5.054517462849617004e-02 -3.091678917407989502e-01 1.771144866943359375e-01 -2.830471694469451904e-01 6.822585314512252808e-02 1.100596413016319275e-01 -1.268473267555236816e-01 8.786682784557342529e-02 -8.105841279029846191e-02 3.614043295383453369e-01 1.181881353259086609e-01 8.224864304065704346e-02 1.304188221693038940e-01 1.120519042015075684e-01 -7.492657005786895752e-02 -2.270566821098327637e-01 2.647404968738555908e-01 -2.624517083168029785e-01 1.883509159088134766e-01 -6.259619840420782566e-04 8.514304459095001221e-02 2.766618430614471436e-01 -1.290597766637802124e-02 -1.806066334247589111e-01 -4.926494508981704712e-02 6.181773543357849121e-02 -5.263946205377578735e-02 -1.203336790204048157e-01 2.000650614500045776e-01 1.134423613548278809e-01 3.129650056362152100e-01 1.994571536779403687e-01
4.972423613071441650e-02 7.046315073966979980e-02 7.013414055109024048e-02 -1.348276883363723755e-01 -2.198283523321151733e-01 8.339197933673858643e-02 -4.048691596835851669e-03 -3.871121108531951904e-01 -3.973545134067535400e-02 3.160174563527107239e-02 -3.109910488128662109e-01 1.447413563728332520e-01 3.017880916595458984e-01 2.464476525783538818e-01 1.462038606405258179e-01 -3.045257367193698883e-02 2.406697422266006470e-01 -5.720498040318489075e-02 2.388949841260910034e-01 -1.360025107860565186e-01 -5.783928558230400085e-02 1.787425577640533447e-01 7.707922905683517456e-02 -2.901743054389953613e-01 2.838518023490905762e-01 1.268967688083648682e-01 -9.716463088989257812e-02 -2.902497723698616028e-02 1.868764311075210571e-02 -1.159409247338771820e-02 -5.962191522121429443e-02 3.110638856887817383e-01
2.518305927515029907e-02 -2.496642768383026123e-01 -7.109758444130420685e-03 -2.589407861232757568e-01 1.785273104906082153e-01 -4.560360684990882874e-02 -1.378288269042968750e-01 2.662946283817291260e-01 4.359445348381996155e-02 1.848302036523818970e-01 -1.066907793283462524e-01 1.065917164087295532e-01 2.641707360744476318e-01 4.289974272251129150e-02 -8.495389670133590698e-02 1.368100345134735107e-01 -4.109121859073638916e-02 -6.019116565585136414e-02 2.756565809249877930e-01 1.559577733278274536e-01 2.789150774478912354e-01 2.725446820259094238e-01 1.009515002369880676e-01 -2.997789680957794189e-01 -1.085404679179191589e-01 6.876146793365478516e-02 4.138093441724777222e-03 2.007990330457687378e-01 2.192996144294738770e-01 2.232050299644470215e-01 2.287461012601852417e-01 1.576876938343048096e-01
-3.503239154815673828e-02 -1.395129710435867310e-01 3.423004224896430969e-02 -2.770283818244934082e-01 1.291263997554779053e-01 -7.702884078025817871e-02 -1.392867118120193481e-01 3.939974680542945862e-02 2.116365730762481689e-01 2.797096073627471924e-01 5.409398302435874939e-02 2.431118786334991455e-01 3.504780530929565430e-01 -1.114043593406677246e-01 -3.220921754837036133e-01 2.163867093622684479e-02 -7.529871910810470581e-02 -1.069448366761207581e-01 2.335690706968307495e-01 4.984227940440177917e-02 1.433103233575820923e-01 2.182734310626983643e-01 1.414165645837783813e-01 -2.550248503684997559e-01 -2.139095664024353027e-01 1.426856368780136108e-01 -1.420773565769195557e-01 1.995950788259506226e-01 5.900483950972557068e-02 -6.177755817770957947e-02 2.316578328609466553e-01 1.372963488101959229e-01
9.096777439117431641e-02 -2.163033187389373779e-01 -3.333824127912521362e-02 -1.727794706821441650e-01 6.525363028049468994e-02 7.730811834335327148e-02 3.556318581104278564e-01 -8.621199429035186768e-02 3.708208724856376648e-02 -2.035395056009292603e-02 3.157992064952850342e-01 2.594021856784820557e-01 2.599749267101287842e-01 -6.241314858198165894e-02 -1.042711362242698669e-01 -1.193111911416053772e-01 1.860375255346298218e-01 2.453859150409698486e-02 2.520310878753662109e-01 -1.308159679174423218e-01 4.830109886825084686e-03 8.269961923360824585e-03 3.221523389220237732e-02 -2.857172489166259766e-01 3.146129846572875977e-01 8.143007755279541016e-02 -2.082245349884033203e-01 3.515770733356475830e-01 -5.887287855148315430e-02 1.809677109122276306e-02 7.494458556175231934e-02 -1.544014066457748413e-01
-1.786570250988006592e-01 -1.298586726188659668e-01 -2.740213572978973389e-01 -4.172452092170715332e-01 -1.200999915599822998e-01 -4.217714443802833557e-02 2.469876706600189209e-01 4.994735121726989746e-02 -1.877525001764297485e-01 1.019362956285476685e-01 1.650358587503433228e-01 2.825771868228912354e-01 8.708736300468444824e-02 2.059712074697017670e-02 -2.060248255729675293e-01 -6.723295897245407104e-02 1.094713807106018066e-01 8.821487426757812500e-02 3.971634209156036377e-01 2.441574484109878540e-01 2.158738486468791962e-02 -7.957708835601806641e-02 1.944469362497329712e-01 -2.508656866848468781e-02 -1.940123969689011574e-03 7.321401685476303101e-02 5.849613621830940247e-02 -7.941036671400070190e-02 3.802050277590751648e-02 1.100928261876106262e-01 3.218665122985839844e-01 -4.712641704827547073e-03
-9.759557992219924927e-02 -7.192225009202957153e-02 -1.046235933899879456e-01 -2.614787220954895020e-01 -1.625912487506866455e-01 2.436837852001190186e-01 6.111207185313105583e-04 -3.180736303329467773e-01 1.524945944547653198e-01 -9.884879738092422485e-02 2.475369721651077271e-01 1.168999075889587402e-01 1.829861700534820557e-01 1.696620732545852661e-01 -1.875007175840437412e-03 -1.064059436321258545e-01 1.298717707395553589e-01 9.455887973308563232e-02 -2.674563415348529816e-02 -2.663993649184703827e-02 -2.491555735468864441e-02 2.398016601800918579e-01 2.782869040966033936e-01 -2.870961427688598633e-01 4.474231600761413574e-01 -1.529483795166015625e-01 6.586094945669174194e-02 -2.888726303353905678e-04 1.135905757546424866e-01 2.835965156555175781e-02 3.150431066751480103e-02 2.226901799440383911e-01
-1.464853733777999878e-01 1.932894885540008545e-01 9.363546967506408691e-02 -7.996187359094619751e-02 -3.576559573411941528e-02 -6.925582885742187500e-02 1.862732768058776855e-01 -1.535341590642929077e-01 -4.259303968865424395e-04 -1.225223243236541748e-01 3.880351781845092773e-01 2.218750119209289551e-01 2.483209222555160522e-01 1.790650337934494019e-01 -1.197162419557571411e-01 -3.214016789570450783e-03 9.518621116876602173e-02 -9.575836360454559326e-02 -1.950596645474433899e-02 -2.763527929782867432e-01 2.340783327817916870e-01 2.195381671190261841e-01 1.531870365142822266e-01 -2.338168323040008545e-01 9.710410982370376587e-02 2.981210052967071533e-01 7.681530714035034180e-02 3.035733103752136230e-01 1.204046607017517090e-01 1.380598396062850952e-01 2.065484225749969482e-02 1.798257678747177124e-01
9.584838151931762695e-02 -1.577600836753845215e-02 6.173371523618698120e-02 -1.995486468076705933e-01 -3.163574934005737305e-01 2.000864967703819275e-02 -2.874571681022644043e-01 -1.788326650857925415e-01 3.097744882106781006e-01 -5.761596933007240295e-02 -1.244729533791542053e-01 1.241715624928474426e-01 1.772985160350799561e-01 1.251833885908126831e-01 -3.415361512452363968e-03 2.596338093280792236e-02 -2.449543401598930359e-02 -2.854990363121032715e-01 4.239993542432785034e-02 -5.435989797115325928e-02 1.206583678722381592e-01 3.307049572467803955e-01 9.609822183847427368e-02 -2.334737926721572876e-01 1.245534494519233704e-01 2.004435472190380096e-02 -9.298432618379592896e-02 2.647745311260223389e-01 -8.851733803749084473e-02 3.951996862888336182e-01 4.671028256416320801e-02 1.358549743890762329e-01
-5.372649175114929676e-04 -1.660532690584659576e-02 -1.968755871057510376e-01 -3.155241906642913818e-01 -2.415356189012527466e-01 2.505109012126922607e-01 -2.966108620166778564e-01 2.330909110605716705e-02 8.861023187637329102e-02 3.518971428275108337e-02 1.598831266164779663e-01 -9.526719152927398682e-02 8.078930526971817017e-02 1.283258050680160522e-01 -7.641051709651947021e-02 2.299100011587142944e-01 1.657204926013946533e-01 -3.742747008800506592e-01 3.891563415527343750e-01 6.795056164264678955e-03 -1.484166085720062256e-02 6.929892301559448242e-02 6.325578689575195312e-02 -2.685780525207519531e-01 1.803153008222579956e-02 9.597820788621902466e-02 1.708641350269317627e-01 1.002392843365669250e-01 -2.400971204042434692e-02 1.872637569904327393e-01 1.419935971498489380e-01 1.469496190547943115e-01
-1.061687171459197998e-01 1.106444522738456726e-01 1.065467745065689087e-01 -1.518316566944122314e-01 -6.564989686012268066e-02 -7.746098190546035767e-02 -8.727195113897323608e-02 9.352580457925796509e-02 -6.370344012975692749e-02 3.789826482534408569e-02 1.778912544250488281e-01 1.317366063594818115e-01 1.498585641384124756e-01 -1.156180799007415771e-01 -2.029409110546112061e-01 -2.222758084535598755e-01 -1.937578469514846802e-01 -1.288769096136093140e-01 4.134687483310699463e-01 -2.028389722108840942e-01 -5.763337016105651855e-02 8.997865021228790283e-02 1.388080120086669922e-01 5.619712546467781067e-02 4.686869084835052490e-01 1.990232169628143311e-01 -1.452747434377670288e-01 -6.900940090417861938e-02 -1.265632957220077515e-01 7.928238809108734131e-02 -1.298787444829940796e-01 3.317897617816925049e-01
-2.378398180007934570e-01 -1.745243370532989502e-01 -1.351836472749710083e-01 -1.383013129234313965e-01 4.141046106815338135e-02 9.969239681959152222e-02 -1.445361673831939697e-01 -3.445591926574707031e-01 -5.779865756630897522e-02 -2.537252381443977356e-02 4.091849029064178467e-01 4.099457263946533203e-01 2.095491737127304077e-01 3.137311637401580811e-01 5.523946136236190796e-02 -5.296553298830986023e-02 4.500187467783689499e-03 5.156605690717697144e-02 8.092595636844635010e-02 -4.527854174375534058e-02 2.424208447337150574e-02 1.764757186174392700e-01 -5.378999933600425720e-02 -3.175096586346626282e-02 9.438208490610122681e-02 2.117401361465454102e-01 1.219479292631149292e-01 -2.562510073184967041e-01 1.572734564542770386e-01 1.170057207345962524e-01 7.486654818058013916e-02 1.068649515509605408e-01
4.002217575907707214e-02 -9.126649796962738037e-02 -6.510924547910690308e-02 -3.440282344818115234e-01 -1.857192814350128174e-01 -9.473053365945816040e-02 -1.778363585472106934e-01 -4.294467270374298096e-01 6.437017023563385010e-02 -9.029800444841384888e-02 1.121545359492301941e-01 2.612131237983703613e-01 -7.813515514135360718e-02 6.239940598607063293e-02 6.279229372739791870e-02 1.817878633737564087e-01 1.925486177206039429e-01 -1.810593008995056152e-01 -3.070032782852649689e-02 -8.454084396362304688e-02 6.842691451311111450e-02 -9.836351498961448669e-03 -1.018311753869056702e-01 -1.859328746795654297e-01 2.911469936370849609e-01 2.661793529987335205e-01 -1.230459734797477722e-01 -5.191366374492645264e-02 7.133118063211441040e-02 3.412433266639709473e-01 -1.115153357386589050e-01 1.810262203216552734e-01
1.138177588582038879e-01 -3.904510736465454102e-01 -2.770371735095977783e-01 4.294492304325103760e-02 -2.411933615803718567e-02 6.913270801305770874e-02 -8.182192593812942505e-02 -7.013272494077682495e-02 -1.232597753405570984e-01 2.484100461006164551e-01 -1.715302318334579468e-01 1.033553108572959900e-01 -1.897592470049858093e-02 -8.300895243883132935e-02 1.081982627511024475e-02 -3.854366950690746307e-03 1.058048978447914124e-01 -1.720961332321166992e-01 3.459769189357757568e-01 3.933870792388916016e-02 1.223628073930740356e-01 3.064361512660980225e-01 2.564013376832008362e-02 6.025018170475959778e-02 1.678894907236099243e-01 1.749379038810729980e-01 -3.547912538051605225e-01 7.382779568433761597e-02 2.457196265459060669e-01 -4.700278118252754211e-02 1.813632100820541382e-01 2.319849282503128052e-01
-3.642987608909606934e-01 2.236439660191535950e-02 -3.726828396320343018e-01 -1.854811310768127441e-01 -6.810529530048370361e-02 1.007889509201049805e-01 2.337577566504478455e-02 2.360163815319538116e-02 -1.964506357908248901e-01 4.443929344415664673e-02 -8.350390009582042694e-03 3.347600400447845459e-01 -7.866169512271881104e-02 3.772384300827980042e-02 5.413354933261871338e-02 -1.545447111129760742e-01 8.631452918052673340e-02 -2.488646842539310455e-02 3.324913978576660156e-01 6.389814615249633789e-02 7.699427008628845215e-02 5.183446034789085388e-02 -2.768530324101448059e-02 -2.055530808866024017e-02 2.326074093580245972e-01 2.849954962730407715e-01 -1.449357420206069946e-01 4.176854714751243591e-02 3.248695284128189087e-02 3.219550251960754395e-01 3.026514649391174316e-01 5.973805114626884460e-02
-1.710264384746551514e-01 4.467507824301719666e-02 -1.741902530193328857e-01 -4.937387630343437195e-02 -1.805454641580581665e-01 -9.784620255231857300e-02 -1.653037667274475098e-01 8.025009930133819580e-02 1.493695378303527832e-01 1.072201207280158997e-01 3.061634898185729980e-01 3.488411009311676025e-01 -9.055069833993911743e-02 2.216381430625915527e-01 -2.720503211021423340e-01 -1.348583698272705078e-01 4.742825925350189209e-01 -7.070320844650268555e-02 8.510580658912658691e-02 -5.815914645791053772e-02 6.346940249204635620e-02 1.451014429330825806e-01 3.505221381783485413e-02 5.106124654412269592e-02 -1.056979000568389893e-01 2.156525850296020508e-01 -2.585505545139312744e-01 8.669555932283401489e-02 -1.903267055749893188e-01 1.460852026939392090e-01 3.202511370182037354e-02 3.410215675830841064e-02
1.813005059957504272e-01 -6.754105538129806519e-02 3.775947540998458862e-02 -1.526687890291213989e-01 -1.957407742738723755e-01 1.949112564325332642e-01 1.148068234324455261e-01 -1.508807297796010971e-02 -2.232562154531478882e-01 2.689940929412841797e-01 -4.918025061488151550e-02 4.318425059318542480e-01 3.293307125568389893e-01 -2.114359885454177856e-01 -3.026575148105621338e-01 -3.109991736710071564e-02 1.527291238307952881e-01 -3.387320414185523987e-02 2.032511979341506958e-01 1.007659448077902198e-04 2.649187482893466949e-02 1.941590905189514160e-01 -1.173906475305557251e-01 -7.298351824283599854e-02 2.806962728500366211e-01 2.654900252819061279e-01 -4.091081768274307251e-02 -2.658165991306304932e-02 7.089407742023468018e-02 9.011009335517883301e-02 -3.290542960166931152e-02 4.588682949542999268e-02
-1.059352234005928040e-01 -3.070617318153381348e-01 -3.471388816833496094e-01 -2.644691765308380127e-01 -3.527803719043731689e-01 5.224361270666122437e-02 3.042648173868656158e-02 -8.668474853038787842e-02 7.932636141777038574e-02 5.055329576134681702e-02 1.501407921314239502e-01 1.972367018461227417e-01 1.295692771673202515e-01 -1.573922485113143921e-01 -6.161020696163177490e-02 3.988558053970336914e-02 1.430157124996185303e-01 -1.645875126123428345e-01 2.512376606464385986e-01 7.295864075422286987e-02 4.652011021971702576e-02 3.138231337070465088e-01 2.701247036457061768e-01 -9.952330589294433594e-02 -1.132522001862525940e-01 -2.119518257677555084e-02 -1.543114334344863892e-01 -2.042815685272216797e-01 2.236777693033218384e-01 1.229309756308794022e-02 1.505110561847686768e-01 4.016570281237363815e-03
-2.942420542240142822e-01 3.747487068176269531e-02 -6.252107024192810059e-02 -6.980760488659143448e-03 9.987340867519378662e-02 -8.695127815008163452e-02 -1.812033802270889282e-01 -6.827863305807113647e-02 1.740990430116653442e-01 1.066235825419425964e-01 2.073875218629837036e-01 3.522575795650482178e-01 7.937504351139068604e-02 -3.477578237652778625e-02 -5.696984380483627319e-02 1.296378904953598976e-03 3.129177689552307129e-01 -1.571359336376190186e-01 2.200157791376113892e-01 1.772696673870086670e-01 -3.180662170052528381e-02 3.318319618701934814e-01 -7.151822000741958618e-02 2.073283791542053223e-01 -1.288141757249832153e-01 2.178959548473358154e-01 -2.833609879016876221e-01 -1.702845841646194458e-01 1.411449313163757324e-01 -1.441746018826961517e-02 2.741300165653228760e-01 5.650584027171134949e-02
-7.033576816320419312e-02 -1.235885843634605408e-01 -8.836661279201507568e-02 -1.855566799640655518e-01 1.389720104634761810e-02 3.260846734046936035e-01 -9.736566245555877686e-02 -2.518226802349090576e-01 6.166221201419830322e-02 -1.709625124931335449e-01 2.566631138324737549e-02 4.822139739990234375e-01 5.644725635647773743e-02 2.700750529766082764e-02 -2.373724281787872314e-01 1.762230992317199707e-01 2.256543189287185669e-01 -2.705437242984771729e-01 1.464030593633651733e-01 5.980989709496498108e-02 -7.009149342775344849e-02 1.855876445770263672e-01 -6.601691711694002151e-03 -1.570969820022583008e-01 3.147624135017395020e-01 9.627817571163177490e-02 9.020837396383285522e-02 2.401231676340103149e-01 1.041074320673942566e-01 4.085182398557662964e-02 -2.218901738524436951e-02 1.548410858958959579e-02
-1.405942160636186600e-02 3.994669020175933838e-02 -1.791879385709762573e-01 -3.578572869300842285e-01 7.482761889696121216e-02 -9.836442023515701294e-02 -8.169355243444442749e-02 -1.923037320375442505e-01 4.572090506553649902e-02 -1.337179243564605713e-01 2.622609492391347885e-03 -4.492578655481338501e-02 -3.361795097589492798e-02 -5.418110266327857971e-02 -2.246234714984893799e-01 -1.981891393661499023e-01 3.026211559772491455e-01 1.991778165102005005e-01 4.062463939189910889e-01 1.052271872758865356e-01 -2.077746242284774780e-01 3.621622025966644287e-01 1.791380196809768677e-01 1.104202717542648315e-01 1.143919676542282104e-01 -5.141510441899299622e-02 9.894185513257980347e-02 1.412975937128067017e-01 2.594652213156223297e-02 1.692662835121154785e-01 -1.466701626777648926e-01 2.025235891342163086e-01
-1.664287447929382324e-01 -1.334159821271896362e-01 -8.356613665819168091e-02 -4.167093932628631592e-01 -1.576251536607742310e-01 -2.512087523937225342e-01 7.111445814371109009e-02 1.128989905118942261e-01 1.743668168783187866e-01 3.690671622753143311e-01 2.155646979808807373e-01 -8.707642555236816406e-02 4.690340906381607056e-02 -1.051043421030044556e-01 -3.933041170239448547e-02 2.553804814815521240e-01 2.134506106376647949e-01 2.002854458987712860e-02 2.001397162675857544e-01 -2.177664637565612793e-02 1.779487729072570801e-01 2.304377108812332153e-01 -4.913011193275451660e-02 -8.734606951475143433e-02 5.345268920063972473e-02 1.048406735062599182e-01 -1.691133081912994385e-01 -9.763723611831665039e-02 1.212674602866172791e-01 1.492557674646377563e-01 3.400074318051338196e-02 3.098644614219665527e-01
-8.344839513301849365e-02 -1.103596910834312439e-01 2.309630066156387329e-02 4.457524046301841736e-02 -2.020561993122100830e-01 -7.016351819038391113e-02 -7.609686255455017090e-02 -1.267403084784746170e-02 -7.590245455503463745e-03 -3.513409793376922607e-01 1.379257440567016602e-01 7.525091618299484253e-02 9.040963836014270782e-03 3.107102215290069580e-01 -8.757048845291137695e-02 -2.387311458587646484e-01 1.066629290580749512e-01 -1.094360724091529846e-01 5.178060010075569153e-02 -1.296097040176391602e-01 1.835507452487945557e-01 3.709090501070022583e-02 -4.194290190935134888e-02 -3.694558143615722656e-01 1.592535376548767090e-01 3.117464482784271240e-01 -1.727750003337860107e-01 7.368431240320205688e-02 5.993117392063140869e-02 3.351702094078063965e-01 -3.099203296005725861e-02 3.553752303123474121e-01
-1.402212381362915039e-01 -2.142150402069091797e-01 -1.181779578328132629e-01 -7.591792941093444824e-02 1.758599653840065002e-02 -1.071029528975486755e-02 -1.004747152328491211e-01 8.958031982183456421e-02 -1.085228398442268372e-01 6.918820738792419434e-02 -2.110657989978790283e-01 3.388451784849166870e-02 -1.625031828880310059e-01 5.890612676739692688e-02 1.017261892557144165e-01 -1.375033855438232422e-01 1.359974145889282227e-01 -1.679793000221252441e-02 4.532847702503204346e-01 1.092718467116355896e-01 4.062507748603820801e-01 1.885249316692352295e-01 1.608654297888278961e-02 -2.568764090538024902e-01 1.859069317579269409e-01 3.028548061847686768e-01 1.132899429649114609e-02 -1.451453287154436111e-02 1.513911485671997070e-01 3.287879228591918945e-01 1.108309850096702576e-01 4.297008365392684937e-02
5.644292011857032776e-02 -1.008153483271598816e-01 2.354174554347991943e-01 -1.719897985458374023e-01 6.120131909847259521e-02 5.750258266925811768e-02 -2.046476453542709351e-01 7.011721283197402954e-02 3.343915566802024841e-02 -4.525949433445930481e-02 1.706771850585937500e-01 2.123314142227172852e-01 1.945012807846069336e-01 -2.727873623371124268e-01 7.397075742483139038e-02 -2.025778591632843018e-01 1.392138153314590454e-01 -8.388508111238479614e-02 1.631188839673995972e-01 3.235172480344772339e-02 -9.841272234916687012e-02 2.183832973241806030e-01 2.541184984147548676e-02 -3.813164830207824707e-01 1.231516376137733459e-01 2.950440645217895508e-01 2.424969375133514404e-01 8.100988715887069702e-02 7.827875018119812012e-02 2.943022251129150391e-01 -2.156608104705810547e-01 2.175611853599548340e-01
-1.149228364229202271e-01 2.220096737146377563e-01 1.036914139986038208e-01 -1.409404724836349487e-01 -9.696368873119354248e-02 -2.003204822540283203e-01 2.375944517552852631e-02 -3.336415886878967285e-01 6.530097872018814087e-02 -5.288758501410484314e-02 -7.380947470664978027e-02 4.432304576039314270e-02 2.606790363788604736e-01 3.996262252330780029e-01 2.541591413319110870e-02 -1.850281059741973877e-01 2.874593734741210938e-01 1.112688705325126648e-01 3.073776364326477051e-01 9.052848815917968750e-02 -8.045739494264125824e-03 1.487977802753448486e-01 -2.498516999185085297e-02 -1.690054237842559814e-01 3.313421308994293213e-01 -5.636793561279773712e-03 -1.241987049579620361e-01 -1.270983219146728516e-01 -1.567016839981079102e-01 -6.599224358797073364e-02 4.551624879240989685e-02 2.168032228946685791e-01
5.507054924964904785e-02 3.808655962347984314e-02 -1.001285091042518616e-01 -2.508380115032196045e-01 -1.094889864325523376e-01 -1.658161729574203491e-01 -7.987079769372940063e-02 8.959022909402847290e-02 -2.028958201408386230e-01 1.485620737075805664e-01 4.058200120925903320e-02 3.042817413806915283e-01 -4.939146712422370911e-02 -1.042840555310249329e-01 1.370054930448532104e-01 -2.879408299922943115e-01 6.693561375141143799e-02 -1.533594578504562378e-01 4.270165264606475830e-01 9.022734314203262329e-02 1.719498187303543091e-01 3.034503459930419922e-01 -1.430400013923645020e-01 -7.691776752471923828e-02 -1.731598973274230957e-01 2.187359929084777832e-01 1.245115548372268677e-01 3.301678970456123352e-02 -5.753020569682121277e-02 3.437685966491699219e-01 1.016086861491203308e-01 5.892874300479888916e-02
-7.609222084283828735e-02 -1.700128018856048584e-01 -1.953023970127105713e-01 -1.166899800300598145e-01 -2.080431282520294189e-01 -1.695278286933898926e-01 5.608168989419937134e-02 7.303991168737411499e-02 -8.443921059370040894e-02 -1.461199522018432617e-01 1.643044650554656982e-01 -1.746550500392913818e-01 2.011068463325500488e-01 8.296282589435577393e-02 -2.256467752158641815e-02 -1.146596670150756836e-01 1.645434349775314331e-01 -3.532414138317108154e-02 6.522392481565475464e-02 2.503194212913513184e-01 -1.651630997657775879e-01 3.574709892272949219e-01 1.685040444135665894e-01 -3.878726959228515625e-01 1.118492633104324341e-01 3.309149742126464844e-01 -7.126575708389282227e-02 -8.259533345699310303e-02 -4.663335159420967102e-02 4.751085489988327026e-02 -1.217521727085113525e-01 3.221327662467956543e-01
-2.325237542390823364e-01 -7.897201925516128540e-02 1.260746717453002930e-01 -2.582016289234161377e-01 -5.098434165120124817e-02 -1.244982928037643433e-01 -1.662625521421432495e-01 -1.158202886581420898e-01 -2.052290886640548706e-01 -7.384066935628652573e-03 2.601314485073089600e-01 1.730220615863800049e-01 -2.889344096183776855e-01 -1.800902746617794037e-02 -3.180600702762603760e-01 -1.197182014584541321e-01 1.913736201822757721e-02 -3.918711468577384949e-02 2.840274870395660400e-01 -1.138745695352554321e-01 9.135987609624862671e-02 5.962153524160385132e-02 1.262079030275344849e-01 2.529475986957550049e-01 9.948399662971496582e-02 2.134594023227691650e-01 -5.427320953458547592e-03 9.068612009286880493e-02 2.614634335041046143e-01 2.501378059387207031e-01 1.326379179954528809e-01 2.435207813978195190e-01
3.209437057375907898e-02 1.489301919937133789e-01 1.177404746413230896e-01 -7.586907595396041870e-02 -1.037186160683631897e-01 3.911888599395751953e-02 -1.002500057220458984e-01 -1.170451119542121887e-01 4.203169420361518860e-02 -1.705512255430221558e-01 3.687763214111328125e-01 3.727115690708160400e-01 5.819321796298027039e-02 4.795952886343002319e-02 -1.811001449823379517e-01 -2.396970391273498535e-01 1.454012989997863770e-01 4.806270450353622437e-02 1.311573833227157593e-01 -1.439785063266754150e-01 7.578954100608825684e-02 4.935723543167114258e-02 3.349123001098632812e-01 -2.670952379703521729e-01 8.020413666963577271e-02 6.486981362104415894e-02 -1.104985326528549194e-01 -2.367885261774063110e-01 2.067531198263168335e-01 1.326543390750885010e-01 -1.632805615663528442e-01 3.169170320034027100e-01
-9.141714125871658325e-02 -2.829537391662597656e-01 -2.606420516967773438e-01 -8.989738672971725464e-02 4.007253795862197876e-02 -3.024574220180511475e-01 -3.778532892465591431e-02 -5.482057482004165649e-02 -2.487199902534484863e-01 1.925583332777023315e-01 -1.711782664060592651e-01 1.532385647296905518e-01 -1.408394128084182739e-01 -3.688523173332214355e-02 -4.816171526908874512e-02 -8.529348671436309814e-02 1.598374694585800171e-01 2.675502002239227295e-02 3.213237822055816650e-01 6.819666922092437744e-02 3.262232244014739990e-01 1.838998645544052124e-01 -2.813539467751979828e-02 -1.789445132017135620e-01 6.753486394882202148e-02 2.021833956241607666e-01 -4.713560268282890320e-02 -2.597924135625362396e-02 2.872543931007385254e-01 3.331948220729827881e-01 4.938681051135063171e-02 6.327686458826065063e-02
7.696757465600967407e-02 -2.414988130331039429e-01 -1.884374469518661499e-01 -3.725277632474899292e-02 -2.635010704398155212e-02 1.161273662000894547e-02 -1.362075060606002808e-01 5.746506154537200928e-02 3.816950917243957520e-01 -2.518100142478942871e-01 2.249883562326431274e-01 3.910947442054748535e-01 -6.974409334361553192e-03 -5.005905032157897949e-02 -5.871617048978805542e-02 5.083153769373893738e-02 -2.391172572970390320e-02 3.620338067412376404e-02 3.535303175449371338e-01 -1.742520034313201904e-01 4.727333411574363708e-02 6.915377080440521240e-02 7.067468762397766113e-02 -3.736733198165893555e-01 -1.074324995279312134e-01 2.541921436786651611e-01 -6.089072208851575851e-03 -6.982283294200897217e-02 -3.911858052015304565e-02 -3.112143464386463165e-02 7.519189268350601196e-02 2.383693903684616089e-01
-3.868918865919113159e-02 -2.002088278532028198e-01 -1.087478548288345337e-01 1.382713112980127335e-02 -1.013453602790832520e-01 -6.378189194947481155e-03 1.737900823354721069e-01 -2.895849570631980896e-02 1.658091545104980469e-01 -4.255209118127822876e-02 1.655114144086837769e-01 -7.077790051698684692e-02 -8.877408504486083984e-02 1.752560883760452271e-01 -2.233463078737258911e-01 -2.464477419853210449e-01 3.239732086658477783e-01 -1.643845140933990479e-01 -5.472893267869949341e-02 1.102857477962970734e-02 7.818534225225448608e-02 6.076769158244132996e-02 1.901301741600036621e-01 -3.586381077766418457e-01 3.469717800617218018e-01 2.155308425426483154e-01 -6.522265076637268066e-02 1.753799617290496826e-01 1.380597949028015137e-01 3.482373654842376709e-01 -6.800283491611480713e-02 1.940182745456695557e-01
-6.149512901902198792e-02 -2.751509845256805420e-01 1.395699218846857548e-03 -1.591691821813583374e-01 1.652371585369110107e-01 1.449261903762817383e-01 -1.096954941749572754e-01 3.447245433926582336e-02 -7.836909592151641846e-02 3.087333738803863525e-01 1.954160630702972412e-01 2.997814118862152100e-02 3.074301406741142273e-02 -2.821904048323631287e-02 -7.150449603796005249e-02 -1.623240709304809570e-01 2.974469363689422607e-01 -3.112435042858123779e-01 1.757798194885253906e-01 4.357059486210346222e-03 8.753910660743713379e-02 3.396916985511779785e-01 3.261192515492439270e-02 -1.633223444223403931e-01 -6.510440260171890259e-02 1.481153815984725952e-01 2.473069913685321808e-02 -7.458028197288513184e-02 1.025279238820075989e-01 1.388569325208663940e-01 3.686372339725494385e-01 3.079031705856323242e-01
-1.060689762234687805e-01 -7.444725185632705688e-02 5.133925005793571472e-02 -1.203454658389091492e-01 -2.058136276900768280e-02 1.169260740280151367e-01 2.601348459720611572e-01 1.230945661664009094e-01 2.931857109069824219e-01 1.792480945587158203e-01 1.903395652770996094e-01 3.789936900138854980e-01 6.414800882339477539e-02 9.563084691762924194e-02 -1.467202305793762207e-01 -1.165044307708740234e-01 2.887233793735504150e-01 -3.136146068572998047e-02 3.520244956016540527e-01 3.064193576574325562e-02 2.656015753746032715e-01 6.668788846582174301e-03 -3.417080268263816833e-02 -1.577261090278625488e-01 2.290778011083602905e-01 -1.285178121179342270e-02 -1.309911608695983887e-01 4.656018316745758057e-02 -2.695434987545013428e-01 2.307507842779159546e-01 1.351621896028518677e-01 2.969007007777690887e-02
-1.863143444061279297e-01 -1.151728779077529907e-01 -4.235387220978736877e-02 -9.843789786100387573e-02 -5.858675017952919006e-02 6.078213080763816833e-02 1.047377660870552063e-01 1.140703111886978149e-01 3.453512191772460938e-01 2.490196526050567627e-01 1.315628588199615479e-01 4.012089669704437256e-01 2.199254482984542847e-01 1.081312075257301331e-01 -2.435406595468521118e-01 -1.982997953891754150e-01 -4.301273450255393982e-02 -1.488267630338668823e-02 4.038692414760589600e-01 -3.206101804971694946e-02 4.619253333657979965e-03 -7.554389536380767822e-02 -4.611426591873168945e-02 -2.557040452957153320e-01 1.960656344890594482e-01 2.270078808069229126e-01 -6.106708198785781860e-02 7.524441462010145187e-03 -3.512552753090858459e-02 -1.742767393589019775e-01 5.399378016591072083e-03 1.622796654701232910e-01
1.432756334543228149e-01 1.191315650939941406e-01 -6.512261927127838135e-02 -2.088922262191772461e-01 3.112187385559082031e-01 -2.669105827808380127e-01 1.987104713916778564e-01 2.151256427168846130e-03 1.932991668581962585e-02 -2.328024953603744507e-01 2.990798093378543854e-02 1.536340862512588501e-01 1.392429322004318237e-01 -1.131550744175910950e-01 1.006036903709173203e-02 -7.094359397888183594e-02 3.191551864147186279e-01 9.834640473127365112e-02 2.013527788221836090e-02 1.682973653078079224e-01 -6.575233489274978638e-02 6.857433915138244629e-02 1.959524154663085938e-01 -1.478579789400100708e-01 1.040018051862716675e-01 2.689878642559051514e-01 -1.353715211153030396e-01 -6.060580164194107056e-02 1.061604395508766174e-01 1.603863090276718140e-01 1.821211427450180054e-01 4.566627144813537598e-01
-1.399758607149124146e-01 9.287950396537780762e-02 1.545499861240386963e-01 3.190372511744499207e-02 -1.082289144396781921e-01 -2.915291860699653625e-02 3.757080808281898499e-02 -7.523047924041748047e-02 -4.246613010764122009e-02 -2.351766824722290039e-01 1.441682130098342896e-01 6.218507513403892517e-02 2.086639851331710815e-01 5.329084768891334534e-02 4.465435817837715149e-02 -3.486957252025604248e-01 4.478819668292999268e-01 1.098412368446588516e-02 2.341990731656551361e-02 1.138723120093345642e-01 1.093061119318008423e-01 2.342028915882110596e-01 -2.706381492316722870e-02 -9.254407137632369995e-02 1.097526550292968750e-01 2.163948267698287964e-01 -9.062366932630538940e-02 2.184392958879470825e-01 8.094059675931930542e-02 1.987452805042266846e-01 7.678697258234024048e-02 4.673733115196228027e-01
-4.710028320550918579e-02 3.347619995474815369e-02 -4.334531724452972412e-02 -2.026124000549316406e-01 -1.871659755706787109e-01 -3.429851531982421875e-01 4.915323853492736816e-02 -2.167367786169052124e-01 1.660652458667755127e-01 -1.905670762062072754e-01 -5.310516059398651123e-02 2.321533262729644775e-01 1.333076786249876022e-02 -1.087759956717491150e-01 1.535060852766036987e-01 1.157015934586524963e-01 4.006758034229278564e-01 -1.724679619073867798e-01 -9.857080876827239990e-02 3.840130195021629333e-02 1.542417854070663452e-01 2.570692598819732666e-01 3.839280456304550171e-02 -2.145935744047164917e-01 2.628909349441528320e-01 1.909540593624114990e-01 7.597800344228744507e-02 1.143380254507064819e-01 1.016410253942012787e-02 3.471494466066360474e-02 -8.556536398828029633e-03 3.426668941974639893e-01
-1.443470735102891922e-02 -1.936528384685516357e-01 7.878091186285018921e-02 -1.007066965103149414e-01 -8.835223317146301270e-02 -2.427769824862480164e-02 8.000615239143371582e-02 -6.436061114072799683e-02 -2.109620422124862671e-01 1.757897585630416870e-01 2.470269501209259033e-01 2.324073612689971924e-01 -8.512945473194122314e-02 7.852394133806228638e-02 -2.845577895641326904e-01 4.719154909253120422e-02 -1.952719092369079590e-01 9.012892097234725952e-02 4.213543534278869629e-01 -4.338134452700614929e-02 1.810390353202819824e-01 1.597277075052261353e-01 1.065710857510566711e-01 -1.440055519342422485e-01 1.699483543634414673e-01 8.337649703025817871e-02 -3.464626967906951904e-01 -4.463675618171691895e-02 -2.823272533714771271e-02 3.472574353218078613e-01 2.051699012517929077e-01 -5.046000331640243530e-02
-2.640614211559295654e-01 -3.651360571384429932e-01 -9.068413078784942627e-02 -2.463571578264236450e-01 -3.082184679806232452e-02 -1.798538863658905029e-02 -1.371738016605377197e-01 -3.951200470328330994e-02 5.803473666310310364e-02 2.040233463048934937e-01 5.115387961268424988e-02 9.168872237205505371e-02 -2.968697808682918549e-02 -4.961545579135417938e-03 -1.203370317816734314e-01 -1.019365862011909485e-01 -2.038015238940715790e-02 -1.414471715688705444e-01 3.031907081604003906e-01 -2.305037230253219604e-01 -8.660018444061279297e-02 1.031413376331329346e-01 2.278349995613098145e-01 -4.838865995407104492e-02 -6.656758487224578857e-02 3.420000374317169189e-01 -1.963341683149337769e-01 -1.137747764587402344e-01 2.949381470680236816e-01 2.308077365159988403e-02 3.027513325214385986e-01 1.861486881971359253e-01
-1.935881078243255615e-01 -8.310386538505554199e-02 5.305455625057220459e-02 -2.554807066917419434e-01 -2.075904160737991333e-01 1.353460103273391724e-01 1.208727806806564331e-01 -4.084617644548416138e-02 2.838013507425785065e-02 7.172199338674545288e-02 1.904035061597824097e-01 9.252559393644332886e-02 -1.256367843598127365e-02 7.525388896465301514e-02 -2.391987293958663940e-01 -2.169520109891891479e-01 2.361361384391784668e-01 -3.110336884856224060e-02 -1.080610528588294983e-01 -9.953655302524566650e-02 5.854904651641845703e-02 -6.832457147538661957e-04 2.140985578298568726e-01 -2.400292009115219116e-01 3.758580088615417480e-01 1.232141703367233276e-01 -7.063963264226913452e-02 1.865665465593338013e-01 2.048329412937164307e-01 3.073415458202362061e-01 -2.095952630043029785e-01 2.952718734741210938e-01
-1.008779853582382202e-01 -1.714097559452056885e-01 3.509350717067718506e-01 -2.004114985466003418e-01 -2.944068983197212219e-02 -1.449155807495117188e-01 -1.126665025949478149e-01 -4.905457794666290283e-02 -8.232507854700088501e-02 2.177427411079406738e-01 8.664491027593612671e-02 8.256983011960983276e-02 -2.054526656866073608e-01 -5.411348864436149597e-02 -2.797332406044006348e-01 -1.228050440549850464e-01 -4.893816541880369186e-03 -3.456583479419350624e-03 1.769198477268218994e-01 9.886132925748825073e-02 2.464813590049743652e-01 2.758608758449554443e-01 2.302528917789459229e-01 -2.477194964885711670e-01 4.053382202982902527e-02 7.022946327924728394e-02 3.741792589426040649e-02 -1.134615987539291382e-01 1.467315703630447388e-01 3.267488777637481689e-01 6.699015200138092041e-02 3.274054229259490967e-01
6.203992757946252823e-03 -1.850368380546569824e-01 1.089851632714271545e-01 -1.386272609233856201e-01 1.083316430449485779e-01 -1.736943125724792480e-01 -6.855141371488571167e-02 2.544605545699596405e-02 -1.440932452678680420e-01 3.353528678417205811e-01 2.568477690219879150e-01 1.202599257230758667e-01 -2.606432698667049408e-02 1.319077163934707642e-01 -1.712798327207565308e-01 -1.874633133411407471e-01 1.124346256256103516e-01 -2.396892905235290527e-01 4.265522062778472900e-01 1.895365715026855469e-01 4.134216904640197754e-02 1.577081680297851562e-01 1.097218692302703857e-01 -1.688471585512161255e-01 -4.827365651726722717e-02 2.580097019672393799e-01 -1.168328970670700073e-01 -4.842713102698326111e-02 2.827186882495880127e-01 8.469001948833465576e-02 1.668407917022705078e-01 1.903534084558486938e-01
-6.353557854890823364e-02 -1.840047836303710938e-01 -2.787011861801147461e-02 -4.570704698562622070e-01 -1.638676226139068604e-01 -8.990214206278324127e-03 2.200182080268859863e-01 -7.487843744456768036e-03 2.515028417110443115e-02 -1.470098346471786499e-01 4.104666411876678467e-01 1.934307813644409180e-01 2.484989352524280548e-02 -1.874081641435623169e-01 -1.822471469640731812e-01 -7.144085317850112915e-02 -1.106032952666282654e-01 -2.155221998691558838e-01 2.472144812345504761e-01 -1.622984930872917175e-02 -6.138513237237930298e-02 6.628447026014328003e-02 1.266330778598785400e-01 -7.035569846630096436e-02 3.917315974831581116e-02 -2.680157311260700226e-02 -2.587923966348171234e-02 -1.037156656384468079e-01 -1.403495669364929199e-03 3.031809031963348389e-01 -2.333752065896987915e-01 2.560169398784637451e-01
2.529270760715007782e-02 -1.548129469156265259e-01 1.471052020788192749e-01 -1.432542204856872559e-01 -7.062043249607086182e-02 -1.565037481486797333e-02 -1.335986256599426270e-01 -6.327448785305023193e-02 1.135827973484992981e-01 -3.808356076478958130e-02 -7.039444986730813980e-03 5.860754102468490601e-02 1.222646795213222504e-03 -4.261879995465278625e-02 -2.282219827175140381e-01 -1.751538664102554321e-01 2.100404538214206696e-02 -1.405598074197769165e-01 6.837756186723709106e-02 -4.042433798313140869e-01 2.447461150586605072e-02 3.916547000408172607e-01 5.863016936928033829e-03 4.884248226881027222e-02 4.018774628639221191e-01 3.919286429882049561e-01 3.945739939808845520e-02 5.547614023089408875e-02 3.238831460475921631e-01 1.577895134687423706e-01 -9.684993326663970947e-02 1.023499201983213425e-02
2.824204042553901672e-02 1.536212768405675888e-02 6.507101655006408691e-02 -1.808106005191802979e-01 -1.480285376310348511e-01 1.802644729614257812e-01 1.086458191275596619e-01 -4.286571145057678223e-01 4.361142963171005249e-02 2.064427882432937622e-01 -2.181234806776046753e-01 3.617626428604125977e-02 3.702763020992279053e-01 4.051675647497177124e-02 -1.521917730569839478e-01 -1.937608569860458374e-01 2.158610969781875610e-01 8.555344492197036743e-02 7.224363833665847778e-02 -5.672573670744895935e-02 6.438690423965454102e-02 1.499415040016174316e-01 -7.140904664993286133e-03 -4.083678424358367920e-01 1.103865280747413635e-01 3.645924106240272522e-02 -1.387961059808731079e-01 1.769176423549652100e-01 8.209525048732757568e-02 1.585476994514465332e-01 -2.110085040330886841e-01 1.514798104763031006e-01
-7.792790234088897705e-02 -1.024679765105247498e-01 1.284756064414978027e-01 -3.716838359832763672e-01 1.390192210674285889e-01 -1.766617000102996826e-01 -1.851581633090972900e-01 4.808739759027957916e-03 -2.505390048027038574e-01 2.958365716040134430e-02 1.366251260042190552e-01 -2.361888252198696136e-02 1.193200424313545227e-01 2.983434870839118958e-02 -2.192386537790298462e-01 -1.029400601983070374e-01 2.168009728193283081e-01 -5.251158401370048523e-02 7.932847738265991211e-02 -1.406789571046829224e-01 3.983017504215240479e-01 3.280769884586334229e-01 1.688622087240219116e-01 -1.465102285146713257e-01 -2.508823573589324951e-02 5.454504862427711487e-02 -1.270044296979904175e-01 -9.869648516178131104e-02 3.368939757347106934e-01 -1.829859986901283264e-02 -5.962896719574928284e-02 2.197856605052947998e-01
4.519068822264671326e-02 -9.786478430032730103e-02 -2.550813951529562473e-04 -3.606368601322174072e-01 -1.404974907636642456e-01 -1.576045900583267212e-02 1.030076146125793457e-01 1.082009077072143555e-01 -3.258513286709785461e-02 -8.384711295366287231e-02 7.154805958271026611e-02 4.632769897580146790e-02 2.832989692687988281e-01 -2.399210929870605469e-01 -2.786046862602233887e-01 -2.568529844284057617e-01 -7.933896780014038086e-02 -1.469088643789291382e-01 3.975490629673004150e-01 2.485443092882633209e-02 -4.106064885854721069e-02 -2.429207973182201385e-02 -8.916678279638290405e-02 -4.335145279765129089e-02 3.811834752559661865e-01 3.577162027359008789e-01 -7.736207544803619385e-02 8.725737780332565308e-02 4.074356332421302795e-02 1.024398282170295715e-01 -1.243633478879928589e-01 7.820945233106613159e-02
-5.367933586239814758e-02 -1.766712367534637451e-01 2.315655164420604706e-02 -3.096850216388702393e-01 1.656353026628494263e-01 -2.886521816253662109e-02 -2.244499474763870239e-01 2.090403139591217041e-01 -5.534763447940349579e-03 2.177338153123855591e-01 -1.032541543245315552e-01 1.686024367809295654e-01 3.817555904388427734e-01 6.136389821767807007e-02 -1.334609538316726685e-01 -6.728981435298919678e-02 -8.307648450136184692e-02 7.353017572313547134e-03 2.158076316118240356e-01 1.552229523658752441e-01 2.896091341972351074e-01 2.762621343135833740e-01 6.702048331499099731e-02 -8.025404810905456543e-02 -3.881857544183731079e-02 2.035907842218875885e-02 2.179590426385402679e-02 1.544817388057708740e-01 2.397413700819015503e-01 2.991424500942230225e-01 2.473032474517822266e-01 7.496581971645355225e-02
-1.123387068510055542e-01 -2.784509360790252686e-01 -5.890073627233505249e-02 -4.019691944122314453e-01 -1.533875763416290283e-01 -1.019872128963470459e-01 -4.555071145296096802e-02 -7.422672957181930542e-02 2.425310611724853516e-01 2.966779470443725586e-01 1.324235051870346069e-01 2.052017897367477417e-01 1.647313833236694336e-01 -1.306311339139938354e-01 -2.626173794269561768e-01 1.978552490472793579e-01 1.281854063272476196e-01 2.979287318885326385e-02 1.030160263180732727e-01 -1.421492546796798706e-02 6.748836487531661987e-02 7.488651573657989502e-02 2.593395411968231201e-01 -4.283501207828521729e-02 -1.280640661716461182e-01 2.183431982994079590e-01 -2.584584355354309082e-01 1.073993667960166931e-01 1.116692870855331421e-01 -7.983595877885818481e-02 -1.268657855689525604e-02 2.751039266586303711e-01
1.175103187561035156e-01 -2.662025019526481628e-02 -3.485857248306274414e-01 -2.107889205217361450e-01 -3.639142215251922607e-02 -5.656109005212783813e-02 -1.870126090943813324e-02 1.650700420141220093e-01 -1.100865900516510010e-01 9.201987832784652710e-02 -7.097519934177398682e-02 1.394534111022949219e-01 1.044946312904357910e-01 -3.483529761433601379e-02 -3.078381419181823730e-01 -3.478470072150230408e-02 -6.690831482410430908e-02 3.732233867049217224e-02 3.213286399841308594e-01 -1.291454676538705826e-02 1.738724410533905029e-01 1.800570935010910034e-01 -2.238336056470870972e-01 -1.155849099159240723e-01 7.243660092353820801e-02 2.481181919574737549e-01 1.413589864969253540e-01 1.629961878061294556e-01 2.229257076978683472e-01 6.774435192346572876e-02 4.559493958950042725e-01 1.526496559381484985e-01
-1.180251464247703552e-01 -3.689151704311370850e-01 8.543606847524642944e-03 -7.263921946287155151e-02 -2.454412132501602173e-01 -5.330237559974193573e-03 1.662470251321792603e-01 1.735209859907627106e-02 2.989084459841251373e-02 -2.318938225507736206e-01 3.548657894134521484e-01 4.579579532146453857e-01 1.442570835351943970e-01 2.022507935762405396e-01 1.827390305697917938e-02 -2.695771120488643646e-02 -8.098881691694259644e-02 3.290702402591705322e-02 2.638203203678131104e-01 9.975906461477279663e-02 -9.289690852165222168e-02 -4.495198652148246765e-02 1.758100278675556183e-02 -1.544458419084548950e-01 1.825175434350967407e-01 3.171073198318481445e-01 8.249201625585556030e-02 4.980321973562240601e-02 2.390348166227340698e-02 7.006473094224929810e-02 1.258955746889114380e-01 1.296932399272918701e-01
-1.742904931306838989e-01 -1.300941854715347290e-01 8.884139358997344971e-02 -2.187094390392303467e-01 -1.202640533447265625e-01 -2.912598848342895508e-01 6.245189532637596130e-02 1.005101576447486877e-01 -1.509142816066741943e-01 2.625023126602172852e-01 2.155282050371170044e-01 1.253144443035125732e-02 -3.844909742474555969e-02 -2.386729121208190918e-01 1.551696565002202988e-03 1.028750538825988770e-01 3.413040339946746826e-01 -6.818094104528427124e-02 2.270567566156387329e-01 1.813993752002716064e-01 1.670091897249221802e-01 1.367323100566864014e-01 -1.944976001977920532e-01 -2.701818645000457764e-01 -2.020153217017650604e-02 3.098254799842834473e-01 -7.809118181467056274e-02 2.165075950324535370e-02 1.697254739701747894e-02 2.243303507566452026e-01 1.543383300304412842e-01 1.895791590213775635e-01
1.985333394259214401e-03 -1.592528223991394043e-01 9.010259807109832764e-02 -9.193287789821624756e-02 4.913905635476112366e-03 -1.335864216089248657e-01 -1.456253826618194580e-01 -1.132958903908729553e-01 -5.617924407124519348e-02 2.398210391402244568e-02 -2.289392948150634766e-01 3.149741291999816895e-01 5.536527186632156372e-02 -2.008207291364669800e-01 -1.638872027397155762e-01 -2.510998547077178955e-01 2.824239730834960938e-01 7.671982795000076294e-02 3.085944652557373047e-01 3.785004839301109314e-02 3.573057353496551514e-01 4.101295396685600281e-02 -5.125635117292404175e-02 -2.913018763065338135e-01 2.157333791255950928e-01 2.360240966081619263e-01 -2.793957293033599854e-01 -1.946745812892913818e-02 4.222778975963592529e-02 6.157240271568298340e-02 1.538470834493637085e-01 -9.174080938100814819e-02
-1.429658941924571991e-02 -9.614748507738113403e-02 -1.836241595447063446e-02 2.266908530145883560e-03 5.731234326958656311e-02 -1.421465277671813965e-01 -7.819440960884094238e-02 -5.098428949713706970e-02 -1.207944527268409729e-01 4.871753603219985962e-02 -2.763153314590454102e-01 1.575534492731094360e-01 1.044084280729293823e-01 -1.799277365207672119e-01 2.541316486895084381e-02 -2.876736223697662354e-01 2.870106697082519531e-01 -5.541670694947242737e-02 2.687542736530303955e-01 5.398233234882354736e-02 3.405578434467315674e-01 2.323713153600692749e-01 1.682212203741073608e-02 -2.412710040807723999e-01 1.972844302654266357e-01 2.650062143802642822e-01 -7.263790816068649292e-02 -1.261987984180450439e-01 1.508971583098173141e-02 2.350347340106964111e-01 3.701541721820831299e-01 3.598308190703392029e-02
2.415860295295715332e-01 2.060691714286804199e-01 -2.383844554424285889e-01 6.094962731003761292e-02 -2.264086157083511353e-01 -7.431439310312271118e-02 -1.223097294569015503e-01 -3.621491193771362305e-01 1.348565220832824707e-01 -3.925337642431259155e-02 -5.939596891403198242e-02 2.535659074783325195e-01 2.678933739662170410e-01 7.057894766330718994e-02 -1.700856685638427734e-01 -2.990594208240509033e-01 2.122967988252639771e-01 1.467097643762826920e-02 2.961935102939605713e-01 -1.059100925922393799e-01 1.097629740834236145e-01 1.612334847450256348e-01 1.398079842329025269e-01 1.826687157154083252e-02 -5.329180043190717697e-03 9.404706209897994995e-02 -7.134296745061874390e-02 2.163377357646822929e-03 -3.311338648200035095e-02 -1.427711099386215210e-01 -6.933291256427764893e-02 3.326533138751983643e-01
1.686626970767974854e-01 -9.264912456274032593e-02 1.074317172169685364e-01 -3.186559188179671764e-04 -1.117668673396110535e-01 -1.669720113277435303e-01 -1.171177253127098083e-01 -1.822842061519622803e-01 1.980011612176895142e-01 7.767434418201446533e-02 2.500011771917343140e-02 9.263229370117187500e-02 2.440336048603057861e-01 6.419374048709869385e-02 1.115883216261863708e-01 4.088184982538223267e-02 -3.650245070457458496e-02 -1.974376440048217773e-01 6.049209460616111755e-02 -1.129127740859985352e-01 -3.037214651703834534e-02 1.980758160352706909e-01 1.944349408149719238e-01 -1.709123104810714722e-01 -1.344312541186809540e-02 3.127365112304687500e-01 -2.377465665340423584e-01 -5.845412984490394592e-02 3.031178116798400879e-01 3.913511335849761963e-01 2.881871163845062256e-01 2.862929999828338623e-01
-1.394320130348205566e-01 5.947460234165191650e-02 -3.823977196589112282e-03 -4.052968621253967285e-01 -6.303588300943374634e-02 -6.095644831657409668e-02 1.193050220608711243e-01 -1.522812545299530029e-01 -7.010795176029205322e-02 9.186943620443344116e-02 8.568903803825378418e-02 1.388130038976669312e-01 -2.191844731569290161e-01 -1.035397872328758240e-01 -3.976969718933105469e-01 -1.016000583767890930e-01 -2.233655005693435669e-02 4.342564567923545837e-02 2.877846062183380127e-01 -1.806124001741409302e-01 -1.286615729331970215e-01 9.514061361551284790e-02 -1.337940543889999390e-01 -1.581686586141586304e-01 3.281392157077789307e-01 1.559866219758987427e-01 -1.256859451532363892e-01 8.693346381187438965e-02 2.594650983810424805e-01 1.977345645427703857e-01 2.225856333971023560e-01 5.232445895671844482e-02
-4.506452754139900208e-02 -2.424550652503967285e-01 -2.069494575262069702e-01 -3.422957062721252441e-01 2.115340977907180786e-01 -1.441086381673812866e-01 2.649061568081378937e-02 -1.263939142227172852e-01 1.142157465219497681e-01 3.304738178849220276e-02 1.949305385351181030e-01 4.007472097873687744e-01 1.608362942934036255e-01 -4.637966305017471313e-02 -2.080361992120742798e-01 6.297148764133453369e-02 5.374412611126899719e-02 7.617497444152832031e-02 2.598941326141357422e-01 2.151127308607101440e-01 1.633615940809249878e-01 1.552688032388687134e-01 -3.223306685686111450e-02 -2.315078675746917725e-01 -4.419901221990585327e-02 1.207508072257041931e-01 -4.130497574806213379e-02 -1.701533347368240356e-01 -5.198182538151741028e-02 9.340120851993560791e-02 3.226465582847595215e-01 -1.354354023933410645e-01
-3.888387978076934814e-02 -2.848737239837646484e-01 2.244053483009338379e-01 -2.116514295339584351e-01 -4.137116670608520508e-02 -4.788963869214057922e-02 -1.014697924256324768e-02 -4.428155347704887390e-02 3.574007749557495117e-02 1.643728166818618774e-01 2.253201007843017578e-01 1.462957262992858887e-01 -1.609916985034942627e-01 -2.192053049802780151e-01 2.100846171379089355e-01 -4.006397724151611328e-01 2.196830958127975464e-01 2.623676322400569916e-02 3.013503849506378174e-01 5.687807500362396240e-02 -1.198178455233573914e-01 1.851601898670196533e-01 -1.225433647632598877e-01 -9.677935391664505005e-02 7.435036450624465942e-02 1.476957201957702637e-01 -2.173600047826766968e-01 -4.099056497216224670e-02 -5.730285495519638062e-02 2.972156405448913574e-01 2.071370482444763184e-01 1.010633409023284912e-01
-2.516560256481170654e-01 -3.033269643783569336e-01 -1.742375344038009644e-01 -3.584868907928466797e-01 -2.147566378116607666e-01 -1.291421987116336823e-02 3.170352801680564880e-02 -6.354502588510513306e-02 7.264985889196395874e-02 2.255507707595825195e-01 2.052119225263595581e-01 5.642099678516387939e-02 -1.482835784554481506e-02 -2.055313885211944580e-01 -6.786570698022842407e-02 -7.117974013090133667e-02 8.942913264036178589e-02 -1.643040925264358521e-01 2.496383637189865112e-01 3.313267976045608521e-02 1.516947746276855469e-01 2.508106827735900879e-01 3.681717216968536377e-01 -6.356978416442871094e-02 -7.804929465055465698e-02 1.672220528125762939e-01 -1.157260835170745850e-01 -9.366643428802490234e-02 2.605929076671600342e-01 -4.782733041793107986e-03 1.775340735912322998e-01 -3.589083999395370483e-02
1.974767446517944336e-02 1.661137044429779053e-01 -1.046264246106147766e-01 -1.413898766040802002e-01 -2.928017377853393555e-01 -8.810918033123016357e-02 -1.866118907928466797e-01 -4.068920016288757324e-02 1.927200704813003540e-01 1.081825643777847290e-01 9.631163626909255981e-02 -5.268837884068489075e-02 2.297190278768539429e-01 1.030826568603515625e-01 -1.457331236451864243e-02 -1.069238036870956421e-01 2.386791557073593140e-01 8.845727890729904175e-02 2.328136712312698364e-01 1.488324403762817383e-01 -2.528944313526153564e-01 2.340489476919174194e-01 2.132970541715621948e-01 -5.539251118898391724e-02 4.711483120918273926e-01 -6.928400695323944092e-02 6.362489610910415649e-02 3.756612166762351990e-02 1.638720631599426270e-01 7.284127920866012573e-02 -1.126333102583885193e-01 2.993885576725006104e-01
-2.827879227697849274e-02 -6.054506078362464905e-02 -8.906356990337371826e-02 -3.672063648700714111e-01 5.556376185268163681e-03 -8.794050663709640503e-02 -8.624357171356678009e-03 1.162879168987274170e-01 1.013928875327110291e-01 5.676744505763053894e-02 1.501224488019943237e-01 -1.375255547463893890e-02 -3.156293928623199463e-02 2.211854904890060425e-01 -1.583286374807357788e-01 -2.190966531634330750e-02 3.525388613343238831e-02 -3.352626264095306396e-01 4.905335009098052979e-01 -2.192444652318954468e-01 -1.325559914112091064e-01 1.460681259632110596e-01 8.363068848848342896e-02 6.518939137458801270e-02 -6.355909258127212524e-02 7.086507230997085571e-02 -2.312823086977005005e-01 9.338469803333282471e-02 1.647500246763229370e-01 1.114452183246612549e-01 1.844995617866516113e-01 3.497737050056457520e-01
-3.171236515045166016e-01 -1.358178555965423584e-01 1.237181276082992554e-01 -1.463130563497543335e-01 5.677104741334915161e-02 -9.545104205608367920e-02 3.658346366137266159e-03 -8.917035884223878384e-04 -5.330868065357208252e-02 1.632533073425292969e-01 2.031375654041767120e-02 -1.343977451324462891e-01 4.247518256306648254e-02 -1.947757154703140259e-01 -1.590337753295898438e-01 2.900335192680358887e-01 3.428178727626800537e-01 -1.886092722415924072e-01 3.005990386009216309e-01 4.940792545676231384e-02 1.853363364934921265e-01 1.374415606260299683e-01 -1.412869095802307129e-01 -2.803884446620941162e-01 -1.190706565976142883e-01 1.948110461235046387e-01 -1.989028453826904297e-01 4.678460955619812012e-02 1.443579643964767456e-01 2.827348709106445312e-01 4.619286209344863892e-02 2.007295489311218262e-01
-1.379651427268981934e-01 2.752281129360198975e-01 1.425681263208389282e-02 -1.353463232517242432e-01 -1.039803959429264069e-02 7.472699135541915894e-02 -9.931046515703201294e-03 -9.722646325826644897e-02 -5.243953783065080643e-04 -8.831495046615600586e-02 5.184001922607421875e-01 2.926602363586425781e-01 1.581888049840927124e-01 1.334750354290008545e-01 -1.684349775314331055e-01 -2.528560757637023926e-01 1.895337998867034912e-01 8.582027256488800049e-02 3.811985254287719727e-02 -1.046691760420799255e-01 7.405539602041244507e-02 1.189384460449218750e-01 1.968953758478164673e-01 -1.316669136285781860e-01 3.384652733802795410e-02 1.195493061095476151e-02 7.644195109605789185e-02 -1.598312556743621826e-01 1.070186421275138855e-01 4.102933406829833984e-01 4.517995938658714294e-02 1.678416579961776733e-01
5.141276121139526367e-02 -2.542995810508728027e-01 -2.278309911489486694e-01 -1.945760250091552734e-01 -2.063077092170715332e-01 -7.815621793270111084e-02 1.433678530156612396e-02 1.291884779930114746e-01 -2.863596379756927490e-02 2.316077947616577148e-01 9.705968946218490601e-02 2.758653461933135986e-01 2.275154553353786469e-02 -1.050818618386983871e-02 -1.557141840457916260e-01 -1.420008838176727295e-01 1.827410757541656494e-01 -1.319728046655654907e-01 3.255050778388977051e-01 -8.032411336898803711e-02 -2.666249573230743408e-01 4.091478884220123291e-02 8.337803184986114502e-02 -2.429501712322235107e-01 -2.229912281036376953e-01 1.462603062391281128e-01 -1.236027702689170837e-01 -5.795169249176979065e-02 2.060531675815582275e-01 -1.666984707117080688e-01 7.320888340473175049e-02 3.535766899585723877e-01
-1.332540810108184814e-01 -4.164787232875823975e-01 6.225341558456420898e-02 -1.861761212348937988e-01 -4.659483209252357483e-03 -1.354239135980606079e-01 1.752151921391487122e-02 -2.165482044219970703e-01 5.697238817811012268e-02 -9.763472527265548706e-02 3.433793783187866211e-02 1.820702254772186279e-01 1.921479105949401855e-01 6.434170156717300415e-02 1.715610735118389130e-02 7.416203618049621582e-02 5.221575871109962463e-02 2.095451764762401581e-02 3.570134639739990234e-01 1.166653484106063843e-01 -9.380790591239929199e-02 -4.738780483603477478e-02 1.654454320669174194e-01 -1.864039003849029541e-01 -9.245138615369796753e-02 1.295522153377532959e-01 -1.672150008380413055e-02 3.397156596183776855e-01 -2.331149578094482422e-01 -2.410378493368625641e-02 5.960450042039155960e-03 4.442440569400787354e-01
-1.190419197082519531e-01 1.325780898332595825e-01 3.729784116148948669e-02 -4.563660547137260437e-02 -5.282489210367202759e-02 -4.366143140941858292e-03 -1.011599674820899963e-01 -2.047245949506759644e-01 2.777754887938499451e-02 -3.053613305091857910e-01 3.707903325557708740e-01 2.266493588685989380e-01 1.375100314617156982e-01 -2.289770171046257019e-02 -3.308407664299011230e-01 -8.103098720312118530e-02 2.275779396295547485e-01 8.257373422384262085e-02 1.084355041384696960e-01 -2.401508688926696777e-01 1.263882368803024292e-01 3.424080088734626770e-02 3.492046892642974854e-01 -1.285803169012069702e-01 1.610394418239593506e-01 1.261224299669265747e-01 -3.296838328242301941e-02 -1.545756757259368896e-01 2.141119539737701416e-01 2.415613681077957153e-01 1.003313586115837097e-01 1.635496318340301514e-01
9.371712058782577515e-02 -1.441555023193359375e-01 -2.382760681211948395e-02 -1.452823132276535034e-01 -2.289285808801651001e-01 3.187707662582397461e-01 -1.644862145185470581e-01 -7.865955680608749390e-02 -1.040841117501258850e-01 1.018911153078079224e-01 1.159274205565452576e-01 4.147501885890960693e-01 3.787630498409271240e-01 -7.264640927314758301e-02 -2.509220838546752930e-01 -7.345448434352874756e-02 1.399795562028884888e-01 -5.708369240164756775e-02 1.465395987033843994e-01 6.523624807596206665e-02 6.207872927188873291e-02 3.319049179553985596e-01 -2.080378532409667969e-01 -2.212817519903182983e-01 1.732620447874069214e-01 2.430495433509349823e-02 3.141147270798683167e-02 -5.725237354636192322e-02 1.999298334121704102e-01 -8.884078264236450195e-02 -8.963988162577152252e-03 -8.034236729145050049e-03
-5.982420220971107483e-02 -2.828808426856994629e-01 -2.107713222503662109e-01 -1.317975521087646484e-01 -1.901300251483917236e-01 -3.665564209222793579e-02 1.359714865684509277e-01 -2.515639364719390869e-01 -1.931366883218288422e-02 3.480350598692893982e-02 1.463299095630645752e-01 -2.397835701704025269e-01 2.897688746452331543e-01 -1.321080178022384644e-01 -7.881996035575866699e-02 -2.908631563186645508e-01 2.206556499004364014e-01 1.590969711542129517e-01 1.988801360130310059e-01 -1.484464406967163086e-01 -1.689207553863525391e-01 1.347009986639022827e-01 -6.322203204035758972e-03 9.887582063674926758e-02 8.235416561365127563e-02 2.563101351261138916e-01 -2.683238685131072998e-02 6.955873221158981323e-02 1.322485208511352539e-01 3.335713744163513184e-01 1.517345756292343140e-01 2.017651200294494629e-01
-3.507273793220520020e-01 7.658618036657571793e-03 -4.373342990875244141e-01 -1.575142741203308105e-01 -1.152164563536643982e-01 2.093840762972831726e-02 -1.023687720298767090e-01 -3.213926032185554504e-02 1.437997817993164062e-02 1.142077594995498657e-01 5.735411122441291809e-02 2.270639687776565552e-01 9.568119794130325317e-02 -1.215673089027404785e-01 -1.109840348362922668e-01 -1.699770689010620117e-01 6.825361400842666626e-02 5.292498320341110229e-02 3.017003834247589111e-01 2.159321606159210205e-01 2.485975325107574463e-01 -7.318577915430068970e-02 2.026045322418212891e-02 -1.752067506313323975e-01 8.394222706556320190e-02 2.658310234546661377e-01 -1.571613550186157227e-01 3.257796168327331543e-02 7.353972643613815308e-02 3.580415546894073486e-01 -1.530538871884346008e-02 1.473412513732910156e-01
-2.374283075332641602e-01 1.340364664793014526e-01 -1.928305774927139282e-01 -4.156409204006195068e-01 -8.041965961456298828e-02 -4.291285946965217590e-02 -4.083271324634552002e-02 -6.407532095909118652e-02 1.416343897581100464e-01 -7.658582180738449097e-02 -1.318744570016860962e-01 1.396495848894119263e-01 2.098304778337478638e-01 1.897830516099929810e-01 -8.252646028995513916e-02 1.947131156921386719e-01 1.222904548048973083e-01 -2.534899115562438965e-01 2.414693236351013184e-01 -2.387412041425704956e-01 -1.147403493523597717e-01 1.765109449625015259e-01 1.976188272237777710e-01 8.996347337961196899e-02 2.658858597278594971e-01 2.729513943195343018e-01 1.075790897011756897e-01 4.541091248393058777e-02 -7.437604013830423355e-03 2.498715668916702271e-01 -7.690379023551940918e-02 -2.875352092087268829e-02
1.423930823802947998e-01 1.513973027467727661e-01 2.410923093557357788e-01 -2.518453001976013184e-01 -1.514589935541152954e-01 3.044386804103851318e-01 -9.535625576972961426e-03 -2.743447124958038330e-01 -1.226756796240806580e-01 1.864896118640899658e-01 -1.684387475252151489e-01 2.240975499153137207e-01 2.789189815521240234e-01 1.591742038726806641e-01 -6.672998517751693726e-02 -2.506827712059020996e-01 2.279881238937377930e-01 9.552845358848571777e-02 1.832295209169387817e-01 -2.707752212882041931e-02 2.756536379456520081e-02 1.278574168682098389e-01 1.246889010071754456e-01 -2.842805683612823486e-01 6.650439649820327759e-02 6.083672121167182922e-02 8.704266510903835297e-03 5.692480131983757019e-02 2.469473183155059814e-01 1.079206690192222595e-01 1.357341371476650238e-02 2.286740839481353760e-01
-7.531613856554031372e-02 -5.411746725440025330e-02 2.321884408593177795e-02 8.449248038232326508e-03 1.109238788485527039e-01 -1.633970737457275391e-01 -1.338985711336135864e-01 -2.450474947690963745e-01 -1.773487776517868042e-01 3.119618594646453857e-01 -3.001504838466644287e-01 5.803268402814865112e-02 1.259888708591461182e-01 6.828435696661472321e-03 -1.485365182161331177e-01 -1.704604625701904297e-01 -9.844699874520301819e-03 -2.958679338917136192e-03 1.764320880174636841e-01 3.662503557279706001e-03 -9.715881198644638062e-03 1.087014526128768921e-01 8.803521841764450073e-02 -2.851421535015106201e-01 -1.630553044378757477e-02 3.325939774513244629e-01 -6.033324822783470154e-02 -7.488873787224292755e-03 2.512808144092559814e-01 3.979555964469909668e-01 2.504031360149383545e-01 2.313670963048934937e-01
-2.150091230869293213e-01 -9.600901044905185699e-03 -5.093408748507499695e-03 2.320848591625690460e-02 -1.731153726577758789e-01 -5.063142627477645874e-02 1.943992637097835541e-02 8.608774840831756592e-02 6.189758330583572388e-02 -3.110948204994201660e-01 1.764355450868606567e-01 1.271641403436660767e-01 6.287027895450592041e-02 3.140663504600524902e-01 -1.872546225786209106e-01 -3.474200516939163208e-02 2.713571190834045410e-01 -6.540739536285400391e-02 4.776500165462493896e-02 -2.700026631355285645e-01 1.853846758604049683e-02 2.818782255053520203e-02 5.838725715875625610e-02 -2.341001033782958984e-01 1.294589340686798096e-01 2.584259510040283203e-01 -1.269443482160568237e-01 5.114211514592170715e-02 2.383364737033843994e-01 3.208360373973846436e-01 -8.640657365322113037e-02 3.795967698097229004e-01
-6.281358748674392700e-02 -3.374526277184486389e-02 4.092727601528167725e-02 -3.915849924087524414e-01 -3.202442824840545654e-02 -1.836748421192169189e-01 -3.622746327891945839e-03 -1.162448003888130188e-01 -1.518562734127044678e-01 2.080063074827194214e-01 1.235977932810783386e-01 2.006855756044387817e-01 -6.208299659192562103e-03 -1.454103738069534302e-01 1.144201010465621948e-01 -2.183371186256408691e-01 1.485469639301300049e-01 1.211137697100639343e-01 1.974298655986785889e-01 1.349446326494216919e-01 -1.394914537668228149e-01 3.586207330226898193e-02 -1.970454603433609009e-01 -6.440836936235427856e-02 7.491909712553024292e-02 9.827048331499099731e-02 -2.488691657781600952e-01 -3.566706180572509766e-01 3.037378191947937012e-01 3.052988946437835693e-01 1.510931998491287231e-01 1.320391595363616943e-01
2.944369241595268250e-02 1.310454159975051880e-01 -2.875854671001434326e-01 -8.651464432477951050e-02 6.811931729316711426e-02 3.518667817115783691e-02 6.989905983209609985e-02 -1.556849032640457153e-01 -1.084964349865913391e-01 -1.582026332616806030e-01 1.030098795890808105e-01 -9.754009544849395752e-02 2.901296019554138184e-01 -3.541101142764091492e-02 -1.966723799705505371e-02 -3.797417283058166504e-01 1.634840816259384155e-01 -1.541498303413391113e-01 2.160708419978618622e-02 1.168589666485786438e-01 -1.191467046737670898e-01 3.075518906116485596e-01 -4.485503211617469788e-02 -1.748755723237991333e-01 9.627825021743774414e-02 1.917876601219177246e-01 -4.362547397613525391e-02 6.443676352500915527e-02 1.975163668394088745e-01 1.483454108238220215e-01 2.607396245002746582e-01 4.274604320526123047e-01
-8.654616773128509521e-02 -4.868350550532341003e-02 1.989848166704177856e-02 -1.624898910522460938e-01 -1.035431772470474243e-01 -1.036816015839576721e-01 8.760931342840194702e-02 9.130827151238918304e-03 -2.416853606700897217e-01 4.486899375915527344e-01 7.239265739917755127e-02 6.060124561190605164e-02 1.742263585329055786e-01 -1.400746554136276245e-01 1.520052701234817505e-01 -5.065727606415748596e-02 5.563759058713912964e-02 -1.390982326120138168e-02 2.178304046392440796e-01 1.048467829823493958e-01 1.325194239616394043e-01 2.592768669128417969e-01 -2.113825175911188126e-03 -7.299009710550308228e-02 3.964014351367950439e-01 4.185405671596527100e-01 -3.715252503752708435e-02 -1.511081606149673462e-01 -5.553033575415611267e-02 -4.150839895009994507e-02 2.861253917217254639e-02 2.753479778766632080e-01
-2.245114557445049286e-02 -2.880759835243225098e-01 -3.616647422313690186e-02 -1.263440251350402832e-01 2.450466752052307129e-01 -1.084756292402744293e-02 -1.473728418350219727e-01 7.900742441415786743e-02 -1.190352290868759155e-01 2.138051092624664307e-01 1.696271598339080811e-01 -4.722747579216957092e-02 1.446175873279571533e-01 1.225741486996412277e-02 -2.128022760152816772e-01 -1.798299998044967651e-01 1.114129275083541870e-01 -2.610644102096557617e-01 3.357861638069152832e-01 9.181923419237136841e-02 1.048445925116539001e-01 1.168974637985229492e-01 1.426228433847427368e-01 -1.961723119020462036e-01 -8.223560452461242676e-02 2.409726977348327637e-01 1.041897982358932495e-01 -1.404302716255187988e-01 3.481444120407104492e-01 8.686275035142898560e-02 2.192270159721374512e-01 2.531547546386718750e-01
-1.409841179847717285e-01 -8.162838965654373169e-02 -6.217264011502265930e-02 1.980596184730529785e-01 -9.937917441129684448e-02 -9.841419011354446411e-02 1.658716052770614624e-01 6.977956742048263550e-02 -1.321779005229473114e-02 -8.255139738321304321e-02 -2.571876905858516693e-02 6.012255325913429260e-02 3.198385834693908691e-01 1.613699346780776978e-01 9.409177582710981369e-04 4.086752980947494507e-02 1.039968505501747131e-01 -6.560809165239334106e-02 1.206804513931274414e-01 -1.024592146277427673e-01 -1.042782962322235107e-01 2.671050429344177246e-01 4.803536832332611084e-01 -2.544755339622497559e-01 2.625738084316253662e-01 7.952532917261123657e-02 -1.773118972778320312e-01 2.434021085500717163e-01 2.450739145278930664e-01 8.232665061950683594e-02 2.522934786975383759e-02 2.929553091526031494e-01
5.027734860777854919e-02 -1.755762249231338501e-01 -3.031646646559238434e-02 -1.135669946670532227e-01 -1.448307037353515625e-01 -2.889395654201507568e-01 -5.904402956366539001e-02 -2.950506806373596191e-01 6.142957136034965515e-02 -1.068931296467781067e-01 2.669082880020141602e-01 1.799640059471130371e-01 2.822872102260589600e-01 -1.517150900326669216e-03 -1.618315130472183228e-01 -1.057200878858566284e-02 2.533206641674041748e-01 8.593256771564483643e-02 -1.304377987980842590e-02 -3.646682947874069214e-02 1.744444370269775391e-01 -8.428881317377090454e-02 4.097684323787689209e-01 -2.318882942199707031e-01 8.647534996271133423e-02 1.774041354656219482e-01 4.063486680388450623e-02 -5.328389629721641541e-02 2.021095901727676392e-01 1.225435510277748108e-01 -1.189656183123588562e-01 2.954265475273132324e-01
4.560957849025726318e-02 1.003894284367561340e-01 9.935943037271499634e-02 -4.770041108131408691e-01 -2.090560495853424072e-01 -2.645087242126464844e-01 1.874532103538513184e-01 -3.846593946218490601e-02 -4.854791611433029175e-02 -9.132091701030731201e-02 1.320039927959442139e-01 2.506287992000579834e-01 -5.447247624397277832e-02 -1.532549411058425903e-01 -1.463975459337234497e-01 -1.713001541793346405e-02 -4.781210795044898987e-03 -1.413529664278030396e-01 3.580618500709533691e-01 -1.562088131904602051e-01 -4.265882074832916260e-02 1.879436075687408447e-01 -7.886262983083724976e-02 -2.348765581846237183e-01 3.343864381313323975e-01 3.897565603256225586e-02 -1.196494698524475098e-02 1.227334439754486084e-01 1.177567318081855774e-01 6.396535038948059082e-02 1.471885144710540771e-01 -1.474039554595947266e-01
1.703390777111053467e-01 8.504710346460342407e-02 -3.705053329467773438e-01 -5.992212519049644470e-02 -1.368283033370971680e-01 -7.750633172690868378e-03 3.639657795429229736e-02 -1.713716536760330200e-01 -1.761818230152130127e-01 -4.308526962995529175e-02 9.132169187068939209e-02 9.178492240607738495e-03 2.977398037910461426e-01 -1.798813343048095703e-01 3.252664208412170410e-02 -2.683695256710052490e-01 2.933779060840606689e-01 -2.353444993495941162e-01 1.199951302260160446e-02 1.381062865257263184e-01 -4.983570054173469543e-02 2.595147490501403809e-01 -1.558348629623651505e-02 1.417424529790878296e-01 8.552306145429611206e-02 7.264909148216247559e-02 -1.942337900400161743e-01 2.717916853725910187e-02 1.113710850477218628e-01 3.155227005481719971e-01 1.657902151346206665e-01 3.109064698219299316e-01
-6.377079337835311890e-02 -1.222579330205917358e-01 4.976989235728979111e-03 -1.455956846475601196e-01 -1.476083546876907349e-01 2.832269854843616486e-02 1.721631139516830444e-01 -3.676368594169616699e-01 8.195323497056961060e-02 1.290464103221893311e-01 7.320966571569442749e-03 1.726120561361312866e-01 -1.259678751230239868e-01 1.951594352722167969e-01 1.379669606685638428e-01 -1.315480023622512817e-01 7.925277575850486755e-03 -2.004705183207988739e-02 3.600662946701049805e-01 8.020522445440292358e-02 1.252591959200799465e-03 3.875376880168914795e-01 1.287992894649505615e-01 -2.208561450242996216e-01 -6.218848377466201782e-02 3.127020895481109619e-01 -9.939537197351455688e-02 8.779478073120117188e-02 -1.062492057681083679e-01 -2.114250063896179199e-01 -3.022442758083343506e-01 1.009255126118659973e-01
1.199464127421379089e-01 -8.482591062784194946e-02 -9.127238392829895020e-02 1.437928229570388794e-01 4.508568719029426575e-02 -1.507194936275482178e-01 1.168825402855873108e-01 -1.796067208051681519e-01 6.786032766103744507e-02 3.145231008529663086e-01 2.021418511867523193e-01 2.157080769538879395e-01 2.270027995109558105e-01 5.822651833295822144e-02 -1.183475181460380554e-01 -5.347427725791931152e-02 1.067866161465644836e-01 2.585975229740142822e-01 3.759225010871887207e-01 1.542794853448867798e-01 -2.015811204910278320e-01 1.625452004373073578e-02 -2.032648026943206787e-01 -1.358954459428787231e-01 4.590782523155212402e-02 2.236655950546264648e-01 8.667302131652832031e-02 4.718099161982536316e-02 3.838231414556503296e-02 2.775082588195800781e-01 -2.006360739469528198e-01 3.022312819957733154e-01
-8.131349086761474609e-02 -6.772726029157638550e-02 -2.329076677560806274e-01 -1.767283976078033447e-01 -6.738935410976409912e-02 1.823159866034984589e-02 -1.969676464796066284e-03 1.000973582267761230e-02 2.955289185047149658e-01 1.705024950206279755e-02 -4.787275940179824829e-02 3.068435192108154297e-01 5.870118737220764160e-02 3.723040819168090820e-01 -4.282412827014923096e-01 1.422873139381408691e-01 1.100193038582801819e-01 2.782532759010791779e-02 3.703084290027618408e-01 -1.547160595655441284e-01 -9.027523547410964966e-02 2.248971760272979736e-01 -6.904318183660507202e-02 -4.260386526584625244e-02 -3.019974566996097565e-02 1.330453753471374512e-01 9.459816664457321167e-02 4.991048946976661682e-02 2.621218264102935791e-01 1.515021361410617828e-02 -6.016996875405311584e-02 1.634449660778045654e-01
1.777207851409912109e-02 -2.483703345060348511e-01 1.071275919675827026e-01 -2.822840511798858643e-01 9.999163448810577393e-02 5.991022661328315735e-02 1.403990294784307480e-02 -8.287226408720016479e-02 -1.746160238981246948e-01 3.616641163825988770e-01 8.648621290922164917e-02 -4.546464234590530396e-02 4.683483392000198364e-02 -2.020307350903749466e-03 -3.190478086471557617e-01 -2.082944363355636597e-01 7.896231859922409058e-02 -2.748600542545318604e-01 2.847633063793182373e-01 1.031438261270523071e-01 1.930038332939147949e-01 1.411070525646209717e-01 -2.361251413822174072e-02 -2.418188750743865967e-01 -1.294301450252532959e-01 2.153051942586898804e-01 2.525184862315654755e-02 -3.460427373647689819e-02 1.826935112476348877e-01 1.416115313768386841e-01 2.189534306526184082e-01 2.279176414012908936e-01
-1.155068203806877136e-01 9.534714370965957642e-02 1.060289219021797180e-01 7.126560062170028687e-02 -9.957557916641235352e-02 1.180147752165794373e-01 -6.572345644235610962e-02 -3.537779450416564941e-01 2.922509238123893738e-02 -1.397792696952819824e-01 -4.270768538117408752e-02 -1.072464287281036377e-01 -4.880070686340332031e-03 3.108411729335784912e-01 -5.928415805101394653e-02 3.427370637655258179e-02 3.718321919441223145e-01 -1.294298470020294189e-01 2.656159102916717529e-01 3.277267515659332275e-02 2.602774500846862793e-01 2.148622274398803711e-01 -4.970928188413381577e-03 -1.927034407854080200e-01 2.497172355651855469e-01 2.697555124759674072e-01 -1.957226991653442383e-01 1.170671582221984863e-01 -6.957614421844482422e-02 -2.812327630817890167e-02 1.431805938482284546e-01 2.861705720424652100e-01
2.708876272663474083e-03 -9.515459835529327393e-02 6.758419424295425415e-02 -2.011689245700836182e-01 6.584043800830841064e-02 8.027353882789611816e-02 -2.890027463436126709e-01 9.666492789983749390e-02 2.946142293512821198e-02 2.936964929103851318e-01 -2.096951007843017578e-01 1.671369224786758423e-01 -9.292589128017425537e-02 -9.346998482942581177e-02 1.112571358680725098e-01 4.127330705523490906e-02 1.696732491254806519e-01 -1.279999613761901855e-01 2.911855876445770264e-01 -7.905077934265136719e-02 1.286608874797821045e-01 2.720150351524353027e-01 -8.107966929674148560e-02 -3.667901158332824707e-01 1.204640045762062073e-01 1.172924339771270752e-01 -1.398878395557403564e-01 1.945859938859939575e-02 1.560229212045669556e-01 2.784464955329895020e-01 2.385170012712478638e-01 2.773485183715820312e-01
-7.012975215911865234e-02 -7.519380003213882446e-02 -5.590865388512611389e-02 -2.014352828264236450e-01 -1.520324051380157471e-01 -1.462672501802444458e-01 2.811996042728424072e-01 1.120227649807929993e-01 -8.548977971076965332e-02 -9.614776819944381714e-02 3.218797743320465088e-01 3.738070726394653320e-01 1.122729480266571045e-01 -1.031289920210838318e-01 -7.299452275037765503e-02 8.987026661634445190e-02 9.526076167821884155e-02 -2.236198335886001587e-01 4.032254815101623535e-01 1.151741072535514832e-01 -1.851671189069747925e-02 8.123547583818435669e-02 2.601152062416076660e-01 1.111123114824295044e-01 6.824703421443700790e-03 -5.900847911834716797e-02 1.871252208948135376e-01 -1.327357590198516846e-01 7.043735682964324951e-02 3.042668402194976807e-01 -8.113614469766616821e-02 1.757508069276809692e-01
9.319857694208621979e-03 4.090612009167671204e-02 5.193913821130990982e-03 -1.210560500621795654e-01 -1.044858060777187347e-02 -1.799442172050476074e-01 1.498542875051498413e-01 -1.826218217611312866e-01 2.466963380575180054e-01 -1.079764589667320251e-01 9.938737004995346069e-02 2.583079598844051361e-02 2.246577590703964233e-01 2.121635824441909790e-01 -1.084143444895744324e-01 2.484079897403717041e-01 3.566774353384971619e-02 -3.283001780509948730e-01 1.466889232397079468e-01 -1.028677076101303101e-02 9.923721849918365479e-02 3.983065187931060791e-01 3.156448304653167725e-01 -3.070018952712416649e-03 7.362083345651626587e-02 3.939909636974334717e-01 1.543135568499565125e-02 1.008962914347648621e-01 1.428060978651046753e-01 -5.796985700726509094e-02 1.336333751678466797e-01 1.782183200120925903e-01
1.308113187551498413e-01 1.816315352916717529e-01 6.040828302502632141e-03 -1.337760388851165771e-01 -1.927172541618347168e-01 -2.700033187866210938e-01 -2.073807269334793091e-02 -1.046334579586982727e-02 1.021045446395874023e-01 -1.217731460928916931e-01 7.363808900117874146e-02 2.530533969402313232e-01 1.812291890382766724e-01 1.472844630479812622e-01 -1.548573095351457596e-02 -2.357065305113792419e-02 2.538079321384429932e-01 -7.235694676637649536e-02 1.473528295755386353e-01 -1.075441110879182816e-02 1.399386674165725708e-01 1.298847645521163940e-01 1.508984863758087158e-01 -4.698687791824340820e-02 8.590524643659591675e-02 1.855085790157318115e-01 1.713268756866455078e-01 -3.149870634078979492e-01 3.949317038059234619e-01 4.218560457229614258e-01 9.392844885587692261e-02 7.285171747207641602e-02
2.618920244276523590e-02 1.688292026519775391e-01 7.183382660150527954e-02 -1.902271509170532227e-01 -1.674025505781173706e-01 9.968785569071769714e-03 -5.830322578549385071e-02 -8.191467821598052979e-02 1.667896658182144165e-01 2.965409774333238602e-03 3.019805252552032471e-01 1.522303521633148193e-01 4.497958347201347351e-02 3.128198906779289246e-02 6.547165662050247192e-02 2.287597954273223877e-01 9.955044090747833252e-02 -2.161911278963088989e-01 1.893893182277679443e-01 1.314727962017059326e-01 -1.924944370985031128e-01 6.803289800882339478e-02 2.972931563854217529e-01 -5.102344229817390442e-02 3.127360343933105469e-01 2.316532731056213379e-01 -3.007187694311141968e-02 8.348772674798965454e-02 -1.476307660341262817e-01 3.214724659919738770e-01 3.456745445728302002e-01 2.073057442903518677e-01
3.155153617262840271e-02 1.285700201988220215e-01 1.600038409233093262e-01 -2.137033045291900635e-01 -6.349560618400573730e-02 1.592002958059310913e-01 -1.739200204610824585e-01 -2.681580781936645508e-01 -1.103886216878890991e-01 -2.243394255638122559e-01 -1.717941761016845703e-01 1.574699431657791138e-01 2.163373082876205444e-01 -1.173690088762668893e-05 -1.470024734735488892e-01 -7.580886036157608032e-02 2.411990910768508911e-01 -1.678147464990615845e-01 8.649337291717529297e-02 -2.511430978775024414e-01 -1.968634724617004395e-01 2.921823561191558838e-01 1.543485671281814575e-01 -2.175496816635131836e-01 7.533153146505355835e-02 3.541880249977111816e-01 -5.471405014395713806e-02 1.105246692895889282e-01 9.322970360517501831e-02 9.429837763309478760e-02 -9.389917552471160889e-02 2.525548636913299561e-01
-2.494108118116855621e-02 1.093382760882377625e-01 -2.477273717522621155e-02 -1.501782834529876709e-01 -2.643928527832031250e-01 8.758214116096496582e-02 1.283635348081588745e-01 -3.351987004280090332e-01 1.158059537410736084e-01 -3.106617033481597900e-01 7.370188087224960327e-02 2.574444115161895752e-01 1.679180562496185303e-01 7.748197764158248901e-03 1.442259848117828369e-01 7.215054333209991455e-02 3.938059210777282715e-01 -1.742570698261260986e-01 2.822518348693847656e-02 3.294038772583007812e-02 2.544363737106323242e-01 3.453532457351684570e-01 -2.881128154695034027e-02 -1.630571484565734863e-01 2.036610543727874756e-01 1.419033855199813843e-01 1.244103722274303436e-02 1.049835421144962311e-02 -5.036651715636253357e-02 4.229057952761650085e-02 1.757718324661254883e-01 1.615445315837860107e-01
-8.087304979562759399e-02 -2.590436339378356934e-01 1.068870071321725845e-03 -2.504840493202209473e-01 6.617888808250427246e-02 -5.008468031883239746e-02 -6.702265143394470215e-02 1.119176819920539856e-01 2.519859671592712402e-01 3.082997798919677734e-01 7.562830299139022827e-02 4.974027574062347412e-01 3.506733775138854980e-01 -3.204318881034851074e-02 -2.400089502334594727e-01 -1.184064801782369614e-02 -1.425989270210266113e-01 -3.121694177389144897e-02 3.260431885719299316e-01 4.750235471874475479e-03 1.148421093821525574e-01 7.005120813846588135e-02 4.612689837813377380e-02 -1.772924065589904785e-01 1.408424079418182373e-01 1.743863821029663086e-01 -9.509242326021194458e-02 -1.459384337067604065e-02 -2.837450429797172546e-02 -7.730478048324584961e-02 -2.058947226032614708e-03 2.662746608257293701e-02
-2.504690885543823242e-01 -4.102304205298423767e-02 -8.224860578775405884e-02 5.801647901535034180e-02 1.154888048768043518e-01 -1.882275044918060303e-01 -2.533658444881439209e-01 -2.937599122524261475e-01 3.558064103126525879e-01 6.448581814765930176e-02 2.482979297637939453e-01 2.649971544742584229e-01 6.436538696289062500e-02 -5.520281568169593811e-02 -6.383170187473297119e-02 5.791921168565750122e-02 1.564345955848693848e-01 9.379921853542327881e-02 6.636920571327209473e-02 -6.527462601661682129e-02 -5.432051047682762146e-02 3.339529335498809814e-01 1.008814349770545959e-01 -3.365067243576049805e-01 -1.775154620409011841e-01 2.222712188959121704e-01 -4.844696074724197388e-02 -5.446999520063400269e-02 1.118309870362281799e-01 7.910364121198654175e-02 -1.339486390352249146e-01 2.149022370576858521e-01
-2.103776335716247559e-01 -1.248101145029067993e-01 -2.103396952152252197e-01 -1.677661016583442688e-02 -1.292549967765808105e-01 -7.439531385898590088e-02 -1.413436681032180786e-01 -8.005210012197494507e-02 1.283913701772689819e-01 1.883627027273178101e-01 -7.221303135156631470e-02 1.006420552730560303e-01 9.163531661033630371e-02 6.211566552519798279e-02 6.257120519876480103e-02 -1.319804489612579346e-01 7.618792355060577393e-02 3.840523064136505127e-01 2.815887629985809326e-01 2.348153293132781982e-01 1.250663548707962036e-01 6.190849095582962036e-02 7.975375652313232422e-02 -3.435460031032562256e-01 7.378844171762466431e-02 3.454052805900573730e-01 -6.396925449371337891e-02 -8.286978304386138916e-02 2.855809926986694336e-01 2.593966424465179443e-01 6.051184609532356262e-02 1.622036993503570557e-01
-1.476458758115768433e-01 7.186969369649887085e-02 -1.698886044323444366e-02 -5.710551142692565918e-02 8.909420110285282135e-03 -1.264753937721252441e-01 -2.140747010707855225e-01 -3.521564006805419922e-01 1.172194108366966248e-01 1.281945500522851944e-02 3.468993604183197021e-01 2.886923253536224365e-01 1.015925481915473938e-01 1.737019233405590057e-02 -3.805863857269287109e-02 -2.402771115303039551e-01 2.544363737106323242e-01 7.117313332855701447e-03 1.145106405019760132e-01 -1.830677315592765808e-02 -1.984104961156845093e-01 2.551206350326538086e-01 2.137742489576339722e-01 -3.531345725059509277e-01 -6.768296658992767334e-02 8.000232279300689697e-02 -2.924679592251777649e-02 -2.971061319112777710e-02 -1.317385025322437286e-02 -1.665477454662322998e-02 -2.897058129310607910e-01 2.144387066364288330e-01
1.000424474477767944e-01 1.892381459474563599e-01 6.843951344490051270e-02 -2.005946338176727295e-01 -2.221612483263015747e-01 1.215672120451927185e-01 5.611145496368408203e-02 -1.361962854862213135e-01 -2.490544877946376801e-02 -2.463464289903640747e-01 3.652638792991638184e-01 1.256265044212341309e-01 6.306671351194381714e-02 1.278381608426570892e-02 -2.586420178413391113e-01 -6.888455897569656372e-02 2.715691626071929932e-01 -1.584349200129508972e-02 2.200684845447540283e-01 -1.175447255373001099e-01 1.302319914102554321e-01 5.754489824175834656e-02 1.202668398618698120e-01 -1.475701779127120972e-01 -1.519426237791776657e-02 2.372580915689468384e-01 2.714899368584156036e-02 -1.780163049697875977e-01 3.334354758262634277e-01 3.464579880237579346e-01 -1.099165901541709900e-01 1.101561039686203003e-01
4.942465201020240784e-02 -1.563869118690490723e-01 1.446344107389450073e-01 -1.144247651100158691e-01 -7.944554090499877930e-02 1.381507515907287598e-01 -2.117634937167167664e-02 2.134836316108703613e-01 2.593352273106575012e-02 2.547518312931060791e-01 2.369501739740371704e-01 -6.653501652181148529e-03 -5.696707963943481445e-02 -2.251816913485527039e-02 6.652403622865676880e-02 -2.572812438011169434e-01 3.015486598014831543e-01 -2.724661529064178467e-01 3.913299441337585449e-01 -7.050824165344238281e-02 1.356738209724426270e-01 2.901430130004882812e-01 1.287860870361328125e-01 -9.235712885856628418e-02 -1.653546988964080811e-01 3.182851076126098633e-01 -1.756227016448974609e-02 -5.740030203014612198e-03 2.103172987699508667e-01 1.035080924630165100e-01 1.065346673130989075e-01 1.589446961879730225e-01
1.140616387128829956e-01 -3.064397573471069336e-01 2.663052827119827271e-02 -3.626434504985809326e-01 -1.694625765085220337e-01 1.926898062229156494e-01 6.378482282161712646e-02 -2.106389552354812622e-01 -1.859726198017597198e-02 -1.831564456224441528e-01 4.254733026027679443e-01 3.324362039566040039e-01 -4.297634586691856384e-02 1.492473930120468140e-01 3.902801871299743652e-02 -1.110298186540603638e-01 8.447325229644775391e-02 -1.108873561024665833e-01 2.673011124134063721e-01 1.827214471995830536e-02 -1.794802546501159668e-01 2.228473313152790070e-02 1.207815483212471008e-01 4.681887105107307434e-02 2.461226135492324829e-01 1.132202222943305969e-01 1.176836863160133362e-01 -1.108419746160507202e-01 1.072241216897964478e-01 -3.130201622843742371e-02 8.626004308462142944e-02 1.517279893159866333e-01
-1.169073656201362610e-01 1.408198773860931396e-01 1.677544042468070984e-02 -2.621724903583526611e-01 -2.291359156370162964e-01 5.965685844421386719e-02 -7.139703631401062012e-02 -3.877384588122367859e-02 -9.841848164796829224e-02 -3.482119441032409668e-01 1.931816339492797852e-01 2.733930349349975586e-01 6.415874511003494263e-02 1.335060596466064453e-01 -3.656742572784423828e-01 -9.137804806232452393e-02 3.796212375164031982e-02 -3.723017498850822449e-02 -1.265119947493076324e-02 -2.041891813278198242e-01 -1.059460919350385666e-02 1.240659803152084351e-01 2.680074870586395264e-01 -3.422422111034393311e-01 7.099589705467224121e-02 1.439211815595626831e-01 -1.087647676467895508e-01 -4.764885082840919495e-02 2.186501175165176392e-01 1.881362944841384888e-01 7.453169673681259155e-02 2.237410545349121094e-01
2.069724537432193756e-02 1.432380452752113342e-02 2.974735796451568604e-01 -1.229792535305023193e-01 -1.123801916837692261e-01 -1.443003714084625244e-01 9.188507683575153351e-03 -4.027244634926319122e-03 -7.761412113904953003e-02 -1.243424694985151291e-02 1.127748042345046997e-01 2.454152256250381470e-01 3.883462399244308472e-02 -1.521067619323730469e-01 -2.294008284807205200e-01 -1.047452073544263840e-02 -1.988119035959243774e-01 -9.158554673194885254e-02 4.291389286518096924e-01 1.955305039882659912e-01 4.344736412167549133e-02 4.758214354515075684e-01 1.300978213548660278e-01 1.247578039765357971e-01 2.630800306797027588e-01 1.481544822454452515e-01 -1.032280623912811279e-01 4.771742597222328186e-02 -2.422315068542957306e-02 1.023945510387420654e-01 4.385665990412235260e-03 2.437632828950881958e-01
1.023567840456962585e-01 1.157293543219566345e-01 3.800803422927856445e-02 1.022734940052032471e-01 -9.166865050792694092e-02 -1.877067983150482178e-01 3.418835625052452087e-02 -1.137133613228797913e-01 -5.424967408180236816e-02 -1.206947788596153259e-01 1.913269609212875366e-01 -9.766854345798492432e-04 2.705557048320770264e-01 2.388016432523727417e-01 1.814936697483062744e-01 -1.789937168359756470e-01 2.739713788032531738e-01 -7.085277885198593140e-02 1.407940983772277832e-01 -5.337716639041900635e-02 2.417314350605010986e-01 2.638273537158966064e-01 9.599779546260833740e-02 -3.731320798397064209e-01 1.315260827541351318e-01 3.061867654323577881e-01 6.382892280817031860e-02 2.077830284833908081e-01 -1.231697853654623032e-02 9.574653953313827515e-02 2.377407997846603394e-01 2.319364100694656372e-01
1.199818961322307587e-02 5.902222823351621628e-03 1.103999242186546326e-01 -1.966974735260009766e-01 1.205695569515228271e-01 -7.918868958950042725e-02 -1.658297777175903320e-01 7.295330613851547241e-02 -1.447543408721685410e-02 2.693834304809570312e-01 -1.048091053962707520e-01 -1.383534254273399711e-04 -1.487364023923873901e-01 -8.072077482938766479e-02 -5.089178308844566345e-02 2.936669066548347473e-02 2.219466567039489746e-01 -3.009661734104156494e-01 2.719110250473022461e-01 -7.010666304267942905e-04 2.633694708347320557e-01 2.254781424999237061e-01 -2.869766578078269958e-02 -2.481982260942459106e-01 1.061961799860000610e-01 1.448921412229537964e-01 -1.034763753414154053e-01 1.255981028079986572e-01 3.438702970743179321e-02 2.686874568462371826e-01 2.912200689315795898e-01 4.075731933116912842e-01
8.995874226093292236e-02 -1.891863048076629639e-01 -4.543269276618957520e-01 -2.712259590625762939e-01 -1.865282356739044189e-01 1.342312525957822800e-02 -6.637780368328094482e-02 -1.185139045119285583e-01 -3.719203174114227295e-02 -1.229668036103248596e-01 1.417814940214157104e-01 1.249326169490814209e-01 3.235600888729095459e-02 -1.837584972381591797e-01 -1.090301796793937683e-01 -4.682549741119146347e-03 2.067230194807052612e-01 -1.543621718883514404e-01 3.089487552642822266e-01 -1.833093017339706421e-01 -4.540635645389556885e-02 3.370780646800994873e-01 -6.148398667573928833e-02 -3.215691149234771729e-01 -5.281359329819679260e-02 3.450928954407572746e-03 -2.941677719354629517e-02 -2.828116714954376221e-01 7.331588864326477051e-02 -9.259866178035736084e-02 8.523565530776977539e-02 2.071602828800678253e-02
4.893673211336135864e-02 -5.488450825214385986e-02 -2.583141028881072998e-01 1.234972774982452393e-01 -1.167027577757835388e-01 4.387612268328666687e-02 -2.273254282772541046e-02 -2.374684363603591919e-01 1.166418641805648804e-01 1.513543277978897095e-01 8.459512889385223389e-02 3.877396285533905029e-01 2.363032847642898560e-01 2.090265154838562012e-01 -9.765204042196273804e-02 4.740367457270622253e-02 2.303653955459594727e-01 4.525307565927505493e-02 3.234707117080688477e-01 -1.221781298518180847e-01 9.074948728084564209e-02 1.016248464584350586e-01 2.061509639024734497e-01 1.024624407291412354e-01 1.108709536492824554e-02 -1.022495403885841370e-01 -2.365646213293075562e-01 1.090732291340827942e-01 -1.969253420829772949e-01 1.333875581622123718e-02 4.187275469303131104e-02 4.116442799568176270e-01
-2.697065658867359161e-02 -6.881818920373916626e-02 -7.386389654129743576e-03 -2.717429399490356445e-01 1.594751030206680298e-01 -1.810526102781295776e-02 -2.797261476516723633e-01 -5.736968014389276505e-03 -1.261277347803115845e-01 2.884788215160369873e-01 -1.134891882538795471e-01 1.184625178575515747e-01 -7.626137230545282364e-03 -8.125302265398204327e-04 -3.086254298686981201e-01 4.976293072104454041e-02 1.086350064724683762e-02 3.161215037107467651e-02 2.803510427474975586e-01 -1.290888711810112000e-02 1.414013057947158813e-01 -3.281917050480842590e-02 1.873784214258193970e-01 -1.181314513087272644e-01 6.307256966829299927e-02 2.134613096714019775e-01 -5.822956562042236328e-02 -1.389431655406951904e-01 2.795126736164093018e-01 3.667002618312835693e-01 3.587592840194702148e-01 1.709079742431640625e-01
-1.503983736038208008e-01 -5.810929089784622192e-02 -1.027299016714096069e-01 -3.276558816432952881e-01 -5.185809731483459473e-02 -2.513468861579895020e-01 1.181378141045570374e-01 2.457092702388763428e-01 1.904323548078536987e-01 2.967168688774108887e-01 1.089930683374404907e-01 -2.973812073469161987e-02 8.906465023756027222e-02 -2.166031152009963989e-01 -2.276344746351242065e-01 1.400415897369384766e-01 2.043999284505844116e-01 3.339858353137969971e-02 2.098526507616043091e-01 -7.932990789413452148e-02 1.268761605024337769e-01 1.704740971326828003e-01 -5.705350264906883240e-02 -1.289845556020736694e-01 2.178414613008499146e-01 8.606266928836703300e-04 -1.272515058517456055e-01 -1.302386671304702759e-01 2.246406972408294678e-01 5.791411176323890686e-02 3.713122755289077759e-02 3.980776965618133545e-01
-6.372200697660446167e-02 -1.197122409939765930e-01 2.096429765224456787e-01 -3.181691467761993408e-01 -1.531032323837280273e-01 -1.554539427161216736e-02 4.592920839786529541e-02 1.072134897112846375e-01 2.370708435773849487e-02 6.166754290461540222e-02 -4.761470947414636612e-03 2.121719568967819214e-01 -1.463602334260940552e-01 -5.348315462470054626e-02 -1.673777401447296143e-01 -2.063210159540176392e-01 -1.942432820796966553e-01 -9.091255813837051392e-02 3.507767915725708008e-01 1.966323852539062500e-01 3.126056492328643799e-02 2.933313846588134766e-01 1.364366561174392700e-01 7.411918044090270996e-02 2.077625840902328491e-01 3.794113099575042725e-01 -2.225686013698577881e-01 1.533396393060684204e-01 5.127768591046333313e-02 7.574874162673950195e-02 -1.577407419681549072e-01 2.064454853534698486e-01
3.116007335484027863e-02 -1.115285679697990417e-01 1.366463452577590942e-01 -2.713125348091125488e-01 -2.394649833440780640e-01 -2.514799833297729492e-01 -1.989058703184127808e-01 -2.557578310370445251e-02 -2.273339964449405670e-02 1.718235313892364502e-01 -5.247146356850862503e-03 -1.348454598337411880e-02 2.264121770858764648e-01 -1.434814278036355972e-02 -4.509238302707672119e-01 1.026723533868789673e-01 6.328545510768890381e-02 1.024846881628036499e-01 2.994167804718017578e-01 2.177325338125228882e-01 1.694186963140964508e-02 2.187957316637039185e-01 4.990626126527786255e-02 -3.111624531447887421e-02 3.517196476459503174e-01 3.001547046005725861e-02 1.232261136174201965e-01 1.741680949926376343e-01 -1.352850496768951416e-01 1.292172521352767944e-01 4.867978859692811966e-03 1.719870716333389282e-01
-6.659761071205139160e-02 1.041590422391891479e-01 -2.774853706359863281e-01 -7.649031281471252441e-02 -2.170848697423934937e-01 4.425049573183059692e-02 -2.530937790870666504e-01 -7.935241609811782837e-02 1.066918298602104187e-01 -3.228927403688430786e-02 1.901711523532867432e-01 3.138375878334045410e-01 7.059285789728164673e-02 2.510482072830200195e-02 -5.141421407461166382e-02 2.196118831634521484e-01 1.368852257728576660e-01 -4.108552038669586182e-01 3.615566790103912354e-01 1.652956902980804443e-01 -5.006660148501396179e-02 1.365236490964889526e-01 1.220483407378196716e-01 -2.084828019142150879e-01 1.449688374996185303e-01 -1.285061836242675781e-01 1.027077063918113708e-01 -4.383204795885831118e-04 9.629923850297927856e-02 7.306914031505584717e-02 1.331400871276855469e-01 2.708299458026885986e-01
2.555032372474670410e-01 9.546679258346557617e-02 -4.830025602132081985e-03 -1.532982289791107178e-01 7.789987325668334961e-02 -1.970125883817672729e-01 -1.977843791246414185e-02 -8.032044023275375366e-02 8.758620172739028931e-02 1.492928713560104370e-01 -1.922747492790222168e-02 1.726435124874114990e-01 2.830172777175903320e-01 2.195807695388793945e-01 -1.260709762573242188e-01 2.873368561267852783e-01 8.714596927165985107e-02 -8.333235234022140503e-02 1.094734668731689453e-01 -2.458294183015823364e-01 1.531356126070022583e-01 8.332203328609466553e-02 8.444578200578689575e-02 -2.907760143280029297e-01 4.117177799344062805e-02 1.726004332304000854e-01 -1.725266873836517334e-01 7.892672717571258545e-02 1.546195894479751587e-01 3.492066264152526855e-01 2.951757907867431641e-01 2.322867065668106079e-01
-1.345318704843521118e-01 -3.038895726203918457e-01 2.357435179874300957e-03 -2.016744017601013184e-01 -2.583298981189727783e-01 -2.671181261539459229e-01 -8.381348848342895508e-02 2.133934646844863892e-01 1.374529600143432617e-01 2.068846113979816437e-02 8.391952514648437500e-02 1.067043393850326538e-01 1.392081379890441895e-01 6.928151845932006836e-02 1.645696461200714111e-01 -4.112585633993148804e-02 1.881966888904571533e-01 1.329956203699111938e-01 1.189170032739639282e-01 4.679034277796745300e-02 8.861394971609115601e-02 1.856741309165954590e-01 4.257597774267196655e-02 -5.207553505897521973e-02 2.652249038219451904e-01 4.946480970829725266e-03 3.852384164929389954e-03 -1.846008598804473877e-01 -3.372118622064590454e-02 4.981614947319030762e-01 2.720216810703277588e-01 1.532203853130340576e-01
1.154399290680885315e-01 1.237191781401634216e-01 9.603084623813629150e-02 -3.296101391315460205e-01 -1.433282047510147095e-01 2.801482379436492920e-01 8.928333222866058350e-02 -1.215296164155006409e-01 -3.060025572776794434e-01 3.296775370836257935e-02 1.454663872718811035e-01 1.084164828062057495e-01 1.502383798360824585e-01 -1.306737959384918213e-01 -2.713775932788848877e-01 -4.595376178622245789e-02 2.040698081254959106e-01 3.260300680994987488e-02 3.511765301227569580e-01 2.229413986206054688e-01 -6.965562701225280762e-02 1.856875866651535034e-01 2.953993342816829681e-02 -8.208478987216949463e-02 9.327753633260726929e-02 3.287459313869476318e-01 -1.024449840188026428e-01 1.351673156023025513e-02 1.153147220611572266e-01 -5.536552891135215759e-02 -2.638608217239379883e-01 1.121451556682586670e-01
-4.274622350931167603e-02 -1.422447115182876587e-01 4.805655218660831451e-03 -2.173551917076110840e-01 1.296063661575317383e-01 7.225236296653747559e-02 -2.362487316131591797e-01 2.687622979283332825e-02 9.186010062694549561e-02 3.785167038440704346e-01 -1.466190963983535767e-01 8.312035351991653442e-02 7.244087755680084229e-03 -3.985097259283065796e-02 9.559044986963272095e-02 1.114463880658149719e-01 1.564934700727462769e-01 -2.754607498645782471e-01 2.272115647792816162e-01 -1.010889932513237000e-02 2.377825379371643066e-01 3.511176407337188721e-01 -7.158765196800231934e-02 -1.535286456346511841e-01 1.086341813206672668e-01 9.445286542177200317e-02 -6.024747621268033981e-03 1.346037238836288452e-01 1.853404641151428223e-01 3.427807688713073730e-01 1.951249688863754272e-01 2.436885237693786621e-01
-3.173225745558738708e-02 1.338204890489578247e-01 1.718412041664123535e-01 -1.230306252837181091e-01 -1.095999330282211304e-01 -1.168535947799682617e-01 -8.158338814973831177e-02 -1.062657237052917480e-01 1.759853810071945190e-01 1.387713849544525146e-01 1.851279735565185547e-01 1.475565433502197266e-01 8.086495846509933472e-02 -1.232512146234512329e-01 -1.486752182245254517e-01 -1.585392653942108154e-01 -6.004934757947921753e-02 -5.260694306343793869e-03 1.427985355257987976e-02 7.137368619441986084e-02 2.796689234673976898e-02 2.070675492286682129e-01 2.151318788528442383e-01 -9.810137748718261719e-02 1.281118988990783691e-01 3.265656530857086182e-01 -3.630290925502777100e-01 1.769035011529922485e-01 1.422980874776840210e-01 5.462056398391723633e-01 -9.380822069942951202e-03 -6.515341997146606445e-02
2.463191188871860504e-02 1.309799402952194214e-01 -1.771031320095062256e-01 -3.475230634212493896e-01 1.512919366359710693e-01 -1.117102727293968201e-01 -1.057818755507469177e-01 -5.773221328854560852e-02 1.914489716291427612e-01 -1.361209601163864136e-01 7.910872995853424072e-02 -3.584954654797911644e-03 2.600380592048168182e-02 -1.471867114305496216e-01 -1.881354749202728271e-01 -5.414932221174240112e-02 3.358622789382934570e-01 2.023413032293319702e-01 2.582167983055114746e-01 1.737596988677978516e-01 -1.515829265117645264e-01 2.906806766986846924e-01 2.261408120393753052e-01 -2.373101189732551575e-02 1.625105738639831543e-01 -1.282118409872055054e-01 -5.588424950838088989e-02 2.172042578458786011e-01 9.528785198926925659e-02 2.490917034447193146e-02 -1.089915484189987183e-01 3.654738664627075195e-01
-1.974408328533172607e-01 -1.158901676535606384e-01 -1.593188643455505371e-01 7.616904377937316895e-02 -1.643397510051727295e-01 -2.851389534771442413e-02 -1.443602889776229858e-01 -2.450478821992874146e-02 1.784474998712539673e-01 2.313894033432006836e-01 9.543623775243759155e-02 4.006929397583007812e-01 1.346602588891983032e-01 -5.067567899823188782e-02 -2.160757333040237427e-01 3.824994340538978577e-02 -8.591602742671966553e-02 -7.666099816560745239e-03 3.631759285926818848e-01 -6.627947092056274414e-02 2.057036757469177246e-01 -1.032785922288894653e-01 -3.896881267428398132e-02 -2.840693593025207520e-01 3.405008614063262939e-01 3.043680079281330109e-02 1.061110943555831909e-02 -1.406001150608062744e-01 5.895638838410377502e-02 1.796665340662002563e-01 1.938177645206451416e-01 2.329093217849731445e-01
1.849332638084888458e-02 8.749759197235107422e-02 1.020300388336181641e-01 -3.593384325504302979e-01 3.283800557255744934e-02 -1.422936320304870605e-01 -1.879082173109054565e-01 -4.331127740442752838e-03 -4.580208286643028259e-02 -2.242193818092346191e-01 -3.890824690461158752e-02 2.090722322463989258e-01 4.131238907575607300e-02 1.388566941022872925e-01 -4.170320332050323486e-01 -1.507660597562789917e-01 1.014440432190895081e-01 -4.077625274658203125e-02 4.680847749114036560e-02 -1.724503934383392334e-01 -5.252729728817939758e-02 1.531604528427124023e-01 3.842640221118927002e-01 -1.764463037252426147e-01 2.971752285957336426e-01 1.866104267537593842e-02 -2.929667569696903229e-02 1.063320189714431763e-01 1.541788876056671143e-01 2.182955145835876465e-01 8.151698112487792969e-02 2.297700196504592896e-01
-2.184166461229324341e-01 2.210980840027332306e-02 -1.987204700708389282e-02 -1.235703304409980774e-01 -1.784417182207107544e-01 7.571271806955337524e-02 -1.747108995914459229e-01 -5.500030890107154846e-02 7.822570204734802246e-02 1.383042335510253906e-01 1.787023246288299561e-01 -2.041796147823333740e-01 2.817043960094451904e-01 -1.532564610242843628e-01 -4.035831093788146973e-01 -1.666034311056137085e-01 1.903708279132843018e-02 -1.365264058113098145e-01 2.986121773719787598e-01 -2.551890444010496140e-03 -1.342240441590547562e-02 2.224779427051544189e-01 5.117233842611312866e-02 -4.266607388854026794e-02 3.085078895092010498e-01 1.928666234016418457e-01 -1.757372617721557617e-01 -1.283317357301712036e-01 -2.480038553476333618e-01 2.011651694774627686e-01 -9.588662534952163696e-02 1.395633220672607422e-01
-1.612875014543533325e-01 -1.116522401571273804e-02 -1.668860763311386108e-01 -2.913212478160858154e-01 7.298833876848220825e-02 1.986298561096191406e-01 -1.579933799803256989e-02 -9.864557534456253052e-02 1.558354645967483521e-01 1.363839954137802124e-01 1.774336844682693481e-01 8.177940547466278076e-02 -7.649173587560653687e-02 1.578047722578048706e-01 -4.115739371627569199e-03 -9.127861121669411659e-04 2.374789863824844360e-01 7.777281105518341064e-02 5.613226071000099182e-02 -1.188599243760108948e-01 2.926241755485534668e-01 4.117403924465179443e-01 1.607806831598281860e-01 -4.222600907087326050e-02 1.207959353923797607e-01 5.043087005615234375e-01 -1.413723081350326538e-02 1.087531521916389465e-01 5.199413746595382690e-03 -1.761564761400222778e-01 -1.391448229551315308e-01 2.593734487891197205e-02
9.564205259084701538e-02 -1.545893549919128418e-01 -5.899810418486595154e-02 -3.292861580848693848e-01 1.679016500711441040e-01 -2.625114321708679199e-01 6.621528416872024536e-02 8.286178112030029297e-02 1.277401745319366455e-01 1.705798804759979248e-01 -1.383542567491531372e-01 1.238278523087501526e-01 -5.952639132738113403e-02 1.113507747650146484e-01 -1.391635835170745850e-01 5.992003157734870911e-02 6.886380910873413086e-02 -2.259190380573272705e-01 3.934406340122222900e-01 -7.387431710958480835e-02 -6.373178213834762573e-02 8.484634011983871460e-02 3.115806356072425842e-02 -1.715001314878463745e-01 -1.302212923765182495e-01 2.301217913627624512e-01 -2.846310138702392578e-01 2.025742828845977783e-01 5.786528438329696655e-02 -1.154778059571981430e-02 1.536807161755859852e-03 4.180597662925720215e-01
6.282369047403335571e-02 8.342453837394714355e-02 -7.603918761014938354e-02 -1.682792007923126221e-01 2.566782236099243164e-01 1.198980137705802917e-01 1.926679760217666626e-01 -1.124603152275085449e-01 -2.102919071912765503e-01 9.396120905876159668e-02 1.831088364124298096e-01 1.607147455215454102e-01 3.045346736907958984e-01 3.151789009571075439e-01 -6.148940697312355042e-02 4.131933674216270447e-03 6.490667909383773804e-02 1.561056673526763916e-01 4.099529981613159180e-01 5.551194772124290466e-02 1.116230040788650513e-01 -6.407210975885391235e-02 -6.810437142848968506e-02 3.417099267244338989e-02 1.700625568628311157e-01 3.212248086929321289e-01 1.128037720918655396e-01 -1.282883286476135254e-01 1.496177464723587036e-01 -2.396806143224239349e-02 2.047337591648101807e-01 2.615704536437988281e-01
1.029251888394355774e-02 2.239426821470260620e-01 -2.690100669860839844e-02 -4.230693578720092773e-01 8.271542936563491821e-02 -1.677238792181015015e-01 -1.831278763711452484e-02 -8.201487362384796143e-03 2.068431079387664795e-01 -2.932912707328796387e-01 -1.178482472896575928e-01 6.388459354639053345e-02 9.696017205715179443e-02 6.901859492063522339e-02 -3.765129148960113525e-01 -7.857651263475418091e-02 2.229955792427062988e-01 6.500001996755599976e-02 1.495842635631561279e-01 -2.321027219295501709e-01 2.875346541404724121e-01 3.219457566738128662e-01 8.446288853883743286e-02 -7.184866815805435181e-02 -1.392323058098554611e-02 2.994265407323837280e-02 -1.941143870353698730e-01 1.329918056726455688e-01 1.940813511610031128e-01 1.036852877587080002e-02 3.939350694417953491e-02 -3.430653735995292664e-02
1.181785687804222107e-01 -1.749935001134872437e-01 4.305161070078611374e-03 -6.192027330398559570e-01 -6.975548714399337769e-02 -2.158263921737670898e-01 -1.413645446300506592e-01 -3.193520940840244293e-03 -1.045554131269454956e-01 3.850932698696851730e-03 2.543612616136670113e-03 8.808004111051559448e-02 1.007714942097663879e-01 1.673739030957221985e-02 -3.788464665412902832e-01 8.761958777904510498e-02 1.214963719248771667e-01 8.353214710950851440e-02 1.853298842906951904e-01 1.917837858200073242e-01 -7.319876458495855331e-03 9.631268680095672607e-02 -5.957918241620063782e-02 3.984912112355232239e-02 3.328310251235961914e-01 1.148130372166633606e-01 3.937076032161712646e-02 1.658430993556976318e-01 -8.881299942731857300e-02 7.784834504127502441e-02 5.573410168290138245e-02 2.068573683500289917e-01
-6.315880268812179565e-02 2.343175001442432404e-02 2.386534586548805237e-02 -8.674824237823486328e-02 -1.196156889200210571e-01 -3.394412994384765625e-01 -4.505568370223045349e-02 -1.221460849046707153e-02 -6.624045222997665405e-02 -2.473446875810623169e-01 2.541815340518951416e-01 1.220203377306461334e-02 -5.982238799333572388e-02 5.877789855003356934e-02 -3.490792214870452881e-01 -3.550782054662704468e-02 3.370047509670257568e-01 -3.425825536251068115e-01 3.273143768310546875e-01 -1.629444211721420288e-01 1.255174428224563599e-01 8.017193526029586792e-02 8.179511129856109619e-02 -8.006232976913452148e-02 1.490819156169891357e-01 2.561116814613342285e-01 8.438342809677124023e-02 1.403397619724273682e-01 3.222014755010604858e-02 1.774219572544097900e-01 -2.290584333240985870e-02 2.181871235370635986e-01
-3.052074313163757324e-01 -2.411169372498989105e-02 -1.788690835237503052e-01 -1.995199322700500488e-01 -6.764716655015945435e-02 1.805909276008605957e-01 2.015009671449661255e-01 -3.543129935860633850e-02 1.971651762723922729e-01 3.902865201234817505e-02 -2.605663239955902100e-02 3.322873711585998535e-01 2.654219046235084534e-03 4.626551270484924316e-02 4.735533520579338074e-02 1.646404862403869629e-01 1.610351726412773132e-02 -2.684998810291290283e-01 2.778116464614868164e-01 -4.192627221345901489e-02 -5.091227125376462936e-03 6.559433043003082275e-02 1.090191304683685303e-01 -3.109267950057983398e-01 3.424305617809295654e-01 9.360399842262268066e-02 -2.622304558753967285e-01 -5.738372355699539185e-02 -1.670650392770767212e-01 1.466794312000274658e-01 2.447893470525741577e-01 2.874666638672351837e-02
-6.808293610811233521e-02 -2.133424282073974609e-01 6.781228631734848022e-02 -3.031139075756072998e-01 -6.045838817954063416e-02 -1.122740581631660461e-01 -1.170979440212249756e-01 -2.763675339519977570e-02 1.168594881892204285e-01 -3.505997955799102783e-01 1.383645981550216675e-01 2.634861767292022705e-01 -9.501143940724432468e-04 -1.678519695997238159e-02 -1.402898728847503662e-01 2.155338972806930542e-02 4.082534313201904297e-01 1.137676760554313660e-01 -2.693314850330352783e-02 8.804346621036529541e-02 3.181759417057037354e-01 1.799598336219787598e-01 2.556376755237579346e-01 -1.820447593927383423e-01 -4.444412887096405029e-02 -6.208939477801322937e-02 1.862871833145618439e-02 -2.539124898612499237e-02 -1.997645385563373566e-02 1.673281639814376831e-01 -1.316044181585311890e-01 3.229849934577941895e-01
-2.193356752395629883e-01 -8.444225788116455078e-02 1.168867722153663635e-01 -2.111922353506088257e-01 7.620121538639068604e-02 -7.036896795034408569e-02 1.900000125169754028e-02 5.795765295624732971e-02 1.539123803377151489e-02 3.765635788440704346e-01 1.607089936733245850e-01 4.753859341144561768e-02 8.974120020866394043e-02 -2.085878700017929077e-01 -5.707503855228424072e-02 2.080430686473846436e-01 3.579959273338317871e-01 -1.506142914295196533e-01 1.282637864351272583e-01 1.588467210531234741e-01 1.707626432180404663e-01 2.657657861709594727e-01 -9.554322808980941772e-02 -2.597295641899108887e-01 1.501837093383073807e-02 1.118486840277910233e-02 1.317438390105962753e-02 1.252311002463102341e-02 8.422628045082092285e-02 2.720333933830261230e-01 1.516589671373367310e-01 3.607013523578643799e-01
-2.264537513256072998e-01 -1.763369739055633545e-01 -2.082503736019134521e-01 -2.314707785844802856e-01 2.696273028850555420e-01 1.476237326860427856e-01 -5.392373353242874146e-02 -2.662321738898754120e-02 2.150875283405184746e-03 -4.687158018350601196e-02 1.530639231204986572e-01 4.636957347393035889e-01 1.141012012958526611e-01 7.933755964040756226e-02 -2.333601117134094238e-01 -8.233618736267089844e-02 1.773361265659332275e-01 -4.342745244503021240e-02 1.205489113926887512e-01 1.346027255058288574e-01 4.822744429111480713e-02 1.097141951322555542e-01 1.970684528350830078e-01 1.494100093841552734e-01 -1.399632245302200317e-01 -7.266075909137725830e-02 -7.949181646108627319e-02 -6.861898303031921387e-02 4.307214915752410889e-02 4.762923344969749451e-02 1.460932344198226929e-01 4.455390870571136475e-01
1.628568023443222046e-02 1.778509467840194702e-01 -6.943263113498687744e-02 -4.872174002230167389e-03 -1.344514265656471252e-02 -7.617844641208648682e-02 1.259501427412033081e-01 -1.885627210140228271e-01 -4.292327165603637695e-02 -2.529206313192844391e-02 -6.218854337930679321e-03 2.260164171457290649e-01 1.588675975799560547e-01 -5.548571422696113586e-02 1.449014395475387573e-01 2.475663460791110992e-02 1.165551319718360901e-01 1.788342297077178955e-01 3.376195952296257019e-02 1.342950761318206787e-01 -1.110620349645614624e-01 2.788078784942626953e-01 2.264189422130584717e-01 -8.694233372807502747e-03 -2.792102098464965820e-02 4.680392146110534668e-01 -2.036141045391559601e-02 1.405677646398544312e-01 2.163564711809158325e-01 1.079354435205459595e-01 3.671846985816955566e-01 4.035768508911132812e-01
-2.509037256240844727e-01 1.284618824720382690e-01 -3.984326720237731934e-01 -4.110484197735786438e-02 -7.962258905172348022e-02 6.272356212139129639e-02 -1.633565872907638550e-01 -4.108542948961257935e-02 5.861400440335273743e-02 1.037022843956947327e-01 -1.096213907003402710e-01 1.532217562198638916e-01 6.712877750396728516e-02 -1.539458483457565308e-01 -1.712584495544433594e-02 -1.601117551326751709e-01 1.402821987867355347e-01 1.664400547742843628e-01 4.403412044048309326e-01 1.385114490985870361e-01 2.918396294116973877e-01 3.438362851738929749e-02 9.648525714874267578e-02 -1.890284121036529541e-01 9.075993672013282776e-03 3.059566020965576172e-01 -3.228348493576049805e-02 7.365266978740692139e-02 4.878650978207588196e-02 2.590054571628570557e-01 -9.655606001615524292e-03 2.367786616086959839e-01
2.280858159065246582e-01 -2.097417116165161133e-01 -1.385934054851531982e-01 -1.360062509775161743e-01 -1.759865432977676392e-01 1.942016035318374634e-01 1.302029490470886230e-01 -3.124582767486572266e-02 1.477916091680526733e-01 -1.956083476543426514e-01 2.633484601974487305e-01 4.866457581520080566e-01 2.223218530416488647e-01 5.707961320877075195e-02 4.450673609972000122e-02 -1.292670369148254395e-01 6.971363723278045654e-02 -1.321592628955841064e-01 -1.522065605968236923e-02 1.007426455616950989e-01 1.007664296776056290e-02 9.713304042816162109e-02 -5.943442694842815399e-03 -1.909881085157394409e-01 3.786797821521759033e-01 1.627261787652969360e-01 -7.540369778871536255e-02 4.094386473298072815e-02 7.354212552309036255e-02 1.548044234514236450e-01 -1.715362071990966797e-01 1.649688184261322021e-01
-1.061119958758354187e-01 -4.372636228799819946e-02 -3.494828641414642334e-01 -4.054404422640800476e-02 -2.498921304941177368e-01 -1.451854854822158813e-01 2.724025845527648926e-01 1.032283436506986618e-02 -8.268362842500209808e-03 1.923815011978149414e-01 1.623788774013519287e-01 2.766607701778411865e-01 6.811467930674552917e-03 -1.952641010284423828e-01 -1.190378144383430481e-01 -1.913846135139465332e-01 1.416912674903869629e-01 9.510474652051925659e-02 3.791456222534179688e-01 1.317406725138425827e-02 1.032968610525131226e-01 2.767314389348030090e-02 1.383994072675704956e-01 -3.049266040325164795e-01 6.839881837368011475e-02 1.017542779445648193e-01 2.133570909500122070e-01 6.188270449638366699e-02 -1.710148453712463379e-01 1.692818850278854370e-01 2.178776860237121582e-01 9.939249604940414429e-02
-7.645075023174285889e-02 1.251185089349746704e-01 -3.031638562679290771e-01 -1.382763981819152832e-01 -1.055092290043830872e-01 -5.055304244160652161e-02 -3.130364418029785156e-02 6.342273950576782227e-02 9.338417649269104004e-02 1.876553148031234741e-01 1.629353910684585571e-01 2.272402495145797729e-01 -5.523685365915298462e-02 -1.578144431114196777e-01 1.021535769104957581e-01 -6.709086149930953979e-02 1.335234642028808594e-01 -8.925951085984706879e-03 4.631465673446655273e-01 1.509062200784683228e-01 1.433835327625274658e-01 1.132835522294044495e-01 1.621556878089904785e-01 -4.228464066982269287e-01 1.135277599096298218e-01 2.133056223392486572e-01 2.297599017620086670e-01 -8.737412095069885254e-02 -8.442727476358413696e-02 1.644942760467529297e-01 1.322544962167739868e-01 1.400254815816879272e-01
1.951977461576461792e-01 9.086897969245910645e-02 -1.655143313109874725e-02 -2.556346654891967773e-01 2.875394001603126526e-02 -1.583446562290191650e-01 1.164862588047981262e-01 -2.524243295192718506e-01 6.470213830471038818e-02 1.771382242441177368e-01 1.207651942968368530e-01 3.012160360813140869e-01 -3.149513900279998779e-02 2.160676270723342896e-01 9.307835996150970459e-02 1.589633673429489136e-01 2.650658488273620605e-01 2.185180783271789551e-02 -1.491624675691127777e-02 -1.653292775154113770e-01 1.246745586395263672e-01 2.608553469181060791e-01 2.150611132383346558e-01 -1.124157980084419250e-01 -1.841188371181488037e-01 1.054176241159439087e-01 -2.095389366149902344e-01 6.178895756602287292e-02 1.830351054668426514e-01 2.977222800254821777e-01 2.063598781824111938e-01 2.531950175762176514e-01
-1.264861971139907837e-01 3.874221816658973694e-02 1.750214844942092896e-01 6.576708704233169556e-02 1.912547349929809570e-01 -6.281949579715728760e-02 -7.726352661848068237e-02 -1.960594952106475830e-01 -3.874907270073890686e-02 -6.278525292873382568e-02 -1.551047116518020630e-01 3.061361312866210938e-01 6.958954036235809326e-02 7.686128467321395874e-02 -6.664332002401351929e-02 2.129382789134979248e-01 8.193834125995635986e-02 -1.655143350362777710e-01 2.172838747501373291e-01 -1.413105279207229614e-01 -7.328397780656814575e-02 2.491637319326400757e-01 1.662164181470870972e-01 -1.732885837554931641e-01 3.746409118175506592e-01 1.028284206986427307e-01 -2.240997701883316040e-01 1.286731334403157234e-03 3.200674653053283691e-01 -3.552280738949775696e-02 -1.224095821380615234e-01 3.641611337661743164e-01
-2.024789303541183472e-01 -4.452221468091011047e-02 -2.302136272192001343e-01 -1.103337481617927551e-01 -6.202390789985656738e-02 4.583819583058357239e-02 -6.053319573402404785e-02 1.035683825612068176e-01 1.569708883762359619e-01 1.796487122774124146e-01 -1.766216307878494263e-01 1.227489039301872253e-01 1.722263842821121216e-01 6.811710447072982788e-02 1.099092066287994385e-01 -2.710413038730621338e-01 2.553162872791290283e-01 2.179940640926361084e-01 2.428358644247055054e-01 2.125726193189620972e-01 2.182986289262771606e-01 -5.704788491129875183e-02 7.194627076387405396e-02 -2.383068501949310303e-01 3.453525155782699585e-02 3.572725951671600342e-01 -9.491869807243347168e-02 4.515529796481132507e-02 2.779524326324462891e-01 2.509961426258087158e-01 6.749407202005386353e-02 1.845310181379318237e-01
-2.003805488348007202e-01 -9.418621659278869629e-02 -1.215463727712631226e-01 -1.783066093921661377e-01 -1.667630374431610107e-01 -6.474793702363967896e-02 -8.422639220952987671e-03 -1.891551017761230469e-01 -3.471204265952110291e-02 1.076869741082191467e-01 -2.866198420524597168e-01 1.362771093845367432e-01 -2.345158532261848450e-02 -9.089470654726028442e-02 1.422084867954254150e-02 -1.396161019802093506e-01 2.005997300148010254e-01 2.077059447765350342e-01 3.939126431941986084e-01 2.113709971308708191e-02 3.510003983974456787e-01 1.780310720205307007e-01 -3.005491197109222412e-02 -2.595294117927551270e-01 -2.132042078301310539e-03 3.055191338062286377e-01 -1.144083440303802490e-01 -1.178718507289886475e-01 3.290115296840667725e-02 2.748194634914398193e-01 1.706166565418243408e-01 7.954716682434082031e-02
1.755542457103729248e-01 -9.005470201373100281e-03 1.714005023241043091e-01 -2.984414435923099518e-02 -2.106121778488159180e-01 1.006588414311408997e-01 8.647363632917404175e-02 -1.488876491785049438e-01 1.508828997611999512e-02 6.154613569378852844e-02 1.227693259716033936e-01 5.392570048570632935e-02 -3.775766491889953613e-02 1.221270412206649780e-01 -4.791730046272277832e-01 -7.497303932905197144e-02 -4.429441317915916443e-02 6.276287883520126343e-02 1.803670972585678101e-01 1.647474914789199829e-01 3.748760223388671875e-01 4.975796118378639221e-02 1.323869079351425171e-01 -9.350709617137908936e-02 1.258437638171017170e-03 1.601542234420776367e-01 -3.150023818016052246e-01 -5.446400865912437439e-02 1.036715358495712280e-01 7.215231657028198242e-02 3.673577308654785156e-01 2.598643898963928223e-01
8.210776001214981079e-02 -1.069681569933891296e-01 2.135356515645980835e-01 -3.087682723999023438e-01 -2.725526988506317139e-01 1.285577267408370972e-01 -1.232508048415184021e-01 -1.922586262226104736e-01 -1.774047734215855598e-03 -2.743131816387176514e-01 1.295558810234069824e-01 3.015935719013214111e-01 -2.299144119024276733e-01 -3.036546111106872559e-01 1.278260797262191772e-01 -4.770814254879951477e-02 7.975994795560836792e-02 1.679563149809837341e-02 2.165889441967010498e-01 2.579457685351371765e-02 -6.883540749549865723e-02 1.374894976615905762e-01 8.440637588500976562e-02 -4.636820405721664429e-02 1.257780194282531738e-01 3.933665156364440918e-01 1.037913113832473755e-01 8.410461246967315674e-03 1.233576536178588867e-01 -1.342145204544067383e-01 -6.245105993002653122e-03 2.223323881626129150e-01
3.362528085708618164e-01 1.393280625343322754e-01 5.960539355874061584e-02 -9.092921763658523560e-02 -9.392266161739826202e-03 3.065817058086395264e-01 -1.835545450448989868e-01 -1.242435574531555176e-01 -4.201710969209671021e-02 1.532882004976272583e-01 4.231996089220046997e-02 1.253715753555297852e-01 -7.075209915637969971e-02 -8.522441983222961426e-02 3.074040822684764862e-02 -3.293766379356384277e-01 -9.025612846016883850e-03 -1.099871248006820679e-01 2.921580076217651367e-01 -2.242689132690429688e-01 4.681813344359397888e-02 4.208488464355468750e-01 -8.777906745672225952e-02 -5.832698196172714233e-02 3.352471441030502319e-02 2.660652101039886475e-01 -1.098832637071609497e-01 1.433532387018203735e-01 3.639729321002960205e-02 1.733560264110565186e-01 -1.443590372800827026e-01 2.302538007497787476e-01
5.261531472206115723e-02 -2.368891425430774689e-02 4.516292735934257507e-02 2.741628885269165039e-02 -9.511498361825942993e-02 -1.223235875368118286e-01 9.767813235521316528e-02 -3.602695167064666748e-01 -9.628638625144958496e-02 -2.055311650037765503e-01 1.688342988491058350e-01 7.570690661668777466e-02 2.952827811241149902e-01 -1.392947882413864136e-02 -1.251883208751678467e-01 -2.132527828216552734e-01 2.256773561239242554e-01 -2.747061848640441895e-01 1.518502384424209595e-01 -9.231413900852203369e-02 2.376000136137008667e-01 3.314977884292602539e-01 -5.237137153744697571e-02 -3.019101545214653015e-02 1.161042973399162292e-01 1.918540447950363159e-01 1.294231880456209183e-02 3.129183351993560791e-01 1.695062071084976196e-01 -1.015141904354095459e-01 1.556266695261001587e-01 2.380014955997467041e-01
-1.113138198852539062e-01 -2.031203955411911011e-01 -1.195644736289978027e-01 -1.103620976209640503e-01 -7.807449996471405029e-02 -4.196053370833396912e-02 1.161862257868051529e-02 3.868257626891136169e-02 2.022766321897506714e-02 -6.275575608015060425e-02 1.257495284080505371e-01 1.358228027820587158e-01 1.009863317012786865e-01 -6.998335570096969604e-02 -3.104563951492309570e-01 -3.663184121251106262e-02 1.761759072542190552e-01 -3.967833518981933594e-01 3.335624039173126221e-01 -1.181549727916717529e-01 -1.424388885498046875e-01 5.528128892183303833e-02 5.750280991196632385e-02 -1.767278313636779785e-01 -1.657056361436843872e-01 1.114116981625556946e-01 -1.724312156438827515e-01 1.624768786132335663e-02 2.447048276662826538e-01 -2.630713582038879395e-01 2.052866369485855103e-01 3.824636638164520264e-01
1.538563370704650879e-01 1.093479245901107788e-01 -4.118960350751876831e-03 -1.307253837585449219e-01 -1.507942974567413330e-01 -9.504108130931854248e-02 1.092249080538749695e-01 1.574206799268722534e-01 -1.571423187851905823e-02 1.282473057508468628e-01 -2.234147489070892334e-02 1.794624030590057373e-01 1.985866129398345947e-01 3.499669954180717468e-02 -3.116220235824584961e-01 -2.127862274646759033e-01 -4.146407172083854675e-02 -3.590913712978363037e-01 2.927616834640502930e-01 7.479625195264816284e-02 -1.330358386039733887e-01 1.596558839082717896e-01 -7.135589607059955597e-03 -1.730954200029373169e-01 2.860596477985382080e-01 1.913839392364025116e-02 -1.182815879583358765e-01 1.324420720338821411e-01 8.690176159143447876e-02 -2.784337699413299561e-01 -1.344997435808181763e-01 3.664257526397705078e-01
7.013054192066192627e-02 -1.739174872636795044e-01 -1.529895812273025513e-01 -7.124405354261398315e-02 -1.257620900869369507e-01 -1.258087158203125000e-01 4.495399072766304016e-02 -3.848204910755157471e-01 1.159173622727394104e-01 -2.402892857789993286e-01 1.722484230995178223e-01 -1.045538336038589478e-01 2.800014056265354156e-02 -1.065702512860298157e-01 -3.190626576542854309e-02 -2.678096592426300049e-01 2.741094231605529785e-01 -8.092220127582550049e-02 3.842906355857849121e-01 1.857792437076568604e-01 -2.125633507966995239e-01 2.037221193313598633e-01 -5.609292536973953247e-02 -4.713659733533859253e-02 -2.504736371338367462e-02 2.595255970954895020e-01 -3.811004012823104858e-02 -1.033535003662109375e-01 3.750066831707954407e-02 2.307850271463394165e-01 2.556740343570709229e-01 4.311920702457427979e-02
-5.975715443491935730e-02 -1.258234083652496338e-01 -2.045410126447677612e-02 -7.854855060577392578e-02 -9.183666110038757324e-02 -2.237802743911743164e-01 1.241999417543411255e-01 -3.029017448425292969e-01 -2.507970668375492096e-02 1.091032847762107849e-01 2.586410939693450928e-01 -7.679586857557296753e-02 2.218777239322662354e-01 1.640986055135726929e-01 -8.429956436157226562e-02 8.360551297664642334e-02 1.058889403939247131e-01 -1.396550238132476807e-02 1.963973194360733032e-01 -1.739873141050338745e-01 1.425582170486450195e-02 1.144128069281578064e-01 5.110683441162109375e-01 2.774419076740741730e-02 6.753692030906677246e-02 6.253928691148757935e-02 -2.760821394622325897e-02 -4.848279058933258057e-02 2.224762439727783203e-01 1.686019003391265869e-01 -1.151629760861396790e-01 4.176934659481048584e-01
-1.918953955173492432e-01 -2.483767122030258179e-01 1.267112344503402710e-01 -2.042694240808486938e-01 -2.786432504653930664e-01 -2.772910594940185547e-01 -2.358829230070114136e-01 1.369945853948593140e-01 3.425899660214781761e-03 6.675319280475378036e-03 -3.673145547509193420e-02 1.136834919452667236e-01 1.505623757839202881e-01 -1.955815404653549194e-02 1.458048969507217407e-01 -1.308256089687347412e-01 9.674450755119323730e-02 2.392920106649398804e-01 2.217967510223388672e-01 9.422030299901962280e-02 7.889513671398162842e-02 1.608246266841888428e-01 2.784442901611328125e-02 -2.768696052953600883e-03 1.150463372468948364e-01 -1.479358505457639694e-02 -5.744579806923866272e-02 -6.061094254255294800e-02 6.878095865249633789e-02 4.518274068832397461e-01 3.125678002834320068e-01 2.333205193281173706e-01
-5.646990984678268433e-02 -6.422401219606399536e-02 -4.523149505257606506e-02 -1.350798755884170532e-01 2.457208558917045593e-02 -2.946069836616516113e-01 -8.015561103820800781e-02 -2.291244268417358398e-01 2.046545445919036865e-01 2.416711002588272095e-01 1.115045920014381409e-01 3.126606941223144531e-01 -3.541368991136550903e-02 -4.998833686113357544e-02 -5.279205739498138428e-02 -1.208659186959266663e-01 1.573968827724456787e-01 -8.026255294680595398e-03 2.125830948352813721e-01 -1.812681853771209717e-01 -1.056247390806674957e-02 8.396009355783462524e-02 1.894516050815582275e-01 -2.772207856178283691e-01 -9.184093028306961060e-02 1.073939874768257141e-01 -1.306272149085998535e-01 -1.602832227945327759e-01 1.238295212388038635e-01 4.254642128944396973e-02 -4.068906605243682861e-01 3.552865087985992432e-01
3.764722868800163269e-02 -8.574064821004867554e-03 -4.241989925503730774e-02 8.900216198526322842e-04 1.176031678915023804e-01 -1.313852369785308838e-01 1.079561710357666016e-01 -2.373348474502563477e-01 1.583860069513320923e-01 9.295791387557983398e-02 7.618559896945953369e-02 1.609264016151428223e-01 2.816202342510223389e-01 -2.334981923922896385e-03 -6.465890444815158844e-03 7.466057687997817993e-02 4.044978693127632141e-02 2.535325586795806885e-01 3.713507652282714844e-01 1.432428322732448578e-02 2.166240848600864410e-02 1.975920051336288452e-01 -2.557266950607299805e-01 -6.654600799083709717e-02 2.272296696901321411e-02 2.938734591007232666e-01 3.329901397228240967e-01 -6.616891175508499146e-02 -1.027096733450889587e-01 2.308410406112670898e-01 -3.370756655931472778e-02 4.084163010120391846e-01
-1.306882500648498535e-01 -8.875235915184020996e-02 -2.015615850687026978e-01 -1.731398552656173706e-01 -1.408474743366241455e-01 6.049997732043266296e-02 -4.911922663450241089e-02 2.136711962521076202e-02 9.276216477155685425e-02 7.875849306583404541e-02 -2.115882933139801025e-01 -3.690931946039199829e-03 1.308309137821197510e-01 9.976022690534591675e-02 -2.327028103172779083e-02 -1.246329173445701599e-01 1.480700373649597168e-01 3.651084005832672119e-01 2.881592214107513428e-01 1.559194326400756836e-01 2.051239162683486938e-01 4.242082685232162476e-02 1.705696582794189453e-01 -3.582613766193389893e-01 -2.509525977075099945e-03 4.153014421463012695e-01 -2.934257127344608307e-02 -9.453044086694717407e-02 2.183534353971481323e-01 2.719246447086334229e-01 2.864233776926994324e-02 8.197925239801406860e-02
-2.332630604505538940e-01 -1.924269497394561768e-01 -1.650842279195785522e-02 -7.111485302448272705e-02 -1.234471797943115234e-01 -1.431333124637603760e-01 -6.748492270708084106e-02 -1.768419742584228516e-01 8.699379116296768188e-02 2.782114595174789429e-02 -2.639630138874053955e-01 1.459362059831619263e-01 2.263329476118087769e-01 -6.934028118848800659e-02 -6.762016564607620239e-03 -2.303665131330490112e-01 1.139647513628005981e-01 -1.264837384223937988e-01 2.983477711677551270e-01 -6.974454224109649658e-02 4.909518957138061523e-01 1.637888699769973755e-01 -1.568032801151275635e-01 -2.089666426181793213e-01 1.260230243206024170e-01 2.352588623762130737e-01 -1.272618621587753296e-01 -1.573011279106140137e-01 -1.028038114309310913e-01 8.251758664846420288e-02 1.862511634826660156e-01 2.016577491303905845e-04
-4.826199635863304138e-02 -5.289046466350555420e-02 -3.280993402004241943e-01 -1.031772419810295105e-01 1.715631037950515747e-01 -3.299745172262191772e-02 2.677141726016998291e-01 -2.044912874698638916e-01 -8.553602546453475952e-02 -2.095338255167007446e-01 1.810856312513351440e-01 2.941552102565765381e-01 1.922959983348846436e-01 -1.473927199840545654e-01 1.063632443547248840e-01 -1.277347058057785034e-01 2.994241714477539062e-01 -1.918579190969467163e-01 1.296771615743637085e-01 4.754471406340599060e-02 -9.447724372148513794e-02 9.998080879449844360e-02 1.144155338406562805e-01 -8.210130780935287476e-02 -4.818225279450416565e-02 4.517931118607521057e-02 8.382858335971832275e-02 -2.058724686503410339e-02 2.289260178804397583e-01 8.858971297740936279e-02 1.530747413635253906e-01 4.426072239875793457e-01
1.237121522426605225e-01 2.056356370449066162e-01 -2.690440118312835693e-01 -3.541629910469055176e-01 -1.669808775186538696e-01 6.691128760576248169e-02 -2.941612005233764648e-01 -9.673289954662322998e-02 1.879851371049880981e-01 7.717929780483245850e-02 2.874380350112915039e-01 5.053044110536575317e-02 2.133496552705764771e-01 1.158787310123443604e-01 -1.177122145891189575e-01 1.555677056312561035e-01 -1.699936240911483765e-01 -2.156719565391540527e-01 1.388171315193176270e-01 -2.840870991349220276e-02 1.385607570409774780e-01 2.085518240928649902e-01 8.797528594732284546e-02 -2.213440239429473877e-01 1.917646229267120361e-01 5.607216805219650269e-02 1.488459259271621704e-01 7.667445391416549683e-02 2.217257209122180939e-02 2.225794494152069092e-01 1.705866605043411255e-01 1.757070124149322510e-01
-1.552797257900238037e-01 -4.218190908432006836e-02 -3.523437306284904480e-02 -2.416854947805404663e-01 -3.775329515337944031e-02 -5.118128061294555664e-01 -1.020898595452308655e-01 -1.143968179821968079e-01 -1.188517641276121140e-02 3.570882678031921387e-01 2.860722243785858154e-01 2.832897305488586426e-01 -7.822757959365844727e-02 -1.081997230648994446e-01 -1.564760059118270874e-01 6.389405578374862671e-02 2.228566817939281464e-02 2.486289665102958679e-02 1.014149114489555359e-01 2.753228694200515747e-02 -1.399826910346746445e-02 2.452375888824462891e-01 -8.370895683765411377e-02 -2.143348008394241333e-01 2.566418424248695374e-02 3.898271918296813965e-02 -2.675014138221740723e-01 7.565086334943771362e-02 6.436803191900253296e-02 2.411853075027465820e-01 4.643081501126289368e-02 1.485312730073928833e-01
1.560232937335968018e-01 6.739920377731323242e-02 4.103623330593109131e-02 -2.674860954284667969e-01 -1.879612058401107788e-01 1.098137423396110535e-01 3.042119145393371582e-01 9.330354630947113037e-02 -2.209440916776657104e-01 8.553238958120346069e-02 -2.991223707795143127e-02 2.223505526781082153e-01 2.201093286275863647e-01 -1.653805971145629883e-01 -3.264654874801635742e-01 -5.337665788829326630e-04 1.016869172453880310e-01 1.268810778856277466e-01 2.549958527088165283e-01 2.432999312877655029e-01 3.928069770336151123e-02 2.759271562099456787e-01 -1.567027568817138672e-01 -1.882716268301010132e-01 7.407496869564056396e-02 1.013502627611160278e-01 1.056215073913335800e-02 -1.353646814823150635e-02 1.365316212177276611e-01 -8.328769472427666187e-04 -1.802433133125305176e-01 3.238462805747985840e-01
2.029461115598678589e-01 2.828204631805419922e-01 -2.180926352739334106e-01 -2.979951202869415283e-01 -4.012423753738403320e-02 -7.981041073799133301e-02 -2.525473833084106445e-01 -1.195626556873321533e-01 1.233344823122024536e-01 -1.635695993900299072e-02 2.863176167011260986e-01 2.285744845867156982e-01 1.015128716826438904e-01 -1.470483392477035522e-01 4.285325855016708374e-02 1.489921957254409790e-01 -1.891654357314109802e-02 -2.330245822668075562e-01 1.509582996368408203e-01 3.762323781847953796e-02 1.520507484674453735e-01 3.268438950181007385e-02 1.765299290418624878e-01 -2.299335151910781860e-01 1.092410385608673096e-01 1.837450265884399414e-01 1.098632141947746277e-01 1.429903358221054077e-01 2.272504754364490509e-02 3.584861159324645996e-01 2.146617025136947632e-01 1.016675084829330444e-01
8.810137398540973663e-03 3.046810925006866455e-01 -1.521064490079879761e-01 -3.036623001098632812e-01 -5.439439415931701660e-02 1.326774805784225464e-01 -3.130322322249412537e-02 4.535237699747085571e-02 2.197334170341491699e-01 -2.372780628502368927e-02 -9.738368541002273560e-02 5.664717778563499451e-02 2.011281251907348633e-01 1.837912052869796753e-01 -1.043867990374565125e-01 2.597715258598327637e-01 2.015085667371749878e-01 -3.999082446098327637e-01 7.383138686418533325e-02 1.552848964929580688e-01 9.996979683637619019e-02 2.868177592754364014e-01 1.278400272130966187e-01 -8.239764720201492310e-02 2.163802683353424072e-01 2.207899391651153564e-01 8.107256144285202026e-02 1.293984055519104004e-01 -7.769668940454721451e-03 2.508564889430999756e-01 -3.297838941216468811e-02 1.598376631736755371e-01
4.210710525512695312e-02 -1.984519660472869873e-01 3.790302574634552002e-02 -1.109570637345314026e-01 -2.206264138221740723e-01 5.331844836473464966e-02 -5.441901460289955139e-02 -1.837833523750305176e-01 -1.337890326976776123e-01 2.091927081346511841e-01 2.796995453536510468e-02 3.966226577758789062e-01 3.207104802131652832e-01 1.125516891479492188e-01 -4.135221838951110840e-01 1.159853581339120865e-02 2.401341348886489868e-01 1.486456841230392456e-01 1.415072679519653320e-01 6.516285240650177002e-02 -1.094807386398315430e-01 3.688410818576812744e-01 -1.032197400927543640e-01 6.077393516898155212e-02 -6.409060209989547729e-02 2.143442481756210327e-01 -9.459500014781951904e-02 -7.112020999193191528e-02 -4.943573847413063049e-02 2.817154489457607269e-02 4.375907126814126968e-03 -1.292521357536315918e-01
1.889002323150634766e-02 -3.177613019943237305e-02 3.146499395370483398e-02 -1.242457553744316101e-01 -2.858238518238067627e-01 1.410156637430191040e-01 -1.909255981445312500e-01 -2.027948200702667236e-02 1.151579692959785461e-01 2.009808421134948730e-01 -4.960733652114868164e-02 -9.372914582490921021e-02 -1.477096378803253174e-01 4.304783418774604797e-02 -2.165404558181762695e-01 -2.068174183368682861e-01 1.929603815078735352e-01 -1.732827574014663696e-01 5.051440596580505371e-01 1.780228167772293091e-01 -2.194928377866744995e-01 2.940338253974914551e-01 4.819171875715255737e-02 1.441648788750171661e-02 1.255841404199600220e-01 1.028518900275230408e-01 -2.287596911191940308e-01 2.076743841171264648e-01 -1.063504163175821304e-02 -2.807201817631721497e-02 -7.335079461336135864e-02 2.148237973451614380e-01
-6.722788512706756592e-02 -1.999694295227527618e-02 1.580640375614166260e-01 -2.160445153713226318e-01 6.815198808908462524e-02 3.085821866989135742e-02 -2.817563712596893311e-01 1.353171765804290771e-01 1.454470604658126831e-01 6.495108455419540405e-02 8.370333164930343628e-02 1.262376755475997925e-01 1.241034269332885742e-01 -2.231134176254272461e-01 -8.725883066654205322e-02 -1.431186348199844360e-01 1.431552320718765259e-01 -7.693780958652496338e-02 8.909389376640319824e-02 -6.719836965203285217e-04 -1.271507591009140015e-01 1.641041189432144165e-01 8.146280050277709961e-02 -1.517728865146636963e-01 1.530728340148925781e-01 3.688116967678070068e-01 1.499744802713394165e-01 1.796483248472213745e-01 1.206050217151641846e-01 1.550951749086380005e-01 -2.960306107997894287e-01 4.805825054645538330e-01
3.209764510393142700e-02 -2.487054020166397095e-01 5.446254834532737732e-02 -6.435786187648773193e-02 1.956683695316314697e-01 4.719143360853195190e-02 2.346828430891036987e-01 7.306477427482604980e-02 3.433853685855865479e-01 1.374134235084056854e-02 1.063071340322494507e-01 1.682709902524948120e-01 -1.405967026948928833e-01 -8.902229368686676025e-02 -6.523592770099639893e-02 -6.252373009920120239e-02 1.458491832017898560e-01 -1.008428633213043213e-02 5.309213399887084961e-01 -1.380623281002044678e-01 -8.392086625099182129e-02 9.849932044744491577e-02 2.319886386394500732e-01 -1.983740776777267456e-01 3.481996059417724609e-02 2.767054829746484756e-03 -3.584352433681488037e-01 7.506483048200607300e-02 1.005909871309995651e-02 1.248788908123970032e-01 1.694907546043395996e-01 1.533682346343994141e-01
2.115889266133308411e-02 -1.662543118000030518e-01 3.822730854153633118e-02 -1.783092021942138672e-01 8.205254375934600830e-02 -1.629064232110977173e-01 -1.810752153396606445e-01 -2.026212364435195923e-01 -1.507929712533950806e-01 7.406672090291976929e-02 3.602909445762634277e-01 1.707654297351837158e-01 1.666079461574554443e-02 1.080329790711402893e-01 -4.226510822772979736e-01 -2.151357680559158325e-01 -4.130506515502929688e-02 -1.802839487791061401e-01 8.805475383996963501e-02 -1.031687390059232712e-02 4.082928225398063660e-02 6.788635998964309692e-02 2.789469659328460693e-01 -5.264118313789367676e-02 2.364466786384582520e-01 3.592821359634399414e-01 5.331254750490188599e-02 -8.354374207556247711e-03 2.178654372692108154e-01 2.015457600355148315e-01 -4.614220187067985535e-02 2.088608965277671814e-02
2.241886556148529053e-01 -6.289531290531158447e-02 -7.254528254270553589e-02 -5.721278116106987000e-02 2.100374698638916016e-01 -1.374975293874740601e-01 -1.805195361375808716e-01 -1.043109744787216187e-01 -7.979267835617065430e-02 2.348453700542449951e-01 9.604508429765701294e-02 8.054424077272415161e-02 -1.209928169846534729e-01 -1.713417023420333862e-01 -1.681970953941345215e-01 -6.072181835770606995e-02 -7.214474026113748550e-04 -1.739177666604518890e-02 4.152632653713226318e-01 1.382994204759597778e-01 2.874450683593750000e-01 2.604820132255554199e-01 -1.055614575743675232e-01 -1.052527800202369690e-01 -7.877241820096969604e-02 8.933059871196746826e-02 -1.161716580390930176e-01 2.633827924728393555e-02 2.891003489494323730e-01 3.306217491626739502e-01 2.052238881587982178e-01 2.227122783660888672e-01
1.421445310115814209e-01 -2.384709566831588745e-02 1.923079937696456909e-01 -1.055672392249107361e-01 -9.371601045131683350e-02 -2.046605050563812256e-01 2.991939187049865723e-01 -2.595902979373931885e-01 8.465772122144699097e-02 1.318256463855504990e-02 1.954653710126876831e-01 1.245550811290740967e-01 1.658201366662979126e-01 2.610016465187072754e-01 2.740261703729629517e-02 1.384953707456588745e-01 1.968621462583541870e-01 -6.973303854465484619e-02 1.414926201105117798e-01 -5.490589514374732971e-02 1.285847574472427368e-01 3.343399167060852051e-01 2.671610414981842041e-01 -1.703104227781295776e-01 -3.609230741858482361e-02 2.646284401416778564e-01 -2.869734726846218109e-02 4.138721153140068054e-02 -5.569379031658172607e-02 -1.281497329473495483e-01 -9.575203061103820801e-02 3.860121965408325195e-01
-2.120874524116516113e-01 -5.484709143638610840e-02 -1.601551622152328491e-01 -1.293154247105121613e-02 -1.312531232833862305e-01 2.380056073889136314e-03 -2.192590832710266113e-01 -9.685947000980377197e-02 1.006406098604202271e-01 1.343857049942016602e-01 -2.210486084222793579e-01 -4.358660429716110229e-02 6.918588280677795410e-02 3.238946199417114258e-03 -3.960662335157394409e-02 -1.443927437067031860e-01 2.399789839982986450e-01 3.040018081665039062e-01 2.661511003971099854e-01 1.116111353039741516e-01 2.288409471511840820e-01 -3.550266847014427185e-02 1.654200404882431030e-01 -2.557425498962402344e-01 -1.015975847840309143e-01 4.020260572433471680e-01 -3.106047585606575012e-02 4.146550595760345459e-02 2.182383984327316284e-01 3.154346644878387451e-01 5.419518053531646729e-02 2.023531049489974976e-01
-7.871259003877639771e-02 1.485759615898132324e-01 -2.938802838325500488e-01 -3.299856781959533691e-01 4.255474731326103210e-02 6.016895174980163574e-02 -1.333747953176498413e-01 1.194094046950340271e-01 1.677567064762115479e-01 1.738982051610946655e-01 1.711608618497848511e-01 7.015227805823087692e-03 -1.992480456829071045e-01 -1.328682452440261841e-01 3.017868101596832275e-02 2.949026972055435181e-02 -2.916144020855426788e-02 -3.459790050983428955e-01 3.469866216182708740e-01 1.026035323739051819e-01 1.918409764766693115e-01 1.291128247976303101e-01 2.796182595193386078e-02 -2.827500402927398682e-01 1.370401531457901001e-01 9.415572881698608398e-02 -1.002320200204849243e-01 2.444855719804763794e-01 1.398803666234016418e-02 1.599023044109344482e-01 1.319965869188308716e-01 2.565119564533233643e-01
-1.737536042928695679e-01 -3.147490322589874268e-01 -1.934810578823089600e-01 -8.942281454801559448e-02 -2.479336559772491455e-01 -3.283182531595230103e-02 8.717293292284011841e-02 8.602785319089889526e-02 6.197960302233695984e-02 1.659866720438003540e-01 2.820077538490295410e-01 1.116987243294715881e-01 1.099191009998321533e-01 -4.140178207308053970e-03 -3.703940659761428833e-02 7.963436841964721680e-02 2.146601974964141846e-01 -2.229071557521820068e-01 4.686788916587829590e-01 -4.224467277526855469e-02 1.137330830097198486e-01 1.050795521587133408e-02 -2.958965897560119629e-01 -1.239078268408775330e-01 1.895484477281570435e-01 1.926981471478939056e-02 -6.354030966758728027e-02 -2.801024354994297028e-02 -1.890549808740615845e-01 1.358650475740432739e-01 2.200331538915634155e-01 1.662803590297698975e-01
-1.784345507621765137e-01 -3.929711878299713135e-02 -1.128126606345176697e-01 3.563488274812698364e-02 -1.189267411828041077e-01 -6.410139799118041992e-02 -1.747066229581832886e-01 -2.029460668563842773e-01 -2.120693959295749664e-02 2.271236330270767212e-01 -1.537244319915771484e-01 1.456971466541290283e-01 3.926244378089904785e-02 3.031203523278236389e-02 1.583434827625751495e-02 -5.406858772039413452e-02 1.927876323461532593e-01 2.609346807003021240e-01 2.343666702508926392e-01 -1.895760768093168736e-03 2.000374048948287964e-01 1.826889812946319580e-02 4.259976558387279510e-03 -4.294065535068511963e-01 5.335485097020864487e-03 3.507315218448638916e-01 2.880470082163810730e-02 -2.015882870182394981e-03 2.612219750881195068e-01 3.664066493511199951e-01 1.709317564964294434e-01 1.400164216756820679e-01
1.294423788785934448e-01 -1.302679302170872688e-03 -2.492713741958141327e-02 -1.349275857210159302e-01 -8.877536654472351074e-02 -5.744840204715728760e-02 7.748811691999435425e-02 -2.094684243202209473e-01 2.651079557836055756e-02 1.668467819690704346e-01 1.083447411656379700e-02 1.308455169200897217e-01 -1.786379665136337280e-01 1.252975314855575562e-01 -1.244038492441177368e-01 -5.177051946520805359e-02 2.469736188650131226e-01 2.477528341114521027e-02 -4.102994129061698914e-02 8.263145387172698975e-02 1.534207612276077271e-01 3.067657351493835449e-01 1.134868115186691284e-01 -2.939300239086151123e-01 -7.554263342171907425e-03 1.167711839079856873e-01 -3.530686795711517334e-01 -2.370203137397766113e-01 3.146247267723083496e-01 4.548508524894714355e-01 -1.857053674757480621e-02 -6.338112801313400269e-02
-6.740820407867431641e-02 -1.766696125268936157e-01 -2.989692091941833496e-01 -1.753231436014175415e-01 4.204024001955986023e-02 -4.222908616065979004e-02 -1.330114006996154785e-01 9.919991344213485718e-02 4.036639258265495300e-02 2.226883023977279663e-01 -1.081914976239204407e-01 -2.949308231472969055e-02 -1.888570562005043030e-02 9.761585295200347900e-02 2.613848745822906494e-01 -1.670174449682235718e-01 3.098555505275726318e-01 1.868395209312438965e-01 2.599839270114898682e-01 6.076460331678390503e-02 1.444779038429260254e-01 -5.648019723594188690e-03 4.949819296598434448e-02 -4.023133218288421631e-01 2.234369814395904541e-01 1.515413373708724976e-01 -3.368410095572471619e-02 4.929017275571823120e-02 1.241797432303428650e-01 3.320946395397186279e-01 6.868146359920501709e-02 2.210197895765304565e-01
-1.174162849783897400e-01 -4.182625710964202881e-01 -7.781995832920074463e-02 -4.028814435005187988e-01 -1.142254215665161610e-03 5.480577796697616577e-02 1.760282553732395172e-02 8.518737554550170898e-02 -4.407933726906776428e-02 6.095177307724952698e-02 7.477504014968872070e-02 9.681338071823120117e-02 -3.098500147461891174e-02 9.549994021654129028e-03 -1.533083468675613403e-01 -6.607217341661453247e-02 1.314149200916290283e-01 -1.094360128045082092e-01 4.151208996772766113e-01 -1.286772936582565308e-01 1.397614739835262299e-02 1.440231800079345703e-01 1.809341013431549072e-01 -1.440576314926147461e-01 -2.489698678255081177e-01 2.227431982755661011e-01 -2.509669959545135498e-01 -2.065465226769447327e-02 2.188346683979034424e-01 -6.808924674987792969e-02 9.457160532474517822e-02 2.318385541439056396e-01
-4.206441342830657959e-02 9.166286326944828033e-03 -1.431553363800048828e-01 -3.686770200729370117e-01 -6.520932167768478394e-02 -8.556080609560012817e-02 -4.097315296530723572e-02 -1.384774148464202881e-01 2.078868746757507324e-01 1.696463488042354584e-02 1.054342091083526611e-01 -3.153247758746147156e-02 -1.194590479135513306e-01 -3.165751695632934570e-02 -9.235991537570953369e-02 -1.554599702358245850e-01 1.426748633384704590e-01 1.492724418640136719e-01 3.246821463108062744e-01 1.625391542911529541e-01 -1.219524964690208435e-01 2.591735124588012695e-01 -6.372533738613128662e-02 -1.111771464347839355e-01 2.809426486492156982e-01 -1.910353638231754303e-02 -8.757530897855758667e-02 -9.268988855183124542e-03 4.622778892517089844e-01 1.705088019371032715e-01 -2.956832349300384521e-01 1.245970800518989563e-01
-2.111687213182449341e-01 -2.737981081008911133e-01 -3.990996181964874268e-01 -2.386366277933120728e-01 -2.310346662998199463e-01 -9.206978604197502136e-03 8.991430699825286865e-02 -1.824559271335601807e-01 1.856501549482345581e-01 4.345030337572097778e-02 1.182302162051200867e-01 -1.042010411620140076e-01 2.141754180192947388e-01 -5.367533490061759949e-02 -8.023080974817276001e-02 -1.333942562341690063e-01 1.806927472352981567e-01 -2.016244679689407349e-01 1.938993781805038452e-01 1.260721236467361450e-01 1.627496331930160522e-01 3.601567745208740234e-01 2.027482837438583374e-01 -1.478755325078964233e-01 -1.100600212812423706e-01 -2.916809916496276855e-02 -4.270780365914106369e-03 1.753766089677810669e-03 1.879671961069107056e-01 -1.532189846038818359e-01 1.243012994527816772e-01 -4.464164748787879944e-02
-1.011931449174880981e-01 -2.215375006198883057e-01 1.788249909877777100e-01 -2.341078072786331177e-01 1.753228455781936646e-01 1.914696395397186279e-02 -4.713423177599906921e-02 -8.988925069570541382e-02 8.714861236512660980e-03 2.390456348657608032e-01 2.096947133541107178e-01 -7.135276496410369873e-02 4.586108028888702393e-02 2.990095503628253937e-02 -1.650150567293167114e-01 9.352237731218338013e-02 2.551348507404327393e-01 -3.039799034595489502e-01 3.655371963977813721e-01 2.465289831161499023e-01 2.334717363119125366e-01 4.267833381891250610e-02 -2.323680557310581207e-03 -1.910992860794067383e-01 -1.969682872295379639e-01 1.355092823505401611e-01 -2.260152250528335571e-01 5.408423766493797302e-02 1.398391723632812500e-01 2.094755619764328003e-01 1.158806756138801575e-01 1.856265217065811157e-01
-8.290925994515419006e-03 2.268186509609222412e-01 -2.192291915416717529e-01 -1.843867152929306030e-01 -7.816756516695022583e-02 5.472358316183090210e-03 -2.435135394334793091e-01 -1.403238773345947266e-01 -1.334304064512252808e-01 -1.306053549051284790e-01 3.023667335510253906e-01 1.068872585892677307e-01 4.735644906759262085e-02 3.844118677079677582e-03 -2.803648114204406738e-01 2.127758115530014038e-01 -1.209517288953065872e-02 -1.372819542884826660e-01 1.472290605306625366e-01 1.352909505367279053e-01 1.867038160562515259e-01 7.763139903545379639e-02 2.074927985668182373e-01 -4.064633846282958984e-01 1.443170104175806046e-02 7.425873726606369019e-02 1.703822463750839233e-01 1.659554541110992432e-01 -3.152779489755630493e-02 2.102569639682769775e-01 2.674949765205383301e-01 1.739965975284576416e-01
-3.809040039777755737e-02 -1.878157854080200195e-01 -1.061653122305870056e-01 -2.328971773386001587e-01 -5.384297296404838562e-02 -4.762785509228706360e-02 6.276985257863998413e-02 -2.885740995407104492e-01 -9.617984294891357422e-03 7.696287333965301514e-02 1.975280046463012695e-01 -3.146218955516815186e-01 2.394088357686996460e-01 6.633814424276351929e-02 -8.020552247762680054e-02 -2.116322219371795654e-01 1.726305484771728516e-01 1.359361559152603149e-01 1.038163527846336365e-01 3.619711846113204956e-02 -1.291993707418441772e-01 1.587729901075363159e-01 1.098708156496286392e-02 -1.414285652572289109e-04 -1.735873892903327942e-02 3.130960166454315186e-01 -1.566984951496124268e-01 1.630605012178421021e-01 1.213228553533554077e-01 3.493545353412628174e-01 3.039049208164215088e-01 2.596757411956787109e-01
9.385558217763900757e-02 -1.958102583885192871e-01 1.172723993659019470e-01 -4.209778010845184326e-01 -3.996115550398826599e-02 -1.046262085437774658e-01 6.592396646738052368e-02 -1.955969184637069702e-01 3.104473836719989777e-02 -1.176942437887191772e-01 1.721409112215042114e-01 2.044420093297958374e-01 -1.753419041633605957e-01 -8.329931646585464478e-02 -2.212768644094467163e-01 3.998652473092079163e-02 2.190527617931365967e-01 1.370227546431124210e-03 5.703734699636697769e-03 -6.873568892478942871e-02 9.625672549009323120e-02 1.908912062644958496e-01 -8.618970401585102081e-03 -2.502929270267486572e-01 9.480688720941543579e-02 1.529168933629989624e-01 1.858039051294326782e-01 -2.287113107740879059e-02 2.946327030658721924e-01 2.896233797073364258e-01 -3.691598400473594666e-02 3.627619147300720215e-01
1.232205238193273544e-02 -2.546871006488800049e-01 -2.414129078388214111e-01 -1.641609370708465576e-01 -7.055591046810150146e-02 -2.102350443601608276e-01 -1.548107564449310303e-01 3.067936562001705170e-02 2.136497050523757935e-01 1.706605404615402222e-01 -2.424980048090219498e-03 2.852571662515401840e-03 1.734115332365036011e-01 -1.500264257192611694e-01 -1.192726120352745056e-01 9.241127222776412964e-02 1.560173332691192627e-01 -5.545635521411895752e-02 2.598427534103393555e-01 -2.875513732433319092e-01 -6.367110460996627808e-02 6.772903352975845337e-02 3.990235552191734314e-02 -3.709884360432624817e-02 3.322645723819732666e-01 -1.278527677059173584e-01 -4.459828138351440430e-02 -2.307505607604980469e-01 1.072441041469573975e-01 2.028193175792694092e-01 -6.728727836161851883e-03 4.490489661693572998e-01
-5.631293356418609619e-02 -2.650253176689147949e-01 -2.230616286396980286e-02 -2.902555763721466064e-01 -2.753224410116672516e-02 -2.501871883869171143e-01 1.194617990404367447e-02 3.468018770217895508e-02 2.493852823972702026e-01 3.047484755516052246e-01 1.634578555822372437e-01 -1.827039010822772980e-02 2.751910686492919922e-01 -3.646784126758575439e-01 1.362461000680923462e-01 -3.335070982575416565e-02 1.575866192579269409e-01 -5.015396326780319214e-02 1.860105693340301514e-01 7.190716918557882309e-03 2.825876176357269287e-01 1.514552980661392212e-01 4.122994095087051392e-02 -2.638396620750427246e-02 1.575278490781784058e-02 1.419440954923629761e-01 -3.364473953843116760e-02 2.904889918863773346e-02 1.355689615011215210e-01 1.451089829206466675e-01 3.197063505649566650e-01 1.882119476795196533e-01
-4.002155736088752747e-02 -4.048317670822143555e-02 1.275156885385513306e-01 -2.778762876987457275e-01 -1.578184813261032104e-01 -4.748051986098289490e-02 -9.962243586778640747e-02 -3.036282211542129517e-02 -3.221937268972396851e-02 -3.363436087965965271e-03 6.611166987568140030e-03 3.246869146823883057e-02 2.396275550127029419e-01 -2.476918995380401611e-01 -3.088280856609344482e-01 -2.829337678849697113e-02 -1.336802244186401367e-01 -1.757293492555618286e-01 2.622705996036529541e-01 2.401121258735656738e-01 8.131691068410873413e-02 4.286197423934936523e-01 9.930350631475448608e-02 1.759067326784133911e-01 3.227742910385131836e-01 8.252186328172683716e-02 -8.439976722002029419e-02 -1.644473820924758911e-01 5.817268788814544678e-02 1.851539611816406250e-01 3.842308744788169861e-02 2.399098426103591919e-01
[truncated: 3,262,513 more chars]
