# Supplementary material for: The Language of Innovation
Source: PLoS One. 2020 Apr 30;15(4):e0230107. doi: 10.1371/journal.pone.0230107 (PMC7194493; doi:10.1371/journal.pone.0230107)
Supplement: S15 File — (GZ) [file pone.0230107.s015.tar.gz › 1993-1997/V2Run_17_VS_4500_embeddings1993-1997ED32.txt]

5.003941804170608521e-02 1.682307869195938110e-01 1.082457508891820908e-02 -2.423734962940216064e-01 -2.571345269680023193e-01 2.350173294544219971e-01 3.670219182968139648e-01 2.401493638753890991e-01 2.370453178882598877e-01 -4.718387126922607422e-02 2.054151445627212524e-01 2.199863642454147339e-02 2.218829244375228882e-01 -2.348093688488006592e-01 -6.555618252605199814e-03 1.490374803543090820e-01 -7.860687375068664551e-02 1.886919289827346802e-01 -1.491582095623016357e-01 -1.018208488821983337e-01 2.371947653591632843e-02 1.588391661643981934e-01 -3.467944636940956116e-02 -6.936523132026195526e-03 -1.189881488680839539e-01 1.877202093601226807e-01 -1.846302449703216553e-01 3.012375235557556152e-01 1.282001137733459473e-01 1.192366555333137512e-01 -6.856180727481842041e-02 2.405414134263992310e-01
-1.259129047393798828e-01 -1.879306882619857788e-01 -1.546724736690521240e-01 9.434203058481216431e-02 -2.534482181072235107e-01 4.529442638158798218e-02 2.881431281566619873e-01 -2.726814337074756622e-02 1.545544117689132690e-01 -1.611554920673370361e-01 -7.184921763837337494e-03 6.899416446685791016e-02 -9.730598330497741699e-02 6.174231693148612976e-02 -3.177314996719360352e-02 -2.952985465526580811e-01 7.160411775112152100e-02 4.830772876739501953e-01 -3.509048372507095337e-02 -1.205443441867828369e-01 2.569946050643920898e-01 3.898428082466125488e-01 5.615423619747161865e-02 -8.183163404464721680e-02 -9.429139643907546997e-02 -2.008371613919734955e-02 1.546990722417831421e-01 4.107468202710151672e-02 2.570778727531433105e-01 -6.940968334674835205e-02 -1.472842395305633545e-01 1.209012605249881744e-02
8.440738543868064880e-03 -2.257093489170074463e-01 1.933007240295410156e-01 9.595213457942008972e-03 -3.139546811580657959e-01 1.557097584009170532e-02 8.163443952798843384e-02 1.997025012969970703e-01 1.602884978055953979e-01 -3.080799710005521774e-03 6.143454834818840027e-02 8.315680921077728271e-02 5.048047378659248352e-02 1.047311499714851379e-01 -5.705000460147857666e-02 7.720369100570678711e-02 2.191007137298583984e-01 2.643864452838897705e-01 -1.428057253360748291e-01 -1.885246336460113525e-01 -1.566896736621856689e-01 2.485422044992446899e-01 1.070467606186866760e-01 -3.193624317646026611e-02 -1.847177445888519287e-01 -2.581896781921386719e-01 -2.364386245608329773e-02 1.412937194108963013e-01 1.634301394224166870e-01 4.706129729747772217e-01 1.045884788036346436e-01 2.323232889175415039e-01
-1.880995631217956543e-01 -9.883220493793487549e-02 -1.950214803218841553e-01 -1.618455909192562103e-02 -2.941860854625701904e-01 2.437650859355926514e-01 5.276367068290710449e-02 1.588488072156906128e-01 2.763928771018981934e-01 1.766657829284667969e-01 2.016845792531967163e-01 5.009092763066291809e-02 -5.327932536602020264e-02 2.498899847269058228e-01 1.234080493450164795e-01 3.953081369400024414e-02 9.661041200160980225e-03 3.816004097461700439e-01 -1.040255948901176453e-01 1.448780000209808350e-01 -1.949049183167517185e-03 1.394387185573577881e-01 2.015709578990936279e-01 -1.933147571980953217e-02 -1.414132416248321533e-01 -1.023471727967262268e-01 1.200421527028083801e-01 2.857664227485656738e-02 -1.327564567327499390e-01 4.530229568481445312e-01 3.532587364315986633e-02 4.393272474408149719e-02
-1.425743568688631058e-02 -1.637647300958633423e-01 8.182168006896972656e-02 -6.632470339536666870e-02 -3.124882280826568604e-02 1.503825336694717407e-01 2.786904573440551758e-02 2.996209561824798584e-01 2.316982746124267578e-01 1.648622751235961914e-01 3.131877481937408447e-01 1.183072030544281006e-01 -2.808359265327453613e-02 -2.605612277984619141e-01 -8.259844966232776642e-03 2.069054543972015381e-01 -2.238193154335021973e-02 2.290449887514114380e-01 1.229126676917076111e-01 -1.304588764905929565e-01 9.596114605665206909e-02 2.690667212009429932e-01 2.351665198802947998e-01 3.088383562862873077e-02 -3.408058583736419678e-01 2.833288013935089111e-01 1.378037780523300171e-01 1.791750192642211914e-01 -4.558479413390159607e-02 -7.368356734514236450e-02 -2.507210075855255127e-01 4.898557811975479126e-02
-5.569444224238395691e-02 -1.120041981339454651e-01 -1.798619180917739868e-01 1.822268664836883545e-01 -1.241133362054824829e-01 4.608561843633651733e-02 -1.848671734333038330e-01 -6.963015999644994736e-03 4.928805232048034668e-01 1.540647596120834351e-01 1.446803808212280273e-01 9.048162028193473816e-03 2.319240570068359375e-02 -5.605354905128479004e-02 7.346369326114654541e-02 -4.885024577379226685e-02 6.999813765287399292e-02 3.384211063385009766e-01 -2.548458576202392578e-01 7.924586534500122070e-02 1.720308959484100342e-01 3.670148551464080811e-01 8.754122257232666016e-02 -1.069822981953620911e-01 -1.188118159770965576e-01 -2.203313410282135010e-01 -2.620801329612731934e-01 1.396340131759643555e-01 -1.998048871755599976e-01 -7.314522517845034599e-04 5.527708306908607483e-02 -4.161718767136335373e-03
1.595841050148010254e-01 -3.279729485511779785e-01 1.290618628263473511e-01 1.640349179506301880e-01 -6.045347079634666443e-02 2.135998010635375977e-01 1.162716299295425415e-01 1.376162767410278320e-01 1.344152819365262985e-02 9.392534382641315460e-03 3.420573770999908447e-01 2.344064265489578247e-01 1.302944421768188477e-01 -3.155624866485595703e-02 7.478829938918352127e-03 -2.049597650766372681e-01 -8.889859169721603394e-02 4.912131428718566895e-01 9.844244271516799927e-02 2.067090123891830444e-01 -9.057275601662695408e-04 2.111034095287322998e-01 4.869472235441207886e-02 -1.425667405128479004e-01 1.780457049608230591e-02 3.060339763760566711e-02 6.566344201564788818e-02 2.983431816101074219e-01 5.860885232686996460e-02 1.072688028216362000e-01 -1.227491423487663269e-01 1.263031214475631714e-01
-1.351428031921386719e-01 2.006732672452926636e-02 -1.274226158857345581e-01 2.618098445236682892e-02 -2.495676428079605103e-01 1.152581349015235901e-01 1.883397102355957031e-01 3.029183149337768555e-01 6.488929688930511475e-02 2.880277633666992188e-01 1.716032475233078003e-01 -8.112875372171401978e-02 1.669943332672119141e-01 1.563241928815841675e-01 9.057226032018661499e-02 8.618320524692535400e-02 7.229690253734588623e-02 3.283091187477111816e-01 -3.570089042186737061e-01 -1.853962540626525879e-01 9.358678944408893585e-03 2.081139683723449707e-01 1.822185367345809937e-01 -1.269557923078536987e-01 -9.959891438484191895e-02 -1.742355376482009888e-01 9.473019093275070190e-02 2.799233794212341309e-01 1.988388597965240479e-01 1.589639186859130859e-01 -1.015520766377449036e-01 -1.292882114648818970e-02
-1.160865873098373413e-01 -2.896201610565185547e-01 7.516028825193643570e-03 9.857121855020523071e-03 -1.439016163349151611e-01 6.693828850984573364e-02 3.225919008255004883e-01 3.453475236892700195e-01 1.054340675473213196e-01 6.216348335146903992e-02 -2.527638897299766541e-02 -1.907902187667787075e-03 -7.835784554481506348e-02 2.001956477761268616e-02 -4.829325154423713684e-02 -1.094090864062309265e-01 9.585122019052505493e-02 5.329893231391906738e-01 3.646853566169738770e-02 8.642652630805969238e-02 -2.195101529359817505e-01 1.850178688764572144e-01 2.308983951807022095e-01 -2.054576128721237183e-01 -5.648331716656684875e-02 -1.369314044713973999e-01 -1.212942153215408325e-01 2.433304786682128906e-01 5.425681546330451965e-02 -1.685615479946136475e-01 -8.777014166116714478e-02 5.073749646544456482e-02
-9.525831788778305054e-02 -6.533385813236236572e-02 -1.995449811220169067e-01 3.124379515647888184e-01 -2.109898477792739868e-01 1.576507538557052612e-01 8.230567723512649536e-02 1.265206038951873779e-01 2.305802404880523682e-01 -1.178180500864982605e-01 -1.542054414749145508e-01 2.830117940902709961e-01 1.947689615190029144e-02 6.019841879606246948e-02 1.488468348979949951e-01 -2.963162362575531006e-01 -5.363801121711730957e-02 2.929452657699584961e-01 -4.694887623190879822e-02 -1.895067095756530762e-01 -3.764263167977333069e-02 3.516026139259338379e-01 8.136650174856185913e-02 -4.098417609930038452e-02 2.393893599510192871e-01 -1.848245561122894287e-01 -2.533071339130401611e-01 1.127730086445808411e-01 1.865063328295946121e-03 4.120156913995742798e-02 -1.469445377588272095e-01 1.427877396345138550e-01
1.384230405092239380e-01 -1.135964598506689072e-02 4.433421790599822998e-02 -8.454088121652603149e-02 -8.918336033821105957e-02 1.790699511766433716e-01 2.244042307138442993e-01 -1.651666164398193359e-01 3.218722939491271973e-01 2.145307511091232300e-02 -3.101521730422973633e-02 2.928785383701324463e-01 -8.262494206428527832e-02 9.261750429868698120e-02 8.167329430580139160e-02 -2.123179137706756592e-01 8.089823275804519653e-02 5.042107701301574707e-01 8.401253074407577515e-02 -1.200757697224617004e-01 4.879499226808547974e-02 1.580094993114471436e-01 1.141695156693458557e-01 -2.093906998634338379e-01 2.076781392097473145e-01 -2.147895991802215576e-01 -1.481567472219467163e-01 2.161636650562286377e-01 1.644851565361022949e-01 2.957753837108612061e-02 -2.059599906206130981e-01 3.487347066402435303e-02
3.347684070467948914e-02 -2.769474983215332031e-01 1.367166638374328613e-01 1.144639924168586731e-01 -1.398780494928359985e-01 2.447928190231323242e-01 3.452506661415100098e-02 4.558375775814056396e-01 4.069479405879974365e-01 2.520087659358978271e-01 -4.765155911445617676e-02 -4.661463946104049683e-02 2.598717622458934784e-02 -6.294009741395711899e-03 -5.225013941526412964e-02 1.374164074659347534e-01 1.314889490604400635e-01 3.246029317378997803e-01 -1.462674736976623535e-01 -3.516510874032974243e-02 2.585785463452339172e-02 -5.628657527267932892e-03 3.306448832154273987e-02 -2.421838417649269104e-02 -6.325100362300872803e-02 -1.485144048929214478e-01 -2.141646854579448700e-02 3.005068302154541016e-01 -1.761005446314811707e-02 2.503553628921508789e-01 1.361966282129287720e-01 -2.198098925873637199e-03
7.648032903671264648e-02 -7.702613621950149536e-02 -1.443167626857757568e-01 5.074449256062507629e-02 -1.851336807012557983e-01 2.689988613128662109e-01 2.440046519041061401e-01 2.204979658126831055e-01 1.538894921541213989e-01 8.419096469879150391e-02 2.493692487478256226e-01 1.688346117734909058e-01 1.151264309883117676e-01 6.629708409309387207e-02 -1.012844778597354889e-02 8.091346174478530884e-02 8.908069878816604614e-02 2.672073841094970703e-01 -4.241437464952468872e-02 -3.269099891185760498e-01 -9.962051361799240112e-02 1.848288327455520630e-01 -8.711007982492446899e-02 -2.247040420770645142e-01 8.673349022865295410e-02 -9.715960919857025146e-02 3.453522920608520508e-01 3.509668707847595215e-01 -1.063135415315628052e-01 2.021331638097763062e-01 -3.238330781459808350e-02 -3.841415792703628540e-02
-1.874973028898239136e-01 -2.770664729177951813e-02 1.329018920660018921e-01 -1.385764479637145996e-01 -2.583324015140533447e-01 2.083750963211059570e-01 2.381151467561721802e-01 9.104701876640319824e-02 1.002298071980476379e-01 1.982541522011160851e-03 7.536595314741134644e-02 -1.660372130572795868e-02 -3.585910797119140625e-01 -3.768884018063545227e-02 -7.971032708883285522e-02 -6.183685734868049622e-02 8.371040225028991699e-02 4.580107629299163818e-01 -3.408495709300041199e-02 -1.792808622121810913e-01 -1.943064033985137939e-01 2.365991175174713135e-01 6.087171286344528198e-02 -3.966853320598602295e-01 -1.168685257434844971e-01 -3.909793496131896973e-02 -4.686401411890983582e-02 1.259597241878509521e-01 1.608709543943405151e-01 4.872393980622291565e-02 4.107954353094100952e-02 1.667392849922180176e-01
1.398346275091171265e-01 -8.923242986202239990e-02 -2.827600762248039246e-02 1.869448870420455933e-01 -1.956283152103424072e-01 1.371191740036010742e-01 9.116143733263015747e-02 1.908723115921020508e-01 4.474072158336639404e-01 -1.065439078956842422e-02 -3.574581118300557137e-03 1.154063791036605835e-01 5.641592293977737427e-02 -1.283544152975082397e-01 -1.363295763731002808e-01 2.690158188343048096e-01 1.824069470167160034e-01 4.367414414882659912e-01 -2.181152701377868652e-01 -2.592547535896301270e-01 2.124471403658390045e-02 1.474167034029960632e-02 -1.274860203266143799e-01 1.433948427438735962e-01 -2.148874551057815552e-01 1.242742091417312622e-01 -1.576636582612991333e-01 6.011534482240676880e-02 -5.366536602377891541e-02 -1.492676585912704468e-01 1.966746337711811066e-02 1.369820088148117065e-01
-1.536492258310317993e-01 -1.877922266721725464e-01 -4.367905482649803162e-02 -1.089190468192100525e-01 -1.871199160814285278e-01 3.225072845816612244e-02 1.686377078294754028e-01 2.860986292362213135e-01 1.763448566198348999e-01 1.677886396646499634e-01 2.885814905166625977e-01 -2.221162617206573486e-02 -2.863736450672149658e-01 -2.253044098615646362e-01 7.648035138845443726e-02 1.168655827641487122e-01 2.237859182059764862e-03 2.679018080234527588e-01 -2.373189330101013184e-01 -1.664776951074600220e-01 -8.354131132364273071e-03 1.140397712588310242e-01 5.388688668608665466e-02 2.094664983451366425e-02 4.362368583679199219e-02 -1.695228219032287598e-01 1.876931190490722656e-01 3.871389329433441162e-01 1.038862690329551697e-01 2.754927873611450195e-01 -1.046073902398347855e-02 1.045686528086662292e-01
-2.678231000900268555e-01 2.261127531528472900e-02 -1.581549644470214844e-01 7.307685911655426025e-02 -2.455196976661682129e-01 -8.162745088338851929e-02 8.250299841165542603e-02 2.312591671943664551e-01 1.620025932788848877e-01 1.471597552299499512e-01 1.652311682701110840e-01 1.356115639209747314e-01 3.085325956344604492e-01 -4.526966437697410583e-02 1.945683211088180542e-01 -8.754993230104446411e-02 9.658230841159820557e-02 4.026274085044860840e-01 -7.647541165351867676e-02 5.597670748829841614e-02 -2.584037780761718750e-01 3.531859219074249268e-01 5.835252255201339722e-02 -2.283256649971008301e-01 5.277463421225547791e-02 -2.569049410521984100e-02 -5.193113908171653748e-02 -1.951256394386291504e-01 -8.772001415491104126e-02 2.267244905233383179e-01 5.480137839913368225e-02 5.685987882316112518e-03
-8.363772183656692505e-02 -1.461842656135559082e-02 -9.968692809343338013e-02 -3.733965754508972168e-02 -1.598186939954757690e-01 8.115349709987640381e-02 1.179674267768859863e-01 7.665655761957168579e-02 3.238710761070251465e-01 -7.518483698368072510e-02 6.196100264787673950e-03 2.636294960975646973e-01 2.494585886597633362e-02 -7.075459510087966919e-02 1.942778937518596649e-03 3.811194002628326416e-01 -9.838393330574035645e-02 5.049895644187927246e-01 -1.322048753499984741e-01 -4.544034227728843689e-02 2.151985764503479004e-01 9.928607940673828125e-02 1.752538681030273438e-01 2.278201282024383545e-01 -1.282618194818496704e-01 1.462806463241577148e-01 -5.151978880167007446e-02 1.292237043380737305e-01 3.790181875228881836e-02 4.348002001643180847e-02 -2.473515421152114868e-01 2.320292443037033081e-01
-1.907063871622085571e-01 -2.186348289251327515e-01 -1.298044770956039429e-01 -7.128958404064178467e-02 -4.009754359722137451e-01 1.133191213011741638e-01 1.336037665605545044e-01 3.732316792011260986e-01 1.989229023456573486e-01 1.350803524255752563e-01 3.458594679832458496e-01 1.627168804407119751e-01 -2.163944207131862640e-02 -1.857306621968746185e-02 9.910717606544494629e-03 6.917338818311691284e-02 1.863837540149688721e-01 1.736967116594314575e-01 -3.270920738577842712e-02 -1.946084648370742798e-01 1.065702363848686218e-01 1.565582454204559326e-01 2.086433470249176025e-01 -4.208103939890861511e-02 -2.925530076026916504e-02 -1.546294391155242920e-01 7.377611845731735229e-02 2.665539383888244629e-01 1.109867244958877563e-01 1.107173040509223938e-01 9.395813196897506714e-02 -1.839242428541183472e-01
-7.113522291183471680e-02 -2.813560366630554199e-01 -1.431707739830017090e-01 -7.052304595708847046e-02 -1.303422749042510986e-01 1.109032183885574341e-01 3.014731109142303467e-01 2.097510099411010742e-01 3.234773278236389160e-01 2.454168908298015594e-02 -1.447924878448247910e-02 -1.022337526082992554e-01 2.951882779598236084e-01 1.263540387153625488e-01 9.963556192815303802e-03 4.003749787807464600e-02 1.790766716003417969e-01 3.590864539146423340e-01 -6.963329017162322998e-02 -1.854418218135833740e-01 -2.115242369472980499e-02 7.197854667901992798e-02 -2.917258441448211670e-02 -1.789738237857818604e-01 -1.174335554242134094e-01 1.395998448133468628e-01 1.741041429340839386e-02 3.686217069625854492e-01 -1.393830776214599609e-01 2.566586136817932129e-01 4.801741614937782288e-02 9.798668324947357178e-02
2.375722229480743408e-01 -5.851343646645545959e-02 -1.381642185151576996e-03 8.390164375305175781e-02 -3.125909864902496338e-01 1.301746368408203125e-01 3.013508319854736328e-01 3.177753984928131104e-01 1.775906682014465332e-01 3.607655763626098633e-01 2.406445331871509552e-02 8.346337080001831055e-02 1.957865059375762939e-01 3.849806636571884155e-02 6.430593878030776978e-02 -1.589563637971878052e-01 -1.481421887874603271e-01 -7.414475083351135254e-02 1.217137724161148071e-01 -2.161205559968948364e-01 -5.040610581636428833e-02 3.242526054382324219e-01 1.710535436868667603e-01 -1.455948948860168457e-01 -2.924984134733676910e-02 -5.874738469719886780e-02 -1.148558631539344788e-01 -1.905002444982528687e-01 6.961684674024581909e-02 1.011455506086349487e-01 -6.049561128020286560e-02 2.618408501148223877e-01
1.012859195470809937e-01 -2.373726516962051392e-01 2.052335254848003387e-02 4.096781834959983826e-02 -2.138262540102005005e-01 1.042315140366554260e-01 -4.551264271140098572e-02 1.136510297656059265e-01 8.963625878095626831e-02 1.003761664032936096e-01 1.469043493270874023e-01 3.707418739795684814e-01 -1.296380255371332169e-02 -1.329632401466369629e-01 2.948041260242462158e-02 1.714273095130920410e-01 -9.460601955652236938e-03 4.237702488899230957e-01 -1.022494882345199585e-01 -1.015542820096015930e-01 1.712680235505104065e-02 1.001070365309715271e-01 9.943068772554397583e-02 2.161529362201690674e-01 -2.822807729244232178e-01 4.584378004074096680e-01 -6.578379124402999878e-02 1.450873911380767822e-01 -1.069516986608505249e-01 7.886846363544464111e-02 -7.999756932258605957e-02 1.668274700641632080e-01
-8.228562027215957642e-02 -1.606035679578781128e-01 -2.125317156314849854e-01 -3.581567108631134033e-02 1.689029186964035034e-01 1.077956184744834900e-01 2.625517845153808594e-01 -2.979306317865848541e-02 2.254146188497543335e-01 2.351473569869995117e-01 1.195812691003084183e-02 1.762074381113052368e-01 -3.464744091033935547e-01 -2.475440651178359985e-01 -4.578772187232971191e-02 -2.103386633098125458e-02 1.141215860843658447e-02 3.528069555759429932e-01 7.962307892739772797e-03 -2.021199166774749756e-01 3.881655260920524597e-02 1.348679363727569580e-01 1.989599019289016724e-01 -7.060281932353973389e-02 -1.273902058601379395e-01 2.527053952217102051e-01 5.324284732341766357e-02 5.954174324870109558e-02 9.646790474653244019e-02 2.043787688016891479e-01 -1.903023868799209595e-01 2.937850654125213623e-01
-7.915680110454559326e-02 -6.741934269666671753e-02 2.676489949226379395e-02 -1.505823880434036255e-01 -1.713643223047256470e-01 6.130653247237205505e-02 3.641451001167297363e-01 -1.224443167448043823e-01 8.166250586509704590e-02 9.703646600246429443e-02 -1.303232759237289429e-01 2.721343040466308594e-01 1.713196560740470886e-02 1.827145963907241821e-01 1.685173958539962769e-01 -2.072498053312301636e-01 -2.115912437438964844e-01 2.929891645908355713e-01 -1.004669517278671265e-01 -1.760743260383605957e-01 -1.449024081230163574e-01 3.193587958812713623e-01 2.002160996198654175e-01 -1.408036202192306519e-01 3.521563485264778137e-02 2.023952081799507141e-02 -2.438700646162033081e-01 3.337019085884094238e-01 8.806465566158294678e-02 1.696754395961761475e-01 -3.744852170348167419e-02 8.881930261850357056e-02
1.306713670492172241e-01 -2.403721958398818970e-01 -7.104536890983581543e-02 6.771188974380493164e-02 -6.215061992406845093e-02 2.603954672813415527e-01 -1.112342253327369690e-01 1.173243969678878784e-01 3.595514297485351562e-01 -1.077260375022888184e-01 1.673785448074340820e-01 1.726803332567214966e-01 -1.317632384598255157e-02 -1.449741274118423462e-01 2.764186123386025429e-03 2.605516910552978516e-01 -1.293404102325439453e-01 4.192253351211547852e-01 -9.909723699092864990e-02 2.126683108508586884e-02 9.406907111406326294e-02 2.202715724706649780e-01 1.944998949766159058e-01 2.374768555164337158e-01 4.526021331548690796e-02 3.053978383541107178e-01 5.315946415066719055e-03 3.767620399594306946e-02 -1.509055048227310181e-01 1.659442186355590820e-01 -1.348050087690353394e-01 1.015551760792732239e-01
1.422578245401382446e-01 -6.165836006402969360e-02 -1.215322241187095642e-01 1.532490253448486328e-01 -2.056598067283630371e-01 -8.271881192922592163e-02 -1.005707383155822754e-01 1.093915104866027832e-01 2.060292474925518036e-02 8.992744237184524536e-02 -2.299602478742599487e-01 1.280193924903869629e-01 -1.036653295159339905e-01 -2.686244547367095947e-01 -6.123351305723190308e-02 -6.372912973165512085e-02 8.239516615867614746e-02 4.127757847309112549e-01 1.434246152639389038e-01 -1.680804342031478882e-01 -2.166960239410400391e-01 1.687127649784088135e-01 2.184997200965881348e-01 8.489131182432174683e-02 2.082535028457641602e-01 4.108172282576560974e-02 -5.327633395791053772e-02 3.569565340876579285e-02 -3.279255330562591553e-01 -3.327510552480816841e-03 -1.921031437814235687e-02 4.295792877674102783e-01
3.229549527168273926e-02 -2.727878689765930176e-01 8.475035429000854492e-02 2.811034023761749268e-02 -1.159925311803817749e-01 1.844650949351489544e-03 2.586085498332977295e-01 2.015661150217056274e-01 2.252567857503890991e-01 -1.361146476119756699e-02 1.384213566780090332e-01 4.683955758810043335e-02 8.679223060607910156e-02 -8.008560165762901306e-03 -1.985852792859077454e-02 -1.759175360202789307e-01 9.900964051485061646e-02 3.172599673271179199e-01 1.064622551202774048e-01 1.418362651020288467e-02 9.408444166183471680e-02 2.098050862550735474e-01 -5.984059348702430725e-02 -3.707067668437957764e-01 -7.187500596046447754e-02 -2.365624457597732544e-01 -4.214252904057502747e-02 1.071052551269531250e-01 -1.430904120206832886e-01 1.844488978385925293e-01 -3.928936421871185303e-01 2.920342087745666504e-01
1.406214833259582520e-01 -1.041682362556457520e-01 -4.959962889552116394e-02 -1.401036679744720459e-01 -4.144675433635711670e-01 -2.029391080141067505e-01 2.047625780105590820e-01 1.761723905801773071e-01 1.666462868452072144e-01 1.833392381668090820e-01 -2.445061504840850830e-01 1.009935066103935242e-01 5.654774978756904602e-02 -4.709466546773910522e-02 -1.004088297486305237e-01 1.728699803352355957e-01 -1.268694996833801270e-01 1.432818472385406494e-01 2.225413471460342407e-01 -6.570099294185638428e-02 3.186538815498352051e-01 1.912616640329360962e-01 2.117276638746261597e-01 -3.788062036037445068e-01 -7.219954580068588257e-02 -1.196363419294357300e-01 8.196854032576084137e-03 1.010556053370237350e-02 6.650958955287933350e-02 1.192347109317779541e-01 1.711449027061462402e-01 8.237896487116813660e-03
4.011357575654983521e-02 -3.170697093009948730e-01 -3.865129314363002777e-03 1.009385883808135986e-01 -2.841701358556747437e-02 1.346126347780227661e-01 3.736714720726013184e-01 2.333174198865890503e-01 1.541687846183776855e-01 3.649263978004455566e-01 1.888513863086700439e-01 2.056983560323715210e-01 -8.658735081553459167e-03 -6.063465029001235962e-02 8.349124342203140259e-02 -3.095076419413089752e-02 2.990622073411941528e-02 1.267903149127960205e-01 1.776473820209503174e-01 -1.058467701077461243e-01 -3.049881570041179657e-02 3.482132554054260254e-01 2.112483978271484375e-01 -1.970266401767730713e-01 2.171648666262626648e-03 5.172413215041160583e-02 -3.398195505142211914e-01 2.133136615157127380e-02 -5.086209625005722046e-02 -1.567420810461044312e-01 4.771174117922782898e-02 1.210718527436256409e-01
-2.781371213495731354e-02 -1.995861679315567017e-01 -1.912315636873245239e-01 1.004675105214118958e-01 -2.632965743541717529e-01 1.041294783353805542e-01 -1.054810062050819397e-01 1.079597100615501404e-01 3.937285840511322021e-01 1.589905917644500732e-01 2.531895339488983154e-01 4.699969664216041565e-02 3.482124581933021545e-02 6.722353398799896240e-02 2.578366994857788086e-01 -1.492588669061660767e-01 8.693371713161468506e-02 2.336976081132888794e-01 -4.858689755201339722e-02 4.023896902799606323e-02 -1.122876852750778198e-01 3.865334689617156982e-01 2.413742095232009888e-01 7.497450709342956543e-02 8.267346769571304321e-02 -1.667357236146926880e-01 8.694057911634445190e-02 9.931454062461853027e-02 -2.651212811470031738e-01 -9.291314333677291870e-02 1.528000980615615845e-01 1.493199318647384644e-01
-3.557234629988670349e-02 -1.914984732866287231e-01 9.481929242610931396e-02 2.881812490522861481e-02 -2.169327139854431152e-01 1.932192891836166382e-01 1.977847665548324585e-01 1.101360917091369629e-01 2.980719879269599915e-02 6.605957448482513428e-02 -9.387190639972686768e-02 -2.583235874772071838e-02 -8.810295164585113525e-02 -2.940263412892818451e-02 2.437505871057510376e-03 2.250697650015354156e-02 -1.156797856092453003e-01 3.202892839908599854e-01 -2.283317968249320984e-02 -2.236620187759399414e-01 7.915072143077850342e-02 3.146587312221527100e-01 2.242592722177505493e-01 2.497036010026931763e-01 1.975418776273727417e-01 -1.854746639728546143e-01 5.316222831606864929e-02 4.805686175823211670e-01 -2.897327579557895660e-02 2.727147638797760010e-01 1.183599978685379028e-01 -1.089890375733375549e-01
-1.382293254137039185e-01 -5.017482116818428040e-02 -9.084889292716979980e-02 5.861691758036613464e-02 -2.811406552791595459e-01 1.099268198013305664e-01 1.984762698411941528e-01 1.465732902288436890e-01 2.547852694988250732e-01 -1.781979650259017944e-01 -4.291551932692527771e-02 2.179111838340759277e-01 -8.795282244682312012e-02 3.330088034272193909e-02 -1.573013961315155029e-01 8.241885900497436523e-02 1.257131695747375488e-01 2.030423134565353394e-01 -3.249150216579437256e-01 -1.415774077177047729e-01 -1.357344090938568115e-01 9.607821702957153320e-02 1.702778041362762451e-01 -2.288623899221420288e-01 -1.193085312843322754e-01 9.484150260686874390e-02 -1.750408858060836792e-01 3.667472004890441895e-01 3.257485628128051758e-01 1.518409252166748047e-01 -1.125019490718841553e-01 8.024243265390396118e-02
-7.214386761188507080e-02 -6.326239556074142456e-02 2.246984690427780151e-01 -8.216593414545059204e-02 -5.453963950276374817e-02 3.452502787113189697e-01 3.049903213977813721e-01 -2.565186098217964172e-02 1.505150198936462402e-01 1.334036588668823242e-01 -1.559661030769348145e-01 2.285437583923339844e-01 7.422686368227005005e-02 1.156533807516098022e-01 -2.273150086402893066e-01 -1.551116257905960083e-01 -4.896347969770431519e-02 4.306370019912719727e-01 -2.585940957069396973e-01 -1.246205419301986694e-01 1.520870923995971680e-01 2.510902583599090576e-01 -3.045913390815258026e-02 -6.418918073177337646e-02 -5.106374248862266541e-02 4.062873125076293945e-02 -2.142444998025894165e-01 2.902027405798435211e-02 -2.575991451740264893e-01 5.868628993630409241e-02 1.323159635066986084e-01 -7.934341579675674438e-02
-4.536539316177368164e-02 -1.185770109295845032e-01 7.562603801488876343e-02 4.047464728355407715e-01 -3.932549059391021729e-01 2.601351402699947357e-02 8.358769118785858154e-02 3.545119613409042358e-02 2.109915912151336670e-01 -1.288008838891983032e-01 1.948637813329696655e-01 -9.426844306290149689e-03 -1.067455112934112549e-01 -1.976628974080085754e-02 6.329649686813354492e-02 -1.078629866242408752e-01 2.986431680619716644e-02 2.786971032619476318e-01 -8.150576800107955933e-02 2.467775531113147736e-02 1.487717479467391968e-01 1.726701557636260986e-01 5.128607153892517090e-02 -5.303720012307167053e-02 1.059201285243034363e-01 1.797299273312091827e-02 -3.080583512783050537e-01 2.241271138191223145e-01 1.728265285491943359e-01 1.764162331819534302e-01 1.852975189685821533e-01 3.591233193874359131e-01
-1.570047289133071899e-01 -1.787846535444259644e-01 -9.131451696157455444e-02 -1.602379977703094482e-01 -2.411609441041946411e-01 5.750393494963645935e-02 1.109485030174255371e-01 3.394549489021301270e-01 2.266883999109268188e-01 3.076561689376831055e-01 2.018757611513137817e-01 1.072870939970016479e-01 -4.128361120820045471e-02 4.915955662727355957e-02 -2.351382821798324585e-01 2.201040275394916534e-03 2.121687978506088257e-01 3.593518733978271484e-01 -2.135402262210845947e-01 -6.799499690532684326e-02 -1.662394590675830841e-02 2.769158184528350830e-01 1.184085607528686523e-01 -7.684247195720672607e-02 1.296886950731277466e-01 -2.067246884107589722e-01 -8.816773071885108948e-03 1.134742274880409241e-01 3.817288205027580261e-02 1.635815948247909546e-01 -1.303435564041137695e-01 -1.538707613945007324e-01
-6.665521860122680664e-02 -2.479321956634521484e-01 -8.227011561393737793e-02 1.698148697614669800e-01 -5.344841480255126953e-01 2.725977897644042969e-01 -4.023063927888870239e-02 1.864074915647506714e-01 1.941212862730026245e-01 5.304168164730072021e-02 -3.822591155767440796e-02 1.822569966316223145e-01 2.016867846250534058e-01 1.601098924875259399e-01 -6.323757767677307129e-02 -6.407112628221511841e-02 1.299055963754653931e-01 2.998848855495452881e-01 4.122623056173324585e-02 2.347728982567787170e-02 -1.298320144414901733e-01 3.686650469899177551e-02 -1.002449989318847656e-01 1.383140496909618378e-02 -1.425816267728805542e-01 2.203673720359802246e-01 8.578979223966598511e-02 1.775939166545867920e-01 -7.818981260061264038e-02 -1.340823471546173096e-01 3.545092791318893433e-02 2.861605882644653320e-01
-2.304945290088653564e-01 -8.405181020498275757e-02 -1.412752270698547363e-01 -1.234907284379005432e-01 -2.003246545791625977e-01 1.702005974948406219e-02 1.587079167366027832e-01 2.951464056968688965e-01 2.083946019411087036e-01 4.482205212116241455e-02 1.931353658437728882e-01 2.223546504974365234e-01 -4.703139513731002808e-02 2.094325982034206390e-02 4.011229053139686584e-02 6.805530935525894165e-02 2.567624151706695557e-01 3.633773922920227051e-01 -2.876395583152770996e-01 -3.452021479606628418e-01 -4.608102608472108841e-03 1.784304678440093994e-01 1.949401646852493286e-01 -6.620150804519653320e-02 1.637239456176757812e-01 -1.383603457361459732e-02 2.777042984962463379e-01 6.564094871282577515e-02 -2.440108545124530792e-02 1.290624588727951050e-01 -4.771454259753227234e-02 -9.348592907190322876e-02
3.539007529616355896e-02 1.158802025020122528e-02 -2.264923453330993652e-01 -1.307673454284667969e-01 -1.846383064985275269e-01 1.151111498475074768e-01 9.828048199415206909e-02 4.804283976554870605e-01 3.281492888927459717e-01 -6.836841255426406860e-02 1.164558231830596924e-01 1.169807463884353638e-01 -2.121468633413314819e-02 6.691093742847442627e-02 -6.465622782707214355e-02 2.500759251415729523e-02 1.195528060197830200e-01 3.066179454326629639e-01 -1.604034602642059326e-01 -1.884446144104003906e-01 -1.948681175708770752e-01 1.628601402044296265e-01 4.000856727361679077e-02 -8.425316959619522095e-02 1.171661168336868286e-01 -4.501469433307647705e-02 1.404951810836791992e-01 2.414201498031616211e-01 4.074665531516075134e-02 3.372980654239654541e-01 -1.385386586189270020e-01 -1.480612307786941528e-01
8.195413649082183838e-02 2.849563956260681152e-02 -2.643921598792076111e-02 -1.311116814613342285e-01 -4.867433309555053711e-01 2.925405092537403107e-02 9.093045443296432495e-02 2.485774755477905273e-01 -1.002745479345321655e-01 -3.707611933350563049e-02 4.968477413058280945e-03 4.848630167543888092e-03 -1.961806416511535645e-01 -1.729667782783508301e-01 -3.269841670989990234e-01 1.517891138792037964e-02 7.751666009426116943e-02 3.002572655677795410e-01 2.482895851135253906e-01 -8.122827112674713135e-02 6.284150481224060059e-02 2.872658669948577881e-01 2.031320035457611084e-01 2.521141618490219116e-02 -8.159518986940383911e-02 -3.493317402899265289e-03 2.294556424021720886e-02 -2.052747756242752075e-01 9.580590575933456421e-02 -1.109350696206092834e-01 -2.936491370201110840e-01 1.728862524032592773e-01
1.354345977306365967e-01 8.379673957824707031e-02 -4.221938550472259521e-02 7.448548078536987305e-02 -9.200270473957061768e-02 5.273295566439628601e-02 4.194532632827758789e-01 1.648973971605300903e-01 1.167009025812149048e-01 4.446678236126899719e-02 1.666204333305358887e-01 1.037160754203796387e-01 -2.521134316921234131e-01 -1.936921030282974243e-01 -1.614185273647308350e-01 -5.801595747470855713e-02 3.247061744332313538e-02 1.642814576625823975e-01 8.676543831825256348e-02 1.354229636490345001e-02 2.621193230152130127e-01 7.033099979162216187e-02 2.507465481758117676e-01 3.768101930618286133e-01 -2.593734115362167358e-02 1.925014853477478027e-01 -1.493098139762878418e-01 3.116565644741058350e-01 -1.095100790262222290e-01 1.199171543121337891e-01 -1.719599217176437378e-01 2.023600339889526367e-01
2.341961115598678589e-01 -1.195450052618980408e-01 -8.964589983224868774e-02 1.431840658187866211e-01 -5.814218521118164062e-02 9.741406142711639404e-02 2.100615650415420532e-01 8.692950010299682617e-03 3.692256510257720947e-01 1.643050312995910645e-01 4.892721027135848999e-02 4.452362190932035446e-03 -1.038189679384231567e-01 -2.713401019573211670e-01 1.049344018101692200e-01 1.250410918146371841e-02 -1.680124849081039429e-01 2.551950514316558838e-01 -3.945192322134971619e-02 -2.358928769826889038e-01 1.060522571206092834e-01 3.099061250686645508e-01 4.202141612768173218e-02 3.022502064704895020e-01 -2.661424577236175537e-01 3.606819510459899902e-01 3.163542365655303001e-03 3.997608646750450134e-02 9.719449281692504883e-02 -6.471439450979232788e-02 -5.723591521382331848e-02 1.163452863693237305e-01
-2.148774713277816772e-01 -1.776577234268188477e-01 -1.470949649810791016e-01 -2.136959731578826904e-01 -1.951496452093124390e-01 2.075536996126174927e-01 3.219156563282012939e-01 2.338408827781677246e-01 2.530941963195800781e-01 8.275063335895538330e-02 -5.749890208244323730e-02 -1.065488457679748535e-01 -2.521077543497085571e-02 -1.713982671499252319e-01 7.277024537324905396e-02 1.115496903657913208e-01 -1.179462969303131104e-01 2.290491610765457153e-01 1.253935508430004120e-03 -3.789204731583595276e-02 1.115842312574386597e-01 1.889396756887435913e-01 1.223735287785530090e-01 2.157731205224990845e-01 1.484881937503814697e-01 -3.546763211488723755e-02 1.249559670686721802e-01 2.794737219810485840e-01 2.614383101463317871e-01 2.124529927968978882e-01 2.699238955974578857e-01 3.616773709654808044e-02
6.633473187685012817e-02 -1.695142388343811035e-01 1.121389865875244141e-02 -2.330743940547108650e-03 -7.051718235015869141e-02 -6.659578531980514526e-02 3.616700768470764160e-01 4.829836543649435043e-03 1.141174361109733582e-01 3.096647560596466064e-01 -9.790319018065929413e-03 1.947759985923767090e-01 7.517261058092117310e-02 -1.743852645158767700e-01 -1.353604719042778015e-02 -1.411949396133422852e-01 4.698824882507324219e-02 8.231531083583831787e-02 -1.773966103792190552e-02 -1.136010065674781799e-01 -8.849722146987915039e-02 5.533725023269653320e-01 6.731063127517700195e-02 -2.531794309616088867e-01 -2.044618688523769379e-02 1.291859745979309082e-01 -2.041195929050445557e-01 4.117429256439208984e-02 6.527291983366012573e-02 -4.563776776194572449e-02 1.253069341182708740e-01 3.687395751476287842e-01
8.426977694034576416e-02 -1.472793668508529663e-01 6.811029464006423950e-02 -8.867072314023971558e-02 -4.273356497287750244e-01 1.846490800380706787e-01 3.536343574523925781e-01 1.301831156015396118e-01 5.501659214496612549e-02 1.932016611099243164e-01 7.633432745933532715e-02 -6.381052732467651367e-02 -1.177533641457557678e-01 1.373319327831268311e-01 -8.343993127346038818e-02 -2.681314945220947266e-01 1.357136517763137817e-01 -7.607011497020721436e-02 -2.191417515277862549e-01 -1.183295622467994690e-01 6.882271915674209595e-02 2.842851281166076660e-01 1.378249675035476685e-01 -1.455098539590835571e-01 1.658833473920822144e-01 3.900554031133651733e-02 -2.713640928268432617e-01 1.343255639076232910e-01 -2.645326256752014160e-01 -2.346879616379737854e-02 -1.359883844852447510e-01 1.282967925071716309e-01
5.684420093894004822e-02 -1.815570145845413208e-01 -4.306269437074661255e-02 2.614546120166778564e-01 -2.990113198757171631e-01 2.815208733081817627e-01 2.152586877346038818e-01 1.630490720272064209e-01 2.693905234336853027e-01 1.779912781785242260e-05 -6.240768358111381531e-03 6.809566169977188110e-02 5.831484869122505188e-02 -3.337323293089866638e-02 4.817967861890792847e-02 -7.716529071331024170e-02 2.069786489009857178e-01 2.055232226848602295e-01 -2.211026698350906372e-01 6.209872663021087646e-02 2.785302931442856789e-03 1.393027007579803467e-01 -3.147504627704620361e-01 -3.160608708858489990e-01 -2.782356180250644684e-02 2.477598488330841064e-01 1.052204966545104980e-01 1.831733435392379761e-01 -1.416808809153735638e-03 3.035809993743896484e-01 -1.277929451316595078e-02 8.163832128047943115e-02
-2.008634060621261597e-01 -2.200850099325180054e-01 -1.202577631920576096e-02 -2.034990191459655762e-01 -2.227161377668380737e-01 1.657876819372177124e-01 3.298686817288398743e-02 1.126741319894790649e-01 2.804868817329406738e-01 -7.506324350833892822e-02 1.500102728605270386e-01 2.408015280961990356e-01 8.716876059770584106e-02 -2.097523510456085205e-01 -6.460719555616378784e-02 -5.315963178873062134e-02 8.041685819625854492e-02 2.540526688098907471e-01 -2.858348190784454346e-01 -3.030517995357513428e-01 5.801006779074668884e-02 1.950124502182006836e-01 1.626305282115936279e-01 -1.806614696979522705e-01 8.298785239458084106e-02 -1.334500610828399658e-01 -1.887484490871429443e-01 2.269639223814010620e-01 1.981373429298400879e-01 2.044179439544677734e-01 6.276635825634002686e-02 -1.163836121559143066e-01
-1.290024518966674805e-01 -1.778279989957809448e-01 1.790788322687149048e-01 -2.260255366563796997e-01 -2.291572391986846924e-01 2.925092577934265137e-01 3.292146921157836914e-01 1.022164970636367798e-01 3.006887063384056091e-02 -1.587322354316711426e-02 2.594529092311859131e-01 8.164111524820327759e-02 3.015698492527008057e-01 1.019959077239036560e-01 -1.781701445579528809e-01 -1.289237588644027710e-01 5.487731844186782837e-02 4.622957706451416016e-01 -1.380201429128646851e-01 -2.508547902107238770e-02 2.908506989479064941e-01 1.172388121485710144e-01 1.330157071352005005e-01 -2.664502337574958801e-02 -3.358678892254829407e-02 3.852085024118423462e-02 -5.080891773104667664e-02 -9.339697659015655518e-02 -8.992435783147811890e-02 8.412323892116546631e-02 1.197657268494367599e-02 6.670777499675750732e-02
8.203451335430145264e-02 -1.873665302991867065e-01 2.312937229871749878e-01 -1.823271997272968292e-02 -2.239591330289840698e-01 1.854204833507537842e-01 2.242615073919296265e-01 3.191020190715789795e-01 2.362206950783729553e-02 1.908955425024032593e-01 2.051140964031219482e-01 4.289925992488861084e-01 -3.925775364041328430e-02 3.580157831311225891e-02 -6.710176914930343628e-02 7.553198933601379395e-02 1.631937623023986816e-01 2.939430177211761475e-01 -2.503990828990936279e-01 -6.525795161724090576e-02 4.803853854537010193e-02 1.345955282449722290e-01 -1.339005529880523682e-01 1.794580966234207153e-01 1.134170312434434891e-02 -6.992988754063844681e-03 -6.081973388791084290e-02 2.121906131505966187e-01 -2.584275975823402405e-02 2.440286576747894287e-01 8.472184650599956512e-03 -1.783220022916793823e-01
-1.067532449960708618e-01 -2.691892385482788086e-01 2.241088896989822388e-01 1.358730345964431763e-01 -3.274533748626708984e-01 2.161171436309814453e-01 2.040898650884628296e-01 1.605039536952972412e-01 2.192457467317581177e-01 1.547854673117399216e-02 1.529197990894317627e-01 -7.137298583984375000e-02 1.318016499280929565e-01 -7.791356183588504791e-03 1.477208137512207031e-01 -2.166743725538253784e-01 -1.330414861440658569e-01 3.823413550853729248e-01 2.229021675884723663e-02 -1.062941476702690125e-01 8.158564567565917969e-02 1.709834933280944824e-01 -1.177314892411231995e-01 -1.255445480346679688e-01 -2.322475314140319824e-01 1.013882681727409363e-01 -2.770779132843017578e-01 1.071722730994224548e-01 5.467741563916206360e-02 7.448878139257431030e-02 1.118642389774322510e-01 2.199939787387847900e-01
1.410792022943496704e-01 1.726217009127140045e-02 -2.273771017789840698e-01 6.780953705310821533e-02 -9.319268167018890381e-02 1.320668011903762817e-01 -1.100694686174392700e-01 2.716675400733947754e-01 1.729485392570495605e-01 -1.469872593879699707e-01 1.035140007734298706e-01 3.720744252204895020e-01 -6.268210709095001221e-02 -1.280943453311920166e-01 8.152624219655990601e-02 2.485712617635726929e-01 -1.730158925056457520e-01 4.132833480834960938e-01 1.135571226477622986e-01 -1.151642277836799622e-01 2.320582866668701172e-01 1.340670734643936157e-01 9.832096099853515625e-02 1.275568604469299316e-01 -6.636238843202590942e-02 1.199543699622154236e-01 -4.539113864302635193e-02 1.960105150938034058e-01 -1.936582475900650024e-01 1.526100933551788330e-01 -1.435852497816085815e-01 2.380562722682952881e-01
-2.002028226852416992e-01 -1.900867372751235962e-01 -1.274800598621368408e-01 -2.240881919860839844e-01 -2.612433135509490967e-01 -9.191797114908695221e-03 1.706378310918807983e-01 2.757364809513092041e-01 1.120095029473304749e-01 1.332871764898300171e-01 6.383205950260162354e-02 2.446280792355537415e-02 8.065579831600189209e-02 -1.586087793111801147e-01 2.113914676010608673e-02 1.023720204830169678e-01 -7.755847275257110596e-02 4.657123237848281860e-02 -1.900349855422973633e-01 -2.129984796047210693e-01 -1.374475806951522827e-01 5.726979672908782959e-02 3.849749267101287842e-01 5.991513282060623169e-02 1.327522099018096924e-01 -4.824921861290931702e-02 -2.162587344646453857e-01 4.433788657188415527e-01 -2.355518005788326263e-02 2.374438047409057617e-01 1.062074899673461914e-01 1.054218262434005737e-01
2.206993997097015381e-01 -5.612190812826156616e-02 3.755766525864601135e-02 2.471921145915985107e-01 -1.464361846446990967e-01 3.516037017107009888e-02 3.906944096088409424e-01 2.278918623924255371e-01 2.596660554409027100e-01 1.061654314398765564e-01 1.281863898038864136e-01 1.738864481449127197e-01 2.038433216512203217e-02 -4.486481845378875732e-02 5.168594047427177429e-02 -6.261698901653289795e-02 1.082640327513217926e-02 -1.625273004174232483e-02 1.663718968629837036e-01 -1.752407103776931763e-01 -2.575158886611461639e-02 3.847050070762634277e-01 1.021955255419015884e-02 -1.803773343563079834e-01 6.275243312120437622e-02 9.678453952074050903e-02 -4.159633219242095947e-01 2.458574064075946808e-02 4.968007281422615051e-02 2.145351320505142212e-01 -1.616341620683670044e-01 1.495277583599090576e-01
1.036571189761161804e-01 -7.590419054031372070e-02 -3.168186172842979431e-02 -2.640237659215927124e-02 3.552487492561340332e-02 1.650964915752410889e-01 1.590349674224853516e-01 4.108718335628509521e-01 1.907995641231536865e-01 1.463262289762496948e-01 2.004734277725219727e-01 2.076507955789566040e-01 -1.651137322187423706e-01 -7.165854424238204956e-02 7.068946212530136108e-02 1.861186623573303223e-01 -5.055078864097595215e-02 3.025119304656982422e-01 -8.705674856901168823e-02 -4.244090616703033447e-02 1.175811439752578735e-01 1.915896832942962646e-01 2.359345704317092896e-01 1.671274304389953613e-01 -2.685143649578094482e-01 4.211652278900146484e-01 7.974294573068618774e-02 7.870964705944061279e-02 -1.326049119234085083e-01 -1.046201214194297791e-01 1.402446441352367401e-02 1.329261213541030884e-01
-1.128098815679550171e-01 -2.267168462276458740e-01 -1.681460440158843994e-01 -3.578522801399230957e-01 -1.684814393520355225e-01 2.473802566528320312e-01 2.420184016227722168e-01 1.949845701456069946e-01 3.404627740383148193e-01 5.043214559555053711e-02 2.101675570011138916e-01 9.400934725999832153e-02 -1.687717288732528687e-01 1.891945302486419678e-01 -6.986986100673675537e-02 4.073623195290565491e-02 1.618575751781463623e-01 2.376533150672912598e-01 -1.076410561800003052e-01 -7.308042794466018677e-02 1.341945976018905640e-01 1.629321426153182983e-01 9.598369896411895752e-02 -7.501949369907379150e-02 1.301263570785522461e-01 -1.714381575584411621e-01 1.338267922401428223e-01 3.206813633441925049e-01 1.300000846385955811e-01 2.984710969030857086e-02 -1.248075719922780991e-02 8.404929935932159424e-02
-8.329209685325622559e-02 -2.026648223400115967e-01 -2.931907474994659424e-01 -1.524536311626434326e-01 -2.824274003505706787e-01 -3.703548386693000793e-02 2.266124039888381958e-01 3.839104771614074707e-01 1.070988774299621582e-01 1.871540695428848267e-01 1.664602011442184448e-01 1.533457636833190918e-01 1.958703808486461639e-02 -1.822561025619506836e-01 -1.302118226885795593e-02 9.919051080942153931e-02 -1.796232908964157104e-01 1.004890128970146179e-01 -7.694946229457855225e-02 6.743706017732620239e-02 6.528976373374462128e-03 1.586854457855224609e-01 5.437337979674339294e-02 6.956920772790908813e-02 1.961071789264678955e-01 -9.976712986826896667e-03 2.495629340410232544e-01 3.740785419940948486e-01 -2.840609103441238403e-02 2.878308296203613281e-01 -6.578386574983596802e-02 -8.350202441215515137e-02
1.036691069602966309e-01 -2.159048616886138916e-01 -2.419735491275787354e-02 -5.490652471780776978e-02 -2.869106531143188477e-01 -1.469475496560335159e-02 1.348400712013244629e-01 3.143536448478698730e-01 2.911566197872161865e-01 2.364023178815841675e-01 8.751901239156723022e-02 8.284420520067214966e-02 9.231512993574142456e-02 -2.290588319301605225e-01 2.289587110280990601e-01 1.829727739095687866e-01 3.727556765079498291e-02 1.674446016550064087e-01 -1.716498732566833496e-01 -1.927113384008407593e-01 1.572290249168872833e-02 1.100249588489532471e-01 2.517891675233840942e-02 -6.672427989542484283e-03 1.576626598834991455e-01 -2.045547217130661011e-01 2.813389301300048828e-01 3.483941555023193359e-01 6.391069293022155762e-02 2.107751816511154175e-01 1.110848784446716309e-01 -1.706812158226966858e-02
-7.291068136692047119e-02 -2.280359864234924316e-01 -9.311236441135406494e-02 -5.907552316784858704e-02 -1.844452917575836182e-01 4.849248751997947693e-02 -8.010894060134887695e-02 2.993226945400238037e-01 1.926978118717670441e-02 7.989264279603958130e-02 2.047668844461441040e-01 1.911771297454833984e-02 5.052464827895164490e-02 2.017009854316711426e-01 -5.547444336116313934e-03 9.558588266372680664e-02 3.804023563861846924e-02 4.421780705451965332e-01 -1.618364453315734863e-02 -2.087976038455963135e-01 9.538557380437850952e-02 3.871191143989562988e-01 1.083353348076343536e-02 -6.848191469907760620e-02 -1.645662784576416016e-01 -6.378096342086791992e-02 1.453628242015838623e-01 4.108119904994964600e-01 -7.635521888732910156e-02 2.474932521581649780e-01 6.228369474411010742e-02 -9.231608361005783081e-03
4.564981535077095032e-02 -4.603305459022521973e-02 -2.154601365327835083e-01 -8.301430940628051758e-02 -3.693669438362121582e-01 1.777129471302032471e-01 6.097651645541191101e-02 -5.335189029574394226e-02 4.189344868063926697e-02 8.479655534029006958e-02 -7.198895514011383057e-02 2.007427215576171875e-01 6.978894025087356567e-02 4.919284023344516754e-03 2.202398329973220825e-01 -7.710395008325576782e-02 -1.589547246694564819e-01 3.296868503093719482e-01 -2.860935926437377930e-01 -1.266294270753860474e-01 -1.031772866845130920e-01 1.975354552268981934e-01 2.487006783485412598e-01 5.235842615365982056e-02 1.264483481645584106e-01 2.474295161664485931e-02 -2.329149097204208374e-01 2.337247580289840698e-01 3.506253361701965332e-01 1.612343490123748779e-01 -1.803432554006576538e-01 -3.306083008646965027e-02
-3.474788740277290344e-02 -1.787909567356109619e-01 9.699454158544540405e-02 -4.127845168113708496e-02 -2.917137444019317627e-01 2.128383964300155640e-01 3.209883347153663635e-02 1.656135469675064087e-01 1.590846106410026550e-02 5.369735509157180786e-02 -2.181910164654254913e-02 4.311372339725494385e-01 -9.242171794176101685e-02 -6.735151261091232300e-02 -3.896589949727058411e-02 -5.350587144494056702e-02 -1.429807096719741821e-01 1.733483672142028809e-01 1.879021376371383667e-01 3.832633048295974731e-02 -7.221275568008422852e-02 3.704281449317932129e-01 1.929626762866973877e-01 1.298233568668365479e-01 8.651448786258697510e-02 3.465442061424255371e-01 6.833242624998092651e-02 6.741710007190704346e-02 2.622326612472534180e-01 -1.356376409530639648e-01 2.506206035614013672e-01 -1.391124278306961060e-01
2.191848307847976685e-01 2.212394475936889648e-01 -7.568676490336656570e-03 4.684995859861373901e-02 -3.137164413928985596e-01 -9.964839369058609009e-02 1.603878289461135864e-01 1.607946008443832397e-01 1.106300354003906250e-01 1.306082308292388916e-01 -8.880651742219924927e-02 1.876891553401947021e-01 -3.300139904022216797e-01 1.585383340716362000e-02 -1.124362722039222717e-01 -1.241104155778884888e-01 3.221685811877250671e-02 1.311937272548675537e-01 -7.748474925756454468e-02 9.498370438814163208e-02 -1.640506237745285034e-01 3.729352951049804688e-01 -4.435053840279579163e-02 -3.490735292434692383e-01 -8.630153536796569824e-02 1.148324236273765564e-01 -8.365894854068756104e-02 -1.527190804481506348e-01 1.023470312356948853e-01 1.150942891836166382e-01 1.321287751197814941e-01 3.405742347240447998e-01
3.207123577594757080e-01 -7.692364603281021118e-02 -5.451780185103416443e-02 7.495924364775419235e-03 -3.271139264106750488e-01 4.256285354495048523e-02 2.971847057342529297e-01 -5.348860286176204681e-04 6.515187025070190430e-02 6.351231783628463745e-02 1.960917115211486816e-01 2.354213595390319824e-01 4.599327594041824341e-02 2.663505971431732178e-01 -2.308679185807704926e-02 2.971513383090496063e-02 -3.409627452492713928e-02 6.000533699989318848e-02 8.692444115877151489e-02 -2.112275660037994385e-01 1.509565562009811401e-01 4.600408375263214111e-01 2.470601201057434082e-01 -1.420168429613113403e-01 2.103946059942245483e-01 6.118996068835258484e-02 -7.453219592571258545e-02 -1.053218822926282883e-02 -1.600165963172912598e-01 2.388086766004562378e-01 -5.365897342562675476e-02 5.173894017934799194e-02
-2.600491046905517578e-01 1.077113673090934753e-01 -4.630051553249359131e-02 -6.836033612489700317e-02 -2.812430560588836670e-01 1.242781281471252441e-01 2.830431796610355377e-02 3.595345914363861084e-01 2.458299100399017334e-01 1.285378634929656982e-01 7.021111994981765747e-02 -9.618657827377319336e-02 1.297501474618911743e-01 -1.106769666075706482e-01 -2.087769657373428345e-01 -9.115968644618988037e-02 3.267535865306854248e-01 2.303949743509292603e-01 5.145430937409400940e-02 -2.752132117748260498e-01 -1.048679202795028687e-01 1.104031875729560852e-01 1.753642559051513672e-01 -3.224430605769157410e-02 7.332260161638259888e-02 5.082472786307334900e-02 1.946946084499359131e-01 3.848139345645904541e-01 -8.575624227523803711e-02 1.236407086253166199e-01 2.035834267735481262e-02 8.371445536613464355e-02
3.699259459972381592e-02 -7.517528720200061798e-03 5.585066974163055420e-02 1.944550424814224243e-01 -1.067126765847206116e-01 2.749720811843872070e-01 3.221425712108612061e-01 1.275672316551208496e-01 1.521017849445343018e-01 3.097777366638183594e-01 8.775549381971359253e-02 4.492492973804473877e-01 1.125040426850318909e-01 -1.401954591274261475e-01 4.969704151153564453e-02 -4.753266274929046631e-02 -2.483895272016525269e-01 2.154578268527984619e-01 -3.759007528424263000e-02 -1.459508836269378662e-01 7.954490929841995239e-02 2.781045436859130859e-01 -1.097891703248023987e-01 -1.343193948268890381e-01 1.262152493000030518e-01 -7.081907987594604492e-02 1.145642027258872986e-01 -1.916994713246822357e-02 7.051007356494665146e-03 -4.151344671845436096e-02 1.937527209520339966e-01 2.580349147319793701e-01
2.605952322483062744e-02 -1.086387783288955688e-02 3.631775453686714172e-02 1.916654855012893677e-01 -1.861160993576049805e-01 2.283441871404647827e-01 -2.677590958774089813e-02 1.187717169523239136e-01 2.328460961580276489e-01 -3.620845079421997070e-02 7.384718954563140869e-02 5.643728375434875488e-02 -7.763572782278060913e-02 -3.225793689489364624e-02 -2.191247940063476562e-01 2.844780385494232178e-01 -1.048125103116035461e-01 4.356991648674011230e-01 -1.909642517566680908e-01 -2.692154347896575928e-01 2.285518497228622437e-01 6.798670440912246704e-02 1.743994653224945068e-01 1.688370257616043091e-01 -1.289700269699096680e-01 9.693134576082229614e-02 9.483125805854797363e-02 1.925369948148727417e-01 -1.705640703439712524e-01 4.449101164937019348e-02 1.457670517265796661e-02 3.611739873886108398e-01
1.514582801610231400e-02 -6.240343675017356873e-02 -1.265928447246551514e-01 4.611100628972053528e-02 -1.817906200885772705e-01 2.042890042066574097e-01 -1.069630086421966553e-01 3.717950582504272461e-01 2.093844413757324219e-01 2.097376063466072083e-02 -1.056654304265975952e-01 1.578216850757598877e-01 -1.304991543292999268e-01 -2.749121189117431641e-01 1.466055307537317276e-02 2.810423076152801514e-01 -2.273687273263931274e-01 3.940564393997192383e-01 1.539580710232257843e-02 -1.164151802659034729e-01 1.527567654848098755e-01 1.415581256151199341e-01 -1.331273000687360764e-02 3.577861189842224121e-01 -1.440014541149139404e-01 7.612870633602142334e-02 -8.123510330915451050e-02 7.134758681058883667e-02 -1.119584143161773682e-01 7.299687713384628296e-02 -1.919541358947753906e-01 1.258953064680099487e-01
2.398141622543334961e-01 -1.759421527385711670e-01 6.198277324438095093e-02 -1.695076562464237213e-02 -1.438478529453277588e-01 -1.839439757168292999e-02 2.897401750087738037e-01 3.373106196522712708e-02 2.180959433317184448e-01 4.222400486469268799e-01 9.395614266395568848e-02 2.111298441886901855e-01 -1.136861592531204224e-01 4.156009294092655182e-03 1.159765720367431641e-01 -1.235324591398239136e-01 3.227722644805908203e-02 1.346626281738281250e-01 1.856066137552261353e-01 -1.902857571840286255e-01 2.519516646862030029e-01 2.251948267221450806e-01 1.015900000929832458e-01 -8.930062502622604370e-02 1.478658169507980347e-01 2.501246631145477295e-01 -2.602712810039520264e-01 -4.843089263886213303e-03 7.859882712364196777e-02 -6.541388481855392456e-02 6.392069160938262939e-02 3.021959662437438965e-01
-1.315868347883224487e-01 -2.684857845306396484e-01 -4.863492026925086975e-02 -1.294363141059875488e-01 -2.469380199909210205e-01 1.043399274349212646e-01 1.776379644870758057e-01 4.497798383235931396e-01 3.248615860939025879e-01 1.009324863553047180e-01 2.210661619901657104e-01 -6.106500327587127686e-02 4.155149683356285095e-02 -7.435593754053115845e-02 4.458722844719886780e-02 1.211044713854789734e-01 1.068017408251762390e-01 1.108366101980209351e-01 -2.972002625465393066e-01 -5.128340795636177063e-02 5.392798036336898804e-02 1.819377243518829346e-01 1.097134277224540710e-01 1.456346660852432251e-01 1.603689044713973999e-01 -8.951288461685180664e-02 1.008867025375366211e-01 3.295804858207702637e-01 6.354202330112457275e-02 1.819871664047241211e-01 -1.373054683208465576e-01 -3.286803141236305237e-02
1.089817727915942669e-03 8.263536542654037476e-02 6.181732192635536194e-02 2.206788584589958191e-02 -1.747828125953674316e-01 1.328249126672744751e-01 1.182805374264717102e-01 1.726716756820678711e-01 3.522384166717529297e-01 2.794842123985290527e-01 3.210120797157287598e-01 1.084714084863662720e-01 1.290926188230514526e-01 -2.149203047156333923e-02 2.436142563819885254e-01 -1.219232007861137390e-01 -1.252469122409820557e-01 3.700378239154815674e-01 1.011639311909675598e-01 -1.579234004020690918e-01 -7.251039892435073853e-02 2.317530363798141479e-01 -2.581405639648437500e-01 1.122386381030082703e-01 -2.235983610153198242e-01 -2.089230269193649292e-01 -1.855921000242233276e-01 -1.588434912264347076e-02 -4.878490045666694641e-02 4.731724783778190613e-02 -1.719689071178436279e-01 -1.565469428896903992e-03
1.052135229110717773e-01 -2.402253746986389160e-01 -2.317355126142501831e-01 4.644365608692169189e-02 -2.433620691299438477e-01 -8.961849659681320190e-02 7.571980357170104980e-02 1.191067844629287720e-01 2.126934379339218140e-01 2.383364439010620117e-01 5.152887105941772461e-02 -1.855202913284301758e-01 1.815290153026580811e-01 -3.396943584084510803e-02 -1.305754184722900391e-01 9.050707519054412842e-02 -6.905542314052581787e-02 3.994990289211273193e-01 -2.169409394264221191e-01 -8.496472239494323730e-02 -7.656460255384445190e-02 2.387917488813400269e-01 -6.669633090496063232e-03 2.829466201364994049e-02 7.987743616104125977e-02 2.484394758939743042e-01 3.582971394062042236e-01 6.925221532583236694e-02 2.993124425411224365e-01 4.672461003065109253e-02 1.585375401191413403e-03 1.195613145828247070e-01
-1.282385885715484619e-01 -9.700091928243637085e-02 -2.994768880307674408e-02 -1.767055317759513855e-02 -2.937522530555725098e-01 1.695771217346191406e-01 3.283735215663909912e-01 3.575747907161712646e-01 3.345085978507995605e-01 1.981977671384811401e-01 2.119626253843307495e-01 -9.012409299612045288e-02 3.940852358937263489e-02 -1.507724821567535400e-01 1.378759592771530151e-01 2.299381494522094727e-01 -1.155280619859695435e-01 1.870270371437072754e-01 4.159230366349220276e-02 -9.835599921643733978e-03 1.222102791070938110e-01 -1.715957559645175934e-02 2.618008852005004883e-01 -5.275567993521690369e-02 1.483346521854400635e-01 -2.697341740131378174e-01 5.428194254636764526e-02 2.488140314817428589e-01 3.944877535104751587e-02 1.417734920978546143e-01 -1.599911972880363464e-02 -5.977942422032356262e-02
5.736600980162620544e-02 2.315963953733444214e-01 -1.779383420944213867e-01 1.134624052792787552e-02 -4.174181520938873291e-01 9.961361438035964966e-02 1.178554370999336243e-01 3.046180605888366699e-01 2.465196847915649414e-01 -1.115559861063957214e-01 1.847334653139114380e-01 6.278441846370697021e-02 -1.746749728918075562e-01 1.133382096886634827e-01 3.260967321693897247e-03 6.882118526846170425e-03 1.544266194105148315e-01 2.388084530830383301e-01 -1.407258361577987671e-01 4.891835153102874756e-03 2.323630303144454956e-01 7.586310803890228271e-02 -3.066169843077659607e-02 -3.453934490680694580e-01 1.241782382130622864e-01 -1.048745238222181797e-03 1.385993361473083496e-01 2.188166081905364990e-01 -1.838668249547481537e-02 2.952046394348144531e-01 1.014909707009792328e-02 -1.222728714346885681e-01
6.349162012338638306e-02 1.712335646152496338e-01 2.090476900339126587e-01 5.684135854244232178e-02 -4.156198501586914062e-01 -1.713463850319385529e-02 4.730016291141510010e-01 3.231274187564849854e-01 2.148228883743286133e-01 9.729289263486862183e-02 -1.152441557496786118e-02 4.332857206463813782e-02 1.490634400397539139e-02 2.158852368593215942e-01 -1.093319132924079895e-01 -5.769959464669227600e-02 1.770759560167789459e-02 2.676888704299926758e-01 -8.552332967519760132e-02 2.276250394061207771e-03 -9.562280774116516113e-02 1.721733361482620239e-01 1.043474227190017700e-01 -2.876831591129302979e-01 -1.645929366350173950e-01 -8.369740098714828491e-02 -1.043339371681213379e-01 -3.137845546007156372e-02 3.127751871943473816e-02 -1.224601492285728455e-01 -1.029280275106430054e-01 1.205885186791419983e-01
1.252025216817855835e-01 -8.569371700286865234e-02 4.771241918206214905e-02 -1.257392466068267822e-01 5.465729534626007080e-02 1.009841039776802063e-01 4.225903004407882690e-02 3.101919293403625488e-01 -1.547827720642089844e-01 1.305918246507644653e-01 1.160999760031700134e-01 -4.113318771123886108e-02 -6.258667260408401489e-02 -3.537836670875549316e-02 -1.628758907318115234e-01 1.224487498402595520e-01 7.548363506793975830e-02 3.467569351196289062e-01 1.492910087108612061e-01 -1.416094005107879639e-01 2.723510377109050751e-03 4.964989721775054932e-01 1.483354419469833374e-01 -1.420999020338058472e-01 -1.095851287245750427e-01 4.148209467530250549e-02 1.142157092690467834e-01 2.457692101597785950e-02 -1.290607964619994164e-03 -8.721121400594711304e-02 -3.119401633739471436e-01 3.943898975849151611e-01
-1.486609783023595810e-02 4.310643672943115234e-02 -2.971545755863189697e-01 -2.224541157484054565e-01 -1.919057369232177734e-01 3.644966185092926025e-01 1.578615158796310425e-01 1.890606582164764404e-01 2.464888840913772583e-01 2.231017127633094788e-02 4.407382756471633911e-02 -1.714212745428085327e-01 -2.018191665410995483e-01 -8.766744285821914673e-02 -1.355550996959209442e-02 1.894566416740417480e-01 2.710211873054504395e-01 4.429720714688301086e-02 -2.122852355241775513e-01 -9.018200635910034180e-02 -9.023866802453994751e-02 2.483419030904769897e-01 8.187750726938247681e-02 -1.130578219890594482e-01 -9.617190808057785034e-02 -1.284824162721633911e-01 -5.275436863303184509e-02 2.907615900039672852e-02 3.523932397365570068e-01 -3.253657370805740356e-02 -7.102510333061218262e-02 2.740864753723144531e-01
-1.374812331050634384e-02 -1.782360523939132690e-01 1.104029566049575806e-01 5.820842832326889038e-02 -2.909685373306274414e-01 2.536846101284027100e-01 4.468328133225440979e-02 4.644982144236564636e-02 1.319798678159713745e-01 3.511431515216827393e-01 -1.095918491482734680e-01 3.244498968124389648e-01 1.952936351299285889e-01 -6.230734661221504211e-02 -1.035637594759464264e-02 -2.688117325305938721e-01 2.702189981937408447e-01 6.243347655981779099e-03 8.762181550264358521e-02 1.561654638499021530e-02 -1.215117424726486206e-01 5.132816731929779053e-02 3.889355659484863281e-01 7.365876436233520508e-02 -6.944280117750167847e-02 2.342512458562850952e-02 -1.109034195542335510e-01 1.793432682752609253e-01 -1.638749390840530396e-01 6.594553589820861816e-02 -2.287784516811370850e-01 1.960946619510650635e-01
-1.317319571971893311e-01 -1.255764365196228027e-01 -2.624818086624145508e-01 3.468578681349754333e-02 -3.740750551223754883e-01 3.036128580570220947e-01 -2.928069606423377991e-02 1.250288933515548706e-01 -2.673072740435600281e-03 2.888947539031505585e-02 5.145040154457092285e-02 -1.174888759851455688e-01 5.768226087093353271e-02 -1.924704313278198242e-01 -1.160050407052040100e-01 1.526312977075576782e-01 2.730432152748107910e-01 2.441796660423278809e-01 -8.162881433963775635e-02 -1.203448176383972168e-01 -1.096364110708236694e-02 2.437709271907806396e-01 3.020536154508590698e-02 1.368423830717802048e-02 1.261803060770034790e-01 1.538269519805908203e-01 -1.714709401130676270e-01 1.167618334293365479e-01 1.255233138799667358e-01 4.363253712654113770e-01 2.210617661476135254e-01 1.289488933980464935e-02
-6.458345055580139160e-02 -1.019859239459037781e-01 1.434376537799835205e-01 4.412097111344337463e-02 -3.084850907325744629e-01 2.357498854398727417e-01 2.317825146019458771e-02 2.948426008224487305e-01 1.380781549960374832e-02 1.875674724578857422e-01 1.048673391342163086e-01 7.882550358772277832e-02 -9.067041426897048950e-02 3.010658621788024902e-01 5.607102811336517334e-02 -2.027731686830520630e-01 -1.593723744153976440e-01 3.726536035537719727e-01 2.095178216695785522e-01 -7.988504320383071899e-02 -8.445282466709613800e-03 1.256400644779205322e-01 2.324795722961425781e-01 -2.578777968883514404e-01 -1.247966066002845764e-01 -7.688393443822860718e-02 2.009312435984611511e-02 2.862088978290557861e-01 1.505585461854934692e-01 1.759276837110519409e-01 8.144129812717437744e-02 1.182416528463363647e-01
1.973699592053890228e-02 -2.245795875787734985e-01 -1.353621184825897217e-01 5.137677118182182312e-02 -2.824788987636566162e-01 1.524004936218261719e-01 1.389127522706985474e-01 1.476806402206420898e-01 2.471410632133483887e-01 1.665130555629730225e-01 -4.306664690375328064e-02 -1.166253909468650818e-01 -6.298075616359710693e-02 1.352390348911285400e-01 -5.413826555013656616e-02 -9.908545017242431641e-02 2.619438171386718750e-01 2.318020164966583252e-01 -2.093444466590881348e-01 -2.734086811542510986e-01 -7.236288394778966904e-03 1.042976975440979004e-01 -1.267607063055038452e-01 -1.408057212829589844e-01 -1.064125746488571167e-01 6.670680642127990723e-02 1.086207479238510132e-01 3.724631965160369873e-01 -2.140957415103912354e-01 2.750120759010314941e-01 9.670146554708480835e-02 2.448450624942779541e-01
8.556035906076431274e-02 -1.899004727602005005e-01 3.452584380283951759e-03 5.362134799361228943e-02 -1.007272228598594666e-01 1.301688104867935181e-01 3.263894319534301758e-01 5.957562476396560669e-02 2.170029282569885254e-01 1.732625663280487061e-01 1.200425699353218079e-01 2.906130254268646240e-01 1.445370465517044067e-01 -1.534941196441650391e-01 9.141286462545394897e-02 -1.079568341374397278e-01 -2.543814480304718018e-02 1.637740284204483032e-01 2.047505527734756470e-01 -1.944381743669509888e-01 1.961292326450347900e-02 4.002672433853149414e-01 1.320634335279464722e-01 -5.942859500646591187e-02 -4.463603347539901733e-02 1.391764581203460693e-01 -3.102744817733764648e-01 -1.059786304831504822e-01 -7.760183420032262802e-03 1.078923568129539490e-01 1.421971917152404785e-01 3.557637035846710205e-01
-2.151166349649429321e-01 -1.340995877981185913e-01 1.069408580660820007e-01 8.698650449514389038e-02 -9.205014258623123169e-02 2.710199356079101562e-01 4.488965868949890137e-02 3.920048773288726807e-01 2.190598100423812866e-02 5.888987705111503601e-02 5.571011453866958618e-03 1.581935733556747437e-01 -2.266747690737247467e-02 1.410009413957595825e-01 2.062087506055831909e-01 1.056998074054718018e-01 2.980647422373294830e-02 4.624659121036529541e-01 1.025838777422904968e-01 -1.793220788240432739e-01 -9.249873459339141846e-02 1.763305813074111938e-01 1.633337587118148804e-01 -2.784755229949951172e-01 -8.459172397851943970e-02 -6.290772557258605957e-02 1.624356396496295929e-02 2.513475120067596436e-01 1.324307173490524292e-01 1.526054888963699341e-01 2.179261744022369385e-01 1.088527143001556396e-01
-1.109071448445320129e-01 9.529733657836914062e-02 -1.596277952194213867e-01 -1.013653576374053955e-01 -2.595408558845520020e-01 -6.785005331039428711e-02 1.232477501034736633e-01 2.930351197719573975e-01 2.049984037876129150e-01 2.264429032802581787e-01 3.287140429019927979e-01 6.586349755525588989e-02 1.112335473299026489e-01 -5.986700579524040222e-02 -2.035547643899917603e-01 1.616637967526912689e-02 2.367187291383743286e-01 3.394214510917663574e-01 -1.851871758699417114e-01 -1.936509013175964355e-01 3.867502883076667786e-02 3.606122732162475586e-02 -5.539833009243011475e-02 -9.109286963939666748e-02 5.159363895654678345e-02 2.275594770908355713e-01 9.551601856946945190e-02 3.668578863143920898e-01 1.248292475938796997e-01 1.829606592655181885e-01 2.382826060056686401e-03 4.556539654731750488e-02
-7.646838575601577759e-02 -2.331964671611785889e-01 1.291779875755310059e-01 2.587160766124725342e-01 -3.436090052127838135e-01 -1.378211975097656250e-01 1.521009504795074463e-01 2.069069594144821167e-01 8.204968273639678955e-02 2.086877971887588501e-01 4.392524249851703644e-03 -1.017258539795875549e-01 2.553845345973968506e-01 -1.292569339275360107e-01 9.526707977056503296e-02 1.295255720615386963e-01 3.723537176847457886e-02 2.247949987649917603e-01 -1.337000727653503418e-01 3.013156121596693993e-03 1.805618405342102051e-02 2.423317432403564453e-01 3.309123814105987549e-01 6.624385714530944824e-02 -2.051226049661636353e-01 3.762480914592742920e-01 1.811750084161758423e-01 1.111147403717041016e-01 -3.742257505655288696e-02 -6.216405332088470459e-02 -8.882144093513488770e-02 1.892952015623450279e-03
-1.284311413764953613e-01 -1.040698811411857605e-01 -2.925106287002563477e-01 -2.288814634084701538e-01 -1.247670277953147888e-01 1.272391229867935181e-01 -8.794920891523361206e-02 3.441898226737976074e-01 2.690047621726989746e-01 1.424610912799835205e-01 1.910580694675445557e-01 6.130448356270790100e-02 -4.841082915663719177e-02 1.505133807659149170e-01 6.606217473745346069e-02 -1.409235745668411255e-01 1.005381904542446136e-02 1.851899623870849609e-01 -2.302181124687194824e-01 -7.383225113153457642e-02 -7.937806658446788788e-03 4.449200630187988281e-01 -3.119858913123607635e-02 -1.045413091778755188e-01 1.503280829638242722e-02 -1.524716913700103760e-01 -9.906955063343048096e-02 1.689739376306533813e-01 -2.293320447206497192e-01 2.598398327827453613e-01 7.594041526317596436e-02 6.435163319110870361e-02
9.524532593786716461e-03 -1.537689268589019775e-01 1.395675390958786011e-01 1.014051213860511780e-01 -2.905947864055633545e-01 1.786592006683349609e-01 1.258976012468338013e-01 1.823841780424118042e-01 6.583095341920852661e-02 1.147060766816139221e-01 2.168678119778633118e-02 2.552399635314941406e-01 1.436271667480468750e-01 6.585385650396347046e-02 1.501684784889221191e-01 1.389722973108291626e-01 1.282243281602859497e-01 5.632635354995727539e-01 1.345739699900150299e-03 -7.431895285844802856e-02 6.621035747230052948e-03 1.119875982403755188e-01 -5.124667659401893616e-02 2.948962152004241943e-02 -2.071587592363357544e-01 -3.556436896324157715e-01 6.052779033780097961e-02 1.570687741041183472e-01 8.739203959703445435e-02 2.010152637958526611e-01 1.229775175452232361e-01 1.219531148672103882e-01
2.064762264490127563e-01 -1.923423856496810913e-01 -1.584788858890533447e-01 -2.297739312052726746e-02 4.672915861010551453e-02 2.741818549111485481e-03 1.827060580253601074e-01 1.613808423280715942e-01 2.576577961444854736e-01 1.286136060953140259e-01 2.643822133541107178e-01 3.336232006549835205e-01 2.518109977245330811e-02 -2.662716805934906006e-01 9.499464184045791626e-02 1.779325902462005615e-01 -1.625155806541442871e-01 1.603554189205169678e-01 -2.356498539447784424e-01 -1.098837926983833313e-01 -5.239883065223693848e-02 2.463397532701492310e-01 9.801352769136428833e-02 1.023021489381790161e-01 -1.056861579418182373e-01 3.841960728168487549e-01 4.526609182357788086e-02 7.553467154502868652e-02 3.005355782806873322e-02 -6.638496182858943939e-03 -5.744089186191558838e-02 2.876679599285125732e-01
9.475017338991165161e-02 -2.259010523557662964e-01 -1.346428096294403076e-01 -4.740146175026893616e-02 -7.170855998992919922e-02 2.999882400035858154e-01 -7.526610046625137329e-02 3.483225703239440918e-01 3.313328325748443604e-01 -8.301298320293426514e-02 1.662471098825335503e-03 1.330842226743698120e-01 -1.085592880845069885e-01 -6.767927855253219604e-02 -9.788402356207370758e-03 1.762437224388122559e-01 -1.163049265742301941e-01 3.895923793315887451e-01 1.142709404230117798e-01 -1.499043703079223633e-01 1.766577959060668945e-01 4.626032710075378418e-02 1.415142565965652466e-01 1.803722381591796875e-01 -1.699128746986389160e-01 9.634615480899810791e-02 -1.774633862078189850e-02 6.547373533248901367e-02 -6.822498142719268799e-02 1.710795462131500244e-01 -1.842748671770095825e-01 3.437955677509307861e-01
2.634454965591430664e-01 2.691543400287628174e-01 3.164721131324768066e-01 -1.868886128067970276e-02 -2.009240388870239258e-01 -1.176814585924148560e-01 2.189284116029739380e-01 4.741269350051879883e-01 2.124090194702148438e-01 -1.357930302619934082e-01 -2.216931134462356567e-01 2.889988385140895844e-02 3.782379999756813049e-02 -1.236622780561447144e-02 1.112466007471084595e-01 -8.157183229923248291e-02 4.982176795601844788e-02 1.812567710876464844e-01 -7.432881742715835571e-02 -1.614788919687271118e-01 -1.287283897399902344e-01 3.202753365039825439e-01 -6.601510196924209595e-02 2.124425256624817848e-03 -1.383733004331588745e-02 2.863827161490917206e-02 -1.348244845867156982e-01 1.775475442409515381e-01 -1.020497977733612061e-01 3.183303924743086100e-04 1.511404514312744141e-01 1.487720906734466553e-01
3.975141048431396484e-02 -2.451486885547637939e-01 -8.612719178199768066e-02 2.760425209999084473e-02 1.347961276769638062e-01 1.193222962319850922e-02 2.039706557989120483e-01 2.698601484298706055e-01 2.827016413211822510e-01 9.638095647096633911e-02 9.574109688401222229e-03 4.590888693928718567e-02 -2.537393867969512939e-01 -2.919540107250213623e-01 -1.694135963916778564e-01 -7.714920490980148315e-02 -1.423696577548980713e-01 1.480853408575057983e-01 -4.887457937002182007e-02 -8.483438193798065186e-02 1.573825329542160034e-01 3.011744916439056396e-01 6.778302043676376343e-02 -2.533758990466594696e-02 -1.297227442264556885e-01 3.171147108078002930e-01 8.548243902623653412e-03 2.486993372440338135e-01 -1.761214584112167358e-01 1.083491519093513489e-01 -1.609039604663848877e-01 3.182142376899719238e-01
3.851310908794403076e-02 -2.193133533000946045e-01 -6.835892796516418457e-02 -7.270886003971099854e-02 -1.753641068935394287e-01 2.597393095493316650e-01 -2.402252703905105591e-02 1.345156431198120117e-01 1.491837054491043091e-01 -4.438421130180358887e-02 1.705266982316970825e-01 1.307404786348342896e-01 -9.698012843728065491e-03 -1.282546073198318481e-01 5.979796126484870911e-02 2.398170679807662964e-01 -1.295454055070877075e-01 4.601579606533050537e-01 -1.425817608833312988e-01 -1.486930549144744873e-01 8.297113329172134399e-02 1.301194727420806885e-01 2.440292090177536011e-01 3.498306870460510254e-01 -1.285332888364791870e-01 1.897704452276229858e-01 2.574260719120502472e-02 5.669629201292991638e-02 -1.177023053169250488e-01 3.509967401623725891e-02 -1.896162778139114380e-01 3.022850751876831055e-01
-1.142122298479080200e-01 -1.127091944217681885e-01 6.571282446384429932e-02 1.029142588376998901e-01 -1.173967719078063965e-01 1.736846864223480225e-01 4.029354751110076904e-01 2.700873315334320068e-01 -7.393513806164264679e-03 4.952601715922355652e-02 -6.494530290365219116e-02 2.783653140068054199e-01 4.380784556269645691e-02 -3.215519785881042480e-01 -3.668393194675445557e-02 -2.290845848619937897e-02 -5.415495019406080246e-03 6.459452956914901733e-02 4.164741188287734985e-02 -2.201226651668548584e-01 1.992300152778625488e-01 2.858604192733764648e-01 -6.200627237558364868e-02 -2.760371863842010498e-01 -1.520480364561080933e-01 1.900726258754730225e-01 -3.184654414653778076e-01 -6.657770276069641113e-02 -1.142060086131095886e-01 1.619125716388225555e-02 -1.238502636551856995e-01 1.977592855691909790e-01
-5.193246901035308838e-02 -8.874794095754623413e-02 -2.554527223110198975e-01 2.380973994731903076e-01 -4.797894954681396484e-01 2.378768473863601685e-01 1.192618012428283691e-01 2.463804185390472412e-01 1.137553304433822632e-01 -1.005711127072572708e-02 -3.607942163944244385e-02 2.093493193387985229e-01 4.640441387891769409e-02 1.696141064167022705e-02 -1.246459856629371643e-01 1.194451525807380676e-01 -5.547326058149337769e-02 2.969166636466979980e-01 -2.236618995666503906e-01 -2.279803156852722168e-03 -2.041124403476715088e-01 1.771054565906524658e-01 -9.498754888772964478e-02 3.856952488422393799e-02 7.446157280355691910e-03 2.902896404266357422e-01 1.632778793573379517e-01 -6.863610353320837021e-03 1.035664007067680359e-01 -1.891242265701293945e-01 -1.404386758804321289e-01 1.153370440006256104e-01
-2.179148644208908081e-01 -1.670002490282058716e-01 2.070299722254276276e-02 5.622120946645736694e-02 -1.851834356784820557e-01 2.687325477600097656e-01 5.586603283882141113e-02 2.325735837221145630e-01 1.919312030076980591e-01 3.089684844017028809e-01 6.477241218090057373e-02 1.566264033317565918e-01 2.328043989837169647e-02 -1.693114042282104492e-01 1.005478054285049438e-01 1.652671992778778076e-01 -5.138280242681503296e-02 1.723671853542327881e-01 -4.554408788681030273e-02 -5.202164128422737122e-02 -5.343373864889144897e-02 2.678423821926116943e-01 1.488478034734725952e-01 5.111067369580268860e-02 2.643913030624389648e-01 -1.044332236051559448e-01 2.175454422831535339e-02 4.210263490676879883e-01 1.523336619138717651e-01 3.099563121795654297e-01 1.196162700653076172e-01 3.208224847912788391e-02
9.400758892297744751e-02 -1.927784085273742676e-01 8.136921562254428864e-03 -8.637231588363647461e-02 4.505870118737220764e-02 1.422342211008071899e-01 3.450362384319305420e-02 3.777886629104614258e-01 8.215694874525070190e-02 -8.843022398650646210e-03 -1.530882087536156178e-03 2.164327502250671387e-01 5.616252496838569641e-02 -3.090105354785919189e-01 3.950706869363784790e-02 1.260430961847305298e-01 -9.611351788043975830e-02 4.158739149570465088e-01 -1.752819716930389404e-01 -1.685472279787063599e-01 1.991139501333236694e-01 6.494908779859542847e-02 2.629565000534057617e-01 6.472501158714294434e-02 -1.524237096309661865e-01 3.916540741920471191e-01 1.225217506289482117e-01 6.589464843273162842e-02 -6.330859661102294922e-02 -5.824907496571540833e-02 -1.325834691524505615e-01 1.762221902608871460e-01
-2.961197495460510254e-02 -9.814078360795974731e-02 1.591127663850784302e-01 2.050222456455230713e-01 -3.231632709503173828e-01 1.292422115802764893e-01 1.470543295145034790e-01 3.606145977973937988e-01 9.792191535234451294e-02 4.309436306357383728e-02 2.315488457679748535e-01 -3.757802024483680725e-02 1.998980343341827393e-02 -4.814057797193527222e-02 2.180215418338775635e-01 -1.806405782699584961e-01 6.261382251977920532e-02 4.328174591064453125e-01 -4.149146005511283875e-02 -3.724147006869316101e-02 1.836493052542209625e-02 -6.435376405715942383e-02 -8.372937887907028198e-02 -2.679447531700134277e-01 -1.890117377042770386e-01 1.119470223784446716e-01 -6.921631097793579102e-02 1.741422116756439209e-01 5.703338235616683960e-02 3.523176014423370361e-01 3.559495136141777039e-02 1.015639379620552063e-01
1.340005546808242798e-01 5.761313810944557190e-02 1.195072010159492493e-01 1.616018265485763550e-01 -3.327171802520751953e-01 4.370614141225814819e-02 2.875941097736358643e-01 3.479411005973815918e-01 2.834199368953704834e-01 -1.982090063393115997e-02 1.470984071493148804e-01 5.182471871376037598e-02 -4.557405784726142883e-02 -1.078366190195083618e-01 -7.937245815992355347e-02 -1.252730041742324829e-01 4.306934773921966553e-02 2.463105022907257080e-01 4.551347810775041580e-03 1.564167290925979614e-01 -5.687122419476509094e-02 2.215504795312881470e-01 1.353471726179122925e-01 -4.045449793338775635e-01 -1.893526017665863037e-01 -1.442504227161407471e-01 -3.214120864868164062e-02 -6.381370127201080322e-02 9.030031412839889526e-02 -1.667676717042922974e-01 -2.131627053022384644e-01 1.293196231126785278e-01
8.862208575010299683e-02 -7.345066964626312256e-02 7.526362687349319458e-02 5.021746829152107239e-02 -2.791350781917572021e-01 1.678782403469085693e-01 -3.070756793022155762e-02 2.473313510417938232e-01 3.597102761268615723e-01 -1.171016171574592590e-01 3.973391279578208923e-02 1.780562400817871094e-01 1.033123861998319626e-02 -1.337703317403793335e-01 1.041149348020553589e-01 3.788294792175292969e-01 -2.408212274312973022e-01 3.281017243862152100e-01 4.377624392509460449e-02 2.034762129187583923e-02 3.818278387188911438e-02 1.550631690770387650e-02 1.127022951841354370e-01 2.424550652503967285e-01 -1.299749612808227539e-01 3.061377108097076416e-01 -9.801750630140304565e-02 1.724168062210083008e-01 -2.748832665383815765e-02 6.645353883504867554e-02 -2.477278467267751694e-03 2.555822432041168213e-01
9.000768512487411499e-02 6.786831468343734741e-02 -1.459293067455291748e-01 -3.047348186373710632e-02 -2.945370674133300781e-01 1.145675703883171082e-01 2.157585173845291138e-01 1.449559163302183151e-02 1.241632774472236633e-01 1.797862201929092407e-01 8.960289508104324341e-02 4.191388785839080811e-01 1.188051179051399231e-01 -4.760586097836494446e-02 1.458933576941490173e-02 -2.299166321754455566e-01 2.910114824771881104e-01 2.169028669595718384e-01 3.853837400674819946e-02 1.144351288676261902e-01 1.879183053970336914e-01 2.228863723576068878e-02 4.908353090286254883e-02 -2.701934613287448883e-02 -3.447832912206649780e-02 3.417357802391052246e-01 6.463674455881118774e-02 4.196636974811553955e-01 -1.677798926830291748e-01 -5.757268145680427551e-02 3.391312807798385620e-02 -3.716078028082847595e-02
1.992190070450305939e-02 1.507215201854705811e-02 5.830971151590347290e-02 1.115366891026496887e-01 -6.885951757431030273e-02 -3.417880833148956299e-02 2.143644988536834717e-01 3.813395798206329346e-01 7.581660151481628418e-02 3.658323362469673157e-02 -1.699379682540893555e-01 4.628581106662750244e-01 -3.344019874930381775e-02 -6.664892286062240601e-02 -1.509601175785064697e-01 5.335356574505567551e-03 1.207205504179000854e-01 2.795400619506835938e-01 4.560533538460731506e-02 -1.213942319154739380e-01 -1.855386644601821899e-01 2.811240851879119873e-01 3.342713713645935059e-01 -1.040057614445686340e-01 1.819895654916763306e-01 2.903003990650177002e-01 -1.196418926119804382e-01 -1.408905386924743652e-01 3.874301165342330933e-02 -4.755079373717308044e-02 1.459979545325040817e-02 -8.121835440397262573e-02
1.540557891130447388e-01 -1.043214201927185059e-01 -5.581091344356536865e-02 -7.554116845130920410e-02 -1.955252885818481445e-01 2.023684084415435791e-01 1.389584839344024658e-01 1.776360273361206055e-01 2.081339806318283081e-01 1.246979553252458572e-02 2.305141389369964600e-01 1.253820806741714478e-01 1.484342813491821289e-01 -8.008501678705215454e-02 -8.771281689405441284e-03 3.151068091392517090e-01 -1.230031847953796387e-01 3.912315666675567627e-01 -1.233550161123275757e-01 -2.197896093130111694e-01 2.066853493452072144e-01 9.763807058334350586e-03 2.002328634262084961e-02 1.527069509029388428e-01 -8.064383268356323242e-02 3.392846584320068359e-01 -9.455651044845581055e-02 2.010740488767623901e-01 -1.216881275177001953e-01 1.262789666652679443e-01 -2.649291455745697021e-01 1.272232979536056519e-01
1.137470602989196777e-01 1.021947618573904037e-02 4.011492058634757996e-02 8.037213981151580811e-02 -4.416251480579376221e-01 -1.130165345966815948e-02 2.341931611299514771e-01 1.550351232290267944e-01 -7.159772515296936035e-02 3.319230675697326660e-01 -1.029388010501861572e-01 1.162504106760025024e-01 1.555765867233276367e-01 -4.810591787099838257e-02 -4.425938427448272705e-02 -1.068844273686408997e-01 -1.144400462508201599e-01 7.890831679105758667e-02 2.354461252689361572e-01 -3.120776116847991943e-01 -2.460278943181037903e-02 4.012991487979888916e-01 1.225851848721504211e-01 -1.647289842367172241e-01 7.632160186767578125e-02 1.447255164384841919e-01 -2.142466604709625244e-01 -2.240172214806079865e-02 -1.335865408182144165e-01 2.298220098018646240e-01 -7.571955025196075439e-02 2.044525230303406715e-03
1.780357509851455688e-01 -2.562705576419830322e-01 2.090755850076675415e-01 3.594045341014862061e-02 -2.815721035003662109e-01 1.193013861775398254e-01 1.289579570293426514e-01 1.004169061779975891e-01 2.366953343152999878e-01 -2.343280648346990347e-04 7.159408926963806152e-02 -7.013849169015884399e-02 -1.081952266395092010e-02 -1.565403677523136139e-02 4.114067554473876953e-01 -1.586866676807403564e-01 1.449383050203323364e-01 4.535167813301086426e-01 -2.276981323957443237e-01 5.239196587353944778e-03 -4.348265379667282104e-02 2.982060797512531281e-02 -1.103109195828437805e-01 -4.949584975838661194e-02 -1.282759308815002441e-01 7.389430701732635498e-02 -1.981452107429504395e-01 1.230912655591964722e-01 -6.755457818508148193e-02 2.944825589656829834e-01 4.604474175721406937e-03 1.137379482388496399e-01
2.044682502746582031e-01 -1.146426424384117126e-01 -6.413100659847259521e-02 -2.615131065249443054e-02 1.090308204293251038e-01 9.673484414815902710e-02 4.113494604825973511e-02 3.629878461360931396e-01 1.997341811656951904e-01 1.157128736376762390e-01 1.175913736224174500e-01 1.120744720101356506e-01 -2.610588259994983673e-02 -1.070117279887199402e-01 -1.960928365588188171e-02 2.293335646390914917e-01 -2.821376919746398926e-02 5.446810126304626465e-01 -5.408409982919692993e-02 -1.376326680183410645e-01 1.163002774119377136e-01 8.246440440416336060e-02 2.049872130155563354e-01 5.662716925144195557e-03 -2.008223533630371094e-01 3.671774864196777344e-01 4.666184261441230774e-02 1.130856350064277649e-01 -5.700259655714035034e-02 5.780698359012603760e-02 -1.983346939086914062e-01 1.516942530870437622e-01
2.957631051540374756e-01 1.270029693841934204e-01 5.471976846456527710e-02 1.084455996751785278e-01 -1.118637919425964355e-01 2.554019391536712646e-01 6.161760538816452026e-02 4.668930172920227051e-01 -1.021582707762718201e-01 1.632733047008514404e-01 3.470698744058609009e-02 1.070072799921035767e-01 -3.384067863225936890e-02 -2.628671228885650635e-01 -1.216721683740615845e-01 7.269872725009918213e-02 6.062523461878299713e-04 1.259380877017974854e-01 8.314575254917144775e-02 -2.812549099326133728e-02 -1.532412320375442505e-01 3.495948314666748047e-01 3.873937204480171204e-02 -1.339319050312042236e-01 -1.199051290750503540e-01 7.702670991420745850e-02 1.584959030151367188e-01 -3.661585226655006409e-02 2.276464700698852539e-01 -1.381568163633346558e-01 -5.502783879637718201e-02 3.641617596149444580e-01
-3.545704111456871033e-02 -1.036552786827087402e-01 1.193950772285461426e-01 1.777987182140350342e-01 -4.557575285434722900e-01 2.800178900361061096e-02 3.353969454765319824e-01 -3.698635101318359375e-02 -5.950070917606353760e-02 8.216780424118041992e-02 1.225640475749969482e-01 4.353095591068267822e-02 8.756223320960998535e-02 -4.706171154975891113e-02 5.140942707657814026e-02 -3.917653858661651611e-02 -7.427784614264965057e-03 3.944137990474700928e-01 8.175263553857803345e-02 1.253959536552429199e-02 -1.791186779737472534e-01 2.076144665479660034e-01 2.477027177810668945e-01 -2.076300978660583496e-01 -2.389764636754989624e-01 -3.748483210802078247e-02 -2.352209202945232391e-02 3.614799976348876953e-01 6.430964916944503784e-02 -7.190605252981185913e-02 1.932128071784973145e-01 -4.305223934352397919e-03
1.757876127958297729e-01 -2.414415478706359863e-01 4.741369187831878662e-02 -6.236884742975234985e-02 -2.276881337165832520e-01 1.675235182046890259e-01 1.307970732450485229e-01 8.075921796262264252e-03 1.105478703975677490e-01 1.981718540191650391e-01 1.794852614402770996e-01 1.548525393009185791e-01 -1.531799137592315674e-01 -1.008947268128395081e-01 8.242700994014739990e-02 -3.934052959084510803e-02 -8.210140466690063477e-02 4.103481471538543701e-01 -3.163293749094009399e-02 -1.777603477239608765e-01 7.945898920297622681e-02 1.704239547252655029e-01 -1.127082780003547668e-01 -1.159877702593803406e-01 9.641868993639945984e-03 4.410800710320472717e-02 -2.736228108406066895e-01 -2.231953293085098267e-01 -3.636427223682403564e-03 2.854058332741260529e-02 -2.812177240848541260e-01 4.266608059406280518e-01
1.723566651344299316e-01 -3.220356702804565430e-01 -1.995089650154113770e-01 8.417678624391555786e-02 -2.184628695249557495e-01 3.716404139995574951e-01 -4.585208371281623840e-02 -1.596777886152267456e-01 2.098748087882995605e-01 1.673674732446670532e-01 1.075869891792535782e-02 -1.003948450088500977e-01 -1.051704809069633484e-01 5.773669108748435974e-02 1.379473060369491577e-01 8.015611767768859863e-02 3.667601197957992554e-02 1.726729422807693481e-01 1.193590611219406128e-01 -9.088493138551712036e-02 -1.206222623586654663e-01 4.537580013275146484e-01 3.935547545552253723e-02 -1.207908764481544495e-01 3.858331963419914246e-02 1.977476775646209717e-01 -5.701047182083129883e-02 9.761480987071990967e-02 1.598763838410377502e-02 3.171705901622772217e-01 -6.657045334577560425e-02 -1.877301335334777832e-01
1.242296919226646423e-01 -1.406405419111251831e-01 8.157428354024887085e-02 -8.176225423812866211e-02 -3.607968091964721680e-01 8.000782877206802368e-02 5.491563305258750916e-02 1.220456659793853760e-01 2.539719343185424805e-01 -1.549555063247680664e-01 3.096350468695163727e-03 2.914460599422454834e-01 -1.916475445032119751e-01 6.130839884281158447e-02 7.581750303506851196e-02 2.023678869009017944e-01 1.903289183974266052e-02 2.440694421529769897e-01 -1.050930619239807129e-01 9.937050193548202515e-02 7.333361357450485229e-02 3.815808594226837158e-01 2.539200782775878906e-01 -7.937533408403396606e-02 -7.844106853008270264e-02 -1.614062339067459106e-01 -1.939555443823337555e-02 1.666303426027297974e-01 1.381221860647201538e-01 -1.080527529120445251e-01 3.729356229305267334e-01 -5.932763963937759399e-02
3.266666457056999207e-02 -3.011650145053863525e-01 7.915722578763961792e-02 -1.641833633184432983e-01 -6.212535127997398376e-02 8.263469487428665161e-02 1.783940345048904419e-01 2.708915770053863525e-01 1.757950633764266968e-01 1.229182854294776917e-01 -8.898512274026870728e-02 1.284205317497253418e-01 1.465999782085418701e-01 -1.081858575344085693e-01 2.042375504970550537e-01 -1.936798244714736938e-01 2.491593062877655029e-01 3.952603340148925781e-01 -2.453691959381103516e-01 1.713324338197708130e-01 1.334522515535354614e-01 4.089993983507156372e-02 4.495276138186454773e-02 9.882935322821140289e-03 -1.398975104093551636e-01 -1.034059524536132812e-01 -1.217450760304927826e-02 3.868719562888145447e-02 3.249444961547851562e-01 2.674223184585571289e-01 -8.594332262873649597e-03 1.941984146833419800e-01
-1.830852180719375610e-01 -3.710005059838294983e-02 3.992630913853645325e-02 -7.362878322601318359e-02 5.634722486138343811e-02 2.804598510265350342e-01 3.619303107261657715e-01 1.641163975000381470e-01 3.208092749118804932e-01 2.581819891929626465e-02 1.802426576614379883e-02 2.831015288829803467e-01 -1.351183652877807617e-01 -4.353316128253936768e-02 -8.101929910480976105e-03 4.147757962346076965e-02 1.293298304080963135e-01 4.365543127059936523e-01 -5.729378759860992432e-02 6.640811264514923096e-02 -1.937049329280853271e-01 3.177598118782043457e-01 9.694932401180267334e-02 -1.324822157621383667e-01 -3.678999468684196472e-02 -9.236621856689453125e-02 2.144515961408615112e-01 2.069728076457977295e-01 4.560969769954681396e-02 7.701689004898071289e-02 -4.024087637662887573e-02 -1.534514278173446655e-01
1.646278649568557739e-01 -1.688742637634277344e-02 7.078877091407775879e-02 -4.272074904292821884e-03 -3.195728361606597900e-01 3.305639326572418213e-02 1.245787143707275391e-01 1.371771376579999924e-02 1.690745055675506592e-01 -1.212387830018997192e-01 5.563839152455329895e-02 8.419129997491836548e-02 1.194224413484334946e-02 -3.511900305747985840e-01 -3.313049077987670898e-01 8.351844549179077148e-02 1.692224144935607910e-01 1.422799080610275269e-01 1.341617405414581299e-01 -1.544560492038726807e-01 1.545899808406829834e-01 5.000472664833068848e-01 -1.660735011100769043e-01 2.082325816154479980e-01 -1.365676224231719971e-01 -1.459046304225921631e-01 -1.379693299531936646e-01 1.359824538230895996e-01 -3.025142289698123932e-02 1.106808334589004517e-01 1.121824830770492554e-01 1.270165294408798218e-01
8.025126159191131592e-02 -2.615565657615661621e-01 -1.442329585552215576e-01 -2.644273340702056885e-01 -3.299561440944671631e-01 -2.102105645462870598e-03 1.138274967670440674e-01 2.316301316022872925e-01 -4.119063913822174072e-02 2.013470605015754700e-02 -1.459245234727859497e-01 1.398925632238388062e-01 3.540205210447311401e-02 -7.209476828575134277e-02 8.317393809556961060e-02 -3.489153981208801270e-01 -8.059693500399589539e-03 2.213010489940643311e-01 -2.296695113182067871e-01 3.126932680606842041e-02 -1.030011028051376343e-01 2.363592088222503662e-01 2.974981665611267090e-01 -1.004650071263313293e-01 1.387977600097656250e-01 -2.490070015192031860e-01 -4.541327804327011108e-02 1.450799703598022461e-01 2.392628788948059082e-01 1.209973245859146118e-01 -1.759780347347259521e-01 7.608038187026977539e-02
1.990658789873123169e-01 -2.467183396220207214e-02 6.432630121707916260e-03 1.383488029241561890e-01 -3.155775964260101318e-01 1.835510581731796265e-01 2.516241073608398438e-01 2.500957809388637543e-02 4.022879600524902344e-01 3.372572362422943115e-01 -1.616825908422470093e-02 1.063926331698894501e-02 5.203849449753761292e-02 -9.794043004512786865e-02 -1.252723038196563721e-01 -1.150149330496788025e-01 4.550120607018470764e-02 9.905190020799636841e-02 1.066521853208541870e-01 -1.061674430966377258e-01 8.931577950716018677e-02 6.361305713653564453e-02 3.903222084045410156e-01 1.060846075415611267e-01 -1.771009713411331177e-01 -8.900904655456542969e-02 -1.680233031511306763e-01 1.072480380535125732e-01 -2.650480717420578003e-02 8.944369107484817505e-02 -3.202760815620422363e-01 1.604040265083312988e-01
1.709756404161453247e-01 -3.487808135105296969e-05 5.036814883351325989e-02 4.339725151658058167e-02 -4.124288856983184814e-01 9.607836604118347168e-02 3.454539179801940918e-01 1.574957044795155525e-03 1.609583944082260132e-01 -8.111662417650222778e-02 3.445877730846405029e-01 1.084811314940452576e-01 -7.270862907171249390e-02 1.148438826203346252e-01 7.961961627006530762e-02 -7.901556789875030518e-02 1.666187122464179993e-02 -2.622368512675166130e-03 -1.294623762369155884e-01 -1.811246871948242188e-01 1.756402999162673950e-01 3.943799138069152832e-01 2.223353087902069092e-01 -1.774120628833770752e-01 8.838568627834320068e-02 7.653503119945526123e-02 -1.537103205919265747e-01 7.174925506114959717e-02 -1.756303608417510986e-01 8.130306750535964966e-02 -2.756250202655792236e-01 -2.467427402734756470e-02
-2.041028439998626709e-01 -1.856309920549392700e-01 1.170619726181030273e-01 5.523502826690673828e-03 -4.227242171764373779e-01 1.890352368354797363e-01 2.183042913675308228e-01 2.341209203004837036e-01 2.426681667566299438e-01 -1.819202303886413574e-01 1.199342086911201477e-01 -8.927937597036361694e-02 -1.546835750341415405e-01 1.599078881554305553e-03 1.296471059322357178e-01 -3.659229353070259094e-02 3.929495066404342651e-02 3.510360419750213623e-01 6.392024457454681396e-02 -2.519362606108188629e-02 -6.704954802989959717e-02 2.536083199083805084e-02 1.812403947114944458e-01 5.877352668903768063e-04 2.880394756793975830e-01 -5.403068847954273224e-03 -2.664180472493171692e-02 4.897199571132659912e-02 1.459359824657440186e-01 3.814204335212707520e-01 1.087132021784782410e-01 6.823170930147171021e-02
1.919433772563934326e-01 1.591238230466842651e-01 6.005130708217620850e-03 1.605822443962097168e-01 -1.916178613901138306e-01 1.321050971746444702e-01 2.927013635635375977e-01 1.826128810644149780e-01 1.856492161750793457e-01 2.437006384134292603e-01 -3.804830834269523621e-02 2.668790221214294434e-01 2.146486043930053711e-01 -4.195066541433334351e-02 1.276389807462692261e-01 -7.464818656444549561e-02 -2.742456793785095215e-01 2.980369031429290771e-01 1.676747016608715057e-02 -2.070613056421279907e-01 5.540409311652183533e-02 1.710084527730941772e-01 1.929004043340682983e-01 -2.483453303575515747e-01 1.446433961391448975e-01 -9.323710948228836060e-02 -6.618627160787582397e-02 -6.396710872650146484e-02 -3.065124750137329102e-01 2.904567122459411621e-02 -7.482448965311050415e-02 1.603965461254119873e-01
2.423130571842193604e-01 6.458288524299860001e-03 3.005918674170970917e-02 -1.230546534061431885e-01 -4.858269989490509033e-01 2.165873348712921143e-01 2.304603606462478638e-01 -5.037468392401933670e-03 1.175290048122406006e-01 8.854535967111587524e-02 2.333036214113235474e-01 7.390834391117095947e-02 1.738344877958297729e-01 3.266518190503120422e-02 6.889189779758453369e-02 -1.309703439474105835e-01 -1.847153156995773315e-02 -9.028396755456924438e-02 7.318088901229202747e-04 -2.189105600118637085e-01 -1.295568645000457764e-01 3.461482822895050049e-01 2.116610109806060791e-01 -3.185505568981170654e-01 4.359657317399978638e-02 1.445451825857162476e-01 -2.091385573148727417e-01 1.456013172864913940e-01 -1.209427565336227417e-01 4.218069091439247131e-02 -1.036969944834709167e-01 1.431266590952873230e-02
1.343655139207839966e-01 -1.116715669631958008e-01 -1.887727528810501099e-02 4.740778729319572449e-02 -2.594948709011077881e-01 2.465637773275375366e-01 7.815782725811004639e-02 9.208946675062179565e-02 2.143200635910034180e-01 2.637667395174503326e-02 1.460435986518859863e-01 1.531880497932434082e-01 -1.376998573541641235e-01 -2.257501035928726196e-01 1.832462288439273834e-02 3.468953073024749756e-01 -1.241234615445137024e-01 4.580458402633666992e-01 -1.421394050121307373e-01 1.774786226451396942e-02 2.656470239162445068e-01 1.232099812477827072e-02 1.646068394184112549e-01 1.026621088385581970e-01 -1.422237455844879150e-01 3.026193678379058838e-01 1.323017328977584839e-01 2.431969717144966125e-02 -5.692626535892486572e-02 5.401481688022613525e-02 -1.586272865533828735e-01 1.637749969959259033e-01
-8.082901686429977417e-02 -2.422772496938705444e-01 4.692306369543075562e-02 1.338846832513809204e-01 -1.585817150771617889e-02 1.090664118528366089e-01 3.707990646362304688e-01 1.663840711116790771e-01 1.220608726143836975e-01 -9.606588631868362427e-02 -1.451913416385650635e-01 1.364162415266036987e-01 -2.382778972387313843e-01 -1.804000437259674072e-01 4.179602116346359253e-02 1.549032032489776611e-01 -7.353349123150110245e-03 1.476919949054718018e-01 3.566960990428924561e-02 -1.501454859972000122e-01 -9.733855724334716797e-02 2.384932637214660645e-01 2.110624909400939941e-01 -7.556153833866119385e-02 -1.878800988197326660e-01 1.648607552051544189e-01 -4.692036658525466919e-02 7.524202018976211548e-02 -3.131076097488403320e-01 2.388973683118820190e-01 -1.508409231901168823e-01 3.846339583396911621e-01
6.654940545558929443e-02 -1.270294189453125000e-01 2.566438615322113037e-01 -4.090352058410644531e-01 -2.471760958433151245e-01 1.191097572445869446e-01 2.268841862678527832e-01 2.156147807836532593e-01 4.389531165361404419e-02 1.121892556548118591e-01 2.247589379549026489e-01 1.727833896875381470e-01 8.922712504863739014e-02 6.101945042610168457e-02 9.039230644702911377e-02 -1.400617300532758236e-03 2.305101007223129272e-01 2.820886373519897461e-01 -4.391357004642486572e-01 -8.417918533086776733e-02 -4.004276171326637268e-02 1.740199923515319824e-01 -7.076669484376907349e-02 3.874426707625389099e-02 -8.267901837825775146e-02 -3.944250941276550293e-02 -1.836237162351608276e-01 7.001409679651260376e-02 -1.169279441237449646e-01 8.261381834745407104e-02 -6.132115051150321960e-02 -1.263673603534698486e-01
1.667454093694686890e-01 -9.976491332054138184e-02 -1.142100468277931213e-01 1.025758404284715652e-02 1.021652221679687500e-01 5.821007862687110901e-02 6.404798477888107300e-02 4.306296110153198242e-01 1.346813440322875977e-01 3.255408406257629395e-01 1.376079618930816650e-01 1.813940256834030151e-01 -5.629105493426322937e-02 -1.091723665595054626e-01 -1.280760765075683594e-02 1.117445006966590881e-01 3.098350949585437775e-02 4.676584303379058838e-01 -1.740219816565513611e-02 -6.330575793981552124e-02 1.468852609395980835e-01 1.259801089763641357e-01 1.644185036420822144e-01 9.330040961503982544e-02 -1.951017975807189941e-01 3.470360934734344482e-01 2.066422700881958008e-01 1.137321218848228455e-01 -9.142414480447769165e-02 -4.340823739767074585e-02 -1.194291189312934875e-01 7.892709970474243164e-02
1.183750480413436890e-01 -2.799195051193237305e-01 -2.200178503990173340e-01 -9.800659120082855225e-02 -3.235436081886291504e-01 2.138154655694961548e-01 -1.303829718381166458e-02 2.193667143583297729e-01 1.942001655697822571e-02 1.955012045800685883e-02 1.485511939972639084e-02 8.231161534786224365e-02 9.940405935049057007e-02 -1.206062585115432739e-01 4.053428769111633301e-02 2.389254048466682434e-02 2.169214338064193726e-01 1.427247822284698486e-01 -1.159436553716659546e-01 -7.986717671155929565e-02 4.180812463164329529e-02 2.772817313671112061e-01 1.370293051004409790e-01 -7.807105779647827148e-02 3.282399177551269531e-01 7.501432672142982483e-03 -2.309737950563430786e-01 1.712585091590881348e-01 4.409151971340179443e-01 1.545249521732330322e-01 -7.890722900629043579e-02 -1.038989052176475525e-01
-1.367920935153961182e-01 8.298635482788085938e-02 2.055160701274871826e-02 -7.986888289451599121e-02 -2.589592337608337402e-01 3.333538770675659180e-01 3.124851584434509277e-01 1.553814858198165894e-01 2.472203820943832397e-01 2.307619750499725342e-01 1.539120376110076904e-01 1.853725314140319824e-01 1.651521921157836914e-01 -4.274316132068634033e-02 -2.187861874699592590e-02 -3.648596704006195068e-01 -6.569143384695053101e-02 1.554148197174072266e-01 -1.801969110965728760e-01 -1.705928742885589600e-01 -1.302294582128524780e-01 2.378626465797424316e-01 -7.029608637094497681e-02 -1.291695144027471542e-02 6.946782767772674561e-02 7.406000792980194092e-02 1.266792695969343185e-02 2.453420311212539673e-01 1.012849658727645874e-01 2.554711699485778809e-01 4.178273305296897888e-02 -1.260079443454742432e-01
3.432619869709014893e-01 -2.145407795906066895e-01 -1.064563989639282227e-01 9.621953219175338745e-02 -4.019037485122680664e-01 1.064937263727188110e-01 4.441192746162414551e-01 3.685517609119415283e-02 2.763953506946563721e-01 1.107778176665306091e-01 8.725503087043762207e-02 9.120982885360717773e-02 1.043902710080146790e-01 2.076691016554832458e-02 -1.132348179817199707e-01 5.763850361108779907e-02 -1.035833880305290222e-01 1.447377502918243408e-01 3.289777552708983421e-03 -4.211840778589248657e-02 2.233834117650985718e-01 3.127722144126892090e-01 1.079237014055252075e-01 -8.982072770595550537e-02 1.174106299877166748e-01 1.229062229394912720e-01 -2.722981870174407959e-01 -7.751640677452087402e-02 -4.205979406833648682e-02 5.955966189503669739e-03 1.247903518378734589e-02 -1.005043741315603256e-02
-1.934295296669006348e-01 -1.111693903803825378e-01 2.037036716938018799e-01 -1.362330913543701172e-01 -2.938397526741027832e-01 1.750012934207916260e-01 5.532959476113319397e-02 4.844807982444763184e-01 -1.198379471898078918e-01 2.509931325912475586e-01 1.041606515645980835e-01 2.565028369426727295e-01 3.558281809091567993e-02 4.360298812389373779e-02 -1.194812804460525513e-01 -4.739733412861824036e-02 2.320734858512878418e-01 2.644016742706298828e-01 -2.146908491849899292e-01 -1.048743501305580139e-01 4.879747703671455383e-02 2.351980060338973999e-01 -4.176646471023559570e-02 1.265944093465805054e-01 -2.219219207763671875e-01 -3.830583021044731140e-02 9.216764569282531738e-02 1.854536086320877075e-01 -4.713400453329086304e-02 7.231129705905914307e-02 6.276245415210723877e-02 -2.022029832005500793e-02
1.809622645378112793e-01 -1.018251627683639526e-01 1.396310981363058090e-03 -1.082818284630775452e-01 9.282528609037399292e-02 -8.696647733449935913e-02 4.789470136165618896e-02 4.514184892177581787e-01 2.252993434667587280e-01 1.275837123394012451e-01 1.609261482954025269e-01 2.009346485137939453e-01 -1.347692459821701050e-01 -8.221136033535003662e-02 -5.119435954838991165e-03 6.319463998079299927e-02 4.215079173445701599e-02 4.357516765594482422e-01 -1.876220852136611938e-02 -7.731249928474426270e-02 9.911891072988510132e-02 2.818353474140167236e-01 1.678628921508789062e-01 1.497263163328170776e-01 -2.558600902557373047e-01 2.888362109661102295e-01 1.345688849687576294e-01 1.227539926767349243e-01 -1.067541390657424927e-01 -1.113751623779535294e-02 -1.323702484369277954e-01 1.081981584429740906e-01
-1.512829959392547607e-01 1.272050943225622177e-02 -1.706039756536483765e-01 5.580000206828117371e-02 -3.212837874889373779e-01 3.258024156093597412e-01 1.087883114814758301e-01 1.828614324331283569e-01 1.081473454833030701e-01 3.810714781284332275e-01 1.622061729431152344e-01 1.899269074201583862e-01 3.266725242137908936e-01 -1.102134585380554199e-01 -1.855787336826324463e-01 -2.888930439949035645e-01 -6.298332661390304565e-02 1.103384643793106079e-01 -4.505937919020652771e-02 -2.006764896214008331e-02 -1.834741979837417603e-02 3.369268774986267090e-01 -8.256550878286361694e-02 6.991726905107498169e-02 -1.591287553310394287e-01 -1.225378736853599548e-01 -6.199405714869499207e-02 1.390685439109802246e-01 1.577442139387130737e-01 3.568697348237037659e-02 1.387333683669567108e-02 -5.214918404817581177e-03
1.943008750677108765e-01 -1.677495092153549194e-01 9.432483464479446411e-02 -1.071573048830032349e-01 -1.490471363067626953e-01 -1.104814964492106810e-05 4.170256853103637695e-01 2.038014680147171021e-01 -4.547225311398506165e-02 1.196212247014045715e-01 3.012627363204956055e-01 1.099741756916046143e-01 -3.119446150958538055e-02 -1.753453314304351807e-01 2.350163012742996216e-01 1.448645442724227905e-01 -3.513562083244323730e-01 5.002418532967567444e-02 6.293931603431701660e-02 -1.687833815813064575e-01 -2.233729884028434753e-02 3.277422785758972168e-01 -2.438468858599662781e-02 -2.959499359130859375e-01 -8.785853534936904907e-02 2.042957209050655365e-02 2.352586016058921814e-03 7.813734002411365509e-03 -1.154561266303062439e-01 -3.354468569159507751e-02 -5.639415979385375977e-02 2.618444859981536865e-01
-1.666089445352554321e-01 -2.277971804141998291e-01 -3.063156306743621826e-01 -7.172407954931259155e-02 -1.367713809013366699e-01 1.003702431917190552e-01 4.230633750557899475e-02 3.544045984745025635e-01 8.678418397903442383e-02 2.739962935447692871e-01 1.786203533411026001e-01 2.508659474551677704e-02 5.630489066243171692e-02 4.382997751235961914e-02 -1.217450201511383057e-01 9.484735876321792603e-02 1.309062689542770386e-01 3.731466531753540039e-01 -2.817178703844547272e-02 -2.041492909193038940e-01 -8.976826816797256470e-02 1.953813433647155762e-01 -1.439489275217056274e-01 -2.288713604211807251e-01 -1.949695050716400146e-01 2.796432562172412872e-02 4.416847601532936096e-02 2.856760323047637939e-01 3.731588274240493774e-02 1.821389198303222656e-01 6.769630312919616699e-02 2.036324292421340942e-01
3.301314711570739746e-01 3.284257277846336365e-02 -2.191369086503982544e-01 -1.545880585908889771e-01 -1.642140299081802368e-01 5.719409883022308350e-02 1.787993758916854858e-01 2.194654345512390137e-01 1.301266402006149292e-01 3.276684284210205078e-01 5.755543336272239685e-02 2.770165726542472839e-02 -9.908278286457061768e-02 -2.395224869251251221e-01 1.265415251255035400e-01 4.084737971425056458e-02 2.872943580150604248e-01 3.273032307624816895e-01 -2.701742649078369141e-01 1.722900718450546265e-01 3.407648578286170959e-02 -1.245527863502502441e-01 4.522778093814849854e-02 -1.155238598585128784e-01 1.870487779378890991e-01 -1.577077209949493408e-01 -2.357621192932128906e-01 8.267644047737121582e-02 1.736114936647936702e-04 -1.060155406594276428e-01 -1.836675107479095459e-01 5.229296162724494934e-02
-6.566179543733596802e-02 1.574783772230148315e-01 -1.632404476404190063e-01 -1.010886058211326599e-01 -2.293048202991485596e-01 1.528610140085220337e-01 1.408695615828037262e-02 2.917634844779968262e-01 3.056719303131103516e-01 1.574258357286453247e-01 1.250755339860916138e-01 -4.994655400514602661e-02 1.605111509561538696e-01 -2.080541104078292847e-02 -8.984708786010742188e-02 -8.283343166112899780e-03 2.272092252969741821e-01 4.263418614864349365e-01 4.184973984956741333e-02 -2.985701858997344971e-01 1.331308335065841675e-01 1.492707580327987671e-01 9.312780201435089111e-02 1.680763252079486847e-02 2.179105132818222046e-01 -6.051959469914436340e-02 1.763943433761596680e-01 3.148306310176849365e-01 -6.422027200460433960e-02 9.252236783504486084e-02 1.857150942087173462e-01 -1.590259745717048645e-02
-8.258709684014320374e-03 -1.953101754188537598e-01 -1.045520529150962830e-01 8.626046776771545410e-02 -1.129914224147796631e-01 2.019521743059158325e-01 1.908727884292602539e-01 2.867237627506256104e-01 1.363106369972229004e-01 -4.189373925328254700e-03 -1.066316515207290649e-01 2.484411299228668213e-01 -5.192613601684570312e-02 -1.995056122541427612e-01 5.040436983108520508e-02 -3.725805878639221191e-02 2.223802655935287476e-01 1.767884492874145508e-01 -1.691339761018753052e-01 1.362400949001312256e-01 -6.679962575435638428e-02 1.669652163982391357e-01 5.361133813858032227e-01 3.511360287666320801e-02 1.960525959730148315e-01 6.654068082571029663e-02 8.406914025545120239e-02 1.264546215534210205e-01 2.606937885284423828e-01 4.500585421919822693e-02 1.894259154796600342e-01 -1.115508303046226501e-01
-4.977086931467056274e-02 -1.760745197534561157e-01 -1.019910871982574463e-01 -8.572051674127578735e-02 -2.925507128238677979e-01 5.915741622447967529e-02 3.373947441577911377e-01 3.095890879631042480e-01 1.838587224483489990e-01 2.104808092117309570e-01 -1.967427961062639952e-04 1.224388703703880310e-01 -4.267358779907226562e-02 8.453589677810668945e-02 3.987832367420196533e-02 1.845818459987640381e-01 1.498471666127443314e-02 2.587421834468841553e-01 -1.260294467210769653e-01 -1.837763339281082153e-01 -1.818455010652542114e-01 1.889702081680297852e-01 -2.026966810226440430e-01 1.491074711084365845e-01 -3.124503195285797119e-01 -1.242133826017379761e-01 1.027295887470245361e-01 3.193795382976531982e-01 1.640143746044486761e-04 1.560627371072769165e-01 1.156961321830749512e-01 9.255136246792972088e-04
3.011533617973327637e-01 7.944514602422714233e-02 1.546973586082458496e-01 1.122987642884254456e-01 -2.647824585437774658e-01 3.982890769839286804e-02 2.996146082878112793e-01 2.459066957235336304e-01 2.571593523025512695e-01 3.415719270706176758e-01 -1.238846108317375183e-01 1.907087266445159912e-01 9.824560582637786865e-02 1.054860651493072510e-01 1.868899017572402954e-01 -2.835360169410705566e-01 -2.015673071146011353e-01 4.578380659222602844e-02 9.046486020088195801e-02 -1.222940459847450256e-01 9.366866946220397949e-02 2.821992039680480957e-01 1.639648526906967163e-01 -1.915989071130752563e-01 6.887800991535186768e-02 -2.973348647356033325e-02 -1.084882989525794983e-01 7.724337279796600342e-02 4.915772378444671631e-02 -3.981186822056770325e-02 -1.261705011129379272e-01 1.128850132226943970e-01
-3.753686696290969849e-02 -7.823843508958816528e-02 -2.051429823040962219e-02 2.294893413782119751e-01 -4.849986433982849121e-01 1.950754225254058838e-01 2.618650794029235840e-01 2.838992476463317871e-01 2.975433133542537689e-02 -2.087652087211608887e-01 1.456666141748428345e-01 -1.099573150277137756e-01 -8.258040249347686768e-02 -6.629662215709686279e-02 9.234131127595901489e-02 -1.213876083493232727e-01 1.144041772931814194e-02 3.593213856220245361e-01 1.122918073087930679e-02 2.123134136199951172e-01 -2.616764008998870850e-01 2.397793978452682495e-01 7.963372766971588135e-02 2.110348641872406006e-02 -1.816889941692352295e-01 -8.834420144557952881e-02 -1.772183626890182495e-01 1.353916823863983154e-01 3.813165798783302307e-02 3.782187029719352722e-02 -1.841549947857856750e-02 6.083682179450988770e-02
-4.395060241222381592e-02 -3.529300689697265625e-01 3.758052363991737366e-02 6.340079754590988159e-02 -1.092846617102622986e-01 1.474281847476959229e-01 2.672059834003448486e-01 2.578472197055816650e-01 8.166867494583129883e-02 3.051659166812896729e-01 -5.274562910199165344e-02 1.665653586387634277e-01 2.064382284879684448e-01 2.646295167505741119e-02 7.442227751016616821e-02 -1.173010393977165222e-01 2.509871125221252441e-02 3.713033795356750488e-01 8.364505320787429810e-02 4.127813130617141724e-02 -1.009703725576400757e-01 3.468624353408813477e-01 6.020178087055683136e-03 1.200385317206382751e-01 -2.853964865207672119e-01 -1.121588982641696930e-02 -2.698380313813686371e-02 -1.961444914340972900e-01 -2.574425637722015381e-01 -7.395103573799133301e-02 -1.353393346071243286e-01 2.421737834811210632e-02
3.012171089649200439e-01 9.516241401433944702e-02 -4.918339475989341736e-02 -5.259730666875839233e-02 -2.490811794996261597e-01 -5.844820663332939148e-02 -1.892348080873489380e-01 1.848814487457275391e-01 1.126359701156616211e-01 2.999605238437652588e-01 -2.527412176132202148e-01 4.400124400854110718e-02 1.533847302198410034e-01 -2.202771902084350586e-01 4.321453347802162170e-02 6.442590802907943726e-02 -1.007376164197921753e-01 3.035129904747009277e-01 4.590033367276191711e-02 -2.112979143857955933e-01 2.563981115818023682e-01 3.482090830802917480e-01 -5.783418565988540649e-02 -2.054539918899536133e-01 -3.169414773583412170e-02 -1.905095130205154419e-01 -6.196142733097076416e-02 1.396254152059555054e-01 -2.603604644536972046e-02 1.009695827960968018e-01 2.430871874094009399e-01 2.948057465255260468e-02
4.720202088356018066e-02 6.072633713483810425e-02 3.948494046926498413e-02 1.585059016942977905e-01 -3.830677866935729980e-01 1.881352663040161133e-01 2.604106366634368896e-01 2.199514210224151611e-01 1.330087482929229736e-01 4.024760127067565918e-01 5.675014108419418335e-02 8.862417936325073242e-02 2.590005993843078613e-01 6.498659402132034302e-02 1.331374049186706543e-01 -2.245325595140457153e-01 -1.646300852298736572e-01 1.590231657028198242e-01 1.468084454536437988e-01 -1.770554780960083008e-01 1.279300171881914139e-02 2.379429042339324951e-01 1.684069037437438965e-01 -1.408600211143493652e-01 -5.417830869555473328e-02 2.918107435107231140e-02 -2.420157343149185181e-01 -7.909639179706573486e-02 1.205055788159370422e-01 1.399806886911392212e-01 -1.173433959484100342e-01 1.099948883056640625e-01
1.141318008303642273e-01 -1.695421710610389709e-02 -6.091753486543893814e-03 2.419629693031311035e-01 -5.358107686042785645e-01 1.134544312953948975e-01 8.051422983407974243e-02 5.593276023864746094e-02 2.738979756832122803e-01 -6.535442918539047241e-02 1.621455401182174683e-01 1.095891892910003662e-01 4.588388279080390930e-02 7.011530548334121704e-02 -1.034591943025588989e-01 2.580714225769042969e-01 1.281224340200424194e-01 2.568828761577606201e-01 -8.799217641353607178e-02 -2.793618664145469666e-02 -6.829604506492614746e-02 1.705766469240188599e-01 -1.021190136671066284e-01 8.538401126861572266e-02 4.919176548719406128e-02 1.024892628192901611e-01 1.356214135885238647e-01 1.330417394638061523e-01 -1.900479495525360107e-01 -9.352479875087738037e-02 -2.431248277425765991e-01 3.481525778770446777e-01
1.781516224145889282e-01 -6.612288206815719604e-02 1.924582421779632568e-01 -2.334050983190536499e-01 -1.762156933546066284e-01 1.626382321119308472e-01 3.272592425346374512e-01 9.717828035354614258e-02 9.751085191965103149e-02 2.029273360967636108e-01 -1.438562422990798950e-01 1.238967664539813995e-02 1.704284846782684326e-01 3.453111276030540466e-02 4.043580889701843262e-01 1.015147566795349121e-01 3.091387450695037842e-01 1.168710216879844666e-01 1.088607683777809143e-01 -7.763896882534027100e-02 1.036664657294750214e-02 2.687923908233642578e-01 1.353837251663208008e-01 -3.168467581272125244e-01 -9.967713803052902222e-02 -1.558855324983596802e-01 -1.934795081615447998e-01 1.142582222819328308e-01 -7.498083263635635376e-02 -8.084268867969512939e-02 8.426307886838912964e-02 2.401612326502799988e-02
-1.583834886550903320e-01 -1.950818449258804321e-01 -1.952778100967407227e-01 6.188848614692687988e-02 -2.239385843276977539e-01 2.353642731904983521e-01 6.174788624048233032e-02 2.367796152830123901e-01 -1.059802398085594177e-01 3.382240235805511475e-01 2.339983917772769928e-02 -2.598044276237487793e-01 -6.677288096398115158e-03 -8.973940461874008179e-02 -1.034039705991744995e-01 2.189123034477233887e-01 2.292221784591674805e-01 3.608802855014801025e-01 1.084558814764022827e-01 3.093808516860008240e-02 1.776154269464313984e-03 3.445079326629638672e-01 3.044565767049789429e-02 -4.549988731741905212e-02 2.093446701765060425e-01 -1.256064474582672119e-01 -1.221791133284568787e-01 1.892693787813186646e-01 -1.400578487664461136e-02 1.759591251611709595e-01 8.784009516239166260e-02 -5.173208191990852356e-02
1.003795340657234192e-01 -1.468439996242523193e-01 -6.691253185272216797e-02 9.596902877092361450e-02 -6.068051457405090332e-01 -8.078175038099288940e-02 2.546598315238952637e-01 1.157120168209075928e-01 2.445755749940872192e-01 3.765626996755599976e-02 5.469699949026107788e-02 1.307546943426132202e-01 1.810998469591140747e-01 7.834199070930480957e-02 7.500348240137100220e-02 4.335935786366462708e-02 2.662586420774459839e-02 -1.090283095836639404e-01 -1.435081958770751953e-01 -2.515845298767089844e-01 1.694815307855606079e-01 2.485117316246032715e-01 1.606497466564178467e-01 -2.312191203236579895e-02 -1.203709617257118225e-01 5.566364154219627380e-02 -2.521716654300689697e-01 6.232342123985290527e-02 3.043694235384464264e-02 1.053166463971138000e-01 -2.384228408336639404e-01 -8.181850612163543701e-02
1.761665195226669312e-01 -1.204711943864822388e-01 -1.688759177923202515e-01 -4.568590968847274780e-02 -2.065515667200088501e-01 -4.341492056846618652e-02 -1.059063896536827087e-02 1.736697256565093994e-01 2.711569070816040039e-01 -1.006354168057441711e-01 1.984554231166839600e-01 4.565518721938133240e-02 3.299176692962646484e-02 -2.846771776676177979e-01 1.234331950545310974e-01 6.348068267107009888e-02 -6.328004598617553711e-02 1.958485841751098633e-01 -6.158592551946640015e-02 -1.079935729503631592e-01 5.094162188470363617e-03 1.802294105291366577e-01 2.233806997537612915e-01 2.428922653198242188e-01 -2.860560417175292969e-01 4.005373716354370117e-01 3.094673156738281250e-02 5.962588265538215637e-02 -3.973760642111301422e-03 1.107865497469902039e-01 -2.582918703556060791e-01 3.122666776180267334e-01
1.375779360532760620e-01 -2.068221867084503174e-01 1.538555920124053955e-01 4.099204018712043762e-02 -7.520920783281326294e-02 1.310953777283430099e-02 3.974353671073913574e-01 1.455755718052387238e-02 2.092416882514953613e-01 2.640227973461151123e-01 2.140372246503829956e-01 1.865708529949188232e-01 4.396036267280578613e-02 -1.327352076768875122e-01 1.952103823423385620e-01 -7.643727958202362061e-02 -3.282165154814720154e-02 1.429032981395721436e-01 2.696909196674823761e-02 -6.610047072172164917e-02 7.170467078685760498e-02 4.728554487228393555e-01 1.543822288513183594e-01 5.313001200556755066e-02 4.731818288564682007e-02 -8.812890946865081787e-02 -2.875511646270751953e-01 -6.697852164506912231e-02 -5.513553321361541748e-02 1.295759528875350952e-01 9.039648622274398804e-02 2.901268303394317627e-01
3.278478980064392090e-01 -3.159114122390747070e-01 2.191153541207313538e-02 -2.856787741184234619e-01 -5.347929000854492188e-01 1.465055793523788452e-01 1.484625507146120071e-02 7.290694862604141235e-03 -4.601415246725082397e-02 2.236024439334869385e-01 -3.179013729095458984e-01 7.694465667009353638e-02 -4.546959698200225830e-02 -1.835153847932815552e-01 1.271892935037612915e-01 1.791355386376380920e-02 7.446652161888778210e-04 1.547965854406356812e-01 -5.064773559570312500e-02 -3.540354082360863686e-04 5.760425701737403870e-03 2.148134857416152954e-01 1.134132742881774902e-01 -1.231036409735679626e-01 -1.202593594789505005e-01 -1.134162321686744690e-01 1.498741060495376587e-01 4.822754999622702599e-04 -4.007338359951972961e-02 -1.510506272315979004e-01 -5.952281877398490906e-03 1.287364214658737183e-01
-1.507992744445800781e-01 -3.221090137958526611e-01 -8.160466700792312622e-02 1.932495832443237305e-02 -3.137379826512187719e-04 1.888880133628845215e-01 1.252407282590866089e-01 1.008706614375114441e-01 2.802903354167938232e-01 1.519959717988967896e-01 1.920271664857864380e-02 1.446972787380218506e-01 -3.480723500251770020e-01 -3.196343779563903809e-01 1.316796988248825073e-01 -4.364277049899101257e-02 -9.171542711555957794e-03 1.119699254631996155e-01 6.796666234731674194e-02 -1.066087558865547180e-01 1.224299147725105286e-02 2.938057780265808105e-01 -1.167306303977966309e-01 -9.497538208961486816e-03 -2.291695773601531982e-01 2.891560792922973633e-01 -2.924268506467342377e-02 1.808380931615829468e-01 -1.671385020017623901e-01 3.969524428248405457e-02 -1.283147782087326050e-01 3.081233203411102295e-01
1.887309253215789795e-01 3.221910446882247925e-02 -1.063645258545875549e-01 -2.126145809888839722e-01 -4.191370904445648193e-01 3.705544471740722656e-01 4.372810944914817810e-02 2.468648552894592285e-01 2.146654427051544189e-01 1.413278467953205109e-02 1.407214254140853882e-01 -7.587265968322753906e-02 -2.720422148704528809e-01 8.425614982843399048e-02 -4.391538724303245544e-02 1.482027024030685425e-01 2.823287248611450195e-01 1.052849516272544861e-01 -2.648116350173950195e-01 -8.680120855569839478e-02 2.139200828969478607e-02 9.960801154375076294e-02 5.575108341872692108e-03 8.414686471223831177e-02 -1.107893958687782288e-01 4.658376052975654602e-02 -6.236132234334945679e-02 1.209452152252197266e-01 3.319272100925445557e-01 -1.448684837669134140e-02 -1.207899078726768494e-01 1.013039499521255493e-01
9.462373703718185425e-02 -6.502524763345718384e-02 -1.001227647066116333e-01 -4.455237835645675659e-02 -1.088428311049938202e-03 9.492834657430648804e-02 -3.083649836480617523e-02 3.884658217430114746e-01 2.039985656738281250e-01 2.273040264844894409e-02 1.724679321050643921e-01 1.508576720952987671e-01 -1.187840104103088379e-01 -1.257006078958511353e-01 4.245543479919433594e-02 4.877768829464912415e-02 -8.941589295864105225e-02 4.632549583911895752e-01 -2.372429519891738892e-02 -9.630230069160461426e-02 1.494698077440261841e-01 1.666798144578933716e-01 2.354934662580490112e-01 6.643076241016387939e-02 -2.818826436996459961e-01 4.087246358394622803e-01 7.425377517938613892e-02 6.787927448749542236e-02 -1.539568454027175903e-01 -2.657897770404815674e-02 -1.846911013126373291e-01 1.662116795778274536e-01
-7.015633583068847656e-02 9.831776842474937439e-03 1.106781512498855591e-01 1.683812290430068970e-01 -3.387072980403900146e-01 2.601899504661560059e-01 -5.103649199008941650e-02 2.262129485607147217e-01 2.223170548677444458e-01 5.688857287168502808e-02 -9.952811896800994873e-02 -1.246587000787258148e-02 -1.519185900688171387e-01 9.819465875625610352e-02 -3.269957005977630615e-02 -7.663057744503021240e-02 1.535117253661155701e-02 5.031734704971313477e-01 -1.209821030497550964e-01 -1.153075248003005981e-01 -1.413804143667221069e-01 2.317769229412078857e-01 2.792026847600936890e-02 -3.199580311775207520e-01 8.953746408224105835e-02 -4.529156908392906189e-02 2.086033076047897339e-01 -1.558944433927536011e-01 -1.388421207666397095e-01 -1.395905911922454834e-01 -1.661962121725082397e-01 1.153766140341758728e-01
2.925835549831390381e-01 2.041752785444259644e-01 3.754387199878692627e-01 -6.853185594081878662e-02 -3.264423310756683350e-01 -8.037423342466354370e-02 2.221078146249055862e-03 3.915769159793853760e-01 2.587287127971649170e-01 -9.633480757474899292e-02 -5.078049004077911377e-02 1.951381713151931763e-01 -2.364275902509689331e-01 1.020168215036392212e-01 1.309991776943206787e-01 -4.040968418121337891e-02 -7.384587079286575317e-02 1.290286630392074585e-01 -5.810789018869400024e-02 1.047268435359001160e-01 1.537939310073852539e-01 1.701007932424545288e-01 -1.471794489771127701e-02 -1.151747554540634155e-01 -6.895137578248977661e-02 -1.045115059241652489e-03 3.732555732131004333e-02 2.038007676601409912e-01 -2.579666376113891602e-01 1.192063540220260620e-01 -1.099016889929771423e-01 1.252342611551284790e-01
5.071726813912391663e-02 -1.450521647930145264e-01 1.089229434728622437e-01 1.974067836999893188e-01 -3.507936596870422363e-01 -3.660572469234466553e-01 3.031401336193084717e-01 2.741731703281402588e-01 2.537976205348968506e-01 5.041506141424179077e-02 1.472296267747879028e-01 2.408322691917419434e-02 -4.007242992520332336e-02 8.944182842969894409e-02 5.299553647637367249e-02 2.000567466020584106e-01 -3.174655139446258545e-02 1.851652562618255615e-01 -7.531407475471496582e-02 3.535943687893450260e-04 1.158577576279640198e-01 1.296157240867614746e-01 3.028908073902130127e-01 1.664426773786544800e-01 -2.258910983800888062e-02 3.063277602195739746e-01 -6.311938911676406860e-02 -2.480179816484451294e-02 -4.807365313172340393e-02 8.913530968129634857e-03 4.980751499533653259e-02 2.556042969226837158e-01
-1.763498336076736450e-01 -2.401936240494251251e-02 1.550764590501785278e-02 -1.362287998199462891e-02 -3.582657575607299805e-01 1.845982372760772705e-01 2.705544829368591309e-01 3.023961484432220459e-01 3.213972151279449463e-01 -5.745602771639823914e-02 2.818049788475036621e-01 1.317143440246582031e-01 4.637493565678596497e-02 -1.531137675046920776e-01 2.006495893001556396e-01 2.881609797477722168e-01 -9.661198407411575317e-02 1.920087337493896484e-01 -8.258534967899322510e-02 3.836715593934059143e-03 3.908667713403701782e-02 6.088760867714881897e-02 2.063789404928684235e-02 1.176295131444931030e-01 8.713115751743316650e-02 -3.083696961402893066e-02 9.899510443210601807e-02 2.576765418052673340e-01 1.166681945323944092e-01 3.400633931159973145e-01 -3.937902674078941345e-02 -2.220391295850276947e-02
1.227535903453826904e-01 -1.411974579095840454e-01 -2.939616516232490540e-02 -2.858948707580566406e-02 1.120316982269287109e-02 4.992718994617462158e-02 1.388762742280960083e-01 1.886606365442276001e-01 -6.844357401132583618e-02 1.414930075407028198e-01 1.676167547702789307e-01 2.590401172637939453e-01 -1.860294044017791748e-01 -3.300898149609565735e-02 1.614435315132141113e-01 -3.188399672508239746e-01 -9.386906772851943970e-02 2.307951599359512329e-01 1.798097789287567139e-02 -2.374905347824096680e-01 -9.428216144442558289e-03 5.215104222297668457e-01 1.592474281787872314e-01 -2.368779033422470093e-01 -7.686150074005126953e-02 -8.999209851026535034e-02 -1.533116847276687622e-01 -8.124954998493194580e-03 -4.738334566354751587e-02 -4.428467527031898499e-02 -1.476422697305679321e-01 2.942398190498352051e-01
-3.902596607804298401e-02 -7.423205673694610596e-02 -7.293676584959030151e-02 -2.670778520405292511e-02 -2.302291244268417358e-01 1.020332351326942444e-01 3.332657814025878906e-01 1.467473804950714111e-01 1.725477874279022217e-01 4.915589094161987305e-02 -1.320466250181198120e-01 3.703728318214416504e-01 -2.682834863662719727e-02 -5.869556963443756104e-02 1.055839285254478455e-01 -6.776311993598937988e-02 -5.626875162124633789e-02 9.953299909830093384e-02 -1.359964311122894287e-01 -1.823914945125579834e-01 1.907356083393096924e-02 2.231362909078598022e-01 3.352310657501220703e-01 7.577881962060928345e-02 1.082978770136833191e-01 2.623096406459808350e-01 -6.665075570344924927e-02 -1.215346455574035645e-01 3.423064947128295898e-01 1.436778604984283447e-01 2.256717830896377563e-01 -2.502143085002899170e-01
3.035154566168785095e-02 -1.380505263805389404e-01 -1.807969436049461365e-02 2.181874774396419525e-02 -2.555116713047027588e-01 1.169049441814422607e-01 3.599832206964492798e-02 2.036804556846618652e-01 7.393997162580490112e-02 -2.055597007274627686e-01 -1.864780038595199585e-01 3.337232470512390137e-01 5.069006606936454773e-02 1.990539580583572388e-01 -2.314964309334754944e-02 -3.033527918159961700e-02 -2.309231162071228027e-01 5.944713950157165527e-01 1.397075783461332321e-02 -6.439053267240524292e-02 1.086886897683143616e-01 2.678015530109405518e-01 -8.990056067705154419e-02 -2.118892520666122437e-01 2.589076757431030273e-02 -9.793161600828170776e-02 -9.381803870201110840e-02 -3.989879414439201355e-02 -1.470357626676559448e-01 1.601393222808837891e-01 -5.622056499123573303e-02 3.626722097396850586e-02
-2.245391346514225006e-02 -8.533730357885360718e-02 4.181500896811485291e-02 3.075366280972957611e-02 -4.207318425178527832e-01 4.303288459777832031e-02 2.254171222448348999e-01 1.673855632543563843e-01 4.249374195933341980e-02 -1.058692112565040588e-01 2.047189325094223022e-01 -1.056127622723579407e-01 2.723985314369201660e-01 3.948038283851929009e-05 2.886671721935272217e-01 6.742125004529953003e-02 -3.866418823599815369e-02 3.864367902278900146e-01 -2.398228347301483154e-01 1.339201629161834717e-01 -5.305963754653930664e-02 1.467152982950210571e-01 -8.486853539943695068e-02 -1.300167441368103027e-01 -2.291951030492782593e-01 4.542192071676254272e-02 -2.271428555250167847e-01 2.150703370571136475e-01 -4.193950444459915161e-02 1.680645495653152466e-01 7.613944262266159058e-02 2.017371505498886108e-01
8.485560864210128784e-02 -3.398202359676361084e-03 9.483629837632179260e-03 -1.240042597055435181e-01 -4.563973546028137207e-01 3.271692395210266113e-01 2.751879580318927765e-02 3.952867090702056885e-01 2.565670385956764221e-02 8.177221566438674927e-02 9.985782206058502197e-02 -9.760999120771884918e-03 1.161193661391735077e-02 -2.626672089099884033e-01 1.002214178442955017e-01 3.282954543828964233e-02 1.222211346030235291e-01 2.436658740043640137e-01 -2.356697320938110352e-01 -1.059810537844896317e-02 -4.723361507058143616e-02 -5.497457087039947510e-02 5.202657729387283325e-02 -3.991045802831649780e-02 2.717068977653980255e-02 -1.678948998451232910e-01 7.880914956331253052e-02 4.391344487667083740e-01 6.448190659284591675e-02 7.612514495849609375e-02 1.388618648052215576e-01 -1.028695702552795410e-01
4.684944078326225281e-02 3.463398292660713196e-02 -2.695702388882637024e-02 -5.838555470108985901e-02 -6.530578136444091797e-01 -6.953779608011245728e-02 7.777155190706253052e-02 2.957894466817378998e-02 2.091801017522811890e-01 9.859832376241683960e-02 1.386236399412155151e-01 8.329527825117111206e-02 -1.680264621973037720e-01 -9.486892819404602051e-02 1.092062294483184814e-01 -1.283979415893554688e-01 -2.880647480487823486e-01 -2.723068557679653168e-02 -6.561974436044692993e-02 3.981588035821914673e-02 -1.923533231019973755e-01 1.621168553829193115e-01 2.657174468040466309e-01 -1.957801282405853271e-01 -2.294610142707824707e-01 7.342167198657989502e-02 5.288620665669441223e-02 1.223191544413566589e-01 4.462140798568725586e-02 -1.547910571098327637e-01 1.330834180116653442e-01 1.662921905517578125e-01
6.526362150907516479e-02 -1.353870481252670288e-01 5.088139325380325317e-02 -8.552855253219604492e-02 4.794843122363090515e-02 4.088746607303619385e-01 -5.725522339344024658e-02 2.854647338390350342e-01 3.430095314979553223e-02 -4.064654186367988586e-02 8.588621020317077637e-02 2.449777424335479736e-01 -1.415016055107116699e-01 -1.716900430619716644e-02 6.398826837539672852e-02 -7.295927405357360840e-02 8.385045453906059265e-03 2.848960757255554199e-01 1.601108014583587646e-01 -1.188298538327217102e-01 1.143092289566993713e-01 3.825421631336212158e-01 2.652540337294340134e-03 1.459256000816822052e-02 -1.836182922124862671e-01 2.357871234416961670e-01 -1.501649767160415649e-01 -2.215865813195705414e-02 1.260882476344704628e-03 -1.109757553786039352e-02 1.486653927713632584e-02 4.690332114696502686e-01
1.513951867818832397e-01 -7.386517524719238281e-02 -2.576862275600433350e-01 -1.183746233582496643e-01 -3.586547970771789551e-01 3.363871201872825623e-02 1.267201602458953857e-01 1.238381937146186829e-01 8.290544152259826660e-02 1.179783139377832413e-02 -2.247874140739440918e-01 2.663057744503021240e-01 -6.117950379848480225e-02 6.107102707028388977e-02 2.907665669918060303e-01 -1.310107111930847168e-01 -2.172981351613998413e-01 2.606749832630157471e-01 -2.579815983772277832e-01 -6.056514009833335876e-02 -1.299999952316284180e-01 9.630160778760910034e-02 1.804948449134826660e-01 5.511437077075242996e-03 1.348154693841934204e-01 1.183889657258987427e-01 -2.732227444648742676e-01 2.532216310501098633e-01 1.715760380029678345e-01 1.539892256259918213e-01 2.828969620168209076e-03 1.552747040987014771e-01
1.560060232877731323e-01 -1.927852630615234375e-01 3.010213375091552734e-02 -3.294439241290092468e-02 -1.407955437898635864e-01 3.383816480636596680e-01 2.271404862403869629e-01 1.902579814195632935e-01 2.827837169170379639e-01 -7.656363397836685181e-02 1.771136671304702759e-01 -6.250116974115371704e-02 -1.401031911373138428e-01 -4.416036978363990784e-02 1.924371533095836639e-02 -4.112754762172698975e-02 4.577711224555969238e-02 3.706935048103332520e-01 -2.780961692333221436e-01 3.766248747706413269e-02 -2.842788696289062500e-01 2.862902879714965820e-01 1.920322775840759277e-01 -1.378252655267715454e-01 8.687524124979972839e-03 -1.925549656152725220e-01 4.350282717496156693e-03 2.221416085958480835e-01 1.768465191125869751e-01 1.007873937487602234e-02 1.189029887318611145e-01 -2.638653665781021118e-02
3.525952808558940887e-03 1.094941329210996628e-02 1.414041668176651001e-01 -1.513837873935699463e-01 7.327514886856079102e-02 1.713405847549438477e-01 1.325691640377044678e-01 3.583053946495056152e-01 2.197925597429275513e-01 1.899884790182113647e-01 -8.101148158311843872e-02 3.621833920478820801e-01 4.616321995854377747e-02 -2.739681005477905273e-01 2.075695544481277466e-01 1.954258233308792114e-01 -1.478574723005294800e-01 2.113494873046875000e-01 1.098406463861465454e-01 6.806363165378570557e-02 1.399381011724472046e-01 1.466137021780014038e-01 2.283287048339843750e-01 -1.600611805915832520e-01 -1.929516196250915527e-01 2.164232283830642700e-01 8.085690438747406006e-02 -1.531959921121597290e-01 -8.464913815259933472e-02 1.821795403957366943e-01 -5.907590687274932861e-02 1.888926029205322266e-01
1.730861812829971313e-01 -2.761270105838775635e-01 -2.946869730949401855e-01 -1.392146050930023193e-01 -4.243552684783935547e-01 1.263992339372634888e-01 1.908158957958221436e-01 1.031031385064125061e-01 3.468002378940582275e-02 2.748844623565673828e-01 -1.268662065267562866e-01 3.600772321224212646e-01 1.267332583665847778e-03 -1.126228794455528259e-01 2.322360724210739136e-01 -6.863059103488922119e-02 -1.619636267423629761e-02 2.189565263688564301e-02 -1.757821589708328247e-01 1.602694392204284668e-02 1.207834407687187195e-01 -5.095768719911575317e-02 2.447648644447326660e-01 -1.879084110260009766e-01 2.428789623081684113e-02 4.010591190308332443e-03 -1.997967511415481567e-01 1.546974629163742065e-01 1.551264375448226929e-01 6.947379559278488159e-02 8.918695151805877686e-02 -7.092877477407455444e-02
1.570974141359329224e-01 -1.746688038110733032e-02 1.032414734363555908e-01 -6.445571780204772949e-02 -3.102856278419494629e-01 1.524812579154968262e-01 -1.246465295553207397e-01 2.787299752235412598e-01 1.768423914909362793e-01 9.157056361436843872e-02 -2.796327173709869385e-01 -8.734990656375885010e-02 -9.185214340686798096e-02 -1.444410532712936401e-01 -3.262034058570861816e-02 4.643706977367401123e-02 1.349164247512817383e-01 2.791739404201507568e-01 1.080250442028045654e-01 2.813562192022800446e-02 -1.465133428573608398e-01 4.000413417816162109e-01 8.934857696294784546e-02 1.498938798904418945e-01 -1.487438082695007324e-01 -1.896466463804244995e-01 -4.003769159317016602e-02 -2.163552492856979370e-01 2.354625463485717773e-01 -2.614498436450958252e-01 -1.943584978580474854e-01 2.853932604193687439e-02
2.594451420009136200e-02 -1.379793584346771240e-01 -3.068652749061584473e-01 1.587531864643096924e-01 -9.762439876794815063e-03 9.293793886899948120e-02 3.428332209587097168e-01 1.091515347361564636e-01 1.525833159685134888e-01 3.836724534630775452e-02 1.661376096308231354e-02 1.938174515962600708e-01 -8.116599172353744507e-02 9.895536117255687714e-03 4.462101310491561890e-02 -2.342952601611614227e-02 -7.891379296779632568e-02 1.378477066755294800e-01 7.271750271320343018e-02 -1.313628107309341431e-01 1.389857530593872070e-01 3.907357752323150635e-01 1.014468073844909668e-01 -2.880140841007232666e-01 -2.408515959978103638e-01 2.946486473083496094e-01 -1.985772103071212769e-01 7.619687169790267944e-02 -1.272096186876296997e-01 -2.177502028644084930e-02 1.684917360544204712e-01 3.206195533275604248e-01
-1.238080337643623352e-01 -2.372802793979644775e-01 -3.610666375607252121e-03 5.618083290755748749e-03 -2.045141458511352539e-01 2.626418173313140869e-01 2.993226945400238037e-01 -2.065239660441875458e-02 2.652646005153656006e-01 8.761775679886341095e-03 -2.929899394512176514e-01 -1.691592037677764893e-01 1.505801528692245483e-01 -6.300710956566035748e-04 1.161087378859519958e-01 2.049518078565597534e-01 1.826131045818328857e-01 2.818143367767333984e-01 7.540202140808105469e-02 -6.674704700708389282e-02 -2.938735485076904297e-01 3.263740241527557373e-01 2.787393517792224884e-02 2.938464097678661346e-02 1.435773670673370361e-01 2.684118598699569702e-02 -1.452427171170711517e-02 7.606346905231475830e-02 -9.331028908491134644e-02 2.348369807004928589e-01 1.988942921161651611e-01 1.275187581777572632e-01
9.271094202995300293e-02 1.286685615777969360e-01 6.595034152269363403e-02 7.732728868722915649e-02 -4.211580455303192139e-01 2.363719418644905090e-02 4.810001701116561890e-03 6.182246375828981400e-03 1.083594113588333130e-01 2.643441259860992432e-01 -1.110129430890083313e-01 3.280496001243591309e-01 2.424656040966510773e-02 -7.711842656135559082e-02 1.379989087581634521e-01 -1.038343161344528198e-01 -1.471046209335327148e-01 2.345093339681625366e-01 3.925386443734169006e-02 -3.721539378166198730e-01 2.484144717454910278e-01 2.779908478260040283e-01 1.398793160915374756e-01 -1.288775801658630371e-01 -2.587926685810089111e-01 -9.333332628011703491e-02 -8.816144615411758423e-02 7.265409082174301147e-02 -3.711798414587974548e-02 1.843802779912948608e-01 1.806912273168563843e-01 -2.902124775573611259e-03
1.412368863821029663e-01 1.476370841264724731e-01 2.375284209847450256e-02 1.939281076192855835e-01 -3.063323795795440674e-01 2.157092839479446411e-02 1.078625395894050598e-01 5.208926275372505188e-02 6.011286284774541855e-03 3.384382128715515137e-01 -2.395374923944473267e-01 1.260141581296920776e-01 -7.437297701835632324e-02 6.570389028638601303e-03 1.642516255378723145e-01 1.188746020197868347e-01 1.254915595054626465e-01 1.961370557546615601e-01 5.192175880074501038e-02 -1.633366942405700684e-01 3.830777108669281006e-01 1.518289595842361450e-01 1.791353151202201843e-02 -2.517082691192626953e-01 -5.973605066537857056e-02 1.051367446780204773e-01 2.323375791311264038e-01 2.974095344543457031e-01 -6.922284513711929321e-02 2.708428502082824707e-01 9.961622953414916992e-02 1.213042438030242920e-01
7.107420265674591064e-02 -1.084483936429023743e-01 -6.352271884679794312e-02 -7.943852245807647705e-02 -2.341222614049911499e-01 4.541714861989021301e-02 3.249447643756866455e-01 1.330696698278188705e-02 -3.302189870737493038e-04 -1.009922102093696594e-01 2.898511886596679688e-01 -1.749486178159713745e-01 1.470925807952880859e-01 -8.027362823486328125e-02 2.819889411330223083e-02 -1.223677843809127808e-01 -2.819805778563022614e-02 4.737737178802490234e-01 4.726019874215126038e-02 4.380883648991584778e-02 -3.854057565331459045e-02 1.739605367183685303e-01 1.520675718784332275e-01 -2.353840470314025879e-01 -7.722114026546478271e-02 -8.635847270488739014e-02 -2.517932057380676270e-01 3.725031018257141113e-01 8.229197561740875244e-02 -4.079872742295265198e-02 1.207425147294998169e-01 2.514924407005310059e-01
9.591959416866302490e-02 -3.958370164036750793e-02 -2.734001874923706055e-01 -1.435191482305526733e-01 -3.822491317987442017e-02 6.548762321472167969e-02 2.046678960323333740e-01 4.887271672487258911e-02 2.584503293037414551e-01 6.765538454055786133e-02 1.742876172065734863e-01 1.033601686358451843e-01 -1.023951694369316101e-01 -2.217880487442016602e-01 5.249949172139167786e-02 3.125886991620063782e-02 -1.277345269918441772e-01 1.997302919626235962e-01 1.429402977228164673e-01 -1.457996517419815063e-01 3.412310406565666199e-02 2.464432865381240845e-01 2.308801859617233276e-01 1.818667948246002197e-01 -3.254361152648925781e-01 3.573124706745147705e-01 1.071586161851882935e-01 2.991063892841339111e-01 -1.402217596769332886e-01 5.876681208610534668e-02 -6.360907107591629028e-02 2.452559471130371094e-01
1.898491755127906799e-02 3.698148950934410095e-02 8.595366775989532471e-02 2.130380719900131226e-01 -2.324210256338119507e-01 -1.612137556076049805e-01 1.625565141439437866e-01 2.156247496604919434e-01 -1.917419955134391785e-02 3.458435237407684326e-01 -1.001028865575790405e-01 3.276693224906921387e-01 -2.311093509197235107e-01 -1.750507950782775879e-01 6.581252813339233398e-02 1.379989683628082275e-01 7.150729000568389893e-02 2.275729179382324219e-01 1.009235158562660217e-01 -9.001620113849639893e-02 3.182455152273178101e-02 4.877149462699890137e-01 -1.013396456837654114e-01 -6.543006747961044312e-02 -2.291843742132186890e-01 -1.962369233369827271e-01 -9.505550563335418701e-02 4.052037000656127930e-02 -9.148254990577697754e-02 5.133457109332084656e-02 3.960239142179489136e-02 6.980846822261810303e-02
1.788936704397201538e-01 1.879510655999183655e-02 -2.652809917926788330e-01 -1.611278355121612549e-01 -3.663474321365356445e-01 -5.968975648283958435e-02 1.269845217466354370e-01 -4.671332892030477524e-03 1.934215277433395386e-01 -7.313708961009979248e-02 -1.682840585708618164e-01 4.068237543106079102e-02 -9.720843285322189331e-02 -1.561886519193649292e-01 -4.353201761841773987e-02 2.040771096944808960e-01 3.742877021431922913e-02 4.772601425647735596e-01 2.188322842121124268e-01 -1.940270662307739258e-01 -7.813131064176559448e-02 1.199134513735771179e-01 7.080473750829696655e-02 2.222043424844741821e-01 -5.494514852762222290e-02 -2.200348861515522003e-02 3.779978305101394653e-02 -2.033983767032623291e-01 -1.006096825003623962e-01 1.672181338071823120e-01 -2.290953323245048523e-02 3.045805096626281738e-01
4.008757695555686951e-02 7.888627052307128906e-02 8.929523080587387085e-02 6.269885599613189697e-02 -4.066938757896423340e-01 7.784202694892883301e-02 1.423009634017944336e-01 3.176381587982177734e-01 5.800464749336242676e-02 -2.293369472026824951e-01 -8.957622200250625610e-02 -1.034847795963287354e-01 3.309236168861389160e-01 1.419205069541931152e-01 1.013044044375419617e-01 -3.005940318107604980e-01 -3.574394155293703079e-03 2.137580364942550659e-01 -2.660463005304336548e-02 2.646505832672119141e-02 -9.328443557024002075e-02 3.306910395622253418e-01 3.795196115970611572e-02 -9.490359574556350708e-02 1.943592578172683716e-01 3.815834596753120422e-02 5.130220577120780945e-02 1.513607054948806763e-01 2.534253895282745361e-02 1.142036542296409607e-01 -2.234947979450225830e-01 2.804837524890899658e-01
-2.357007414102554321e-01 -2.520196735858917236e-01 1.485367715358734131e-01 -7.412606384605169296e-03 -3.826445341110229492e-01 6.398410350084304810e-02 3.138780295848846436e-01 3.447714447975158691e-01 1.606857627630233765e-01 -5.040442571043968201e-03 1.431234627962112427e-01 9.488096460700035095e-03 -1.780119389295578003e-01 -1.490765810012817383e-01 1.155934631824493408e-01 1.788920313119888306e-01 2.991235442459583282e-02 2.140847146511077881e-01 -1.285763233900070190e-01 -9.849014878273010254e-02 7.000733911991119385e-02 1.843963861465454102e-01 9.904336929321289062e-02 2.050405889749526978e-01 1.339050382375717163e-01 -2.215473651885986328e-01 3.607971593737602234e-02 2.443486452102661133e-01 -9.761487692594528198e-02 1.972314268350601196e-01 4.597133398056030273e-02 -5.424186959862709045e-02
-1.589124500751495361e-01 -1.572082042694091797e-01 -4.092373326420783997e-02 -2.267645485699176788e-02 -1.641356647014617920e-01 2.091182321310043335e-01 1.729232668876647949e-01 -8.754758536815643311e-02 7.316920906305313110e-02 3.761499822139739990e-01 -2.438263595104217529e-01 -1.164076104760169983e-02 -2.019119709730148315e-01 -1.738083958625793457e-01 2.155511826276779175e-01 -1.093005016446113586e-01 8.773365989327430725e-03 2.557170093059539795e-01 -9.802992641925811768e-02 -7.278441917151212692e-03 -2.813380956649780273e-02 3.299894928932189941e-01 1.970133483409881592e-01 1.149672791361808777e-01 1.451995223760604858e-01 -1.231857240200042725e-01 -1.182127594947814941e-01 2.717711925506591797e-01 1.650515347719192505e-01 2.027518004179000854e-01 2.428447157144546509e-01 1.246062517166137695e-01
2.059140801429748535e-01 -8.102207630872726440e-02 -1.111344471573829651e-01 -4.249163344502449036e-02 7.598315924406051636e-02 1.070541664958000183e-01 1.323226392269134521e-01 4.496420919895172119e-01 2.268138378858566284e-01 1.788817942142486572e-01 1.767138093709945679e-01 1.950388997793197632e-01 -1.157447993755340576e-01 -1.950698494911193848e-01 2.333335205912590027e-02 8.306321501731872559e-02 8.463675528764724731e-02 3.159177005290985107e-01 3.601163160055875778e-03 -4.745947569608688354e-02 9.307993203401565552e-02 1.619756072759628296e-01 2.465160787105560303e-01 2.217892706394195557e-01 -3.055045604705810547e-01 2.926777899265289307e-01 3.589877486228942871e-02 1.007827296853065491e-01 -7.946501672267913818e-02 -3.917882218956947327e-02 -1.487632393836975098e-01 1.176450103521347046e-01
1.960933953523635864e-01 1.128285424783825874e-03 1.793933510780334473e-01 -5.443380773067474365e-02 -3.767565190792083740e-01 5.503791570663452148e-02 6.185154244303703308e-02 2.003428339958190918e-01 2.894349694252014160e-01 2.320984154939651489e-01 4.282452538609504700e-02 -5.749594047665596008e-02 8.531349152326583862e-02 -1.495163440704345703e-01 -2.732188068330287933e-02 6.565394997596740723e-02 -1.841528415679931641e-01 -5.009395256638526917e-02 -6.984189152717590332e-02 -2.050358206033706665e-01 3.177380263805389404e-01 1.672531664371490479e-01 7.113704830408096313e-02 -3.549028337001800537e-01 -2.998985052108764648e-01 -3.962919861078262329e-02 -1.203612908720970154e-01 2.382552772760391235e-01 1.805294603109359741e-01 2.135161496698856354e-02 -8.352205157279968262e-02 -1.179809048771858215e-01
1.388730257749557495e-01 -1.969577968120574951e-01 -1.245906023541465402e-04 -7.302889972925186157e-02 -2.055215463042259216e-02 1.558569669723510742e-01 -8.440441638231277466e-02 3.813607618212699890e-02 9.977110475301742554e-02 2.857324779033660889e-01 1.716133952140808105e-01 1.230834499001502991e-01 -9.588325023651123047e-02 -1.194940693676471710e-02 -1.901700198650360107e-01 -3.573458269238471985e-02 -3.369753947481513023e-03 3.125753700733184814e-01 -8.285894244909286499e-02 -1.440428383648395538e-02 1.242681443691253662e-01 3.522886633872985840e-01 1.866862773895263672e-01 -2.160928398370742798e-01 1.070141419768333435e-01 -1.221199613064527512e-02 -2.097470760345458984e-01 -1.925625205039978027e-01 5.480232089757919312e-02 1.515317857265472412e-01 -3.743865489959716797e-01 3.682787120342254639e-01
-1.459842175245285034e-01 -2.895489037036895752e-01 1.761577874422073364e-01 -1.313901841640472412e-01 -3.150758147239685059e-01 1.608956754207611084e-01 1.680305004119873047e-01 2.726970016956329346e-01 2.938142418861389160e-01 8.710871636867523193e-02 1.018171831965446472e-01 -5.744647234678268433e-02 -9.533348679542541504e-02 -2.758873067796230316e-02 8.461400866508483887e-02 1.591189205646514893e-01 -6.164905801415443420e-02 2.038825005292892456e-01 -1.276078522205352783e-01 -5.134760795044712722e-05 -1.533842384815216064e-01 4.047490954399108887e-01 -7.130402605980634689e-03 1.994687616825103760e-01 1.954969391226768494e-02 -2.479222863912582397e-01 9.487837553024291992e-02 2.149872630834579468e-01 9.682820737361907959e-02 1.958982646465301514e-01 -8.966284990310668945e-02 -8.477983623743057251e-02
-2.915329067036509514e-03 -1.094937622547149658e-01 -1.074756085872650146e-01 -2.278769388794898987e-02 -2.144111692905426025e-01 8.963835239410400391e-02 4.841431602835655212e-02 3.399976193904876709e-01 3.310360014438629150e-01 1.698748320341110229e-01 1.096544787287712097e-02 9.281692653894424438e-02 6.225945800542831421e-02 2.423198148608207703e-02 2.578937113285064697e-01 -3.298717737197875977e-01 1.377267092466354370e-01 3.690773546695709229e-01 -9.985993802547454834e-02 1.608056426048278809e-01 -1.283965557813644409e-01 5.136256664991378784e-02 -9.261417388916015625e-02 -2.533599138259887695e-01 -2.162936776876449585e-01 -1.760471612215042114e-02 2.710240706801414490e-02 2.490963973104953766e-02 -9.624899923801422119e-02 1.511205881834030151e-01 1.766016632318496704e-01 2.870022952556610107e-01
3.378137946128845215e-02 -1.239186823368072510e-01 -3.276701569557189941e-01 1.482180953025817871e-01 -8.559801429510116577e-02 6.245076283812522888e-02 2.514827251434326172e-01 1.657834649085998535e-01 3.468735218048095703e-01 1.262976825237274170e-01 -2.660388946533203125e-01 1.820040307939052582e-02 9.240237623453140259e-02 8.694670349359512329e-02 2.942105196416378021e-02 -2.819006145000457764e-01 1.688453853130340576e-01 2.876410484313964844e-01 -8.370064198970794678e-02 2.843409031629562378e-02 1.999403089284896851e-01 5.540116131305694580e-02 1.468699127435684204e-01 -2.035934776067733765e-01 1.210482344031333923e-01 2.920704148709774017e-02 -6.705527007579803467e-02 3.611102700233459473e-01 1.407811045646667480e-01 -7.043801993131637573e-02 -2.096603661775588989e-01 6.428250670433044434e-02
2.511835843324661255e-02 -2.008623182773590088e-01 4.388312995433807373e-02 -1.498972326517105103e-01 -2.330808192491531372e-01 1.013174932450056076e-02 1.175050884485244751e-01 2.829756438732147217e-01 3.661679029464721680e-01 -5.804264172911643982e-02 -3.597957640886306763e-02 2.002379596233367920e-01 -3.828718513250350952e-02 -1.263567339628934860e-02 1.101678889244794846e-02 1.256688982248306274e-01 -2.587217139080166817e-03 3.211165070533752441e-01 -9.416548162698745728e-02 2.269236743450164795e-01 -2.283805757761001587e-01 3.470010161399841309e-01 2.315768599510192871e-01 -2.500894367694854736e-01 -8.590330928564071655e-02 -8.999428153038024902e-02 -1.128331525251269341e-03 1.303053945302963257e-01 2.327248007059097290e-01 7.576926052570343018e-02 1.840520799160003662e-01 -1.071411743760108948e-01
1.464947015047073364e-01 -1.830934435129165649e-01 -1.848854310810565948e-02 -1.526121795177459717e-01 6.923906505107879639e-02 5.978186428546905518e-02 7.739774882793426514e-02 3.291240334510803223e-01 2.664123177528381348e-01 1.553679108619689941e-01 1.255700290203094482e-01 1.796023249626159668e-01 -8.942052721977233887e-02 -2.018646895885467529e-01 1.139522809535264969e-02 2.317867428064346313e-01 3.780540078878402710e-02 2.879531383514404297e-01 -3.714603185653686523e-02 -1.289360523223876953e-01 1.700920909643173218e-01 2.673892676830291748e-01 6.587291508913040161e-02 5.679880455136299133e-02 -3.105238080024719238e-01 4.105938374996185303e-01 1.065753772854804993e-01 1.427040100097656250e-01 -1.073172092437744141e-01 -3.413033485412597656e-02 -1.572387218475341797e-01 9.207388013601303101e-02
-1.308403164148330688e-02 -4.390951693058013916e-01 -2.149304002523422241e-01 8.115438371896743774e-02 -2.663599848747253418e-01 1.241137757897377014e-01 3.758438527584075928e-01 2.850413620471954346e-01 2.114182114601135254e-01 1.297211050987243652e-01 2.151481620967388153e-02 1.201891824603080750e-01 8.947668969631195068e-02 2.732882276177406311e-03 -5.772250518202781677e-02 5.680488049983978271e-02 1.620879769325256348e-01 3.061729073524475098e-01 -4.479934275150299072e-02 -1.345821171998977661e-01 -3.547772765159606934e-02 1.365588903427124023e-01 3.607786819338798523e-02 8.188045769929885864e-02 -2.229609936475753784e-01 -1.552496254444122314e-01 1.015866845846176147e-01 1.317595541477203369e-01 -5.610796064138412476e-02 2.521987855434417725e-01 1.166719198226928711e-01 6.687594205141067505e-02
1.181712076067924500e-01 9.554640203714370728e-02 -1.336253434419631958e-01 -1.807588785886764526e-01 -1.175019964575767517e-01 3.493038415908813477e-01 2.147755026817321777e-01 1.562321037054061890e-01 -4.450465366244316101e-02 2.369880527257919312e-01 1.322355121374130249e-01 -2.129319459199905396e-01 -2.865017354488372803e-01 7.533452659845352173e-02 1.640765368938446045e-01 1.434374898672103882e-01 2.910176515579223633e-01 2.563932836055755615e-01 -6.148131564259529114e-02 2.029587924480438232e-01 -6.700785597786307335e-04 1.919382065534591675e-01 3.129822313785552979e-01 -6.739011406898498535e-02 -2.120912671089172363e-01 1.298420280218124390e-01 -1.270831525325775146e-01 7.494309544563293457e-02 1.278704404830932617e-01 1.405697613954544067e-01 -7.331214100122451782e-02 6.293770670890808105e-02
5.539121851325035095e-02 1.004250049591064453e-01 9.619274735450744629e-02 5.561618506908416748e-02 -1.649219840764999390e-01 2.297042310237884521e-01 3.230029940605163574e-01 8.041772991418838501e-02 1.558219939470291138e-01 2.264910787343978882e-01 1.287669241428375244e-01 -6.649116426706314087e-02 -4.684042558073997498e-02 3.645054996013641357e-01 -1.858903020620346069e-01 1.590909659862518311e-01 4.772540181875228882e-02 3.063064515590667725e-01 -2.656921148300170898e-01 8.546307682991027832e-02 -2.041609734296798706e-01 2.373805195093154907e-01 9.906154870986938477e-02 1.080336347222328186e-01 1.524582207202911377e-01 2.098557054996490479e-01 4.919164255261421204e-02 1.330769062042236328e-01 5.989772453904151917e-02 -1.008262559771537781e-01 1.244917288422584534e-01 2.864570915699005127e-01
2.671545743942260742e-02 -1.967034488916397095e-01 -1.973180621862411499e-01 -1.812804403016343713e-04 9.410967677831649780e-02 5.129610747098922729e-02 1.083394065499305725e-01 2.468895167112350464e-01 2.106153368949890137e-01 1.921988427639007568e-01 8.097082376480102539e-02 1.359898298978805542e-01 -1.674791872501373291e-01 -2.019295245409011841e-01 5.949525535106658936e-02 1.291057020425796509e-01 5.822131410241127014e-02 2.936037182807922363e-01 2.837205305695533752e-02 -1.424288004636764526e-01 9.979186207056045532e-02 2.975814044475555420e-01 1.644310504198074341e-01 1.591702364385128021e-02 -2.841928005218505859e-01 4.739226102828979492e-01 1.295461133122444153e-02 1.439339071512222290e-01 -2.148200571537017822e-01 -1.617616391740739346e-03 -2.197973430156707764e-02 1.808979809284210205e-01
5.579273775219917297e-02 -2.137656360864639282e-01 -2.961800619959831238e-02 -9.540691971778869629e-02 -3.526338934898376465e-01 2.304557561874389648e-01 1.379640251398086548e-01 1.360109150409698486e-01 6.650886684656143188e-02 3.667899966239929199e-02 -5.507849156856536865e-02 -1.661971807479858398e-01 1.405250467360019684e-02 2.567483186721801758e-01 1.247870922088623047e-01 1.389079447835683823e-02 2.809497416019439697e-01 3.951939940452575684e-01 -3.594628572463989258e-01 -1.305704191327095032e-02 -5.789773911237716675e-02 4.041619300842285156e-01 -1.584615111351013184e-01 -3.973602876067161560e-02 7.490089535713195801e-02 1.434897631406784058e-01 -3.420973662286996841e-03 6.363118439912796021e-02 6.944566965103149414e-02 -1.073843240737915039e-01 3.566017374396324158e-02 4.629912972450256348e-02
-1.576093882322311401e-01 -1.488037109375000000e-01 -3.024579286575317383e-01 8.192424476146697998e-02 -2.279983907938003540e-01 1.653228253126144409e-01 8.236169815063476562e-02 3.713209927082061768e-01 3.034715354442596436e-01 1.204512342810630798e-01 -4.876254126429557800e-03 -2.126396400853991508e-03 1.538114994764328003e-01 7.627037912607192993e-02 -1.876828521490097046e-01 -1.603155881166458130e-01 1.158645451068878174e-01 2.958622574806213379e-01 -8.420316874980926514e-02 -1.920148134231567383e-01 -1.472845375537872314e-01 1.692944765090942383e-01 -4.484764114022254944e-02 -1.422189641743898392e-02 -9.204758680425584316e-04 1.967129558324813843e-01 -1.534154266119003296e-02 3.042225837707519531e-01 -9.298700839281082153e-02 2.032380551099777222e-01 2.283807694911956787e-01 5.229176953434944153e-02
3.386770188808441162e-01 7.317855954170227051e-02 -1.013538427650928497e-02 1.886631399393081665e-01 -3.295542001724243164e-01 1.466542035341262817e-01 2.011065781116485596e-01 1.545065641403198242e-01 2.079349160194396973e-01 -1.002451628446578979e-01 1.431606411933898926e-01 1.631970256567001343e-01 6.610489450395107269e-03 -2.468532174825668335e-01 -2.822442054748535156e-01 6.077297776937484741e-02 6.672655697911977768e-03 4.109539389610290527e-01 3.650434315204620361e-02 -1.134172454476356506e-01 -4.092795774340629578e-02 1.388238966464996338e-01 -1.658244873397052288e-03 -1.650833040475845337e-01 -5.631061643362045288e-02 -1.357572972774505615e-01 -2.431219257414340973e-02 -1.105915084481239319e-01 -7.828425616025924683e-02 -1.062805056571960449e-01 -2.719955146312713623e-01 2.188902050256729126e-01
-8.690340816974639893e-02 -2.585524320602416992e-01 -1.466515660285949707e-01 -1.051803212612867355e-02 -3.490810990333557129e-01 -1.867531090974807739e-01 2.311082631349563599e-01 2.159546911716461182e-01 2.166337817907333374e-01 3.465721309185028076e-01 6.421664264053106308e-03 6.264024972915649414e-02 6.948927044868469238e-02 -7.631140947341918945e-02 -1.207776591181755066e-01 -2.393885701894760132e-02 -2.161941528320312500e-01 1.298782527446746826e-01 9.148693829774856567e-02 -1.178172789514064789e-02 1.486266702413558960e-01 1.982409060001373291e-01 -1.818346232175827026e-02 9.715304523706436157e-02 3.267565369606018066e-02 4.719153940677642822e-01 9.043397149071097374e-04 -2.190347313880920410e-01 9.396632015705108643e-02 1.445701867341995239e-01 -3.893755748867988586e-02 6.409846246242523193e-02
-2.748058438301086426e-01 8.216772973537445068e-02 1.525056213140487671e-01 2.100089043378829956e-01 -4.362011253833770752e-01 1.297545433044433594e-01 2.416649013757705688e-01 1.979506313800811768e-01 1.597417294979095459e-01 -1.206761449575424194e-01 1.763627231121063232e-01 -1.668019890785217285e-01 8.479081839323043823e-02 -3.096364438533782959e-02 1.305470466613769531e-01 4.363698884844779968e-02 -1.361961811780929565e-01 4.837885499000549316e-01 -1.483891624957323074e-03 5.858724936842918396e-02 -4.081835970282554626e-02 1.002933830022811890e-01 2.986002527177333832e-02 -9.612503647804260254e-02 6.056220084428787231e-02 3.888243064284324646e-02 -6.960526853799819946e-02 2.215082049369812012e-01 1.477910876274108887e-01 3.186776116490364075e-02 6.300345063209533691e-02 2.361420243978500366e-01
2.490528672933578491e-02 -1.322015672922134399e-01 1.491851639002561569e-02 -3.353789448738098145e-02 -3.838919699192047119e-01 9.689877927303314209e-02 4.158311486244201660e-01 1.114131212234497070e-01 1.782836169004440308e-01 -5.994857475161552429e-02 -1.302808821201324463e-01 1.140799447894096375e-01 -3.039673715829849243e-02 -1.834200322628021240e-01 1.522188931703567505e-01 -6.802790611982345581e-02 8.516851067543029785e-02 8.863544464111328125e-02 7.262647897005081177e-02 -1.455174982547760010e-01 -1.310165077447891235e-01 2.225692942738533020e-02 1.567430328577756882e-03 -1.836847513914108276e-01 -1.187477409839630127e-01 9.371291100978851318e-02 2.285511791706085205e-01 1.341153085231781006e-01 -3.790881335735321045e-01 8.912665396928787231e-02 -2.769666314125061035e-01 3.103258013725280762e-01
1.332563608884811401e-01 -2.191574499011039734e-02 -5.952156335115432739e-02 9.760855883359909058e-02 -2.774761617183685303e-01 1.238879933953285217e-01 3.934413492679595947e-01 2.446211129426956177e-01 1.827486902475357056e-01 2.233980745077133179e-01 7.055050879716873169e-02 2.977802753448486328e-01 1.512164920568466187e-01 -6.999671459197998047e-02 1.737845391035079956e-01 -1.093844547867774963e-01 -2.386157065629959106e-01 2.735458612442016602e-01 -5.136413127183914185e-02 4.092893749475479126e-02 8.035057038068771362e-02 7.719706743955612183e-02 9.739286452531814575e-02 -2.835813164710998535e-01 1.228470634669065475e-02 -1.539088189601898193e-01 1.150265485048294067e-01 -1.266665309667587280e-01 -2.655218839645385742e-01 -7.946800440549850464e-03 -2.090150713920593262e-01 9.521041810512542725e-02
1.034288704395294189e-01 -1.214049756526947021e-01 1.055222526192665100e-01 2.318509072065353394e-01 -2.201537489891052246e-01 1.477186381816864014e-01 4.386117756366729736e-01 1.803516149520874023e-01 2.444164305925369263e-01 2.410105764865875244e-01 1.893582381308078766e-02 1.598378270864486694e-01 2.257738709449768066e-01 4.609120264649391174e-02 -1.195522677153348923e-02 -1.489811092615127563e-01 -2.385509163141250610e-01 2.790471613407135010e-01 6.630024313926696777e-02 -8.781415969133377075e-02 5.083506554365158081e-02 2.579530477523803711e-01 1.877786070108413696e-01 -1.524798423051834106e-01 -3.889364656060934067e-03 4.193301871418952942e-02 -1.593815386295318604e-01 -1.309842765331268311e-01 -1.431312710046768188e-01 -6.202037259936332703e-02 -4.170801490545272827e-02 2.244727611541748047e-01
2.216173149645328522e-02 -1.752246171236038208e-01 3.320993185043334961e-01 -7.817202061414718628e-02 -3.270905911922454834e-01 2.349436515942215919e-03 1.934446394443511963e-01 2.668032348155975342e-01 7.829578965902328491e-02 2.715382575988769531e-01 -3.502471372485160828e-02 1.954829245805740356e-01 -1.178119331598281860e-02 9.055302292108535767e-02 8.887705951929092407e-02 -1.787816137075424194e-01 3.277435302734375000e-01 8.273320645093917847e-02 -3.340187072753906250e-01 -1.440395861864089966e-01 1.293057501316070557e-01 1.772573143243789673e-01 2.617333233356475830e-01 -8.361247926950454712e-02 -4.740542918443679810e-02 -1.062754988670349121e-01 -1.195066794753074646e-01 9.896254539489746094e-02 1.591926366090774536e-01 1.595102399587631226e-01 3.577876836061477661e-02 -9.698644280433654785e-02
-7.062983512878417969e-02 -6.583978235721588135e-02 -9.423395246267318726e-02 5.279428511857986450e-02 -3.015194535255432129e-01 8.478293567895889282e-02 1.545131504535675049e-01 1.810032278299331665e-01 4.558337107300758362e-02 4.424400329589843750e-01 1.128208637237548828e-01 2.095952630043029785e-01 -3.372243838384747505e-03 -3.292239457368850708e-02 1.706148833036422729e-01 -2.230343967676162720e-01 -1.756767481565475464e-01 8.689992129802703857e-02 1.107778996229171753e-01 -3.130201101303100586e-01 1.375745981931686401e-02 7.951311767101287842e-02 -6.757342070341110229e-02 -1.755100786685943604e-01 -5.311483889818191528e-02 1.096035391092300415e-01 -2.733079493045806885e-01 2.292217165231704712e-01 1.199673563241958618e-01 3.692655265331268311e-02 -2.946931719779968262e-01 2.336864024400711060e-01
-1.397510915994644165e-01 -1.529248524457216263e-02 1.168524548411369324e-01 -2.197925150394439697e-01 -1.318455189466476440e-01 2.514303028583526611e-01 5.859273672103881836e-02 3.962007761001586914e-01 2.077707201242446899e-01 3.108949027955532074e-02 2.130418270826339722e-02 9.238339960575103760e-02 -1.374188661575317383e-01 -5.546892993152141571e-03 2.811701595783233643e-01 7.459986954927444458e-02 3.313391208648681641e-01 1.705301553010940552e-01 -1.480942219495773315e-01 -2.719507217407226562e-01 1.402291506528854370e-01 9.398733824491500854e-02 2.541517913341522217e-01 1.924588084220886230e-01 1.069672480225563049e-01 1.616360992193222046e-02 -1.322800666093826294e-01 -6.692165043205022812e-03 1.760684400796890259e-01 -1.499220728874206543e-01 -1.345829814672470093e-01 2.342689186334609985e-01
7.932691276073455811e-02 -2.040767520666122437e-01 1.776314973831176758e-01 -2.355981171131134033e-01 -4.000999927520751953e-01 3.501193970441818237e-02 -1.108166426420211792e-01 -9.837498515844345093e-02 1.809622198343276978e-01 1.603544652462005615e-01 -1.472746580839157104e-01 1.247640177607536316e-01 1.210691183805465698e-01 -4.157241880893707275e-01 4.542701318860054016e-02 1.825118213891983032e-01 5.051594600081443787e-02 4.255963265895843506e-01 9.974724799394607544e-02 -7.579927146434783936e-02 1.977428048849105835e-02 1.414810866117477417e-01 2.517288029193878174e-01 -9.930866211652755737e-02 7.785097509622573853e-02 -1.772871911525726318e-01 -9.794414788484573364e-02 -8.198480121791362762e-03 5.553634837269783020e-02 -1.141248494386672974e-01 -7.610525935888290405e-02 -3.304902464151382446e-02
2.155290395021438599e-01 -9.144029766321182251e-02 9.339027106761932373e-03 1.778163909912109375e-01 -3.596619665622711182e-01 1.047549694776535034e-01 8.453956246376037598e-02 1.680232137441635132e-01 1.283215731382369995e-01 1.992078274488449097e-01 -1.575889810919761658e-02 2.736928462982177734e-01 -6.846170872449874878e-02 -2.086629867553710938e-01 -2.755107283592224121e-01 2.587361931800842285e-01 -7.608325034379959106e-02 2.593460977077484131e-01 3.157733976840972900e-01 -1.893923878669738770e-01 -6.712436676025390625e-02 1.880980134010314941e-01 1.203245576471090317e-02 8.074659854173660278e-02 -6.160027813166379929e-03 8.822255581617355347e-02 2.803982608020305634e-02 -1.413847059011459351e-01 2.237095236778259277e-01 -1.483205985277891159e-02 -1.922499090433120728e-01 2.106687873601913452e-01
9.769212454557418823e-02 9.796295315027236938e-03 9.825596213340759277e-02 -2.670051753520965576e-01 -2.599539756774902344e-01 4.528687596321105957e-01 -3.165531158447265625e-02 -4.672658443450927734e-02 2.747438251972198486e-01 1.415683031082153320e-01 7.970507256686687469e-03 -8.880088478326797485e-02 -1.737213134765625000e-01 -2.850052714347839355e-01 8.400443941354751587e-02 -1.189823821187019348e-02 -5.262299906462430954e-03 9.926207363605499268e-02 -2.073423117399215698e-01 -1.042088717222213745e-01 1.986911743879318237e-01 2.455476075410842896e-01 8.112464845180511475e-02 -1.636264771223068237e-01 4.959076642990112305e-02 -5.405006557703018188e-02 8.922200649976730347e-02 4.044597223401069641e-02 1.861823946237564087e-01 3.823035955429077148e-01 -4.846254363656044006e-02 -1.283708065748214722e-01
4.798573628067970276e-02 5.931845679879188538e-02 1.330044120550155640e-01 -1.411218494176864624e-01 -3.661196827888488770e-01 1.289632469415664673e-01 3.990227282047271729e-01 2.453489154577255249e-01 1.962775141000747681e-01 -2.907507494091987610e-02 -6.692524999380111694e-02 -3.813483938574790955e-02 -1.498356908559799194e-01 1.921940296888351440e-01 -1.382339596748352051e-01 -7.003894448280334473e-02 2.033525891602039337e-02 3.406531512737274170e-01 2.928172051906585693e-01 2.444429397583007812e-01 -2.111345976591110229e-01 2.071680873632431030e-01 3.660495206713676453e-02 -1.684170067310333252e-01 -1.523188054561614990e-01 1.765411905944347382e-02 -1.222931891679763794e-01 -2.623770944774150848e-02 2.679444104433059692e-02 -3.941982612013816833e-02 9.293930232524871826e-02 1.689869016408920288e-01
3.218232989311218262e-01 1.084117032587528229e-02 1.039541959762573242e-01 2.856096252799034119e-02 4.227804020047187805e-02 2.859028577804565430e-01 -2.375663258135318756e-02 3.801484704017639160e-01 4.192025214433670044e-02 2.203762233257293701e-01 9.299147129058837891e-02 1.019518822431564331e-01 -2.880486287176609039e-02 -5.026312917470932007e-02 -1.146542727947235107e-01 1.773923933506011963e-01 1.405605822801589966e-01 2.462497055530548096e-01 4.613065347075462341e-02 -9.092292189598083496e-02 -4.467214643955230713e-02 3.618699014186859131e-01 9.512572735548019409e-02 -1.986602097749710083e-01 -1.976058930158615112e-01 4.945701733231544495e-02 -1.313137859106063843e-01 -1.812673732638359070e-02 3.216437995433807373e-02 -5.322204530239105225e-02 -1.637961119413375854e-01 4.204009175300598145e-01
-4.198928829282522202e-03 6.511205434799194336e-02 -2.304781600832939148e-02 -6.248122453689575195e-02 -2.207935899496078491e-01 3.405595719814300537e-01 7.915927469730377197e-02 2.138518244028091431e-01 2.875892221927642822e-01 2.410912662744522095e-01 2.066107988357543945e-01 1.643996983766555786e-01 9.238357096910476685e-02 8.826672285795211792e-02 1.764554530382156372e-02 -2.621740102767944336e-01 9.566257148981094360e-02 1.509347259998321533e-01 -1.684056520462036133e-01 -9.146460145711898804e-02 6.254310160875320435e-02 2.765369117259979248e-01 -5.100395996123552322e-03 2.168593853712081909e-01 1.831849664449691772e-01 7.153246086090803146e-03 3.852832689881324768e-02 4.358700811862945557e-01 1.495779454708099365e-01 7.044974714517593384e-02 1.616608798503875732e-01 -6.336298584938049316e-02
2.635958977043628693e-02 -1.099146828055381775e-01 7.754643261432647705e-02 -1.112903207540512085e-01 -3.097062408924102783e-01 2.357848882675170898e-01 5.189201235771179199e-02 2.242552787065505981e-01 2.953518927097320557e-01 5.180625990033149719e-02 -2.537200227379798889e-02 1.175203770399093628e-01 6.179587915539741516e-02 2.425723969936370850e-01 5.637641623616218567e-02 7.071200758218765259e-02 3.177809119224548340e-01 2.474320679903030396e-01 -1.301370859146118164e-01 -2.452792413532733917e-02 7.674265652894973755e-02 1.406633704900741577e-01 -3.868074417114257812e-01 -3.040259778499603271e-01 1.366334706544876099e-01 2.979013919830322266e-01 -1.976922154426574707e-02 4.715981334447860718e-02 3.448151051998138428e-02 1.007663533091545105e-01 -3.084984421730041504e-02 1.390101760625839233e-01
-1.340151578187942505e-01 4.749237000942230225e-02 3.220151960849761963e-01 2.521191164851188660e-02 -1.795816570520401001e-01 9.283009171485900879e-02 1.412021368741989136e-01 2.077531218528747559e-01 5.252686142921447754e-02 -1.322169695049524307e-02 -7.872170954942703247e-02 1.083240881562232971e-01 3.839186578989028931e-02 -9.649338573217391968e-02 2.061845660209655762e-01 9.400996379554271698e-03 1.377208679914474487e-01 4.171242117881774902e-01 -1.405875980854034424e-01 1.835772953927516937e-02 3.177184164524078369e-01 3.204478025436401367e-01 1.216548904776573181e-01 -6.089193373918533325e-02 2.104188054800033569e-01 -1.384352985769510269e-02 -3.762054741382598877e-01 -8.094847947359085083e-02 -6.158178299665451050e-02 -9.868044406175613403e-02 -1.657398045063018799e-01 -1.687793284654617310e-01
6.004156544804573059e-02 8.576959371566772461e-02 1.605423539876937866e-01 -1.339575946331024170e-01 1.067340672016143799e-01 1.263464707881212234e-02 -3.177024656906723976e-03 2.593409419059753418e-01 1.718445271253585815e-01 2.526867687702178955e-01 2.254127711057662964e-01 2.197158932685852051e-01 9.315836429595947266e-02 -1.695322692394256592e-01 1.480903029441833496e-01 3.260302916169166565e-02 -1.469369381666183472e-01 4.407100081443786621e-01 -8.042713254690170288e-02 -3.401459380984306335e-02 1.919213384389877319e-01 4.830340743064880371e-01 -4.814220219850540161e-02 1.149182692170143127e-01 -1.315863877534866333e-01 2.200830280780792236e-01 9.587064385414123535e-02 9.612809866666793823e-02 2.967348089441657066e-03 -8.581301569938659668e-02 -8.825610578060150146e-02 7.179236412048339844e-02
9.555830806493759155e-02 -7.671247422695159912e-02 2.292182743549346924e-01 5.135571956634521484e-02 -2.134018540382385254e-01 1.330463290214538574e-01 -2.270478010177612305e-02 1.724618524312973022e-01 -1.615090817213058472e-01 -3.205128759145736694e-02 4.061222076416015625e-03 1.804261356592178345e-01 5.969054065644741058e-03 -3.368589654564857483e-02 1.893539428710937500e-01 1.740633398294448853e-01 2.785517871379852295e-01 2.347827851772308350e-01 -3.481262326240539551e-01 7.570037990808486938e-02 8.330608159303665161e-02 3.042834997177124023e-01 3.759737908840179443e-01 -9.124879539012908936e-02 4.995116591453552246e-02 8.852950483560562134e-02 -3.132101297378540039e-01 2.351527959108352661e-01 -1.064109727740287781e-01 5.589250102639198303e-02 -2.858734223991632462e-03 1.492187976837158203e-01
-8.063325285911560059e-02 -4.900624230504035950e-02 -3.457374274730682373e-01 -1.021565645933151245e-01 -2.791410982608795166e-01 7.474964112043380737e-02 -1.191770359873771667e-01 3.220569193363189697e-01 1.631400436162948608e-01 2.033085078001022339e-01 3.770619630813598633e-01 1.489825248718261719e-01 1.740175038576126099e-01 1.039677038788795471e-01 8.599179983139038086e-02 -2.629836462438106537e-02 6.622473895549774170e-02 4.006056487560272217e-01 -9.738580137491226196e-02 -2.569147050380706787e-01 -5.592441558837890625e-02 1.520413756370544434e-01 3.937594592571258545e-02 -6.795943528413772583e-02 -5.408523231744766235e-02 -1.058161817491054535e-02 -1.045213341712951660e-01 2.121465802192687988e-01 -9.601222723722457886e-02 1.809272170066833496e-01 5.107553210109472275e-03 6.691188365221023560e-02
-3.305475786328315735e-02 -3.308748304843902588e-01 -9.721508622169494629e-02 -1.373360455036163330e-01 -1.042402721941471100e-02 2.238700985908508301e-01 2.719026207923889160e-01 2.058345824480056763e-01 2.434771358966827393e-01 -4.367931187152862549e-02 -1.671126931905746460e-01 1.984803378582000732e-01 -1.349243670701980591e-01 -4.103763028979301453e-02 -2.974038943648338318e-02 1.098517701029777527e-01 -2.769009023904800415e-02 -4.460923001170158386e-02 1.038079112768173218e-01 -2.635749876499176025e-01 -3.918226808309555054e-02 2.493185549974441528e-01 1.033102720975875854e-01 -1.351699233055114746e-01 -2.298561185598373413e-01 1.271766126155853271e-01 1.274430751800537109e-01 -2.406855486333370209e-02 -1.617601960897445679e-01 7.147429138422012329e-02 -8.515673130750656128e-02 4.829518198966979980e-01
9.735871851444244385e-02 -2.960940599441528320e-01 -2.533188760280609131e-01 4.696868732571601868e-02 -1.415374428033828735e-01 6.701488047838211060e-02 2.540220320224761963e-01 2.471155375242233276e-01 2.536267340183258057e-01 2.343995124101638794e-01 8.096866309642791748e-02 -9.797557257115840912e-03 1.813833862543106079e-01 2.019318342208862305e-01 9.505431354045867920e-02 9.411717951297760010e-02 3.269219771027565002e-02 4.113545417785644531e-01 -1.592456251382827759e-01 -1.189091354608535767e-01 -1.104091778397560120e-01 1.372925490140914917e-01 -5.257516726851463318e-02 -1.356111764907836914e-01 -2.342979907989501953e-01 -2.826134860515594482e-02 7.841366529464721680e-02 2.567835152149200439e-01 -4.663100093603134155e-02 2.208120077848434448e-01 5.110511556267738342e-02 1.598929762840270996e-01
-1.435852199792861938e-01 -4.942427948117256165e-02 -5.794153083115816116e-03 -2.611039672046899796e-03 -4.584521651268005371e-01 1.534555107355117798e-01 1.635699868202209473e-01 3.297007083892822266e-01 2.573321163654327393e-01 1.452582478523254395e-01 6.845987588167190552e-02 9.156114608049392700e-02 -1.828250288963317871e-01 -4.826749861240386963e-02 -4.761212505400180817e-03 1.824494004249572754e-01 -1.040281727910041809e-01 2.544481456279754639e-01 -1.341091394424438477e-01 -1.261353343725204468e-01 -1.309426128864288330e-01 2.381103038787841797e-01 -5.064225941896438599e-02 2.117392569780349731e-01 5.783311650156974792e-02 -3.087493181228637695e-01 1.370955705642700195e-01 2.715845704078674316e-01 -2.693708240985870361e-02 5.669821798801422119e-02 9.383521229028701782e-02 -5.990824848413467407e-02
1.883829198777675629e-02 -2.814482152462005615e-01 2.899426817893981934e-01 -3.019426763057708740e-01 -2.943086326122283936e-01 2.518754079937934875e-02 3.115864098072052002e-01 2.288327664136886597e-01 1.877002231776714325e-02 2.900654673576354980e-01 9.646629542112350464e-02 2.052036821842193604e-01 7.197365909814834595e-02 1.492442786693572998e-01 1.394149512052536011e-01 -2.765768393874168396e-02 2.478026002645492554e-01 2.420980483293533325e-01 -2.390716820955276489e-01 1.525627523660659790e-01 2.053701281547546387e-01 1.132607609033584595e-01 6.842272728681564331e-02 1.921851374208927155e-02 7.622573524713516235e-02 -1.000978127121925354e-01 3.313661739230155945e-02 1.661155670881271362e-01 8.045656606554985046e-03 9.408251196146011353e-02 1.045775786042213440e-01 7.360101677477359772e-03
-1.038540899753570557e-02 1.702374429441988468e-04 2.708281874656677246e-01 -2.435709089040756226e-01 -4.646975100040435791e-01 1.739139705896377563e-01 2.626935839653015137e-01 1.792142242193222046e-01 -3.564873710274696350e-02 2.324032932519912720e-01 1.423047035932540894e-01 2.008020579814910889e-01 1.549556404352188110e-01 1.078215241432189941e-01 5.027576535940170288e-02 -3.444859990850090981e-03 2.087102532386779785e-01 3.075403571128845215e-01 -3.045276701450347900e-01 9.817878901958465576e-02 1.055523529648780823e-01 2.482313662767410278e-01 -8.986268937587738037e-02 -1.163290720432996750e-02 -1.638455875217914581e-02 -1.282438486814498901e-01 -9.497240185737609863e-02 4.413526132702827454e-02 6.554449349641799927e-02 -3.151202201843261719e-02 -1.058838739991188049e-01 -1.415935717523097992e-02
-1.786712855100631714e-01 4.453816916793584824e-03 -1.697339713573455811e-01 5.829900968819856644e-03 -3.036876320838928223e-01 -1.578177511692047119e-01 -8.618058636784553528e-03 1.293046027421951294e-01 2.553973197937011719e-01 3.838093578815460205e-01 2.042361199855804443e-01 1.191057935357093811e-01 1.125711351633071899e-01 9.925775974988937378e-02 1.513889580965042114e-01 -1.338829994201660156e-01 2.250399291515350342e-01 2.148888409137725830e-01 -2.226011268794536591e-02 2.420230209827423096e-01 9.707298129796981812e-02 4.104508757591247559e-01 5.731709767132997513e-03 -1.467903107404708862e-01 -1.042147725820541382e-01 8.419747650623321533e-02 -9.005407243967056274e-02 1.873780488967895508e-01 -1.174806803464889526e-01 -9.626535326242446899e-02 9.323055297136306763e-02 1.587070673704147339e-01
1.326176077127456665e-01 -1.080758720636367798e-01 -1.012525558471679688e-01 -1.207969188690185547e-01 2.168197371065616608e-02 5.125313252210617065e-02 6.048758514225482941e-03 3.847188055515289307e-01 2.529532015323638916e-01 2.365268617868423462e-01 1.584316790103912354e-01 9.851933270692825317e-02 -1.149645671248435974e-01 -1.882929056882858276e-01 -2.621177211403846741e-02 1.022741943597793579e-01 -6.290665268898010254e-02 3.491213917732238770e-01 -1.428562682121992111e-02 2.045506797730922699e-02 9.970384091138839722e-02 2.318468093872070312e-01 2.949233651161193848e-01 1.276517063379287720e-01 -2.648492157459259033e-01 4.042803347110748291e-01 3.941386938095092773e-02 5.809018015861511230e-02 -1.250238418579101562e-01 -2.489157766103744507e-02 -1.173918619751930237e-01 1.349449753761291504e-01
3.451554477214813232e-01 1.351841539144515991e-01 4.763063043355941772e-02 -2.607362531125545502e-02 -4.183808565139770508e-01 -1.446131616830825806e-02 1.723842024803161621e-01 -1.036461442708969116e-02 1.089302673935890198e-01 9.573863446712493896e-02 -1.480171829462051392e-01 1.489440351724624634e-01 -7.145722210407257080e-02 -1.448766887187957764e-01 2.937386371195316315e-02 1.435073185712099075e-02 -1.286794096231460571e-01 2.402449101209640503e-01 1.984487622976303101e-01 -2.331341654062271118e-01 2.968294620513916016e-01 2.732609808444976807e-01 1.034229397773742676e-01 -1.570975333452224731e-01 -1.432423740625381470e-01 -2.245681732892990112e-01 -1.464508771896362305e-01 6.873415410518646240e-02 4.886340722441673279e-02 3.089217245578765869e-01 2.522402629256248474e-02 2.317365072667598724e-02
-6.447097659111022949e-02 1.462482959032058716e-01 -3.150168359279632568e-01 -1.114547252655029297e-01 -5.671192705631256104e-02 9.591830894351005554e-03 1.973125338554382324e-02 6.578195095062255859e-02 2.977504432201385498e-01 3.227629661560058594e-01 2.873243987560272217e-01 1.504664868116378784e-01 1.361216306686401367e-01 9.945524483919143677e-02 2.262602597475051880e-01 -3.727458789944648743e-02 1.966464146971702576e-02 3.260947465896606445e-01 2.134764101356267929e-03 8.758570998907089233e-02 8.137141168117523193e-02 4.311684072017669678e-01 -1.335691567510366440e-02 -5.772488936781883240e-02 9.247818589210510254e-02 -3.192564472556114197e-02 5.431061610579490662e-02 2.419028729200363159e-01 -2.213582843542098999e-01 8.401782810688018799e-02 1.505116224288940430e-01 1.247119903564453125e-01
1.102380976080894470e-01 9.039329737424850464e-02 2.970668077468872070e-01 -3.660746663808822632e-02 -2.277682274580001831e-01 -1.195570528507232666e-01 -2.976683340966701508e-02 5.570574998855590820e-01 3.601274490356445312e-01 3.476630197837948799e-03 -2.137414962053298950e-01 1.011353731155395508e-01 -5.150813236832618713e-02 4.942420125007629395e-02 -1.014220565557479858e-01 -1.683979332447052002e-01 -5.209521576762199402e-02 1.644819080829620361e-01 -4.041440784931182861e-02 -5.612094700336456299e-02 2.138600647449493408e-01 2.484767138957977295e-01 1.143355071544647217e-01 1.780926063656806946e-02 -4.030966386198997498e-02 1.619015820324420929e-02 8.562894910573959351e-02 1.944759637117385864e-01 -1.927689164876937866e-01 -1.075444072484970093e-01 7.952865958213806152e-02 1.607802957296371460e-01
4.360959827899932861e-01 -1.880858242511749268e-01 2.615944668650627136e-02 5.054095014929771423e-02 -3.855880498886108398e-01 7.756035774946212769e-02 2.966235578060150146e-01 1.025380268692970276e-01 2.254409790039062500e-01 2.567695677280426025e-01 1.770101338624954224e-01 1.192047297954559326e-01 1.816751062870025635e-01 1.174198091030120850e-01 1.246445402503013611e-01 -1.867844015359878540e-01 -1.189253255724906921e-01 6.386583670973777771e-03 2.395834773778915405e-03 -1.494952291250228882e-01 1.281225234270095825e-01 3.707809448242187500e-01 7.363320887088775635e-02 -2.140488661825656891e-02 8.381325751543045044e-02 -2.348880469799041748e-02 -1.384431868791580200e-01 3.026903420686721802e-02 -1.000376790761947632e-01 1.136795803904533386e-01 -1.067259013652801514e-01 1.431621424853801727e-02
1.739872694015502930e-01 -4.530700296163558960e-02 -5.991023406386375427e-02 1.581547409296035767e-01 -2.018820047378540039e-01 1.372676044702529907e-01 3.593110740184783936e-01 4.472005367279052734e-02 6.167193502187728882e-02 2.240712791681289673e-01 2.850530147552490234e-01 2.061936073005199432e-02 -5.075456947088241577e-02 -2.673208713531494141e-01 -6.189690902829170227e-02 9.166733361780643463e-03 -1.501496434211730957e-01 -1.681041903793811798e-02 2.527929246425628662e-01 -1.613858938217163086e-01 1.038045361638069153e-01 4.612241685390472412e-01 1.402889788150787354e-01 -1.609422117471694946e-01 2.037588953971862793e-01 1.310285776853561401e-01 -1.346541643142700195e-01 5.303824320435523987e-02 -4.376550391316413879e-02 -1.230588741600513458e-02 -1.984123587608337402e-01 1.783201843500137329e-01
-1.885427385568618774e-01 -2.015405595302581787e-01 9.924520552158355713e-02 -2.086913287639617920e-01 -2.842015922069549561e-01 1.151000708341598511e-01 3.269240260124206543e-01 8.121222257614135742e-02 2.938016653060913086e-01 -3.394150733947753906e-02 7.055506855249404907e-02 8.017052710056304932e-02 -1.475945711135864258e-01 -9.857959114015102386e-03 -1.246827468276023865e-01 7.757729291915893555e-02 -5.200951918959617615e-02 4.373966753482818604e-01 -4.607574641704559326e-02 -2.947416901588439941e-02 -1.734263002872467041e-01 3.364504277706146240e-01 1.579681644216179848e-03 -2.355655729770660400e-01 1.896518021821975708e-01 -6.889165937900543213e-02 1.159997284412384033e-01 1.803815364837646484e-01 1.234564813785254955e-03 9.651473909616470337e-02 3.060527890920639038e-02 -1.669535785913467407e-01
1.870313882827758789e-01 -2.154686003923416138e-01 -1.177007406949996948e-01 8.215087652206420898e-02 -7.976324111223220825e-02 2.115436270833015442e-02 3.104557991027832031e-01 8.739323914051055908e-02 2.644808590412139893e-01 2.236961424350738525e-01 1.946566253900527954e-01 2.389302998781204224e-01 1.356058660894632339e-02 -2.155004441738128662e-01 -5.149814486503601074e-02 -3.631460666656494141e-02 -8.488013595342636108e-02 1.643865257501602173e-01 7.353714853525161743e-02 -1.577153950929641724e-01 6.234091892838478088e-02 4.164134562015533447e-01 1.153956800699234009e-01 -1.434126496315002441e-01 1.253712624311447144e-01 1.514628380537033081e-01 -2.749102413654327393e-01 -8.915655314922332764e-02 -1.720644980669021606e-01 -5.061984807252883911e-02 1.648081280291080475e-02 3.021478354930877686e-01
4.067667126655578613e-01 -1.304060667753219604e-01 -5.844768136739730835e-02 -2.136581018567085266e-02 -2.835288345813751221e-01 4.192838668823242188e-01 8.996031433343887329e-02 4.033315554261207581e-02 1.136297062039375305e-01 -2.691037766635417938e-02 4.407491907477378845e-02 6.065147742629051208e-02 6.408827006816864014e-02 -2.531609963625669479e-03 9.115736186504364014e-02 2.762405388057231903e-02 2.797740697860717773e-02 2.512274980545043945e-01 1.844227910041809082e-01 -8.224744349718093872e-02 1.011263430118560791e-01 -7.908008061349391937e-03 1.700301170349121094e-01 -8.952286094427108765e-02 -1.724883466958999634e-01 -4.303049761801958084e-03 -2.081720978021621704e-01 2.291446179151535034e-01 2.332922220230102539e-01 3.290386795997619629e-01 1.798299849033355713e-01 2.068321406841278076e-01
-2.167831957340240479e-01 -2.090380489826202393e-01 1.966587305068969727e-01 -1.183239519596099854e-01 -3.587408959865570068e-01 1.674249470233917236e-01 3.260746598243713379e-01 2.255725413560867310e-01 2.212143838405609131e-01 3.891396895051002502e-02 -3.307002410292625427e-02 4.903514683246612549e-02 -2.255188822746276855e-01 -9.848220273852348328e-03 -1.428238004446029663e-01 1.142766624689102173e-01 -8.205993473529815674e-02 2.186829000711441040e-01 -1.519901603460311890e-01 5.439709872007369995e-02 5.949673801660537720e-02 2.500045299530029297e-01 2.894960530102252960e-02 2.304571568965911865e-01 1.323274970054626465e-01 -2.931742370128631592e-02 1.178852654993534088e-02 2.527833580970764160e-01 9.034478105604648590e-03 2.718862593173980713e-01 2.167409360408782959e-01 1.848467066884040833e-02
1.778339892625808716e-01 -2.629964947700500488e-01 -8.478874340653419495e-03 -7.670628372579813004e-03 -2.527968492358922958e-03 1.615908741950988770e-01 3.194617927074432373e-01 1.410404890775680542e-01 7.714867591857910156e-02 1.498795300722122192e-01 2.930125221610069275e-02 1.286969631910324097e-01 -1.320566087961196899e-01 -1.131624281406402588e-01 2.892684042453765869e-01 -3.330893516540527344e-01 -4.095609113574028015e-02 1.244154945015907288e-01 2.233519107103347778e-01 -9.930258244276046753e-02 -4.436793178319931030e-02 4.869347214698791504e-01 8.402443490922451019e-03 -1.758560389280319214e-01 3.140930784866213799e-03 -5.403744429349899292e-02 -1.884637922048568726e-01 8.012535423040390015e-02 -2.373185753822326660e-02 -9.966760128736495972e-02 3.127372637391090393e-02 2.774654924869537354e-01
2.500779628753662109e-01 -1.257086545228958130e-01 4.194780439138412476e-02 -4.680697340518236160e-03 -4.820190668106079102e-01 -7.818846404552459717e-02 3.204293251037597656e-01 -4.302835091948509216e-02 1.547838300466537476e-01 1.167098134756088257e-01 -3.121806494891643524e-02 -2.922305092215538025e-02 -2.169001288712024689e-02 1.035062670707702637e-01 1.041163131594657898e-01 -8.003802597522735596e-02 -1.216637268662452698e-01 -6.372484564781188965e-02 1.448500752449035645e-01 -1.687925010919570923e-01 1.132454201579093933e-01 5.573804974555969238e-01 1.553908437490463257e-01 -8.608926087617874146e-02 3.025894612073898315e-02 1.559405177831649780e-01 -1.347119361162185669e-01 1.553506255149841309e-01 -9.315133094787597656e-02 8.947192877531051636e-02 -1.681543141603469849e-02 3.444842621684074402e-02
1.569931954145431519e-02 1.945887804031372070e-01 -1.240066587924957275e-01 -2.592687606811523438e-01 -3.158046603202819824e-01 2.362993210554122925e-01 9.105293080210685730e-03 1.161128804087638855e-01 3.620429933071136475e-01 3.153666257858276367e-01 2.226193249225616455e-01 1.385571658611297607e-01 9.315441548824310303e-02 1.250896509736776352e-02 -1.733856201171875000e-01 -1.397048383951187134e-01 1.284162849187850952e-01 2.435828298330307007e-01 4.197161644697189331e-02 -5.203675106167793274e-02 -7.103824615478515625e-02 1.643817871809005737e-01 1.694429218769073486e-01 1.754509359598159790e-01 1.503816992044448853e-01 1.959173008799552917e-03 1.799310743808746338e-01 2.061239928007125854e-01 1.170400679111480713e-01 1.841064542531967163e-01 1.798082143068313599e-01 -5.650774389505386353e-02
-4.550030454993247986e-03 2.419701218605041504e-01 4.292493686079978943e-02 1.155672743916511536e-01 -4.257432818412780762e-01 3.160687163472175598e-02 2.214614897966384888e-01 1.626763939857482910e-01 1.123790740966796875e-01 9.730127453804016113e-02 -1.597768813371658325e-01 2.320144325494766235e-01 -1.865909993648529053e-01 -7.125999778509140015e-02 2.694979868829250336e-02 -7.834842801094055176e-02 -2.369586676359176636e-01 2.132126390933990479e-01 -2.717750146985054016e-02 -9.970626235008239746e-02 -5.170334130525588989e-03 3.710708022117614746e-01 -3.432898968458175659e-02 -3.621400892734527588e-01 -2.282869964838027954e-01 -8.654160052537918091e-02 -9.590630233287811279e-02 -1.696125417947769165e-02 4.093436151742935181e-02 4.391216672956943512e-03 3.531197085976600647e-02 2.566833198070526123e-01
-3.276624530553817749e-02 -1.460854858160018921e-01 -6.057291105389595032e-02 1.380987465381622314e-01 -1.830292940139770508e-01 4.400888085365295410e-02 3.929696977138519287e-01 1.595179140567779541e-01 8.062677830457687378e-02 2.873228788375854492e-01 1.572344303131103516e-01 1.826240271329879761e-01 -7.453820854425430298e-02 -1.372555792331695557e-01 8.501715958118438721e-02 -4.120617359876632690e-02 -7.931713759899139404e-02 1.188624650239944458e-01 6.464254111051559448e-02 -2.038087546825408936e-01 1.796832680702209473e-01 2.459252029657363892e-01 8.419930934906005859e-02 -1.266008019447326660e-01 5.903267860412597656e-02 7.881513983011245728e-02 -3.176041841506958008e-01 -1.076902914792299271e-02 -3.910461813211441040e-02 6.938955187797546387e-02 5.688994750380516052e-02 5.067571997642517090e-01
1.960138604044914246e-02 2.757177688181400299e-02 -1.182399988174438477e-01 -2.036437839269638062e-01 -2.064759731292724609e-01 1.230127587914466858e-01 2.325290739536285400e-01 2.851518392562866211e-01 3.295955359935760498e-01 2.550697326660156250e-01 2.095363885164260864e-01 1.055047959089279175e-01 -1.247160583734512329e-01 7.269420474767684937e-02 -8.281303942203521729e-02 -1.307115107774734497e-01 2.294849604368209839e-01 2.440500855445861816e-01 -1.809376925230026245e-01 -1.759388148784637451e-01 -1.073108706623315811e-02 2.263506948947906494e-01 2.402563095092773438e-01 9.244039654731750488e-02 -2.465819939970970154e-02 -1.744458675384521484e-01 1.705676317214965820e-01 2.249802201986312866e-01 7.580295950174331665e-02 1.702854633331298828e-01 1.278310865163803101e-01 -1.462125629186630249e-01
2.179008126258850098e-01 1.490951776504516602e-01 2.741897404193878174e-01 -1.444036662578582764e-01 1.023173332214355469e-01 1.003312133252620697e-02 3.567972481250762939e-01 1.553416103124618530e-01 3.683832585811614990e-01 9.251956641674041748e-02 -1.389704197645187378e-01 1.269947886466979980e-01 -9.220229694619774818e-04 2.312643453478813171e-02 -2.640212774276733398e-01 3.309430927038192749e-02 -4.533340036869049072e-02 3.426082134246826172e-01 -2.003566175699234009e-01 8.714837580919265747e-02 6.653385609388351440e-02 3.389443755149841309e-01 1.240450367331504822e-01 -1.318219117820262909e-02 1.036226078867912292e-01 -2.027894705533981323e-01 -2.047746926546096802e-01 8.683152496814727783e-02 4.632240626960992813e-03 -2.033228427171707153e-02 2.199706435203552246e-02 1.300450116395950317e-01
9.373693168163299561e-02 -1.391669511795043945e-01 1.055402383208274841e-01 1.577087938785552979e-01 -1.128826290369033813e-01 -2.111719250679016113e-01 1.533807069063186646e-01 4.561097025871276855e-01 3.746934467926621437e-03 6.336322426795959473e-02 -6.797579675912857056e-02 1.787012666463851929e-01 -8.852017670869827271e-02 1.660108566284179688e-01 -1.165354531258344650e-02 2.656827494502067566e-02 -3.172383606433868408e-01 4.867564141750335693e-01 -1.984079629182815552e-01 2.742516063153743744e-02 1.109868586063385010e-01 2.228248566389083862e-01 1.468636244535446167e-01 -2.739564180374145508e-01 4.516199603676795959e-02 2.788855694234371185e-03 1.344665791839361191e-02 2.224723435938358307e-02 -8.568362332880496979e-03 1.542297750711441040e-01 -6.617117673158645630e-02 5.361666902899742126e-02
-2.029694467782974243e-01 -1.215133294463157654e-01 -1.900279372930526733e-01 -1.939147859811782837e-01 -1.915596872568130493e-01 -1.133920699357986450e-01 9.429411962628364563e-03 1.336193829774856567e-01 3.204533159732818604e-01 3.801580667495727539e-01 1.724234223365783691e-01 2.018934339284896851e-01 7.497352361679077148e-02 -1.701983660459518433e-01 1.682080477476119995e-01 -2.301249802112579346e-01 2.601423263549804688e-01 1.374386399984359741e-01 -9.732089005410671234e-03 2.829748392105102539e-01 -2.922288887202739716e-02 3.096185028553009033e-01 -2.464569173753261566e-02 -1.559467315673828125e-01 -1.697715185582637787e-02 6.054393574595451355e-02 7.261383533477783203e-02 2.064708620309829712e-01 -2.483923546969890594e-02 -2.237794362008571625e-02 2.428889274597167969e-03 1.671211570501327515e-01
5.569636449217796326e-02 -1.607453227043151855e-01 1.125843822956085205e-01 -1.283953338861465454e-01 -4.042900800704956055e-01 -6.550464779138565063e-02 -7.391609251499176025e-02 1.809409409761428833e-01 -1.547544151544570923e-01 -5.813442170619964600e-02 -4.640170186758041382e-02 9.268519468605518341e-03 -3.213013708591461182e-02 -2.243233919143676758e-01 1.463509500026702881e-01 1.170353591442108154e-01 1.977088302373886108e-01 1.319673955440521240e-01 -2.908773422241210938e-01 -1.518118083477020264e-01 2.841511741280555725e-02 3.116599023342132568e-01 3.726104795932769775e-01 -1.505949497222900391e-01 -6.002364680171012878e-02 3.758188337087631226e-02 -3.785056993365287781e-02 -2.670484595000743866e-02 -3.692124783992767334e-01 -1.308107823133468628e-01 -6.623955070972442627e-02 1.769796460866928101e-01
-6.120118778198957443e-03 -2.459090761840343475e-02 -4.352346435189247131e-02 8.389044553041458130e-02 -2.575170695781707764e-01 3.464772552251815796e-02 6.827581673860549927e-02 1.338790953159332275e-01 3.395716845989227295e-01 3.930254578590393066e-01 -1.354931145906448364e-01 9.434349834918975830e-02 2.301472425460815430e-01 -2.868410646915435791e-01 -8.974353969097137451e-02 -1.887508481740951538e-01 2.295528799295425415e-01 9.096428751945495605e-02 -3.959258273243904114e-02 2.607597783207893372e-02 1.791817992925643921e-01 2.783978581428527832e-01 3.079481422901153564e-01 2.176150083541870117e-01 -7.739804685115814209e-02 -6.741268187761306763e-02 -1.533595770597457886e-01 -7.211174070835113525e-02 7.822357118129730225e-02 1.827052384614944458e-01 -1.738894581794738770e-01 1.880393736064434052e-02
2.894615754485130310e-02 2.155831754207611084e-01 8.934771269559860229e-02 1.005729362368583679e-01 -4.812436699867248535e-01 3.812069445848464966e-02 -3.799610957503318787e-02 1.947486549615859985e-01 1.919389069080352783e-01 -1.688493341207504272e-01 -3.188548386096954346e-01 1.185573115944862366e-01 8.404748886823654175e-02 1.043066829442977905e-01 1.065703630447387695e-01 4.502497613430023193e-02 5.408629402518272400e-02 4.008318781852722168e-01 4.418832808732986450e-02 -1.170273572206497192e-01 1.849586814641952515e-01 1.988263428211212158e-01 1.384688764810562134e-01 -3.338088095188140869e-02 3.736915290355682373e-01 -3.445873735472559929e-04 6.095794215798377991e-02 1.471200734376907349e-01 8.864000439643859863e-02 1.637196354568004608e-02 -5.106615275144577026e-02 -2.752708457410335541e-02
8.688202500343322754e-02 -7.551495730876922607e-02 9.855839423835277557e-03 1.429035365581512451e-01 -2.919426262378692627e-01 -1.623140722513198853e-01 1.125805750489234924e-01 8.627279847860336304e-02 2.414568215608596802e-01 2.107776552438735962e-01 -3.876838460564613342e-02 -3.611687943339347839e-02 2.643463015556335449e-01 -5.414684116840362549e-02 -5.348575487732887268e-02 8.160860836505889893e-02 1.794126182794570923e-01 2.452971041202545166e-01 -1.512737125158309937e-01 -1.250387579202651978e-01 -2.017712146043777466e-01 5.892373248934745789e-02 3.549241721630096436e-01 -1.108451113104820251e-01 -3.813175484538078308e-02 3.634801506996154785e-01 8.547282963991165161e-02 6.206843070685863495e-03 -7.432608306407928467e-02 3.132403194904327393e-01 -2.126147970557212830e-02 2.972168028354644775e-01
2.485338225960731506e-02 -2.214425504207611084e-01 8.749546110630035400e-02 -1.513433456420898438e-01 -3.258699178695678711e-01 8.863831311464309692e-02 6.166547909379005432e-02 6.193820759654045105e-02 2.106328159570693970e-01 2.797827720642089844e-01 -1.042260900139808655e-01 1.260076910257339478e-01 5.066089704632759094e-02 -9.702069312334060669e-02 2.494447827339172363e-01 -2.197613120079040527e-01 3.925807774066925049e-02 1.044020429253578186e-01 -2.562407255172729492e-01 -1.382219493389129639e-01 -1.412677168846130371e-01 2.018782943487167358e-01 2.792886495590209961e-01 -1.904600411653518677e-01 4.418223723769187927e-02 -1.834371685981750488e-01 -1.322439312934875488e-01 3.372046351432800293e-01 2.381168752908706665e-01 1.687542945146560669e-01 -3.351351618766784668e-02 -3.039450757205486298e-02
-6.938248407095670700e-03 -2.245587557554244995e-01 -2.456484548747539520e-02 -1.537984460592269897e-01 -3.525379300117492676e-01 -5.030815489590167999e-03 1.468262374401092529e-01 2.337266355752944946e-01 2.857624590396881104e-01 -1.697747558355331421e-01 5.056714639067649841e-02 1.204409301280975342e-01 4.473738744854927063e-02 4.249874968081712723e-03 -1.518376544117927551e-02 1.419625878334045410e-01 -2.306627854704856873e-02 2.675126492977142334e-01 -1.914759576320648193e-01 6.862578541040420532e-02 -1.327263265848159790e-01 3.661255836486816406e-01 4.011217057704925537e-01 -1.475573331117630005e-01 -4.108611866831779480e-02 -7.445406168699264526e-02 1.854287534952163696e-01 6.173789128661155701e-02 1.471068263053894043e-01 -8.592070639133453369e-02 2.269259095191955566e-01 -3.278487920761108398e-02
3.849370181560516357e-01 -1.177122909575700760e-02 -1.122250780463218689e-01 5.038158968091011047e-02 -3.753787651658058167e-02 4.042489826679229736e-02 1.614787429571151733e-01 1.304190456867218018e-01 1.978972256183624268e-01 5.624020844697952271e-02 -3.260873556137084961e-01 2.391654700040817261e-01 4.295410588383674622e-02 1.773820221424102783e-01 7.836601883172988892e-02 4.393589124083518982e-02 -7.327202707529067993e-02 2.781303226947784424e-01 -2.124508917331695557e-01 -2.950418554246425629e-02 -1.919720321893692017e-01 4.718979001045227051e-01 1.646758913993835449e-01 -7.734072208404541016e-02 5.747866630554199219e-02 -5.683055520057678223e-02 -1.099408194422721863e-01 2.622978389263153076e-01 7.701251655817031860e-02 -9.569567628204822540e-03 1.592438071966171265e-01 5.486906319856643677e-02
3.846162185072898865e-02 -8.878286182880401611e-02 -1.342810690402984619e-01 7.115064561367034912e-02 -9.335762262344360352e-02 3.724049627780914307e-01 1.599987894296646118e-01 2.569845020771026611e-01 2.058423608541488647e-01 -2.384055405855178833e-02 5.071786046028137207e-02 8.638441562652587891e-02 7.160598784685134888e-02 -1.717065870761871338e-01 -4.983835294842720032e-02 3.313281834125518799e-01 -1.392615139484405518e-01 5.251576900482177734e-01 -1.214296445250511169e-01 -4.016673937439918518e-02 2.168234437704086304e-01 4.592836275696754456e-02 9.309090673923492432e-02 5.333132669329643250e-02 -2.261479794979095459e-01 1.251513510942459106e-01 4.057329148054122925e-02 1.076269894838333130e-01 -1.524372696876525879e-01 7.192497723735868931e-04 1.457439735531806946e-02 2.302075624465942383e-01
2.209252864122390747e-01 1.200368627905845642e-02 4.848344624042510986e-02 1.951565966010093689e-02 -3.352329432964324951e-01 1.477289348840713501e-01 1.198327019810676575e-01 1.717301458120346069e-01 1.216348111629486084e-01 1.943868845701217651e-01 -2.308323383331298828e-01 1.298883929848670959e-02 -3.064567223191261292e-03 -1.293838322162628174e-01 3.276232779026031494e-01 1.217039525508880615e-01 9.753527492284774780e-02 2.506761811673641205e-02 -4.369368404150009155e-02 1.707592606544494629e-02 -1.401612441986799240e-02 2.256533354520797729e-01 5.660814419388771057e-02 -2.911197841167449951e-01 9.615808725357055664e-03 1.189600378274917603e-01 -4.858673214912414551e-01 1.212196573615074158e-01 -9.002432972192764282e-02 -1.699673831462860107e-01 -2.454032003879547119e-01 1.081382408738136292e-01
1.816158741712570190e-02 -1.081000491976737976e-01 8.741215802729129791e-03 -3.197105601429939270e-02 -2.183770686388015747e-01 2.823201715946197510e-01 1.526935249567031860e-01 1.475729346275329590e-01 2.959018349647521973e-01 1.765176653861999512e-01 -7.329826056957244873e-02 4.506855085492134094e-02 -4.720826447010040283e-02 1.948127746582031250e-01 7.674611359834671021e-02 4.132585600018501282e-02 2.532275319099426270e-01 2.263054251670837402e-01 -4.045080542564392090e-01 4.407297447323799133e-02 -7.911967113614082336e-03 2.720490694046020508e-01 -2.197166234254837036e-01 -2.793460488319396973e-01 1.283144801855087280e-01 3.103675842285156250e-01 3.288938850164413452e-02 3.153579682111740112e-02 1.255141794681549072e-01 -7.899548858404159546e-02 6.692749261856079102e-02 1.336729526519775391e-01
-1.082185432314872742e-01 -7.991251349449157715e-02 -1.406270712614059448e-01 8.651008829474449158e-04 -1.886986196041107178e-01 4.052172005176544189e-01 1.966030448675155640e-01 -1.321871131658554077e-01 2.388586252927780151e-01 2.093799114227294922e-01 -1.589153409004211426e-01 -1.534497290849685669e-01 -8.160892128944396973e-02 -1.219062060117721558e-01 -1.302880942821502686e-01 1.291536390781402588e-01 8.564940840005874634e-02 3.407360911369323730e-01 -5.809053778648376465e-02 -1.687290221452713013e-01 -1.106232926249504089e-01 1.673839837312698364e-01 1.869091391563415527e-02 5.791080370545387268e-02 1.394656449556350708e-01 1.066301241517066956e-01 -2.640334367752075195e-01 2.633373439311981201e-01 8.992540836334228516e-02 2.640672922134399414e-01 2.222362309694290161e-01 7.066712528467178345e-02
5.987398326396942139e-02 -3.710035607218742371e-02 1.454670131206512451e-01 3.988697007298469543e-02 -4.889655113220214844e-02 2.215572148561477661e-01 2.338906824588775635e-01 1.097836047410964966e-01 1.740989983081817627e-01 1.248791068792343140e-01 -1.341964453458786011e-01 2.992038130760192871e-01 1.962997317314147949e-01 -4.065142273902893066e-01 -7.600213587284088135e-02 5.456963926553726196e-02 -2.366415113210678101e-01 1.457580178976058960e-01 1.829822808504104614e-01 -4.921279102563858032e-02 2.176308631896972656e-01 2.642761766910552979e-01 9.132225811481475830e-02 1.050595566630363464e-02 -9.030856192111968994e-02 2.608762383460998535e-01 9.494183212518692017e-02 8.367748931050300598e-03 4.863494634628295898e-02 3.211149871349334717e-01 -8.089699596166610718e-02 2.279210984706878662e-01
-3.032523021101951599e-02 1.093156728893518448e-02 8.799809962511062622e-02 -9.505735710263252258e-03 -1.773968935012817383e-01 1.994031369686126709e-01 1.341062486171722412e-01 2.677125036716461182e-01 -6.081753969192504883e-02 1.588126271963119507e-02 -3.491153568029403687e-02 -4.229894652962684631e-02 1.338760405778884888e-01 -2.025830149650573730e-01 2.454308867454528809e-01 2.507718801498413086e-01 2.206136286258697510e-01 3.055683970451354980e-01 -3.655373752117156982e-01 2.240028977394104004e-01 6.367515772581100464e-02 3.729960024356842041e-01 3.267287909984588623e-01 -8.402641117572784424e-02 3.153308294713497162e-03 7.204223889857530594e-03 -1.404724419116973877e-01 9.833140671253204346e-02 -6.633119191974401474e-03 6.699782609939575195e-02 -1.152335256338119507e-01 -1.053173765540122986e-01
-3.242842480540275574e-02 -3.213748335838317871e-02 -1.830447763204574585e-01 -6.478080898523330688e-02 -3.875269591808319092e-01 7.668466866016387939e-02 1.637892723083496094e-01 3.259079530835151672e-02 4.779647290706634521e-01 3.515166044235229492e-01 4.660315811634063721e-02 1.543860882520675659e-01 4.558794572949409485e-02 -1.235662326216697693e-01 1.661807149648666382e-01 -1.223077476024627686e-01 2.262240648269653320e-02 -6.244141235947608948e-02 -8.638097345829010010e-02 -1.769246882759034634e-03 1.737060248851776123e-01 -1.851435378193855286e-02 2.035003900527954102e-01 9.669250249862670898e-02 8.715984411537647247e-03 3.614515066146850586e-02 2.500957250595092773e-01 -8.561768382787704468e-02 2.000526897609233856e-02 7.767098397016525269e-02 -1.003653481602668762e-01 3.967403471469879150e-01
-6.575968861579895020e-02 -2.378640621900558472e-01 9.641622751951217651e-02 7.784099876880645752e-02 -3.678621053695678711e-01 -2.332791388034820557e-01 3.392905890941619873e-01 1.970725059509277344e-01 8.595348149538040161e-02 1.999633014202117920e-01 -8.844090998172760010e-02 -4.271345213055610657e-02 4.284489154815673828e-02 -6.038461998105049133e-02 4.299294669181108475e-03 1.014391034841537476e-01 1.090285107493400574e-01 3.984866142272949219e-01 -1.514274030923843384e-01 2.428894676268100739e-02 -1.671178452670574188e-02 -1.667380928993225098e-01 2.020242214202880859e-01 -2.121137082576751709e-02 -1.326200515031814575e-01 2.282329350709915161e-01 -3.109884262084960938e-02 2.462066560983657837e-01 5.523994565010070801e-02 1.700247824192047119e-01 2.285512350499629974e-02 2.827448844909667969e-01
4.155150055885314941e-01 -1.016492173075675964e-01 -6.159277632832527161e-02 -3.889900445938110352e-01 -2.593821883201599121e-01 2.223360538482666016e-02 5.841397866606712341e-02 9.423237293958663940e-02 7.639999687671661377e-02 5.927469953894615173e-02 5.703755840659141541e-02 -1.572584062814712524e-01 1.770373247563838959e-02 3.801361843943595886e-02 7.751404494047164917e-02 3.314723074436187744e-02 2.554538473486900330e-02 3.061793148517608643e-01 -4.560406506061553955e-02 -1.979783475399017334e-01 -2.592866774648427963e-03 2.583460211753845215e-01 -2.723882440477609634e-03 -1.187945976853370667e-01 1.936377435922622681e-01 2.184723168611526489e-01 -8.254659920930862427e-02 -4.133805632591247559e-02 -7.109529338777065277e-03 4.326163232326507568e-01 -1.438313871622085571e-01 -1.321257054805755615e-01
4.106865823268890381e-01 -1.941512972116470337e-01 -2.493903934955596924e-01 -1.932014077901840210e-01 -3.932937979698181152e-01 -3.033870458602905273e-01 2.774277925491333008e-01 1.385632455348968506e-01 9.954621642827987671e-02 2.188242375850677490e-01 -7.335713505744934082e-02 -4.885252099484205246e-03 -1.491661369800567627e-01 -1.858835220336914062e-01 1.457182019948959351e-01 2.308055572211742401e-02 1.598793715238571167e-01 1.162305623292922974e-01 -1.213813647627830505e-01 -5.956844985485076904e-02 4.013611003756523132e-02 -1.608791574835777283e-02 7.239095121622085571e-02 -7.394509762525558472e-02 -1.474751830101013184e-01 -1.344795376062393188e-01 9.464693069458007812e-02 -5.132389068603515625e-02 -1.169869750738143921e-01 1.021466925740242004e-01 -1.186614949256181717e-02 2.526738047599792480e-01
3.960577014368027449e-04 -3.672643750905990601e-02 -7.962060719728469849e-02 -1.555896401405334473e-01 -5.949171185493469238e-01 -2.374514192342758179e-01 4.465049877762794495e-02 3.361421227455139160e-01 2.190825492143630981e-01 1.221100687980651855e-01 -7.379935681819915771e-02 8.998048305511474609e-02 -1.222321018576622009e-01 -2.022083401679992676e-01 3.150836378335952759e-02 5.569375306367874146e-02 2.412028163671493530e-01 1.143709346652030945e-01 1.401544362306594849e-01 -1.247771307826042175e-01 -6.889654695987701416e-02 2.827000059187412262e-02 -7.873868569731712341e-03 1.123166307806968689e-01 4.413879290223121643e-02 -1.201267819851636887e-02 -1.856697350740432739e-01 -4.667332395911216736e-02 -1.863766461610794067e-01 -1.499846130609512329e-01 -1.552764326333999634e-01 2.482996433973312378e-01
1.715062931180000305e-02 -1.115330755710601807e-01 1.388327181339263916e-01 1.784963607788085938e-01 -1.347141563892364502e-01 -1.868524216115474701e-02 1.637556590139865875e-02 6.306076794862747192e-02 3.464656770229339600e-01 1.796106398105621338e-01 9.030526131391525269e-02 -1.937573403120040894e-02 1.517390739172697067e-02 -1.601506620645523071e-01 -9.788925200700759888e-02 6.134646385908126831e-02 5.022859200835227966e-02 1.021828353404998779e-01 2.430074512958526611e-01 -1.375606805086135864e-01 -8.381182700395584106e-02 6.300976276397705078e-01 -5.815174430608749390e-02 -1.452437937259674072e-01 2.590486779808998108e-02 1.324944496154785156e-01 -1.581626534461975098e-01 -9.609480202198028564e-02 -1.543691009283065796e-02 3.177844882011413574e-01 -1.570467203855514526e-01 1.245268061757087708e-01
2.254968881607055664e-01 -2.099057883024215698e-01 -2.754799649119377136e-02 -2.516222000122070312e-01 -3.468391001224517822e-01 2.801928520202636719e-01 1.600679010152816772e-01 2.087244391441345215e-01 1.092441529035568237e-01 1.002423316240310669e-01 6.623205542564392090e-02 -1.752896010875701904e-01 1.778758913278579712e-01 -5.538761615753173828e-02 1.075413376092910767e-01 -8.253189921379089355e-02 -2.435544133186340332e-01 4.965969920158386230e-02 1.544982194900512695e-01 -1.208733022212982178e-01 2.813798487186431885e-01 3.314774930477142334e-01 8.056756108999252319e-02 -8.885910362005233765e-02 1.655502021312713623e-01 -2.976584061980247498e-02 -2.219047546386718750e-01 -2.701657637953758240e-02 1.343812644481658936e-01 1.674689203500747681e-01 -1.305598299950361252e-02 -1.860155314207077026e-01
2.215284407138824463e-01 -9.597286581993103027e-02 4.765702784061431885e-02 -3.287998214364051819e-02 -3.996300399303436279e-01 2.732805311679840088e-01 -3.861513361334800720e-02 3.070617914199829102e-01 2.257504016160964966e-01 1.138179451227188110e-01 -1.116930246353149414e-01 -2.219251394271850586e-01 -6.054041162133216858e-02 -1.309284716844558716e-01 1.074332892894744873e-01 1.357007026672363281e-02 -1.685407459735870361e-01 -1.313451081514358521e-01 -8.021678775548934937e-02 -1.047959476709365845e-01 6.003235280513763428e-02 2.737930417060852051e-01 1.357865184545516968e-01 -2.388087362051010132e-01 1.499327421188354492e-01 2.570703625679016113e-01 -9.794874489307403564e-02 1.847046166658401489e-01 7.845421135425567627e-02 2.311086058616638184e-01 -1.172219142317771912e-01 -1.653169989585876465e-01
-5.092250183224678040e-02 -1.437304913997650146e-01 -1.473077386617660522e-01 2.229562997817993164e-01 -2.502436377108097076e-02 1.774556338787078857e-01 -7.676850259304046631e-02 3.180968761444091797e-01 -1.814593002200126648e-02 3.391864597797393799e-01 7.503189146518707275e-02 -1.371427327394485474e-01 8.496459573507308960e-03 -7.329445332288742065e-02 -6.984166102483868599e-04 5.625151470303535461e-02 1.595400422811508179e-01 2.900229096412658691e-01 3.502795100212097168e-02 -3.091718852519989014e-01 1.019538491964340210e-01 3.344905674457550049e-01 -3.250023722648620605e-02 -5.134193692356348038e-03 1.713822931051254272e-01 7.304048538208007812e-02 -1.057736128568649292e-01 2.785654366016387939e-01 1.078783050179481506e-01 3.822126090526580811e-01 2.788062393665313721e-02 7.735230028629302979e-02
1.786867231130599976e-01 -1.679812818765640259e-01 1.305052042007446289e-01 1.942838169634342194e-02 -7.154145836830139160e-02 2.238443642854690552e-01 3.187486231327056885e-01 -1.049498692154884338e-01 2.749350368976593018e-01 2.294248640537261963e-01 2.611274421215057373e-01 1.721797734498977661e-01 7.547812908887863159e-02 -8.947990834712982178e-02 1.059252992272377014e-01 1.158921793103218079e-01 -2.298867702484130859e-01 2.072885334491729736e-01 5.485299974679946899e-02 4.989532008767127991e-02 -7.404570281505584717e-02 5.081390142440795898e-01 9.509518742561340332e-02 6.189191713929176331e-02 -1.186738833785057068e-01 -1.766710076481103897e-03 -1.888289302587509155e-01 -8.804441988468170166e-02 -6.929257512092590332e-02 4.578823223710060120e-02 -1.122735962271690369e-01 1.879276335239410400e-01
1.787567734718322754e-01 -2.278570085763931274e-01 -1.595182120800018311e-01 -2.026573270559310913e-01 -3.019388318061828613e-01 1.653168052434921265e-01 -3.511375188827514648e-02 3.070415556430816650e-01 1.223013326525688171e-01 8.005004376173019409e-02 -2.337960004806518555e-01 -2.140503078699111938e-01 -1.432858128100633621e-02 -7.005355507135391235e-02 1.932754218578338623e-01 -1.620597690343856812e-01 -7.773213088512420654e-02 1.002450883388519287e-01 1.426102817058563232e-01 -2.375503629446029663e-01 6.429213564842939377e-03 3.588656187057495117e-01 1.053547114133834839e-01 -2.196026593446731567e-01 4.762889444828033447e-02 2.962412238121032715e-01 3.200184926390647888e-02 -1.800881884992122650e-02 1.588681489229202271e-01 4.150419682264328003e-02 -1.321874707937240601e-01 -1.679597496986389160e-01
4.454294219613075256e-03 -1.257815212011337280e-01 1.570546925067901611e-01 -4.254268854856491089e-02 -9.959651529788970947e-02 2.082366496324539185e-01 4.570786356925964355e-01 2.745266258716583252e-01 -4.437775909900665283e-02 -1.003040373325347900e-01 5.648698285222053528e-02 6.043625995516777039e-02 2.789708599448204041e-02 -1.585987508296966553e-01 -8.894406259059906006e-02 3.906007111072540283e-02 9.004259482026100159e-03 4.079076945781707764e-01 -1.744351387023925781e-01 4.809400439262390137e-02 -3.060014843940734863e-01 3.902857005596160889e-01 9.475374221801757812e-02 -1.755862310528755188e-02 1.441066861152648926e-01 -1.451360136270523071e-01 8.384364843368530273e-02 2.069685757160186768e-01 5.696272104978561401e-02 1.123517677187919617e-01 6.205031648278236389e-02 -1.258030068129301071e-03
-5.046895518898963928e-02 2.136163264513015747e-01 -6.947720795869827271e-02 2.550719864666461945e-02 -2.660185098648071289e-01 5.159854143857955933e-02 9.314021095633506775e-03 4.039738476276397705e-01 2.260944843292236328e-01 2.397363185882568359e-01 1.430049091577529907e-01 1.071256473660469055e-01 1.288990229368209839e-01 -7.559341937303543091e-02 -5.006969347596168518e-02 -6.676196306943893433e-02 2.351742684841156006e-01 2.648046016693115234e-01 -6.558690220117568970e-02 -2.500843107700347900e-01 9.773928672075271606e-02 1.574124842882156372e-01 4.485411196947097778e-02 5.315496772527694702e-02 2.183309644460678101e-01 -3.236104175448417664e-02 2.417415231466293335e-01 3.752073645591735840e-01 5.558693408966064453e-02 2.113927155733108521e-01 1.119345352053642273e-01 -1.177861820906400681e-02
1.005867403000593185e-02 3.928001224994659424e-02 -1.927486360073089600e-01 -5.303823202848434448e-02 -2.409373819828033447e-01 -1.361826509237289429e-01 2.319366037845611572e-01 -1.218770742416381836e-01 4.196155443787574768e-02 4.064475893974304199e-01 2.644754759967327118e-02 -5.561043694615364075e-02 1.052227765321731567e-01 4.459477495402097702e-03 8.454284816980361938e-02 2.928753755986690521e-02 -2.490776777267456055e-02 2.824317812919616699e-01 -7.606264203786849976e-02 -2.474819272756576538e-01 -1.880355626344680786e-01 2.833662331104278564e-01 2.449274212121963501e-01 6.176048144698143005e-02 -4.190181940793991089e-02 4.371372163295745850e-01 -1.303767878562211990e-02 -1.335528194904327393e-01 7.281426340341567993e-02 2.152305990457534790e-01 -1.770026087760925293e-01 5.109324306249618530e-02
2.855847403407096863e-02 2.284986339509487152e-02 2.301524281501770020e-01 8.571468293666839600e-02 -2.731989324092864990e-01 7.835384458303451538e-03 2.331716269254684448e-01 1.887832209467887878e-02 1.345092505216598511e-01 2.796739339828491211e-01 -2.286907732486724854e-01 1.713525503873825073e-01 -1.273001544177532196e-02 1.546105742454528809e-02 7.625529915094375610e-02 -1.564208120107650757e-01 -1.863343417644500732e-01 2.284701317548751831e-01 -2.453670054674148560e-01 -2.959390878677368164e-01 -3.576877759769558907e-03 2.457197755575180054e-01 1.457937061786651611e-01 -1.978840231895446777e-01 1.629208177328109741e-01 -8.582324534654617310e-02 -1.089273616671562195e-01 3.590971529483795166e-01 1.833611130714416504e-01 7.413939386606216431e-02 1.729758381843566895e-01 3.152180463075637817e-02
6.031673029065132141e-02 -3.854047656059265137e-01 -9.291458129882812500e-02 -1.311542391777038574e-01 -1.551964879035949707e-01 2.153234034776687622e-01 1.639638394117355347e-01 1.997565776109695435e-01 1.428261697292327881e-01 -2.076683193445205688e-02 6.875063478946685791e-02 -2.634640634059906006e-01 -3.308444023132324219e-01 -1.879293657839298248e-02 2.371217608451843262e-01 2.518870532512664795e-01 2.286111563444137573e-01 1.213897913694381714e-01 -1.019827499985694885e-01 1.475875824689865112e-01 4.849418997764587402e-02 3.922187685966491699e-01 1.539812423288822174e-02 -3.940020978916436434e-04 2.510959655046463013e-02 1.654900237917900085e-02 -1.639846116304397583e-01 1.963725239038467407e-01 -3.366529196500778198e-02 3.187178820371627808e-02 -1.900606900453567505e-01 7.925695739686489105e-03
2.207806333899497986e-02 5.706553906202316284e-02 7.757508009672164917e-02 -1.193845644593238831e-01 -3.281887471675872803e-01 1.613329797983169556e-01 1.826836913824081421e-01 4.892059788107872009e-02 2.759511768817901611e-01 1.852410733699798584e-01 -2.879806607961654663e-02 5.761529877781867981e-02 -5.733386799693107605e-02 -5.461948737502098083e-02 2.874320186674594879e-02 -2.168124914169311523e-01 4.371536672115325928e-01 3.902969509363174438e-02 1.976337432861328125e-01 -1.390189975500106812e-01 8.074584603309631348e-02 9.724222868680953979e-02 5.046033486723899841e-02 -2.290339022874832153e-01 -1.383088082075119019e-01 1.052361428737640381e-01 2.120712250471115112e-01 4.684124588966369629e-01 -5.681386590003967285e-02 5.533856898546218872e-02 1.187974810600280762e-01 -2.800323069095611572e-02
-1.787602528929710388e-02 8.099624514579772949e-02 2.410701811313629150e-01 -7.204523682594299316e-02 -2.261388301849365234e-01 9.731164574623107910e-02 2.686303555965423584e-01 1.399614512920379639e-01 1.532270908355712891e-01 1.113176867365837097e-01 6.960899382829666138e-02 1.228005513548851013e-01 2.106712609529495239e-01 -1.192027330398559570e-02 -5.348132550716400146e-02 -3.180736005306243896e-01 3.073721528053283691e-01 2.071235924959182739e-01 -2.721526622772216797e-01 -2.050795108079910278e-01 2.497915625572204590e-01 2.228071838617324829e-01 5.424289498478174210e-03 1.029251888394355774e-01 -1.769233196973800659e-01 -2.066911756992340088e-01 -2.604419589042663574e-01 1.732932627201080322e-01 4.847917333245277405e-02 1.219914183020591736e-01 -8.702651411294937134e-02 1.581328175961971283e-02
1.083758622407913208e-01 -2.227390110492706299e-01 -3.452832996845245361e-02 -1.681269146502017975e-02 -2.933880873024463654e-02 1.334180682897567749e-01 1.684587299823760986e-01 8.450745791196823120e-02 1.062294319272041321e-01 1.453827321529388428e-01 1.038299128413200378e-01 2.625319957733154297e-01 8.900684304535388947e-03 -7.547838985919952393e-02 -7.708721607923507690e-02 1.271274983882904053e-01 -1.281442493200302124e-01 3.166913688182830811e-01 1.649236679077148438e-02 -2.545185387134552002e-01 1.209599822759628296e-01 1.987264752388000488e-01 7.222544401884078979e-02 -5.657883733510971069e-02 3.210935592651367188e-01 1.028086394071578979e-01 -3.148518502712249756e-01 -1.373835951089859009e-01 -2.728978730738162994e-02 6.787101179361343384e-02 -2.079052329063415527e-01 4.673562347888946533e-01
3.298282027244567871e-01 1.177003979682922363e-01 1.656027734279632568e-01 5.359588656574487686e-03 -1.166471615433692932e-01 1.627784967422485352e-01 1.318009644746780396e-01 1.370555609464645386e-01 2.678227722644805908e-01 1.530239731073379517e-01 -7.768891006708145142e-02 2.091379165649414062e-01 4.707378521561622620e-02 2.649257481098175049e-01 -3.062912961468100548e-03 -1.130818724632263184e-01 -7.455344498157501221e-02 2.629125118255615234e-01 -3.738801777362823486e-01 1.848164051771163940e-01 -1.572390347719192505e-01 4.059676826000213623e-01 7.836788147687911987e-02 3.149951621890068054e-02 3.125266358256340027e-02 1.785042509436607361e-02 -1.406173110008239746e-01 2.117352485656738281e-01 1.836133934557437897e-02 -1.369369924068450928e-01 -4.321545362472534180e-02 1.066791936755180359e-01
-1.375267952680587769e-01 1.067408919334411621e-01 -1.471683382987976074e-01 -6.052692234516143799e-02 -2.204115092754364014e-01 1.698856204748153687e-01 1.118926778435707092e-01 1.649637222290039062e-01 2.393728047609329224e-01 1.164198219776153564e-01 2.082763612270355225e-01 -1.338043715804815292e-02 1.195815205574035645e-01 -1.553173959255218506e-01 -3.256195224821567535e-03 -1.289535015821456909e-01 3.769073784351348877e-01 1.971087157726287842e-01 1.389777958393096924e-01 -1.399636864662170410e-01 2.110988497734069824e-01 2.541574835777282715e-01 -3.456039354205131531e-02 -1.457444578409194946e-01 2.401966899633407593e-01 3.752213716506958008e-02 1.747515350580215454e-01 4.309349358081817627e-01 4.064256697893142700e-02 6.529904156923294067e-02 -1.561716645956039429e-01 -2.570106461644172668e-02
-8.949855715036392212e-02 2.216237829998135567e-03 -4.237347468733787537e-02 2.190385013818740845e-03 -3.914872109889984131e-01 3.248018324375152588e-01 6.847121566534042358e-02 1.241094768047332764e-01 2.226227968931198120e-01 1.963772922754287720e-01 9.669695049524307251e-02 3.677120432257652283e-02 2.125401347875595093e-01 2.398586459457874298e-02 3.667301684617996216e-02 -3.489961028099060059e-01 2.422571033239364624e-01 3.227852284908294678e-01 -2.155513912439346313e-01 -9.113147854804992676e-02 -1.535242144018411636e-02 2.870626747608184814e-01 -8.475477248430252075e-02 1.095642596483230591e-01 1.493642628192901611e-01 -8.406226336956024170e-02 5.592887476086616516e-02 1.929136514663696289e-01 1.174167096614837646e-01 8.213950693607330322e-02 1.831422746181488037e-01 1.861767843365669250e-02
5.363611504435539246e-02 -1.605388075113296509e-01 2.059785872697830200e-01 -8.452963083982467651e-02 -6.702281832695007324e-01 1.658202707767486572e-01 -4.614564403891563416e-02 9.829523414373397827e-02 8.705332875251770020e-02 9.799762815237045288e-02 -1.962436586618423462e-01 2.019731104373931885e-01 -9.395621716976165771e-02 -2.862262129783630371e-01 -1.822844594717025757e-01 1.488997638225555420e-01 1.584738641977310181e-01 2.340910024940967560e-02 8.450940251350402832e-02 -1.144153624773025513e-01 -1.079906746745109558e-01 1.562436074018478394e-01 7.007928937673568726e-02 -8.438853174448013306e-02 1.626022607088088989e-01 1.039192005991935730e-01 -4.582100361585617065e-02 -1.335937231779098511e-01 -1.333906780928373337e-02 -8.547242730855941772e-02 -1.480862349271774292e-01 1.002312451601028442e-01
2.674310207366943359e-01 -2.208473086357116699e-01 -1.952492296695709229e-01 -2.869151346385478973e-02 -5.085030943155288696e-02 -4.964782297611236572e-02 9.774513542652130127e-02 2.512517869472503662e-01 2.714192569255828857e-01 1.040799841284751892e-01 1.949697881937026978e-01 1.408884078264236450e-01 1.710885204374790192e-02 -1.539984941482543945e-01 2.968528680503368378e-02 1.787576377391815186e-01 -1.537946313619613647e-01 3.712424337863922119e-01 -4.932403564453125000e-02 -3.827309235930442810e-02 6.089310348033905029e-02 2.660620510578155518e-01 1.120393797755241394e-01 9.983075410127639771e-02 -3.527302443981170654e-01 2.985373735427856445e-01 1.917192786931991577e-01 1.226915270090103149e-01 -1.839840598404407501e-02 -6.076358724385499954e-03 -4.799383133649826050e-02 1.827645897865295410e-01
1.011076048016548157e-01 -3.078736662864685059e-01 -9.362549334764480591e-02 -3.298840224742889404e-01 -4.451771676540374756e-01 1.539098173379898071e-01 -2.578492648899555206e-02 1.340793669223785400e-01 -6.377873010933399200e-03 1.468906551599502563e-01 1.825326085090637207e-01 6.383953616023063660e-03 -8.261340856552124023e-02 -1.994561553001403809e-01 1.275312388315796852e-03 7.573410868644714355e-02 -8.893201127648353577e-03 3.487064242362976074e-01 -1.304220873862504959e-02 -1.623483896255493164e-01 4.365763440728187561e-02 1.106199249625205994e-01 2.647854089736938477e-01 -1.591912806034088135e-01 1.225443556904792786e-01 -1.810710877180099487e-02 -1.929678171873092651e-01 -7.859443128108978271e-02 7.422063499689102173e-02 -2.025736123323440552e-01 -8.428684622049331665e-02 -2.436418384313583374e-01
1.272767484188079834e-01 -5.345745012164115906e-02 4.580617696046829224e-02 1.026799976825714111e-01 -4.027249515056610107e-01 1.912652701139450073e-01 6.866021454334259033e-02 -1.767954602837562561e-02 3.801961541175842285e-01 3.553496897220611572e-01 -9.495299309492111206e-02 1.398036777973175049e-01 6.846367567777633667e-02 -1.187431514263153076e-01 7.905177772045135498e-02 -2.574597001075744629e-01 2.533535361289978027e-01 2.985691651701927185e-02 -2.635024115443229675e-02 -1.242242977023124695e-01 2.114059329032897949e-01 1.127172410488128662e-01 2.490368336439132690e-01 2.247412204742431641e-01 5.026531871408224106e-03 -1.063442900776863098e-01 5.354083329439163208e-02 5.386308208107948303e-02 -6.019996851682662964e-02 1.614356040954589844e-01 -1.924102306365966797e-01 1.971269547939300537e-01
2.651611566543579102e-01 -9.496859461069107056e-02 1.529881507158279419e-01 1.665214151144027710e-01 -2.416668534278869629e-01 3.121793568134307861e-01 1.732248514890670776e-01 -1.035206839442253113e-01 4.184277653694152832e-01 2.586424052715301514e-01 -6.484202295541763306e-02 2.924901060760021210e-02 1.628848016262054443e-01 -1.911418586969375610e-01 6.202924251556396484e-02 -1.928278505802154541e-01 1.054416224360466003e-01 1.621103286743164062e-02 -2.403462305665016174e-02 -9.610659629106521606e-02 2.635027766227722168e-01 2.421940118074417114e-01 1.206740513443946838e-01 1.779877096414566040e-01 7.680901326239109039e-03 -2.212726138532161713e-02 -1.143100410699844360e-01 9.168708324432373047e-02 1.734669506549835205e-02 7.660532742738723755e-02 -2.441562563180923462e-01 1.961812973022460938e-01
-1.361295878887176514e-01 4.990885034203529358e-02 -2.322145700454711914e-01 -2.158746421337127686e-01 -3.180502355098724365e-01 2.652027606964111328e-01 1.535117477178573608e-01 3.045050501823425293e-01 -2.031955309212207794e-02 3.026959598064422607e-01 -1.226705983281135559e-01 -3.937700390815734863e-02 -2.391299307346343994e-01 -3.395106643438339233e-02 2.510575950145721436e-01 1.799229979515075684e-01 7.907655835151672363e-02 2.414881736040115356e-01 -6.346882879734039307e-02 -2.739477157592773438e-02 1.559178382158279419e-01 2.195669859647750854e-01 -4.140160232782363892e-02 -2.448664307594299316e-01 1.221735477447509766e-01 1.495600044727325439e-01 -7.369068264961242676e-02 -5.724788829684257507e-02 -9.109656512737274170e-02 2.536321058869361877e-02 1.074887439608573914e-01 -2.413716018199920654e-01
-5.421234667301177979e-02 1.426557078957557678e-02 3.352947235107421875e-01 -1.268548667430877686e-01 -4.453091621398925781e-01 2.146901935338973999e-01 1.301752030849456787e-01 1.474742498248815536e-02 -6.830719299614429474e-03 1.582795530557632446e-01 2.622169852256774902e-01 1.664311289787292480e-01 9.438008069992065430e-02 9.793269634246826172e-02 -5.008226633071899414e-02 -1.194746494293212891e-01 3.652600944042205811e-02 4.178168475627899170e-01 -3.597856760025024414e-01 -1.403111964464187622e-01 1.768399588763713837e-02 2.656100988388061523e-01 -2.550606802105903625e-02 3.420282527804374695e-02 -1.894750595092773438e-01 -1.896321401000022888e-02 -2.438865043222904205e-02 -5.321132391691207886e-02 -1.304722111672163010e-02 -4.539763554930686951e-03 2.357121556997299194e-02 1.086167991161346436e-01
2.313452064990997314e-01 -1.346257925033569336e-01 1.572619527578353882e-01 1.637453734874725342e-01 -2.447009086608886719e-01 1.568545773625373840e-02 2.384024858474731445e-01 -1.217372249811887741e-03 3.946310877799987793e-01 9.440473467111587524e-02 -1.692253202199935913e-01 1.184409037232398987e-01 5.449197255074977875e-03 -3.582962155342102051e-01 -1.061692237854003906e-01 4.108012095093727112e-02 -8.284739404916763306e-02 2.292327433824539185e-01 6.365508586168289185e-02 -2.978598475456237793e-01 -2.226532995700836182e-02 -3.640958294272422791e-02 1.842948049306869507e-01 1.409848453477025032e-03 -1.806456893682479858e-01 1.214021965861320496e-01 1.820839792490005493e-01 -2.624174393713474274e-02 3.566374629735946655e-02 2.193220108747482300e-01 -2.027769684791564941e-01 2.269229441881179810e-01
2.029893696308135986e-01 2.870090603828430176e-01 3.839871659874916077e-02 1.249902993440628052e-01 -2.618754208087921143e-01 3.160267472267150879e-01 1.031625494360923767e-01 2.776096463203430176e-01 6.305302958935499191e-03 1.959920972585678101e-01 -1.286421567201614380e-01 7.695015519857406616e-02 -8.924815803766250610e-03 -2.417574524879455566e-01 -2.249803841114044189e-01 -8.461006917059421539e-03 -3.357582911849021912e-02 3.153612613677978516e-01 2.730252742767333984e-01 -1.470279395580291748e-01 7.067830860614776611e-02 2.444781213998794556e-01 1.672333851456642151e-02 -1.463718563318252563e-01 3.491548821330070496e-02 1.056710630655288696e-02 -5.440134555101394653e-02 -4.570123180747032166e-02 1.955901086330413818e-01 -9.320653975009918213e-02 -2.909536361694335938e-01 1.088149249553680420e-01
1.573090851306915283e-01 -5.734244361519813538e-02 6.181506440043449402e-02 -2.334265708923339844e-01 -2.790966629981994629e-01 2.044021636247634888e-01 1.368755400180816650e-01 3.932711780071258545e-01 -1.235466748476028442e-01 2.305970937013626099e-01 6.099282950162887573e-02 6.573734432458877563e-02 1.881950795650482178e-01 1.325966119766235352e-01 -7.709160447120666504e-02 1.650978624820709229e-01 1.167130842804908752e-01 2.961068451404571533e-01 -1.923543065786361694e-01 -1.344044506549835205e-01 2.350053377449512482e-02 1.587573252618312836e-02 1.246358975768089294e-01 9.983299672603607178e-02 1.086614131927490234e-01 -8.454826474189758301e-02 1.009806990623474121e-01 3.203455507755279541e-01 1.549361366778612137e-02 3.636607825756072998e-01 -1.135547878220677376e-03 1.047327145934104919e-01
-1.528933495283126831e-01 1.067211031913757324e-01 -1.819073706865310669e-01 -1.096432283520698547e-01 -3.136164546012878418e-01 -5.095434933900833130e-02 -2.165122888982295990e-02 7.803702354431152344e-02 4.030853509902954102e-01 2.597978115081787109e-01 1.850638091564178467e-01 1.345972567796707153e-01 8.100622892379760742e-02 3.420833498239517212e-02 1.915841549634933472e-01 -1.301710903644561768e-01 1.353485435247421265e-01 1.077132523059844971e-01 7.472609728574752808e-02 1.937428861856460571e-01 3.987033292651176453e-02 3.481915891170501709e-01 -1.007487252354621887e-01 7.312919199466705322e-02 -1.603620052337646484e-01 7.483378052711486816e-02 -3.221344575285911560e-02 3.662739396095275879e-01 -7.273425161838531494e-02 4.493911936879158020e-02 1.662653237581253052e-01 2.367739826440811157e-01
1.043075248599052429e-01 -1.253828704357147217e-01 8.886741846799850464e-02 -1.672413200139999390e-01 -3.357429206371307373e-01 1.089397259056568146e-02 1.411055028438568115e-01 1.541314870119094849e-01 2.466436624526977539e-01 1.559145599603652954e-01 -1.149726659059524536e-01 -8.133142441511154175e-02 -3.680862113833427429e-02 -2.770137786865234375e-02 5.146747827529907227e-02 -6.821909546852111816e-02 1.193191930651664734e-01 4.934366941452026367e-01 -1.851548552513122559e-01 1.250395029783248901e-01 7.135726977139711380e-03 -4.571786895394325256e-02 -1.390864700078964233e-01 -1.789727807044982910e-01 -2.431604415178298950e-01 1.049886643886566162e-01 -1.549245566129684448e-01 -7.542538642883300781e-02 1.377443075180053711e-01 3.950351178646087646e-01 9.013179689645767212e-02 1.499350666999816895e-01
1.449912935495376587e-01 -2.483261935412883759e-02 -1.691363304853439331e-01 7.508213818073272705e-02 -3.967251181602478027e-01 1.392231732606887817e-01 2.080709487199783325e-01 7.492749392986297607e-02 -4.396587982773780823e-02 -3.958395496010780334e-02 -6.435217708349227905e-02 3.179948627948760986e-01 -4.838254675269126892e-02 2.321307361125946045e-01 2.347705960273742676e-01 -1.591046750545501709e-01 -6.464985758066177368e-02 1.697226911783218384e-01 -2.321532815694808960e-01 1.175903454422950745e-01 1.884748488664627075e-01 1.324610263109207153e-01 2.300593405961990356e-01 6.932201981544494629e-02 1.639221459627151489e-01 1.560274213552474976e-01 -1.655760556459426880e-01 3.836918473243713379e-01 9.579638391733169556e-02 2.591091440990567207e-03 -8.521064370870590210e-02 1.386077851057052612e-01
1.477440446615219116e-01 7.903742790222167969e-02 1.415540874004364014e-01 -1.325021088123321533e-01 6.043888628482818604e-02 1.832934767007827759e-01 3.131378442049026489e-02 2.148066610097885132e-01 1.717476248741149902e-01 2.438015490770339966e-01 1.433603763580322266e-01 2.113501578569412231e-01 2.085947059094905853e-02 -8.690164983272552490e-02 1.857639104127883911e-01 9.249892830848693848e-02 -1.734482496976852417e-01 4.928310215473175049e-01 1.185666322708129883e-01 -1.663720905780792236e-01 8.773600310087203979e-02 2.832515537738800049e-01 1.154728308320045471e-01 -2.995807491242885590e-02 -2.352652698755264282e-01 3.222633302211761475e-01 1.792367696762084961e-01 1.029342338442802429e-01 -6.057775020599365234e-02 1.478744391351938248e-02 -2.707931213080883026e-02 1.460767090320587158e-01
2.694756686687469482e-01 -1.034544855356216431e-01 2.171498723328113556e-02 -5.235007405281066895e-02 -4.645184576511383057e-01 1.406476497650146484e-01 3.201326131820678711e-01 1.335019916296005249e-01 8.332997560501098633e-02 7.147236168384552002e-02 9.163554012775421143e-02 4.052278026938438416e-02 -1.310303434729576111e-02 2.324843853712081909e-01 -8.752587437629699707e-02 -1.461386978626251221e-01 -7.333943247795104980e-02 -5.310983955860137939e-02 4.123589955270290375e-03 -2.205597609281539917e-01 1.839802712202072144e-01 4.484390318393707275e-01 5.143338441848754883e-02 -1.548206359148025513e-01 -6.702086329460144043e-02 1.040875613689422607e-01 -2.280283570289611816e-01 1.085684299468994141e-01 -1.717595905065536499e-01 1.393009126186370850e-01 -7.438980787992477417e-02 1.726054213941097260e-02
8.289136737585067749e-02 -2.641149237751960754e-02 -1.076188161969184875e-01 -1.633277386426925659e-01 -2.461772412061691284e-01 1.890861541032791138e-01 9.816518425941467285e-02 1.666339300572872162e-02 1.597463935613632202e-01 1.564633846282958984e-01 -6.593748927116394043e-02 3.282105922698974609e-01 -7.803167402744293213e-02 1.238432973623275757e-01 2.710813879966735840e-01 -2.751426398754119873e-01 -2.058505080640316010e-02 2.503125071525573730e-01 -2.463722825050354004e-01 -1.488607972860336304e-01 -4.166181012988090515e-02 1.347244679927825928e-01 1.087129712104797363e-01 -8.609499782323837280e-03 2.686084210872650146e-01 9.073787182569503784e-02 -1.265244036912918091e-01 2.459597885608673096e-01 3.510553538799285889e-01 1.701755225658416748e-01 -1.148488745093345642e-01 1.233782321214675903e-01
1.462206244468688965e-01 1.608236692845821381e-02 -1.348902732133865356e-01 1.223675385117530823e-01 -3.711901903152465820e-01 1.570417918264865875e-02 1.602467745542526245e-01 -9.634833782911300659e-02 1.788713037967681885e-02 1.035462692379951477e-01 -1.443383097648620605e-01 2.036633491516113281e-01 1.423795474693179131e-03 3.278946131467819214e-02 5.874345079064369202e-02 -2.429624050855636597e-01 -1.911294907331466675e-01 3.587188422679901123e-01 -5.440774187445640564e-02 1.543552726507186890e-01 -4.809226468205451965e-02 2.977849841117858887e-01 -2.634643390774726868e-02 -1.152103245258331299e-01 2.896880507469177246e-01 4.179286658763885498e-01 -2.131907790899276733e-01 1.527051627635955811e-01 -4.513274133205413818e-02 2.783469483256340027e-02 5.922780185937881470e-02 6.829310953617095947e-02
1.504826843738555908e-01 -1.742148250341415405e-01 2.341703772544860840e-01 -1.352097988128662109e-01 -3.296279311180114746e-01 1.340919137001037598e-01 2.990854084491729736e-01 1.047071740031242371e-01 -6.064648181200027466e-02 2.945508360862731934e-01 -2.503572702407836914e-01 3.479734761640429497e-03 1.024016067385673523e-01 7.847626507282257080e-02 1.342851668596267700e-01 2.930006384849548340e-01 -4.538081958889961243e-02 1.811307221651077271e-01 -2.238938584923744202e-02 -4.180780351161956787e-01 -1.633313745260238647e-01 9.112876653671264648e-02 1.667333543300628662e-01 -2.141019105911254883e-01 1.522240042686462402e-01 -6.221288070082664490e-02 -4.230578243732452393e-02 3.870788961648941040e-02 7.286020368337631226e-02 1.049160063266754150e-01 -8.042284846305847168e-02 3.586443886160850525e-02
-1.517165303230285645e-01 1.162003874778747559e-01 -1.641781777143478394e-01 -7.672780752182006836e-02 -5.114613473415374756e-02 2.844636142253875732e-01 3.397416174411773682e-01 1.749862581491470337e-01 1.583406925201416016e-01 2.279939800500869751e-01 1.776291131973266602e-01 -7.362145185470581055e-02 1.297567039728164673e-01 -2.355228923261165619e-02 -4.759611189365386963e-02 -8.359636366367340088e-02 -2.866419255733489990e-01 3.104396760463714600e-01 1.945246331160888076e-04 -2.012474089860916138e-02 -7.418443448841571808e-03 3.422115445137023926e-01 -1.766767650842666626e-01 -3.721360117197036743e-02 -6.307407468557357788e-02 -8.084286004304885864e-02 -1.747029721736907959e-01 1.030539721250534058e-01 -7.157556712627410889e-02 4.086803272366523743e-02 -2.814149670302867889e-02 4.152616262435913086e-01
-2.002486214041709900e-02 -2.553918361663818359e-01 -2.335383296012878418e-01 5.257152393460273743e-02 -1.218032538890838623e-01 4.345476999878883362e-02 1.747476905584335327e-01 1.742350161075592041e-01 1.607210487127304077e-01 3.086714744567871094e-01 1.042611300945281982e-01 1.179618835449218750e-01 1.356266289949417114e-01 1.233852058649063110e-01 5.833814665675163269e-02 1.416420042514801025e-01 1.181988120079040527e-01 4.467403888702392578e-01 -9.223446995019912720e-02 -1.589737087488174438e-01 1.724648848176002502e-02 1.475493311882019043e-01 -2.177876234054565430e-02 -1.853689849376678467e-01 -1.576886326074600220e-01 -7.552387565374374390e-02 5.546845123171806335e-02 3.069940507411956787e-01 -7.820910960435867310e-02 3.173591494560241699e-01 1.236450895667076111e-01 2.054917961359024048e-01
6.818692386150360107e-02 -1.825612038373947144e-01 1.954658031463623047e-01 -8.064623922109603882e-02 -5.350475907325744629e-01 1.626939922571182251e-01 3.301460994407534599e-03 -1.721769757568836212e-02 -3.839531540870666504e-02 1.087347194552421570e-01 -1.869530528783798218e-01 1.782839372754096985e-02 6.441533565521240234e-02 -4.344584643840789795e-01 -1.418514996767044067e-01 -7.131673395633697510e-02 2.347247004508972168e-01 2.385997623205184937e-01 1.102113202214241028e-01 -8.833397179841995239e-02 2.373060211539268494e-02 1.192326098680496216e-01 1.961067169904708862e-01 -1.559598594903945923e-01 -6.714337319135665894e-02 -2.322925627231597900e-01 -5.418856441974639893e-02 1.839374005794525146e-01 -7.169171702116727829e-03 -1.013400778174400330e-01 -4.546082392334938049e-02 1.428967267274856567e-01
2.733988761901855469e-01 -1.194937434047460556e-02 -9.271058440208435059e-02 2.164921164512634277e-02 -3.167909979820251465e-01 -1.830146908760070801e-01 -5.850563943386077881e-02 5.400192737579345703e-02 7.340243458747863770e-02 2.295867949724197388e-01 -5.896621942520141602e-02 4.842665791511535645e-02 -1.443755775690078735e-01 -7.069082558155059814e-02 2.104994952678680420e-01 8.834034204483032227e-02 -2.324709594249725342e-01 2.302167713642120361e-01 2.522599101066589355e-01 -2.492042183876037598e-01 2.614710628986358643e-01 2.399578243494033813e-01 9.846597909927368164e-02 -1.193476840853691101e-01 -1.516509503126144409e-01 -2.422414422035217285e-01 -1.487544775009155273e-01 2.190495878458023071e-01 -5.467460956424474716e-03 2.908773720264434814e-01 -1.035300418734550476e-01 6.454674154520034790e-02
-1.473769098520278931e-01 -2.010733485221862793e-01 1.454537063837051392e-01 -6.045200303196907043e-02 -3.605281114578247070e-01 3.328035771846771240e-01 2.811823785305023193e-01 3.903695046901702881e-01 2.024448066949844360e-01 -2.027778327465057373e-02 1.988027393817901611e-01 5.213132128119468689e-02 -2.192214429378509521e-01 1.049756165593862534e-02 -2.088087610900402069e-02 6.705433875322341919e-02 -1.209105849266052246e-01 2.179108709096908569e-01 -1.172415986657142639e-01 -1.402059644460678101e-01 -1.345074027776718140e-01 2.112324237823486328e-01 9.265314787626266479e-02 1.528268158435821533e-01 4.464503750205039978e-02 -1.358510255813598633e-01 1.303052455186843872e-01 2.507219910621643066e-01 5.309598892927169800e-02 8.905596099793910980e-03 1.034411191940307617e-01 -7.981924340128898621e-03
3.590679764747619629e-01 -2.435705810785293579e-01 2.070432342588901520e-02 -7.463853061199188232e-02 -2.645123004913330078e-01 -3.685534372925758362e-02 3.118875324726104736e-01 1.950311064720153809e-01 1.341368705034255981e-01 1.934423446655273438e-01 1.682174354791641235e-01 6.041070446372032166e-02 1.458437591791152954e-01 1.741638183593750000e-01 -3.254278562963008881e-03 -1.112152859568595886e-01 -6.624963134527206421e-02 9.933204203844070435e-02 8.652340620756149292e-02 1.076398342847824097e-01 -3.478364273905754089e-02 3.630779385566711426e-01 2.261523008346557617e-01 9.444355964660644531e-02 1.440199762582778931e-01 9.362541139125823975e-02 -2.940485775470733643e-01 3.808827325701713562e-02 -1.718271225690841675e-01 8.742792904376983643e-02 -2.927848510444164276e-02 2.566885352134704590e-01
1.104116886854171753e-01 -5.831868946552276611e-02 3.170835319906473160e-03 -1.297747939825057983e-01 -4.278058707714080811e-01 6.665880326181650162e-03 8.708730340003967285e-02 7.167790085077285767e-02 9.087444841861724854e-02 3.723044395446777344e-01 -9.781670570373535156e-02 -3.734381869435310364e-02 -2.901537530124187469e-02 -3.388749361038208008e-01 -2.622354403138160706e-02 -6.921001523733139038e-02 9.865790605545043945e-02 2.300236821174621582e-01 9.696819819509983063e-03 -3.627810776233673096e-01 2.799131870269775391e-01 -3.814124315977096558e-02 -9.411618113517761230e-02 -1.332686394453048706e-01 -1.110045164823532104e-01 -6.434141844511032104e-02 -1.127706840634346008e-01 2.779691517353057861e-01 -4.727289080619812012e-02 8.044774085283279419e-02 2.575436234474182129e-01 1.026214212179183960e-01
8.381646126508712769e-02 -1.346286386251449585e-01 -3.681103233247995377e-03 1.229284405708312988e-01 -2.588455677032470703e-01 -1.854931414127349854e-01 1.029963940382003784e-01 5.616027556243352592e-05 2.631480991840362549e-01 9.021411091089248657e-02 7.320094853639602661e-02 -1.494398564100265503e-01 2.099678367376327515e-01 -3.115864098072052002e-01 1.098165139555931091e-01 1.451907753944396973e-01 1.070977374911308289e-01 2.839518785476684570e-01 -6.326382514089345932e-03 -1.136925593018531799e-01 -1.410596966743469238e-01 2.198434919118881226e-01 1.828894317150115967e-01 2.829800248146057129e-01 1.964043229818344116e-01 3.633278310298919678e-01 -5.472373962402343750e-02 3.670094534754753113e-02 -1.048505455255508423e-01 -1.183431893587112427e-01 -4.928627237677574158e-02 2.813325822353363037e-01
5.141212046146392822e-02 -4.188114777207374573e-02 -3.471746146678924561e-01 -2.304518520832061768e-01 -2.684750854969024658e-01 3.117436468601226807e-01 9.838335216045379639e-02 2.908947765827178955e-01 4.393801093101501465e-02 1.591915264725685120e-02 2.377020567655563354e-02 -1.516797989606857300e-01 -1.576963663101196289e-01 -1.058620437979698181e-01 3.373308107256889343e-02 1.146725565195083618e-01 3.902441263198852539e-01 2.506428360939025879e-01 -9.712545573711395264e-02 3.758075088262557983e-02 -1.439383160322904587e-02 2.044391036033630371e-01 1.622089892625808716e-01 1.290780454874038696e-01 -1.263076215982437134e-01 1.581294983625411987e-01 -1.289445161819458008e-01 3.877044096589088440e-02 3.163968920707702637e-01 3.404704481363296509e-02 1.040708944201469421e-01 1.285672746598720551e-02
1.886694133281707764e-02 -1.680680662393569946e-01 2.727996408939361572e-01 3.527961969375610352e-01 -3.408440649509429932e-01 1.966414898633956909e-01 1.616953909397125244e-01 5.784964933991432190e-02 -1.191820111125707626e-02 1.026170030236244202e-01 2.047061920166015625e-01 1.215327531099319458e-01 5.869080498814582825e-02 -6.014782562851905823e-02 1.671033725142478943e-02 -1.348019242286682129e-01 -1.556201726198196411e-01 4.518103003501892090e-01 6.019807606935501099e-02 -8.515517413616180420e-02 9.325953572988510132e-02 2.036446481943130493e-01 1.222950294613838196e-01 -1.885143220424652100e-01 -8.381368219852447510e-02 7.594075053930282593e-02 -2.350938618183135986e-01 -2.323974110186100006e-02 -8.406820148229598999e-02 8.405284583568572998e-02 -9.504642337560653687e-02 2.523152530193328857e-01
-8.883890509605407715e-02 -1.182591840624809265e-01 -7.817068696022033691e-02 -1.015402376651763916e-01 -1.297151893377304077e-01 2.457122504711151123e-01 3.224332034587860107e-01 3.838407993316650391e-02 2.713567912578582764e-01 1.072471067309379578e-01 1.978132426738739014e-01 1.711900681257247925e-01 -7.347174733877182007e-02 -2.008001692593097687e-02 -2.775111421942710876e-02 -4.533876478672027588e-02 2.234100848436355591e-01 4.617076814174652100e-01 6.609269976615905762e-02 2.186915278434753418e-02 -2.337790280580520630e-01 2.865550518035888672e-01 2.168245613574981689e-01 -6.104902923107147217e-02 -8.438999950885772705e-02 -9.987887740135192871e-02 1.318509578704833984e-01 2.244156152009963989e-01 4.289438202977180481e-02 -1.469227485358715057e-02 -1.592652946710586548e-01 -2.217207252979278564e-01
5.312557145953178406e-02 9.245104342699050903e-02 2.993068099021911621e-01 -9.647616744041442871e-02 1.033283174037933350e-01 1.723409593105316162e-01 1.113598197698593140e-01 3.151057958602905273e-01 1.554195284843444824e-01 1.627610176801681519e-01 1.939752548933029175e-01 1.078601703047752380e-01 -4.250632226467132568e-02 -6.074614822864532471e-03 1.226741448044776917e-01 5.583994835615158081e-02 -2.444225922226905823e-02 4.492912292480468750e-01 9.716524928808212280e-02 -9.693799167871475220e-02 7.622819393873214722e-02 2.880103290081024170e-01 2.026102691888809204e-02 1.221314519643783569e-01 -1.293343603610992432e-01 2.619895935058593750e-01 1.247609406709671021e-01 9.421303868293762207e-02 5.086436867713928223e-02 5.975649505853652954e-02 -1.412569582462310791e-01 3.955327272415161133e-01
-1.447230279445648193e-01 -6.293717026710510254e-02 -8.884853869676589966e-02 3.218679502606391907e-02 -2.939852476119995117e-01 2.689587473869323730e-01 4.057660326361656189e-02 9.793669730424880981e-02 1.940591782331466675e-01 3.288878202438354492e-01 1.895619034767150879e-01 -2.725709788501262665e-02 4.528341889381408691e-01 -1.160621643066406250e-01 -2.964540035463869572e-04 -3.595589399337768555e-01 -4.347637295722961426e-02 7.243037223815917969e-02 -1.539281196892261505e-02 -1.269783526659011841e-01 1.089655309915542603e-01 2.710545063018798828e-01 1.184064745903015137e-01 7.547881454229354858e-02 -4.926475510001182556e-02 8.727864362299442291e-03 -1.066450178623199463e-01 2.465028911828994751e-01 9.709199517965316772e-02 1.706812083721160889e-01 -1.172083839774131775e-01 1.017377898097038269e-01
1.794648021459579468e-01 -1.365184485912322998e-01 -4.698956385254859924e-02 1.243832111358642578e-01 -1.248380839824676514e-01 5.961835756897926331e-02 6.511987000703811646e-02 2.489976286888122559e-01 2.283685058355331421e-01 -2.195851691067218781e-02 1.445091962814331055e-01 1.097796186804771423e-01 1.796346902847290039e-02 -2.905324697494506836e-01 1.707751303911209106e-01 3.107818067073822021e-01 -7.000419497489929199e-02 4.678349196910858154e-01 -6.976124644279479980e-02 -1.377351284027099609e-01 1.337637007236480713e-01 1.212267354130744934e-01 7.181453704833984375e-02 2.265771180391311646e-01 -1.002315208315849304e-01 2.891609966754913330e-01 3.118506260216236115e-02 2.209062874317169189e-01 -1.052387356758117676e-01 1.702624373137950897e-02 -1.027535274624824524e-01 2.190883755683898926e-01
-1.263323128223419189e-01 -9.732408821582794189e-02 -2.076197564601898193e-01 8.986283838748931885e-02 -2.901497185230255127e-01 -3.422357514500617981e-02 3.806237578392028809e-01 2.450678348541259766e-01 3.094919323921203613e-01 6.543728709220886230e-02 7.695607095956802368e-02 3.401597216725349426e-02 2.153836563229560852e-02 6.102714315056800842e-02 -4.871605709195137024e-02 -2.140740454196929932e-01 1.150698289275169373e-01 3.868124783039093018e-01 3.091504098847508430e-03 -1.192795783281326294e-01 -1.617849618196487427e-02 7.429823279380798340e-02 -1.239170655608177185e-01 -3.516521453857421875e-01 8.276456594467163086e-02 -8.722232282161712646e-02 3.154379501938819885e-02 -5.123096331954002380e-02 -1.202049776911735535e-01 2.399675697088241577e-01 -8.243174850940704346e-02 2.339991331100463867e-01
1.461934149265289307e-01 -1.847577840089797974e-01 1.057760207913815975e-03 -4.190126433968544006e-02 -1.542577743530273438e-01 1.049271374940872192e-01 3.159258663654327393e-01 1.248897463083267212e-01 1.902274489402770996e-01 1.923773437738418579e-01 1.401807218790054321e-01 2.817143797874450684e-01 -4.270332306623458862e-02 -1.683089733123779297e-01 7.298796623945236206e-02 -1.184045821428298950e-01 -8.100271970033645630e-02 9.936529397964477539e-02 1.192975416779518127e-01 -4.466347396373748779e-02 2.750880420207977295e-01 3.637413382530212402e-01 1.146365031599998474e-01 -2.039380818605422974e-01 1.245399042963981628e-01 1.490265876054763794e-01 -1.653760671615600586e-01 -1.989779323339462280e-01 8.391278982162475586e-02 -6.847985833883285522e-02 1.970841437578201294e-01 3.467092812061309814e-01
1.215103045105934143e-01 4.624928534030914307e-02 -7.145603746175765991e-02 1.528791487216949463e-01 -9.934850037097930908e-02 1.407607048749923706e-01 2.910782098770141602e-01 -2.015529721975326538e-01 9.566091746091842651e-02 1.981922835111618042e-01 -1.887688785791397095e-02 1.460060477256774902e-01 -4.755626618862152100e-02 -1.036795973777770996e-01 -2.339349314570426941e-02 2.726883627474308014e-02 -1.812835782766342163e-01 3.507865965366363525e-01 -9.249297529458999634e-02 7.802619785070419312e-02 -1.533176936209201813e-02 4.372743964195251465e-01 9.199577569961547852e-02 -1.728316247463226318e-01 1.379872858524322510e-01 -4.099721089005470276e-02 -3.817360401153564453e-01 2.372835427522659302e-01 1.883670389652252197e-01 -4.697236418724060059e-02 3.493842855095863342e-02 2.306193709373474121e-01
2.773440182209014893e-01 -2.674867808818817139e-01 -1.003851518034934998e-01 1.018913760781288147e-01 -2.408418655395507812e-01 5.566810369491577148e-01 9.333834983408451080e-03 1.974330395460128784e-01 -1.049378979951143265e-02 -4.748947545886039734e-02 4.199702665209770203e-02 -5.312410742044448853e-02 8.592566102743148804e-02 -1.528557986021041870e-01 2.181979417800903320e-01 -1.521370261907577515e-01 4.624958336353302002e-02 2.494454532861709595e-01 8.525018393993377686e-02 -1.179765760898590088e-01 -1.638790369033813477e-01 1.643528044223785400e-01 1.712768524885177612e-01 -8.512921631336212158e-02 -1.335961092263460159e-02 1.207033321261405945e-01 -1.454710513353347778e-01 1.842410117387771606e-01 4.117901623249053955e-02 2.152125090360641479e-01 1.473423987627029419e-01 -8.702776394784450531e-03
-7.977855205535888672e-02 -4.017229005694389343e-02 7.255990803241729736e-02 3.334562107920646667e-02 -1.028832048177719116e-01 -1.172566320747137070e-03 1.274470537900924683e-01 1.769358515739440918e-01 4.014529287815093994e-01 1.207823604345321655e-01 -7.621312141418457031e-02 -6.411503255367279053e-02 -7.393462955951690674e-02 -2.712964080274105072e-02 -1.034205481410026550e-01 2.128878980875015259e-01 -2.280716449022293091e-01 1.294930577278137207e-01 3.133733868598937988e-01 -2.444676458835601807e-01 -5.208126455545425415e-02 4.897103607654571533e-01 7.560745626688003540e-02 -1.715610474348068237e-01 -2.256250381469726562e-02 6.109975278377532959e-02 -1.287802159786224365e-01 -1.059388145804405212e-01 -1.306294202804565430e-01 2.986443340778350830e-01 -1.175602972507476807e-01 1.518710851669311523e-01
1.727671325206756592e-01 -5.933650303632020950e-03 5.857181921601295471e-02 1.862934678792953491e-01 -3.660835027694702148e-01 -1.673246324062347412e-01 4.997274652123451233e-02 -5.412180721759796143e-02 8.793240785598754883e-02 1.573996543884277344e-01 -9.916651248931884766e-02 4.532528296113014221e-02 9.546916186809539795e-02 -4.251312911510467529e-01 1.479586362838745117e-01 -4.129572585225105286e-02 1.430001407861709595e-01 4.109049439430236816e-01 4.815387725830078125e-02 -4.234520718455314636e-02 2.242485135793685913e-01 2.141451686620712280e-01 2.501904666423797607e-01 -2.077460438013076782e-01 5.003023892641067505e-02 -1.100035309791564941e-01 -2.625378035008907318e-02 -5.171533301472663879e-02 6.277879327535629272e-02 6.807623058557510376e-02 2.909951508045196533e-01 1.310626696795225143e-02
-3.912887349724769592e-02 4.323700442910194397e-02 -2.735395357012748718e-02 -2.318675518035888672e-01 -1.295000314712524414e-01 9.040844440460205078e-02 2.028868943452835083e-01 2.777698040008544922e-01 -1.126678809523582458e-01 1.498620864003896713e-02 4.923638422042131424e-03 -7.292701303958892822e-02 -1.921578645706176758e-01 -1.552854776382446289e-01 3.784036934375762939e-01 1.602231562137603760e-01 1.629590243101119995e-01 2.097297608852386475e-01 1.075677946209907532e-01 5.617191642522811890e-02 1.636735498905181885e-01 3.739601075649261475e-01 2.345316410064697266e-01 1.009662225842475891e-01 -1.234370749443769455e-02 1.796967089176177979e-01 -2.220087349414825439e-01 1.404331922531127930e-01 2.922006249427795410e-01 1.484145671129226685e-01 -1.423577517271041870e-01 -6.660318374633789062e-02
8.297867327928543091e-02 -3.293562531471252441e-01 -3.424924984574317932e-02 4.301396012306213379e-02 -1.848426312208175659e-01 4.102898389101028442e-02 3.151264190673828125e-01 4.287484660744667053e-02 1.753710806369781494e-01 3.061831593513488770e-01 2.735270559787750244e-01 1.622405946254730225e-01 -7.322418689727783203e-02 -1.656190156936645508e-01 9.100447595119476318e-02 4.311246424913406372e-02 1.309780329465866089e-01 1.214865595102310181e-01 1.444294899702072144e-01 -1.325847953557968140e-01 1.658273339271545410e-01 3.479106426239013672e-01 6.218451634049415588e-02 -1.816156506538391113e-01 7.496581226587295532e-02 -1.069368887692689896e-02 -1.813066452741622925e-01 -1.504108905792236328e-01 1.933066546916961670e-01 -3.899284452199935913e-02 1.563580147922039032e-02 3.463262021541595459e-01
7.401724159717559814e-02 -2.109048813581466675e-01 -1.756625175476074219e-01 -1.972164725884795189e-03 -3.345768153667449951e-01 2.694025337696075439e-01 9.054872393608093262e-02 3.398591578006744385e-01 4.495516791939735413e-02 2.072068005800247192e-01 -3.030646184924989939e-04 -2.352234274148941040e-01 -2.484452724456787109e-02 1.078832428902387619e-03 -1.024102419614791870e-02 2.676505967974662781e-02 3.211873769760131836e-01 1.477751433849334717e-01 -1.698003034107387066e-03 1.863237917423248291e-01 -1.778543144464492798e-01 3.064520955085754395e-01 -1.031378284096717834e-01 1.092824935913085938e-01 -2.410184592008590698e-02 2.263621389865875244e-01 -1.392111331224441528e-01 1.311259865760803223e-01 1.072501391172409058e-01 2.916471064090728760e-01 -6.678526103496551514e-02 -1.094187200069427490e-01
-1.147949248552322388e-01 -1.195098459720611572e-01 1.993001997470855713e-02 1.004624217748641968e-01 -7.089680433273315430e-02 1.115130558609962463e-01 1.621852070093154907e-01 3.800785541534423828e-02 3.125755190849304199e-01 2.547302544116973877e-01 -1.073036119341850281e-01 1.204882636666297913e-01 -6.435077637434005737e-02 -8.549483120441436768e-02 -2.826540730893611908e-02 1.166119277477264404e-01 -2.396151721477508545e-01 1.540225744247436523e-01 1.060997992753982544e-01 -3.526207804679870605e-01 1.021771281957626343e-01 4.784920811653137207e-01 -1.253612190485000610e-01 -2.043859809637069702e-01 2.507046610116958618e-02 1.938523352146148682e-01 -6.392785906791687012e-02 -8.649218827486038208e-02 -1.453893184661865234e-01 3.211673796176910400e-01 -8.103436231613159180e-02 9.011225402355194092e-02
-5.774612352252006531e-02 -9.533935785293579102e-02 1.006659045815467834e-01 -5.339907854795455933e-02 -4.471111297607421875e-01 -2.944656834006309509e-02 6.935618817806243896e-02 8.899576216936111450e-02 1.485847830772399902e-01 2.845403552055358887e-01 -9.859257191419601440e-02 1.260324865579605103e-01 -2.832847274839878082e-02 -8.607684075832366943e-02 -6.609808653593063354e-02 2.338573150336742401e-02 -2.674977481365203857e-01 6.960940361022949219e-02 2.700348794460296631e-01 -2.421547025442123413e-01 -4.256151989102363586e-02 4.220755398273468018e-01 4.121511243283748627e-03 -2.496440522372722626e-02 1.384096294641494751e-01 2.894988059997558594e-01 -1.032989770174026489e-01 -1.124894842505455017e-01 2.525376342236995697e-02 2.417855411767959595e-01 -1.568380743265151978e-01 1.441059559583663940e-01
1.906472146511077881e-01 2.702338621020317078e-03 7.257156074047088623e-03 -1.511008143424987793e-01 -2.505073249340057373e-01 -3.994345292448997498e-02 9.060683101415634155e-02 7.796185463666915894e-02 1.144822016358375549e-01 -7.925525307655334473e-02 1.900262832641601562e-01 7.759551703929901123e-02 -2.767105102539062500e-01 -4.285706877708435059e-01 -1.009786054491996765e-01 3.567473962903022766e-02 8.076792955398559570e-02 1.642208844423294067e-01 1.812066882848739624e-01 7.956185936927795410e-02 1.263609081506729126e-01 4.650569260120391846e-01 -9.302809089422225952e-02 1.563815213739871979e-02 2.585140466690063477e-01 -6.482109427452087402e-02 2.656114101409912109e-01 2.106425166130065918e-01 2.259054034948348999e-02 7.469353079795837402e-02 1.487330347299575806e-02 1.511044353246688843e-01
9.947159141302108765e-02 -4.340631514787673950e-02 -2.748362906277179718e-02 5.125024542212486267e-02 -1.292495876550674438e-01 2.889589965343475342e-01 2.598037719726562500e-01 7.206089049577713013e-02 2.405505180358886719e-01 2.555922269821166992e-01 -1.240406408905982971e-01 2.459359318017959595e-01 -2.468371018767356873e-02 -3.550791740417480469e-01 -2.426482588052749634e-01 -7.190832495689392090e-02 -1.070269048213958740e-01 2.307814210653305054e-01 1.285071223974227905e-01 -9.170203655958175659e-02 -3.213338926434516907e-02 1.719665154814720154e-02 3.390916287899017334e-01 2.276827245950698853e-01 -1.028051376342773438e-01 1.361248344182968140e-01 -1.069027483463287354e-01 2.120769023895263672e-01 -2.010984420776367188e-01 -5.370187386870384216e-02 -1.883010119199752808e-01 8.327074348926544189e-03
4.558348655700683594e-02 -6.209070608019828796e-02 -1.998787075281143188e-01 -1.138166189193725586e-01 -4.298484921455383301e-01 1.306460797786712646e-01 -1.126825809478759766e-03 3.525179922580718994e-01 1.057224646210670471e-01 -9.574761241674423218e-02 2.024957239627838135e-01 1.111828535795211792e-01 -8.421072363853454590e-02 -3.754331544041633606e-02 -1.555732544511556625e-02 1.282663047313690186e-01 3.709032535552978516e-01 2.855951488018035889e-01 -1.054031178355216980e-01 -1.910510212182998657e-01 -4.117988422513008118e-02 7.020488381385803223e-03 4.237609729170799255e-02 -1.994202733039855957e-01 2.483291327953338623e-01 1.906711049377918243e-02 1.478715389966964722e-01 3.396691083908081055e-01 -2.741068229079246521e-02 5.150909349322319031e-02 -5.772794410586357117e-02 -9.181603789329528809e-03
5.842844769358634949e-02 -1.492686718702316284e-01 1.718235462903976440e-01 -3.589326888322830200e-02 -3.956322968006134033e-01 1.549722850322723389e-01 3.462903499603271484e-01 3.324289321899414062e-01 9.018277376890182495e-02 1.061925664544105530e-01 -6.348824594169855118e-03 4.496250301599502563e-02 -1.936298608779907227e-01 1.188022047281265259e-01 1.037496626377105713e-01 2.895852029323577881e-01 -9.328161180019378662e-02 1.163237243890762329e-01 -8.413273096084594727e-02 -4.983600229024887085e-02 -2.652259310707449913e-03 1.185445711016654968e-01 9.857064485549926758e-02 -2.982623502612113953e-02 1.451902389526367188e-01 -1.574376225471496582e-01 1.393482536077499390e-01 4.099243283271789551e-01 1.410953849554061890e-01 1.685000061988830566e-01 1.626918464899063110e-01 1.650443859398365021e-02
1.586054116487503052e-01 -1.238216757774353027e-01 1.316315829753875732e-01 1.646465361118316650e-01 -2.879706025123596191e-01 4.083172418177127838e-03 2.110532969236373901e-01 1.694457679986953735e-01 7.589519768953323364e-02 1.321679353713989258e-01 -1.166971176862716675e-01 -2.905012667179107666e-01 2.462382055819034576e-02 7.157694548368453979e-02 1.566685438156127930e-01 1.078824028372764587e-01 3.053889796137809753e-02 4.938855469226837158e-01 2.890710718929767609e-03 1.170377209782600403e-01 -1.076643913984298706e-01 2.623712457716464996e-02 1.066319495439529419e-01 -2.173490123823285103e-03 -2.698110342025756836e-01 1.915038190782070160e-02 1.248647719621658325e-01 1.550513952970504761e-01 4.617559164762496948e-02 3.782974481582641602e-01 -1.514454483985900879e-01 1.803792119026184082e-01
6.219755858182907104e-02 -1.355481147766113281e-01 6.536896526813507080e-02 1.068495437502861023e-01 -3.439837694168090820e-01 -1.994394212961196899e-01 3.549610078334808350e-01 -1.106956452131271362e-01 2.556725442409515381e-01 1.979472935199737549e-01 1.093078777194023132e-01 -3.407949209213256836e-02 1.871418654918670654e-01 -1.523838341236114502e-01 2.435191124677658081e-01 7.775928080081939697e-02 9.699419140815734863e-02 2.820660769939422607e-01 -1.392698585987091064e-01 2.158694900572299957e-02 -2.797591984272003174e-01 1.775705218315124512e-01 1.958398371934890747e-01 1.066441014409065247e-01 -1.045714169740676880e-01 3.516666591167449951e-01 -3.145898506045341492e-02 2.739903330802917480e-02 6.586334109306335449e-02 -7.500814646482467651e-02 -7.364472001791000366e-02 6.616282463073730469e-02
6.807906925678253174e-02 5.881178006529808044e-02 2.556429803371429443e-01 -2.488520890474319458e-01 -2.295838445425033569e-01 -1.967207342386245728e-01 2.922369241714477539e-01 -7.014163583517074585e-02 3.324813246726989746e-01 -1.494704186916351318e-02 -2.089874297380447388e-01 3.345924243330955505e-02 -1.193233504891395569e-01 -3.115627169609069824e-02 4.802840761840343475e-03 -4.595813527703285217e-02 2.721478813327848911e-04 4.316745996475219727e-01 -1.608055233955383301e-01 3.263255581259727478e-02 2.350878268480300903e-01 2.521379590034484863e-01 -1.639720052480697632e-02 1.371696591377258301e-01 3.179209530353546143e-01 9.702473878860473633e-02 2.010614797472953796e-02 4.501106683164834976e-03 2.403672225773334503e-02 -1.080889850854873657e-01 -2.880641957744956017e-03 1.887256056070327759e-01
2.647747099399566650e-01 -3.316112756729125977e-01 -3.683365648612380028e-03 -2.977176606655120850e-01 -4.421866238117218018e-01 5.695394799113273621e-02 -4.795226082205772400e-02 -4.266367107629776001e-02 1.583965420722961426e-01 1.314303278923034668e-02 1.257048249244689941e-01 8.595811575651168823e-02 -1.115981414914131165e-01 -1.659654080867767334e-01 -1.540031731128692627e-01 3.136947154998779297e-01 4.839786794036626816e-03 2.719907760620117188e-01 -8.772469311952590942e-02 -6.637961417436599731e-02 1.680195927619934082e-01 6.630621105432510376e-02 1.367649883031845093e-01 -2.109923660755157471e-01 3.929596766829490662e-02 -1.680105775594711304e-01 2.339025288820266724e-01 1.097873747348785400e-01 1.588416546583175659e-01 -1.243910193443298340e-02 -1.017407402396202087e-01 5.989930033683776855e-02
1.978214830160140991e-01 -2.538610398769378662e-01 8.003178983926773071e-02 1.624862551689147949e-01 -3.422294855117797852e-01 1.844966411590576172e-01 1.594598740339279175e-01 -1.044264361262321472e-01 2.936725616455078125e-01 2.690391056239604950e-02 3.884867951273918152e-02 -1.282600611448287964e-01 -1.632583141326904297e-01 -1.848106458783149719e-02 -2.186470292508602142e-02 -1.439326256513595581e-01 1.010917425155639648e-01 4.707361757755279541e-01 -1.631871610879898071e-01 1.049148216843605042e-01 5.608264356851577759e-03 1.013424471020698547e-01 2.899645129218697548e-03 -2.674801461398601532e-02 -8.456017076969146729e-02 2.346521802246570587e-02 -6.360270082950592041e-03 2.951240241527557373e-01 -5.638649687170982361e-02 5.609305575489997864e-02 3.045423924922943115e-01 2.204968184232711792e-01
3.684452772140502930e-01 -2.005398720502853394e-01 -8.092097938060760498e-03 1.310887373983860016e-02 -6.337225437164306641e-02 9.882780164480209351e-02 1.888813264667987823e-02 2.055018991231918335e-01 1.531514525413513184e-01 2.848114073276519775e-01 -7.378608733415603638e-02 1.040890514850616455e-01 1.090347617864608765e-01 2.189821191132068634e-02 -5.468602478504180908e-02 7.360026240348815918e-02 6.752381473779678345e-02 2.324656397104263306e-01 -2.704319171607494354e-02 9.579813480377197266e-02 6.241456046700477600e-02 4.214584827423095703e-01 -6.193554028868675232e-03 -1.993051767349243164e-01 2.073270529508590698e-01 1.488195061683654785e-01 -1.001821160316467285e-01 -2.927840650081634521e-01 -3.612817078828811646e-02 -3.613430261611938477e-02 -3.516058325767517090e-01 2.210791110992431641e-01
1.443084329366683960e-01 -1.759815067052841187e-01 1.242527831345796585e-02 -2.751269005239009857e-02 -8.767202496528625488e-02 1.107379943132400513e-01 1.060505360364913940e-01 1.927164345979690552e-01 2.201107144355773926e-01 8.300366997718811035e-02 2.736376821994781494e-01 2.110279798507690430e-01 -2.298076152801513672e-01 -9.746059775352478027e-02 -2.023534178733825684e-01 2.295331209897994995e-01 -2.190745808184146881e-02 5.418640971183776855e-01 -1.064124479889869690e-01 -1.563425213098526001e-01 3.621733188629150391e-02 5.573010444641113281e-02 6.006792187690734863e-02 1.961862146854400635e-01 -6.621533632278442383e-02 1.166614517569541931e-01 -6.830900162458419800e-02 1.099610775709152222e-01 -7.770900428295135498e-02 -1.674657687544822693e-02 -3.150580227375030518e-01 1.776416599750518799e-01
1.891735941171646118e-01 1.453365683555603027e-01 -2.540418505668640137e-01 9.832970798015594482e-02 -4.985555708408355713e-01 8.094599843025207520e-02 1.100144386291503906e-01 6.328246742486953735e-02 6.994217634201049805e-02 2.090298682451248169e-01 -1.364455521106719971e-01 1.255886070430278778e-02 -8.017850667238235474e-02 -2.145281881093978882e-01 2.412915229797363281e-01 3.119238317012786865e-01 -1.565208472311496735e-02 6.324905157089233398e-02 2.291448600590229034e-02 -9.762174449861049652e-03 2.740684151649475098e-01 2.095453739166259766e-01 -2.500024437904357910e-02 4.115509800612926483e-03 -1.469919979572296143e-01 -6.536246836185455322e-02 1.018518675118684769e-02 -5.571562424302101135e-02 1.477996259927749634e-01 2.152616083621978760e-01 2.563467323780059814e-01 1.866117417812347412e-01
-3.141398727893829346e-02 7.877983897924423218e-02 -3.479147702455520630e-02 -2.714846841990947723e-02 -2.818296551704406738e-01 3.872143030166625977e-01 1.422919780015945435e-01 3.635674417018890381e-01 8.394642733037471771e-03 1.262097507715225220e-01 -9.569718688726425171e-02 1.136642619967460632e-01 -3.122560381889343262e-01 -1.390782594680786133e-01 5.113283544778823853e-02 1.023663729429244995e-01 2.398775964975357056e-01 8.584816008806228638e-02 -1.472868770360946655e-01 -1.213075071573257446e-01 1.431045532226562500e-01 1.921625882387161255e-01 3.767012059688568115e-02 9.401892125606536865e-02 9.163405746221542358e-02 8.524677902460098267e-02 -2.093686908483505249e-02 -3.797863423824310303e-02 2.868319153785705566e-01 -2.225302010774612427e-01 -2.370998561382293701e-01 2.579039037227630615e-01
1.423189043998718262e-01 9.091946482658386230e-02 -1.406491501256823540e-03 2.021891623735427856e-01 -3.426454961299896240e-01 1.161861568689346313e-01 1.346434503793716431e-01 -4.149341583251953125e-02 4.277976453304290771e-01 3.058902621269226074e-01 2.872440218925476074e-02 1.833630204200744629e-01 4.279674589633941650e-02 -7.608019560575485229e-02 1.274454295635223389e-01 -1.109800487756729126e-01 1.908607780933380127e-01 1.574409566819667816e-02 5.110117048025131226e-02 -8.961223065853118896e-02 1.212632730603218079e-01 1.393062472343444824e-01 3.591305613517761230e-01 1.811145842075347900e-01 -8.114043623208999634e-02 -7.919747382402420044e-02 -5.303646996617317200e-02 -1.910159550607204437e-02 5.768226459622383118e-03 2.643003761768341064e-01 -2.493262737989425659e-01 2.033334225416183472e-01
-4.801946878433227539e-02 -1.631363481283187866e-01 3.454035148024559021e-02 -6.866379082202911377e-02 -3.263920247554779053e-01 -2.052323520183563232e-02 4.131895676255226135e-02 1.722126901149749756e-01 9.999866038560867310e-02 2.589905261993408203e-01 6.425967067480087280e-02 2.412735074758529663e-01 1.207444071769714355e-01 -1.259559690952301025e-01 -2.038859389722347260e-02 6.108072027564048767e-02 8.392152190208435059e-02 1.435933411121368408e-01 4.815876483917236328e-01 7.989960163831710815e-02 4.556820988655090332e-01 1.365014165639877319e-02 2.744773328304290771e-01 -8.767373859882354736e-02 -6.350171566009521484e-02 1.546363346278667450e-02 -1.985507309436798096e-01 9.483709186315536499e-02 7.148831337690353394e-02 2.980531379580497742e-02 -8.127193897962570190e-02 1.752859950065612793e-01
2.253407984972000122e-01 -2.692841887474060059e-01 -1.802928745746612549e-01 -1.414105296134948730e-01 -3.386991322040557861e-01 1.065355688333511353e-01 1.288851052522659302e-01 1.424442380666732788e-01 2.684836685657501221e-01 1.995861083269119263e-01 1.291014067828655243e-02 1.035694405436515808e-01 -4.116302356123924255e-03 -7.335223257541656494e-02 1.527053862810134888e-01 4.573123529553413391e-02 2.042027413845062256e-01 2.206058651208877563e-01 -1.238720566034317017e-01 -4.392133094370365143e-03 -3.106763064861297607e-01 1.474270373582839966e-01 -2.825710475444793701e-01 1.015526950359344482e-01 1.710606664419174194e-01 7.277928292751312256e-02 1.497438997030258179e-01 1.600558012723922729e-01 8.789759874343872070e-02 -2.585390508174896240e-01 -1.313926130533218384e-01 1.379927992820739746e-01
9.825804084539413452e-02 1.223721727728843689e-01 -1.383771598339080811e-01 2.473651021718978882e-01 -2.774756848812103271e-01 6.727794557809829712e-02 -5.250615254044532776e-02 2.565521895885467529e-01 4.180152341723442078e-02 3.653527423739433289e-02 -1.499631106853485107e-01 2.646510601043701172e-01 4.122986644506454468e-02 1.181272491812705994e-01 1.959653645753860474e-01 -1.524210721254348755e-01 3.824476897716522217e-01 1.027999371290206909e-01 1.824420318007469177e-02 1.173814758658409119e-01 1.121988371014595032e-01 3.176435530185699463e-01 2.239271849393844604e-01 -2.582369744777679443e-01 1.210209578275680542e-01 1.709496825933456421e-01 6.921852938830852509e-03 2.912811338901519775e-01 1.161517482250928879e-02 8.831963688135147095e-02 -1.740185171365737915e-01 6.161688640713691711e-02
6.949866563081741333e-02 1.400876492261886597e-01 -1.093841623514890671e-02 9.341025352478027344e-02 -2.402229160070419312e-01 1.802637130022048950e-01 3.596431612968444824e-01 2.882655858993530273e-01 1.044095531105995178e-01 3.334350287914276123e-01 4.284125939011573792e-02 2.293090373277664185e-01 2.973473668098449707e-01 -5.473460257053375244e-02 3.213983029127120972e-02 -1.035986393690109253e-01 -2.938723564147949219e-01 2.458125948905944824e-01 -5.893712118268013000e-02 -1.567552983760833740e-01 7.173017412424087524e-02 1.956231296062469482e-01 1.690181046724319458e-01 -2.109345644712448120e-01 -1.408631820231676102e-02 -1.190646663308143616e-01 -2.474663546308875084e-03 -7.588092982769012451e-02 -2.196794450283050537e-01 -2.167136408388614655e-02 -9.516415745019912720e-02 1.231019273400306702e-01
-2.430519163608551025e-01 -1.430200785398483276e-01 2.283243685960769653e-01 -2.431759536266326904e-01 -2.916727066040039062e-01 8.093465119600296021e-02 2.460526674985885620e-01 4.006077349185943604e-01 2.840094864368438721e-01 -3.388190641999244690e-02 -9.140102565288543701e-02 -9.925906360149383545e-02 -1.465402841567993164e-01 -2.327137626707553864e-02 -5.681877583265304565e-02 -2.062938408926129341e-03 -1.484810709953308105e-01 3.286162912845611572e-01 -2.038938254117965698e-01 -5.535050854086875916e-02 -1.094136759638786316e-01 2.408143132925033569e-01 2.547166682779788971e-02 7.068055123090744019e-02 -5.678007006645202637e-02 -9.528501331806182861e-02 -5.843853205442428589e-02 2.299098074436187744e-01 1.273707449436187744e-01 1.266852319240570068e-01 1.095163598656654358e-01 -9.036706387996673584e-02
1.203912571072578430e-01 -1.041732579469680786e-01 8.918385952711105347e-02 -8.009323477745056152e-02 1.482539474964141846e-01 1.001457497477531433e-01 1.851954013109207153e-01 1.009253188967704773e-01 2.696489989757537842e-01 8.287253230810165405e-02 6.373617053031921387e-02 2.501624226570129395e-01 1.688480228185653687e-01 -9.249280393123626709e-02 -8.132977783679962158e-02 1.413830369710922241e-01 7.495239842683076859e-03 3.434654176235198975e-01 -5.114355310797691345e-02 -3.286170586943626404e-02 2.261969447135925293e-01 3.466557860374450684e-01 1.170621737837791443e-01 -3.882870450615882874e-02 -2.089437842369079590e-01 2.238454967737197876e-01 -1.306568831205368042e-01 8.542031049728393555e-02 5.152102187275886536e-02 -1.031719744205474854e-01 -8.843444287776947021e-02 4.757991135120391846e-01
1.939090490341186523e-01 7.059481739997863770e-02 1.945146918296813965e-01 1.016235798597335815e-01 -1.827931106090545654e-01 9.154780767858028412e-03 2.420661151409149170e-01 1.441475898027420044e-01 -1.312673687934875488e-01 -5.553636327385902405e-02 5.023861303925514221e-02 1.433306485414505005e-01 3.848810121417045593e-02 -9.294188767671585083e-02 1.925122737884521484e-01 1.911698132753372192e-01 8.108513802289962769e-02 1.943067312240600586e-01 -2.876152098178863525e-01 2.921916842460632324e-01 -5.820366367697715759e-02 4.483710825443267822e-01 4.072498083114624023e-01 -8.496460318565368652e-02 -3.808278217911720276e-02 -1.478098519146442413e-02 4.535689076874405146e-04 1.371486634016036987e-01 -1.821212917566299438e-01 1.576911956071853638e-01 -9.537398815155029297e-03 2.725221030414104462e-02
-1.460071057081222534e-01 -1.163444295525550842e-01 -2.515225112438201904e-01 9.547081589698791504e-02 -1.858364939689636230e-01 1.338625401258468628e-01 1.087523773312568665e-01 1.737762689590454102e-01 -2.328302245587110519e-03 -5.135986793902702630e-05 -1.551167070865631104e-01 -8.220720291137695312e-02 -8.957614004611968994e-02 -2.117456197738647461e-01 5.330673418939113617e-03 3.937019407749176025e-02 4.124295115470886230e-01 3.885273635387420654e-01 1.971010267734527588e-01 4.143367696087807417e-04 -1.231656670570373535e-01 1.710984855890274048e-01 5.551746860146522522e-02 2.743520308285951614e-03 2.134832590818405151e-01 2.194681763648986816e-01 -1.516511011868715286e-02 3.257539570331573486e-01 1.944614388048648834e-02 3.174092471599578857e-01 -3.816679120063781738e-02 -5.403390154242515564e-02
-5.650341138243675232e-02 -1.966401338577270508e-01 -1.344687938690185547e-01 7.757142186164855957e-02 5.408375710248947144e-02 2.188546955585479736e-01 4.097964167594909668e-01 4.543406143784523010e-02 1.803366839885711670e-01 1.879831552505493164e-01 9.480386972427368164e-02 8.252962678670883179e-02 -1.739794760942459106e-01 -4.186851680278778076e-01 2.967345528304576874e-02 -1.788949370384216309e-01 1.664470694959163666e-02 1.837674230337142944e-01 -3.708257526159286499e-02 -8.265532553195953369e-02 5.775121226906776428e-02 1.948749572038650513e-01 7.807017117738723755e-02 -5.267036333680152893e-02 -2.548488974571228027e-01 3.139689266681671143e-01 -3.305371478199958801e-02 1.528369933366775513e-01 -1.612453311681747437e-01 5.467078462243080139e-02 -2.282797358930110931e-02 2.849420309066772461e-01
5.303980410099029541e-02 -7.475341204553842545e-03 1.690123975276947021e-01 -1.877762079238891602e-01 -3.054120838642120361e-01 2.004244923591613770e-01 1.662828773260116577e-01 2.013855725526809692e-01 3.772778064012527466e-02 1.404428780078887939e-01 2.513348460197448730e-01 3.810515105724334717e-01 1.293651759624481201e-01 -2.798640541732311249e-02 -8.871740102767944336e-02 -1.632981747388839722e-01 2.057958096265792847e-01 1.987513899803161621e-01 -2.814267873764038086e-01 1.325792819261550903e-01 1.985206454992294312e-01 2.360839694738388062e-01 1.758022308349609375e-01 8.425226062536239624e-02 -1.857809871435165405e-01 -9.939163178205490112e-02 -9.728705137968063354e-02 1.955464184284210205e-01 -6.536512076854705811e-02 1.607230454683303833e-01 1.457450632005929947e-02 -1.260309219360351562e-01
1.731736660003662109e-01 1.510516740381717682e-03 1.157645061612129211e-01 1.399861872196197510e-01 -1.473992019891738892e-01 1.275071799755096436e-01 2.668464481830596924e-01 -1.116696670651435852e-01 2.561415135860443115e-01 1.441630423069000244e-01 -1.768716126680374146e-01 2.966777384281158447e-01 -2.567552030086517334e-01 2.148410826921463013e-01 9.066311269998550415e-02 -7.783582061529159546e-02 -2.036959826946258545e-01 3.185495734214782715e-01 -8.798646740615367889e-03 4.743920639157295227e-02 -2.515107095241546631e-01 4.105324745178222656e-01 1.647733747959136963e-01 -4.109673574566841125e-02 5.143277347087860107e-03 2.099632844328880310e-02 -1.091419234871864319e-01 2.183781713247299194e-01 9.842970222234725952e-02 5.861986428499221802e-02 -3.726290538907051086e-02 5.281484127044677734e-02
1.764315664768218994e-01 -7.115358859300613403e-02 -1.433992236852645874e-01 5.927710793912410736e-03 -2.762266695499420166e-01 1.672859489917755127e-01 1.825257092714309692e-01 8.786132931709289551e-02 1.505464464426040649e-01 -1.598563045263290405e-01 1.297331750392913818e-01 1.851408630609512329e-01 3.498670412227511406e-03 -5.564128234982490540e-02 7.107402198016643524e-03 2.788423299789428711e-01 -7.292623631656169891e-03 1.836090683937072754e-01 -2.626865804195404053e-01 1.216033324599266052e-01 -8.262950927019119263e-02 4.069533348083496094e-01 2.833484411239624023e-01 -2.569728493690490723e-01 1.397153139114379883e-01 6.163617223501205444e-02 1.029236614704132080e-01 2.475042641162872314e-01 2.117112129926681519e-01 2.121463045477867126e-02 1.735154241323471069e-01 -1.038469225168228149e-01
9.105887264013290405e-02 -4.961920529603958130e-02 1.353870630264282227e-01 1.555672194808721542e-02 1.338293310254812241e-02 1.613845229148864746e-01 -8.178997039794921875e-02 4.509667679667472839e-02 1.682767570018768311e-01 2.131032645702362061e-01 -6.126362364739179611e-03 1.405962258577346802e-01 -5.530922487378120422e-02 2.264691283926367760e-03 -4.806760326027870178e-02 5.582111701369285583e-02 -3.689856082201004028e-02 4.525150358676910400e-01 1.106155738234519958e-01 -1.229015365242958069e-01 1.792070865631103516e-01 2.568849325180053711e-01 9.267503768205642700e-02 -2.716313302516937256e-01 -2.862843573093414307e-01 2.517759799957275391e-01 -1.381227374076843262e-01 7.195658981800079346e-02 -1.212798878550529480e-01 -1.228084117174148560e-01 -4.285942763090133667e-02 4.674602746963500977e-01
1.982145160436630249e-01 -9.124270081520080566e-02 -1.614105254411697388e-01 -2.316631078720092773e-01 -4.288576245307922363e-01 -2.077282518148422241e-01 6.897715479135513306e-02 7.299737632274627686e-02 2.157617509365081787e-01 1.195507273077964783e-01 1.982839219272136688e-02 7.859657704830169678e-02 -5.667297169566154480e-03 -4.262419939041137695e-01 1.373597979545593262e-01 -1.802849322557449341e-01 -8.847840875387191772e-02 9.033082425594329834e-02 -5.485623329877853394e-02 -3.473742306232452393e-01 -3.225663304328918457e-02 -7.120978832244873047e-02 -6.604810059070587158e-02 -1.334991753101348877e-01 -6.015000864863395691e-02 1.176573410630226135e-01 -1.400254070758819580e-01 7.987345755100250244e-02 3.577889874577522278e-02 2.265343517065048218e-01 -1.326918751001358032e-01 2.310678958892822266e-01
-1.311037987470626831e-01 -1.446191519498825073e-01 7.322333753108978271e-03 -1.784857511520385742e-01 -1.447665989398956299e-01 1.688452512025833130e-01 3.144930005073547363e-01 1.415535509586334229e-01 2.850725352764129639e-01 1.056047528982162476e-01 2.523880302906036377e-01 1.638749688863754272e-01 -4.377594962716102600e-02 1.493917405605316162e-01 -1.245382726192474365e-01 4.479352757334709167e-02 1.893293857574462891e-02 4.828309714794158936e-01 -1.118620932102203369e-01 -9.487606585025787354e-02 -2.498093992471694946e-01 2.520686089992523193e-01 2.173916101455688477e-01 1.309361122548580170e-02 -1.242979150265455246e-02 -4.118710756301879883e-02 -4.882685467600822449e-02 1.737580597400665283e-01 -3.769890591502189636e-02 1.063775122165679932e-01 -1.378482431173324585e-01 -2.057038545608520508e-01
-2.280902303755283356e-02 -2.333159148693084717e-01 -1.468655765056610107e-01 -6.893272697925567627e-02 -1.362369358539581299e-01 9.005980193614959717e-02 4.188131093978881836e-01 -5.432084202766418457e-02 1.716026812791824341e-01 3.342948555946350098e-01 2.319539785385131836e-01 1.095847114920616150e-01 3.538086637854576111e-02 -7.574784010648727417e-02 9.401763230562210083e-02 1.129045635461807251e-01 1.121736839413642883e-01 2.529182732105255127e-01 8.425917476415634155e-02 -5.870687961578369141e-02 1.022785604000091553e-01 3.101715445518493652e-01 7.434596121311187744e-02 -2.371007651090621948e-01 1.534049808979034424e-01 -1.788270100951194763e-02 -2.455500811338424683e-01 -1.681667268276214600e-01 1.345905810594558716e-01 4.033861309289932251e-02 -5.182436108589172363e-02 2.962165176868438721e-01
2.171101793646812439e-02 -4.084459319710731506e-02 -2.524843811988830566e-01 -1.394013464450836182e-01 -3.372493982315063477e-01 7.209704816341400146e-02 2.016384750604629517e-01 1.905173510313034058e-01 4.593425989151000977e-02 -3.732115402817726135e-02 -8.642397820949554443e-03 1.661882251501083374e-01 -2.291268855333328247e-02 -4.587258994579315186e-01 -1.688154339790344238e-01 1.366126239299774170e-01 1.573176681995391846e-01 3.459681272506713867e-01 1.440984457731246948e-01 -1.050783246755599976e-01 1.809627283364534378e-03 2.708342075347900391e-01 -2.000942528247833252e-01 7.691055536270141602e-02 -6.097724661231040955e-02 -7.177913933992385864e-02 -7.184074074029922485e-02 -1.774642467498779297e-01 -1.979311704635620117e-01 1.625592857599258423e-01 -5.111294984817504883e-02 1.420599669218063354e-01
2.552967518568038940e-02 4.449887573719024658e-02 -1.127063482999801636e-01 -9.578622132539749146e-02 -6.896449327468872070e-01 -9.674982726573944092e-02 1.504203397780656815e-02 1.078063175082206726e-01 1.231645569205284119e-01 -7.095181196928024292e-02 4.698605835437774658e-02 4.400896653532981873e-02 -1.235256046056747437e-01 -1.531354635953903198e-01 1.100669875741004944e-01 4.165092855691909790e-02 1.849221289157867432e-01 6.369011104106903076e-02 1.631512492895126343e-01 -2.427460849285125732e-01 -7.858312129974365234e-02 1.759440600872039795e-01 -5.341377481818199158e-02 1.045579388737678528e-01 8.047533221542835236e-03 8.732400089502334595e-02 -1.627932190895080566e-01 -8.605668693780899048e-02 -2.099302709102630615e-01 1.172229945659637451e-01 -2.167439311742782593e-01 2.840126454830169678e-01
-6.950014084577560425e-02 -1.904077082872390747e-01 7.534655183553695679e-02 -2.170712649822235107e-01 -3.169604539871215820e-01 1.310073733329772949e-01 3.232085704803466797e-02 -4.202357027679681778e-03 1.804260462522506714e-01 3.973430991172790527e-01 1.359526515007019043e-01 2.403487861156463623e-01 9.153684228658676147e-02 1.825024746358394623e-02 -2.506012320518493652e-01 -1.577277928590774536e-01 9.628786146640777588e-02 1.559590250253677368e-01 -1.566558480262756348e-01 -5.061476677656173706e-02 1.321409493684768677e-01 2.247938513755798340e-01 5.579943954944610596e-02 -2.095803767442703247e-01 2.500510215759277344e-01 7.470248639583587646e-02 1.864042729139328003e-01 2.641384303569793701e-01 2.005380094051361084e-01 1.216409131884574890e-01 -1.448751837015151978e-01 -7.873474969528615475e-04
3.317700326442718506e-02 -1.576395034790039062e-01 -1.069661602377891541e-01 -1.658767908811569214e-01 -1.814879775047302246e-01 5.692688003182411194e-02 1.398687064647674561e-01 1.743753254413604736e-01 3.681623339653015137e-01 1.998892873525619507e-01 1.988347023725509644e-01 -2.999036572873592377e-02 3.278201818466186523e-02 -1.839652061462402344e-01 -2.987920492887496948e-02 -2.515447512269020081e-02 2.146442979574203491e-01 2.480006814002990723e-01 -2.082204073667526245e-01 -6.762038171291351318e-02 1.300392765551805496e-02 3.302900195121765137e-01 1.320386976003646851e-01 3.105292916297912598e-01 6.616220623254776001e-02 -2.208059132099151611e-01 2.518925964832305908e-01 1.542101651430130005e-01 1.200647726655006409e-01 1.870709210634231567e-01 8.768398314714431763e-02 -1.430920064449310303e-01
1.632018387317657471e-01 -1.113266944885253906e-01 6.891484558582305908e-02 1.226000264286994934e-01 -3.858911693096160889e-01 3.641297817230224609e-01 7.899353653192520142e-02 2.704525366425514221e-03 2.120453566312789917e-01 2.211362570524215698e-01 -1.004702299833297729e-01 -2.680149115622043610e-02 6.624504923820495605e-03 -1.418760269880294800e-01 1.802113652229309082e-02 -2.557177245616912842e-01 1.865396052598953247e-01 2.618622183799743652e-01 -2.073059529066085815e-01 -1.506117582321166992e-01 -1.431761533021926880e-01 8.997686952352523804e-02 9.825322777032852173e-02 9.450344741344451904e-02 3.809879533946514130e-03 6.833066791296005249e-02 1.486583501100540161e-01 3.395654261112213135e-01 2.365622110664844513e-02 2.835080623626708984e-01 1.168609037995338440e-01 -9.993413090705871582e-02
9.788471460342407227e-02 1.644528508186340332e-01 9.294366836547851562e-02 1.444606930017471313e-01 -2.842415869235992432e-01 2.058647572994232178e-01 4.047315418720245361e-01 9.554625302553176880e-02 7.784984260797500610e-02 -1.359195113182067871e-01 1.183492988348007202e-01 2.889491021633148193e-01 -5.620154738426208496e-02 -2.384372055530548096e-01 -2.965873181819915771e-01 1.026892289519309998e-01 2.987049054354429245e-03 2.474075257778167725e-01 6.207000836730003357e-02 -1.930953264236450195e-01 -7.887624949216842651e-02 3.295432925224304199e-01 1.273673921823501587e-01 -4.159686714410781860e-02 1.255113072693347931e-02 1.297960430383682251e-01 -1.428119838237762451e-01 -7.679180055856704712e-02 2.242000550031661987e-01 -7.038483768701553345e-02 6.829662248492240906e-03 1.533274203538894653e-01
1.750712394714355469e-01 -1.535180062055587769e-01 1.589528620243072510e-01 1.661014407873153687e-01 -2.559789419174194336e-01 -3.261437639594078064e-02 3.525215387344360352e-01 1.945906728506088257e-01 2.876506447792053223e-01 2.553361058235168457e-01 1.459045857191085815e-01 4.367776960134506226e-02 2.116242051124572754e-01 1.894764751195907593e-01 -7.374663255177438259e-04 6.013586372137069702e-02 -1.085483878850936890e-01 1.014801636338233948e-01 4.831482470035552979e-02 6.209484115242958069e-02 1.168700680136680603e-01 4.531518220901489258e-01 1.759742945432662964e-01 1.157661229372024536e-01 1.773785650730133057e-01 -5.311972927302122116e-03 -2.381395995616912842e-01 -8.049777150154113770e-02 -6.649586558341979980e-02 3.239369392395019531e-02 -3.661094978451728821e-02 1.249971762299537659e-01
-9.836731851100921631e-02 -1.018024235963821411e-01 4.978911578655242920e-02 2.536817826330661774e-02 -1.407591849565505981e-01 4.420464634895324707e-01 2.432970851659774780e-01 1.165619865059852600e-01 2.658988535404205322e-01 6.435304880142211914e-02 1.835230924189090729e-02 1.593040674924850464e-01 -1.217603981494903564e-01 1.173118874430656433e-01 -1.524575650691986084e-01 4.461725056171417236e-02 9.251289814710617065e-02 4.083387553691864014e-01 -3.790672402828931808e-03 -1.733755022287368774e-01 -9.082715958356857300e-02 2.455372661352157593e-01 2.688933312892913818e-01 -1.680456995964050293e-01 9.927622973918914795e-02 2.672360651195049286e-02 8.451838791370391846e-02 9.969273954629898071e-02 -1.451510936021804810e-02 4.564014077186584473e-02 -1.683976948261260986e-01 -3.189080953598022461e-01
5.403067544102668762e-02 -7.762143854051828384e-03 -2.648689039051532745e-02 3.178808093070983887e-02 -2.846837975084781647e-02 5.538559332489967346e-02 2.979288995265960693e-01 2.243939936161041260e-01 2.517492771148681641e-01 1.103178188204765320e-01 9.720139787532389164e-04 3.937722444534301758e-01 -1.173490881919860840e-01 -1.498554367572069168e-02 3.174506872892379761e-02 -1.293447613716125488e-01 -2.617587149143218994e-01 3.066448569297790527e-01 -6.407379359006881714e-02 -1.084462478756904602e-01 -5.709265917539596558e-02 2.578609883785247803e-01 1.512403488159179688e-01 -2.760952413082122803e-01 1.185005754232406616e-01 1.357903778553009033e-01 -3.040108382701873779e-01 -1.596385426819324493e-02 2.807284891605377197e-01 -1.776090078055858612e-02 9.385648183524608612e-03 1.958004236221313477e-01
1.190789267420768738e-01 -1.037235334515571594e-01 1.224878877401351929e-01 4.246146976947784424e-02 -1.298660933971405029e-01 8.703421056270599365e-02 3.178556263446807861e-01 -4.873004555702209473e-02 1.850525587797164917e-01 2.277223318815231323e-01 1.727709621191024780e-01 2.268930971622467041e-01 -1.276879757642745972e-01 -9.691574424505233765e-02 1.671274751424789429e-02 -4.909667745232582092e-02 9.544979780912399292e-02 7.006262987852096558e-02 1.695279926061630249e-01 -1.466312557458877563e-01 2.299990132451057434e-02 4.966583549976348877e-01 2.182224839925765991e-01 -2.462525516748428345e-01 -4.831384494900703430e-02 -2.635507471859455109e-02 -3.415431976318359375e-01 4.757587611675262451e-02 1.216741874814033508e-01 -1.810860820114612579e-02 1.681561172008514404e-01 2.225238531827926636e-01
1.060236394405364990e-01 1.135784313082695007e-01 -3.667166829109191895e-02 -3.297752514481544495e-02 -4.840822219848632812e-01 -4.893651604652404785e-02 1.039955541491508484e-01 6.951399892568588257e-02 4.608605802059173584e-01 -1.614732295274734497e-01 -4.440260678529739380e-02 -1.006858050823211670e-02 -1.205848157405853271e-01 -1.464753150939941406e-01 -6.164595857262611389e-02 -1.985003799200057983e-01 -2.328844517469406128e-01 -1.513121556490659714e-02 -2.598769590258598328e-02 4.056213796138763428e-02 -1.624754071235656738e-01 2.465927749872207642e-01 3.104839324951171875e-01 1.332397852092981339e-02 -1.272195875644683838e-01 1.673499308526515961e-02 5.768604204058647156e-02 2.438544332981109619e-01 -8.970820903778076172e-02 -3.079156577587127686e-02 1.911780089139938354e-01 1.895800083875656128e-01
-5.209349095821380615e-02 1.396923419088125229e-02 1.203430071473121643e-01 -1.093616485595703125e-01 -3.981328308582305908e-01 1.061476990580558777e-01 1.485923528671264648e-01 -4.630769416689872742e-02 2.051353901624679565e-01 1.165460795164108276e-01 -1.205511987209320068e-01 -4.765498451888561249e-03 -1.127209216356277466e-01 2.171765565872192383e-01 2.477674335241317749e-01 1.841345578432083130e-01 -3.542294353246688843e-02 3.450604081153869629e-01 -8.913792669773101807e-02 2.997588515281677246e-01 -1.317250281572341919e-01 3.334660232067108154e-01 -1.106867641210556030e-01 -1.104987263679504395e-01 -1.539214700460433960e-01 -1.498435735702514648e-01 -8.240412175655364990e-02 1.369170844554901123e-01 2.387055307626724243e-01 -6.864186376333236694e-02 -8.519537746906280518e-02 1.987352520227432251e-01
3.941003233194351196e-02 -1.392501592636108398e-01 -5.760244652628898621e-02 -1.607342362403869629e-01 -1.374749243259429932e-01 1.543696671724319458e-01 1.095577031373977661e-01 2.639120519161224365e-01 3.716907696798443794e-03 3.001706898212432861e-01 9.173598140478134155e-02 -1.150783896446228027e-02 -2.150236219167709351e-01 -1.273060142993927002e-01 1.986151337623596191e-01 2.336011501029133797e-03 3.840897977352142334e-01 1.335170716047286987e-01 -1.537363082170486450e-01 2.671455591917037964e-02 -9.870211035013198853e-02 2.540701925754547119e-01 1.379291266202926636e-01 -1.969515085220336914e-01 -2.855159640312194824e-01 2.440846711397171021e-01 -8.588381856679916382e-02 9.436792880296707153e-02 3.517054617404937744e-01 1.074465289711952209e-01 -9.519660472869873047e-02 -3.835318610072135925e-02
2.027497887611389160e-01 -2.158455848693847656e-01 -1.306932270526885986e-01 4.911647643893957138e-03 -2.064134925603866577e-01 1.902713477611541748e-01 1.828145235776901245e-01 -3.899976238608360291e-02 9.432350844144821167e-02 2.907912433147430420e-01 -7.882256805896759033e-02 1.366745978593826294e-01 -9.045551717281341553e-02 4.116151947528123856e-03 1.797367334365844727e-01 -8.917924016714096069e-02 -2.384634912014007568e-01 1.803549230098724365e-01 1.965333241969347000e-03 2.526435554027557373e-01 5.758292600512504578e-02 2.087546437978744507e-01 1.044871881604194641e-01 -1.461664140224456787e-01 1.749228090047836304e-01 1.210391372442245483e-01 -4.387491643428802490e-01 3.196192085742950439e-01 1.214876919984817505e-01 -4.236425831913948059e-02 5.743833258748054504e-02 1.499301344156265259e-01
2.654139995574951172e-01 2.777901589870452881e-01 2.584725320339202881e-01 6.712529808282852173e-02 -1.282331049442291260e-01 -1.466877162456512451e-01 4.279588535428047180e-02 3.308894038200378418e-01 4.463363289833068848e-01 -2.108814716339111328e-01 4.833617061376571655e-02 5.410780757665634155e-02 -9.639143943786621094e-02 -2.020024061203002930e-01 3.778573498129844666e-02 -1.587790697813034058e-01 5.858269333839416504e-02 2.614572048187255859e-01 -9.042581915855407715e-02 5.663215648382902145e-03 1.092744246125221252e-01 3.083848059177398682e-01 6.284261494874954224e-02 -1.303261816501617432e-01 8.036720752716064453e-02 -1.976270228624343872e-02 2.615021169185638428e-02 1.896585524082183838e-01 -1.274739950895309448e-01 5.063453223556280136e-03 -1.805970668792724609e-01 7.574238628149032593e-02
-1.087293326854705811e-01 -9.136088192462921143e-02 1.124655902385711670e-01 5.865151807665824890e-02 1.847008056938648224e-02 1.417977083474397659e-02 1.142982468008995056e-01 1.701183915138244629e-01 3.643122017383575439e-01 1.298593580722808838e-01 -5.645979568362236023e-02 1.022769734263420105e-01 -1.675685346126556396e-01 -1.101678311824798584e-01 -4.336550086736679077e-02 1.523017436265945435e-01 -1.676332652568817139e-01 1.633992791175842285e-01 2.141880840063095093e-01 -3.377995491027832031e-01 1.050889790058135986e-01 4.476584196090698242e-01 -3.399971872568130493e-02 -1.004660055041313171e-01 -9.047257900238037109e-02 1.011705249547958374e-01 -8.673676848411560059e-02 -9.553568810224533081e-02 -2.397880703210830688e-02 3.609325289726257324e-01 -2.871019542217254639e-01 8.274056017398834229e-02
2.116936892271041870e-01 5.849000066518783569e-02 6.481567025184631348e-02 3.536847233772277832e-02 -5.050556659698486328e-01 1.435312777757644653e-01 8.955269306898117065e-02 2.457260638475418091e-01 1.325521767139434814e-01 3.100647926330566406e-01 -1.364174783229827881e-01 5.311635136604309082e-02 2.569971978664398193e-01 6.477835774421691895e-02 -2.125200408045202494e-04 -1.727908402681350708e-01 -1.278524398803710938e-01 1.685130596160888672e-02 2.547518610954284668e-01 -3.058662414550781250e-01 3.651138022541999817e-02 3.053674101829528809e-01 1.482915580272674561e-01 -5.019795149564743042e-02 -1.177559047937393188e-01 4.917852953076362610e-02 -1.520914882421493530e-01 -5.384011194109916687e-02 3.471674025058746338e-02 1.443686336278915405e-01 -7.150445878505706787e-02 5.775905400514602661e-02
3.118124976754188538e-02 -3.064209520816802979e-01 -5.760012567043304443e-02 5.391012132167816162e-02 -4.694055765867233276e-02 2.195691913366317749e-01 2.954094111919403076e-01 9.744190424680709839e-02 3.164721131324768066e-01 -6.268404424190521240e-02 -3.327175080776214600e-01 1.888678818941116333e-01 -2.208131402730941772e-01 -9.794448316097259521e-02 -3.874541819095611572e-02 2.559279464185237885e-02 -3.169709444046020508e-02 2.389849536120891571e-02 -5.818444490432739258e-02 -2.302099913358688354e-01 -3.006070293486118317e-02 3.433929979801177979e-01 7.411590963602066040e-02 1.345815230160951614e-02 -1.188976541161537170e-01 1.908817887306213379e-01 7.081414759159088135e-02 -4.491585493087768555e-02 -1.630650460720062256e-01 1.400416344404220581e-01 -2.969537675380706787e-01 2.575418353080749512e-01
2.194941937923431396e-01 -1.369089935906231403e-03 -2.010779827833175659e-01 4.848118498921394348e-02 -4.698008894920349121e-01 -1.724970042705535889e-01 -3.986518085002899170e-02 3.219915926456451416e-01 4.531647264957427979e-02 9.108799695968627930e-02 1.173620298504829407e-01 6.570646911859512329e-02 -2.988638579845428467e-01 -3.863036334514617920e-01 -2.317235339432954788e-03 -1.223147287964820862e-01 1.486633066087961197e-02 3.004837334156036377e-01 5.946229398250579834e-02 -2.173671871423721313e-01 -3.888441622257232666e-02 -3.604765515774488449e-03 3.956760466098785400e-02 -4.796452075242996216e-02 3.092521615326404572e-02 -6.158723682165145874e-02 9.973522275686264038e-02 2.731583714485168457e-01 9.409389644861221313e-02 -4.545273631811141968e-02 -1.538760215044021606e-01 2.733534201979637146e-02
-2.086167037487030029e-02 4.734220728278160095e-02 1.266874969005584717e-01 -1.583810150623321533e-02 -8.787827938795089722e-02 2.292486280202865601e-01 3.754625022411346436e-01 2.104953825473785400e-01 9.506715834140777588e-02 2.866980433464050293e-01 9.571477770805358887e-02 4.487136304378509521e-01 7.919265329837799072e-02 -1.952472478151321411e-01 3.138137608766555786e-02 -1.370166689157485962e-01 -1.993339359760284424e-01 2.178878039121627808e-01 -8.267989009618759155e-02 -1.756360232830047607e-01 3.890944272279739380e-02 2.056303918361663818e-01 -5.899006500840187073e-02 -8.626142889261245728e-02 -1.259146332740783691e-01 -4.644408077001571655e-02 -1.650040447711944580e-01 6.711873412132263184e-02 -1.092974543571472168e-01 -1.094347517937421799e-02 1.186504960060119629e-01 3.377524316310882568e-01
2.199416309595108032e-01 5.453905090689659119e-02 1.166799217462539673e-01 5.010267253965139389e-03 -3.250531852245330811e-02 2.673703134059906006e-01 8.679267764091491699e-02 3.491856753826141357e-01 -3.948580846190452576e-02 1.588831543922424316e-01 3.464677929878234863e-02 2.046180218458175659e-01 2.243401855230331421e-02 -1.480227857828140259e-01 -1.098716557025909424e-01 1.915854811668395996e-01 1.471037119626998901e-01 2.420929223299026489e-01 1.886907070875167847e-01 -1.607392430305480957e-01 -1.102339699864387512e-01 3.983591794967651367e-01 6.348615139722824097e-02 -1.654349118471145630e-01 -1.607421934604644775e-01 1.255848109722137451e-01 7.106840610504150391e-02 -1.199990045279264450e-02 1.075296700000762939e-01 -1.390144377946853638e-01 -1.522984355688095093e-01 3.835684955120086670e-01
1.865942925214767456e-01 1.245690416544675827e-02 1.811438798904418945e-01 -3.544130548834800720e-02 9.041225165128707886e-02 2.818571627140045166e-01 7.001372426748275757e-02 2.359192818403244019e-01 -1.364336609840393066e-01 9.331164509057998657e-02 1.331271231174468994e-01 6.145200133323669434e-02 -1.376711577177047729e-01 -1.373491436243057251e-01 -1.091588288545608521e-01 1.382881682366132736e-02 3.424180299043655396e-02 2.161853760480880737e-01 -2.746723406016826630e-02 -1.920266151428222656e-01 -1.488273683935403824e-02 4.227338433265686035e-01 9.292884171009063721e-02 -9.364289045333862305e-02 -8.620240539312362671e-02 1.761681288480758667e-01 -4.222915321588516235e-02 1.707838028669357300e-01 -1.703299283981323242e-01 7.750898599624633789e-02 -1.945122629404067993e-01 5.098004341125488281e-01
3.997703641653060913e-02 -1.005765646696090698e-01 -2.489969730377197266e-01 -2.422898709774017334e-01 -2.150934338569641113e-01 2.681777179241180420e-01 8.521375060081481934e-02 -9.787081740796566010e-03 1.099975556135177612e-01 1.999762952327728271e-01 -1.185894459486007690e-01 2.847026288509368896e-02 -1.980643123388290405e-01 -5.272469297051429749e-02 2.211168855428695679e-01 4.454128816723823547e-02 3.003264963626861572e-01 2.786328196525573730e-01 9.559192508459091187e-02 7.478551566600799561e-02 2.517431080341339111e-01 1.889470219612121582e-01 1.847408562898635864e-01 -1.851075291633605957e-01 -2.563811279833316803e-02 1.918352246284484863e-01 1.424858868122100830e-01 1.946699470281600952e-01 -8.519730716943740845e-02 2.422330081462860107e-01 -4.305869340896606445e-02 -2.621301412582397461e-01
2.082373248413205147e-03 -2.344068139791488647e-01 1.297904700040817261e-01 2.795919030904769897e-02 -2.695660293102264404e-01 1.448085308074951172e-01 3.397546336054801941e-02 4.505309462547302246e-01 1.217528581619262695e-01 8.726137876510620117e-02 8.211542665958404541e-02 1.385264545679092407e-01 1.773245632648468018e-01 1.652058213949203491e-01 2.127896994352340698e-01 -1.251147389411926270e-01 -4.693238809704780579e-02 3.519786298274993896e-01 1.884130947291851044e-02 1.786086708307266235e-02 2.342005372047424316e-01 1.637708581984043121e-02 4.309987276792526245e-02 -1.793209463357925415e-01 -2.253247648477554321e-01 -5.465792492032051086e-02 -1.106989309191703796e-01 1.111969426274299622e-01 9.406571090221405029e-02 3.526674211025238037e-01 1.272388845682144165e-01 1.338865458965301514e-01
8.366938680410385132e-02 1.585465110838413239e-02 1.939975321292877197e-01 1.496862322092056274e-01 -2.986747920513153076e-01 6.533999741077423096e-02 4.087430834770202637e-01 2.062040865421295166e-01 2.028473615646362305e-01 -9.081752598285675049e-02 -4.714393243193626404e-02 2.900994941592216492e-02 -1.650737673044204712e-01 6.948679685592651367e-02 -2.511638216674327850e-03 -7.353723794221878052e-02 8.007422834634780884e-02 4.286712110042572021e-01 -5.238671321421861649e-03 1.538744568824768066e-02 -8.979924768209457397e-02 2.840320169925689697e-01 1.727750152349472046e-01 -3.101443350315093994e-01 3.243276849389076233e-02 1.855054683983325958e-02 2.151618748903274536e-01 -9.161598235368728638e-02 -1.057936921715736389e-01 -1.014060527086257935e-01 -1.864777505397796631e-01 1.488010883331298828e-01
1.061083152890205383e-01 -2.036462277173995972e-01 -3.123125620186328888e-02 -6.346359103918075562e-02 -3.100693821907043457e-01 2.449079155921936035e-01 -2.462030388414859772e-02 1.310638990253210068e-02 1.780737489461898804e-01 1.516757309436798096e-01 -1.855381429195404053e-01 -5.469333380460739136e-03 -5.560748744755983353e-03 -4.081050157546997070e-01 -2.851053774356842041e-01 -1.368258297443389893e-01 -1.335117369890213013e-01 1.238286793231964111e-01 1.934735178947448730e-01 -2.864564657211303711e-01 3.000599518418312073e-02 1.412899345159530640e-01 1.785532236099243164e-01 -5.527733266353607178e-02 -1.776903271675109863e-01 1.783616244792938232e-01 7.632540166378021240e-02 -1.233761608600616455e-01 1.109162867069244385e-01 8.119691163301467896e-02 -1.717568933963775635e-02 3.428346216678619385e-01
-9.373792447149753571e-03 -1.913608014583587646e-01 -7.146763056516647339e-02 -1.673379540443420410e-01 -1.403378546237945557e-01 6.180688738822937012e-02 2.289997935295104980e-01 2.102063447237014771e-01 3.067849278450012207e-01 2.548806183040142059e-02 2.141926884651184082e-01 1.019416302442550659e-01 7.555537670850753784e-02 -1.267587542533874512e-01 6.739568710327148438e-02 2.040221169590950012e-02 -5.537014454603195190e-02 3.100123628973960876e-02 -4.459599032998085022e-02 2.266227155923843384e-01 -1.607060134410858154e-01 3.955127894878387451e-01 1.002610921859741211e-01 -3.682411462068557739e-02 -2.437218874692916870e-01 -1.296103447675704956e-01 -1.533222049474716187e-01 -4.876401275396347046e-02 -2.237797826528549194e-01 -1.259391903877258301e-01 1.640508174896240234e-01 4.316186606884002686e-01
1.840069442987442017e-01 -1.067740377038717270e-02 5.168380960822105408e-02 1.868821978569030762e-01 -2.676776051521301270e-01 1.682268381118774414e-01 1.553207784891128540e-01 8.503773063421249390e-02 3.077781200408935547e-01 3.756575882434844971e-01 1.252830144949257374e-03 2.951704263687133789e-01 1.231498867273330688e-01 -7.179760932922363281e-02 -4.327286407351493835e-02 -1.395735293626785278e-01 2.662358433008193970e-02 9.821067005395889282e-02 1.979396045207977295e-01 -5.151958018541336060e-02 1.108334586024284363e-01 1.769774705171585083e-01 2.548682987689971924e-01 2.062292844057083130e-01 -6.487911939620971680e-02 4.203711077570915222e-02 -3.936209380626678467e-01 3.969104215502738953e-02 1.067962264642119408e-03 1.690825521945953369e-01 -1.228976249694824219e-01 1.516955941915512085e-01
-3.945891931653022766e-02 1.203794591128826141e-02 2.149713039398193359e-02 1.521324459463357925e-02 -2.047946006059646606e-01 7.988946512341499329e-03 1.347119063138961792e-01 2.466452419757843018e-01 1.856433451175689697e-01 -1.888519525527954102e-02 -4.402133449912071228e-02 1.748483330011367798e-01 -7.840294390916824341e-02 2.789355441927909851e-02 2.513733804225921631e-01 -8.537717163562774658e-02 4.094898998737335205e-01 3.265865147113800049e-01 -2.251283265650272369e-02 4.083634167909622192e-02 1.133027523756027222e-01 3.422700241208076477e-02 1.542293876409530640e-01 -3.124419748783111572e-01 2.919955849647521973e-01 1.983858346939086914e-01 3.411204218864440918e-01 1.844433397054672241e-01 -6.361293792724609375e-02 1.326276212930679321e-01 -1.311055719852447510e-01 7.828631997108459473e-02
1.984246820211410522e-01 -1.763360798358917236e-01 -1.029250919818878174e-01 8.172874897718429565e-02 -4.294675290584564209e-01 -7.459663599729537964e-02 2.772853970527648926e-01 1.842514425516128540e-01 3.016442954540252686e-01 -1.987538039684295654e-01 1.589400768280029297e-01 4.468911513686180115e-02 9.771035611629486084e-02 8.624793589115142822e-02 6.427523214370012283e-03 -1.476993858814239502e-01 -3.953018411993980408e-02 2.368820831179618835e-02 -9.361363202333450317e-02 -2.276498377323150635e-01 1.033360287547111511e-01 2.850641310214996338e-01 2.449729144573211670e-01 -1.142245084047317505e-01 7.058677077293395996e-02 1.692792326211929321e-01 -2.202025204896926880e-01 -2.658919058740139008e-02 -2.563329041004180908e-01 4.959966987371444702e-02 -4.335176199674606323e-02 1.850205659866333008e-01
-6.338424235582351685e-02 7.973229140043258667e-02 1.329520940780639648e-01 4.835124313831329346e-02 -1.158836185932159424e-01 2.429696470499038696e-01 4.263038635253906250e-01 1.060850024223327637e-01 -6.951208412647247314e-02 3.005292117595672607e-01 2.662761509418487549e-01 2.102335095405578613e-01 -4.193451255559921265e-02 -2.254818230867385864e-01 1.568851917982101440e-01 -1.222942303866147995e-02 -2.192968726158142090e-01 1.729762554168701172e-01 -2.999353595077991486e-02 5.947208032011985779e-03 1.506277173757553101e-01 3.670544028282165527e-01 8.088739216327667236e-02 -1.696536391973495483e-01 1.920159906148910522e-02 -2.553191184997558594e-01 1.773467101156711578e-02 -6.315687298774719238e-02 -8.098614960908889771e-02 8.518231660127639771e-02 -1.685383170843124390e-01 1.810394227504730225e-01
6.568630039691925049e-02 -2.798301167786121368e-02 -2.400086224079132080e-01 -5.642437189817428589e-02 -1.525061428546905518e-01 3.814339265227317810e-02 8.558980375528335571e-02 3.718370199203491211e-01 2.027319818735122681e-01 -1.299342662096023560e-01 -3.255755081772804260e-02 1.132565289735794067e-01 -3.664008527994155884e-02 -1.850582808256149292e-01 -1.137627288699150085e-01 2.115983366966247559e-01 6.304636597633361816e-02 2.192163318395614624e-01 -1.128921806812286377e-01 1.068996712565422058e-01 -9.949225187301635742e-02 3.732500672340393066e-01 2.036387622356414795e-01 -2.677299380302429199e-01 4.748288914561271667e-02 -1.159756630659103394e-01 1.115777567028999329e-01 3.040038049221038818e-01 1.856703162193298340e-01 2.788542956113815308e-02 3.226719200611114502e-01 -1.147076953202486038e-02
3.068104982376098633e-01 -1.418590247631072998e-01 2.852971851825714111e-02 4.418780282139778137e-02 -2.100378274917602539e-01 2.376231104135513306e-01 3.344101011753082275e-01 -2.889064326882362366e-02 3.303349316120147705e-01 1.404622942209243774e-01 6.185806542634963989e-02 -1.303064674139022827e-01 2.156623005867004395e-01 4.090520739555358887e-02 -4.777073860168457031e-03 4.681423678994178772e-02 1.405878067016601562e-01 -2.432856149971485138e-02 -4.229377210140228271e-02 -2.544408142566680908e-01 1.739714294672012329e-01 2.771857976913452148e-01 2.522418797016143799e-01 6.191283091902732849e-02 1.819048970937728882e-01 -7.419764995574951172e-02 -1.892590820789337158e-01 5.757926777005195618e-02 -1.422999203205108643e-01 -5.623633414506912231e-02 -2.696270942687988281e-01 1.854562014341354370e-01
2.899870872497558594e-01 -1.175803244113922119e-01 8.416090905666351318e-02 -2.648441493511199951e-01 -3.188670277595520020e-01 -1.291142255067825317e-01 -1.827036738395690918e-01 -6.489502731710672379e-03 1.451521962881088257e-01 2.116025835275650024e-01 1.333291083574295044e-01 2.796667860820889473e-03 -1.439118981361389160e-01 1.358113437891006470e-02 5.836591124534606934e-02 -5.525667592883110046e-02 -2.142587676644325256e-02 2.955866158008575439e-01 -6.630732119083404541e-02 -2.476695477962493896e-01 -2.939974889159202576e-02 2.544548809528350830e-01 2.745311558246612549e-01 1.416743919253349304e-02 1.369264721870422363e-01 2.158763408660888672e-01 -2.205639332532882690e-01 2.560028992593288422e-02 -1.784576773643493652e-01 3.384469747543334961e-01 -6.483067292720079422e-03 -7.915315032005310059e-02
1.089952513575553894e-01 -1.300826966762542725e-01 -1.578107327222824097e-01 5.469529330730438232e-02 -2.194467484951019287e-01 2.211465686559677124e-01 9.855017811059951782e-02 2.624007761478424072e-01 2.760144770145416260e-01 -8.468600362539291382e-02 -6.935638189315795898e-02 2.337513864040374756e-01 -1.145925298333168030e-01 -3.069779369980096817e-03 8.503931015729904175e-02 1.885876208543777466e-01 -7.880286127328872681e-02 1.115685403347015381e-01 -3.286772370338439941e-01 5.223489180207252502e-02 -1.090385764837265015e-01 2.780019342899322510e-01 3.142305314540863037e-01 -2.656918764114379883e-01 1.198813319206237793e-01 1.200755760073661804e-01 2.455281317234039307e-01 1.773475855588912964e-01 8.156348019838333130e-02 3.719841316342353821e-02 2.165043652057647705e-01 -7.464464008808135986e-02
6.836337596178054810e-02 -5.108727607876062393e-03 -9.435890614986419678e-02 -2.055092900991439819e-01 -3.828118443489074707e-01 2.636753916740417480e-01 5.978204309940338135e-02 1.629808843135833740e-01 1.689898520708084106e-01 1.625051349401473999e-01 -7.719928771257400513e-02 4.826260358095169067e-02 -2.329658567905426025e-01 -6.239853426814079285e-02 1.861368119716644287e-01 1.230393946170806885e-01 2.395478934049606323e-01 1.536610275506973267e-01 -1.043336465954780579e-01 -5.301468446850776672e-02 -1.124897375702857971e-01 1.807507574558258057e-01 2.454291284084320068e-01 8.491968363523483276e-02 1.546411309391260147e-02 7.918953150510787964e-02 1.235134080052375793e-01 -1.771168112754821777e-01 2.509002685546875000e-01 -2.329724282026290894e-01 -2.868613302707672119e-01 2.581368386745452881e-01
-7.586432993412017822e-02 2.844969742000102997e-02 -2.845482826232910156e-01 -2.197847068309783936e-01 -2.211475819349288940e-01 5.488756299018859863e-02 -8.493522554636001587e-02 3.100953698158264160e-01 4.003843963146209717e-01 1.468215286731719971e-01 1.815117746591567993e-01 -8.076941967010498047e-02 2.392656356096267700e-01 1.659266352653503418e-01 1.814222335815429688e-01 -1.550086867064237595e-02 1.495739966630935669e-01 2.392024546861648560e-01 -3.355157794430851936e-03 1.519951373338699341e-01 3.611920028924942017e-02 3.673183023929595947e-01 -6.344781070947647095e-02 4.978345334529876709e-02 1.187029331922531128e-01 -4.536077380180358887e-02 -1.266340166330337524e-01 7.691753655672073364e-02 -1.845347136259078979e-01 1.699087917804718018e-01 -1.126850619912147522e-01 1.022053137421607971e-01
2.708382308483123779e-01 -1.668854951858520508e-01 4.477777704596519470e-02 -6.788003444671630859e-02 3.212751820683479309e-02 6.604361534118652344e-02 9.717741608619689941e-02 4.378556013107299805e-01 1.588414758443832397e-01 2.077879160642623901e-01 7.573290169239044189e-02 1.296649426221847534e-01 -5.436260253190994263e-02 -2.077046483755111694e-01 -1.217835862189531326e-02 2.748643755912780762e-01 -6.144525855779647827e-02 3.991580307483673096e-01 -3.443602100014686584e-02 3.344593197107315063e-02 8.766802400350570679e-02 7.112342119216918945e-02 1.868459880352020264e-01 1.363832205533981323e-01 -1.929808109998703003e-01 2.286890000104904175e-01 -8.365926332771778107e-03 1.497211456298828125e-01 -2.450964599847793579e-01 -1.142420545220375061e-01 -1.943228244781494141e-01 1.352898329496383667e-01
1.082086041569709778e-01 -8.515448868274688721e-02 -9.461347013711929321e-03 5.889085680246353149e-02 -4.324156641960144043e-01 1.118311583995819092e-01 2.761633694171905518e-01 -9.761868976056575775e-03 1.473294049501419067e-01 -1.021232362836599350e-02 -2.034438252449035645e-01 -3.424888849258422852e-02 1.537228524684906006e-01 1.388397067785263062e-01 2.042234688997268677e-02 3.574572503566741943e-01 5.140075087547302246e-02 1.608338505029678345e-01 -7.830338925123214722e-02 -1.966445446014404297e-01 -1.712641119956970215e-01 1.887064576148986816e-01 -6.911499053239822388e-02 -6.799665093421936035e-02 1.193181201815605164e-01 2.178616672754287720e-01 2.300412356853485107e-01 2.012466043233871460e-01 1.266269236803054810e-01 1.155562847852706909e-01 -1.012837886810302734e-02 3.659185767173767090e-01
9.415981918573379517e-02 -1.028902903199195862e-01 -2.640190720558166504e-01 -2.382335364818572998e-01 -1.844917237758636475e-01 2.913655638694763184e-01 1.908065974712371826e-01 2.389488816261291504e-01 4.234661906957626343e-02 -1.025958079844713211e-02 7.590713351964950562e-02 -6.863658875226974487e-02 -1.547819077968597412e-01 -1.131632179021835327e-01 6.806133687496185303e-02 9.872531145811080933e-02 3.876452445983886719e-01 2.394670248031616211e-01 -1.041934117674827576e-01 6.135806441307067871e-02 7.468209415674209595e-02 2.418761849403381348e-01 1.627586930990219116e-01 5.205800756812095642e-03 -1.600869446992874146e-01 2.669973969459533691e-01 -1.686900854110717773e-01 -9.828079491853713989e-03 3.505148291587829590e-01 1.155008599162101746e-01 5.261818319559097290e-02 2.942759543657302856e-02
-1.014287546277046204e-01 -2.962228842079639435e-02 3.625226914882659912e-01 1.615150421857833862e-01 1.226750239729881287e-01 2.829078435897827148e-01 1.340008974075317383e-01 1.684337407350540161e-01 1.086246892809867859e-01 9.369025379419326782e-02 2.095341086387634277e-01 5.907298624515533447e-02 7.173898071050643921e-02 1.520007965154945850e-03 2.395286262035369873e-01 3.386743366718292236e-02 -1.952943205833435059e-02 2.765102982521057129e-01 9.010404348373413086e-02 -8.594845980405807495e-02 1.614041626453399658e-01 3.412511348724365234e-01 1.206373199820518494e-01 -1.656975895166397095e-01 -1.547598987817764282e-01 3.971150517463684082e-02 -4.977708682417869568e-02 1.707461029291152954e-01 1.050940752029418945e-01 1.114807873964309692e-01 -1.383645385503768921e-01 4.261886477470397949e-01
-1.720429509878158569e-01 -2.044533044099807739e-01 2.098930627107620239e-01 -2.218754142522811890e-01 -2.338992506265640259e-01 1.314390450716018677e-01 3.561756908893585205e-01 2.234875857830047607e-01 2.570453882217407227e-01 -4.250456765294075012e-02 2.513506636023521423e-02 4.713929817080497742e-02 -6.151391938328742981e-02 1.019154116511344910e-01 4.868749156594276428e-02 1.044670790433883667e-01 -8.238780498504638672e-02 3.626131117343902588e-01 -1.855260431766510010e-01 -7.116228342056274414e-02 -1.353569775819778442e-01 3.535950481891632080e-01 2.134209871292114258e-02 -7.299605011940002441e-02 7.087256014347076416e-02 -3.690046072006225586e-02 1.321631371974945068e-01 3.147265613079071045e-01 9.528440237045288086e-02 -4.151035100221633911e-02 1.900469325482845306e-02 -1.654485911130905151e-01
-1.861456036567687988e-01 -1.289084255695343018e-01 7.670520991086959839e-02 -4.538641497492790222e-02 -5.477276444435119629e-02 1.329991966485977173e-01 2.241502553224563599e-01 1.456644237041473389e-01 3.806096613407135010e-01 1.192265376448631287e-02 1.636561900377273560e-01 1.458752900362014771e-01 2.155157476663589478e-01 3.884628415107727051e-02 5.995763093233108521e-02 -8.261844515800476074e-03 2.109681628644466400e-02 2.570870220661163330e-01 -2.458761818706989288e-02 6.031324621289968491e-03 1.061862856149673462e-01 2.837104201316833496e-01 2.781106829643249512e-01 -2.310878634452819824e-01 -2.586050927639007568e-01 -1.295355409383773804e-01 3.010776452720165253e-02 -4.157234728336334229e-02 -2.562293410301208496e-01 -2.551283836364746094e-01 1.233205795288085938e-01 2.863803803920745850e-01
-1.406953334808349609e-01 1.353316754102706909e-01 -1.820878684520721436e-01 -1.955069750547409058e-01 -1.994450241327285767e-01 1.534960865974426270e-01 -5.665487423539161682e-02 1.654579490423202515e-01 4.442054331302642822e-01 3.217744231224060059e-01 1.109733954071998596e-01 8.837878704071044922e-03 2.605811692774295807e-02 5.834473669528961182e-02 3.363636881113052368e-02 3.857661038637161255e-02 2.387263923883438110e-01 1.660426855087280273e-01 -1.079415380954742432e-01 -2.991837263107299805e-01 1.569864898920059204e-01 3.376335799694061279e-01 -1.644416712224483490e-02 -3.161102160811424255e-02 1.136004850268363953e-01 3.957021515816450119e-03 2.559360861778259277e-01 9.066701680421829224e-02 7.437193393707275391e-02 1.625483632087707520e-01 1.786242574453353882e-01 2.224182523787021637e-02
-2.266823127865791321e-02 -5.143357440829277039e-02 3.511440157890319824e-01 -9.568872302770614624e-02 1.762594096362590790e-02 2.132008820772171021e-01 2.313608080148696899e-01 3.320356607437133789e-01 2.434837222099304199e-01 4.725231230258941650e-02 -4.228569939732551575e-02 2.748359441757202148e-01 1.361137479543685913e-01 -2.064920812845230103e-01 3.291876986622810364e-02 2.156592458486557007e-01 4.446091875433921814e-02 1.368332654237747192e-02 -1.090339273214340210e-01 -2.317067533731460571e-01 1.314126998186111450e-01 2.594087719917297363e-01 -8.199897408485412598e-02 -1.424970179796218872e-01 9.922886639833450317e-02 1.386115886270999908e-02 -2.178285717964172363e-01 2.863295078277587891e-01 1.092048268765211105e-02 -2.175410538911819458e-01 -6.078984215855598450e-02 1.931319385766983032e-01
1.745137721300125122e-01 -1.723655909299850464e-01 4.582969099283218384e-02 3.691110014915466309e-02 -5.758277699351310730e-02 4.108653962612152100e-02 2.636930346488952637e-01 5.578112602233886719e-02 3.829490840435028076e-01 3.105908632278442383e-01 2.636159658432006836e-01 1.553071886301040649e-01 -1.418950501829385757e-02 -7.668840140104293823e-02 1.930253058671951294e-01 -4.625853896141052246e-02 4.552162438631057739e-02 7.434277236461639404e-02 1.634173542261123657e-01 -7.444420829415321350e-03 1.979524036869406700e-03 4.942554831504821777e-01 1.872361302375793457e-01 -2.289974316954612732e-02 1.760987192392349243e-01 9.811938554048538208e-02 -1.956577897071838379e-01 -7.052622735500335693e-02 9.912393242120742798e-02 -2.166460081934928894e-02 1.456941515207290649e-01 2.164759039878845215e-01
6.505689769983291626e-02 -3.430247306823730469e-02 9.033465385437011719e-02 -1.857545971870422363e-01 -2.342783212661743164e-01 1.019349843263626099e-01 3.952699527144432068e-02 2.924081385135650635e-01 -2.434802353382110596e-01 1.710420548915863037e-01 2.306672185659408569e-01 1.779668182134628296e-01 2.114500477910041809e-02 1.959680318832397461e-01 -1.741137206554412842e-01 2.028540372848510742e-01 -2.004076354205608368e-02 2.508870661258697510e-01 -1.562295854091644287e-01 -3.169220983982086182e-01 -5.582588538527488708e-02 1.562601327896118164e-01 2.620236277580261230e-01 6.875417381525039673e-02 -8.966545574367046356e-03 -4.408600181341171265e-02 4.161529988050460815e-02 3.647019267082214355e-01 -1.310613006353378296e-01 2.405199408531188965e-01 -3.230542317032814026e-02 1.179241910576820374e-01
1.349736601114273071e-01 -2.012992501258850098e-01 -1.892345845699310303e-01 4.621580615639686584e-02 -1.312619000673294067e-01 1.979066580533981323e-01 -3.454171121120452881e-02 2.635851800441741943e-01 1.802838407456874847e-02 1.625786870718002319e-01 1.438193619251251221e-01 1.019505858421325684e-01 -2.008068114519119263e-01 -1.101920306682586670e-01 2.228997498750686646e-01 -9.198492020368576050e-02 -3.321998193860054016e-02 2.056473940610885620e-01 -3.238199949264526367e-01 -1.703333854675292969e-01 -6.131070200353860855e-03 2.200718969106674194e-01 3.889216184616088867e-01 -2.425833940505981445e-01 5.871725082397460938e-02 3.372442349791526794e-02 7.929301261901855469e-02 3.236843645572662354e-01 1.006472110748291016e-01 -2.826070040464401245e-02 1.888789832592010498e-01 9.854393452405929565e-02
1.576237082481384277e-01 1.008583754301071167e-01 1.203873530030250549e-01 8.699410500412341207e-06 -3.386988043785095215e-01 1.225874125957489014e-01 2.648269832134246826e-01 1.608810573816299438e-01 2.310745865106582642e-01 -1.527661830186843872e-01 1.237407699227333069e-02 -2.224189601838588715e-02 7.674574851989746094e-02 -1.230915412306785583e-01 -1.777993142604827881e-01 -7.649374753236770630e-02 6.217696145176887512e-02 3.288720250129699707e-01 -4.828821495175361633e-02 -5.433407053351402283e-02 -7.596271485090255737e-02 3.458543419837951660e-01 -1.310887839645147324e-02 -4.416651129722595215e-01 3.266265615820884705e-02 -1.093049198389053345e-01 2.535453438758850098e-01 -1.418331861495971680e-01 -9.778034687042236328e-02 -8.921397477388381958e-02 -3.956077247858047485e-02 1.854962259531021118e-01
-3.745584189891815186e-02 1.560283750295639038e-01 -1.077845543622970581e-01 -2.214740030467510223e-02 -2.298103272914886475e-01 8.762701600790023804e-02 -1.894145905971527100e-01 1.500670164823532104e-01 3.330655097961425781e-01 4.311380684375762939e-01 1.642740815877914429e-01 5.311447381973266602e-02 8.135863393545150757e-02 1.095744296908378601e-01 -3.021291457116603851e-02 1.675408566370606422e-03 2.318740189075469971e-01 1.786968261003494263e-01 -6.430917978286743164e-02 -1.147907823324203491e-01 -4.074837546795606613e-03 4.267787039279937744e-01 1.328796446323394775e-01 7.598536461591720581e-02 -3.328750282526016235e-02 1.428838819265365601e-01 2.515810132026672363e-01 2.007575482130050659e-01 -1.594980210065841675e-01 9.990897774696350098e-02 1.038988456130027771e-01 -1.309914141893386841e-01
1.626022309064865112e-01 -2.630837843753397465e-04 -4.534700885415077209e-02 -2.892521917819976807e-01 -1.318487152457237244e-02 7.629743218421936035e-02 8.155050873756408691e-02 1.010163873434066772e-01 3.061490654945373535e-01 9.585792571306228638e-02 -1.782366335391998291e-01 -2.358921915292739868e-01 4.663009196519851685e-02 1.542625725269317627e-01 3.628891110420227051e-01 1.980583965778350830e-01 5.732964724302291870e-02 2.084352523088455200e-01 -1.724586039781570435e-01 -2.284804582595825195e-01 2.491033673286437988e-01 2.878994941711425781e-01 2.699066996574401855e-01 -2.536357939243316650e-01 4.224666859954595566e-03 1.014397740364074707e-01 -1.714513301849365234e-01 9.175864607095718384e-02 -2.756346762180328369e-02 1.083914637565612793e-01 2.630835771560668945e-02 7.517110556364059448e-02
2.205519378185272217e-02 5.134652927517890930e-02 -5.056842043995857239e-02 -2.614585459232330322e-01 -1.147080734372138977e-01 2.253510616719722748e-02 1.173190325498580933e-01 2.709768116474151611e-01 3.412605822086334229e-01 -9.100617468357086182e-02 8.298431336879730225e-02 1.904280669987201691e-02 1.404549479484558105e-01 -2.306879758834838867e-01 1.293938159942626953e-01 1.404073536396026611e-01 1.233455240726470947e-01 3.164396286010742188e-01 -6.765053421258926392e-02 -6.273976713418960571e-02 1.774699240922927856e-02 1.187734752893447876e-01 4.359385371208190918e-01 -4.052129760384559631e-02 2.904496192932128906e-01 1.184815019369125366e-01 -2.887527942657470703e-01 -9.449099004268646240e-02 -9.022656828165054321e-02 -2.341134995222091675e-01 7.187611423432826996e-03 5.939023103564977646e-03
4.102589786052703857e-01 -1.742823272943496704e-01 -2.748961150646209717e-01 7.091517001390457153e-02 -5.191078186035156250e-01 -6.249793805181980133e-03 3.256131112575531006e-01 1.656264662742614746e-01 -3.592523187398910522e-02 1.408988088369369507e-01 -2.333090752363204956e-01 -3.494139760732650757e-02 4.944577440619468689e-02 -2.711104974150657654e-02 2.507664263248443604e-01 1.149959787726402283e-01 8.184519410133361816e-02 6.410191208124160767e-02 -1.549019962549209595e-01 -1.254798620939254761e-01 1.824951171875000000e-02 1.983912140130996704e-01 -5.399103835225105286e-02 -1.387316640466451645e-02 1.156930923461914062e-01 9.896860271692276001e-02 -2.533313632011413574e-02 5.857591703534126282e-02 -7.451918721199035645e-02 -1.411080658435821533e-01 -8.946490287780761719e-02 8.715137094259262085e-02
3.209320828318595886e-02 -1.168463081121444702e-01 -6.573804467916488647e-02 8.498772978782653809e-02 -4.306385666131973267e-02 1.375746876001358032e-01 3.679238557815551758e-01 3.177085146307945251e-02 2.591440677642822266e-01 1.483049690723419189e-01 1.405017524957656860e-01 2.517039179801940918e-01 -1.202200949192047119e-01 -1.000184342265129089e-01 1.912154108285903931e-01 2.250127308070659637e-02 4.365098476409912109e-02 5.190629977732896805e-03 4.906913638114929199e-02 -1.781242638826370239e-01 -1.331400591880083084e-02 4.965449571609497070e-01 1.758989542722702026e-01 -2.132308185100555420e-01 4.791632760316133499e-03 1.458653807640075684e-01 -2.692315876483917236e-01 -5.645037814974784851e-02 1.180279999971389771e-01 1.443461421877145767e-02 4.195998236536979675e-02 3.328066766262054443e-01
-2.376688271760940552e-01 -1.373284608125686646e-01 -8.784278482198715210e-02 1.499336361885070801e-01 -1.425033658742904663e-01 2.759222090244293213e-01 3.798823431134223938e-02 1.593007743358612061e-01 -1.613156124949455261e-02 2.227408289909362793e-01 -2.577093057334423065e-02 -2.453808188438415527e-01 8.318427950143814087e-02 -2.644468545913696289e-01 7.296683639287948608e-02 1.865370422601699829e-01 1.944674253463745117e-01 3.111373186111450195e-01 -7.685573399066925049e-02 -2.222113311290740967e-01 1.535602565854787827e-02 3.563240766525268555e-01 1.516910037025809288e-03 2.853442169725894928e-02 1.968443542718887329e-01 3.695463016629219055e-02 -3.563320264220237732e-02 3.132235705852508545e-01 -2.374280430376529694e-02 2.285075634717941284e-01 1.804755777120590210e-01 2.655554562807083130e-02
1.088011637330055237e-01 -2.209395021200180054e-01 8.108919858932495117e-02 1.620393246412277222e-01 -1.499741077423095703e-01 1.752195954322814941e-01 1.168256178498268127e-01 2.591785192489624023e-01 8.960504084825515747e-03 2.000775635242462158e-01 2.066517323255538940e-01 2.596469819545745850e-01 -1.217774301767349243e-01 -9.496568888425827026e-02 1.267591863870620728e-01 9.886783361434936523e-02 -2.067348062992095947e-01 2.244911193847656250e-01 -6.876469124108552933e-03 -8.561266958713531494e-02 1.111590638756752014e-01 2.065489888191223145e-01 -8.447939902544021606e-02 -1.471854448318481445e-01 4.621244501322507858e-03 9.037981182336807251e-02 -1.899619996547698975e-01 -1.207522228360176086e-01 -5.093771219253540039e-02 8.986675739288330078e-02 -2.412029653787612915e-01 5.104298591613769531e-01
2.736327052116394043e-01 7.595324516296386719e-02 6.846337579190731049e-03 7.448487728834152222e-02 -3.717554509639739990e-01 4.874785989522933960e-02 4.774821177124977112e-02 1.405989825725555420e-01 3.963272869586944580e-01 2.141306847333908081e-01 -1.602425277233123779e-01 1.859312057495117188e-01 -2.851623296737670898e-01 -2.259220778942108154e-01 -1.712211035192012787e-02 -1.587991416454315186e-01 -8.540704101324081421e-02 7.028910517692565918e-02 -1.553345918655395508e-01 -1.879664063453674316e-01 -1.581924855709075928e-01 5.850395932793617249e-02 1.342057436704635620e-01 1.989267468452453613e-01 -1.955408900976181030e-01 1.271037943661212921e-02 -2.728996798396110535e-02 3.077138960361480713e-01 3.195872157812118530e-02 -5.884609371423721313e-02 -1.801250278949737549e-01 -4.006966948509216309e-02
5.481752380728721619e-02 -3.870054185390472412e-01 1.935981512069702148e-01 -2.753129005432128906e-01 -2.705634832382202148e-01 9.048169851303100586e-02 1.346219182014465332e-01 1.052114292979240417e-01 1.621725223958492279e-02 3.860000967979431152e-01 -2.123412191867828369e-01 1.734088659286499023e-01 2.444635331630706787e-01 8.686550892889499664e-03 1.636665314435958862e-01 1.507812440395355225e-01 -9.637138247489929199e-02 2.387094199657440186e-01 -1.409199386835098267e-01 -1.202635765075683594e-01 -7.747949659824371338e-02 1.026007011532783508e-01 1.778985708951950073e-01 2.097630687057971954e-02 2.228609174489974976e-01 6.327225267887115479e-02 9.179136157035827637e-02 1.224066764116287231e-01 1.429494917392730713e-01 1.542513668537139893e-01 9.324495494365692139e-02 1.018375158309936523e-01
2.740892171859741211e-01 -7.868886739015579224e-02 -3.725798055529594421e-02 -1.253094226121902466e-01 -5.602800846099853516e-02 2.707975506782531738e-01 9.425278753042221069e-02 2.632034718990325928e-01 3.528127670288085938e-01 -2.303078770637512207e-01 -1.082081496715545654e-01 3.600345551967620850e-02 2.286795526742935181e-01 2.593500725924968719e-02 1.384181678295135498e-01 8.184133470058441162e-02 -1.001093611121177673e-01 3.642286360263824463e-01 -9.627085179090499878e-02 6.437677890062332153e-02 -1.795444935560226440e-01 1.451652646064758301e-01 2.360782772302627563e-01 -2.145580202341079712e-01 -1.407737378031015396e-02 -1.083991155028343201e-01 5.682554095983505249e-02 3.144530951976776123e-02 2.040400952100753784e-01 2.168954312801361084e-01 2.022536098957061768e-01 1.438434720039367676e-01
-1.043788809329271317e-02 -1.481058597564697266e-01 -9.067839011549949646e-03 2.636600732803344727e-01 -2.911031246185302734e-01 -1.537867486476898193e-01 1.030186936259269714e-01 1.745307594537734985e-01 2.446324676275253296e-01 3.362441360950469971e-01 4.611016064882278442e-02 -1.129998117685317993e-01 -7.148396223783493042e-02 8.767614513635635376e-02 5.084632337093353271e-02 9.036168456077575684e-02 9.759628027677536011e-02 6.321129202842712402e-01 4.197454079985618591e-03 -1.551106721162796021e-01 -8.871919661760330200e-02 3.181727230548858643e-02 1.438665986061096191e-01 -6.928927451372146606e-02 -9.423392824828624725e-03 8.018189668655395508e-02 1.921687871217727661e-01 7.594756036996841431e-02 -1.010256186127662659e-01 2.234060131013393402e-02 1.334868222475051880e-01 -4.747760295867919922e-02
6.319938600063323975e-02 -2.959966957569122314e-01 1.276217550039291382e-01 -1.599628850817680359e-02 -2.160466462373733521e-01 3.179439306259155273e-01 8.776132762432098389e-02 2.833682894706726074e-01 -5.266705900430679321e-02 -4.091118648648262024e-02 -5.361573025584220886e-02 -1.057095974683761597e-01 -1.863845437765121460e-02 -2.142742043361067772e-03 3.480582684278488159e-02 4.253702983260154724e-02 2.926370203495025635e-01 2.499703615903854370e-01 -2.753719389438629150e-01 9.697400033473968506e-02 -1.147624179720878601e-01 4.474968612194061279e-01 -1.267983019351959229e-01 -9.438895434141159058e-02 1.886668503284454346e-01 3.374600410461425781e-01 1.404729671776294708e-02 4.483893141150474548e-02 6.575470417737960815e-02 1.465672045014798641e-03 7.516215741634368896e-02 2.813201770186424255e-02
1.111241355538368225e-01 -1.046730279922485352e-01 -1.448251157999038696e-01 3.211008384823799133e-02 -3.126634061336517334e-01 2.088487297296524048e-01 5.042888224124908447e-02 7.893045991659164429e-02 2.473232597112655640e-01 1.518657058477401733e-01 -6.529137492179870605e-02 -1.351351588964462280e-01 5.737842526286840439e-03 -2.936710417270660400e-01 4.756782948970794678e-02 1.762367486953735352e-01 1.098715811967849731e-01 2.363593578338623047e-01 -1.512631475925445557e-01 -3.623429918661713600e-03 -1.424327939748764038e-01 9.058818966150283813e-02 1.672557741403579712e-01 -7.520677521824836731e-03 -1.625958643853664398e-02 -5.715842917561531067e-02 2.844123244285583496e-01 5.394851565361022949e-01 2.942745806649327278e-03 2.342323362827301025e-01 1.750311930663883686e-03 -2.208689600229263306e-02
3.427414596080780029e-02 8.098112046718597412e-02 1.721453815698623657e-01 -5.488179996609687805e-02 -6.524845361709594727e-01 2.342241071164608002e-02 -5.025170743465423584e-03 1.159191578626632690e-01 1.491948664188385010e-01 4.605802148580551147e-02 -5.851935222744941711e-02 1.933344006538391113e-01 7.512123789638280869e-03 -1.986149102449417114e-01 -9.467589855194091797e-02 1.394463926553726196e-01 -8.183200657367706299e-02 6.605284661054611206e-02 2.076979279518127441e-01 -1.887055337429046631e-01 -1.089116409420967102e-01 1.796079427003860474e-01 2.155879884958267212e-02 3.917181491851806641e-02 3.710906580090522766e-02 1.648540645837783813e-01 -2.774398028850555420e-01 -1.976403146982192993e-01 4.647792130708694458e-02 7.978684455156326294e-02 -2.409215122461318970e-01 1.992300897836685181e-01
1.602993160486221313e-01 -3.523677960038185120e-02 1.660400331020355225e-01 5.741189420223236084e-02 -4.491928219795227051e-01 1.545525044202804565e-01 -7.199300825595855713e-02 1.691790521144866943e-01 1.325551569461822510e-01 2.751009166240692139e-01 -9.569780528545379639e-02 -1.873161643743515015e-01 1.436558365821838379e-01 -1.811846643686294556e-01 3.576087951660156250e-02 3.310638293623924255e-02 -6.396860629320144653e-02 2.599999308586120605e-01 -9.192508459091186523e-02 1.366980746388435364e-02 1.076509729027748108e-01 2.924423217773437500e-01 1.052907630801200867e-01 -4.480466842651367188e-01 -2.291482388973236084e-01 -3.433203697204589844e-02 -1.166309043765068054e-01 5.967596173286437988e-02 2.741793170571327209e-02 1.243532747030258179e-01 6.027463078498840332e-02 -9.707246720790863037e-02
-8.654055744409561157e-02 1.509712189435958862e-01 2.038744539022445679e-01 -1.638694256544113159e-01 1.553476452827453613e-01 1.154457107186317444e-01 1.974469125270843506e-01 1.783621162176132202e-01 1.122171729803085327e-01 3.359800875186920166e-01 2.305281013250350952e-01 1.792633235454559326e-01 1.835527271032333374e-02 -9.151837229728698730e-02 2.030472084879875183e-02 4.112017154693603516e-02 -1.570769995450973511e-01 4.869343340396881104e-01 -1.968464069068431854e-02 3.180185705423355103e-02 1.913497000932693481e-01 2.904451787471771240e-01 1.431050598621368408e-01 9.653261303901672363e-02 -1.196091845631599426e-01 1.969731003046035767e-01 1.759525239467620850e-01 1.519680768251419067e-01 -1.193133667111396790e-01 -2.119298651814460754e-02 -3.997545316815376282e-02 1.846152842044830322e-01
4.855224490165710449e-02 -9.343907982110977173e-02 -3.202501975465565920e-04 -1.133019942790269852e-02 -3.687866032123565674e-01 1.639103442430496216e-01 6.697946041822433472e-02 2.035669982433319092e-01 -5.855727940797805786e-03 1.527208834886550903e-01 -2.462331019341945648e-02 -2.464382946491241455e-01 -5.618077889084815979e-02 -1.846104413270950317e-01 2.541546709835529327e-02 1.399861127138137817e-01 -5.841351673007011414e-02 5.726164951920509338e-02 -2.652024328708648682e-01 1.720167696475982666e-01 8.100289106369018555e-02 3.984314799308776855e-01 1.540841609239578247e-01 -4.412966668605804443e-01 -7.967086881399154663e-02 9.450104087591171265e-02 5.561240389943122864e-02 2.273443341255187988e-01 -1.825116574764251709e-02 1.607600748538970947e-01 4.641078785061836243e-02 -2.213999480009078979e-01
1.318505257368087769e-01 -1.995724290609359741e-01 2.748019760474562645e-03 -1.245083585381507874e-01 -2.295386195182800293e-01 -3.263518586754798889e-02 1.631181538105010986e-01 9.549102932214736938e-02 3.382802605628967285e-01 -2.229240685701370239e-01 -1.226969584822654724e-01 2.207219749689102173e-01 1.315164566040039062e-02 -3.556238487362861633e-02 8.208092302083969116e-02 2.104054391384124756e-01 -3.451706096529960632e-02 3.140223622322082520e-01 -1.369719952344894409e-01 4.750691354274749756e-02 -9.849303215742111206e-02 4.154376387596130371e-01 2.806144654750823975e-01 -1.607291400432586670e-01 1.296104341745376587e-01 -4.068100452423095703e-02 1.231340914964675903e-01 1.411969512701034546e-01 6.027145683765411377e-02 8.344307541847229004e-02 2.842123210430145264e-01 -6.956179440021514893e-02
1.119096949696540833e-01 -1.268488019704818726e-01 -1.794823408126831055e-01 -1.224421244114637375e-02 -2.826931513845920563e-02 -2.149045616388320923e-01 2.821935415267944336e-01 8.869337290525436401e-02 2.499357461929321289e-01 2.229238897562026978e-01 2.278916984796524048e-01 1.718304902315139771e-01 5.640163272619247437e-02 -1.865602731704711914e-01 2.263886155560612679e-03 -3.085230663418769836e-02 4.838699102401733398e-02 1.868175864219665527e-01 1.414126753807067871e-01 -1.861604303121566772e-01 2.206436991691589355e-01 3.904788196086883545e-01 1.327047497034072876e-01 -1.976869702339172363e-01 1.415548920631408691e-01 4.189134389162063599e-02 -2.953858673572540283e-01 1.134320124983787537e-01 6.423192471265792847e-02 -1.727802213281393051e-03 1.364010572433471680e-01 2.785374224185943604e-01
-2.340381406247615814e-02 8.443868719041347504e-03 -2.874902784824371338e-01 -1.430602818727493286e-01 -5.487869381904602051e-01 -1.205049529671669006e-01 5.834959819912910461e-02 8.034655451774597168e-02 1.235535740852355957e-01 6.685023009777069092e-02 2.542589306831359863e-01 -2.386190742254257202e-02 -2.440129220485687256e-01 -1.573055535554885864e-01 1.045492244884371758e-03 -7.988945581018924713e-03 1.395184453576803207e-02 1.597287952899932861e-01 -1.639257520437240601e-01 8.509130775928497314e-02 -2.332703173160552979e-01 1.823555827140808105e-01 2.607712149620056152e-01 -2.778033316135406494e-01 -8.626196533441543579e-02 -3.617383167147636414e-02 1.141994819045066833e-01 1.771638840436935425e-01 -1.895960867404937744e-01 -1.239537522196769714e-01 1.717562787234783173e-02 6.294394284486770630e-02
-8.432920277118682861e-02 -1.496987342834472656e-01 -1.008287668228149414e-01 -1.376335173845291138e-01 -2.152294814586639404e-01 3.254380822181701660e-01 7.788974046707153320e-02 1.472850441932678223e-01 2.187295556068420410e-01 -1.729754507541656494e-01 -7.271539419889450073e-03 2.451907396316528320e-01 -5.583384260535240173e-02 7.725042849779129028e-02 -1.601654887199401855e-01 1.710885316133499146e-01 2.848328091204166412e-02 3.421243131160736084e-01 -3.102947771549224854e-01 -2.148071676492691040e-02 -2.005628049373626709e-01 3.042378425598144531e-01 1.402217298746109009e-01 -5.015872046351432800e-02 1.065080612897872925e-01 8.105965703725814819e-02 7.630331069231033325e-02 2.508535385131835938e-01 2.739089131355285645e-01 5.277699604630470276e-02 1.114745512604713440e-01 1.138468310236930847e-01
7.033571600914001465e-02 2.586213648319244385e-01 1.403619349002838135e-01 -1.189564168453216553e-01 -1.856579929590225220e-01 1.005400419235229492e-01 2.015582323074340820e-01 2.910110354423522949e-01 1.441219076514244080e-02 5.166105180978775024e-02 -1.592185050249099731e-01 2.703784704208374023e-01 -2.523672878742218018e-01 -1.336596012115478516e-01 2.663079462945461273e-02 -2.946875989437103271e-01 -1.573622459545731544e-03 2.456422746181488037e-01 -1.878149360418319702e-01 7.824413478374481201e-02 -2.049853093922138214e-02 4.350130259990692139e-01 1.531882584095001221e-01 -6.386118382215499878e-02 2.045417875051498413e-01 1.995077580213546753e-01 -1.235040370374917984e-02 -5.531276389956474304e-02 4.752179665956646204e-04 -1.396230161190032959e-01 1.730150580406188965e-01 2.770354971289634705e-02
-1.158629283308982849e-01 -1.214095279574394226e-01 9.178461134433746338e-02 -8.734741061925888062e-02 -1.731027066707611084e-01 8.425772935152053833e-02 1.155655086040496826e-01 4.220699667930603027e-01 9.254582971334457397e-02 2.234095931053161621e-01 -4.152378067374229431e-02 1.791313663125038147e-02 -6.711439788341522217e-02 -1.670192629098892212e-01 -3.308546170592308044e-02 8.653575181961059570e-02 2.547264099121093750e-01 3.190269470214843750e-01 -1.452606450766324997e-02 -1.080804914236068726e-01 -2.286881953477859497e-02 1.079271361231803894e-01 4.131595045328140259e-02 3.414570689201354980e-01 3.508584573864936829e-02 -1.752319931983947754e-01 1.276229321956634521e-02 3.786916732788085938e-01 1.774799972772598267e-01 3.152637481689453125e-01 9.249610453844070435e-02 4.164109379053115845e-02
1.100590750575065613e-01 -1.969020068645477295e-01 -3.072988241910934448e-02 2.154308259487152100e-01 -6.316204369068145752e-02 1.732991188764572144e-01 2.179370671510696411e-01 1.712228357791900635e-01 2.258267067372798920e-02 1.291028410196304321e-01 2.005155682563781738e-01 1.932497471570968628e-01 -1.793980598449707031e-01 -1.414076685905456543e-01 3.037689924240112305e-01 1.926655322313308716e-02 -2.036001235246658325e-01 2.171814888715744019e-01 -3.246213868260383606e-02 -4.521432891488075256e-02 4.404745995998382568e-02 3.196292221546173096e-01 2.587390504777431488e-02 -3.010033667087554932e-01 1.034947186708450317e-01 -2.700374275445938110e-02 -1.885004341602325439e-01 -4.776146635413169861e-02 -7.612367719411849976e-02 2.073944360017776489e-01 -1.339244395494461060e-01 3.850697875022888184e-01
1.196625549346208572e-02 -5.020167306065559387e-02 -4.140940681099891663e-02 2.295065671205520630e-02 -4.282894730567932129e-01 1.745958328247070312e-01 2.099197730422019958e-02 -1.631048880517482758e-02 4.756458401679992676e-01 3.247021138668060303e-01 3.634504228830337524e-02 -6.134592741727828979e-02 1.882236301898956299e-01 -2.575844526290893555e-01 1.126955375075340271e-01 5.808015540242195129e-02 3.183297812938690186e-03 -6.326436251401901245e-02 -8.195102959871292114e-02 1.651853881776332855e-02 2.005901485681533813e-01 1.495874822139739990e-01 1.291414797306060791e-01 1.656408160924911499e-01 -3.080172697082161903e-03 -6.774684041738510132e-02 8.932385593652725220e-02 4.055159166455268860e-02 -4.592009820044040680e-03 -2.443863451480865479e-02 -3.558014929294586182e-01 2.582690119743347168e-01
2.522038221359252930e-01 -5.068125948309898376e-02 -1.234420314431190491e-01 -1.001089662313461304e-01 -3.110779523849487305e-01 3.322395682334899902e-01 7.150033116340637207e-02 1.260228008031845093e-01 8.143665641546249390e-02 2.630903124809265137e-01 -2.297511845827102661e-01 -1.644540131092071533e-01 -1.515236049890518188e-01 -1.939913630485534668e-01 8.602543920278549194e-02 -2.365819923579692841e-02 1.143197789788246155e-01 2.196160405874252319e-01 2.147710472345352173e-01 -1.482728272676467896e-01 2.078094929456710815e-01 1.974937766790390015e-01 9.028600156307220459e-02 2.824102295562624931e-03 3.933421149849891663e-02 9.822340309619903564e-02 1.500237733125686646e-01 5.770142376422882080e-02 -3.530470728874206543e-01 4.323315620422363281e-02 2.914581261575222015e-02 -2.683930993080139160e-01
-8.700739592313766479e-03 -1.299944967031478882e-01 1.322293281555175781e-01 2.332534641027450562e-01 -1.874898932874202728e-02 1.943282037973403931e-01 1.330476105213165283e-01 1.529236882925033569e-01 2.844657599925994873e-01 4.806564748287200928e-02 8.401833474636077881e-02 2.896858453750610352e-01 -1.041980162262916565e-01 -5.393808241933584213e-03 2.588687241077423096e-01 -1.673469096422195435e-01 -1.618762761354446411e-01 1.813422292470932007e-01 2.201899737119674683e-01 -1.531312912702560425e-01 -2.277895361185073853e-01 4.230107069015502930e-01 1.377082914113998413e-01 -4.948195070028305054e-02 -5.494114384055137634e-02 1.308523416519165039e-01 -1.017650440335273743e-01 -6.748999468982219696e-03 2.951067686080932617e-02 1.845189183950424194e-02 -1.485244631767272949e-01 3.387416005134582520e-01
1.103186979889869690e-01 3.473822027444839478e-02 1.165843382477760315e-02 1.948975026607513428e-01 -2.968382835388183594e-01 7.373249530792236328e-02 4.079181849956512451e-01 1.911596059799194336e-01 2.399191707372665405e-01 1.755626201629638672e-01 4.663446918129920959e-03 3.000473678112030029e-01 1.065364778041839600e-01 -3.766164183616638184e-02 1.185856461524963379e-01 -7.189429551362991333e-02 -2.585013806819915771e-01 2.331388294696807861e-01 -7.975414395332336426e-02 -1.727205067873001099e-01 1.099592000246047974e-01 2.045722752809524536e-01 8.147475868463516235e-02 -2.174400687217712402e-01 -8.243777602910995483e-02 -1.096940636634826660e-01 1.149549260735511780e-01 -6.627080589532852173e-02 -3.282312452793121338e-01 -9.104239940643310547e-02 -1.315452307462692261e-01 8.116134256124496460e-02
2.838872969150543213e-01 3.309852480888366699e-01 1.743369251489639282e-01 1.490614376962184906e-02 -3.135609924793243408e-01 1.905711889266967773e-01 1.392386108636856079e-01 2.097599655389785767e-01 1.963028311729431152e-01 -1.302944310009479523e-02 -1.774562299251556396e-01 2.956084311008453369e-01 -1.919426620006561279e-01 2.079664729535579681e-02 -7.861827313899993896e-02 -8.206101506948471069e-02 1.659101806581020355e-02 1.608813852071762085e-01 -9.794171899557113647e-02 9.347872436046600342e-02 3.956214338541030884e-02 4.545747637748718262e-01 -6.863989867269992828e-03 -1.918484340421855450e-03 2.082791179418563843e-01 1.332847774028778076e-01 -1.955497413873672485e-01 4.339943826198577881e-02 -1.059211865067481995e-01 -4.780776053667068481e-02 7.294452935457229614e-02 2.471145801246166229e-02
4.344316944479942322e-02 2.686881124973297119e-01 2.180871516466140747e-01 -2.028228156268596649e-02 -1.817619502544403076e-01 7.794781029224395752e-02 6.025763228535652161e-02 1.875250935554504395e-01 1.346451491117477417e-01 2.906220266595482826e-03 -2.761413753032684326e-01 3.193074166774749756e-01 -4.322859272360801697e-02 -4.283875599503517151e-02 2.136000990867614746e-01 -1.714292168617248535e-01 -2.055101394653320312e-01 1.596778780221939087e-01 -3.917268663644790649e-02 -1.365942209959030151e-01 -1.259861863218247890e-03 2.518080472946166992e-01 2.282990664243698120e-01 -3.310052156448364258e-01 7.378302514553070068e-02 1.982234865427017212e-01 1.544320732355117798e-01 2.659905850887298584e-01 1.020283624529838562e-01 -1.225316971540451050e-01 -1.570831686258316040e-01 1.500569134950637817e-01
1.285859644412994385e-01 -2.908086590468883514e-02 -6.126292794942855835e-02 3.366599604487419128e-02 -2.955634295940399170e-01 -1.482795774936676025e-01 3.179749250411987305e-01 -1.323532760143280029e-01 3.479865789413452148e-01 2.135608345270156860e-01 2.112665027379989624e-01 -9.525130689144134521e-02 2.786452770233154297e-01 -3.169265389442443848e-01 7.913415133953094482e-02 2.012361139059066772e-01 1.658928841352462769e-01 2.246478348970413208e-01 -1.279070377349853516e-01 -6.825227290391921997e-02 -4.854910075664520264e-02 2.045010477304458618e-01 8.544927090406417847e-02 1.929655820131301880e-01 1.039101853966712952e-01 2.092915773391723633e-01 1.136373728513717651e-01 1.780426874756813049e-02 7.814530283212661743e-02 -3.766261041164398193e-02 -6.211696937680244446e-02 1.938437968492507935e-01
1.633226522244513035e-03 -1.403513550758361816e-01 7.455219328403472900e-02 1.622732877731323242e-01 -4.097850918769836426e-01 2.042809724807739258e-01 9.661787748336791992e-02 2.143065631389617920e-01 2.759529277682304382e-02 -3.002750873565673828e-02 1.057249680161476135e-01 -9.716677665710449219e-02 1.193048879504203796e-01 -8.609733730554580688e-02 3.471255004405975342e-01 -5.863804742693901062e-02 -1.710982322692871094e-01 3.161661326885223389e-01 1.911382675170898438e-01 -1.886358261108398438e-01 -8.223823457956314087e-02 -4.492767527699470520e-02 1.595662236213684082e-01 -1.709785312414169312e-01 -8.048568665981292725e-02 1.865824460983276367e-01 -1.117845252156257629e-01 2.352990657091140747e-01 1.567124426364898682e-01 2.300648689270019531e-01 8.739915490150451660e-02 2.377369403839111328e-01
4.696491360664367676e-02 -1.283130347728729248e-01 -1.911998726427555084e-02 1.375317573547363281e-01 -9.155315160751342773e-02 -2.717105485498905182e-02 2.785981893539428711e-01 5.463846921920776367e-01 3.034497499465942383e-01 2.091211527585983276e-01 -8.069571107625961304e-02 3.770612878724932671e-03 -3.762691747397184372e-03 -8.332980424165725708e-02 -4.085291177034378052e-02 -2.229220420122146606e-01 3.320151194930076599e-02 3.880435228347778320e-01 -5.497889965772628784e-02 -9.004920721054077148e-02 -1.497127413749694824e-01 2.288210205733776093e-02 -8.014623075723648071e-02 1.616847217082977295e-01 -1.484450101852416992e-01 -1.527708917856216431e-01 -1.929944455623626709e-01 -1.558264791965484619e-01 -5.391860008239746094e-02 9.007426351308822632e-02 -1.053963229060173035e-01 1.696123182773590088e-01
-9.460218250751495361e-02 2.134590446949005127e-01 7.330384850502014160e-02 7.514187600463628769e-04 -3.098686337471008301e-01 3.697369396686553955e-01 7.827842235565185547e-02 2.712357640266418457e-01 3.169624507427215576e-01 1.683360338211059570e-01 -1.784808784723281860e-01 -9.467083960771560669e-02 -5.145335942506790161e-02 -6.309716403484344482e-02 3.177120089530944824e-01 -7.423695921897888184e-02 2.030740231275558472e-01 2.415149211883544922e-01 -1.466254889965057373e-01 1.929437555372714996e-02 1.184972822666168213e-01 1.890519112348556519e-01 1.129646152257919312e-01 7.138804346323013306e-02 3.430020064115524292e-03 -3.877874463796615601e-02 -1.618706434965133667e-01 -3.748504444956779480e-02 1.748708337545394897e-01 -3.052446544170379639e-01 6.808720994740724564e-03 -5.466030165553092957e-02
-9.060833603143692017e-02 -2.510377168655395508e-01 6.955070793628692627e-02 1.413862258195877075e-01 -1.724904775619506836e-01 2.027880996465682983e-01 1.420083940029144287e-01 2.184169441461563110e-01 8.695098757743835449e-02 1.977778971195220947e-01 9.555505961179733276e-02 2.391127943992614746e-01 -6.704736500978469849e-02 -1.525040268898010254e-01 1.060144901275634766e-01 1.502072066068649292e-01 -2.036840766668319702e-01 2.187197506427764893e-01 -8.279278874397277832e-02 -9.265200048685073853e-02 2.104809284210205078e-01 1.961668431758880615e-01 -3.589288145303726196e-02 -7.628149539232254028e-02 5.886821076273918152e-02 3.912349417805671692e-02 -2.773098945617675781e-01 -9.876085817813873291e-02 -4.342816025018692017e-02 1.273399740457534790e-01 -1.826779693365097046e-01 5.028710961341857910e-01
2.612263150513172150e-02 -1.564261130988597870e-02 2.624434977769851685e-02 1.434212177991867065e-01 -2.880265116691589355e-01 1.537675596773624420e-02 -8.307007141411304474e-03 3.510341942310333252e-01 -1.000056341290473938e-01 7.994992285966873169e-02 2.711058966815471649e-02 1.983682662248611450e-01 2.234918437898159027e-02 1.512628644704818726e-01 -1.228809207677841187e-01 1.053783744573593140e-01 -2.139438241720199585e-01 6.473199725151062012e-01 -7.803607732057571411e-02 6.834119558334350586e-02 1.340403705835342407e-01 2.258711010217666626e-01 2.630841219797730446e-03 -1.201005578041076660e-01 9.254410117864608765e-02 -2.044685781002044678e-01 -7.886099815368652344e-02 7.081080973148345947e-02 8.556442707777023315e-02 1.456635445356369019e-01 -1.209066733717918396e-01 3.910201415419578552e-02
3.221808001399040222e-02 2.088494151830673218e-01 -9.154843538999557495e-02 1.555662900209426880e-01 -2.894573211669921875e-01 1.948100626468658447e-01 -6.680620461702346802e-02 2.554480433464050293e-01 -2.925625629723072052e-02 1.598832905292510986e-01 -1.878030151128768921e-01 2.065486311912536621e-01 1.194190159440040588e-01 1.124028339982032776e-01 1.414086967706680298e-01 -2.116954773664474487e-01 2.724932432174682617e-01 1.154389828443527222e-01 7.333878311328589916e-04 -8.304177969694137573e-02 1.265257745981216431e-01 3.350676894187927246e-01 8.809926360845565796e-02 -2.723979353904724121e-01 -1.949279382824897766e-02 8.697424829006195068e-02 6.528238952159881592e-02 3.921276628971099854e-01 5.976781249046325684e-02 -4.004669841378927231e-03 -2.442915588617324829e-01 -3.602381423115730286e-02
6.167931109666824341e-02 -1.754807680845260620e-02 -1.685775369405746460e-01 5.779867060482501984e-03 -2.666432261466979980e-01 -5.310710892081260681e-02 1.901170313358306885e-01 2.952174246311187744e-01 1.358572095632553101e-01 -1.375762820243835449e-01 -8.727440983057022095e-02 4.775584861636161804e-02 2.033034525811672211e-02 -2.681362628936767578e-01 5.699733272194862366e-02 4.278598725795745850e-02 2.531759440898895264e-02 3.340098559856414795e-01 2.090610414743423462e-01 -2.330385595560073853e-01 -2.940281331539154053e-01 2.294812500476837158e-01 -6.240902468562126160e-02 1.487341970205307007e-01 9.412237443029880524e-03 2.016764283180236816e-01 -5.263558030128479004e-02 -3.142179548740386963e-02 -1.565636252053081989e-03 -1.158360093832015991e-01 -2.781655490398406982e-01 3.672647774219512939e-01
-1.264117062091827393e-01 -1.516157686710357666e-01 -5.470565706491470337e-02 -1.498442888259887695e-01 -2.796106040477752686e-01 4.386993348598480225e-01 7.987816631793975830e-02 6.954417377710342407e-02 7.703201472759246826e-02 -6.552176922559738159e-02 -1.470949202775955200e-01 3.557520508766174316e-01 -8.230872452259063721e-02 1.434946507215499878e-01 3.069532290101051331e-02 -6.693182140588760376e-02 8.775983005762100220e-03 2.936941981315612793e-01 -1.265304684638977051e-01 -1.376181542873382568e-01 -1.152644380927085876e-01 1.909376978874206543e-01 6.617209315299987793e-02 -1.491089314222335815e-01 2.097965478897094727e-01 6.889542937278747559e-02 4.973050206899642944e-02 3.123317360877990723e-01 2.251942753791809082e-01 -9.663107804954051971e-03 -3.468612208962440491e-02 2.531559169292449951e-01
1.087707206606864929e-01 1.144394427537918091e-01 2.434938102960586548e-01 -2.080218344926834106e-01 -2.157145887613296509e-01 -1.435621976852416992e-01 1.604453176259994507e-01 3.205199241638183594e-01 3.059950470924377441e-01 -5.473225191235542297e-02 -1.818297654390335083e-01 1.596779674291610718e-01 -6.436460465192794800e-02 3.384149819612503052e-02 4.445829987525939941e-02 -1.330835223197937012e-01 -1.486118733882904053e-01 2.292703390121459961e-01 8.464330434799194336e-02 4.527363181114196777e-02 3.172159790992736816e-01 3.915556520223617554e-02 2.810560911893844604e-02 -4.995935410261154175e-02 1.863025724887847900e-01 2.564836144447326660e-01 -1.057457644492387772e-02 3.824398815631866455e-01 -1.012879237532615662e-01 9.829850494861602783e-02 -1.382742542773485184e-02 2.010990083217620850e-01
8.514419943094253540e-02 -4.553779028356075287e-03 8.787668496370315552e-02 -1.241184547543525696e-01 -1.969200968742370605e-01 -1.188629716634750366e-01 1.779369562864303589e-01 1.845717728137969971e-01 -3.273954614996910095e-02 2.559156119823455811e-01 -1.724713444709777832e-01 -4.654147848486900330e-02 -4.214195907115936279e-02 -6.523133814334869385e-02 3.218930959701538086e-01 1.690380424261093140e-01 2.390654757618904114e-03 1.646079719066619873e-01 2.604056149721145630e-02 -2.434020638465881348e-01 3.836452364921569824e-01 9.007596969604492188e-02 3.342595100402832031e-01 -2.889958322048187256e-01 -7.471185922622680664e-02 -7.347752153873443604e-02 -6.708236783742904663e-02 1.682081520557403564e-01 -7.168538123369216919e-02 4.006196185946464539e-02 2.410270273685455322e-01 2.609376609325408936e-01
1.993988007307052612e-01 -1.893866062164306641e-01 2.836266532540321350e-02 6.591980159282684326e-02 -4.561221301555633545e-01 1.420234143733978271e-01 1.473927199840545654e-01 1.371012162417173386e-02 -4.169424995779991150e-02 7.936207205057144165e-02 1.532261520624160767e-01 -8.335446566343307495e-02 -1.503433287143707275e-01 1.180301159620285034e-01 -7.166413217782974243e-02 -1.277748346328735352e-01 -1.514360457658767700e-01 1.362783759832382202e-01 -4.082893580198287964e-02 -2.769506275653839111e-01 1.595282256603240967e-01 3.918555974960327148e-01 2.162184864282608032e-01 -1.550735980272293091e-01 -1.494271587580442429e-02 7.923046499490737915e-02 -2.460112720727920532e-01 8.071568608283996582e-02 -3.288242518901824951e-01 9.415359050035476685e-02 -2.487449161708354950e-02 1.086975410580635071e-01
1.393908727914094925e-02 -9.596118330955505371e-02 -3.548813238739967346e-02 -4.305216073989868164e-01 -1.985473483800888062e-01 1.829822510480880737e-01 4.850622639060020447e-02 -1.360999643802642822e-01 3.148866817355155945e-02 7.600431144237518311e-02 7.779703289270401001e-02 8.715035766363143921e-02 -1.113101914525032043e-01 -3.242983222007751465e-01 2.823722176253795624e-02 2.541890442371368408e-01 1.616334728896617889e-02 1.820586919784545898e-01 -9.443754702806472778e-02 -2.305181622505187988e-01 -1.604386977851390839e-02 3.090808093547821045e-01 2.802832722663879395e-01 -1.069309562444686890e-01 1.042872741818428040e-01 1.600680500268936157e-02 4.229412227869033813e-02 1.607776433229446411e-01 -7.767933607101440430e-02 -3.330483138561248779e-01 1.723940372467041016e-01 2.003356516361236572e-01
-6.670887768268585205e-02 -2.595068216323852539e-01 -2.043512910604476929e-01 1.467975378036499023e-01 -4.621331393718719482e-01 -3.075543232262134552e-02 1.775404214859008789e-01 -4.715778678655624390e-02 4.672409966588020325e-02 9.422158449888229370e-02 -1.887966245412826538e-01 1.700940728187561035e-01 5.633307248353958130e-02 -4.310603439807891846e-02 1.923466771841049194e-01 1.144699975848197937e-01 -7.747486233711242676e-02 1.911717802286148071e-01 -8.960478007793426514e-02 1.880007088184356689e-01 2.383510172367095947e-01 1.543280929327011108e-01 4.473993182182312012e-02 -2.350862324237823486e-02 2.014791965484619141e-01 2.832806408405303955e-01 -1.848384439945220947e-01 2.972952723503112793e-01 2.294576764106750488e-01 9.966244548559188843e-02 -8.680918067693710327e-02 5.705177038908004761e-02
1.477724611759185791e-01 3.073823153972625732e-01 1.314689312130212784e-02 -9.489740431308746338e-02 -3.010589182376861572e-01 -1.966930367052555084e-02 -2.178107574582099915e-02 1.743842475116252899e-02 1.334340423345565796e-01 -8.663019537925720215e-02 -2.052902579307556152e-01 2.695015668869018555e-01 6.550903618335723877e-02 -4.313895944505929947e-03 1.340952366590499878e-01 -2.553246617317199707e-01 -2.322643436491489410e-02 3.304662406444549561e-01 -9.587886929512023926e-02 -2.651845514774322510e-01 -5.788343772292137146e-02 2.124726027250289917e-01 1.831490397453308105e-01 -1.157711520791053772e-01 1.088198125362396240e-01 8.397138863801956177e-02 7.617766410112380981e-02 1.732109934091567993e-01 1.801377832889556885e-01 -6.033542007207870483e-02 -3.261880278587341309e-01 2.706308960914611816e-01
4.911036416888237000e-02 7.465948909521102905e-02 6.308125704526901245e-02 -2.163523435592651367e-02 -5.676885694265365601e-02 5.512016639113426208e-02 3.435145318508148193e-01 4.354607313871383667e-02 2.033909559249877930e-01 8.064157515764236450e-02 -1.594866514205932617e-01 3.012336604297161102e-02 -2.224016040563583374e-01 -6.484694778919219971e-02 9.196311980485916138e-02 -8.411177247762680054e-02 -6.456017494201660156e-02 4.488329589366912842e-01 -2.070856988430023193e-01 -1.510674599558115005e-02 -2.121005952358245850e-01 2.445781975984573364e-01 9.531028568744659424e-02 9.997574612498283386e-03 2.992816269397735596e-01 -1.445384621620178223e-01 -1.335880458354949951e-01 3.404401540756225586e-01 1.348304301500320435e-01 1.476345509290695190e-01 1.552215814590454102e-01 2.167890518903732300e-01
1.720396280288696289e-01 -1.597173511981964111e-01 -2.588404417037963867e-01 1.536627262830734253e-01 -4.074650108814239502e-01 1.593156009912490845e-01 2.466651424765586853e-02 1.075329259037971497e-01 2.038598358631134033e-01 -1.486107259988784790e-01 3.299736976623535156e-02 4.927804693579673767e-02 1.533821225166320801e-01 -1.867181807756423950e-01 -2.210507988929748535e-01 2.355708181858062744e-01 1.283395588397979736e-01 4.543152749538421631e-01 8.271755278110504150e-02 7.845801115036010742e-02 1.056220456957817078e-01 1.470480263233184814e-01 2.571075782179832458e-02 1.641851365566253662e-01 -9.530454874038696289e-02 2.929738163948059082e-02 -4.365311190485954285e-02 -6.747690588235855103e-02 -1.946389526128768921e-01 3.418622538447380066e-02 -1.853284090757369995e-01 1.863478422164916992e-01
-2.120144478976726532e-02 -1.596716344356536865e-01 -5.504061654210090637e-02 -9.049218147993087769e-02 -3.613697886466979980e-01 1.180264949798583984e-01 -2.306109070777893066e-01 8.368995040655136108e-02 1.994658857583999634e-01 1.503055244684219360e-01 -1.713599115610122681e-01 2.497811466455459595e-01 -1.873977929353713989e-01 -8.500263839960098267e-02 1.132960170507431030e-01 5.771309882402420044e-02 -7.262124866247177124e-02 1.093856915831565857e-01 -3.475012183189392090e-01 -1.890942752361297607e-01 1.285353302955627441e-01 1.545586436986923218e-01 2.864840924739837646e-01 -2.820093333721160889e-01 8.353970199823379517e-02 -6.529359519481658936e-02 -1.436253786087036133e-01 2.164113968610763550e-01 2.265476137399673462e-01 1.618481129407882690e-01 2.033101394772529602e-02 1.144061088562011719e-01
-8.862673304975032806e-03 -4.257937148213386536e-02 -1.886852458119392395e-02 1.106555238366127014e-01 -2.535330317914485931e-02 2.340961843729019165e-01 3.608428835868835449e-01 1.561078876256942749e-01 1.053748726844787598e-01 3.437244296073913574e-01 1.173778995871543884e-01 1.970699429512023926e-01 -1.652762293815612793e-03 -2.238571792840957642e-01 1.637824773788452148e-01 1.064565684646368027e-02 -2.575364410877227783e-01 2.759692668914794922e-01 -4.146521911025047302e-02 -2.385128438472747803e-01 2.121925652027130127e-01 9.808547794818878174e-02 4.575582593679428101e-02 -9.649036824703216553e-02 9.366121888160705566e-02 -2.865619361400604248e-01 -1.109168976545333862e-01 2.526245824992656708e-02 -4.985298961400985718e-02 2.729373984038829803e-02 1.154498104006052017e-02 3.771374523639678955e-01
3.108577728271484375e-01 9.879650175571441650e-02 -5.737275350838899612e-03 -1.881662756204605103e-01 -2.212132066488265991e-01 1.430707275867462158e-01 2.216497212648391724e-01 -2.762748394161462784e-03 6.128582730889320374e-02 3.836627304553985596e-01 3.119795024394989014e-02 7.476910203695297241e-02 -7.178246229887008667e-02 -3.361445069313049316e-01 -8.439476788043975830e-02 8.801198750734329224e-02 -1.537393629550933838e-01 2.844557352364063263e-02 -4.028266668319702148e-02 -1.548986136913299561e-01 1.136564766056835651e-03 2.511238455772399902e-01 4.569903016090393066e-01 -1.785110086202621460e-01 4.841297492384910583e-02 -1.313809901475906372e-01 9.290185570716857910e-02 1.477216333150863647e-01 -1.087431237101554871e-01 2.529822289943695068e-02 -1.151325702667236328e-01 -1.395906656980514526e-01
1.315682828426361084e-01 -1.180753931403160095e-01 -1.566690579056739807e-02 -3.572877869009971619e-02 -1.853870451450347900e-01 1.141692921519279480e-01 -1.065286397933959961e-01 2.206912189722061157e-01 -2.699764445424079895e-02 4.359144568443298340e-01 1.788982003927230835e-01 6.393809616565704346e-02 5.977021902799606323e-02 1.312571913003921509e-01 -2.929971218109130859e-01 -1.129338890314102173e-01 1.174193844199180603e-01 2.416341006755828857e-01 4.232512041926383972e-02 1.191668212413787842e-01 1.542673110961914062e-01 2.560405731201171875e-01 2.748230993747711182e-01 1.369028240442276001e-01 2.140197753906250000e-01 5.393099784851074219e-02 2.047221511602401733e-01 3.063167035579681396e-01 7.798781991004943848e-02 1.406589448451995850e-01 -3.003457188606262207e-02 1.746710687875747681e-01
2.254374027252197266e-01 -5.404332652688026428e-02 -6.126937270164489746e-02 -5.477869883179664612e-02 3.655761852860450745e-02 9.488549828529357910e-02 6.223665550351142883e-02 3.740110397338867188e-01 2.580566108226776123e-01 1.513227075338363647e-01 2.325478494167327881e-01 2.013112306594848633e-01 6.938505917787551880e-02 -1.864899843931198120e-01 1.431114971637725830e-02 8.224462717771530151e-02 4.307773709297180176e-02 4.102694392204284668e-01 3.257184103131294250e-02 -2.217414379119873047e-01 2.397718280553817749e-01 1.298312693834304810e-01 8.788973838090896606e-02 6.891973316669464111e-02 -2.208728343248367310e-01 3.291561305522918701e-01 1.593202352523803711e-01 1.608040332794189453e-01 -4.190838336944580078e-02 -8.014845103025436401e-02 -1.347986757755279541e-01 1.131306141614913940e-01
2.594730854034423828e-01 -6.790366023778915405e-02 3.451589494943618774e-02 -8.659540116786956787e-02 -4.157803356647491455e-01 3.963286057114601135e-02 -1.462482362985610962e-01 2.892617881298065186e-01 3.502283394336700439e-01 6.818189471960067749e-02 1.718536764383316040e-01 -1.085887011140584946e-02 -3.362164497375488281e-01 -2.733682096004486084e-01 1.352720558643341064e-01 9.191308915615081787e-02 -4.199609626084566116e-03 1.169186234474182129e-01 3.416984900832176208e-02 1.241093575954437256e-01 -2.145131975412368774e-01 4.737242683768272400e-02 -6.270127370953559875e-03 -1.486798524856567383e-01 6.529176235198974609e-02 -6.021245196461677551e-02 2.918287217617034912e-01 2.334178984165191650e-01 6.377460807561874390e-02 -1.978875324130058289e-02 -7.325486838817596436e-02 1.018058285117149353e-01
2.743012607097625732e-01 4.070672765374183655e-02 -2.270648628473281860e-01 -1.087097451090812683e-01 -1.121100783348083496e-01 9.041405469179153442e-02 1.573490947484970093e-01 2.178648561239242554e-01 2.879962921142578125e-01 3.146935999393463135e-02 -1.706313632894307375e-04 9.534998238086700439e-02 -1.711163967847824097e-01 -2.134202867746353149e-01 -9.832289069890975952e-02 3.664632514119148254e-02 2.277986519038677216e-02 2.257199585437774658e-01 2.669934928417205811e-01 -1.289340406656265259e-01 -1.712386906147003174e-01 1.381079703569412231e-01 1.812251806259155273e-01 2.731204032897949219e-01 -1.697802096605300903e-01 3.068831264972686768e-01 -4.680924490094184875e-02 2.329530566930770874e-01 -6.254282593727111816e-02 7.639613747596740723e-02 -2.687743008136749268e-01 1.767347007989883423e-01
2.205824851989746094e-01 -8.762217313051223755e-02 -8.049030601978302002e-02 2.435450255870819092e-02 -2.330658398568630219e-02 -7.652722299098968506e-02 2.391053736209869385e-01 2.817287743091583252e-01 4.003517329692840576e-01 1.339360624551773071e-01 2.782664075493812561e-02 1.571812182664871216e-01 -6.313583254814147949e-02 -2.440765202045440674e-01 -7.412604987621307373e-02 7.084140181541442871e-02 -8.404138684272766113e-02 2.929068207740783691e-01 1.140227839350700378e-01 -2.197943814098834991e-02 -4.230669885873794556e-02 1.905133724212646484e-01 4.712630435824394226e-02 1.790139824151992798e-01 -2.641010284423828125e-01 4.266381859779357910e-01 4.593784734606742859e-02 1.733760982751846313e-01 1.128875315189361572e-01 -3.830053657293319702e-02 -1.249400451779365540e-01 1.530522555112838745e-01
6.885588914155960083e-02 -1.030070334672927856e-01 -5.185284186154603958e-03 -2.399835735559463501e-03 -3.335630893707275391e-01 2.696241736412048340e-01 -9.167674183845520020e-02 3.979096561670303345e-02 3.071089833974838257e-02 1.250485032796859741e-01 2.988728284835815430e-01 -4.910188540816307068e-02 3.882420808076858521e-02 -8.115368336439132690e-02 1.485949456691741943e-01 -1.845044642686843872e-01 -2.320612370967864990e-01 2.585785686969757080e-01 1.321895718574523926e-01 -1.827831566333770752e-01 1.963902823626995087e-02 2.024005502462387085e-01 1.626051664352416992e-01 -2.543801069259643555e-01 -3.410102054476737976e-02 3.100370243191719055e-02 3.197599202394485474e-02 1.834846138954162598e-01 2.467858195304870605e-01 3.433703780174255371e-01 2.068885564804077148e-01 2.358207702636718750e-01
3.148733973503112793e-01 -1.971240639686584473e-01 6.573234498500823975e-02 3.029586188495159149e-02 -1.819791793823242188e-01 4.396124929189682007e-02 1.858654171228408813e-01 3.099223673343658447e-01 7.425643503665924072e-02 6.304266303777694702e-02 -2.075617387890815735e-02 -1.313265599310398102e-02 -1.539898365736007690e-01 8.141495287418365479e-02 5.805082619190216064e-02 6.513176113367080688e-02 2.997143268585205078e-01 3.419658839702606201e-01 4.582013189792633057e-02 -5.671835318207740784e-02 -3.203350603580474854e-01 3.184431791305541992e-01 -2.315694689750671387e-01 -2.941542565822601318e-01 1.408793032169342041e-01 7.718848437070846558e-02 -1.078722700476646423e-01 1.252816319465637207e-01 1.516492068767547607e-01 2.439743839204311371e-02 7.536251842975616455e-02 -6.633089482784271240e-02
5.767913535237312317e-02 3.960109781473875046e-03 1.360470056533813477e-01 -2.623022496700286865e-01 1.162795722484588623e-01 9.903783351182937622e-02 7.471167296171188354e-02 3.149583041667938232e-01 3.253477215766906738e-01 2.712751030921936035e-01 1.822709143161773682e-01 2.451863884925842285e-01 1.167931556701660156e-01 -1.659760028123855591e-01 1.204149499535560608e-01 5.287519842386245728e-02 -1.385067254304885864e-01 4.657128453254699707e-01 1.255419477820396423e-02 -1.298145204782485962e-01 7.014357298612594604e-02 2.619837820529937744e-01 -2.163716219365596771e-02 7.740605622529983521e-02 -1.365144997835159302e-01 2.288067787885665894e-01 6.873336434364318848e-02 -2.620863355696201324e-02 1.431812066584825516e-02 -7.856786251068115234e-02 3.125995397567749023e-02 1.819864660501480103e-01
1.685029864311218262e-01 7.205175608396530151e-02 1.198757216334342957e-01 -5.831510573625564575e-02 1.133838146924972534e-01 2.420388162136077881e-01 -3.637363668531179428e-03 2.786051928997039795e-01 1.541660279035568237e-01 1.454127579927444458e-01 1.179233565926551819e-01 2.493339478969573975e-01 -1.031901910901069641e-01 -1.314582675695419312e-01 -5.607833713293075562e-02 -4.306006431579589844e-02 1.593076437711715698e-02 4.542132616043090820e-01 1.490442156791687012e-01 -1.318721622228622437e-01 1.285701692104339600e-01 3.531714379787445068e-01 5.761620029807090759e-02 3.865197300910949707e-03 -1.886826902627944946e-01 2.981063127517700195e-01 3.578661754727363586e-02 1.066906843334436417e-02 -1.761878430843353271e-01 2.040886553004384041e-03 -1.664275527000427246e-01 2.651181519031524658e-01
-1.856373809278011322e-02 -8.573416620492935181e-02 9.505170583724975586e-02 1.131255924701690674e-01 -1.779592782258987427e-01 1.479317247867584229e-01 2.225388586521148682e-01 2.384092956781387329e-01 1.335947960615158081e-02 1.311027212068438530e-03 3.997069224715232849e-02 4.962874650955200195e-01 2.312518469989299774e-02 -1.781220585107803345e-01 1.344754267483949661e-02 -3.494973108172416687e-02 -6.021026149392127991e-02 8.951928466558456421e-02 -4.551204293966293335e-02 -4.076693952083587646e-02 -1.946233659982681274e-01 3.812762498855590820e-01 2.574916779994964600e-01 3.345156461000442505e-02 1.262738183140754700e-02 3.837228715419769287e-01 -1.366980224847793579e-01 4.550023004412651062e-02 2.820532321929931641e-01 7.329319417476654053e-02 9.659212827682495117e-02 1.883996278047561646e-02
1.376643180847167969e-01 6.763897091150283813e-02 -8.903874084353446960e-03 -1.485755741596221924e-01 -2.104192525148391724e-01 7.357767224311828613e-02 1.214360147714614868e-01 2.114583998918533325e-01 5.962093174457550049e-02 3.686760962009429932e-01 -1.179037466645240784e-01 -1.367797404527664185e-01 -6.693844497203826904e-02 1.996712386608123779e-01 7.707879692316055298e-02 -1.018527746200561523e-01 4.566119983792304993e-02 1.426054090261459351e-01 -4.990032315254211426e-01 2.410007119178771973e-01 -1.500748842954635620e-01 2.937409579753875732e-01 2.488931268453598022e-01 -1.040203720331192017e-01 4.578458145260810852e-03 4.129777848720550537e-02 1.429817974567413330e-01 6.650277879089117050e-03 -7.933779805898666382e-02 -1.787153482437133789e-01 6.145686283707618713e-02 1.926417052745819092e-01
1.704435795545578003e-01 -3.209049254655838013e-02 8.500314503908157349e-02 -2.399165332317352295e-01 3.044237941503524780e-02 5.560617521405220032e-02 3.021233975887298584e-01 3.323964476585388184e-01 1.115863025188446045e-01 -6.197675690054893494e-02 -5.705131590366363525e-02 -6.010273098945617676e-02 -3.243006765842437744e-01 -1.086327657103538513e-01 8.720551431179046631e-02 -4.537821281701326370e-03 2.041602432727813721e-01 2.069335281848907471e-01 3.594443574547767639e-02 1.490904837846755981e-01 1.602590084075927734e-01 4.243829548358917236e-01 -8.671812829561531544e-04 -2.493769526481628418e-01 -3.362516313791275024e-02 -1.309756189584732056e-01 -2.323461771011352539e-01 3.257633000612258911e-02 -2.341066859662532806e-02 1.411034613847732544e-01 -2.426452934741973877e-01 -1.514241844415664673e-01
-2.478011101484298706e-01 -2.031157910823822021e-01 -1.286169290542602539e-01 -6.358694285154342651e-02 -3.023127317428588867e-01 1.909483075141906738e-01 2.827624976634979248e-02 1.938176155090332031e-01 2.037020176649093628e-01 2.915309369564056396e-01 2.149886265397071838e-02 8.239027112722396851e-02 4.442592710256576538e-02 -2.437257766723632812e-01 7.237091660499572754e-02 1.998943537473678589e-01 -1.706103235483169556e-01 2.093634158372879028e-01 -1.596648693084716797e-01 -1.027872040867805481e-01 1.042555347084999084e-01 2.153751403093338013e-01 2.102013677358627319e-01 1.878400444984436035e-01 2.931779325008392334e-01 -1.959284693002700806e-01 8.823956549167633057e-02 2.198316305875778198e-01 9.368600696325302124e-02 1.308770775794982910e-01 9.981542080640792847e-02 9.045432507991790771e-02
1.976412534713745117e-01 -6.490305066108703613e-02 6.007502228021621704e-02 3.099058568477630615e-02 -4.247523546218872070e-01 2.653733789920806885e-01 2.089765965938568115e-01 -1.217273846268653870e-01 2.928789258003234863e-01 2.990598604083061218e-02 1.494275629520416260e-01 -8.023524284362792969e-02 2.118398398160934448e-01 -2.315265312790870667e-02 2.576195076107978821e-02 5.124272778630256653e-02 8.880453556776046753e-02 -1.152544692158699036e-01 2.740541938692331314e-03 -1.447504460811614990e-01 7.044718414545059204e-02 4.443341195583343506e-01 3.011133968830108643e-01 5.357675999402999878e-02 1.941637694835662842e-01 -2.028379403054714203e-02 -1.683731228113174438e-01 4.548216238617897034e-02 -6.047412008047103882e-02 9.151417016983032227e-02 -1.261544376611709595e-01 2.101137936115264893e-01
1.495545953512191772e-01 2.933648526668548584e-01 1.626580953598022461e-01 -2.979692518711090088e-01 -4.410093426704406738e-01 1.527233421802520752e-01 1.221088021993637085e-01 -6.914256513118743896e-02 1.460294872522354126e-01 -1.344319730997085571e-01 1.309082359075546265e-01 1.109984293580055237e-01 -4.092613235116004944e-02 2.072689831256866455e-01 8.672962337732315063e-02 -1.344515532255172729e-01 5.250415951013565063e-02 2.087864577770233154e-01 -6.469181925058364868e-02 -2.959975004196166992e-01 1.615517437458038330e-01 2.938388586044311523e-01 9.121945500373840332e-02 1.308120638132095337e-01 1.335997432470321655e-01 2.215671688318252563e-01 4.435420036315917969e-02 -1.330721098929643631e-02 -1.186301335692405701e-01 -6.062237918376922607e-02 -1.919964849948883057e-01 -4.046211484819650650e-03
-1.223367601633071899e-01 -9.461044333875179291e-03 -2.846124768257141113e-02 9.494261816143989563e-03 -3.140031695365905762e-01 -7.720137387514114380e-02 2.273331768810749054e-02 1.769077181816101074e-01 4.545863270759582520e-01 4.085604548454284668e-01 2.458257228136062622e-01 3.001171350479125977e-02 6.009657308459281921e-02 2.974574826657772064e-02 3.231103122234344482e-01 2.498285472393035889e-02 2.262034118175506592e-01 8.893826603889465332e-02 1.301313787698745728e-01 1.983794271945953369e-01 1.260684579610824585e-01 2.658923566341400146e-01 -5.576790869235992432e-02 -1.077796369791030884e-01 -1.899704933166503906e-01 3.710883855819702148e-02 6.867288798093795776e-02 1.613795608282089233e-01 1.273350790143013000e-02 9.552785009145736694e-02 5.966073274612426758e-02 7.411617040634155273e-02
2.316611856222152710e-01 -1.588391512632369995e-01 -1.795883327722549438e-01 -4.159298539161682129e-02 -1.229239478707313538e-01 2.064941972494125366e-01 8.388043940067291260e-02 1.690749078989028931e-01 -4.136038012802600861e-03 1.971526145935058594e-01 3.028784990310668945e-01 8.323929458856582642e-02 -1.646352559328079224e-01 9.258688241243362427e-02 2.229787707328796387e-01 -1.616909354925155640e-01 -4.530232772231101990e-02 2.544925212860107422e-01 -1.715655326843261719e-01 -1.707834154367446899e-01 -1.403706707060337067e-02 2.993913888931274414e-01 1.555476784706115723e-01 -2.928778231143951416e-01 2.216883152723312378e-01 6.806639954447746277e-03 -4.228586703538894653e-02 2.506268918514251709e-01 -5.986998230218887329e-02 2.576552033424377441e-01 1.492991745471954346e-01 -1.156624555587768555e-01
4.670218005776405334e-02 -2.031434327363967896e-01 3.457354381680488586e-02 8.959653787314891815e-03 2.103472687304019928e-02 -3.157543018460273743e-02 3.418869376182556152e-01 5.527637600898742676e-01 1.428086906671524048e-01 1.490214616060256958e-01 1.468712687492370605e-01 -5.744539201259613037e-02 -7.140690088272094727e-02 -1.090900525450706482e-01 -1.354885660111904144e-02 -1.494672745466232300e-01 1.928441040217876434e-02 3.168924450874328613e-01 -3.207048028707504272e-02 8.696575462818145752e-02 -8.151276409626007080e-02 2.199356406927108765e-01 3.150556981563568115e-02 1.334831267595291138e-01 -2.909615039825439453e-01 -2.068618834018707275e-01 -1.598312258720397949e-01 -1.650166660547256470e-01 -1.381745841354131699e-02 1.500190943479537964e-01 -1.182573437690734863e-01 1.558415740728378296e-01
1.741527318954467773e-01 -1.658972501754760742e-01 1.385966502130031586e-02 6.408313661813735962e-02 -3.676623702049255371e-01 2.734458446502685547e-01 6.571302562952041626e-02 2.403472810983657837e-01 2.323698624968528748e-02 8.984263986349105835e-02 4.956069588661193848e-02 -5.857687070965766907e-02 6.276130676269531250e-02 -9.841330349445343018e-02 1.747059822082519531e-02 3.383314236998558044e-02 -2.823476195335388184e-01 2.042859941720962524e-01 -1.306310743093490601e-01 6.009375210851430893e-04 1.661186963319778442e-01 3.334008455276489258e-01 3.735456615686416626e-02 -4.153893589973449707e-01 6.041131168603897095e-02 2.434645742177963257e-01 -1.245258525013923645e-01 4.082655161619186401e-02 -1.324001047760248184e-02 3.800117969512939453e-02 -3.485854482278227806e-03 -3.214051127433776855e-01
1.790648400783538818e-01 1.644829809665679932e-01 1.207757368683815002e-02 -9.410956501960754395e-02 -2.267142236232757568e-01 1.332997679710388184e-01 -9.875813871622085571e-02 4.045819863677024841e-02 1.909928619861602783e-01 -1.664632409811019897e-01 1.639954596757888794e-01 1.122313514351844788e-01 -1.240336522459983826e-02 -2.809377610683441162e-01 3.097330033779144287e-01 3.338897824287414551e-01 -1.904440298676490784e-02 3.407479822635650635e-01 -1.036861166357994080e-01 -1.515495330095291138e-01 6.981366313993930817e-03 3.637514114379882812e-01 1.972575336694717407e-01 6.178586743772029877e-03 2.055578231811523438e-01 -2.476975508034229279e-02 -2.898055315017700195e-01 -2.034045010805130005e-02 -3.655086830258369446e-02 -8.498978614807128906e-02 5.297189578413963318e-02 3.176005184650421143e-02
-1.668488048017024994e-02 1.950369961559772491e-02 1.358174532651901245e-01 -1.877226233482360840e-01 1.307295709848403931e-01 1.812393814325332642e-01 -2.076304331421852112e-02 2.224533557891845703e-01 3.216362893581390381e-01 3.709298372268676758e-01 5.548068135976791382e-02 1.797825843095779419e-01 2.182280644774436951e-02 -9.908988326787948608e-02 1.134182289242744446e-01 7.710075378417968750e-02 -1.581192165613174438e-01 4.418666958808898926e-01 3.298659995198249817e-02 1.488838065415620804e-02 2.107781767845153809e-01 3.020472824573516846e-01 1.710432320833206177e-01 1.374981403350830078e-01 -9.454507380723953247e-02 1.022767871618270874e-01 1.972435563802719116e-01 2.910143136978149414e-02 4.017280787229537964e-02 -1.430369019508361816e-01 -1.636257767677307129e-02 2.310567647218704224e-01
2.143060863018035889e-01 -9.017796069383621216e-02 8.226415514945983887e-02 -1.249915212392807007e-01 6.965482141822576523e-03 2.364892065525054932e-01 6.212589517235755920e-02 4.391804933547973633e-01 -1.562664508819580078e-01 5.770029500126838684e-02 -1.834083162248134613e-02 1.608066558837890625e-01 -2.022902816534042358e-01 -3.361476957798004150e-02 -1.724591106176376343e-01 -4.353522136807441711e-02 2.138888686895370483e-01 2.171760201454162598e-01 9.983858466148376465e-02 -2.501105070114135742e-01 1.105596423149108887e-01 2.282059043645858765e-01 -6.819001585245132446e-02 -2.207353711128234863e-02 -2.496091723442077637e-01 1.634310781955718994e-01 -4.620463028550148010e-02 1.105670705437660217e-01 -1.052978727966547012e-02 2.096963860094547272e-02 -2.191144973039627075e-01 3.954639434814453125e-01
1.319053620100021362e-01 3.302699923515319824e-01 -1.145215481519699097e-01 -2.299569696187973022e-01 -1.705889999866485596e-01 2.990697696805000305e-02 1.149546280503273010e-01 -8.553683757781982422e-02 2.543990015983581543e-01 4.282240867614746094e-01 2.667858600616455078e-01 3.235568478703498840e-02 -2.098754048347473145e-02 -1.163648366928100586e-01 -6.016570702195167542e-02 -1.635241508483886719e-02 6.993077695369720459e-02 2.016898244619369507e-01 -1.378220021724700928e-01 -4.182798042893409729e-02 8.117339015007019043e-02 1.966447681188583374e-01 2.811979055404663086e-01 4.905435815453529358e-02 6.779058277606964111e-02 -3.298911824822425842e-02 2.584483921527862549e-01 2.904763519763946533e-01 1.581647098064422607e-01 1.772274821996688843e-01 1.116725876927375793e-01 3.670463804155588150e-03
-1.222114488482475281e-01 -7.700091600418090820e-02 1.051459982991218567e-01 8.424875326454639435e-03 -2.978166043758392334e-01 -1.760503351688385010e-01 2.572917044162750244e-01 1.196075230836868286e-01 3.003720939159393311e-01 8.270339667797088623e-02 1.516747940331697464e-02 -1.514962911605834961e-01 1.856188327074050903e-01 -1.224426478147506714e-01 1.270144898444414139e-02 1.318652629852294922e-01 -6.954900454729795456e-03 4.467270076274871826e-01 1.159239374101161957e-02 2.148436382412910461e-02 -2.287403047084808350e-01 -2.906165085732936859e-02 3.719480931758880615e-01 1.522092614322900772e-02 5.454619228839874268e-02 3.171300292015075684e-01 -4.391220584511756897e-02 5.817178636789321899e-02 1.997722238302230835e-01 4.964825883507728577e-02 -1.257094442844390869e-01 1.469198167324066162e-01
5.618212744593620300e-02 -7.864878326654434204e-02 6.220921128988265991e-02 3.499477803707122803e-01 -3.303125798702239990e-01 2.727062404155731201e-01 1.820208430290222168e-01 3.061011135578155518e-01 8.294107019901275635e-02 1.882351376116275787e-02 -9.869306534528732300e-02 1.043723523616790771e-01 2.310007065534591675e-02 -1.313545405864715576e-01 -1.905007511377334595e-01 -7.137920707464218140e-02 -2.771170735359191895e-01 2.514698505401611328e-01 6.384283769875764847e-03 1.778403110802173615e-02 1.462297737598419189e-01 2.400362640619277954e-01 9.821731597185134888e-02 -3.815177679061889648e-01 -2.345374673604965210e-01 -3.973956778645515442e-02 -7.206693291664123535e-02 -1.124187782406806946e-01 3.970631957054138184e-02 6.185966357588768005e-02 -5.241379141807556152e-02 9.909341484308242798e-02
-9.737867861986160278e-02 1.485029608011245728e-01 8.799947798252105713e-02 -5.836782976984977722e-02 -4.041232168674468994e-01 2.963016033172607422e-01 1.399965584278106689e-01 3.558771014213562012e-01 2.591165304183959961e-01 1.099928840994834900e-01 -1.975756287574768066e-01 1.167560815811157227e-01 -2.775554955005645752e-01 6.879342347383499146e-02 2.349200546741485596e-01 -2.802863717079162598e-02 9.149789065122604370e-02 6.729608774185180664e-02 -6.491062790155410767e-02 -1.362143605947494507e-01 1.144337430596351624e-01 2.457617968320846558e-02 2.714474499225616455e-01 5.279850959777832031e-02 7.655186951160430908e-02 9.383916109800338745e-02 -1.139589697122573853e-01 -2.183329313993453979e-02 6.625560577958822250e-03 -3.530912101268768311e-01 -5.291221663355827332e-02 9.391515702009201050e-02
1.627576500177383423e-01 -1.056962460279464722e-01 7.139837252907454967e-04 -9.964519180357456207e-03 -2.927569150924682617e-01 -1.366716027259826660e-01 1.827641278505325317e-01 1.390443742275238037e-01 1.981006264686584473e-01 -5.223932117223739624e-02 8.365195989608764648e-02 -2.048109024763107300e-01 1.716808825731277466e-01 -1.561871450394392014e-02 -1.076001301407814026e-01 -8.018384128808975220e-02 -1.965271383523941040e-01 5.300239920616149902e-01 -1.578601077198982239e-02 -1.765957325696945190e-01 -1.964311599731445312e-01 4.346955195069313049e-02 3.395863175392150879e-01 1.123983785510063171e-01 -2.071042656898498535e-01 2.321437448263168335e-01 3.081122599542140961e-02 1.177057549357414246e-01 4.099206626415252686e-02 6.853187829256057739e-02 -3.660093620419502258e-02 1.666106730699539185e-01
1.054709106683731079e-01 -3.487673997879028320e-01 2.244285307824611664e-02 2.031374536454677582e-02 -2.498921900987625122e-01 -5.293111316859722137e-03 1.565721929073333740e-01 -4.635521396994590759e-02 3.822124004364013672e-01 3.494591712951660156e-01 -2.206794172525405884e-01 1.019717007875442505e-02 5.937690660357475281e-02 9.884344786405563354e-02 5.446375906467437744e-02 2.809746563434600830e-01 -1.635800488293170929e-02 2.579044997692108154e-01 2.774178283289074898e-03 -3.442608937621116638e-02 -3.049871623516082764e-01 6.925924122333526611e-02 6.120304763317108154e-02 -4.056590795516967773e-02 2.968844259157776833e-03 2.184029370546340942e-01 1.733285933732986450e-01 1.385096311569213867e-01 5.932496115565299988e-02 9.261029213666915894e-02 1.460318118333816528e-01 2.518424093723297119e-01
2.986011505126953125e-01 1.047224551439285278e-01 -1.183527857065200806e-01 -4.692500457167625427e-02 -2.695903182029724121e-01 1.833314895629882812e-01 9.584802202880382538e-03 1.989481151103973389e-01 1.197461783885955811e-01 -1.176121085882186890e-01 -3.507755100727081299e-01 -1.136518362909555435e-02 -1.693238504230976105e-02 -1.162149831652641296e-01 1.058537736535072327e-01 7.816947251558303833e-02 1.618329137563705444e-01 2.201462537050247192e-01 -4.067791253328323364e-02 -3.069907128810882568e-01 4.783538315678015351e-05 3.057298958301544189e-01 2.951797842979431152e-01 4.955071583390235901e-02 7.606734335422515869e-02 -5.940273776650428772e-02 -2.790818735957145691e-02 -1.723816692829132080e-01 2.417875230312347412e-01 -9.594045579433441162e-02 -3.056768774986267090e-01 2.691530250012874603e-02
2.442574501037597656e-01 3.153984248638153076e-02 -6.235976889729499817e-02 -2.188750356435775757e-01 -2.033700495958328247e-01 1.881685256958007812e-01 2.515935897827148438e-01 -7.675957679748535156e-02 4.217476546764373779e-01 -1.068108677864074707e-01 -1.985724121332168579e-01 8.747203648090362549e-02 -1.474990844726562500e-01 1.209096834063529968e-01 1.818304657936096191e-01 -1.663348525762557983e-01 6.586147099733352661e-02 3.511610999703407288e-02 -1.004946976900100708e-01 5.129240453243255615e-02 3.059841990470886230e-01 4.852385818958282471e-01 -1.400573104619979858e-01 -1.991058699786663055e-02 3.422312438488006592e-02 5.243104882538318634e-03 -1.100865676999092102e-01 8.213786035776138306e-02 -1.244591027498245239e-01 7.136870920658111572e-02 8.838472887873649597e-03 1.190440380014479160e-03
2.465189993381500244e-01 -4.030631482601165771e-02 1.050280928611755371e-01 1.045048162341117859e-01 -6.208257377147674561e-02 2.196379154920578003e-01 1.089165285229682922e-01 7.840473949909210205e-02 1.285115778446197510e-01 -1.093386262655258179e-01 -2.062125951051712036e-01 2.864324152469635010e-01 6.583259999752044678e-02 1.304899156093597412e-01 1.070744916796684265e-01 9.176796674728393555e-02 1.805383265018463135e-01 1.865359097719192505e-01 -3.438263535499572754e-01 1.503430008888244629e-01 -6.352826487272977829e-03 4.491595029830932617e-01 3.113487660884857178e-01 -6.807827949523925781e-02 9.862265735864639282e-02 2.295050211250782013e-02 -1.822334825992584229e-01 4.434575513005256653e-02 -2.127958983182907104e-01 1.696431487798690796e-01 -1.410443484783172607e-01 -1.765072159469127655e-02
3.298899531364440918e-01 -1.228636056184768677e-01 -6.292284466326236725e-03 -2.755038253962993622e-02 -3.420113921165466309e-01 1.324903368949890137e-01 1.961815804243087769e-01 -7.426217664033174515e-03 4.403601866215467453e-03 -2.809045091271400452e-02 2.693246901035308838e-01 3.120601475238800049e-01 1.095546856522560120e-01 -1.889329999685287476e-01 -1.705524325370788574e-01 -9.994900971651077271e-02 1.500000953674316406e-01 6.555952876806259155e-02 1.317764520645141602e-01 -4.412510991096496582e-02 4.182487726211547852e-02 4.338552653789520264e-01 -8.508134633302688599e-02 3.411566838622093201e-02 1.373432576656341553e-01 1.723356172442436218e-02 -1.680063754320144653e-01 1.664046943187713623e-01 -2.788078188896179199e-01 1.975675970315933228e-01 -2.256535179913043976e-02 8.867691457271575928e-02
-5.134779959917068481e-02 -1.116707473993301392e-01 -1.843739002943038940e-01 1.272910684347152710e-01 -1.985136866569519043e-01 -1.098252553492784500e-02 1.067413389682769775e-01 -1.243092678487300873e-02 2.368036210536956787e-01 1.784977912902832031e-01 -5.904131755232810974e-02 2.383287101984024048e-01 -3.796758651733398438e-01 1.575860194861888885e-02 -1.175466999411582947e-01 3.595296666026115417e-02 -2.877155542373657227e-01 2.983379662036895752e-01 -1.180991157889366150e-01 1.549566090106964111e-01 -6.966999173164367676e-02 3.946799337863922119e-01 1.732326298952102661e-01 -1.929550319910049438e-01 -7.869492471218109131e-02 8.354125544428825378e-03 -1.378238052129745483e-01 2.684601843357086182e-01 1.705437749624252319e-01 -7.008883357048034668e-02 -8.331111818552017212e-02 -2.097641117870807648e-03
-1.757107302546501160e-02 -1.324067264795303345e-01 -5.245974287390708923e-02 1.018509045243263245e-01 -1.179406642913818359e-01 1.636272221803665161e-01 7.637690752744674683e-02 -9.499837458133697510e-02 1.711726784706115723e-01 2.039617747068405151e-01 5.808864161372184753e-02 2.062884867191314697e-01 -8.239626884460449219e-02 -1.098753958940505981e-01 8.478221297264099121e-02 1.200725603848695755e-02 -1.692552119493484497e-01 3.551653027534484863e-01 7.165224850177764893e-02 -1.246845945715904236e-01 -1.036428585648536682e-01 3.258149623870849609e-01 1.147908419370651245e-01 -3.947772383689880371e-01 -2.828627824783325195e-01 2.292704731225967407e-01 -1.823310554027557373e-01 -5.087218806147575378e-02 4.988875705748796463e-03 -4.556398093700408936e-02 -7.931673526763916016e-02 3.636950552463531494e-01
2.270109392702579498e-02 -3.832928538322448730e-01 1.194998994469642639e-01 -2.737259864807128906e-01 -2.830057442188262939e-01 3.519008159637451172e-01 5.821947753429412842e-02 2.221810370683670044e-01 -1.357267498970031738e-01 1.711510419845581055e-01 -1.340527683496475220e-01 -3.159383311867713928e-02 1.075395196676254272e-01 -1.325805634260177612e-01 2.472508698701858521e-01 -4.029117152094841003e-02 -2.157403901219367981e-02 1.608970910310745239e-01 -6.643083691596984863e-02 -2.119208127260208130e-01 -7.745645195245742798e-02 2.498313337564468384e-01 1.904366761445999146e-01 -7.339609414339065552e-02 1.559974104166030884e-01 -6.521596014499664307e-02 9.290845133364200592e-03 1.089342907071113586e-01 -4.537008237093687057e-03 3.295419812202453613e-01 8.957511931657791138e-02 -7.193513214588165283e-02
1.340278387069702148e-01 -2.744569443166255951e-02 2.409636080265045166e-01 -1.665535867214202881e-01 1.117664128541946411e-01 3.568718582391738892e-02 7.860493659973144531e-02 2.368880808353424072e-01 1.654202193021774292e-01 2.453077137470245361e-01 2.159566879272460938e-01 2.163240760564804077e-01 1.403768807649612427e-01 -2.397452145814895630e-01 1.061196476221084595e-01 4.575291648507118225e-02 2.361585199832916260e-02 5.184594392776489258e-01 2.279826067388057709e-02 4.763226583600044250e-02 1.522323489189147949e-01 3.299725055694580078e-01 9.392567723989486694e-02 6.466116011142730713e-02 -1.952997893095016479e-01 2.456875443458557129e-01 3.034176863729953766e-02 2.690360322594642639e-02 -1.144741550087928772e-01 -7.472459971904754639e-02 5.601449683308601379e-02 9.342361241579055786e-02
9.705190360546112061e-02 -1.447724997997283936e-01 8.588858693838119507e-02 3.631264567375183105e-01 -1.523198783397674561e-01 -2.247021049261093140e-01 1.801236569881439209e-01 1.422742307186126709e-01 1.049088314175605774e-01 6.620528548955917358e-02 8.461049199104309082e-02 1.152361854910850525e-01 -1.604362763464450836e-02 -1.750148534774780273e-01 1.275173425674438477e-01 1.216148510575294495e-01 -1.826551556587219238e-01 3.330086767673492432e-01 -1.978423595428466797e-01 -1.914646849036216736e-02 5.508104711771011353e-02 3.039266765117645264e-01 2.794764637947082520e-01 3.433761373162269592e-02 3.492047637701034546e-02 3.299053907394409180e-01 -1.244652271270751953e-01 -9.814508259296417236e-02 -1.785558909177780151e-01 1.096849702298641205e-02 -1.631616055965423584e-01 2.323290407657623291e-01
1.647295057773590088e-01 -1.086206808686256409e-01 -1.989047676324844360e-01 1.774610280990600586e-01 -2.021964192390441895e-01 1.096080616116523743e-01 3.692739903926849365e-01 1.553410738706588745e-01 7.795328646898269653e-02 6.449490040540695190e-02 1.088073756545782089e-02 5.982851609587669373e-02 4.045171197503805161e-03 -3.985512852668762207e-01 -2.434738539159297943e-02 -8.736446499824523926e-02 1.639990806579589844e-01 2.973544895648956299e-01 2.503011934459209442e-02 -1.123374998569488525e-01 1.295376718044281006e-01 2.710342705249786377e-01 -3.939905762672424316e-02 2.491128593683242798e-01 2.894301898777484894e-02 1.984722167253494263e-02 1.334449741989374161e-02 -1.205024942755699158e-01 -2.640491724014282227e-01 -2.588901221752166748e-01 -2.004452049732208252e-01 1.425982266664505005e-01
-1.705029606819152832e-02 5.342494696378707886e-02 2.815145552158355713e-01 -9.824546054005622864e-03 1.050069108605384827e-01 2.202321290969848633e-01 1.629699021577835083e-01 2.174459695816040039e-01 8.531180769205093384e-02 9.033327549695968628e-02 1.324531435966491699e-01 1.162401437759399414e-01 1.189499422907829285e-01 -5.657999962568283081e-02 1.970753967761993408e-01 7.989870756864547729e-02 -1.056855097413063049e-01 4.433005750179290771e-01 1.280436068773269653e-01 -7.742818444967269897e-02 9.945920109748840332e-02 4.228782951831817627e-01 5.454875156283378601e-02 5.138135328888893127e-02 -1.922500133514404297e-01 2.980017960071563721e-01 1.348347812891006470e-01 1.584706753492355347e-01 4.150908440351486206e-02 1.602203026413917542e-02 -1.876603998243808746e-02 2.815518975257873535e-01
4.676365107297897339e-02 5.390927195549011230e-02 1.306401193141937256e-01 1.265587806701660156e-01 -9.708039462566375732e-02 1.771789491176605225e-01 -1.841489039361476898e-02 -6.456549279391765594e-03 4.898170009255409241e-02 8.426561951637268066e-02 3.114379048347473145e-01 4.905034974217414856e-02 8.669972885400056839e-04 7.358112186193466187e-02 6.580834090709686279e-02 -2.707481011748313904e-02 -2.290771305561065674e-01 5.939930677413940430e-01 -1.770817860960960388e-02 -1.581076681613922119e-01 2.142139710485935211e-02 2.885737121105194092e-01 3.641148507595062256e-01 -9.275057911872863770e-02 -7.551312446594238281e-02 -8.425965160131454468e-02 -9.077377617359161377e-02 2.029394209384918213e-01 1.477509588003158569e-01 -2.125414460897445679e-02 1.034410819411277771e-01 2.247377187013626099e-01
-7.487130165100097656e-02 3.388212760910391808e-03 7.074566185474395752e-02 -1.522621661424636841e-01 -8.729903958737850189e-03 1.013683080673217773e-01 2.545866668224334717e-01 1.944386363029479980e-01 1.035975590348243713e-01 1.614459007978439331e-01 1.993740051984786987e-01 5.451434478163719177e-02 1.396951377391815186e-01 -3.480535373091697693e-02 1.127025261521339417e-01 2.071004174649715424e-02 -2.006690353155136108e-01 5.549682378768920898e-01 -4.884079843759536743e-02 -7.423729170113801956e-03 1.585461348295211792e-01 3.803897798061370850e-01 -1.242280006408691406e-02 1.782554090023040771e-01 -2.046705484390258789e-01 2.055111378431320190e-01 2.299302257597446442e-02 -4.169957712292671204e-02 -7.021498680114746094e-02 -2.032784074544906616e-01 -1.067956462502479553e-01 2.081700414419174194e-01
4.327242076396942139e-01 -1.562862694263458252e-01 -8.157648146152496338e-02 -5.487365648150444031e-02 -3.289578557014465332e-01 8.343774825334548950e-02 3.193051815032958984e-01 4.700651019811630249e-02 2.173805832862854004e-01 2.562939524650573730e-01 1.659806519746780396e-01 1.162325292825698853e-01 1.143557727336883545e-01 3.816662728786468506e-02 -1.011421754956245422e-01 1.966089941561222076e-02 -5.850471928715705872e-02 -8.786085993051528931e-03 -6.505542248487472534e-02 -2.022862993180751801e-02 1.798386871814727783e-01 3.765487670898437500e-01 2.279746383428573608e-01 -6.857258826494216919e-02 1.073187366127967834e-01 1.117961779236793518e-01 -2.751843333244323730e-01 -1.264380216598510742e-01 -5.967334657907485962e-02 8.395726978778839111e-02 -7.229683548212051392e-02 9.826005250215530396e-02
-6.140194460749626160e-02 4.525092616677284241e-02 -1.258393973112106323e-01 2.388096973299980164e-02 -4.110114574432373047e-01 2.852961719036102295e-01 1.247176155447959900e-01 2.142726480960845947e-01 1.405367851257324219e-01 -1.492825448513031006e-01 -6.741759926080703735e-02 1.248741224408149719e-01 1.889505386352539062e-01 -4.151429235935211182e-02 6.097618490457534790e-02 -1.588357985019683838e-01 1.877536773681640625e-01 6.146150082349777222e-02 -9.861287660896778107e-03 2.526239454746246338e-01 1.192193701863288879e-01 3.439437747001647949e-01 6.895810365676879883e-02 -3.291666507720947266e-01 -6.836627423763275146e-02 2.792133577167987823e-02 1.487750709056854248e-01 1.664259284734725952e-01 7.735427352599799633e-04 2.243225835263729095e-02 -3.356373906135559082e-01 1.429499983787536621e-01
-4.309153556823730469e-02 1.400854587554931641e-01 -5.719023570418357849e-02 6.483189016580581665e-02 -3.916600942611694336e-01 2.101864218711853027e-01 2.765205204486846924e-01 1.755183935165405273e-01 2.539490461349487305e-01 3.487420380115509033e-01 8.599092066287994385e-02 6.144322827458381653e-02 1.226995736360549927e-01 -1.933985501527786255e-01 6.097813020460307598e-04 2.442910335958003998e-02 1.483471244573593140e-01 -1.134281158447265625e-01 -1.022294349968433380e-02 2.587005309760570526e-02 2.210658043622970581e-01 4.462783783674240112e-02 2.683306634426116943e-01 2.139359414577484131e-01 -5.174584686756134033e-03 1.501490473747253418e-01 -2.692921459674835205e-01 -4.830797761678695679e-02 -6.970503926277160645e-02 3.155437409877777100e-01 9.591553360223770142e-03 9.819740802049636841e-02
1.400199811905622482e-02 8.576640859246253967e-03 -8.132654428482055664e-02 1.412041038274765015e-01 -7.177643477916717529e-02 6.268364191055297852e-02 3.902304768562316895e-01 1.197599843144416809e-01 -2.387613616883754730e-02 2.616053819656372070e-01 2.480198591947555542e-01 1.541084051132202148e-01 -4.020395129919052124e-02 -1.724371314048767090e-01 2.034689784049987793e-01 3.248595446348190308e-02 -1.209941804409027100e-01 -1.433782279491424561e-02 1.159180179238319397e-01 -9.565665572881698608e-02 4.678323119878768921e-02 5.506609678268432617e-01 1.221010088920593262e-01 -2.911325395107269287e-01 4.904244467616081238e-02 1.190994158387184143e-01 -1.329865753650665283e-01 2.123579569160938263e-02 -1.737890541553497314e-01 9.526718407869338989e-02 3.277830034494400024e-02 2.276036590337753296e-01
-2.348924754187464714e-03 -2.527155876159667969e-01 -5.472579505294561386e-03 1.006550937891006470e-01 -1.314057856798171997e-01 -1.073758155107498169e-01 2.030545324087142944e-01 1.696044057607650757e-01 2.155052572488784790e-01 2.395665496587753296e-01 7.681273669004440308e-02 8.724593371152877808e-02 1.385222971439361572e-01 -9.419387578964233398e-02 -1.741328984498977661e-01 -5.663595348596572876e-02 -1.249049231410026550e-01 3.255724608898162842e-01 -1.999398916959762573e-01 -1.815321296453475952e-01 -1.308985650539398193e-01 6.323137879371643066e-02 3.432164788246154785e-01 2.386734783649444580e-01 1.754653453826904297e-01 3.292824029922485352e-01 -9.754733741283416748e-02 2.014940679073333740e-01 1.780050247907638550e-01 -1.432326436042785645e-01 4.001235589385032654e-02 1.211611405014991760e-01
-1.743447631597518921e-01 3.479427099227905273e-02 -2.920278012752532959e-01 -1.147764176130294800e-01 -2.496344894170761108e-01 4.285517707467079163e-02 -1.208163332194089890e-02 3.483922779560089111e-01 4.321712628006935120e-02 2.347180247306823730e-01 3.795931935310363770e-01 5.700738355517387390e-02 2.477436810731887817e-01 1.257918179035186768e-01 1.312792748212814331e-01 -1.255364418029785156e-01 -3.054677136242389679e-02 3.144516646862030029e-01 -1.279171705245971680e-01 -1.042274087667465210e-01 4.631004482507705688e-02 3.587827086448669434e-01 -7.410264760255813599e-02 8.990623056888580322e-02 -9.355855733156204224e-02 -1.888021826744079590e-02 -5.464043095707893372e-02 1.832788437604904175e-01 -1.097519248723983765e-01 1.843373179435729980e-01 -4.156893491744995117e-02 6.959749758243560791e-02
6.967611610889434814e-02 -1.630595624446868896e-01 -7.698770612478256226e-02 -4.541137721389532089e-03 -1.976934373378753662e-01 5.892730876803398132e-02 3.319162130355834961e-01 1.728372573852539062e-01 1.813834607601165771e-01 -1.461025029420852661e-01 -5.862220376729965210e-02 3.417456522583961487e-02 -1.682836115360260010e-01 -3.995818272233009338e-02 5.880238115787506104e-02 -3.332467079162597656e-01 -2.501319628208875656e-03 3.218592405319213867e-01 -4.942300170660018921e-02 -2.192025259137153625e-02 -1.228756532073020935e-01 2.902969419956207275e-01 3.045727610588073730e-01 -2.409123480319976807e-01 -4.783158749341964722e-02 -1.907421350479125977e-01 -1.051796451210975647e-01 3.416540026664733887e-01 1.682088375091552734e-01 1.420240700244903564e-01 -4.298985004425048828e-03 7.137408107519149780e-02
-4.388984292745590210e-03 1.306782662868499756e-02 -2.320193052291870117e-01 2.868093736469745636e-02 -4.240070879459381104e-01 1.653990894556045532e-01 3.567686975002288818e-01 9.192627668380737305e-02 2.792402207851409912e-01 1.296114623546600342e-01 2.786982990801334381e-02 2.953411936759948730e-01 2.140541188418865204e-02 5.724873393774032593e-02 1.541474014520645142e-01 -1.451862156391143799e-01 -1.617859676480293274e-02 3.161309361457824707e-01 -2.050044238567352295e-01 -2.920513600111007690e-02 8.861839771270751953e-02 -9.116069972515106201e-02 2.862030453979969025e-02 -2.220555543899536133e-01 3.698872402310371399e-02 -6.854698807001113892e-02 1.024855393916368484e-02 -1.937948018312454224e-01 -2.451520264148712158e-01 3.517541661858558655e-02 -1.994322091341018677e-01 1.292974203824996948e-01
-1.673235297203063965e-01 6.692212820053100586e-02 -1.217277422547340393e-01 -8.420258760452270508e-02 -1.805035173892974854e-01 1.350443363189697266e-01 2.295124381780624390e-01 2.507966756820678711e-01 2.620752751827239990e-01 4.551931023597717285e-01 1.149659156799316406e-01 2.225692272186279297e-01 4.582030698657035828e-02 7.801211904734373093e-03 -1.215929538011550903e-01 -1.124782413244247437e-01 -2.332239896059036255e-01 2.342439442873001099e-01 1.699996292591094971e-01 -1.268678903579711914e-01 7.667711377143859863e-02 2.025496214628219604e-01 8.837229013442993164e-02 9.519155137240886688e-03 2.349376678466796875e-02 -9.894492477178573608e-02 -2.243904769420623779e-01 -1.354892402887344360e-01 -1.530868858098983765e-01 6.100502610206604004e-02 -1.856854408979415894e-01 2.474602162837982178e-01
1.282248347997665405e-01 7.895863801240921021e-02 1.133445352315902710e-01 -2.065073847770690918e-01 -3.546672761440277100e-01 -7.547853142023086548e-02 3.050874173641204834e-01 3.618183732032775879e-01 2.039699256420135498e-01 -3.780085593461990356e-02 -8.288638293743133545e-02 2.226402461528778076e-01 -1.765412092208862305e-01 7.592502236366271973e-02 1.261377632617950439e-01 -3.236694037914276123e-01 -8.236335217952728271e-02 2.276735156774520874e-01 5.788673087954521179e-02 1.566230952739715576e-01 6.969643384218215942e-02 1.546127647161483765e-01 2.520279586315155029e-01 2.325316146016120911e-02 1.524956077337265015e-01 1.028962284326553345e-01 -7.127436250448226929e-02 8.312431722879409790e-02 -5.924402177333831787e-02 -1.700131744146347046e-01 1.808176189661026001e-01 1.378981173038482666e-01
2.920082509517669678e-01 1.208289265632629395e-01 1.181842684745788574e-01 4.983547702431678772e-02 -1.194546595215797424e-01 2.185561805963516235e-01 1.656548231840133667e-01 2.877200245857238770e-01 -5.467990413308143616e-02 1.780366897583007812e-01 -1.115237995982170105e-01 8.706487715244293213e-02 6.439834088087081909e-02 -2.477409839630126953e-01 -2.075238227844238281e-01 7.687254995107650757e-02 6.880833953619003296e-02 3.362029790878295898e-01 1.840449720621109009e-01 -5.074529349803924561e-02 -4.652703553438186646e-02 3.366265594959259033e-01 1.041003689169883728e-01 -1.005603596568107605e-01 -1.277715116739273071e-01 -2.845688723027706146e-03 -9.638910740613937378e-02 -7.904651761054992676e-02 1.827120631933212280e-01 -2.741860412061214447e-02 -1.621851474046707153e-01 3.990718722343444824e-01
[truncated: 3,259,101 more chars]
