# Supplementary material for: The Language of Innovation
Source: PLoS One. 2020 Apr 30;15(4):e0230107. doi: 10.1371/journal.pone.0230107 (PMC7194493; doi:10.1371/journal.pone.0230107)
Supplement: S15 File — (GZ) [file pone.0230107.s015.tar.gz › 1993-1997/V2Run_18_VS_4500_embeddings1993-1997ED32.txt]

1.887681782245635986e-01 -2.524975314736366272e-02 2.493708431720733643e-01 1.201499104499816895e-01 -8.069716393947601318e-02 -4.313249140977859497e-03 2.232815511524677277e-02 3.614954650402069092e-02 -1.294056773185729980e-01 8.848785609006881714e-02 -1.722794771194458008e-01 -5.767410993576049805e-02 -2.575084865093231201e-01 1.346252858638763428e-02 -8.024203032255172729e-02 3.081083297729492188e-01 1.374470591545104980e-01 8.747688680887222290e-02 -1.844921149313449860e-02 1.031593605875968933e-01 -3.024979531764984131e-01 2.041904330253601074e-01 -2.521877884864807129e-01 -3.826391100883483887e-01 -3.285324899479746819e-03 1.745272129774093628e-01 2.063500434160232544e-01 3.517224192619323730e-01 -1.802866458892822266e-01 1.588844209909439087e-01 8.064439892768859863e-02 1.076127737760543823e-01
-5.123258754611015320e-02 8.171844482421875000e-02 1.624631434679031372e-01 -1.687762327492237091e-03 -1.644369661808013916e-01 -7.292696833610534668e-02 -2.378452718257904053e-01 -1.434457153081893921e-01 -1.994749456644058228e-01 -1.762393862009048462e-01 3.607937395572662354e-01 -1.834558099508285522e-01 -3.119871020317077637e-01 -2.750155925750732422e-01 -4.024550691246986389e-02 -2.072747945785522461e-01 7.437141984701156616e-02 9.526799619197845459e-02 2.602216005325317383e-01 -1.755862683057785034e-01 -1.290213465690612793e-01 2.605635523796081543e-01 -5.124738439917564392e-02 4.606186971068382263e-02 -1.235010251402854919e-01 -1.289248019456863403e-01 4.070257768034934998e-02 3.642136454582214355e-01 -2.796846069395542145e-02 4.176311567425727844e-02 1.491881906986236572e-01 9.569683670997619629e-02
3.712481632828712463e-02 3.593309819698333740e-01 3.370043933391571045e-01 -1.490650475025177002e-01 -1.344180852174758911e-01 -4.068777710199356079e-02 -1.538068801164627075e-02 1.371388882398605347e-01 -3.265644907951354980e-01 8.414015173912048340e-03 3.727634623646736145e-02 1.418011039495468140e-01 -1.856765747070312500e-01 -1.618044227361679077e-01 -2.190743088722229004e-01 -1.205064821988344193e-02 2.397888302803039551e-01 1.223878785967826843e-01 -2.960872948169708252e-01 -1.030668914318084717e-01 -8.426526933908462524e-02 -1.111631281673908234e-02 -1.230381131172180176e-01 4.783078283071517944e-02 -1.873455047607421875e-01 -7.727909833192825317e-02 2.167129367589950562e-01 3.281503915786743164e-01 -1.958648562431335449e-01 -1.597272008657455444e-01 4.950029402971267700e-02 2.176726236939430237e-02
1.058093011379241943e-01 2.199080437421798706e-01 3.028072714805603027e-01 -2.309207469224929810e-01 -4.205324053764343262e-01 -7.912801951169967651e-02 7.709555327892303467e-02 -2.922664396464824677e-02 -1.459430009126663208e-01 -1.754289716482162476e-01 -2.004836350679397583e-01 -1.117185354232788086e-01 1.042976323515176773e-02 -5.816308036446571350e-02 -9.662424027919769287e-02 8.477375656366348267e-02 1.560401171445846558e-01 1.267268806695938110e-01 -2.322399169206619263e-01 -6.485826522111892700e-02 -2.149950414896011353e-01 1.539631932973861694e-01 -4.939937591552734375e-02 -4.117058217525482178e-02 -2.241470217704772949e-01 -3.274983167648315430e-02 -3.417553007602691650e-02 3.720098733901977539e-01 1.242242753505706787e-01 8.351232856512069702e-02 -1.315416544675827026e-01 2.784987688064575195e-01
2.255284786224365234e-01 3.739011585712432861e-01 -4.641512781381607056e-02 -9.348668903112411499e-02 3.409818559885025024e-02 1.208566650748252869e-01 -7.343593984842300415e-02 -2.269592136144638062e-01 -2.302540540695190430e-01 -5.240623652935028076e-02 -4.332884773612022400e-02 -1.807491481304168701e-01 -1.381272226572036743e-01 -1.290510147809982300e-01 9.011232852935791016e-02 8.268737047910690308e-02 2.477381676435470581e-01 6.713849306106567383e-02 3.184407651424407959e-01 -1.498466730117797852e-01 -7.693621516227722168e-02 6.203593313694000244e-02 -3.238519728183746338e-01 1.296662390232086182e-01 -1.632022112607955933e-01 5.794030800461769104e-02 3.314868509769439697e-01 2.443510890007019043e-01 6.869052303954958916e-04 -3.597760945558547974e-02 9.661054238677024841e-03 2.501878142356872559e-01
-1.851350665092468262e-01 2.123992741107940674e-01 3.090724945068359375e-01 -9.803271293640136719e-02 -1.661404073238372803e-01 -2.128170132637023926e-01 -1.680960208177566528e-01 -2.745399251580238342e-02 -4.106407612562179565e-02 -3.263940662145614624e-02 4.364402219653129578e-02 -4.246042966842651367e-01 -2.508409507572650909e-02 5.454284325242042542e-02 -3.252012133598327637e-01 6.587791442871093750e-02 5.631280690431594849e-02 1.599793285131454468e-01 -2.700576186180114746e-01 1.275678724050521851e-02 -7.396730035543441772e-02 1.705428510904312134e-01 -2.192477285861968994e-01 -8.146686106920242310e-02 -4.009653925895690918e-01 5.493370071053504944e-02 9.298628568649291992e-02 2.462304942309856415e-02 -1.635751128196716309e-01 -7.351056486368179321e-02 -1.345305796712636948e-02 1.357215195894241333e-01
8.320989459753036499e-02 -6.087096035480499268e-02 3.354646265506744385e-01 1.332888454198837280e-01 -1.745223402976989746e-01 1.126883085817098618e-02 -2.264565788209438324e-02 4.429574683308601379e-02 -4.087399318814277649e-02 -6.106762215495109558e-03 -2.975659444928169250e-03 -1.592691056430339813e-02 -1.644817292690277100e-01 -6.627842038869857788e-02 8.813709020614624023e-02 2.524313628673553467e-01 1.789538413286209106e-01 2.131519317626953125e-01 7.443801313638687134e-02 -2.110497504472732544e-01 1.030544787645339966e-01 3.423038721084594727e-01 -1.755380630493164062e-01 -3.302924707531929016e-02 -2.892695069313049316e-01 -1.855771392583847046e-01 1.669701188802719116e-01 4.316985607147216797e-01 -2.295335531234741211e-01 1.388805657625198364e-01 -7.008013874292373657e-02 -1.569075882434844971e-01
-1.849334537982940674e-01 6.984044611454010010e-02 2.712253928184509277e-01 -1.065184548497200012e-01 -8.022309094667434692e-02 -1.240446865558624268e-01 8.992290496826171875e-02 6.331020593643188477e-02 -1.765452176332473755e-01 -4.909731075167655945e-02 -3.564352169632911682e-02 1.456151604652404785e-01 -1.951082199811935425e-01 1.079639717936515808e-01 -2.576258406043052673e-02 -1.205887198448181152e-01 1.479057222604751587e-01 1.630930751562118530e-01 -2.119694650173187256e-01 -2.897783815860748291e-01 -2.452093213796615601e-01 2.044870257377624512e-01 -3.478575348854064941e-01 -1.860509365797042847e-01 -3.093765377998352051e-01 -4.933753982186317444e-02 1.160401776432991028e-01 2.538199424743652344e-01 1.044592633843421936e-01 1.325867474079132080e-01 6.947736442089080811e-02 2.771593332290649414e-01
-5.231495201587677002e-02 -9.265139698982238770e-02 7.276099324226379395e-01 8.972135931253433228e-02 -8.029875904321670532e-02 2.164318971335887909e-02 2.496558427810668945e-02 -6.549371778964996338e-02 -2.373513430356979370e-01 -9.863475337624549866e-03 1.313379406929016113e-01 -4.210476204752922058e-02 -2.068531811237335205e-01 -1.745452731847763062e-01 5.109550431370735168e-02 1.315123140811920166e-01 1.321284621953964233e-01 1.714517325162887573e-01 3.354465961456298828e-02 -2.204495519399642944e-01 -3.821840509772300720e-02 6.208739057183265686e-02 -2.167379409074783325e-01 4.763012006878852844e-02 -1.276349872350692749e-01 -8.130136132240295410e-02 -1.273055002093315125e-02 2.037351876497268677e-01 1.744226217269897461e-01 -6.292941421270370483e-02 8.436761796474456787e-02 1.164446696639060974e-01
-2.061485052108764648e-01 6.617228686809539795e-02 2.070875614881515503e-01 1.239764913916587830e-01 -2.047656625509262085e-01 -1.053924486041069031e-01 -2.924135625362396240e-01 3.114923238754272461e-01 -2.408216148614883423e-01 -2.509007463231682777e-03 7.817704230546951294e-02 -1.278757005929946899e-01 -2.433460056781768799e-01 -1.304398626089096069e-01 -2.812330424785614014e-01 -3.786716377362608910e-03 2.450680136680603027e-01 1.722165644168853760e-01 1.380151957273483276e-01 -2.517945170402526855e-01 -1.510277856141328812e-02 1.796004474163055420e-01 -7.781595736742019653e-02 -4.705849289894104004e-02 1.003315448760986328e-01 1.788208782672882080e-01 6.344690918922424316e-02 2.233778387308120728e-01 8.860248327255249023e-02 1.551986634731292725e-01 2.857387065887451172e-01 3.202369064092636108e-02
6.081502139568328857e-02 -1.698864102363586426e-01 2.916145324707031250e-01 1.076876372098922729e-01 -1.748544871807098389e-01 -5.996071174740791321e-02 -9.465108811855316162e-02 3.237051069736480713e-01 -2.663003206253051758e-01 -1.091525182127952576e-01 2.368314713239669800e-01 -1.846042834222316742e-02 -3.691087961196899414e-01 -5.721263587474822998e-02 -1.842049360275268555e-01 1.574412733316421509e-01 -3.227649629116058350e-02 -1.740849614143371582e-01 1.279518753290176392e-01 1.794818229973316193e-02 -5.247681587934494019e-02 1.225034520030021667e-01 -1.676899939775466919e-01 -6.487214006483554840e-03 -1.751462668180465698e-01 -1.261036470532417297e-02 2.079999893903732300e-01 3.905938565731048584e-01 -7.599039375782012939e-02 1.913004517555236816e-01 1.494662165641784668e-01 -7.736766710877418518e-03
3.313940390944480896e-02 1.201928220689296722e-02 2.601652741432189941e-01 1.435513198375701904e-01 -1.295728683471679688e-01 -5.547802895307540894e-02 2.545464038848876953e-02 1.758611798286437988e-01 -2.524813115596771240e-01 1.344719808548688889e-02 -2.411689162254333496e-01 1.060029044747352600e-01 -1.760597974061965942e-01 -1.673257946968078613e-01 8.251452445983886719e-02 2.461828440427780151e-01 2.196703702211380005e-01 1.281825080513954163e-02 -3.803166151046752930e-01 -1.115319654345512390e-01 -2.882197201251983643e-01 -1.152198016643524170e-02 -2.686400339007377625e-02 -9.077633917331695557e-02 -3.582081794738769531e-01 -1.308070272207260132e-01 2.941232025623321533e-01 1.869223564863204956e-01 -5.169649375602602959e-04 7.735081762075424194e-02 6.999694555997848511e-02 1.544869691133499146e-01
2.435074448585510254e-01 -1.417461484670639038e-01 3.747709691524505615e-01 -1.701630204916000366e-01 -4.478692542761564255e-03 -1.989332288503646851e-01 -1.143468171358108521e-01 1.648839712142944336e-01 -6.998419016599655151e-02 -1.554059386253356934e-01 1.038888916373252869e-01 1.722968518733978271e-01 -7.424288894981145859e-03 -5.311479419469833374e-02 -3.328667208552360535e-02 1.266997605562210083e-01 -1.348070707172155380e-02 2.886963784694671631e-01 -2.968487329781055450e-02 -2.168421745300292969e-01 -3.280609846115112305e-01 6.605938076972961426e-02 -1.527405232191085815e-01 -1.625408679246902466e-01 -5.784203112125396729e-02 -1.526284217834472656e-01 2.563247680664062500e-01 3.292594254016876221e-01 -7.639604806900024414e-02 1.196819096803665161e-01 -5.204458534717559814e-02 2.549351155757904053e-01
-8.228742331266403198e-02 9.555956721305847168e-02 6.238051056861877441e-01 -4.270538687705993652e-02 -6.696794927120208740e-02 -2.181026339530944824e-01 1.275890171527862549e-01 -5.129084363579750061e-02 -1.417385190725326538e-01 8.890911936759948730e-02 8.009431511163711548e-02 2.063990384340286255e-02 -8.007115125656127930e-02 -1.905045509338378906e-01 -3.213563561439514160e-01 1.030029729008674622e-01 2.572689950466156006e-01 -9.470842778682708740e-02 2.427196800708770752e-01 -1.514077633619308472e-01 -8.206032961606979370e-02 1.470306515693664551e-01 -4.823854565620422363e-02 -2.408227184787392616e-03 -4.925801232457160950e-02 -1.045034900307655334e-01 1.884115785360336304e-01 2.415094971656799316e-01 8.266440778970718384e-02 -7.814589887857437134e-02 6.011005491018295288e-02 1.391173005104064941e-01
1.099521592259407043e-01 2.330912798643112183e-01 2.318692803382873535e-01 5.520161986351013184e-02 -2.209848910570144653e-02 -1.459785550832748413e-01 -1.072108969092369080e-01 4.595437273383140564e-02 3.991493582725524902e-02 -1.421033293008804321e-01 -1.503613442182540894e-01 1.460319012403488159e-01 2.875336632132530212e-02 -1.274693757295608521e-01 3.166416883468627930e-01 1.016365513205528259e-01 2.009696364402770996e-01 -9.535984694957733154e-02 1.407736390829086304e-01 9.340696036815643311e-02 -1.992889493703842163e-01 2.318540811538696289e-01 -2.373538166284561157e-01 -1.272881478071212769e-01 -8.812799304723739624e-02 7.245677057653665543e-03 7.198934257030487061e-02 1.662997901439666748e-01 -5.315764248371124268e-02 4.269559979438781738e-01 6.450910121202468872e-02 4.171391129493713379e-01
5.750763416290283203e-02 4.735253006219863892e-02 2.364439368247985840e-01 -1.120764389634132385e-01 -1.882928609848022461e-01 1.360079348087310791e-01 4.095255210995674133e-02 -1.333812624216079712e-01 -1.484659463167190552e-01 -7.760009914636611938e-02 3.244807571172714233e-02 1.055081337690353394e-01 -1.246197298169136047e-01 -1.688454002141952515e-01 -2.480174601078033447e-02 4.420347139239311218e-02 -2.414765767753124237e-02 7.301663607358932495e-02 -2.545165121555328369e-01 -1.788348108530044556e-01 -3.087480366230010986e-01 2.841749787330627441e-01 -3.480379581451416016e-01 -8.513048291206359863e-03 -2.864822447299957275e-01 -9.851893037557601929e-02 4.927470386028289795e-01 2.036475576460361481e-02 3.528079017996788025e-02 -3.347699344158172607e-02 -1.232461258769035339e-01 1.148951500654220581e-01
-7.026596367359161377e-02 -1.044423952698707581e-01 2.329888790845870972e-01 -1.951675862073898315e-01 -3.425857424736022949e-01 4.028603434562683105e-02 -8.109935373067855835e-02 -6.874348223209381104e-02 -5.244525964371860027e-04 -1.352374106645584106e-01 1.379314213991165161e-01 -2.737568616867065430e-01 -1.553093194961547852e-01 7.073795795440673828e-02 -2.202757745981216431e-01 1.238846182823181152e-01 4.421611428260803223e-01 1.481928117573261261e-02 -1.083540841937065125e-01 -3.195888996124267578e-01 -1.294319480657577515e-01 -9.949385374784469604e-02 -1.749390363693237305e-01 -1.065383255481719971e-01 -8.209380507469177246e-02 -1.529461741447448730e-01 -2.020215243101119995e-02 3.166640102863311768e-01 -5.733901262283325195e-02 1.021922603249549866e-01 3.020138479769229889e-02 1.804711967706680298e-01
1.578104197978973389e-01 2.106330692768096924e-01 2.623801529407501221e-01 1.219379007816314697e-01 3.492732346057891846e-02 -8.403269201517105103e-02 -1.964401602745056152e-01 -7.831566780805587769e-02 -1.281057149171829224e-01 -8.372616767883300781e-02 -3.266636431217193604e-01 -1.924041211605072021e-01 -1.891520023345947266e-01 -1.745804995298385620e-01 8.595497906208038330e-02 2.146534174680709839e-01 6.549739092588424683e-02 1.135989874601364136e-01 1.768423914909362793e-01 1.240410655736923218e-01 -1.527692973613739014e-01 9.032723307609558105e-02 -2.643961012363433838e-01 1.483218967914581299e-01 -3.802274167537689209e-01 2.660194039344787598e-01 1.013013273477554321e-01 8.156639337539672852e-02 -5.480945855379104614e-02 1.878119707107543945e-01 -9.199004853144288063e-04 2.221591621637344360e-01
1.655711382627487183e-01 1.060009896755218506e-01 2.411982566118240356e-01 -1.195922717452049255e-01 -1.959872692823410034e-01 4.149015620350837708e-02 -3.740481100976467133e-03 -8.377965539693832397e-02 -8.368569612503051758e-02 -2.343577891588211060e-01 3.976229205727577209e-02 -7.189182192087173462e-02 -3.498954176902770996e-01 -1.394917219877243042e-01 -5.554223060607910156e-02 -4.798855260014533997e-02 1.478270292282104492e-01 2.883208394050598145e-01 -1.168607622385025024e-01 -1.988479793071746826e-01 -3.135199248790740967e-01 7.337235379964113235e-03 -3.062726259231567383e-01 -2.381085455417633057e-01 -3.106426596641540527e-01 -1.434077769517898560e-01 2.121620625257492065e-01 1.174347177147865295e-01 1.320639699697494507e-01 3.651096671819686890e-02 -1.070955246686935425e-01 1.123354732990264893e-01
1.212109439074993134e-02 -1.793070882558822632e-01 3.598606288433074951e-01 6.415906827896833420e-03 -2.052641287446022034e-02 -5.444834381341934204e-02 -2.762852013111114502e-01 1.401117146015167236e-01 -1.957867145538330078e-01 8.246435783803462982e-03 2.863319404423236847e-02 8.281382173299789429e-02 -1.816670298576354980e-01 -1.250142157077789307e-01 2.739392220973968506e-02 4.420576617121696472e-02 2.577190101146697998e-01 7.468248158693313599e-02 -3.468699455261230469e-01 5.288206413388252258e-02 -1.393037438392639160e-01 1.936228722333908081e-01 -5.512229725718498230e-02 -9.225027635693550110e-03 -2.437057346105575562e-01 -1.489047706127166748e-01 1.884571015834808350e-01 3.455961644649505615e-01 -1.770825684070587158e-02 7.697348296642303467e-02 3.895186260342597961e-02 3.768177628517150879e-01
1.238770931959152222e-01 1.913815587759017944e-01 9.462523460388183594e-02 5.604653432965278625e-02 -1.814813166856765747e-01 6.717436760663986206e-02 2.780024893581867218e-03 -2.345121279358863831e-02 7.438209652900695801e-02 -1.262474805116653442e-01 3.110482692718505859e-01 -1.041394565254449844e-02 8.987415581941604614e-03 1.697338819503784180e-01 -2.778932452201843262e-01 1.609112918376922607e-01 4.727065563201904297e-02 5.601544678211212158e-02 -7.003245502710342407e-02 -2.684815824031829834e-01 -1.486933976411819458e-01 2.462326548993587494e-02 -1.661511361598968506e-01 -2.995040714740753174e-01 -9.073963761329650879e-02 1.028453484177589417e-01 3.202878683805465698e-02 4.708471000194549561e-01 -1.557249277830123901e-01 -9.316897392272949219e-02 3.358559012413024902e-01 1.947853416204452515e-01
2.160544842481613159e-01 1.269093751907348633e-01 2.095229625701904297e-01 -5.174937844276428223e-02 2.043728083372116089e-01 -4.950283840298652649e-02 -1.016799360513687134e-01 2.571417018771171570e-03 -1.449092477560043335e-01 -1.142555326223373413e-01 -2.360928058624267578e-01 -2.709622029215097427e-03 -1.296078413724899292e-01 -3.229377418756484985e-02 1.253635436296463013e-02 3.074687719345092773e-01 2.274319380521774292e-01 5.597393214702606201e-02 3.388987183570861816e-01 -9.458373486995697021e-02 -4.029480740427970886e-02 8.587232232093811035e-02 -3.793049454689025879e-01 1.011760681867599487e-01 -1.241425052285194397e-01 1.854651272296905518e-01 1.748119592666625977e-01 8.173119276762008667e-02 -8.398920297622680664e-02 -3.031780943274497986e-02 1.762559264898300171e-01 4.072912931442260742e-01
2.221750020980834961e-01 3.924807608127593994e-01 4.429542422294616699e-01 1.410589516162872314e-01 1.417784392833709717e-01 8.334235846996307373e-02 -1.155762895941734314e-01 -2.839584946632385254e-01 -1.977478861808776855e-01 6.780976802110671997e-02 -2.182907052338123322e-02 -1.213276535272598267e-01 -8.934258669614791870e-02 6.071256101131439209e-02 1.145262718200683594e-01 3.004955053329467773e-01 1.710473150014877319e-01 -1.530139297246932983e-01 3.963852673768997192e-02 -1.446134299039840698e-01 -1.267759054899215698e-01 -1.066390722990036011e-01 -1.581755876541137695e-01 1.371920257806777954e-01 -1.025003269314765930e-01 9.307926893234252930e-02 6.146362796425819397e-02 1.551125347614288330e-01 9.338019043207168579e-02 -2.688635587692260742e-01 5.557056888937950134e-02 8.904612809419631958e-02
-8.646573126316070557e-02 -7.973508536815643311e-02 2.887384295463562012e-01 1.925410479307174683e-01 -1.508767455816268921e-01 -3.487100452184677124e-02 9.913165122270584106e-02 2.272083908319473267e-01 -2.425986230373382568e-01 -1.420591175556182861e-01 4.251541793346405029e-01 -1.562790125608444214e-01 -5.952848121523857117e-02 -2.032705582678318024e-03 -2.231378108263015747e-01 1.460731029510498047e-01 4.016020521521568298e-02 -1.415496133267879486e-02 1.085192784667015076e-01 -2.165289521217346191e-01 -7.618008530698716640e-04 2.136205583810806274e-01 -1.790930181741714478e-01 6.639377772808074951e-02 -1.513181626796722412e-01 9.911047667264938354e-02 3.459448516368865967e-01 3.301448225975036621e-01 9.445860236883163452e-02 -2.526391111314296722e-02 6.278571486473083496e-02 6.258226186037063599e-02
2.822681069374084473e-01 2.168415337800979614e-01 1.614413112401962280e-01 6.667442619800567627e-02 5.438287928700447083e-02 -1.718783974647521973e-01 -9.194120019674301147e-02 -1.882829368114471436e-01 -2.258154898881912231e-01 -1.692079156637191772e-01 -1.919440776109695435e-01 -2.873151302337646484e-01 -9.033354371786117554e-02 -8.082649111747741699e-02 -4.377200268208980560e-03 1.453653424978256226e-01 2.538767457008361816e-01 1.842920854687690735e-02 1.342072486877441406e-01 -1.840704679489135742e-01 -1.154445782303810120e-01 -7.982128113508224487e-02 -2.501164376735687256e-01 2.043851464986801147e-02 -2.247572690248489380e-01 1.335444152355194092e-01 2.018572390079498291e-02 2.409970760345458984e-02 -1.168574318289756775e-01 2.780623733997344971e-01 1.983766108751296997e-01 3.640130758285522461e-01
-7.015019655227661133e-02 2.538381814956665039e-01 1.865244358777999878e-01 1.173817068338394165e-01 1.091354638338088989e-01 1.721823215484619141e-01 -1.853451877832412720e-01 1.674856618046760559e-02 -1.932556480169296265e-01 5.717763677239418030e-02 3.064653277397155762e-02 -6.353997439146041870e-02 -1.878856569528579712e-01 -2.864872217178344727e-01 -1.687211915850639343e-02 3.398760855197906494e-01 -5.960855633020401001e-02 4.080317541956901550e-02 -1.105661913752555847e-01 -1.121333315968513489e-01 -1.512316912412643433e-01 4.536407068371772766e-02 -3.809642791748046875e-01 2.399126887321472168e-01 2.653475999832153320e-01 -3.683429583907127380e-02 -8.827723562717437744e-03 1.614363342523574829e-01 6.018705666065216064e-02 4.254823178052902222e-02 2.725923657417297363e-01 3.030376136302947998e-01
6.823854148387908936e-02 -8.606419712305068970e-02 3.136189579963684082e-01 -1.456256955862045288e-01 -9.273716807365417480e-02 -5.309535562992095947e-02 -2.852448821067810059e-01 1.932727545499801636e-01 -3.391659632325172424e-02 1.311095654964447021e-01 1.196824386715888977e-01 -2.988050282001495361e-01 1.140961539931595325e-03 -3.061053343117237091e-02 -1.992403715848922729e-01 2.871391773223876953e-01 2.177283167839050293e-01 1.052375286817550659e-01 1.307351887226104736e-01 -1.693741083145141602e-01 -1.275147795677185059e-01 1.600953638553619385e-01 -1.388417482376098633e-01 -8.114725351333618164e-02 -1.026744097471237183e-01 -6.484370678663253784e-02 1.728344708681106567e-02 5.183809399604797363e-01 -1.667748093605041504e-01 -6.640241295099258423e-02 -6.907986104488372803e-02 -2.074911259114742279e-02
7.616529613733291626e-02 2.335106730461120605e-01 1.286914572119712830e-02 1.711840033531188965e-01 -4.883344098925590515e-02 -7.887204736471176147e-02 -1.276910603046417236e-01 1.934515126049518585e-02 -8.958121389150619507e-02 -4.163844883441925049e-01 1.270643472671508789e-01 4.628041386604309082e-02 -7.289461791515350342e-02 -2.733602523803710938e-01 -2.111566811800003052e-01 1.007011458277702332e-01 6.614460796117782593e-02 -2.331940233707427979e-01 -1.707185655832290649e-01 -7.470665872097015381e-02 -2.246273607015609741e-01 1.017808169126510620e-01 -2.401533424854278564e-01 -2.920368611812591553e-01 -1.214631497859954834e-01 -1.150890290737152100e-01 -1.116665359586477280e-02 8.718239516019821167e-02 5.952334031462669373e-02 -4.246203005313873291e-01 1.613982468843460083e-01 8.709982782602310181e-02
1.535963863134384155e-01 3.249327838420867920e-01 1.154624968767166138e-01 2.204967588186264038e-01 -2.510817945003509521e-01 -2.160082608461380005e-01 -6.012383848428726196e-02 -1.041458845138549805e-01 -5.086348950862884521e-02 -6.409916281700134277e-02 1.267088055610656738e-01 -9.940484911203384399e-02 -5.906756222248077393e-02 2.032694965600967407e-01 -6.665705144405364990e-02 2.926567196846008301e-01 1.534898430109024048e-01 -4.917736724019050598e-02 -2.357084676623344421e-02 2.483477257192134857e-02 -3.459609288256615400e-04 2.397815883159637451e-01 6.073846947401762009e-03 6.990629248321056366e-03 -4.473096132278442383e-02 1.462561190128326416e-01 2.331501543521881104e-01 5.284440517425537109e-01 1.169388592243194580e-01 1.031127665191888809e-02 1.929296106100082397e-01 1.563496440649032593e-01
-1.999663859605789185e-01 2.784388065338134766e-01 2.915555834770202637e-01 -1.049070730805397034e-01 -1.863148212432861328e-01 -2.001572400331497192e-02 -2.580704987049102783e-01 -5.052630975842475891e-02 -9.378708153963088989e-02 -2.983057498931884766e-01 2.375154644250869751e-01 -3.577528297901153564e-01 -9.928864985704421997e-02 1.280740350484848022e-01 -1.006967201828956604e-01 -2.291636168956756592e-02 5.857276916503906250e-02 6.528139859437942505e-02 -2.758830189704895020e-01 -1.772685647010803223e-01 -1.261656135320663452e-01 4.229072108864784241e-02 -6.342820823192596436e-02 5.568324401974678040e-02 -2.905694544315338135e-01 -7.752756029367446899e-02 1.260069459676742554e-01 9.994599968194961548e-02 1.682728528976440430e-01 -1.249438002705574036e-01 1.385293994098901749e-02 2.502278089523315430e-01
2.186882048845291138e-01 1.745506376028060913e-01 4.733081459999084473e-01 1.884597688913345337e-01 -7.417220622301101685e-02 1.168957874178886414e-01 2.182846069335937500e-01 -4.472131654620170593e-02 -2.822852134704589844e-01 -5.409744009375572205e-02 4.814038425683975220e-02 -1.143055129796266556e-02 -1.203648447990417480e-01 -7.666253298521041870e-02 -1.678379029035568237e-01 4.493303969502449036e-02 2.549811005592346191e-01 1.921623349189758301e-01 -3.029017746448516846e-01 -1.101774871349334717e-01 -1.724224686622619629e-01 2.121778726577758789e-01 -9.561290591955184937e-02 -1.931314356625080109e-03 -1.077927127480506897e-01 5.467383563518524170e-02 3.490643799304962158e-01 2.606917545199394226e-02 9.283234924077987671e-02 -2.394948527216911316e-02 -1.417106389999389648e-01 -4.013292491436004639e-02
-4.172204434871673584e-02 1.277858614921569824e-01 3.925699591636657715e-01 1.469482332468032837e-01 -2.411202639341354370e-01 -3.046727478504180908e-01 1.386868208646774292e-01 9.200978279113769531e-02 -2.372986823320388794e-01 1.540208607912063599e-01 -7.737912237644195557e-02 1.139852777123451233e-01 -7.020734995603561401e-02 -5.144318938255310059e-02 -1.356478035449981689e-01 -9.689681231975555420e-02 2.729301713407039642e-02 4.554070159792900085e-02 2.201437056064605713e-01 -1.464118435978889465e-02 -4.499572217464447021e-01 2.850475609302520752e-01 -4.507333412766456604e-02 -6.059495359659194946e-02 -1.310008913278579712e-01 8.772055804729461670e-02 1.661904901266098022e-01 2.227583527565002441e-01 1.590489149093627930e-01 1.077444255352020264e-01 -1.149872168898582458e-01 6.702457088977098465e-03
-4.588782414793968201e-02 3.046940453350543976e-02 1.974186897277832031e-01 3.094414249062538147e-03 2.273789793252944946e-01 -1.041458398103713989e-01 2.451891452074050903e-02 5.197912454605102539e-02 -2.011651843786239624e-01 -1.861916035413742065e-01 1.727287471294403076e-01 -2.625655233860015869e-01 -3.572368025779724121e-01 -2.529465258121490479e-01 6.203566491603851318e-02 -2.333689481019973755e-02 2.079887390136718750e-01 -6.182437017560005188e-02 -3.847096115350723267e-02 -1.798983961343765259e-01 -2.797929570078849792e-02 2.757960259914398193e-01 3.668617084622383118e-02 -1.800397634506225586e-01 -3.011423349380493164e-01 1.795392930507659912e-01 2.711800336837768555e-01 1.703324168920516968e-01 -1.597147881984710693e-01 6.418004631996154785e-02 5.922487005591392517e-02 -2.684924602508544922e-01
-8.521840721368789673e-02 7.362792640924453735e-02 1.448232680559158325e-01 9.184937179088592529e-02 -3.433715999126434326e-01 5.540036037564277649e-02 6.259950995445251465e-02 -3.488606587052345276e-02 -3.208293616771697998e-01 2.088027447462081909e-01 1.421471238136291504e-01 -1.682340800762176514e-01 -2.945349514484405518e-01 -1.714634001255035400e-01 -8.782605826854705811e-02 9.141499549150466919e-02 2.849265038967132568e-01 -8.425621688365936279e-02 1.244151312857866287e-02 3.768818080425262451e-02 1.585705727338790894e-01 4.424356222152709961e-01 -1.460151076316833496e-01 -1.955628693103790283e-01 -1.470438838005065918e-01 -1.539305299520492554e-01 1.020546928048133850e-01 9.255399554967880249e-02 -1.292340308427810669e-01 -7.542387116700410843e-03 -9.666087105870246887e-03 2.303737699985504150e-01
-7.641211897134780884e-02 1.304313540458679199e-02 2.889571785926818848e-01 -7.440919429063796997e-02 -6.878142058849334717e-02 -8.454230427742004395e-02 4.232693091034889221e-02 -1.171596199274063110e-01 -9.454197436571121216e-02 -6.137071177363395691e-02 1.885426044464111328e-02 4.185457527637481689e-02 -3.268350064754486084e-01 -2.262594550848007202e-02 -1.575824171304702759e-01 4.314253746997565031e-04 1.821643710136413574e-01 2.007448971271514893e-01 1.985737681388854980e-02 -2.622752487659454346e-01 -3.863413333892822266e-01 -6.996914744377136230e-02 -1.363671869039535522e-01 2.041919901967048645e-02 -3.089113533496856689e-01 2.474476769566535950e-02 3.805911540985107422e-01 2.662550806999206543e-01 2.379321753978729248e-01 -6.612246483564376831e-02 -1.352281272411346436e-01 1.539509445428848267e-01
-1.090313643217086792e-01 2.448986023664474487e-01 4.185549914836883545e-01 9.495525062084197998e-02 -3.200311958789825439e-01 6.463024765253067017e-02 -2.413157969713211060e-01 1.007622256875038147e-01 -1.482186615467071533e-01 -3.775101155042648315e-02 -9.348291903734207153e-03 2.746291272342205048e-02 -7.981801033020019531e-02 -7.912047207355499268e-02 1.507385522127151489e-01 1.520522236824035645e-01 2.522711455821990967e-01 4.712642729282379150e-02 -2.095852233469486237e-02 4.612279310822486877e-02 -2.608458101749420166e-01 -3.497747331857681274e-02 7.678369432687759399e-02 1.715387403964996338e-02 1.104196235537528992e-01 7.663270086050033569e-02 1.094645857810974121e-01 2.810337543487548828e-01 -2.745095491409301758e-01 1.275763958692550659e-01 -1.711208522319793701e-01 3.352862596511840820e-01
7.864809781312942505e-02 -2.816485613584518433e-02 2.903650701045989990e-01 -2.325895130634307861e-01 -3.477226197719573975e-02 -8.672714978456497192e-02 -1.503438353538513184e-01 -2.164041157811880112e-03 -2.565610036253929138e-02 -2.086611837148666382e-01 -1.938535422086715698e-01 5.136251077055931091e-02 -1.833272576332092285e-01 -1.099755614995956421e-01 -1.619831770658493042e-01 -3.456428647041320801e-02 1.116845873184502125e-03 -9.305909276008605957e-03 3.769678249955177307e-02 -2.809473276138305664e-01 -3.212857246398925781e-01 1.317335665225982666e-01 -2.530439496040344238e-01 -2.371335774660110474e-01 -1.937454640865325928e-01 -1.418850719928741455e-01 4.748606085777282715e-01 1.999232172966003418e-01 9.805366396903991699e-02 -4.521248862147331238e-02 -1.987360045313835144e-02 9.620153903961181641e-02
1.127322986721992493e-01 1.193528547883033752e-01 4.020155072212219238e-01 -5.622972920536994934e-02 -8.033943176269531250e-02 -1.866301745176315308e-01 -2.313504219055175781e-01 7.294874638319015503e-03 -8.228417485952377319e-02 6.393211334943771362e-02 -1.130989938974380493e-01 1.174933761358261108e-01 -2.415843904018402100e-01 -4.075595736503601074e-02 -2.887075543403625488e-01 4.468483850359916687e-02 -2.671689540147781372e-02 1.106678098440170288e-01 -8.886097371578216553e-02 -2.342003583908081055e-01 -4.272649884223937988e-01 1.182843670248985291e-01 -6.823419034481048584e-02 -1.938710808753967285e-01 -1.365191787481307983e-01 -7.366426289081573486e-02 2.388704270124435425e-01 2.265399992465972900e-01 1.665201485157012939e-01 1.363907456398010254e-01 -9.025126695632934570e-02 1.707742512226104736e-01
-1.041707247495651245e-01 3.695975542068481445e-01 2.307639867067337036e-01 -1.027455255389213562e-01 -1.004630401730537415e-01 -1.795384138822555542e-01 1.172598078846931458e-02 -2.111019194126129150e-01 8.387540280818939209e-02 9.344250708818435669e-02 3.800105676054954529e-02 5.082258209586143494e-02 -2.418300211429595947e-01 -1.178237497806549072e-01 -3.944408893585205078e-02 4.969389736652374268e-01 7.964722067117691040e-02 -9.801352769136428833e-02 -4.721291363239288330e-02 7.663637399673461914e-02 -2.752521038055419922e-01 1.087622940540313721e-01 -3.361450135707855225e-01 -5.487878993153572083e-02 1.645428091287612915e-01 -1.012340113520622253e-01 -1.473459452390670776e-01 2.498697489500045776e-03 -1.880349963903427124e-02 1.012711226940155029e-01 2.358483821153640747e-01 9.012682735919952393e-02
2.729318439960479736e-01 4.093745350837707520e-01 1.269737482070922852e-01 -1.384779661893844604e-01 8.744467981159687042e-03 -3.022836446762084961e-01 -2.306700944900512695e-01 -6.836220156401395798e-03 -9.267933666706085205e-02 1.788190603256225586e-01 1.088954210281372070e-01 2.702769264578819275e-02 1.034983992576599121e-01 1.172528266906738281e-01 3.214520588517189026e-02 2.506546080112457275e-01 1.458141803741455078e-01 1.856156736612319946e-01 1.294925063848495483e-01 -2.300537973642349243e-01 -3.420578539371490479e-01 1.705875396728515625e-01 -3.008537590503692627e-01 -9.280110895633697510e-02 -2.612901479005813599e-02 2.199078947305679321e-01 7.292000204324722290e-02 -8.019889891147613525e-02 -6.377163529396057129e-02 1.740255951881408691e-02 -2.137223444879055023e-02 1.359370909631252289e-02
3.558573126792907715e-01 3.595819771289825439e-01 2.832635343074798584e-01 -1.503582149744033813e-01 2.664826512336730957e-01 5.401013791561126709e-02 -1.677954196929931641e-01 -1.137473583221435547e-01 -1.002820674329996109e-03 -3.620381280779838562e-02 -6.485822051763534546e-02 -3.747331723570823669e-02 -1.064962670207023621e-01 5.468725785613059998e-02 -6.808156520128250122e-02 1.982945799827575684e-01 3.009869903326034546e-02 -2.103520631790161133e-01 1.256461441516876221e-01 -1.647371947765350342e-01 -1.593363732099533081e-01 -4.135251976549625397e-03 -2.670239806175231934e-01 -1.418379843235015869e-01 -2.791613936424255371e-01 1.906121820211410522e-01 1.881950348615646362e-01 2.204416096210479736e-01 -1.236562132835388184e-01 1.421657055616378784e-01 1.192772388458251953e-01 8.987176418304443359e-02
2.642020285129547119e-01 -1.416462510824203491e-01 3.432320952415466309e-01 1.941837370395660400e-01 -6.240549683570861816e-02 4.575140774250030518e-02 2.633700072765350342e-01 -1.359829306602478027e-01 -2.436284124851226807e-01 -1.791534423828125000e-01 -1.569876633584499359e-02 -4.332067910581827164e-03 7.665012776851654053e-02 5.387805774807929993e-02 -1.475027501583099365e-01 4.890525713562965393e-02 -1.144392043352127075e-02 2.125318795442581177e-01 -2.516866922378540039e-01 -2.054774612188339233e-01 -2.922300994396209717e-01 2.433799654245376587e-01 -2.131162732839584351e-01 1.419762056320905685e-02 -1.057764962315559387e-01 -1.446546614170074463e-01 3.150482773780822754e-01 1.230567023158073425e-01 -7.604368031024932861e-02 9.770760685205459595e-02 1.942588575184345245e-02 1.810898035764694214e-01
1.368712335824966431e-01 3.090331554412841797e-01 3.940112292766571045e-01 1.741681098937988281e-01 -1.009922474622726440e-02 -1.857583373785018921e-01 -1.299800872802734375e-01 -8.548338897526264191e-03 -1.849785149097442627e-01 -1.549149155616760254e-01 2.652786970138549805e-01 -1.252512186765670776e-01 2.325627394020557404e-02 1.103883236646652222e-01 -7.715608924627304077e-02 2.143738716840744019e-01 5.028059333562850952e-02 -7.699065655469894409e-02 -1.691969633102416992e-01 -1.511670947074890137e-01 -4.389356076717376709e-02 1.557116061449050903e-01 -5.559255555272102356e-02 6.169556826353073120e-02 1.404900252819061279e-01 1.903165876865386963e-01 2.571147084236145020e-01 3.482181429862976074e-01 7.323144935071468353e-03 -9.731100499629974365e-02 3.059594333171844482e-01 1.539728045463562012e-02
-5.529349669814109802e-02 3.413987532258033752e-02 4.261498451232910156e-01 -6.740099191665649414e-02 -4.797175526618957520e-02 7.485172152519226074e-02 -1.084024682641029358e-01 1.420416629116516560e-05 5.611328408122062683e-02 5.075643211603164673e-02 4.004760980606079102e-01 9.610626101493835449e-02 -2.223530411720275879e-01 2.591953873634338379e-01 -1.870971769094467163e-01 2.095440775156021118e-01 1.305636391043663025e-02 1.923212432302534580e-03 -4.702055454254150391e-02 2.619583010673522949e-01 -1.176582649350166321e-01 1.866987943649291992e-01 -9.901659190654754639e-02 -8.410122245550155640e-02 -2.111052125692367554e-01 2.465582489967346191e-01 2.527283728122711182e-01 2.394055128097534180e-01 2.720058523118495941e-02 -1.941793859004974365e-01 1.296726465225219727e-01 -2.660751342773437500e-02
-8.657860569655895233e-03 4.790304973721504211e-02 3.323226869106292725e-01 -1.739518949761986732e-03 -2.025744169950485229e-01 -2.038226574659347534e-01 -7.634500972926616669e-03 2.655988037586212158e-01 -1.837497204542160034e-01 -1.121517047286033630e-01 3.206032514572143555e-02 -4.268628731369972229e-02 -1.091115027666091919e-01 -1.897628046572208405e-02 9.073911607265472412e-02 6.904425472021102905e-02 1.960432380437850952e-01 1.776499748229980469e-01 4.298064112663269043e-02 1.743509322404861450e-01 -2.630497515201568604e-01 2.082889229059219360e-01 1.298624277114868164e-01 -2.678378224372863770e-01 -6.658118963241577148e-02 -1.509899049997329712e-01 1.482441127300262451e-01 2.428175956010818481e-01 -2.893514037132263184e-01 -2.326213940978050232e-02 8.717193454504013062e-02 3.950935900211334229e-01
1.481011509895324707e-01 1.467771129682660103e-03 1.979863047599792480e-01 -7.141637802124023438e-02 -2.015677988529205322e-01 -3.452191352844238281e-01 1.014332473278045654e-01 2.993869222700595856e-02 -2.499947994947433472e-01 -6.835581362247467041e-02 4.516511783003807068e-02 -7.019583135843276978e-02 -3.917103409767150879e-01 -8.317982405424118042e-02 -3.261138796806335449e-01 1.929188072681427002e-01 -1.551462430506944656e-02 3.676034510135650635e-01 -8.934430032968521118e-02 -1.724383980035781860e-01 -1.305948346853256226e-01 4.835271462798118591e-02 -1.158822849392890930e-01 -6.248617917299270630e-02 -2.365063279867172241e-01 -9.091065078973770142e-02 2.775498628616333008e-01 1.001974791288375854e-01 5.381001159548759460e-02 -9.159089624881744385e-02 4.444757476449012756e-02 1.017989888787269592e-01
4.989447817206382751e-02 4.910708963871002197e-02 2.400117814540863037e-01 -1.678113341331481934e-01 9.788905084133148193e-02 -5.000934377312660217e-02 2.649081498384475708e-02 -1.456570625305175781e-01 -7.311205845326185226e-03 -1.425070762634277344e-01 2.578555047512054443e-02 -1.211508885025978088e-01 -4.549847543239593506e-01 6.034138798713684082e-02 -1.473990529775619507e-01 -3.718953952193260193e-02 3.040740191936492920e-01 -5.514663085341453552e-02 2.050641365349292755e-02 -2.827904522418975830e-01 -1.711260974407196045e-01 1.021588444709777832e-01 4.511574283242225647e-02 -1.520994603633880615e-01 -2.152706235647201538e-01 8.457217365503311157e-02 7.606098800897598267e-02 3.790708184242248535e-01 -3.727715909481048584e-01 9.211307764053344727e-02 -8.082350832410156727e-04 -1.210974007844924927e-01
1.979236900806427002e-01 2.065915465354919434e-01 2.251616865396499634e-01 -2.286016643047332764e-01 1.715496927499771118e-01 1.073713898658752441e-01 1.817256212234497070e-01 1.113363504409790039e-01 -9.063040465116500854e-02 -9.719634801149368286e-02 4.328620806336402893e-02 -1.235867962241172791e-01 -1.857322454452514648e-01 -1.368676275014877319e-01 -1.774368435144424438e-01 3.825804963707923889e-02 2.866738736629486084e-01 1.687486469745635986e-01 -1.734303385019302368e-01 -1.408460438251495361e-01 -2.732163965702056885e-01 2.113435566425323486e-01 1.316896229982376099e-01 -1.010586991906166077e-01 -3.279561996459960938e-01 -5.021700263023376465e-02 2.642582952976226807e-01 2.123246788978576660e-01 2.607285380363464355e-01 6.362156569957733154e-02 3.393624350428581238e-02 4.705875739455223083e-02
-1.619891673326492310e-01 1.607078760862350464e-01 2.608362436294555664e-01 -2.778300270438194275e-02 -1.471212506294250488e-01 -1.123614832758903503e-01 5.012832581996917725e-02 1.392917782068252563e-01 -1.244603469967842102e-01 -6.411316245794296265e-02 2.192382812500000000e-01 -7.793305069208145142e-02 -3.757862448692321777e-01 -1.419434510171413422e-02 1.232030019164085388e-01 2.727668881416320801e-01 2.674079835414886475e-01 9.476896375417709351e-04 -7.771749049425125122e-02 -1.812589317560195923e-01 1.368069052696228027e-01 2.746843099594116211e-01 -4.738672170788049698e-03 -1.522415876388549805e-01 -3.382022976875305176e-01 -1.262281537055969238e-01 5.641851201653480530e-02 1.793220788240432739e-01 -2.344805449247360229e-01 -7.925570011138916016e-02 1.812543720006942749e-01 1.751085370779037476e-01
1.466715186834335327e-01 1.860960721969604492e-01 7.828728109598159790e-02 1.620681732892990112e-01 8.317842334508895874e-02 -4.999432712793350220e-02 -1.392330229282379150e-01 1.880086585879325867e-02 -2.551784813404083252e-01 -7.470277696847915649e-02 -2.005197554826736450e-01 -2.520491778850555420e-01 5.373593419790267944e-02 1.806901767849922180e-02 1.200185120105743408e-01 3.989281952381134033e-01 2.354684472084045410e-01 1.073711551725864410e-02 1.511425822973251343e-01 -1.576983332633972168e-01 -1.992092132568359375e-01 1.873803585767745972e-01 -3.209621310234069824e-01 1.285452246665954590e-01 -3.064410686492919922e-01 5.339154228568077087e-02 1.750008612871170044e-01 -3.410822153091430664e-02 -1.873032003641128540e-01 1.721035093069076538e-01 -1.081534847617149353e-01 1.689766943454742432e-01
4.080273956060409546e-02 1.652842611074447632e-01 1.012530028820037842e-01 1.688377112150192261e-01 -3.281770646572113037e-01 -2.578449249267578125e-02 1.430936306715011597e-01 -1.841828972101211548e-01 -2.235136181116104126e-01 -2.812598049640655518e-01 2.544293403625488281e-01 1.159810945391654968e-01 -7.775027304887771606e-02 -1.186748966574668884e-01 -2.654992341995239258e-01 -2.044404111802577972e-02 8.833032846450805664e-02 1.185191329568624496e-02 -3.651066422462463379e-01 -1.604329198598861694e-01 -2.053824216127395630e-01 -1.457312423735857010e-02 -1.913354396820068359e-01 -2.172366715967655182e-02 -2.801643610000610352e-01 -1.742158643901348114e-02 3.298102617263793945e-01 1.383153349161148071e-01 8.454816043376922607e-02 -2.694107033312320709e-02 -4.871796444058418274e-02 8.829988539218902588e-02
1.878278106451034546e-01 1.465829610824584961e-01 1.734109222888946533e-01 1.232653036713600159e-01 -7.771331816911697388e-02 -1.114576682448387146e-02 -1.384335011243820190e-01 -1.328925490379333496e-01 -4.987703170627355576e-03 -8.505884557962417603e-02 2.101589739322662354e-01 -1.015674322843551636e-01 -6.601327657699584961e-02 8.479852229356765747e-02 -2.118906527757644653e-01 1.413237601518630981e-01 1.762346029281616211e-01 1.121584326028823853e-01 -9.170559793710708618e-02 -1.108699589967727661e-01 -1.855947636067867279e-02 3.874059915542602539e-01 -2.523098289966583252e-01 -1.420455425977706909e-01 2.349612265825271606e-01 1.126321032643318176e-01 1.564996391534805298e-01 4.844559729099273682e-01 -1.527637392282485962e-01 1.371362246572971344e-02 2.572756707668304443e-01 3.763258829712867737e-02
2.828206717967987061e-01 2.024334669113159180e-01 6.855981796979904175e-02 -8.599380403757095337e-02 3.365907818078994751e-02 -1.153016537427902222e-01 -2.516390196979045868e-02 -1.368588805198669434e-01 -2.301608175039291382e-01 6.226338073611259460e-02 -1.553174704313278198e-01 -2.740497933700680733e-03 -2.547182701528072357e-02 4.919534549117088318e-02 -2.243573311716318130e-03 2.259501665830612183e-01 3.461934030055999756e-01 -4.057357832789421082e-02 2.568089962005615234e-01 -5.345106497406959534e-02 -1.151884421706199646e-01 -6.525158137083053589e-02 -3.939200937747955322e-01 5.140042304992675781e-02 -3.053520023822784424e-01 9.496869891881942749e-02 3.175543546676635742e-01 2.853083014488220215e-01 -1.437794696539640427e-02 6.494040787220001221e-02 1.890377886593341827e-02 2.076308727264404297e-01
-1.062909513711929321e-01 1.657744199037551880e-01 4.598499238491058350e-01 -1.144034136086702347e-02 -1.330575495958328247e-01 -7.309291511774063110e-02 -4.513787105679512024e-02 4.746043682098388672e-02 3.311950340867042542e-02 -1.961221098899841309e-01 -7.693704217672348022e-02 8.617661893367767334e-02 -3.605997860431671143e-01 -8.732358366250991821e-02 1.024485751986503601e-02 4.733385145664215088e-02 -1.231094896793365479e-01 2.133743017911911011e-01 -1.661594659090042114e-01 -1.229020655155181885e-01 -3.595149219036102295e-01 2.157640643417835236e-02 -2.411639094352722168e-01 2.772846817970275879e-02 -5.849760770797729492e-02 -5.682297050952911377e-02 4.558293223381042480e-01 1.119596734642982483e-01 7.332541793584823608e-02 1.681815460324287415e-02 6.821112334728240967e-02 7.722598034888505936e-03
2.769990265369415283e-01 7.767470180988311768e-02 2.911032438278198242e-01 8.465673774480819702e-02 -1.353083997964859009e-01 -8.692179620265960693e-02 2.898942679166793823e-02 -2.158765047788619995e-01 -2.426698952913284302e-01 -9.396763145923614502e-02 1.176083981990814209e-01 1.309891045093536377e-02 -2.976311556994915009e-02 -1.631366014480590820e-01 -2.095723003149032593e-01 1.175606846809387207e-01 5.933110043406486511e-02 4.476218670606613159e-02 -2.429575324058532715e-01 -9.648973494768142700e-02 -2.974012792110443115e-01 1.848797649145126343e-01 -2.569139301776885986e-01 -6.373290717601776123e-02 -1.659962087869644165e-01 -1.470021307468414307e-01 1.832848936319351196e-01 2.351382561028003693e-02 2.249739915132522583e-01 -7.202801853418350220e-02 -2.978616952896118164e-01 3.011152446269989014e-01
1.377464234828948975e-01 -6.520111858844757080e-02 3.445414602756500244e-01 7.697742432355880737e-02 -8.688072115182876587e-02 7.802797108888626099e-02 -7.986440509557723999e-02 4.990411549806594849e-02 -3.073200285434722900e-01 -4.536470025777816772e-02 6.453593075275421143e-02 7.554507255554199219e-02 -5.994752421975135803e-02 1.586059331893920898e-01 -5.087181180715560913e-02 9.836357831954956055e-02 7.210995256900787354e-02 1.224298253655433655e-01 -3.211125433444976807e-01 -1.364036351442337036e-01 -3.312122523784637451e-01 2.472551167011260986e-02 -3.088915646076202393e-01 -1.399479210376739502e-01 -3.108337819576263428e-01 -3.227831795811653137e-02 3.344548046588897705e-01 -5.290484055876731873e-02 1.414171326905488968e-02 1.188742369413375854e-02 -2.224149554967880249e-01 2.299955934286117554e-01
-1.051635444164276123e-01 1.226630806922912598e-01 4.066629111766815186e-01 -4.742436483502388000e-02 7.156040053814649582e-03 -1.096685901284217834e-01 -1.312529593706130981e-01 3.139178268611431122e-03 -9.030264616012573242e-02 -1.769453436136245728e-01 4.639008548110723495e-03 2.472965605556964874e-02 2.804684080183506012e-02 -2.468465827405452728e-02 -1.937283575534820557e-02 7.461986690759658813e-02 2.205023020505905151e-01 2.751812338829040527e-01 -2.289121598005294800e-01 -3.841289877891540527e-01 -1.731074303388595581e-01 1.186867058277130127e-01 -5.195647478103637695e-03 -4.407927393913269043e-03 -3.520036637783050537e-01 -2.348865866661071777e-01 2.638555467128753662e-01 2.542124390602111816e-01 1.265731304883956909e-01 -1.180341467261314392e-01 -4.288091883063316345e-02 1.265054643154144287e-01
-5.364542827010154724e-02 -1.050757095217704773e-01 2.113087773323059082e-01 1.658174246549606323e-01 -2.201678156852722168e-01 -1.375690847635269165e-01 1.545926555991172791e-02 6.985627859830856323e-02 -4.906289875507354736e-01 -1.902398020029067993e-01 1.216320469975471497e-01 2.876685746014118195e-02 -6.228407099843025208e-02 9.300454705953598022e-02 -1.461617052555084229e-01 2.647812068462371826e-01 5.957571417093276978e-02 6.456920504570007324e-02 1.384983658790588379e-01 -1.687904298305511475e-01 2.927890978753566742e-02 2.696692645549774170e-01 -1.934505105018615723e-01 -1.330695152282714844e-01 3.525239415466785431e-03 5.715849250555038452e-02 3.002025187015533447e-01 6.579343229532241821e-02 2.883282899856567383e-01 -9.827276691794395447e-03 -9.480883926153182983e-02 2.661519348621368408e-01
2.095465362071990967e-01 1.261603385210037231e-01 2.542219161987304688e-01 2.481599524617195129e-02 -2.242079526185989380e-01 -2.958103120326995850e-01 -9.926857799291610718e-02 -1.493954658508300781e-01 -1.782418936491012573e-01 -2.555933594703674316e-01 2.403609454631805420e-01 1.415012180805206299e-01 -5.857167020440101624e-02 -5.596172064542770386e-02 -1.372631490230560303e-01 9.413611143827438354e-02 1.046834886074066162e-01 -2.188981920480728149e-01 5.333153903484344482e-02 -1.181598603725433350e-01 -1.254507899284362793e-01 2.801004238426685333e-02 -2.355232387781143188e-01 1.977491825819015503e-01 1.595341973006725311e-02 2.874338924884796143e-01 2.942617833614349365e-01 7.361944019794464111e-02 1.496709436178207397e-01 2.675077021121978760e-01 4.732580482959747314e-02 -1.948342174291610718e-01
5.651502404361963272e-03 2.760847508907318115e-01 4.095295369625091553e-01 3.279292583465576172e-01 -2.037591636180877686e-01 9.414823353290557861e-02 7.040232419967651367e-02 -1.680813282728195190e-01 -2.995784208178520203e-02 -1.724909245967864990e-01 3.026434779167175293e-01 -1.254714280366897583e-01 -8.122206479310989380e-02 7.503724098205566406e-02 -3.077039122581481934e-02 1.341972798109054565e-01 1.607250720262527466e-01 -6.754548102617263794e-02 9.401915967464447021e-02 9.737962484359741211e-02 -2.926954030990600586e-01 -2.346124500036239624e-01 -1.726756393909454346e-01 -1.444592922925949097e-01 2.072877138853073120e-01 1.813845708966255188e-02 7.807512581348419189e-02 1.455892175436019897e-01 -1.628399640321731567e-01 9.742933511734008789e-02 2.204818874597549438e-01 -2.016380056738853455e-02
-1.688773510977625847e-03 8.855610340833663940e-02 1.998160481452941895e-01 8.242050558328628540e-02 -7.431776076555252075e-02 1.670221686363220215e-01 -2.047763317823410034e-01 1.606302559375762939e-01 2.351061701774597168e-01 -9.471559524536132812e-02 2.266092747449874878e-01 1.514086723327636719e-01 -1.287818700075149536e-01 1.659746617078781128e-01 -2.929659783840179443e-01 1.308122873306274414e-01 1.295126229524612427e-01 -1.556351333856582642e-01 2.207030542194843292e-03 -3.468592092394828796e-02 -1.427341103553771973e-01 4.841455519199371338e-01 -1.509092450141906738e-01 -7.968699932098388672e-02 -2.351088076829910278e-01 4.786844551563262939e-02 1.710014194250106812e-01 2.760544419288635254e-01 1.099417805671691895e-01 1.159442663192749023e-01 1.845913827419281006e-01 -9.984000772237777710e-02
-5.250673741102218628e-02 -1.354276537895202637e-01 2.465261965990066528e-01 6.653824448585510254e-02 1.084500923752784729e-01 5.540795996785163879e-02 -1.760523766279220581e-01 1.820559427142143250e-02 6.363385170698165894e-02 -2.388614714145660400e-01 -1.526053994894027710e-01 2.966573536396026611e-01 -8.841777592897415161e-02 -2.140670716762542725e-01 -1.598060876131057739e-01 -5.705653503537178040e-02 1.337236464023590088e-01 1.141000911593437195e-01 3.513057902455329895e-02 -2.470277100801467896e-01 -3.919641673564910889e-01 1.422673910856246948e-01 -1.670444607734680176e-01 -6.222025305032730103e-02 -2.604652047157287598e-01 1.410262882709503174e-01 2.482165545225143433e-01 2.253730595111846924e-01 -9.391488879919052124e-02 1.427234560251235962e-01 -1.966082006692886353e-01 2.142893075942993164e-01
1.256931293755769730e-02 3.977689146995544434e-01 1.856885403394699097e-01 2.920084595680236816e-01 -9.100673347711563110e-02 1.586638092994689941e-01 -5.206178873777389526e-02 9.576274082064628601e-03 -7.622487097978591919e-02 -2.039646506309509277e-01 1.668259352445602417e-01 -1.744122654199600220e-01 -2.318517267704010010e-01 -3.335376456379890442e-02 9.986881166696548462e-02 2.996192872524261475e-01 1.294845789670944214e-01 2.529148161411285400e-01 -1.080009713768959045e-01 -1.599086076021194458e-01 -3.485189378261566162e-02 -1.193032637238502502e-01 -3.843620186671614647e-03 -7.827117294073104858e-02 -9.181835688650608063e-03 1.800376027822494507e-01 1.389391422271728516e-01 3.767758905887603760e-01 -5.839459598064422607e-02 2.258774125948548317e-03 2.975850105285644531e-01 -6.973660085350275040e-03
1.661125198006629944e-02 3.513596057891845703e-01 1.992073655128479004e-01 -7.172340154647827148e-02 -9.649240970611572266e-02 -2.186264246702194214e-01 -2.789202630519866943e-01 1.160406619310379028e-01 -2.058654129505157471e-01 -9.750466048717498779e-02 -3.626646995544433594e-01 -1.257309317588806152e-02 -1.826612204313278198e-01 -1.727888882160186768e-01 1.138878334313631058e-02 1.319455057382583618e-01 1.676557511091232300e-01 -9.103320538997650146e-02 2.316854447126388550e-01 -8.000821620225906372e-02 -2.179187238216400146e-01 1.647018492221832275e-01 -7.989414036273956299e-02 1.441272050142288208e-01 -1.482778191566467285e-01 3.269549459218978882e-02 3.329641371965408325e-02 1.083003953099250793e-01 -2.052809000015258789e-01 2.837107777595520020e-01 1.224289014935493469e-01 2.167509049177169800e-01
-4.198072478175163269e-02 3.021672964096069336e-01 -3.913766238838434219e-03 2.688656747341156006e-01 9.254627674818038940e-02 -1.166034489870071411e-01 -1.447954922914505005e-01 -2.982201613485813141e-02 -7.807368785142898560e-02 -1.018843501806259155e-01 -2.848080992698669434e-01 -1.725706011056900024e-01 -5.773840099573135376e-02 -1.935299783945083618e-01 -3.896586224436759949e-02 1.471923142671585083e-01 1.790535151958465576e-01 -1.135187521576881409e-01 3.848596289753913879e-02 -1.330308616161346436e-01 -2.424474954605102539e-01 2.082505524158477783e-01 -4.216261208057403564e-01 -3.293698653578758240e-02 -1.776293665170669556e-01 2.562443315982818604e-01 1.906351298093795776e-01 1.441622618585824966e-03 -1.455588042736053467e-01 1.828867346048355103e-01 -2.871153317391872406e-02 2.551950216293334961e-01
1.239724829792976379e-01 1.579775512218475342e-01 1.630977094173431396e-01 2.037882655858993530e-01 -2.064696550369262695e-01 -8.538147062063217163e-02 -4.935084283351898193e-02 -2.174956351518630981e-01 -1.282722800970077515e-01 -2.009484022855758667e-01 2.141066789627075195e-01 -5.470668151974678040e-02 4.188993945717811584e-02 -7.165041565895080566e-02 -2.688013911247253418e-01 3.123415708541870117e-01 3.437003493309020996e-02 -1.442363560199737549e-01 -8.645098656415939331e-02 -2.673165313899517059e-02 1.021649874746799469e-02 3.108019828796386719e-01 3.115919977426528931e-02 -5.524761509150266647e-03 -2.246780842542648315e-01 2.455328106880187988e-01 2.193243205547332764e-01 2.937980592250823975e-01 -1.753907352685928345e-01 -9.529379755258560181e-02 3.075276911258697510e-01 -4.510818421840667725e-02
-5.859782919287681580e-02 2.438485249876976013e-02 3.015946447849273682e-01 -3.288548439741134644e-02 -8.537006378173828125e-02 1.272216141223907471e-01 6.188550591468811035e-02 -7.953953742980957031e-02 -1.776283979415893555e-01 -1.718201637268066406e-01 -1.763806343078613281e-01 6.591079290956258774e-03 -2.818211913108825684e-01 -2.165170311927795410e-01 -2.268416732549667358e-01 5.568200722336769104e-02 2.717685326933860779e-02 9.807816892862319946e-02 -2.328713983297348022e-01 -1.389783620834350586e-01 -3.420267105102539062e-01 9.944792091846466064e-02 -3.151761889457702637e-01 -1.352632790803909302e-01 -1.962347477674484253e-01 -7.837517559528350830e-02 3.129306435585021973e-01 9.634242951869964600e-02 1.491802036762237549e-01 -3.079479373991489410e-02 -1.090064272284507751e-01 2.861172854900360107e-01
-2.293617278337478638e-01 9.582716971635818481e-02 8.628053218126296997e-02 -9.024812281131744385e-02 -1.113147214055061340e-01 9.967540949583053589e-02 1.688532182015478611e-03 2.442750632762908936e-01 2.217965424060821533e-01 -1.356347650289535522e-01 4.583717882633209229e-02 -8.801054954528808594e-02 -1.848525553941726685e-01 -1.500446498394012451e-01 1.065662279725074768e-01 3.260362446308135986e-01 1.806924343109130859e-01 8.420162834227085114e-03 -8.623264729976654053e-02 -2.293245643377304077e-01 3.606773167848587036e-02 8.922071009874343872e-02 -1.230551078915596008e-01 -1.329383999109268188e-01 -2.801804840564727783e-01 2.148517370223999023e-01 3.185204565525054932e-01 3.178116381168365479e-01 -6.207218766212463379e-02 1.782163828611373901e-01 2.265695631504058838e-01 1.998805403709411621e-01
-6.809782236814498901e-02 1.973131746053695679e-01 2.138905078172683716e-01 -4.253802448511123657e-02 -6.160105019807815552e-02 -5.325162783265113831e-02 -2.401212155818939209e-01 -1.031632348895072937e-01 -2.807966470718383789e-01 1.076649054884910583e-01 -3.038826026022434235e-02 1.364332735538482666e-01 -1.577725857496261597e-01 -1.931350678205490112e-01 -1.450907345861196518e-02 -5.032227560877799988e-02 3.484266996383666992e-02 -4.785116761922836304e-03 8.831914514303207397e-02 2.273544855415821075e-02 -1.358882989734411240e-02 -4.400591552257537842e-02 -1.021761819720268250e-02 -3.683121204376220703e-01 -3.644151687622070312e-01 -1.330177206546068192e-02 3.471288979053497314e-01 8.166299760341644287e-02 -1.254953891038894653e-01 2.162753492593765259e-01 2.038223743438720703e-01 3.839066624641418457e-01
8.731853216886520386e-02 1.792922168970108032e-01 2.896763384342193604e-01 1.052976697683334351e-01 -2.471740245819091797e-01 1.405422687530517578e-01 2.400691360235214233e-01 -1.692437678575515747e-01 -1.399132013320922852e-01 -3.080475702881813049e-02 2.868865802884101868e-02 3.496123105287551880e-02 -8.287490904331207275e-02 -1.098545175045728683e-02 -1.503342576324939728e-02 1.249396651983261108e-01 -4.143190383911132812e-02 1.726606488227844238e-01 -1.061712279915809631e-01 -4.536125808954238892e-02 -1.890427768230438232e-01 -5.222799256443977356e-02 -4.228743612766265869e-01 -1.981651932001113892e-01 -3.420938253402709961e-01 -1.988507062196731567e-01 2.680106163024902344e-01 1.395262032747268677e-01 1.187339723110198975e-01 -5.021841824054718018e-02 5.552384536713361740e-03 2.945812046527862549e-01
4.425056278705596924e-02 -9.266240149736404419e-02 2.522122561931610107e-01 6.613867357373237610e-03 1.448630169034004211e-02 -4.616456106305122375e-02 -2.449086159467697144e-01 2.010058015584945679e-01 -1.482319980859756470e-01 -1.351509839296340942e-01 1.442811172455549240e-02 6.542966235429048538e-03 -3.615253865718841553e-01 -7.312618196010589600e-02 -1.274934411048889160e-01 -6.504342705011367798e-02 5.843619257211685181e-02 4.869641661643981934e-01 8.837227523326873779e-02 1.419552322477102280e-02 -4.650819003582000732e-01 1.289280802011489868e-01 -1.667718142271041870e-01 -1.685668975114822388e-01 -2.084521204233169556e-01 -8.604985475540161133e-02 2.922149002552032471e-02 3.534312546253204346e-02 8.110229671001434326e-02 -4.467997699975967407e-02 7.219731062650680542e-02 1.469559073448181152e-01
1.167179178446531296e-02 2.580595612525939941e-01 4.913585186004638672e-01 -7.114799320697784424e-02 -1.502153724431991577e-01 1.484502404928207397e-01 1.280790846794843674e-02 6.430983543395996094e-02 -7.031529210507869720e-03 9.161045774817466736e-03 2.380733788013458252e-01 -3.707904368638992310e-02 -3.282026201486587524e-02 -3.096492290496826172e-01 -4.074499756097793579e-02 1.152281761169433594e-01 1.388173997402191162e-01 6.569147855043411255e-02 1.885478496551513672e-01 4.954905062913894653e-02 -9.332266449928283691e-02 -6.209048256278038025e-02 -3.594625592231750488e-01 -2.408971488475799561e-01 -5.095901340246200562e-02 1.382413804531097412e-01 -3.901426866650581360e-02 3.841686844825744629e-01 -1.544648222625255585e-02 -1.213046833872795105e-01 1.122122108936309814e-01 -8.959409594535827637e-02
-3.230458870530128479e-02 1.246805414557456970e-01 -8.901193737983703613e-02 -1.008988022804260254e-01 -1.686690598726272583e-01 -2.659443914890289307e-01 -1.357655972242355347e-01 -4.112282991409301758e-01 -2.170266658067703247e-01 7.275817543268203735e-02 8.267688751220703125e-02 -1.097900271415710449e-01 -1.872357428073883057e-01 -7.020318508148193359e-02 9.190115332603454590e-02 2.721355855464935303e-01 1.701284945011138916e-01 -7.033321261405944824e-02 -5.780640244483947754e-02 -1.797418743371963501e-01 -1.844740062952041626e-01 8.566037751734256744e-03 -2.726391553878784180e-01 1.564157009124755859e-01 -9.261903166770935059e-02 -1.226298436522483826e-01 3.365224897861480713e-01 3.315750360488891602e-01 -1.010889932513237000e-01 -7.189141213893890381e-02 8.742208778858184814e-02 1.119861379265785217e-01
-1.527306437492370605e-01 -5.046048760414123535e-02 1.304293572902679443e-01 -1.519341766834259033e-01 -9.099752455949783325e-02 -1.572552025318145752e-01 1.150372102856636047e-01 -1.654466539621353149e-01 -7.351697981357574463e-02 -2.395443320274353027e-01 8.025720715522766113e-02 -5.456562340259552002e-02 1.029764190316200256e-01 -1.288909930735826492e-02 -1.296980232000350952e-01 2.099775522947311401e-01 8.864382654428482056e-02 1.050353944301605225e-01 2.962137162685394287e-01 9.768752008676528931e-02 -3.329311311244964600e-01 -5.819404125213623047e-02 -1.427682787179946899e-01 -9.535805135965347290e-02 -3.524106740951538086e-01 -1.978882998228073120e-01 3.186087906360626221e-01 -3.777744621038436890e-02 1.213008537888526917e-01 1.978907287120819092e-01 3.313868939876556396e-01 1.632894575595855713e-01
9.239333122968673706e-02 6.499866396188735962e-02 2.847527265548706055e-01 -1.707608103752136230e-01 -7.656547427177429199e-02 -2.342503704130649567e-02 9.879427403211593628e-02 8.090351521968841553e-02 -1.948673278093338013e-01 9.328309446573257446e-02 1.978049986064434052e-02 1.221938431262969971e-01 3.827348351478576660e-02 -1.999619007110595703e-01 -2.469871193170547485e-01 2.208835780620574951e-01 -3.099133260548114777e-03 1.179946139454841614e-01 -5.763685330748558044e-03 -1.136582568287849426e-01 -2.753024399280548096e-01 1.137345358729362488e-01 -9.023425728082656860e-02 -7.027177512645721436e-02 -2.710944786667823792e-02 5.232177972793579102e-01 -1.494953408837318420e-02 1.765766143798828125e-01 -3.316231667995452881e-01 -2.026764303445816040e-01 1.900207251310348511e-01 1.389030516147613525e-01
7.182506471872329712e-02 -6.066420301795005798e-02 3.099422156810760498e-01 1.492357254028320312e-01 -3.328799307346343994e-01 -7.226593047380447388e-02 -1.757323928177356720e-02 -3.538534045219421387e-01 -2.414046823978424072e-01 6.181192398071289062e-02 2.123114094138145447e-02 2.453050017356872559e-01 -9.875323623418807983e-02 6.390375643968582153e-02 9.142479300498962402e-02 3.387116640806198120e-02 3.656074404716491699e-01 2.416218221187591553e-01 -1.788482069969177246e-01 -1.442839950323104858e-01 -2.987918257713317871e-01 -6.771211326122283936e-02 2.208320610225200653e-02 -2.792283520102500916e-02 -1.069631427526473999e-01 -2.250971086323261261e-02 1.892014443874359131e-01 3.901522979140281677e-02 -3.577279858291149139e-03 -1.458568274974822998e-01 1.277795433998107910e-01 2.415453195571899414e-01
-1.126246061176061630e-02 5.197466164827346802e-02 3.064016997814178467e-01 4.865697119385004044e-03 -3.439072072505950928e-01 -4.535271320492029190e-03 9.232123196125030518e-02 1.890996247529983521e-01 -1.541321128606796265e-01 -5.165804177522659302e-02 2.644986212253570557e-01 2.177338898181915283e-01 -8.896200358867645264e-02 7.020670920610427856e-02 8.621515333652496338e-02 1.635657101869583130e-01 2.582697570323944092e-01 3.856047615408897400e-02 5.193481221795082092e-02 -3.902369439601898193e-01 -1.850870996713638306e-02 2.100845277309417725e-01 -2.055103331804275513e-01 4.730770736932754517e-02 -3.117939233779907227e-01 -1.334284543991088867e-01 1.259565651416778564e-01 2.899927198886871338e-01 7.064668834209442139e-02 -1.060319542884826660e-01 5.700194835662841797e-02 5.730186030268669128e-02
-7.489483058452606201e-02 -7.771567255258560181e-02 3.867265880107879639e-01 -4.276337847113609314e-02 4.441056400537490845e-02 -1.958728283643722534e-01 -6.678699702024459839e-02 3.572361916303634644e-02 -1.746799200773239136e-01 -9.057948738336563110e-02 -1.945570483803749084e-02 3.376024588942527771e-02 -1.178193464875221252e-01 -4.579103738069534302e-02 6.370976567268371582e-02 7.331749051809310913e-02 2.728317677974700928e-01 3.902147710323333740e-02 -1.268683671951293945e-01 -3.018705919384956360e-02 -3.287391364574432373e-01 8.011949807405471802e-02 1.218324378132820129e-01 1.153584495186805725e-01 -3.328101933002471924e-01 -1.430944055318832397e-01 1.972371488809585571e-01 2.977779805660247803e-01 -1.796106994152069092e-01 -5.021611973643302917e-02 -1.653223633766174316e-01 4.107423126697540283e-01
1.452132463455200195e-01 3.094725906848907471e-01 1.753585338592529297e-01 3.278040289878845215e-01 -9.043723344802856445e-02 -4.046516120433807373e-02 -3.595146164298057556e-02 -9.571650624275207520e-02 -1.332746893167495728e-01 -3.857648000121116638e-02 9.444549679756164551e-02 -1.644079536199569702e-01 -1.148058399558067322e-01 1.276916712522506714e-01 -5.714417994022369385e-02 3.706514537334442139e-01 1.308468729257583618e-01 -1.587820798158645630e-01 -1.294343769550323486e-01 -1.452380120754241943e-01 -6.385885179042816162e-02 2.665791809558868408e-01 -1.018874272704124451e-01 -3.947811573743820190e-02 2.040108665823936462e-02 2.942402958869934082e-01 1.070436164736747742e-01 3.881926536560058594e-01 -1.791197210550308228e-01 4.829994216561317444e-02 1.804250180721282959e-01 1.263016015291213989e-01
4.701780527830123901e-02 1.857254207134246826e-01 3.740012645721435547e-01 -1.460774987936019897e-01 -1.950672119855880737e-01 -2.465820908546447754e-01 7.288378477096557617e-02 -4.680776223540306091e-02 -2.312101572751998901e-01 5.142528191208839417e-02 1.925600022077560425e-01 3.377198427915573120e-02 -1.744309812784194946e-01 1.940345950424671173e-02 1.441285610198974609e-01 1.357584744691848755e-01 3.706777691841125488e-01 4.071018472313880920e-02 -7.170438021421432495e-02 -3.687139451503753662e-01 -3.092950023710727692e-02 3.080656826496124268e-01 -1.599585413932800293e-01 1.668410897254943848e-01 -1.543656289577484131e-01 -1.217805594205856323e-01 7.169079780578613281e-02 5.003200471401214600e-02 1.957127451896667480e-01 -3.923021256923675537e-02 -6.513904035091400146e-02 1.075727194547653198e-01
4.148347675800323486e-02 -6.090492475777864456e-03 2.306784391403198242e-01 -3.817038610577583313e-02 -7.015208154916763306e-02 -1.906833946704864502e-01 -3.317766487598419189e-01 -1.519073843955993652e-01 -8.367193490266799927e-02 -1.704334616661071777e-01 -9.934839606285095215e-02 2.339670360088348389e-01 -2.999428212642669678e-01 -1.794589906930923462e-01 -4.652018472552299500e-02 -2.332803793251514435e-03 7.875303179025650024e-02 1.237197369337081909e-01 -7.234531641006469727e-02 -1.712285131216049194e-01 -2.330362498760223389e-01 2.242062687873840332e-01 -1.032236665487289429e-01 -2.431702315807342529e-01 -1.701439917087554932e-01 3.679769858717918396e-02 1.476674973964691162e-01 2.088266760110855103e-01 1.357109099626541138e-01 3.411798970773816109e-04 -1.523132622241973877e-01 4.199789464473724365e-01
7.938167452812194824e-02 1.488134115934371948e-01 2.684815824031829834e-01 -4.504716396331787109e-02 4.624485503882169724e-03 2.500356137752532959e-01 -3.666174113750457764e-01 3.250310570001602173e-02 -2.449473887681961060e-01 -5.923043936491012573e-02 -1.890617460012435913e-01 2.360493689775466919e-01 7.759273797273635864e-02 3.954958519898355007e-04 -4.849151521921157837e-02 2.251620404422283173e-02 2.090701758861541748e-01 -2.093052119016647339e-01 1.868207454681396484e-01 -2.906969375908374786e-02 5.276457965373992920e-02 1.812971383333206177e-01 -1.749243438243865967e-01 -1.995707750320434570e-01 -3.651023507118225098e-01 1.130103394389152527e-01 -1.128891780972480774e-01 2.504100501537322998e-01 1.104614734649658203e-01 8.342238515615463257e-02 1.769329160451889038e-01 1.850811839103698730e-01
-1.516279131174087524e-01 6.037811562418937683e-02 2.200125455856323242e-01 -2.829785048961639404e-01 -3.274295330047607422e-01 -1.129702851176261902e-01 -7.471204549074172974e-02 -1.663744077086448669e-02 4.202682897448539734e-02 -1.076019778847694397e-01 9.688279777765274048e-02 -9.731498360633850098e-02 -9.581521153450012207e-02 -2.893385849893093109e-02 -2.874746322631835938e-01 3.119198381900787354e-01 2.048057764768600464e-01 1.637814193964004517e-01 -2.572885751724243164e-01 -2.273770570755004883e-01 -2.459797561168670654e-01 1.658635735511779785e-01 -6.502971053123474121e-02 -1.805783808231353760e-01 -2.869427800178527832e-01 3.156244009733200073e-02 1.286902427673339844e-01 3.547732159495353699e-02 2.105287909507751465e-01 1.321845203638076782e-01 -3.768074139952659607e-02 1.449378430843353271e-01
6.527625024318695068e-02 2.623853981494903564e-01 3.620756566524505615e-01 3.963335603475570679e-02 -1.790050044655799866e-02 -6.988164037466049194e-02 5.783881247043609619e-02 1.100650504231452942e-01 -3.324080407619476318e-01 1.283780187368392944e-01 6.715416908264160156e-02 -1.279804855585098267e-01 -4.491084255278110504e-03 -2.471084147691726685e-02 -6.314434111118316650e-02 6.989287678152322769e-03 4.224566221237182617e-01 1.267946809530258179e-01 -1.884432286024093628e-01 -4.035574793815612793e-01 -1.412425786256790161e-01 1.171200200915336609e-01 -8.083897829055786133e-02 -3.291676566004753113e-02 -2.880086898803710938e-01 -3.556846082210540771e-02 3.443626686930656433e-02 2.835816442966461182e-01 -7.813947647809982300e-02 -3.148352354764938354e-02 -6.934879720211029053e-02 9.540667384862899780e-02
2.718922197818756104e-01 1.074819639325141907e-01 2.731343805789947510e-01 -6.738092005252838135e-02 1.555970758199691772e-01 -5.816197395324707031e-02 -1.199755817651748657e-01 -1.738804876804351807e-01 -2.353816032409667969e-01 1.767882890999317169e-02 4.128851741552352905e-02 -1.769376695156097412e-01 -5.356099829077720642e-02 1.808899790048599243e-01 1.004474796354770660e-02 2.456909567117691040e-01 2.254691869020462036e-01 -2.285063415765762329e-01 3.672232925891876221e-01 -1.265717297792434692e-01 -9.640904515981674194e-02 2.136762142181396484e-01 -2.078676521778106689e-01 1.482828855514526367e-01 -1.650681644678115845e-01 2.258388251066207886e-01 1.582937091588973999e-01 1.771467924118041992e-01 -5.490638315677642822e-02 1.844960153102874756e-01 5.584997311234474182e-02 1.715781986713409424e-01
1.210798025131225586e-01 2.009924650192260742e-01 2.181948423385620117e-01 1.702325642108917236e-01 1.714941486716270447e-02 -5.332973599433898926e-02 -1.707779467105865479e-01 -3.094947040081024170e-01 -1.016472205519676208e-01 -1.158792339265346527e-02 -2.696902155876159668e-01 -1.666149497032165527e-01 3.088841214776039124e-02 -1.950007379055023193e-01 1.260413676500320435e-01 2.602572441101074219e-01 9.449952095746994019e-02 -7.049844413995742798e-02 2.545276582241058350e-01 -3.094624876976013184e-01 -1.937635093927383423e-01 2.190374433994293213e-01 -2.027032822370529175e-01 6.360658258199691772e-02 -2.542008459568023682e-01 5.773084238171577454e-02 1.403702199459075928e-01 -3.517861664295196533e-02 -1.267791092395782471e-01 4.779912903904914856e-02 1.482820510864257812e-02 3.068002462387084961e-01
-4.679276794195175171e-02 3.354274034500122070e-01 1.666414290666580200e-01 2.404357343912124634e-01 -3.669025376439094543e-02 1.165871694684028625e-02 1.134405136108398438e-01 1.325531452894210815e-01 -3.211272954940795898e-01 -4.490312635898590088e-01 1.350105106830596924e-01 -1.766121685504913330e-01 -1.069978103041648865e-01 -1.219368726015090942e-01 -3.485945612192153931e-02 -4.454458132386207581e-02 2.994649112224578857e-01 -5.859850719571113586e-02 5.278671532869338989e-02 2.576629817485809326e-01 -1.649876534938812256e-01 -1.483902931213378906e-01 -1.623467653989791870e-01 -1.353225205093622208e-02 -1.908317506313323975e-01 2.019117772579193115e-01 1.343853026628494263e-01 1.189223229885101318e-01 -1.346026808023452759e-01 5.543629452586174011e-02 1.222657933831214905e-01 -2.267067879438400269e-02
2.426815330982208252e-01 1.996159404516220093e-01 2.476984709501266479e-01 -7.644625008106231689e-02 2.374683618545532227e-01 -5.477859079837799072e-02 -1.906752139329910278e-01 -3.805947005748748779e-01 -9.307384490966796875e-02 7.539547979831695557e-02 -7.714448962360620499e-03 -1.741345822811126709e-01 -4.938102886080741882e-02 -1.096149161458015442e-01 9.042143821716308594e-02 3.509753346443176270e-01 2.049495428800582886e-01 -8.724506199359893799e-02 2.561523020267486572e-01 -7.714263349771499634e-02 -2.279670238494873047e-01 7.842063158750534058e-02 -4.322288930416107178e-02 -9.714468568563461304e-02 -1.801335811614990234e-01 2.517154812812805176e-01 2.303186655044555664e-01 1.639893054962158203e-01 7.111033052206039429e-02 -1.589632630348205566e-01 5.813836306333541870e-02 -5.345148593187332153e-02
2.503079175949096680e-01 2.001086324453353882e-01 1.317497342824935913e-01 1.404917091131210327e-01 -2.368986792862415314e-02 -1.655898541212081909e-01 -1.809967905282974243e-01 -1.205481365323066711e-01 -2.448498159646987915e-01 -2.128710001707077026e-01 -2.882121801376342773e-01 -1.090011969208717346e-01 -1.093971431255340576e-01 -1.667859107255935669e-01 4.703313484787940979e-02 1.616779565811157227e-01 1.752090901136398315e-01 -4.728063568472862244e-02 2.745212912559509277e-01 -1.278409063816070557e-01 -1.471825689077377319e-01 1.394555121660232544e-01 -2.776169776916503906e-01 1.391055136919021606e-01 -2.117761373519897461e-01 2.127596139907836914e-01 1.433067321777343750e-01 -1.003098953515291214e-02 -1.481727659702301025e-01 9.699049592018127441e-02 2.390749156475067139e-01 2.348196208477020264e-01
1.323580890893936157e-01 2.490068823099136353e-01 2.220266014337539673e-01 8.721627295017242432e-02 9.278507530689239502e-02 -4.748820140957832336e-02 1.338887307792901993e-02 -6.934663280844688416e-03 7.955347746610641479e-02 -1.190855354070663452e-01 -8.603297173976898193e-03 -1.646216958761215210e-01 -5.171744525432586670e-02 -1.330655440688133240e-02 1.105911061167716980e-01 4.964786469936370850e-01 1.782539784908294678e-01 1.132277771830558777e-02 1.718300282955169678e-01 -9.297183901071548462e-02 -1.130205616354942322e-01 3.523419201374053955e-01 -1.657363921403884888e-01 -3.177078673616051674e-03 1.319334357976913452e-01 4.984418302774429321e-02 -4.666630551218986511e-02 4.447916746139526367e-01 -6.052331626415252686e-02 -1.491415780037641525e-02 2.179054468870162964e-01 -1.935964673757553101e-01
6.949075311422348022e-02 7.160748541355133057e-02 3.443112671375274658e-01 1.524298042058944702e-01 -9.393012523651123047e-02 -2.856237888336181641e-01 -1.794767379760742188e-01 1.469153016805648804e-01 -2.370300889015197754e-01 -1.581868678331375122e-01 1.017282679677009583e-01 -5.987214669585227966e-02 -1.144735142588615417e-01 -4.240879416465759277e-02 4.857135564088821411e-02 2.076320201158523560e-01 4.374108463525772095e-02 9.360314346849918365e-03 1.960199028253555298e-01 6.906135380268096924e-02 -2.086114585399627686e-01 -8.446684479713439941e-02 -8.871994912624359131e-02 -2.023347467184066772e-01 1.110272854566574097e-01 -1.489655766636133194e-02 1.877925693988800049e-01 9.084114432334899902e-02 -1.566525101661682129e-01 4.094484150409698486e-01 9.658975526690483093e-03 3.943851292133331299e-01
2.082855701446533203e-01 -5.984713882207870483e-02 3.865193426609039307e-01 1.376179307699203491e-01 -2.098454236984252930e-01 1.848363727331161499e-01 2.887346222996711731e-02 -6.767109781503677368e-02 -1.875244528055191040e-01 -3.288615867495536804e-02 -2.310888096690177917e-02 2.309034913778305054e-01 -2.733513154089450836e-02 -2.190749049186706543e-01 -2.158483266830444336e-01 1.097113043069839478e-01 1.224052682518959045e-01 1.898827403783798218e-01 -3.954413235187530518e-01 -1.028383895754814148e-02 -1.822666823863983154e-01 1.340480446815490723e-01 -2.506227791309356689e-01 -5.472998693585395813e-02 -2.382183521986007690e-01 6.049459427595138550e-02 2.533082962036132812e-01 1.314181685447692871e-01 9.007868170738220215e-02 1.537599563598632812e-01 6.411151960492134094e-03 7.392922043800354004e-02
1.702388525009155273e-01 2.270245403051376343e-01 1.478136926889419556e-01 -1.081434339284896851e-01 -8.222600817680358887e-02 -1.346078366041183472e-01 -1.743962988257408142e-02 -1.513218432664871216e-01 -3.207338452339172363e-01 -5.488961935043334961e-02 -2.727245688438415527e-01 -1.461227536201477051e-01 1.011743322014808655e-01 -1.053957492113113403e-01 6.509450823068618774e-02 2.696498632431030273e-01 1.176998913288116455e-01 -5.013724416494369507e-02 3.040750324726104736e-01 -1.384748667478561401e-01 -2.001660168170928955e-01 5.631244182586669922e-02 -3.320929706096649170e-01 3.813499212265014648e-02 -1.031641438603401184e-01 2.401247620582580566e-01 7.448789477348327637e-02 3.702908158302307129e-01 2.430620044469833374e-02 8.085846900939941406e-02 2.738662995398044586e-02 1.900487989187240601e-01
-3.750261291861534119e-02 4.728652909398078918e-02 3.055379986763000488e-01 -5.294662714004516602e-02 -1.212266236543655396e-01 -1.427935957908630371e-01 9.106852859258651733e-02 1.132244989275932312e-01 -1.754685938358306885e-01 -1.101961266249418259e-02 6.738381832838058472e-02 1.054634526371955872e-01 -2.330253124237060547e-01 3.294210880994796753e-03 1.050468236207962036e-01 2.296990305185317993e-01 3.024551272392272949e-01 -6.287591904401779175e-02 -9.756495803594589233e-02 -8.169229328632354736e-02 -5.011854320764541626e-02 3.465647399425506592e-01 -6.748948246240615845e-02 -2.852725982666015625e-01 -3.319146633148193359e-01 -2.234140634536743164e-01 -2.649445086717605591e-02 3.559323251247406006e-01 -1.411893516778945923e-01 -1.537513732910156250e-01 -5.008587613701820374e-02 1.599589735269546509e-01
1.167735010385513306e-01 1.862261742353439331e-01 5.564023256301879883e-01 -2.817996777594089508e-02 -1.248329281806945801e-01 2.348188869655132294e-02 1.786080747842788696e-02 -6.883109360933303833e-02 9.424744546413421631e-02 -2.659303322434425354e-02 2.363367527723312378e-01 -2.089511305093765259e-01 -4.929556511342525482e-03 -3.094748258590698242e-01 2.107161656022071838e-02 1.265668869018554688e-01 1.173386648297309875e-01 1.928930282592773438e-01 5.397043749690055847e-02 1.509063690900802612e-01 -1.784876585006713867e-01 4.608468711376190186e-02 -3.399077355861663818e-01 -1.461348682641983032e-01 1.132468059659004211e-01 -6.222923845052719116e-02 -1.116738766431808472e-01 3.218170702457427979e-01 -8.739767223596572876e-02 1.184803713113069534e-02 9.512589871883392334e-02 4.060789942741394043e-02
1.765426099300384521e-01 9.358586370944976807e-02 1.971693336963653564e-01 1.280125416815280914e-02 1.366726309061050415e-01 -1.258619967848062515e-02 -2.185198366641998291e-01 -1.410422772169113159e-01 -2.028109133243560791e-01 -1.334770470857620239e-01 -2.600248157978057861e-01 -1.979951858520507812e-01 -2.244759500026702881e-01 -1.516554802656173706e-01 -1.287324726581573486e-01 2.586581707000732422e-01 1.068165674805641174e-01 -4.812532663345336914e-02 2.364899963140487671e-01 -8.744058758020401001e-02 -6.686357408761978149e-02 1.772311031818389893e-01 -3.002765476703643799e-01 -1.114884689450263977e-01 -2.217797338962554932e-01 2.076606303453445435e-01 9.547104686498641968e-02 -6.998463720083236694e-02 -2.796176075935363770e-01 2.651271820068359375e-01 4.330923035740852356e-02 1.986762434244155884e-01
-6.195756793022155762e-02 -1.364895552396774292e-01 2.669406235218048096e-01 4.159390181303024292e-02 -7.967159152030944824e-02 -1.274357289075851440e-01 -1.591346710920333862e-01 -2.227488718926906586e-02 -6.438432633876800537e-02 -1.951387673616409302e-01 1.120614930987358093e-01 -1.897340416908264160e-01 -1.174627095460891724e-01 -2.964670062065124512e-01 -5.837195366621017456e-02 -5.623197555541992188e-02 1.060116663575172424e-01 1.598659604787826538e-01 3.672751039266586304e-02 -4.523892700672149658e-02 -4.400038123130798340e-01 2.677573263645172119e-01 -2.783718146383762360e-02 3.825179114937782288e-02 8.500227332115173340e-02 3.106606006622314453e-01 1.895618140697479248e-01 -1.046349331736564636e-01 -2.430329322814941406e-01 -1.064893789589405060e-02 3.113948404788970947e-01 2.064152806997299194e-01
-1.531723141670227051e-02 1.306316442787647247e-02 2.240555584430694580e-01 2.827371656894683838e-01 -1.449460536241531372e-01 -1.269560307264328003e-01 -4.148842766880989075e-02 -2.489061504602432251e-01 -2.740858122706413269e-02 -1.189212277531623840e-01 6.757941842079162598e-02 -6.754308938980102539e-02 -3.477580845355987549e-01 -1.338239461183547974e-01 -2.641898207366466522e-02 6.991755217313766479e-02 8.297290652990341187e-03 6.797268241643905640e-02 2.177675632992759347e-04 1.062015220522880554e-01 -2.086561918258666992e-01 9.155839681625366211e-03 -4.628690183162689209e-01 1.174103915691375732e-01 -1.432059556245803833e-01 3.546041846275329590e-01 9.576881304383277893e-03 1.846394240856170654e-01 3.095053602010011673e-03 3.055452741682529449e-02 2.635470330715179443e-01 -2.484744191169738770e-01
2.939783632755279541e-01 1.109269410371780396e-01 9.146594256162643433e-02 -1.118725091218948364e-01 -4.945757240056991577e-02 6.063098832964897156e-02 -2.267286479473114014e-01 -1.561072319746017456e-01 -9.852073341608047485e-02 -1.721771061420440674e-01 -2.667980492115020752e-01 -1.404400616884231567e-01 -1.686273366212844849e-01 -5.294693261384963989e-02 1.191764976829290390e-02 3.013938069343566895e-01 3.192845284938812256e-01 -1.191709935665130615e-01 2.998887300491333008e-01 2.815780229866504669e-02 -1.983478814363479614e-01 5.354233086109161377e-02 -2.566345036029815674e-01 6.863191723823547363e-02 -2.103566527366638184e-01 2.199967950582504272e-01 1.101710945367813110e-01 1.102882064878940582e-02 -1.069115400314331055e-01 1.435983479022979736e-01 3.837499022483825684e-02 2.965408265590667725e-01
4.854949936270713806e-02 2.218682616949081421e-01 1.505800187587738037e-01 1.207543015480041504e-01 4.917944595217704773e-02 3.913312405347824097e-02 -5.577353015542030334e-02 4.153829067945480347e-02 1.919584274291992188e-01 -1.681028157472610474e-01 1.829409450292587280e-01 2.361976206302642822e-01 -1.179836392402648926e-01 3.779514506459236145e-02 -2.668852210044860840e-01 3.031724989414215088e-01 4.490603134036064148e-02 4.513907060027122498e-02 7.538150995969772339e-02 -1.267201006412506104e-01 -1.497446894645690918e-01 2.920474708080291748e-01 -2.479876577854156494e-01 -3.498993217945098877e-01 1.059663593769073486e-01 2.066274434328079224e-01 1.301545351743698120e-01 3.134445250034332275e-01 -7.946471683681011200e-03 -1.720774769783020020e-01 1.878981441259384155e-01 1.341425329446792603e-01
-5.263619124889373779e-02 1.686754077672958374e-02 3.720118403434753418e-01 -1.001044809818267822e-01 -1.142244935035705566e-01 -1.143749058246612549e-01 -9.524529427289962769e-02 7.819537818431854248e-02 -3.958859145641326904e-01 -2.789776585996150970e-02 1.033797338604927063e-01 -6.990713626146316528e-02 -7.472372055053710938e-02 -4.147448763251304626e-02 1.065801978111267090e-01 2.591332197189331055e-01 3.370200097560882568e-01 1.504451632499694824e-01 -2.029313743114471436e-01 2.649331651628017426e-02 3.480826690793037415e-02 1.594760119915008545e-01 8.484274148941040039e-02 -3.095118105411529541e-01 -3.109553754329681396e-01 -3.574050217866897583e-02 -1.041914075613021851e-01 1.956606805324554443e-01 -1.575450003147125244e-01 -1.218843162059783936e-01 2.216003239154815674e-01 6.850328296422958374e-02
1.676014661788940430e-01 1.728798747062683105e-01 1.141600385308265686e-01 -8.595949411392211914e-02 -1.015770360827445984e-01 -4.605410993099212646e-02 -3.990731388330459595e-02 -1.770760715007781982e-01 -3.546352684497833252e-01 -3.486169874668121338e-02 -2.121952623128890991e-01 -1.311928778886795044e-01 -1.884335130453109741e-01 -3.432714566588401794e-02 1.854795366525650024e-01 3.002901375293731689e-01 1.304713636636734009e-01 -1.917313784360885620e-01 1.851907521486282349e-01 -1.015031114220619202e-01 -1.689564287662506104e-01 2.129017189145088196e-02 -3.752349615097045898e-01 1.424184348434209824e-02 -2.234012037515640259e-01 2.264475077390670776e-01 1.973384022712707520e-01 1.857511848211288452e-01 -5.844844132661819458e-02 3.920583799481391907e-02 2.257879264652729034e-02 2.779381573200225830e-01
-3.031915128231048584e-01 6.683645397424697876e-02 -1.160872057080268860e-01 1.483637243509292603e-01 -5.249602720141410828e-02 -2.125185281038284302e-01 7.928767241537570953e-03 -2.852669954299926758e-01 -4.369910806417465210e-02 4.381609708070755005e-02 1.628162115812301636e-01 3.473855555057525635e-02 -4.101568832993507385e-02 2.248926553875207901e-03 -1.143894344568252563e-01 3.095882534980773926e-01 2.216358631849288940e-01 3.595960512757301331e-02 1.603159457445144653e-01 -1.348274201154708862e-01 -2.369780838489532471e-01 -6.760884076356887817e-02 -3.887647688388824463e-01 7.223822176456451416e-02 -1.100025177001953125e-01 -3.069945983588695526e-02 2.878022789955139160e-01 2.442804425954818726e-01 -2.429410070180892944e-01 2.018260657787322998e-01 1.671285629272460938e-01 4.453888162970542908e-02
-1.956827007234096527e-02 3.920714184641838074e-02 4.907102584838867188e-01 7.629794999957084656e-03 -2.130631506443023682e-01 -2.241444140672683716e-01 1.477454751729965210e-01 -9.522046148777008057e-02 -2.996422722935676575e-02 -3.325246274471282959e-01 3.164852559566497803e-01 1.314560472965240479e-01 -1.033890247344970703e-01 -3.050083518028259277e-01 3.614787012338638306e-02 3.133626878261566162e-01 5.696954950690269470e-02 -1.264090649783611298e-02 -8.192196488380432129e-02 -8.893767744302749634e-02 -6.377495825290679932e-02 1.271244138479232788e-01 4.777595773339271545e-02 -1.004649922251701355e-01 -2.403802722692489624e-01 -1.293071657419204712e-01 5.843725055456161499e-03 1.341988444328308105e-01 -9.070599824190139771e-02 4.853680729866027832e-02 1.357028186321258545e-01 -1.624230295419692993e-01
1.986477673053741455e-01 1.467504203319549561e-01 2.273913919925689697e-01 1.868953406810760498e-01 -2.768881618976593018e-01 -1.297376602888107300e-01 -3.545838296413421631e-01 -1.940105557441711426e-01 1.103989407420158386e-01 1.153223663568496704e-01 2.796792089939117432e-01 -1.407940387725830078e-01 -1.926127672195434570e-01 -3.742646425962448120e-02 1.207521259784698486e-01 3.358556628227233887e-01 1.566114090383052826e-02 1.149737536907196045e-01 1.219053193926811218e-02 -1.454408168792724609e-01 -1.389110535383224487e-01 5.706257000565528870e-02 2.723344368860125542e-03 -7.340123504400253296e-02 -2.503758370876312256e-01 5.810311809182167053e-02 1.397054046392440796e-01 2.541621029376983643e-01 -7.290963828563690186e-02 -3.548362106084823608e-02 2.903754413127899170e-01 4.796475544571876526e-02
2.594999969005584717e-02 6.349332630634307861e-02 7.498028129339218140e-02 1.826109290122985840e-01 -3.388204574584960938e-01 -1.261812746524810791e-01 1.900731213390827179e-02 -1.366253495216369629e-01 2.096406370401382446e-02 -1.266364753246307373e-01 -4.663023725152015686e-02 2.445608228445053101e-01 -1.235525682568550110e-01 8.536499738693237305e-02 -2.814454734325408936e-01 -7.141725718975067139e-02 1.598261147737503052e-01 9.964665025472640991e-02 2.504314668476581573e-02 5.296035110950469971e-02 -2.152644097805023193e-01 2.244087606668472290e-01 8.624554425477981567e-02 -1.674116849899291992e-01 -1.064833924174308777e-01 -2.626258134841918945e-01 2.300755083560943604e-01 2.678232491016387939e-01 -6.606421899050474167e-03 5.888632312417030334e-02 3.899425566196441650e-01 2.994031906127929688e-01
-2.015176564455032349e-01 2.856334671378135681e-02 2.080868482589721680e-01 1.623544245958328247e-01 -4.334006458520889282e-02 -1.461241543292999268e-01 1.221211105585098267e-01 -2.332639545202255249e-01 -4.933504164218902588e-01 -2.441897392272949219e-01 1.096270978450775146e-01 -1.350649148225784302e-01 -1.576826423406600952e-01 -9.137668460607528687e-02 -2.273514419794082642e-01 -3.978576511144638062e-02 8.453323692083358765e-02 1.525095403194427490e-01 3.915086388587951660e-02 -9.804698079824447632e-02 -1.903820335865020752e-01 2.123452872037887573e-01 -2.603833973407745361e-01 1.537596583366394043e-01 -2.784690856933593750e-01 -1.545606832951307297e-02 -4.024032875895500183e-02 5.075042694807052612e-02 2.024174667894840240e-02 2.393586635589599609e-01 -2.226860076189041138e-02 -1.486102193593978882e-01
1.742549091577529907e-01 1.442159116268157959e-01 1.443114578723907471e-01 -1.345856435364112258e-04 -1.992096602916717529e-01 -1.466668397188186646e-01 -8.736880868673324585e-02 1.065958514809608459e-01 -3.634957075119018555e-01 -4.819995909929275513e-02 1.022001877427101135e-01 1.168660148978233337e-01 -2.055067569017410278e-01 1.070576310157775879e-01 8.088316768407821655e-02 1.625685542821884155e-01 3.344321250915527344e-01 2.179010808467864990e-01 -2.708907425403594971e-01 -1.316404044628143311e-01 -3.516313731670379639e-01 -7.539970334619283676e-03 -2.737999893724918365e-03 -2.457801252603530884e-02 -1.885698586702346802e-01 1.726707071065902710e-01 -2.739617228507995605e-01 2.682605385780334473e-01 -8.365949988365173340e-02 -3.553082421422004700e-02 -2.221978269517421722e-02 -8.427627384662628174e-02
1.827644705772399902e-01 1.079557389020919800e-01 5.988468527793884277e-01 -1.533577144145965576e-01 -1.124003827571868896e-01 -7.840382307767868042e-02 -5.397681891918182373e-02 6.433320045471191406e-02 -1.303607970476150513e-01 3.158703818917274475e-02 1.591318994760513306e-01 -7.188505679368972778e-02 -2.299323379993438721e-01 -1.106593310832977295e-01 -2.050842642784118652e-01 -7.077976316213607788e-02 6.773550063371658325e-02 4.974003136157989502e-02 3.494836017489433289e-02 -2.203384488821029663e-01 -2.140314728021621704e-01 2.059275098145008087e-02 -1.838128715753555298e-01 1.619242280721664429e-01 -3.363080620765686035e-01 -6.752957589924335480e-03 2.534465789794921875e-01 4.212839528918266296e-02 3.773772716522216797e-02 7.693183422088623047e-02 1.829438507556915283e-01 -5.713903158903121948e-02
9.887524694204330444e-02 4.121994674205780029e-01 -1.233677193522453308e-01 2.537491321563720703e-01 -2.349088527262210846e-02 4.207854717969894409e-02 -9.066481143236160278e-02 -4.514987394213676453e-02 1.152686104178428650e-01 -3.532365337014198303e-02 1.566836982965469360e-01 1.684304624795913696e-01 -2.825088798999786377e-01 -4.698612913489341736e-02 -6.660318933427333832e-03 1.788759380578994751e-01 1.841490566730499268e-01 -1.323066502809524536e-01 -2.376355603337287903e-02 2.092367596924304962e-02 -4.003418684005737305e-01 3.539758920669555664e-01 -3.084875643253326416e-01 1.412089616060256958e-01 9.479913115501403809e-02 -4.285088274627923965e-03 1.332295238971710205e-01 1.607143133878707886e-01 -4.361340403556823730e-02 4.977173358201980591e-02 -1.562576889991760254e-01 1.101682111620903015e-01
2.045800676569342613e-03 6.140692904591560364e-02 1.384259611368179321e-01 -5.608459189534187317e-02 -3.186583817005157471e-01 -1.063563674688339233e-01 7.037933915853500366e-03 -9.501804597675800323e-03 -4.592435956001281738e-01 -2.731100022792816162e-01 3.203445076942443848e-01 1.853504180908203125e-01 -2.366921752691268921e-01 -1.918718777596950531e-02 -2.774231135845184326e-01 1.298723518848419189e-01 -7.215879112482070923e-02 1.509138494729995728e-01 3.924591839313507080e-02 -1.026049256324768066e-01 -1.891655474901199341e-01 7.598738372325897217e-02 -7.845178991556167603e-02 -1.626807749271392822e-01 -3.136057779192924500e-02 1.078146025538444519e-01 9.602086991071701050e-02 2.867384254932403564e-01 1.642318964004516602e-01 -1.720711737871170044e-01 -1.156353875994682312e-01 2.541319234296679497e-03
3.072957396507263184e-01 1.487619727849960327e-01 -2.828524075448513031e-02 -3.679837659001350403e-02 -4.172064736485481262e-02 -1.385829062201082706e-03 1.512450631707906723e-02 1.005539298057556152e-02 -3.072275407612323761e-02 4.313112702220678329e-03 3.799863457679748535e-01 8.356029540300369263e-02 1.357427090406417847e-01 -7.120729237794876099e-02 -1.691299378871917725e-01 2.247584760189056396e-01 3.419783711433410645e-02 1.647111624479293823e-01 6.158175691962242126e-02 -1.378376595675945282e-02 -2.861060202121734619e-01 2.541325092315673828e-01 -2.603489160537719727e-01 -1.282134372740983963e-02 -2.069868892431259155e-01 2.722935676574707031e-01 -3.208208456635475159e-02 2.994531989097595215e-01 -1.536771059036254883e-01 -1.060201823711395264e-01 2.270482778549194336e-01 2.889572978019714355e-01
-1.408069431781768799e-01 1.041146963834762573e-01 2.816467285156250000e-01 -1.282394081354141235e-01 -1.477299723774194717e-02 1.083069518208503723e-01 -3.865210413932800293e-01 -2.383025363087654114e-02 8.450303226709365845e-02 -2.818781882524490356e-02 2.102931886911392212e-01 1.835464686155319214e-01 -2.528221011161804199e-01 4.492111876606941223e-02 -1.974956095218658447e-01 -2.068063040496781468e-04 3.470128476619720459e-01 -8.838094770908355713e-02 8.427330106496810913e-02 1.468964368104934692e-01 -6.343577802181243896e-02 1.449042111635208130e-01 -1.082093454897403717e-02 -1.664824970066547394e-02 -1.358205229043960571e-01 2.725966870784759521e-01 1.727591305971145630e-01 2.320868968963623047e-01 -5.496926233172416687e-02 -4.729773104190826416e-02 3.794116973876953125e-01 -1.133824735879898071e-01
2.499300055205821991e-02 2.273615747690200806e-01 4.684187471866607666e-01 -5.813485011458396912e-02 -3.823224306106567383e-01 1.133219003677368164e-01 1.229767724871635437e-01 -1.183566451072692871e-01 -1.883133798837661743e-01 -6.447733193635940552e-02 -1.132403388619422913e-01 7.134840637445449829e-02 -2.319568246603012085e-01 8.192992210388183594e-02 -1.340874135494232178e-01 1.699791997671127319e-01 8.055396378040313721e-02 -6.655756384134292603e-02 -4.987765848636627197e-02 -2.105452567338943481e-01 -1.340304762125015259e-01 1.760801374912261963e-01 -6.001801788806915283e-02 -2.539411783218383789e-01 -4.103894904255867004e-02 -1.661972105503082275e-01 2.189486175775527954e-01 1.330736652016639709e-02 -2.755803465843200684e-01 2.265660092234611511e-02 -1.151280105113983154e-01 1.728989630937576294e-01
-1.021425500512123108e-01 2.836675941944122314e-01 9.605874121189117432e-02 1.840161718428134918e-02 -1.133989393711090088e-01 2.191423624753952026e-01 -8.228713274002075195e-02 1.493131071329116821e-01 1.534638088196516037e-02 -1.764759868383407593e-01 1.514521837234497070e-01 -3.390552699565887451e-01 -2.017478346824645996e-01 -1.820015013217926025e-01 -2.463667541742324829e-01 3.497042953968048096e-01 1.633018702268600464e-01 5.993014574050903320e-02 7.664239965379238129e-03 -5.628103017807006836e-02 -9.145273268222808838e-02 3.137569874525070190e-03 -1.891749352216720581e-01 -8.945029228925704956e-02 -1.166077554225921631e-01 2.379303425550460815e-01 5.310690030455589294e-02 3.815369009971618652e-01 -9.142107516527175903e-02 -1.703956574201583862e-01 1.719200313091278076e-01 -1.108965650200843811e-01
-4.548548255115747452e-03 1.264545917510986328e-01 4.018587172031402588e-01 -8.532097935676574707e-02 -1.725478768348693848e-01 1.233997493982315063e-01 -9.303800761699676514e-02 3.846017271280288696e-02 3.611233085393905640e-02 -6.719163060188293457e-02 2.111773192882537842e-01 1.923594325780868530e-01 -1.861875504255294800e-01 1.847991943359375000e-01 -4.076077342033386230e-01 2.359694391489028931e-01 2.469046562910079956e-01 -6.834116578102111816e-02 -5.432872846722602844e-02 1.008474156260490417e-01 -1.411928981542587280e-01 3.224875628948211670e-01 -5.980741698294878006e-03 -1.400666534900665283e-01 2.621786110103130341e-02 2.625668346881866455e-01 5.353175103664398193e-02 2.217289656400680542e-01 8.019359409809112549e-02 -8.746309578418731689e-02 1.444863229990005493e-01 -5.537474900484085083e-02
7.815728336572647095e-02 2.189146280288696289e-01 1.403276473283767700e-01 1.077141705900430679e-02 -9.388091415166854858e-02 -1.001456379890441895e-01 -9.501373022794723511e-02 -4.355995357036590576e-02 -2.050245553255081177e-01 -8.993381261825561523e-02 -2.519012093544006348e-01 -1.833236515522003174e-01 -4.834438860416412354e-02 -1.877391487360000610e-01 -5.979238450527191162e-02 2.524918913841247559e-01 1.233575642108917236e-01 -1.550443917512893677e-01 2.573570907115936279e-01 -8.099845796823501587e-02 -1.254622638225555420e-01 -5.817619338631629944e-02 -3.591026365756988525e-01 2.183562144637107849e-02 -3.784647881984710693e-01 2.094304412603378296e-01 1.659273803234100342e-01 1.279823780059814453e-01 -1.415995210409164429e-01 1.303779631853103638e-01 8.726243674755096436e-02 3.286623656749725342e-01
1.566244363784790039e-01 1.468426287174224854e-01 2.331130504608154297e-01 9.345654398202896118e-02 4.131417274475097656e-01 -1.311234384775161743e-01 -2.943754196166992188e-01 -3.559555858373641968e-02 8.103193831630051136e-04 1.066799312829971313e-01 -2.823684737086296082e-02 -2.341520041227340698e-01 -1.086716204881668091e-01 -6.084527075290679932e-02 -9.246192127466201782e-02 4.023836255073547363e-01 2.985449135303497314e-01 1.703077554702758789e-01 1.013526469469070435e-01 -7.524970173835754395e-02 -5.908308178186416626e-02 1.466814130544662476e-01 -7.255497574806213379e-02 1.580717116594314575e-01 -5.468530952930450439e-02 -1.493795812129974365e-01 1.404763907194137573e-01 2.828662097454071045e-01 6.153107434511184692e-02 -2.701165713369846344e-02 4.724219441413879395e-02 2.022939324378967285e-01
9.470078349113464355e-02 -4.085967689752578735e-02 2.808789908885955811e-01 -2.595889866352081299e-01 1.771537810564041138e-01 -7.829599082469940186e-02 5.816304311156272888e-02 1.720470935106277466e-02 -3.143554031848907471e-01 3.039281442761421204e-02 7.030982058495283127e-03 -9.206449985504150391e-02 -3.100737631320953369e-01 6.169942021369934082e-02 -1.341699063777923584e-01 8.904312551021575928e-02 3.122233450412750244e-01 1.874030083417892456e-01 -8.989343047142028809e-02 8.373492956161499023e-02 -7.922221720218658447e-02 4.347883909940719604e-02 -4.368877783417701721e-02 -1.974430084228515625e-01 -3.088509738445281982e-01 2.446426302194595337e-01 3.031464815139770508e-01 2.898736894130706787e-01 6.991114467382431030e-02 1.122232154011726379e-01 -6.794978678226470947e-02 -1.331239342689514160e-01
1.823570728302001953e-01 1.005773097276687622e-01 1.092656254768371582e-01 -1.187137737870216370e-01 -5.076944828033447266e-02 2.037806808948516846e-02 2.835728041827678680e-02 -1.121403351426124573e-01 -2.120514065027236938e-01 1.326831579208374023e-01 -2.011078745126724243e-01 -2.640085667371749878e-02 -1.564560383558273315e-01 7.936885207891464233e-02 2.426935732364654541e-01 2.130436450242996216e-01 2.264885753393173218e-01 -1.245328113436698914e-01 1.709235310554504395e-01 -1.537676304578781128e-01 -2.767877280712127686e-01 3.694820217788219452e-03 -3.820860087871551514e-01 6.393087655305862427e-02 -1.591704189777374268e-01 1.898646503686904907e-01 2.567996084690093994e-01 2.625469863414764404e-01 7.733733206987380981e-02 -2.253849990665912628e-03 9.024707973003387451e-02 3.445137143135070801e-01
-8.244664222002029419e-02 -4.294665902853012085e-02 1.118641719222068787e-01 2.748993337154388428e-01 -3.508010506629943848e-01 -2.524916529655456543e-01 1.036135107278823853e-01 2.382989600300788879e-02 -2.468039542436599731e-01 -8.598427474498748779e-02 3.149495925754308701e-03 1.105649322271347046e-01 -2.847680449485778809e-01 2.210099697113037109e-01 -3.155303895473480225e-01 1.174370571970939636e-01 1.711346209049224854e-01 1.578972190618515015e-01 -1.266175806522369385e-01 9.409670531749725342e-02 -3.234555423259735107e-01 1.478529125452041626e-01 -1.627806425094604492e-01 -1.424785405397415161e-01 -4.277903214097023010e-02 -1.790323704481124878e-01 2.897796332836151123e-01 3.250481933355331421e-02 5.241430178284645081e-02 -5.851628258824348450e-02 -1.288851909339427948e-02 6.077270582318305969e-02
1.458262056112289429e-01 -1.492110081017017365e-03 4.015462696552276611e-01 -4.563817009329795837e-02 -1.741100549697875977e-01 -4.950842261314392090e-02 1.247443929314613342e-01 5.614468827843666077e-02 -3.122323937714099884e-02 -2.409888803958892822e-01 1.390755027532577515e-01 -7.611458655446767807e-03 -2.333266288042068481e-01 -1.529809683561325073e-01 -5.119601264595985413e-02 -8.664305508136749268e-02 1.658630371093750000e-01 2.091231048107147217e-01 -3.308744728565216064e-02 -2.372311055660247803e-01 -3.707737475633621216e-02 1.412399113178253174e-01 -6.523142755031585693e-02 -1.292472332715988159e-01 -3.231636434793472290e-02 4.049804210662841797e-01 3.255365490913391113e-01 2.115246206521987915e-01 7.525955140590667725e-02 7.644725590944290161e-02 7.269429415464401245e-02 3.066689074039459229e-01
-1.322889775037765503e-01 1.932973861694335938e-01 2.602489292621612549e-01 6.419681012630462646e-02 -1.717596799135208130e-01 7.774536311626434326e-02 -3.170373439788818359e-01 4.223916307091712952e-02 1.751435697078704834e-01 -8.352873474359512329e-02 3.596262931823730469e-01 1.339126229286193848e-01 5.993853788822889328e-03 6.698019802570343018e-02 -7.488099485635757446e-02 1.633156538009643555e-01 1.922296285629272461e-01 -7.514742761850357056e-02 -2.066795825958251953e-01 2.327919239178299904e-03 6.376303266733884811e-03 4.353619217872619629e-01 -2.196123600006103516e-01 -5.780285224318504333e-02 -8.634532243013381958e-02 1.599093526601791382e-01 2.506605088710784912e-01 8.637435734272003174e-02 -8.527815341949462891e-02 3.812639787793159485e-02 2.669488489627838135e-01 6.282521784305572510e-02
2.627616375684738159e-02 1.330730319023132324e-01 1.756027340888977051e-01 -2.148471772670745850e-01 1.534644514322280884e-01 3.569486364722251892e-02 1.584062725305557251e-01 5.031447112560272217e-02 -2.165006846189498901e-01 -1.542387455701828003e-01 -3.378951549530029297e-02 -3.124976065009832382e-03 -2.738102376461029053e-01 -2.209853827953338623e-01 1.319790072739124298e-02 3.145713731646537781e-02 3.782004415988922119e-01 3.441061675548553467e-01 -1.809815466403961182e-01 -1.956586837768554688e-01 -2.604877948760986328e-01 1.461433712393045425e-02 -7.077784836292266846e-02 -1.575752049684524536e-01 -2.749931812286376953e-01 5.537721514701843262e-02 2.543245851993560791e-01 1.648943275213241577e-01 1.421733200550079346e-01 -1.271390169858932495e-01 1.278740465641021729e-01 -4.117505252361297607e-02
2.253282219171524048e-01 6.158693134784698486e-02 9.963414072990417480e-02 -9.635604918003082275e-02 4.503415524959564209e-02 3.613927960395812988e-02 -9.993479400873184204e-02 -2.060070037841796875e-01 -2.469352185726165771e-01 1.887189224362373352e-02 -1.958363056182861328e-01 -1.084755510091781616e-01 -1.030846461653709412e-01 6.462746858596801758e-02 6.153361126780509949e-02 1.221681609749794006e-01 2.186736911535263062e-01 -6.149563193321228027e-02 2.634502053260803223e-01 -2.357644736766815186e-01 -1.988398432731628418e-01 3.731854259967803955e-02 -4.766802787780761719e-01 6.260309368371963501e-02 -2.470592260360717773e-01 2.028560936450958252e-01 2.227287888526916504e-01 2.539761662483215332e-01 2.897128090262413025e-02 5.390163511037826538e-02 1.212604269385337830e-01 2.051407545804977417e-01
9.387591481208801270e-02 -7.104200124740600586e-02 1.311797797679901123e-01 2.724266611039638519e-03 -6.980773061513900757e-02 -9.709583967924118042e-02 2.278118431568145752e-01 6.797573715448379517e-02 -1.164903878816403449e-04 -4.077966138720512390e-02 2.660690248012542725e-01 -1.108683347702026367e-01 -3.508047461509704590e-01 1.577500626444816589e-02 -6.413433700799942017e-02 4.369077458977699280e-02 1.757201403379440308e-01 1.517062783241271973e-01 -6.707742810249328613e-02 -3.081905245780944824e-01 -1.526992022991180420e-01 1.038786023855209351e-01 -1.327163726091384888e-01 -2.525491416454315186e-01 -1.174887418746948242e-01 3.228519558906555176e-01 2.402047067880630493e-02 1.737156808376312256e-01 -1.480409409850835800e-02 1.522419452667236328e-01 1.569052487611770630e-01 4.672685563564300537e-01
1.197272539138793945e-01 1.501827239990234375e-01 4.272942990064620972e-02 7.985377311706542969e-02 -6.331052631139755249e-02 -1.125382259488105774e-01 -1.440793275833129883e-01 -1.626953482627868652e-01 3.682390972971916199e-02 -2.408518046140670776e-01 3.126802444458007812e-01 -2.190313935279846191e-01 -3.195141851902008057e-01 2.285472303628921509e-01 -7.985820621252059937e-02 3.742942512035369873e-01 3.952939808368682861e-02 -3.253352362662553787e-03 1.646258980035781860e-01 -1.932406425476074219e-01 9.127131849527359009e-02 1.597323417663574219e-01 -1.050400361418724060e-01 1.508550196886062622e-01 -2.646285891532897949e-01 -1.570589654147624969e-02 2.214345782995223999e-01 2.383096069097518921e-01 8.694849908351898193e-02 -1.366415619850158691e-01 2.188180088996887207e-01 3.516037389636039734e-02
-5.536106228828430176e-02 -4.231623560190200806e-02 1.813753545284271240e-01 -1.044308245182037354e-01 -8.885373175144195557e-02 -2.102652490139007568e-01 -1.309434622526168823e-01 6.172964721918106079e-02 4.018145427107810974e-02 -1.831911653280258179e-01 1.074766963720321655e-01 2.238738089799880981e-01 -3.730523213744163513e-02 -1.601753383874893188e-01 1.447611302137374878e-02 1.338818371295928955e-01 4.072191715240478516e-01 9.345512837171554565e-02 -1.615889817476272583e-01 -2.135164141654968262e-01 -2.673394083976745605e-01 -6.791540980339050293e-02 -1.315501928329467773e-01 -9.577646851539611816e-02 -2.252974510192871094e-01 -1.594526022672653198e-01 1.579409539699554443e-01 3.684738576412200928e-01 1.354043781757354736e-01 1.233372762799263000e-01 -1.148358061909675598e-01 3.221698999404907227e-01
-3.915476053953170776e-02 -4.709957540035247803e-02 2.378534227609634399e-01 -1.532351076602935791e-01 -1.450994610786437988e-01 3.429053127765655518e-01 -2.388925701379776001e-01 -1.513577699661254883e-01 -3.005227446556091309e-01 -2.101431936025619507e-01 2.209668792784214020e-02 -1.229710280895233154e-01 1.300703138113021851e-01 8.734164386987686157e-02 -1.919762492179870605e-01 1.477516740560531616e-01 -1.669976264238357544e-01 -4.670509696006774902e-02 9.983953088521957397e-02 2.530795633792877197e-01 -3.924583792686462402e-01 3.697617352008819580e-02 -2.788644433021545410e-01 -3.290689736604690552e-02 -2.173454165458679199e-01 -3.811094909906387329e-02 2.228020429611206055e-01 -3.559697046875953674e-02 1.080447882413864136e-01 3.011833876371383667e-02 1.122708991169929504e-01 -3.390153124928474426e-02
-2.087156288325786591e-02 -1.121340021491050720e-01 3.285847604274749756e-01 7.051783148199319839e-03 -4.813677072525024414e-02 -9.846371598541736603e-03 -2.746925950050354004e-01 -1.059046313166618347e-01 -3.410178050398826599e-02 -1.747466474771499634e-01 -1.540443450212478638e-01 2.172622978687286377e-01 -2.179660797119140625e-01 -2.612334191799163818e-01 -1.121539250016212463e-01 1.163905300199985504e-02 8.507749065756797791e-03 2.864040136337280273e-01 -1.046595647931098938e-01 -1.421965211629867554e-01 -2.683607637882232666e-01 -2.348189800977706909e-02 -2.073885500431060791e-01 -1.438398361206054688e-01 -2.920874059200286865e-01 1.737428307533264160e-01 3.577432632446289062e-01 1.270038038492202759e-01 -3.241886198520660400e-02 4.016337171196937561e-02 1.795530784875154495e-03 2.167202234268188477e-01
-3.131899982690811157e-02 -1.440272573381662369e-02 3.548327386379241943e-01 7.174824178218841553e-02 -3.295377790927886963e-01 -1.281648129224777222e-01 3.093948028981685638e-02 -2.904734015464782715e-01 -4.045562148094177246e-01 -1.037129163742065430e-01 -1.674634814262390137e-01 2.084016203880310059e-01 -2.062301784753799438e-01 -2.408038675785064697e-01 -1.502236872911453247e-01 2.145662903785705566e-01 5.041069537401199341e-02 1.746267378330230713e-01 -1.034085303544998169e-01 -3.456454724073410034e-02 -7.840190827846527100e-02 -4.635840654373168945e-02 -2.611385881900787354e-01 2.497560158371925354e-02 -6.501761078834533691e-02 8.441896736621856689e-02 1.015861611813306808e-02 6.969270110130310059e-02 2.140360772609710693e-01 1.354336887598037720e-01 1.559170335531234741e-01 -1.247749850153923035e-01
5.159756541252136230e-02 9.672743035480380058e-04 3.197802007198333740e-01 -2.207317203283309937e-01 4.175561666488647461e-02 1.134569048881530762e-01 1.796634644269943237e-01 -7.614766061305999756e-02 -3.182705938816070557e-01 2.021485706791281700e-03 1.023612916469573975e-01 -3.755121026188135147e-03 -1.132420301437377930e-01 -2.412410676479339600e-01 -7.141597568988800049e-02 -3.775430470705032349e-02 3.380403816699981689e-01 -9.505119174718856812e-02 -2.422356158494949341e-01 -2.026612758636474609e-01 -4.064170122146606445e-01 -3.394487127661705017e-02 -1.489532887935638428e-01 -7.144235074520111084e-02 -1.321911662817001343e-01 -1.103171035647392273e-01 1.742156147956848145e-01 2.250515669584274292e-01 1.087873205542564392e-01 -1.118161901831626892e-01 3.509365767240524292e-02 2.267951816320419312e-01
7.650962471961975098e-02 8.105968683958053589e-02 6.062969565391540527e-03 1.535691469907760620e-01 -1.015543863177299500e-01 -3.126993775367736816e-02 -5.963607504963874817e-02 1.342631727457046509e-01 -3.164659440517425537e-02 -2.518660128116607666e-01 3.340088427066802979e-01 -8.221863210201263428e-02 -2.781404554843902588e-02 -5.072867963463068008e-03 -2.093617320060729980e-01 1.699566990137100220e-01 7.046704739332199097e-02 2.113123238086700439e-01 -2.422363124787807465e-02 1.112872883677482605e-01 -8.648857474327087402e-02 7.418568432331085205e-02 -2.821509838104248047e-01 -3.978806138038635254e-01 -8.204784244298934937e-02 1.652612090110778809e-01 1.025357916951179504e-01 4.553808867931365967e-01 -1.916496455669403076e-01 -1.040117293596267700e-01 2.465736716985702515e-01 3.220478072762489319e-02
-1.041125580668449402e-01 6.830140948295593262e-02 4.563100337982177734e-01 -2.485642135143280029e-01 -3.001002371311187744e-01 1.031578555703163147e-01 1.904545128345489502e-01 -1.076300591230392456e-01 -2.147687673568725586e-01 -4.907815903425216675e-02 2.721493542194366455e-01 -4.389173910021781921e-02 -1.572661101818084717e-01 -2.106471806764602661e-01 2.959014289081096649e-02 3.467713594436645508e-01 1.533470749855041504e-01 1.317985802888870239e-01 1.430267840623855591e-01 -5.415963381528854370e-02 7.613193243741989136e-02 1.597281545400619507e-01 -1.262090951204299927e-01 -1.026647165417671204e-01 -8.860486000776290894e-02 -9.826002269983291626e-02 8.482393622398376465e-02 1.352009475231170654e-01 -1.906365007162094116e-01 1.426828354597091675e-01 4.654598981142044067e-02 1.651524454355239868e-01
3.801793977618217468e-02 6.528292596340179443e-02 1.447119861841201782e-01 -2.769114673137664795e-01 1.077832560986280441e-02 1.661568284034729004e-01 -1.308056861162185669e-01 6.483173929154872894e-03 -3.688087686896324158e-02 -1.234035268425941467e-01 1.466528773307800293e-01 -2.858516275882720947e-01 -5.727392435073852539e-02 -2.340120971202850342e-01 8.511573076248168945e-02 1.902348101139068604e-01 3.151980638504028320e-01 4.680806770920753479e-02 -5.975120514631271362e-02 -3.851928114891052246e-01 2.034489810466766357e-02 2.803000211715698242e-01 -1.615083962678909302e-01 9.986593574285507202e-02 -6.259897351264953613e-02 2.140324115753173828e-01 -5.342016741633415222e-02 3.987813889980316162e-01 -1.223557442426681519e-02 1.029093861579895020e-01 1.990908384323120117e-01 -1.214691670611500740e-03
3.132154345512390137e-01 4.102604091167449951e-02 -8.987640962004661560e-03 5.177916586399078369e-02 -5.214967578649520874e-02 2.741867210716009140e-04 -8.786159753799438477e-02 7.924943417310714722e-02 -8.779601752758026123e-02 -4.509306848049163818e-01 1.007039472460746765e-01 1.000318676233291626e-01 -1.210040673613548279e-01 -1.051602140069007874e-01 -3.308147937059402466e-02 2.743029892444610596e-01 2.012995928525924683e-01 -3.021362051367759705e-02 -9.267959743738174438e-02 -1.553480923175811768e-01 -1.059281080961227417e-01 3.366007283329963684e-02 -3.928434252738952637e-01 -2.290800362825393677e-01 -7.954521477222442627e-02 -2.345473915338516235e-01 1.220292374491691589e-01 -1.295042335987091064e-01 -1.450704485177993774e-01 -1.540658771991729736e-01 3.119173347949981689e-01 1.382349878549575806e-01
1.056822463870048523e-01 3.194519281387329102e-01 1.133014932274818420e-01 4.759466648101806641e-02 -2.393223345279693604e-01 1.557012367993593216e-02 7.629146426916122437e-02 7.058711349964141846e-02 8.700034767389297485e-02 -2.065552324056625366e-01 3.042095303535461426e-01 3.833257406949996948e-02 -6.075545214116573334e-03 -5.641809105873107910e-02 -1.703418046236038208e-01 1.440887898206710815e-01 1.507973074913024902e-01 6.178307160735130310e-02 4.835367947816848755e-02 -2.018840014934539795e-01 6.426453124731779099e-03 2.465662360191345215e-01 -1.980534791946411133e-01 -2.696840763092041016e-01 -5.146338418126106262e-02 1.714140772819519043e-01 1.151834651827812195e-01 3.989984989166259766e-01 -1.464564204216003418e-01 -2.335966676473617554e-01 1.875340342521667480e-01 2.190589308738708496e-01
7.751863449811935425e-02 1.864221990108489990e-01 3.753309845924377441e-01 2.814364992082118988e-02 -4.977297037839889526e-02 -8.183262497186660767e-02 -2.341231256723403931e-01 1.239103451371192932e-01 -1.385058462619781494e-01 -3.938579931855201721e-02 -6.812926381826400757e-02 2.896128967404365540e-02 1.819055527448654175e-02 -1.588357239961624146e-01 -1.221878975629806519e-01 1.050462126731872559e-01 7.515220344066619873e-02 -1.153829619288444519e-01 1.576568335294723511e-01 1.405363678932189941e-01 -4.285510778427124023e-01 7.166790217161178589e-02 -7.296521216630935669e-02 -4.952356219291687012e-02 -8.842216804623603821e-03 -4.872229322791099548e-02 -7.747623324394226074e-02 2.356471568346023560e-01 -2.508855760097503662e-01 2.868324816226959229e-01 -2.122871950268745422e-02 4.366965889930725098e-01
9.973406791687011719e-02 -1.841142326593399048e-01 2.459937334060668945e-01 7.550526410341262817e-03 2.719052433967590332e-01 -2.079641968011856079e-01 8.178536593914031982e-02 2.000649571418762207e-01 -2.623314857482910156e-01 -3.227262794971466064e-01 4.195706918835639954e-03 3.188286721706390381e-02 -1.405433053150773048e-03 1.641527265310287476e-01 -3.333593606948852539e-01 3.378778696060180664e-01 2.123659104108810425e-01 -1.104394644498825073e-01 -5.706052482128143311e-02 1.460077427327632904e-02 -1.169487014412879944e-01 1.350845098495483398e-01 2.196244522929191589e-02 -2.069469094276428223e-01 4.556150734424591064e-02 -4.341674968600273132e-02 8.516797423362731934e-02 2.663345932960510254e-01 1.471564546227455139e-02 -1.500375568866729736e-01 1.273761689662933350e-01 2.198772281408309937e-01
1.318005919456481934e-01 -7.157152146100997925e-02 3.210792690515518188e-02 2.629048936069011688e-02 -8.290061354637145996e-02 -1.406630426645278931e-01 1.218384504318237305e-01 -2.795369029045104980e-01 -2.092057019472122192e-01 7.066717743873596191e-02 1.898277667351067066e-03 2.756572961807250977e-01 -3.620746359229087830e-02 -1.391452103853225708e-01 -6.565664708614349365e-02 -1.020691394805908203e-01 4.345716238021850586e-01 3.310855031013488770e-01 -2.695252746343612671e-02 -8.224125951528549194e-02 -2.482344657182693481e-01 2.062448710203170776e-01 -1.131043955683708191e-01 -5.707024782896041870e-02 -2.000305205583572388e-01 -2.005535811185836792e-01 2.630403935909271240e-01 2.165555059909820557e-01 -8.052519708871841431e-02 4.945398122072219849e-02 1.947025209665298462e-01 1.632807999849319458e-01
-2.428575009107589722e-01 9.257899969816207886e-02 1.860259622335433960e-01 -1.752355545759201050e-01 -1.492655128240585327e-01 1.907011121511459351e-01 -1.142110750079154968e-01 1.395295709371566772e-01 -3.097968548536300659e-02 -5.977814644575119019e-02 3.615846335887908936e-01 1.103703379631042480e-01 -4.727511480450630188e-02 1.836825758218765259e-01 -2.421298921108245850e-01 9.382264316082000732e-02 8.687677234411239624e-02 4.652469942811876535e-04 3.982072323560714722e-02 9.841400198638439178e-03 -2.183351963758468628e-01 4.017768502235412598e-01 -2.079703956842422485e-01 -2.048258483409881592e-01 -1.252958625555038452e-01 2.222214490175247192e-01 1.161498054862022400e-01 2.663691639900207520e-01 -8.824479579925537109e-02 -3.409935394302010536e-03 1.834257543087005615e-01 1.749725937843322754e-01
2.781230211257934570e-01 2.456193715333938599e-01 1.631475239992141724e-01 1.379372030496597290e-01 2.218604832887649536e-01 3.989782184362411499e-02 -7.800438255071640015e-02 -3.328444659709930420e-01 -2.313492000102996826e-01 -2.353844791650772095e-02 -1.216189116239547729e-01 -1.491105358581990004e-04 -3.662916272878646851e-02 8.420938253402709961e-02 -1.303562670946121216e-01 8.997168391942977905e-02 1.981206685304641724e-01 -4.559741914272308350e-02 3.301092088222503662e-01 -3.091843798756599426e-02 -1.256585568189620972e-01 1.259854435920715332e-01 -3.857749104499816895e-01 1.029379814863204956e-01 -2.580373287200927734e-01 1.514856219291687012e-01 5.287266685627400875e-04 1.333691775798797607e-01 -1.728303432464599609e-01 1.278400570154190063e-01 5.306945368647575378e-02 2.188926339149475098e-01
1.008973866701126099e-01 2.446601539850234985e-01 2.771144211292266846e-01 9.828919917345046997e-02 -1.392736099660396576e-02 -2.901269681751728058e-02 8.228664286434650421e-03 -6.898617744445800781e-02 -4.011033847928047180e-02 -1.574802547693252563e-01 1.992496252059936523e-01 -1.987008750438690186e-01 5.259721074253320694e-03 2.256424427032470703e-01 -1.815772950649261475e-01 4.089512825012207031e-01 1.293179094791412354e-01 -2.224320918321609497e-02 -1.582908034324645996e-01 -8.386585861444473267e-02 1.245551779866218567e-01 2.722341418266296387e-01 -7.172116637229919434e-02 -2.106143161654472351e-02 -6.365013122558593750e-02 2.328426092863082886e-01 2.222516536712646484e-01 3.129824697971343994e-01 -1.746977418661117554e-01 2.003247141838073730e-01 2.307097166776657104e-01 8.296554535627365112e-02
-2.331425994634628296e-01 3.234771788120269775e-01 1.187297776341438293e-01 -1.732216477394104004e-01 -9.418712556362152100e-02 -4.357956349849700928e-02 -1.403491795063018799e-01 -1.979567110538482666e-02 -2.549710273742675781e-01 -2.930610775947570801e-01 7.890479266643524170e-02 2.305642962455749512e-01 -1.046162694692611694e-01 -1.699502319097518921e-01 -2.034186571836471558e-01 3.692099153995513916e-01 -3.714054077863693237e-02 6.529626250267028809e-02 -9.877210855484008789e-02 -9.840647689998149872e-03 -3.602674901485443115e-01 1.128778979182243347e-02 -4.345907643437385559e-02 -2.219141125679016113e-01 1.137355938553810120e-01 7.784321904182434082e-02 -1.038668304681777954e-01 4.754017665982246399e-02 1.597927212715148926e-01 -1.778971999883651733e-01 1.869215816259384155e-01 1.323850303888320923e-01
1.731952428817749023e-01 3.514722287654876709e-01 1.865980327129364014e-01 -4.960893839597702026e-02 1.873097419738769531e-01 -1.961801797151565552e-01 -1.224026009440422058e-01 -2.766006886959075928e-01 -1.136693358421325684e-01 -2.221453376114368439e-02 5.974775552749633789e-02 -3.233072757720947266e-01 -1.347486022859811783e-02 1.674711108207702637e-01 2.421050965785980225e-01 4.273450076580047607e-01 1.696402728557586670e-01 -8.235811442136764526e-02 1.487171649932861328e-01 -2.293526381254196167e-02 -1.954928487539291382e-01 7.957988977432250977e-02 -3.188694268465042114e-02 -1.347731649875640869e-01 -1.416221708059310913e-01 5.592520907521247864e-02 1.704877167940139771e-01 1.669203639030456543e-01 1.569082885980606079e-01 -1.144422143697738647e-01 -7.533118873834609985e-02 8.781179040670394897e-02
-1.745643913745880127e-01 4.915651306509971619e-02 4.086956679821014404e-01 -3.094823658466339111e-01 4.030367732048034668e-02 -8.205799758434295654e-02 1.093949773348867893e-03 -1.087447032332420349e-01 1.045738998800516129e-02 -6.693465262651443481e-02 -1.020201817154884338e-01 1.477616131305694580e-01 -2.688876539468765259e-02 7.033999264240264893e-02 -1.847713738679885864e-01 2.022253572940826416e-01 1.833744645118713379e-01 -3.830048022791743279e-03 1.503926664590835571e-01 1.006610840559005737e-01 -3.059669733047485352e-01 -8.557235449552536011e-02 -2.037627249956130981e-01 -7.132837921380996704e-02 -2.688015103340148926e-01 -3.184732422232627869e-02 3.607120215892791748e-01 -1.419353634119033813e-01 1.295754909515380859e-01 2.658548951148986816e-01 1.843324452638626099e-01 8.755718916654586792e-02
2.193800359964370728e-01 1.645093858242034912e-01 1.659685373306274414e-01 -9.820345044136047363e-02 5.013211816549301147e-02 6.789213418960571289e-02 3.277393803000450134e-02 -1.718131899833679199e-01 -2.581007480621337891e-01 -3.558935225009918213e-02 -2.265826016664505005e-01 -1.570488661527633667e-01 2.204487286508083344e-02 -1.672419309616088867e-01 1.764114499092102051e-01 2.304296940565109253e-01 1.445568501949310303e-01 -1.464556008577346802e-01 2.762807607650756836e-01 -1.502144485712051392e-01 -1.988534182310104370e-01 2.609540335834026337e-02 -3.845224976539611816e-01 5.924146622419357300e-02 -2.083310782909393311e-01 1.509442776441574097e-01 2.611935436725616455e-01 2.500707805156707764e-01 -3.873253241181373596e-02 7.747120223939418793e-03 8.574502170085906982e-02 2.337819635868072510e-01
-6.410060822963714600e-02 7.353658974170684814e-02 4.317952394485473633e-01 -1.676866263151168823e-01 5.392925068736076355e-02 -2.701608240604400635e-01 -2.554235793650150299e-02 1.134246736764907837e-01 -6.036642193794250488e-02 -2.323095947504043579e-01 1.164507418870925903e-01 -2.214526385068893433e-01 -2.931053638458251953e-01 -3.171778917312622070e-01 2.296965718269348145e-01 2.196380496025085449e-01 2.271725088357925415e-01 7.628784049302339554e-03 1.958719789981842041e-01 -4.261319339275360107e-02 -2.066658884286880493e-01 -3.676962479948997498e-02 -9.414820373058319092e-02 -9.171474725008010864e-02 8.933723904192447662e-03 -1.571724265813827515e-01 -4.771277680993080139e-02 9.710219502449035645e-02 4.698435962200164795e-02 -7.516600936651229858e-02 1.877796202898025513e-01 2.144398540258407593e-01
-3.036773800849914551e-01 4.161590710282325745e-02 9.927727282047271729e-02 2.649690508842468262e-01 1.398794353008270264e-01 4.659977927803993225e-02 5.525507777929306030e-02 2.098010778427124023e-01 -1.258863806724548340e-01 -3.032907247543334961e-01 -2.994040027260780334e-02 -2.301781326532363892e-01 9.267266839742660522e-02 -5.593729391694068909e-02 -2.055379934608936310e-02 -1.156294532120227814e-02 3.115523457527160645e-01 1.810743287205696106e-02 -6.463915854692459106e-02 1.841917634010314941e-01 -3.017476201057434082e-01 2.434516698122024536e-02 -2.229371070861816406e-01 1.096177846193313599e-01 -3.926618397235870361e-01 4.731139913201332092e-02 1.652041971683502197e-01 2.647744417190551758e-01 -7.546301186084747314e-02 3.264242783188819885e-02 1.834471374750137329e-01 1.000867038965225220e-02
1.489505022764205933e-01 7.028827816247940063e-02 1.622127145528793335e-01 5.802792496979236603e-03 2.426391690969467163e-01 -5.267272517085075378e-02 -3.801753222942352295e-01 -6.069092079997062683e-02 -2.173478603363037109e-01 -5.626381933689117432e-02 1.631976068019866943e-01 1.277531683444976807e-01 -2.157759666442871094e-01 7.960329949855804443e-02 -1.468146741390228271e-01 6.137953326106071472e-02 1.668866723775863647e-01 -9.190642088651657104e-02 3.360442817211151123e-01 -8.738195896148681641e-02 1.830482631921768188e-01 2.006834745407104492e-01 -2.266477048397064209e-01 -2.294730544090270996e-01 -3.613643646240234375e-01 1.289347559213638306e-02 2.540679089725017548e-02 1.815178543329238892e-01 -1.164098307490348816e-01 1.210310216993093491e-02 1.376973688602447510e-01 1.827946454286575317e-01
1.870072931051254272e-01 2.674773037433624268e-01 3.555166423320770264e-01 3.434092178940773010e-02 -2.490473687648773193e-01 2.426035702228546143e-01 9.339173138141632080e-02 -1.956548914313316345e-02 -1.040135696530342102e-01 -1.506115943193435669e-01 -2.749111130833625793e-02 -8.628512173891067505e-02 -6.185923516750335693e-02 -1.687488406896591187e-01 -2.782441303133964539e-02 1.655555367469787598e-01 6.468418240547180176e-02 7.421334087848663330e-02 -9.126351028680801392e-02 -2.250323444604873657e-01 -2.809031307697296143e-01 5.714235827326774597e-02 -3.267349302768707275e-01 -2.132009267807006836e-01 -2.308264821767807007e-01 -3.002364039421081543e-01 2.063727527856826782e-01 2.226079255342483521e-02 4.057445004582405090e-02 3.141776844859123230e-02 -1.374053657054901123e-01 1.505782455205917358e-01
-5.163876712322235107e-02 6.815812736749649048e-02 1.648000478744506836e-01 3.622921183705329895e-02 -1.580276191234588623e-01 -1.549561619758605957e-01 -1.731555014848709106e-01 -1.522339880466461182e-01 -1.727650165557861328e-01 -1.576886028051376343e-01 1.942452639341354370e-01 -1.205334439873695374e-01 -1.520920693874359131e-01 2.181419879198074341e-01 -7.367403060197830200e-02 3.825064003467559814e-01 2.448871359229087830e-02 1.563121229410171509e-01 2.564431130886077881e-01 -5.097320675849914551e-02 7.719685882329940796e-02 1.355093270540237427e-01 1.702530658803880215e-03 4.435942322015762329e-02 -3.208852186799049377e-02 2.292138338088989258e-01 2.812512516975402832e-01 4.511545300483703613e-01 -9.325437247753143311e-02 1.515495683997869492e-02 2.070996314287185669e-01 -1.578900218009948730e-01
2.245007902383804321e-01 -3.621329367160797119e-02 2.304720282554626465e-01 4.448113217949867249e-02 -2.519178688526153564e-01 -2.200642675161361694e-01 9.374558180570602417e-02 -2.484354004263877869e-02 -1.420434117317199707e-01 -1.018638238310813904e-01 8.456476032733917236e-02 2.519215345382690430e-01 2.283215522766113281e-02 -2.785973548889160156e-01 -2.242495119571685791e-01 1.765972971916198730e-01 -3.371987119317054749e-02 -4.931914433836936951e-02 -3.089304827153682709e-02 1.698952354490756989e-02 -9.474775940179824829e-02 1.182546094059944153e-01 -2.989540994167327881e-01 -1.048267111182212830e-01 -1.539882868528366089e-01 3.398899734020233154e-01 1.496751159429550171e-01 2.750879824161529541e-01 2.514275312423706055e-01 5.203811451792716980e-02 2.097780108451843262e-01 -1.890376806259155273e-01
-1.150877326726913452e-01 2.867199480533599854e-01 2.668541073799133301e-01 2.207423299551010132e-01 -1.559007018804550171e-01 -6.049825251102447510e-02 9.715669602155685425e-02 2.141885757446289062e-01 -4.499902483075857162e-03 -1.634276211261749268e-01 2.060038223862648010e-02 -1.487995535135269165e-01 -5.977088212966918945e-02 -2.158489376306533813e-01 8.308466523885726929e-02 -2.344883605837821960e-02 4.502106904983520508e-01 3.651027008891105652e-02 7.013028115034103394e-02 -1.358803510665893555e-01 -4.904355853796005249e-02 3.487302362918853760e-01 -2.584092617034912109e-01 1.419243216514587402e-01 -1.463166177272796631e-01 -4.789786785840988159e-02 -1.400193274021148682e-01 2.735168635845184326e-01 1.537029892206192017e-01 2.876916900277137756e-02 6.786440964788198471e-03 1.160078793764114380e-01
-2.651298642158508301e-01 1.137684360146522522e-01 4.294351041316986084e-01 -3.771358728408813477e-02 -8.880914002656936646e-02 -1.155441254377365112e-02 -1.972851343452930450e-02 -1.021370571106672287e-02 -2.477372437715530396e-01 -6.727300584316253662e-02 1.543906629085540771e-01 4.745144862681627274e-03 -2.413206547498703003e-01 -6.672245915979146957e-03 4.318939521908760071e-02 1.819418966770172119e-01 3.076241612434387207e-01 1.554191410541534424e-01 -2.811250090599060059e-01 9.545791894197463989e-02 5.587620660662651062e-02 2.329520732164382935e-01 -9.912780672311782837e-02 -2.948302328586578369e-01 -1.746558696031570435e-01 -1.287541631609201431e-02 -7.616007328033447266e-02 2.939104139804840088e-01 -1.201600581407546997e-01 2.690330147743225098e-02 -1.471365541219711304e-01 1.366322040557861328e-01
-1.109896413981914520e-02 4.814672097563743591e-02 3.030536472797393799e-01 -4.261064343154430389e-03 -1.701018065214157104e-01 5.599215999245643616e-02 1.564361751079559326e-01 1.728026121854782104e-01 -2.042895108461380005e-01 -2.766228020191192627e-01 -9.418354928493499756e-02 2.136279642581939697e-01 -2.011453658342361450e-01 -1.117516756057739258e-01 3.422167152166366577e-02 1.776484400033950806e-01 9.548614174127578735e-02 3.282723724842071533e-01 -2.128199785947799683e-01 -3.379792720079421997e-02 -4.470366835594177246e-01 1.101676672697067261e-01 -1.238408014178276062e-01 -9.786778688430786133e-02 -2.805149555206298828e-01 -1.178488507866859436e-01 1.507326215505599976e-01 -1.583421230316162109e-01 1.021586433053016663e-01 5.014730617403984070e-02 6.296151131391525269e-02 5.799401924014091492e-02
-1.272471845149993896e-01 3.470779359340667725e-01 2.690787315368652344e-01 3.252948448061943054e-02 -2.470756173133850098e-01 1.106394827365875244e-01 1.476283520460128784e-01 2.720899581909179688e-01 -9.657254070043563843e-02 -2.414762973785400391e-02 2.185329645872116089e-01 -1.097993850708007812e-01 -2.262727916240692139e-01 1.506665050983428955e-01 1.611233875155448914e-02 2.664677202701568604e-01 -7.780968397855758667e-02 -1.100858822464942932e-01 -4.769586771726608276e-02 2.232761234045028687e-01 -1.595597714185714722e-01 1.299571692943572998e-01 -2.685087323188781738e-01 -2.437716573476791382e-01 -7.957267761230468750e-02 -3.644754737615585327e-02 -6.254418939352035522e-02 -1.080422569066286087e-02 1.248184368014335632e-01 1.120384559035301208e-01 1.960014402866363525e-01 2.889205217361450195e-01
-5.701884999871253967e-02 3.233746588230133057e-01 1.602285206317901611e-01 -5.194886401295661926e-02 -8.078325539827346802e-02 -3.261438012123107910e-02 -2.054262161254882812e-01 -2.470079064369201660e-01 -7.642347365617752075e-02 2.410613298416137695e-01 -3.172349184751510620e-02 -1.653613150119781494e-01 -1.788354814052581787e-01 9.457226097583770752e-02 1.662157773971557617e-01 2.798492610454559326e-01 5.826667323708534241e-02 6.723304092884063721e-02 7.609991729259490967e-02 -1.881671696901321411e-01 -1.927176117897033691e-01 1.450412869453430176e-01 -2.690703868865966797e-01 1.626572608947753906e-01 -2.019814997911453247e-01 3.439533757045865059e-03 2.158287167549133301e-01 2.913767099380493164e-01 -2.828105688095092773e-01 -1.451830565929412842e-01 1.254400759935379028e-01 -1.363795846700668335e-01
-1.254196017980575562e-01 4.201769083738327026e-02 1.791880875825881958e-01 1.977576613426208496e-01 -3.591855764389038086e-01 1.091350018978118896e-01 3.789392113685607910e-02 1.529752463102340698e-01 -4.683180749416351318e-01 -1.319273933768272400e-02 7.115370035171508789e-02 3.359419479966163635e-02 -1.110419929027557373e-01 -3.188275918364524841e-02 -1.636022478342056274e-01 1.914384216070175171e-01 1.135553717613220215e-01 -3.766519576311111450e-02 9.618733823299407959e-02 9.040151536464691162e-02 -1.262293159961700439e-01 1.930152475833892822e-01 -3.443989753723144531e-01 -1.693311333656311035e-01 2.586159296333789825e-02 2.665381133556365967e-01 2.272930592298507690e-01 1.117850393056869507e-01 2.023680359125137329e-01 -6.510370969772338867e-02 -1.503631621599197388e-01 8.483592420816421509e-02
-6.975573301315307617e-02 1.254017949104309082e-01 5.154370069503784180e-01 -3.620952740311622620e-02 -2.027120143175125122e-01 -2.343236841261386871e-02 1.941555291414260864e-01 7.540364749729633331e-03 -3.332661390304565430e-01 -1.369190365076065063e-01 1.476481109857559204e-01 8.453222364187240601e-02 -3.129348754882812500e-01 1.237981021404266357e-01 -6.324806064367294312e-02 5.957756936550140381e-02 -6.184412911534309387e-02 8.967038989067077637e-02 5.598334595561027527e-03 -1.195383891463279724e-01 -2.834638953208923340e-01 1.711912155151367188e-01 -9.210281074047088623e-02 6.344838440418243408e-02 -3.411161899566650391e-01 -1.287972331047058105e-01 4.187685996294021606e-02 9.041023254394531250e-02 3.274696320295333862e-02 2.192073613405227661e-01 1.104433014988899231e-01 3.021703287959098816e-02
2.225869446992874146e-01 1.466031670570373535e-01 -1.016918867826461792e-01 1.124916374683380127e-01 4.449150525033473969e-03 7.200896561698755249e-06 -3.623942285776138306e-02 -9.678342193365097046e-02 -2.459535747766494751e-01 -3.652130439877510071e-02 -8.441303670406341553e-02 -1.171049177646636963e-01 -6.954071577638387680e-03 -8.047901839017868042e-02 -1.788822263479232788e-01 3.075125813484191895e-01 4.668625071644783020e-03 1.399525105953216553e-01 9.046719223260879517e-02 -2.258901447057723999e-01 -2.664873600006103516e-01 -1.438870280981063843e-01 -8.969856798648834229e-02 2.291319519281387329e-01 -2.238439023494720459e-01 1.563358753919601440e-01 3.018249869346618652e-01 4.901691079139709473e-01 1.139881089329719543e-01 3.842486813664436340e-02 9.715332649648189545e-03 1.671887189149856567e-01
-8.779205381870269775e-03 1.435906589031219482e-01 6.887167692184448242e-02 -2.415307238698005676e-02 -4.263418316841125488e-01 4.135862365365028381e-02 -2.269948460161685944e-02 1.913003325462341309e-01 -3.589827716350555420e-01 -2.001911997795104980e-01 1.657267957925796509e-01 1.807265132665634155e-01 -5.048435181379318237e-02 -2.536710165441036224e-02 -6.246511638164520264e-02 3.661498427391052246e-01 1.340571790933609009e-01 -2.415239438414573669e-02 -7.821192592382431030e-02 -3.986844047904014587e-02 -9.680740535259246826e-02 3.117970824241638184e-01 -1.877953708171844482e-01 -1.493722349405288696e-01 4.174146056175231934e-02 2.761378511786460876e-02 2.368832230567932129e-01 -9.129531681537628174e-02 2.484672069549560547e-01 -1.908456981182098389e-01 1.275193244218826294e-01 -1.065573617815971375e-01
-3.092442452907562256e-01 1.384698003530502319e-01 1.586107909679412842e-01 5.601533129811286926e-02 1.731142997741699219e-01 -2.116995900869369507e-01 3.675016760826110840e-02 -2.217974811792373657e-01 -9.195404499769210815e-02 -1.854170411825180054e-01 2.942064963281154633e-02 -1.467695925384759903e-02 -1.204140763729810715e-02 -1.233721617609262466e-02 -2.452489584684371948e-01 3.178168535232543945e-01 5.946243554353713989e-02 3.109716176986694336e-01 1.051733493804931641e-01 1.108042597770690918e-01 -3.518531918525695801e-01 -3.465838730335235596e-03 -2.193571627140045166e-01 -7.774549722671508789e-02 2.385687679052352905e-01 -2.134545892477035522e-02 2.427817136049270630e-01 5.137924477458000183e-02 -1.518997102975845337e-01 1.575433015823364258e-01 2.358133047819137573e-01 4.683689400553703308e-02
1.732617989182472229e-02 3.155344426631927490e-01 2.999084591865539551e-01 -1.523972023278474808e-02 4.284795373678207397e-02 -1.363129019737243652e-01 1.663199067115783691e-02 -1.671002656221389771e-01 -8.701587468385696411e-02 -1.248714849352836609e-01 3.969964757561683655e-02 -1.428706943988800049e-01 -1.543385162949562073e-02 5.810687690973281860e-02 -8.201386034488677979e-02 5.014583468437194824e-01 2.050598263740539551e-01 -2.076085805892944336e-01 1.850497275590896606e-01 6.762345135211944580e-02 7.374746352434158325e-02 3.856217861175537109e-02 1.061075180768966675e-01 -1.258815973997116089e-01 -1.534918602555990219e-02 3.240911290049552917e-02 1.912778913974761963e-01 4.368956685066223145e-01 -4.087142646312713623e-02 -1.859335452318191528e-01 1.738958507776260376e-01 3.405423834919929504e-02
5.601606518030166626e-02 1.739342808723449707e-01 3.584237694740295410e-01 1.617699563503265381e-01 -3.098480962216854095e-02 7.571904361248016357e-02 -1.113154515624046326e-01 -2.639666795730590820e-01 -1.690526753664016724e-01 -1.623680144548416138e-01 3.336616232991218567e-02 2.243545055389404297e-01 -5.302125960588455200e-02 1.662158221006393433e-02 -2.875135838985443115e-02 -4.869856685400009155e-02 2.666440010070800781e-01 1.404525190591812134e-01 -2.100017517805099487e-01 -1.747751682996749878e-01 -1.898335218429565430e-01 2.816564142704010010e-01 2.462942153215408325e-01 -7.011853158473968506e-02 -5.459195747971534729e-02 -2.568724751472473145e-01 5.481312051415443420e-02 1.191565245389938354e-01 -1.217611655592918396e-01 2.800574898719787598e-01 2.752728462219238281e-01 9.442358464002609253e-02
8.883765339851379395e-02 2.443357557058334351e-01 1.424756948836147785e-03 1.718905419111251831e-01 -8.716265857219696045e-02 1.164108887314796448e-01 -1.622326672077178955e-01 1.151246502995491028e-01 1.522788777947425842e-02 -5.242745280265808105e-01 1.613886952400207520e-01 2.075283043086528778e-02 -2.591272592544555664e-01 -1.386332064867019653e-01 -1.623059064149856567e-01 2.844296097755432129e-01 2.615625858306884766e-01 2.414053305983543396e-02 1.934413239359855652e-02 -2.544359266757965088e-01 -4.038065671920776367e-02 3.984658792614936829e-02 -1.935159862041473389e-01 -1.541123092174530029e-01 -4.161874949932098389e-02 1.886636167764663696e-01 -2.265100926160812378e-02 3.762554377317428589e-02 4.059305042028427124e-02 -1.444355696439743042e-01 2.942844033241271973e-01 -7.792100775986909866e-03
-2.824581041932106018e-02 -1.414691507816314697e-01 1.034795492887496948e-01 1.583271026611328125e-01 -3.690672107040882111e-03 2.444088459014892578e-02 -2.340605109930038452e-01 1.420188099145889282e-01 -7.185728102922439575e-02 -3.335431814193725586e-01 1.231476590037345886e-01 1.805451512336730957e-01 1.646131128072738647e-01 -1.081466823816299438e-01 1.724408268928527832e-01 2.227385491132736206e-01 2.611457109451293945e-01 -3.403538092970848083e-02 -9.176346659660339355e-02 -3.230475783348083496e-01 -4.280157387256622314e-01 9.570627659559249878e-02 -2.115325480699539185e-01 -2.054903209209442139e-01 -2.379330247640609741e-02 5.741683393716812134e-02 -9.519442915916442871e-02 2.308372408151626587e-02 1.131899803876876831e-01 -2.016604542732238770e-01 2.224628776311874390e-01 8.740302920341491699e-02
-2.445614784955978394e-01 -4.816991835832595825e-02 4.929305315017700195e-01 1.564418077468872070e-01 -2.313773185014724731e-01 -1.495728194713592529e-01 1.761702746152877808e-01 -1.230300664901733398e-01 -1.119042560458183289e-01 -9.396378695964813232e-02 1.490417569875717163e-01 1.493057757616043091e-01 -1.485770642757415771e-01 -1.289789080619812012e-01 -1.083539500832557678e-01 1.609438657760620117e-01 -8.986097760498523712e-03 1.390655040740966797e-01 -2.185137197375297546e-02 -1.358582172542810440e-02 6.517052650451660156e-02 2.018613964319229126e-01 -2.646388709545135498e-01 -1.615315675735473633e-02 -3.294535279273986816e-01 7.402895390987396240e-02 3.751546144485473633e-02 2.957629859447479248e-01 -2.381287813186645508e-01 2.762773074209690094e-03 -4.603245109319686890e-02 9.495545178651809692e-02
3.309110701084136963e-01 3.872453868389129639e-01 8.301808685064315796e-02 3.474210202693939209e-02 3.400620520114898682e-01 3.689216822385787964e-02 8.172539062798023224e-03 -2.156575322151184082e-01 -2.566127181053161621e-01 7.129758596420288086e-02 -1.193520501255989075e-01 2.702516876161098480e-02 -7.696320116519927979e-02 7.913901656866073608e-02 6.420741975307464600e-02 1.371091157197952271e-01 2.770649194717407227e-01 4.740496724843978882e-02 1.885619014501571655e-01 7.445637136697769165e-02 -1.762337386608123779e-01 1.431406736373901367e-01 -2.647696435451507568e-01 7.781793922185897827e-02 -2.193212956190109253e-01 7.686235755681991577e-02 2.652149200439453125e-01 1.055404841899871826e-01 -1.537264585494995117e-01 1.586689427495002747e-02 2.013833373785018921e-01 1.005561091005802155e-02
2.998779416084289551e-01 3.199061155319213867e-01 2.371136993169784546e-01 3.349463343620300293e-01 -8.749663829803466797e-02 -5.214516818523406982e-02 -1.167752221226692200e-01 1.507646590471267700e-01 1.548006236553192139e-01 -2.381545603275299072e-01 2.223682254552841187e-01 -4.328472167253494263e-02 -5.514816194772720337e-02 -1.076581478118896484e-01 -4.211057722568511963e-02 2.547450363636016846e-01 3.514086008071899414e-01 -1.264434009790420532e-01 -1.215325668454170227e-01 -8.299940079450607300e-02 -2.028976827859878540e-01 -3.628656640648841858e-02 -2.618577778339385986e-01 -4.197774454951286316e-02 5.784437060356140137e-02 -8.217181265354156494e-02 2.509184181690216064e-01 9.712656028568744659e-03 1.423204094171524048e-01 -3.163211047649383545e-02 1.025986969470977783e-01 1.981555484235286713e-02
1.293647140264511108e-01 3.102495372295379639e-01 8.083941042423248291e-02 2.019163817167282104e-01 -2.535520792007446289e-01 1.062275916337966919e-01 -3.606072366237640381e-01 -1.784084588289260864e-01 -5.266824271529912949e-03 -2.132936380803585052e-02 -1.532870233058929443e-01 3.889977186918258667e-02 -1.135794818401336670e-01 -2.775376737117767334e-01 -3.372048735618591309e-01 3.344053030014038086e-01 8.521295152604579926e-03 4.891333729028701782e-02 -7.598701119422912598e-02 -3.188238292932510376e-02 -1.451932489871978760e-01 7.358104735612869263e-02 -2.320230305194854736e-01 1.692792922258377075e-01 -2.447344921529293060e-02 -5.079242959618568420e-02 -3.895182535052299500e-02 1.672459207475185394e-02 -4.983333405107259750e-03 2.848446965217590332e-01 2.048677355051040649e-01 1.223170533776283264e-01
-3.606112897396087646e-01 1.353118866682052612e-01 2.916713058948516846e-01 3.149475157260894775e-02 -9.750194102525711060e-02 1.132274121046066284e-01 -9.237418323755264282e-02 1.804934293031692505e-01 -9.897352755069732666e-02 -3.104999661445617676e-01 8.267955482006072998e-02 4.199251160025596619e-02 -1.759732663631439209e-01 -6.823685765266418457e-02 -2.315652789548039436e-03 1.229271292686462402e-01 2.385870218276977539e-01 2.020011693239212036e-01 9.840454161167144775e-02 1.567590683698654175e-01 -1.069536432623863220e-01 1.746142953634262085e-01 -9.309404343366622925e-02 -2.015075087547302246e-01 -1.632142812013626099e-03 1.073911413550376892e-01 2.611347939819097519e-03 4.248033463954925537e-01 -3.269903361797332764e-01 9.622807055711746216e-02 -6.393255293369293213e-02 3.387152776122093201e-02
1.708649545907974243e-01 6.552227586507797241e-02 2.836607992649078369e-01 4.255509935319423676e-03 -2.632173001766204834e-01 2.532423436641693115e-01 2.744987607002258301e-01 -3.037172257900238037e-01 -2.952342629432678223e-01 2.844722010195255280e-03 -1.117973774671554565e-02 -3.040678054094314575e-02 -1.602278202772140503e-01 -1.531507968902587891e-01 -6.904051452875137329e-02 6.775921583175659180e-02 1.601400226354598999e-01 4.107512161135673523e-02 -8.319326490163803101e-02 -1.326540261507034302e-01 -4.133377075195312500e-01 5.671427771449089050e-02 -1.460371613502502441e-01 -1.182789131999015808e-01 -1.826990395784378052e-01 -1.149235293269157410e-01 2.789714932441711426e-01 9.712994843721389771e-02 4.237015545368194580e-02 -1.049878671765327454e-01 -1.512684673070907593e-01 8.681876212358474731e-02
3.471432030200958252e-01 -1.523130759596824646e-02 2.295423299074172974e-01 2.522489428520202637e-01 -1.244214177131652832e-01 1.882618367671966553e-01 1.251213103532791138e-01 4.963346570730209351e-02 -3.258698880672454834e-01 -1.531952023506164551e-01 2.391550093889236450e-01 7.707178127020597458e-03 -1.105845570564270020e-01 1.489559412002563477e-01 -1.477168053388595581e-01 -7.860411889851093292e-03 2.174397855997085571e-01 1.065033227205276489e-01 -2.210903018712997437e-01 -2.632439718581736088e-04 -9.171283990144729614e-02 2.129451781511306763e-01 -1.781804114580154419e-01 -2.783040106296539307e-01 -1.349351257085800171e-01 -4.226714000105857849e-02 1.830012947320938110e-01 -5.719981715083122253e-02 -1.574097871780395508e-01 2.365004420280456543e-01 2.019111216068267822e-01 4.459991306066513062e-02
1.980716586112976074e-01 2.359570413827896118e-01 1.147622689604759216e-01 -7.034237682819366455e-02 -3.046264871954917908e-03 4.863557964563369751e-02 -6.895858794450759888e-02 -2.139992713928222656e-01 -1.826382726430892944e-01 2.066785842180252075e-01 -1.396919488906860352e-01 -4.638950154185295105e-02 6.210991367697715759e-02 8.671564050018787384e-03 8.920175582170486450e-02 2.061429619789123535e-01 2.189806401729583740e-01 -8.597959578037261963e-02 1.582872718572616577e-01 -1.994619071483612061e-01 -2.109313905239105225e-01 1.166308820247650146e-01 -4.128075838088989258e-01 1.022683158516883850e-01 -2.826398015022277832e-01 2.012065052986145020e-01 2.451111525297164917e-01 1.128455847501754761e-01 5.594990402460098267e-02 2.368522621691226959e-02 1.294831633567810059e-01 3.303567171096801758e-01
1.295424252748489380e-01 1.998217701911926270e-01 2.683284282684326172e-01 1.719025894999504089e-02 -1.039526760578155518e-01 -5.090459808707237244e-02 -1.934298127889633179e-02 3.229150176048278809e-02 -1.746738515794277191e-02 -4.473481178283691406e-01 1.633206456899642944e-01 -2.399596758186817169e-02 -2.312079966068267822e-01 1.910257786512374878e-01 -1.270483136177062988e-01 7.517793029546737671e-02 6.516536325216293335e-02 -1.180436462163925171e-01 -5.642786249518394470e-02 -9.097792208194732666e-02 -1.078109964728355408e-01 1.654013693332672119e-01 -4.742447733879089355e-01 4.454718437045812607e-03 -1.943125426769256592e-01 -2.919723652303218842e-02 -2.002909183502197266e-01 -1.167343258857727051e-01 -1.430054754018783569e-01 -1.942416578531265259e-01 2.401609271764755249e-01 1.224848479032516479e-01
1.371731162071228027e-01 -9.422779083251953125e-02 1.472542285919189453e-01 -5.351612716913223267e-02 -3.378203511238098145e-01 -1.990061849355697632e-01 -1.866375356912612915e-01 -2.556846737861633301e-01 -8.441491518169641495e-04 1.717584133148193359e-01 1.579776853322982788e-01 -2.405390739440917969e-01 3.846927080303430557e-03 1.167119201272726059e-02 2.848435938358306885e-02 2.823032140731811523e-01 4.189321026206016541e-02 7.596374303102493286e-02 -6.012749671936035156e-02 -2.353358455002307892e-02 -4.441510885953903198e-02 5.834557116031646729e-02 -2.601867616176605225e-01 -1.331328004598617554e-01 -1.789778918027877808e-01 2.535360120236873627e-02 1.848907321691513062e-01 1.925238072872161865e-01 -8.797779679298400879e-02 3.181850910186767578e-02 5.147197842597961426e-01 1.440119743347167969e-01
1.273658722639083862e-01 2.759100198745727539e-01 2.798798978328704834e-01 -7.541139423847198486e-02 -1.319835036993026733e-01 2.401849180459976196e-01 1.297910660505294800e-01 -2.302376031875610352e-01 -3.109279870986938477e-01 -9.073753654956817627e-02 -5.856582149863243103e-02 1.875860616564750671e-02 -3.438476920127868652e-01 -1.191507428884506226e-01 5.011887475848197937e-02 2.988756261765956879e-02 1.314326748251914978e-02 7.762899249792098999e-02 -1.702634096145629883e-01 -3.186685442924499512e-01 -3.356282711029052734e-01 2.036797851324081421e-01 -1.019005700945854187e-01 -1.653982251882553101e-01 1.056404225528240204e-02 -9.063615649938583374e-02 2.742899954319000244e-01 9.263049811124801636e-02 4.567930847406387329e-02 6.450548022985458374e-02 -4.405969381332397461e-02 7.212885469198226929e-02
-1.886543929576873779e-01 -8.782951533794403076e-02 3.049252033233642578e-01 -2.556090354919433594e-01 -2.308037728071212769e-01 -1.057077795267105103e-01 3.010462678503245115e-04 2.306750416755676270e-02 -1.625974327325820923e-01 -8.654893934726715088e-02 8.200277388095855713e-02 -9.328605979681015015e-02 -1.918489336967468262e-01 2.677115378901362419e-03 1.537907272577285767e-01 1.945108026266098022e-01 2.196137458086013794e-01 4.236586100887507200e-04 -2.807886302471160889e-01 -1.161597296595573425e-01 -3.243245184421539307e-01 1.262162029743194580e-01 -8.567239344120025635e-02 -4.646376147866249084e-02 -2.982732951641082764e-01 1.122538968920707703e-01 -2.512552142143249512e-01 3.515791893005371094e-01 -1.280649304389953613e-01 -4.675413295626640320e-02 6.227646023035049438e-02 6.162544712424278259e-02
-1.302929818630218506e-01 -1.939137578010559082e-01 1.028633564710617065e-01 -8.171284198760986328e-02 -2.514594495296478271e-01 -2.721105813980102539e-01 -1.302785426378250122e-01 7.840979099273681641e-02 -1.269537955522537231e-01 -7.358568906784057617e-02 3.305379152297973633e-01 -1.095461323857307434e-01 -7.684505730867385864e-02 -3.444101512432098389e-01 2.838766388595104218e-02 -3.601154312491416931e-02 2.648160755634307861e-01 1.373787373304367065e-01 3.531388193368911743e-02 -8.318983018398284912e-02 -3.523353636264801025e-01 4.298245310783386230e-01 -5.589941889047622681e-02 -1.301234811544418335e-01 2.963294088840484619e-02 5.765124782919883728e-02 1.816338300704956055e-01 1.136127486824989319e-01 3.176364675164222717e-02 1.215245481580495834e-02 1.391135156154632568e-01 -4.035596922039985657e-02
-1.822425574064254761e-01 1.045104302465915680e-02 4.620576500892639160e-01 4.752446338534355164e-02 -2.128665447235107422e-01 -2.232045531272888184e-01 8.361999690532684326e-02 -1.182115636765956879e-02 -3.638838827610015869e-01 -2.483840435743331909e-01 -7.128450274467468262e-02 -1.206400692462921143e-01 -2.423844933509826660e-01 2.303502708673477173e-02 -1.569794714450836182e-01 1.494175791740417480e-01 1.238904446363449097e-01 -6.413545459508895874e-02 5.797677487134933472e-02 -2.949490547180175781e-01 -2.755226492881774902e-01 -4.275950789451599121e-02 -1.005130559206008911e-01 6.155679747462272644e-02 -2.496886849403381348e-01 -3.568189218640327454e-02 -4.789159819483757019e-02 8.380405604839324951e-02 4.461476951837539673e-02 1.399428844451904297e-01 1.037683784961700439e-01 -1.481184214353561401e-01
2.101315557956695557e-01 2.628280520439147949e-01 7.538473606109619141e-02 -1.313016116619110107e-01 -1.077847108244895935e-01 8.772324770689010620e-03 -4.536489769816398621e-02 -2.749857008457183838e-01 -2.171548902988433838e-01 -8.963228017091751099e-02 -1.839264929294586182e-01 -2.408539503812789917e-02 1.297497749328613281e-02 1.410395503044128418e-01 1.156311184167861938e-01 2.405389398336410522e-01 2.529502511024475098e-01 1.609369739890098572e-02 3.245931863784790039e-01 -1.687856316566467285e-01 -1.745929867029190063e-01 -3.038706444203853607e-02 -3.905943334102630615e-01 1.002051830291748047e-01 -1.743436902761459351e-01 2.197193801403045654e-01 1.503933370113372803e-01 2.319359034299850464e-01 -9.886548854410648346e-03 -4.756700992584228516e-02 1.069200560450553894e-01 1.805660128593444824e-01
1.749631017446517944e-01 8.325165510177612305e-02 1.990956515073776245e-01 -7.677689939737319946e-02 -2.403311803936958313e-02 1.110661923885345459e-01 -3.896834328770637512e-02 -6.639286130666732788e-02 -2.002069503068923950e-01 -7.551768422126770020e-02 1.044512763619422913e-01 -1.316733807325363159e-01 -1.887767463922500610e-01 -2.100141495466232300e-01 1.276598423719406128e-01 -4.921284317970275879e-02 3.540315628051757812e-01 1.059191748499870300e-01 -3.713777661323547363e-01 -1.609142571687698364e-01 -3.948172926902770996e-01 1.239606216549873352e-01 -4.056727513670921326e-02 8.917678147554397583e-02 -1.330041587352752686e-01 -1.319841593503952026e-01 1.708351075649261475e-01 3.559184968471527100e-01 -2.644805237650871277e-02 1.686728000640869141e-02 -1.001629084348678589e-01 2.058684825897216797e-01
-1.172601506114006042e-01 -2.369351834058761597e-01 1.580743789672851562e-01 -1.514870077371597290e-01 7.434781640768051147e-02 -1.804732680320739746e-01 1.854471513070166111e-03 -1.092981174588203430e-01 -1.781428754329681396e-01 -1.406487673521041870e-01 -7.493753731250762939e-02 -1.415577828884124756e-01 -2.295513451099395752e-01 1.851366460323333740e-01 -1.949222683906555176e-01 1.242566183209419250e-01 3.048511147499084473e-01 -4.342706128954887390e-02 4.133791103959083557e-02 -1.404612064361572266e-01 -2.875250577926635742e-01 1.016732025891542435e-02 -1.293917000293731689e-01 -6.856055557727813721e-02 -8.111607283353805542e-02 -2.000384032726287842e-01 2.281234711408615112e-01 -6.765420734882354736e-02 -3.956067375838756561e-03 9.889207035303115845e-02 5.119556188583374023e-01 1.377377957105636597e-01
-1.219746395945549011e-01 3.928106725215911865e-01 4.854821264743804932e-01 -5.869162827730178833e-02 1.181125193834304810e-01 2.430349960923194885e-02 -1.212760992348194122e-02 1.198555715382099152e-02 -3.659306764602661133e-01 -2.172375172376632690e-01 1.402468085289001465e-01 1.558379679918289185e-01 -1.802934259176254272e-01 1.501875370740890503e-01 1.482460945844650269e-01 -9.526152163743972778e-02 4.406483843922615051e-02 1.124241352081298828e-01 2.269405424594879150e-01 -8.904602378606796265e-02 -1.967191398143768311e-01 -6.392426788806915283e-02 -7.394373416900634766e-02 -8.533340692520141602e-02 6.041787564754486084e-02 1.229962930083274841e-01 1.471187174320220947e-01 6.025801226496696472e-02 -1.106209829449653625e-01 1.108505427837371826e-01 -1.030849944800138474e-02 2.597224414348602295e-01
1.526493281126022339e-01 3.670872747898101807e-01 6.057319045066833496e-02 -1.073185205459594727e-01 2.738164365291595459e-01 -5.906233098357915878e-03 -2.437079139053821564e-02 -2.735203504562377930e-01 -3.056061863899230957e-01 3.358047083020210266e-02 -1.476480066776275635e-01 -6.946619600057601929e-02 -1.016277000308036804e-01 7.805567979812622070e-02 7.556082308292388916e-02 3.264061212539672852e-01 3.477034568786621094e-01 -1.234030723571777344e-01 1.514447331428527832e-01 -1.898698955774307251e-01 -7.690057158470153809e-02 6.973720341920852661e-02 -2.698630094528198242e-01 4.899733141064643860e-02 -1.720017790794372559e-01 1.654209494590759277e-01 2.031043171882629395e-01 1.595491617918014526e-01 8.089338988065719604e-02 -1.056693843565881252e-03 6.685300916433334351e-02 1.036122068762779236e-01
-1.233932897448539734e-01 2.154912427067756653e-02 4.934300184249877930e-01 -2.222453951835632324e-01 -4.900524020195007324e-02 3.418167307972908020e-02 -1.027174219489097595e-01 -5.361288040876388550e-02 -3.176138401031494141e-01 -1.614820910617709160e-03 1.415586173534393311e-01 1.273011267185211182e-01 -7.550440728664398193e-02 2.174081504344940186e-01 1.528346091508865356e-01 -3.871841123327612877e-03 3.572543263435363770e-01 -1.566325500607490540e-02 1.191075071692466736e-01 -1.026985514909029007e-02 -2.679207623004913330e-01 2.321035116910934448e-01 4.471726343035697937e-02 -1.977691054344177246e-01 -9.871515631675720215e-02 -1.842807829380035400e-01 1.652583926916122437e-01 9.665568917989730835e-02 2.542577311396598816e-02 2.651603817939758301e-01 2.176557853817939758e-02 -1.616527885198593140e-02
-5.147134140133857727e-02 -4.272252321243286133e-02 3.303526937961578369e-01 2.363847941160202026e-02 -5.525733530521392822e-02 -1.738727241754531860e-01 -2.585975825786590576e-01 -5.997459962964057922e-02 -1.480098217725753784e-01 -2.460219860076904297e-01 -5.958512797951698303e-02 2.284630760550498962e-02 -2.588686048984527588e-01 -1.582587808370590210e-01 -3.463730216026306152e-02 2.169018145650625229e-03 3.252844512462615967e-01 4.838420450687408447e-02 -2.999011576175689697e-01 -5.876449868083000183e-02 -1.072249785065650940e-01 5.523829162120819092e-02 3.815327212214469910e-02 -1.776951253414154053e-01 -9.302550554275512695e-02 2.089125476777553558e-02 3.271972835063934326e-01 2.752928733825683594e-01 -5.628843605518341064e-02 1.044173538684844971e-01 -1.171579286456108093e-01 3.653127551078796387e-01
-7.618675380945205688e-02 1.494069844484329224e-01 1.381614655256271362e-01 4.610928893089294434e-02 -1.787871122360229492e-01 -5.462805181741714478e-02 -1.340496838092803955e-01 -3.222546726465225220e-02 -3.170304372906684875e-02 1.380322277545928955e-01 2.039420753717422485e-01 -1.386808454990386963e-01 -3.249999284744262695e-01 -2.560192942619323730e-01 -6.974421907216310501e-03 4.146410822868347168e-01 1.669323071837425232e-02 -4.044412076473236084e-02 2.294376641511917114e-01 1.265855729579925537e-01 -1.591404080390930176e-01 6.801641546189785004e-03 -3.627132177352905273e-01 9.065550565719604492e-02 -1.228028759360313416e-01 8.547645062208175659e-03 3.894625231623649597e-02 2.301850020885467529e-01 -2.534405589103698730e-01 2.295224666595458984e-01 1.074397638440132141e-01 1.970523446798324585e-01
2.201374471187591553e-01 9.422472119331359863e-02 2.724338881671428680e-02 -1.789255999028682709e-02 2.782893553376197815e-02 5.575310066342353821e-02 -2.445681095123291016e-01 -3.376438915729522705e-01 -1.152676045894622803e-01 -5.638842657208442688e-02 1.051331013441085815e-01 8.888380229473114014e-02 -1.655982434749603271e-01 -6.071747094392776489e-02 -2.524916827678680420e-01 1.449271142482757568e-01 8.963467553257942200e-03 -7.769458740949630737e-02 3.732811808586120605e-01 -2.878166437149047852e-01 -5.386108905076980591e-02 3.153005838394165039e-01 7.356796413660049438e-02 -2.635436654090881348e-01 -9.843928366899490356e-02 2.240823805332183838e-01 4.656235128641128540e-02 2.188378721475601196e-01 -2.626801840960979462e-02 -9.995622187852859497e-02 1.605897247791290283e-01 2.463848590850830078e-01
-3.093684017658233643e-01 2.293274700641632080e-01 3.106794655323028564e-01 4.966629669070243835e-02 -9.522141516208648682e-02 1.063087210059165955e-01 2.904959917068481445e-01 -6.079871207475662231e-03 -2.114119976758956909e-01 -4.369473084807395935e-02 2.495468705892562866e-01 5.354713648557662964e-02 -2.653346061706542969e-01 -1.302631497383117676e-01 2.541566733270883560e-03 1.579849421977996826e-01 2.221265882253646851e-01 -1.427313387393951416e-01 1.408549696207046509e-01 -5.831998959183692932e-02 -1.193261221051216125e-01 2.581937015056610107e-01 2.493425644934177399e-02 -2.414537221193313599e-01 -2.182819843292236328e-01 -1.181792467832565308e-01 -2.484864555299282074e-02 1.708851754665374756e-01 -1.715666502714157104e-01 4.252202808856964111e-02 -8.222822844982147217e-02 2.482357323169708252e-01
-9.434600174427032471e-02 -2.770853228867053986e-02 3.355234563350677490e-01 9.277575463056564331e-02 1.893888264894485474e-01 4.136402532458305359e-02 -2.068449258804321289e-01 2.469630539417266846e-01 -1.110644638538360596e-01 1.638763248920440674e-01 2.187153995037078857e-01 -7.120548933744430542e-02 7.524312473833560944e-03 -1.373074948787689209e-01 -7.040460407733917236e-02 4.217907190322875977e-01 1.133055686950683594e-01 4.612366855144500732e-02 6.591549515724182129e-02 -4.517516866326332092e-02 -4.147431552410125732e-01 1.615020185708999634e-01 1.114479824900627136e-01 7.608396559953689575e-02 -1.493441313505172729e-01 2.259046770632266998e-02 -1.641623526811599731e-01 2.403558790683746338e-01 1.971449106931686401e-01 1.201099008321762085e-01 1.229814141988754272e-01 1.425299942493438721e-01
-1.144750043749809265e-01 2.076760381460189819e-01 1.836933046579360962e-01 7.763794809579849243e-02 -1.038342043757438660e-01 1.475706100463867188e-01 -2.185664623975753784e-01 5.525676906108856201e-02 1.402590423822402954e-01 -5.495774000883102417e-02 2.617845833301544189e-01 -3.117592334747314453e-01 -2.045626938343048096e-01 -9.268170595169067383e-02 -1.067097410559654236e-01 2.708195447921752930e-01 8.812351524829864502e-02 2.347723543643951416e-01 2.326490916311740875e-02 -3.290015459060668945e-02 -3.551324605941772461e-01 -5.529562011361122131e-02 -7.175974547863006592e-02 -1.451186537742614746e-01 -1.233866810798645020e-01 1.920266300439834595e-01 -7.546963542699813843e-02 3.433550894260406494e-01 -7.964991778135299683e-02 -2.471364289522171021e-01 1.841572076082229614e-01 1.066760998219251633e-02
9.438552707433700562e-02 3.170216977596282959e-01 1.241224333643913269e-01 -2.873299457132816315e-02 -9.455652534961700439e-02 -1.400252878665924072e-01 -1.807840615510940552e-01 -3.191542625427246094e-02 9.149067103862762451e-02 -1.381793618202209473e-01 3.606036305427551270e-01 -1.927344053983688354e-01 -1.547380834817886353e-01 -1.339622139930725098e-01 -5.531997978687286377e-02 2.493833750486373901e-01 5.779777467250823975e-02 1.450867056846618652e-01 -3.049235977232456207e-02 -6.352293491363525391e-02 3.193825855851173401e-02 2.325679212808609009e-01 -2.428163141012191772e-01 -2.242534160614013672e-01 -1.062591522932052612e-01 2.112846821546554565e-01 3.704600036144256592e-02 4.550335407257080078e-01 -7.188282907009124756e-02 -1.283948570489883423e-01 1.659051477909088135e-01 5.540354922413825989e-02
2.100203484296798706e-01 -2.564867585897445679e-02 7.822558283805847168e-02 -2.345211803913116455e-01 1.099427416920661926e-01 -1.000568941235542297e-01 1.586970984935760498e-01 1.571332365274429321e-01 -3.278768062591552734e-01 -8.621468394994735718e-02 3.098269999027252197e-01 4.372923821210861206e-02 -2.181482464075088501e-01 8.555383980274200439e-02 -2.959095239639282227e-01 -8.202366530895233154e-03 2.067829370498657227e-01 2.611405551433563232e-01 -5.924301221966743469e-02 -1.672092080116271973e-01 -2.229372411966323853e-01 1.079203113913536072e-01 -8.247007429599761963e-02 9.265749715268611908e-03 -2.749163508415222168e-01 1.385299712419509888e-01 -3.599599876906722784e-04 2.861360907554626465e-01 1.957876980304718018e-01 -1.117875576019287109e-01 1.691282391548156738e-01 5.117491818964481354e-03
2.378450334072113037e-01 1.434050351381301880e-01 1.881244182586669922e-01 8.930416405200958252e-02 -2.948923408985137939e-01 -3.436511754989624023e-02 -8.066577464342117310e-02 2.237068712711334229e-01 5.229702219367027283e-02 -1.196022629737854004e-01 8.525487780570983887e-02 -1.871878057718276978e-01 -5.548066273331642151e-02 8.818992227315902710e-02 -1.551999896764755249e-01 2.302206009626388550e-01 6.457985192537307739e-02 1.289771497249603271e-01 3.534385561943054199e-01 -1.508466452360153198e-01 -1.188680231571197510e-01 1.879034787416458130e-01 1.932180300354957581e-02 -2.468754798173904419e-01 -1.464114934206008911e-01 1.428398489952087402e-01 2.883709669113159180e-01 2.229013293981552124e-01 -7.188235968351364136e-02 -1.832739114761352539e-01 2.251672297716140747e-01 2.100875675678253174e-01
-2.194645106792449951e-01 3.501387313008308411e-02 1.722963005304336548e-01 -4.729957319796085358e-03 5.505181383341550827e-03 -4.588402062654495239e-02 1.562727838754653931e-01 -3.777782917022705078e-01 1.358908787369728088e-02 -3.094858229160308838e-01 -2.249218374490737915e-01 -3.552777692675590515e-02 -5.315570905804634094e-02 -1.313302852213382721e-02 -1.926679313182830811e-01 2.654933929443359375e-01 3.037693500518798828e-01 -3.647131379693746567e-04 1.601028814911842346e-02 2.225414216518402100e-01 -5.585972219705581665e-02 5.332798883318901062e-02 -3.362341523170471191e-01 -1.432513147592544556e-01 -1.659319549798965454e-01 -1.014943942427635193e-01 2.292162030935287476e-01 1.672057807445526123e-01 1.925369054079055786e-01 1.886767745018005371e-01 2.727999910712242126e-02 1.409340202808380127e-01
-5.662405490875244141e-02 2.190441042184829712e-01 7.990325242280960083e-02 -8.141347020864486694e-02 1.276991218328475952e-01 -2.203211039304733276e-01 -1.058786138892173767e-01 -1.796937286853790283e-01 -3.667829036712646484e-01 -2.320422530174255371e-01 2.842024564743041992e-01 1.912925690412521362e-01 1.330431699752807617e-01 -7.277100533246994019e-02 -1.567852199077606201e-01 3.520186543464660645e-01 -8.567965775728225708e-02 1.357705891132354736e-01 -1.604618281126022339e-01 -3.585460362955927849e-04 -2.596582770347595215e-01 3.197527825832366943e-01 -1.380525827407836914e-01 -1.798088289797306061e-02 1.047018244862556458e-01 -4.393098130822181702e-02 -1.168376132845878601e-01 1.374695748090744019e-01 7.923021912574768066e-02 -1.258389651775360107e-01 -9.541971981525421143e-02 1.816376447677612305e-01
1.647078804671764374e-02 3.400776088237762451e-01 6.768295913934707642e-02 1.645732969045639038e-01 -8.252017199993133545e-03 -9.498330205678939819e-02 -1.103516295552253723e-01 -2.620416581630706787e-01 -1.169789955019950867e-01 -3.525227680802345276e-02 2.122905254364013672e-01 7.138603925704956055e-02 -1.439097225666046143e-01 -1.665712445974349976e-01 -1.369197070598602295e-01 4.406139254570007324e-01 -7.595029473304748535e-02 -1.426094025373458862e-01 1.637356877326965332e-01 -1.211847960948944092e-01 -1.379348337650299072e-01 4.123334214091300964e-02 -1.815192103385925293e-01 -6.518150866031646729e-02 1.106168925762176514e-01 1.538823693990707397e-01 2.002341300249099731e-01 6.910769641399383545e-02 -2.130403518676757812e-01 2.808512449264526367e-01 2.648807168006896973e-01 1.879032999277114868e-01
1.309925317764282227e-01 1.091484874486923218e-01 2.609100937843322754e-01 -2.145244367420673370e-02 -1.174890026450157166e-01 4.652619361877441406e-02 5.716944485902786255e-02 -9.338860958814620972e-02 6.421634927392005920e-03 -2.403979301452636719e-01 -1.219684183597564697e-01 1.488269120454788208e-01 -3.088552355766296387e-01 1.025305017828941345e-01 -3.970000445842742920e-01 5.065134167671203613e-02 1.352438479661941528e-01 2.981205880641937256e-01 -7.612358778715133667e-02 -7.387847453355789185e-02 -2.079564332962036133e-01 6.911855190992355347e-02 -1.630184352397918701e-01 2.643492221832275391e-01 -2.753221690654754639e-01 6.076529994606971741e-02 4.102857038378715515e-02 -9.639894962310791016e-02 -2.040521502494812012e-01 3.916920721530914307e-02 3.398613035678863525e-01 3.810458630323410034e-02
-5.156541615724563599e-02 2.032836824655532837e-01 6.165683865547180176e-01 -6.289659440517425537e-02 -1.812604367733001709e-01 1.800906956195831299e-01 4.096131771802902222e-02 -2.169204503297805786e-01 2.585399895906448364e-02 1.914931461215019226e-02 2.151207774877548218e-01 1.332873106002807617e-02 -2.223317027091979980e-01 -2.367931306362152100e-01 -5.632838234305381775e-02 1.293384432792663574e-01 1.132953241467475891e-01 -1.544458866119384766e-01 2.724021375179290771e-01 8.666300214827060699e-03 -7.133131474256515503e-02 -7.082138210535049438e-02 -2.546938061714172363e-01 -5.955098941922187805e-02 3.964851424098014832e-02 1.839626394212245941e-02 1.506073176860809326e-01 1.765553057193756104e-01 -1.624321192502975464e-01 -7.354468107223510742e-02 6.936733424663543701e-02 -5.598407238721847534e-02
-8.169293403625488281e-02 8.130049705505371094e-02 6.806231290102005005e-02 8.097168803215026855e-02 -1.591164618730545044e-01 -4.895592853426933289e-02 -1.951374262571334839e-01 -4.235312640666961670e-01 -1.360369026660919189e-01 1.317387819290161133e-01 1.083689182996749878e-01 -1.174096614122390747e-01 2.240202203392982483e-02 3.394779562950134277e-02 1.811406947672367096e-02 2.066919207572937012e-01 1.926907300949096680e-01 1.150914579629898071e-01 1.369239091873168945e-01 -1.028445288538932800e-01 -1.103885769844055176e-01 6.285508722066879272e-02 -3.333159089088439941e-01 2.174402028322219849e-01 -5.552033334970474243e-02 -9.349053353071212769e-02 3.479312658309936523e-01 3.125118911266326904e-01 -1.852537989616394043e-01 -3.827758133411407471e-02 3.160984218120574951e-01 6.163776293396949768e-02
6.011895462870597839e-02 1.415506564080715179e-02 2.772630751132965088e-01 9.581882506608963013e-03 -1.059479936957359314e-01 2.550342679023742676e-02 5.308499932289123535e-02 1.327776312828063965e-01 -1.334841400384902954e-01 -1.880068182945251465e-01 6.150034442543983459e-02 6.050355732440948486e-02 -3.233879208564758301e-01 -1.182314157485961914e-01 -1.003240868449211121e-01 -9.779158979654312134e-02 1.648178696632385254e-01 1.231776401400566101e-01 -1.506315618753433228e-01 -1.867982447147369385e-01 -2.766181528568267822e-01 1.444498300552368164e-01 -4.659591242671012878e-02 -2.139288634061813354e-01 -1.606507897377014160e-01 4.061734378337860107e-01 2.678350508213043213e-01 -9.479749947786331177e-03 2.141172587871551514e-01 2.040915787220001221e-01 1.022623851895332336e-01 2.868657708168029785e-01
1.081140413880348206e-01 3.540647216141223907e-03 3.503431677818298340e-01 -1.103107333183288574e-01 -1.226183921098709106e-01 -2.308452278375625610e-01 -2.698167264461517334e-01 1.395704895257949829e-01 -1.764641702175140381e-01 -2.293285876512527466e-01 8.432678133249282837e-02 8.585691452026367188e-02 -4.089661687612533569e-02 -1.435355661669746041e-04 1.265432089567184448e-01 7.124599814414978027e-02 3.464508950710296631e-01 -1.009731069207191467e-01 1.783408224582672119e-01 1.084130182862281799e-01 -4.696972966194152832e-01 5.285124480724334717e-02 2.140341699123382568e-01 -1.990663260221481323e-01 -1.563887484371662140e-02 -7.783339172601699829e-02 1.567544937133789062e-01 2.232568264007568359e-01 -3.150520846247673035e-02 -1.017073076218366623e-02 -3.599163377657532692e-03 8.574460446834564209e-02
-9.813959896564483643e-02 -3.592717275023460388e-02 1.660071015357971191e-01 -3.918275609612464905e-02 1.535950750112533569e-01 1.013545542955398560e-01 1.017146334052085876e-01 4.509644210338592529e-02 -1.614491492509841919e-01 -1.741012781858444214e-01 -5.548198521137237549e-02 -1.546596586704254150e-01 -1.258805543184280396e-01 1.150683872401714325e-02 -1.028739288449287415e-01 -1.890329830348491669e-02 4.339603781700134277e-01 -1.587497070431709290e-02 -2.333835810422897339e-01 1.976694613695144653e-01 2.152679488062858582e-02 3.129097223281860352e-01 -3.789902031421661377e-01 2.346777915954589844e-02 -2.486826479434967041e-02 -4.452356323599815369e-02 4.082891717553138733e-02 4.116851389408111572e-01 -5.082134157419204712e-03 1.067701727151870728e-01 2.811905145645141602e-01 -1.205215603113174438e-01
9.496806561946868896e-02 9.967199712991714478e-02 1.114218235015869141e-01 -1.729638874530792236e-01 -6.196966394782066345e-02 1.064861118793487549e-01 -7.751541584730148315e-02 5.923806875944137573e-02 -1.869120001792907715e-01 -5.328023061156272888e-02 -2.061966508626937866e-01 -1.818932145833969116e-01 -4.493075981736183167e-02 1.368550658226013184e-01 9.251568466424942017e-02 2.373403608798980713e-01 1.581084281206130981e-01 1.448869407176971436e-01 1.101262047886848450e-01 -1.857876777648925781e-01 -2.546507418155670166e-01 -6.815836578607559204e-02 -2.930419147014617920e-01 1.565205603837966919e-01 -2.376916259527206421e-02 7.652677595615386963e-02 3.356121778488159180e-01 4.158186018466949463e-01 3.389357775449752808e-02 1.626815088093280792e-02 3.126630187034606934e-01 2.266482859849929810e-01
-1.397268027067184448e-01 9.830897301435470581e-02 2.440955489873886108e-01 -7.485677301883697510e-02 8.260549604892730713e-02 -5.663282424211502075e-02 -4.641310870647430420e-02 -2.005289308726787567e-02 -5.112760066986083984e-01 -1.333427429199218750e-01 -1.921453624963760376e-01 -1.740246415138244629e-01 -3.978003188967704773e-02 1.442572027444839478e-01 -2.754851579666137695e-01 1.478987038135528564e-01 1.019511371850967407e-01 4.227778911590576172e-01 -7.488289475440979004e-02 1.079144254326820374e-01 -8.765828609466552734e-02 2.039052993059158325e-01 -6.783347576856613159e-02 -1.875318437814712524e-01 3.787371888756752014e-02 1.996914595365524292e-01 -2.296382375061511993e-02 2.046052068471908569e-01 5.289750173687934875e-02 -6.234425585716962814e-03 2.023622691631317139e-01 5.986262485384941101e-02
-9.224721044301986694e-02 -4.256912507116794586e-03 1.315961927175521851e-01 -2.197185009717941284e-01 -1.816181242465972900e-01 -1.020053848624229431e-01 -2.390411198139190674e-01 1.094069913960993290e-03 -6.016904115676879883e-02 -2.426428645849227905e-01 3.242236375808715820e-02 -1.474920958280563354e-01 -6.435509771108627319e-02 -5.143127962946891785e-02 -2.316228300333023071e-01 1.577700525522232056e-01 2.975317835807800293e-01 2.581513524055480957e-01 -2.637556791305541992e-01 -2.735320031642913818e-01 -1.030665263533592224e-01 2.502167969942092896e-02 -1.670107394456863403e-01 5.553666036576032639e-03 -2.122735977172851562e-01 -3.688608482480049133e-02 2.828199267387390137e-01 2.638001739978790283e-01 1.382320225238800049e-01 1.640008687973022461e-01 -5.881902575492858887e-02 2.655737996101379395e-01
-6.778760254383087158e-02 3.358657062053680420e-01 1.838323324918746948e-01 1.260542422533035278e-01 6.038307771086692810e-02 -1.786968857049942017e-02 -2.788243591785430908e-01 -2.031953334808349609e-01 9.453863650560379028e-02 1.532519608736038208e-02 -1.146515384316444397e-01 -2.473100870847702026e-01 1.078454181551933289e-01 -3.924171999096870422e-02 1.690061017870903015e-02 3.317237794399261475e-01 3.299432098865509033e-01 -8.537247776985168457e-02 2.589736580848693848e-01 9.610245935618877411e-03 -1.941189169883728027e-01 9.745961427688598633e-02 -5.633800849318504333e-02 1.095847040414810181e-01 -1.364170163869857788e-01 -2.325318306684494019e-01 6.555175781250000000e-02 3.119483292102813721e-01 1.936482489109039307e-01 -1.101195663213729858e-01 1.033495664596557617e-01 1.505699753761291504e-01
-9.703711420297622681e-02 -3.451858460903167725e-02 2.170877009630203247e-01 -1.074392125010490417e-01 -2.446724101901054382e-02 3.734647110104560852e-02 -1.373179554939270020e-01 2.489906400442123413e-01 -2.219484150409698486e-01 -1.942937374114990234e-01 1.370503939688205719e-02 -5.602977704256772995e-03 -4.082020837813615799e-03 -1.245228871703147888e-01 7.809131592512130737e-02 1.148513853549957275e-01 2.512621581554412842e-01 1.221065446734428406e-01 -2.912400364875793457e-01 -1.749865263700485229e-01 -2.233904749155044556e-01 1.581395044922828674e-03 -1.025739833712577820e-01 3.202139586210250854e-02 -2.606254518032073975e-01 -1.777079254388809204e-01 1.345938146114349365e-01 4.092285037040710449e-01 -1.091790422797203064e-01 1.281356066465377808e-01 5.370870232582092285e-02 3.931730091571807861e-01
1.683443486690521240e-01 1.100668758153915405e-01 3.356250524520874023e-01 -5.982394888997077942e-02 -1.578971892595291138e-01 2.036888897418975830e-01 1.101454123854637146e-01 -1.247670426964759827e-01 -2.193373888731002808e-01 7.335232943296432495e-02 8.690791577100753784e-02 2.560492232441902161e-02 -9.486555308103561401e-02 -1.833848208189010620e-01 1.673430204391479492e-02 4.120871797204017639e-02 5.063221976161003113e-02 1.692158281803131104e-01 -1.736535876989364624e-01 -3.613699376583099365e-01 -4.822008013725280762e-01 5.739038437604904175e-02 -2.429241538047790527e-01 -1.740440726280212402e-01 -6.277160346508026123e-02 -9.358701109886169434e-02 3.138785064220428467e-01 -3.773622587323188782e-02 -3.250999376177787781e-02 -5.142156407237052917e-02 8.654165267944335938e-02 4.481088370084762573e-02
1.510795056819915771e-01 2.975611761212348938e-02 3.161806166172027588e-01 -1.354675441980361938e-01 9.464126080274581909e-02 5.270925350487232208e-03 6.999716162681579590e-02 2.486927360296249390e-01 -2.539049983024597168e-01 -1.703396290540695190e-01 -1.020811870694160461e-01 1.195181012153625488e-01 -1.351431459188461304e-01 -4.841586202383041382e-02 -2.088610678911209106e-01 -1.809125393629074097e-02 3.671549558639526367e-01 1.317312866449356079e-01 -1.271267831325531006e-01 -9.987700730562210083e-02 -2.886579334735870361e-01 -7.157512009143829346e-03 1.458234619349241257e-02 -1.593080461025238037e-01 -2.675692439079284668e-01 2.766574621200561523e-01 5.682352185249328613e-02 3.498881161212921143e-01 8.339846879243850708e-02 1.072461009025573730e-01 4.911924898624420166e-02 -1.325789391994476318e-01
-4.344623070210218430e-03 1.196464151144027710e-01 3.314493000507354736e-01 -2.995079457759857178e-01 2.202924787998199463e-01 -3.531163185834884644e-02 8.771618455648422241e-02 1.070450618863105774e-01 -1.470070183277130127e-01 -1.115186735987663269e-01 -4.335348960012197495e-03 4.725316911935806274e-02 -2.595336735248565674e-01 4.431071132421493530e-02 -6.966411322355270386e-02 -2.810363844037055969e-02 3.183082640171051025e-01 2.845037877559661865e-01 1.779380999505519867e-02 -3.500213846564292908e-02 -2.196190506219863892e-01 1.429348737001419067e-01 -2.432849258184432983e-02 -1.627324521541595459e-01 -1.793091148138046265e-01 1.512840092182159424e-01 1.253222376108169556e-01 2.785746157169342041e-01 -1.378728449344635010e-01 2.566757798194885254e-01 2.317727506160736084e-01 -1.985231190919876099e-01
-2.300337702035903931e-01 -1.038210690021514893e-01 3.542893230915069580e-01 -6.754285097122192383e-02 -2.893343865871429443e-01 -5.327500402927398682e-02 -2.501171231269836426e-01 -4.133230075240135193e-02 -8.799311518669128418e-02 -3.389579951763153076e-01 6.393750756978988647e-02 -2.611234486103057861e-01 -7.974948734045028687e-02 -3.863115981221199036e-02 -5.900006741285324097e-02 4.966820776462554932e-02 1.577091962099075317e-01 -1.153801754117012024e-01 -3.037043809890747070e-01 -4.920232109725475311e-03 -2.093845605850219727e-01 1.014735400676727295e-01 -1.112501025199890137e-01 4.808606207370758057e-02 -2.042551934719085693e-01 3.571822345256805420e-01 3.426153212785720825e-02 1.079863682389259338e-01 9.082953445613384247e-03 6.660365313291549683e-02 9.768094122409820557e-02 2.263336777687072754e-01
2.774783074855804443e-01 1.964542120695114136e-01 1.072529032826423645e-01 -1.232927516102790833e-01 3.428109735250473022e-02 7.811950892210006714e-02 -5.068461224436759949e-02 -1.698345243930816650e-01 -2.858335971832275391e-01 1.032979562878608704e-01 -1.412722021341323853e-01 -1.406200826168060303e-01 -4.252353310585021973e-02 -6.529370322823524475e-03 2.344680950045585632e-02 2.378065437078475952e-01 2.124176919460296631e-01 -8.937446773052215576e-02 1.687784343957901001e-01 -1.233413070440292358e-01 -1.373084187507629395e-01 -1.370877400040626526e-02 -4.575427472591400146e-01 5.690003186464309692e-02 -1.795934438705444336e-01 2.467888891696929932e-01 2.935747802257537842e-01 1.735611557960510254e-01 5.265497788786888123e-02 7.211256027221679688e-02 1.655815988779067993e-01 2.338160723447799683e-01
1.686065047979354858e-01 1.257226169109344482e-01 1.179128736257553101e-01 1.449369043111801147e-01 1.017092913389205933e-02 4.074475727975368500e-03 -4.119107499718666077e-02 1.045584157109260559e-01 2.361819148063659668e-02 -5.315585732460021973e-01 2.852188348770141602e-01 1.198281198740005493e-01 -1.983559429645538330e-01 -2.039084881544113159e-01 -2.236006557941436768e-01 3.113034367561340332e-01 1.454947143793106079e-01 -2.229694426059722900e-01 -6.323798093944787979e-03 -1.120444312691688538e-01 -1.497113108634948730e-01 1.797307729721069336e-01 -3.041988909244537354e-01 -1.023144423961639404e-01 -7.401276379823684692e-02 2.661930769681930542e-02 -2.624528668820858002e-02 7.394126802682876587e-02 -2.068478800356388092e-02 -1.070875525474548340e-01 1.748488247394561768e-01 7.378634810447692871e-02
-1.142170280218124390e-01 -1.638775138417258859e-04 1.769830733537673950e-01 -2.597874402999877930e-01 -1.719678193330764771e-01 -3.979480825364589691e-03 -2.813996076583862305e-01 -2.027331739664077759e-01 -1.130617260932922363e-01 -2.576488256454467773e-01 1.569088250398635864e-01 -3.516725897789001465e-01 -5.037300288677215576e-02 8.331359177827835083e-02 -8.048499375581741333e-02 9.002507477998733521e-02 2.044655829668045044e-01 2.389663457870483398e-01 -2.981377542018890381e-01 -1.744347065687179565e-01 -1.794656813144683838e-01 1.228515654802322388e-01 -1.203882172703742981e-01 -8.364979922771453857e-02 -2.330367863178253174e-01 2.375774085521697998e-01 -7.698559761047363281e-02 4.114689677953720093e-02 1.346018910408020020e-01 1.611985862255096436e-01 8.321138471364974976e-02 1.741682291030883789e-01
-1.312816590070724487e-01 1.408096551895141602e-01 1.812745183706283569e-01 3.487807512283325195e-01 1.209401562809944153e-01 4.199583828449249268e-02 -1.541999578475952148e-01 9.594680368900299072e-02 -1.140153110027313232e-01 -4.142325818538665771e-01 3.705971315503120422e-02 -1.981303244829177856e-01 3.605338931083679199e-02 4.097657650709152222e-02 -3.694251179695129395e-02 3.604926541447639465e-02 2.613880932331085205e-01 -4.203508421778678894e-02 -4.304197430610656738e-02 2.308162152767181396e-01 -7.352568209171295166e-02 -1.933346129953861237e-02 -3.570456802845001221e-01 -1.553918272256851196e-01 -2.978564202785491943e-01 -7.702422887086868286e-02 2.221490442752838135e-01 2.507534921169281006e-01 -1.370355635881423950e-01 1.264323443174362183e-01 -5.594694241881370544e-02 2.820022217929363251e-02
1.291406154632568359e-01 2.369429022073745728e-01 6.932622939348220825e-02 -3.812235221266746521e-02 -1.725904047489166260e-01 5.876278877258300781e-02 -1.274538934230804443e-01 -2.189211361110210419e-02 1.383308470249176025e-01 -1.345220357179641724e-01 3.428494036197662354e-01 1.737054809927940369e-02 -1.008296757936477661e-01 6.935118138790130615e-02 -4.188789129257202148e-01 1.886956207454204559e-02 2.862673699855804443e-01 5.329796671867370605e-02 -3.398035466670989990e-02 -3.092131949961185455e-02 -1.110120713710784912e-01 4.049244523048400879e-01 -1.543805003166198730e-01 -1.385085731744766235e-01 -1.017439588904380798e-01 1.365731507539749146e-01 2.033136934041976929e-01 3.187206387519836426e-01 -1.297352164983749390e-01 -5.223130434751510620e-02 1.580746173858642578e-01 4.909107089042663574e-02
2.108254134654998779e-01 3.410547375679016113e-01 9.273440390825271606e-02 1.118077710270881653e-01 -1.578542441129684448e-01 -1.842916943132877350e-02 -2.987720370292663574e-01 -1.742376983165740967e-01 6.748228520154953003e-02 -1.504308283329010010e-01 1.902311444282531738e-01 6.609798967838287354e-02 -1.731700599193572998e-01 1.800810247659683228e-01 -9.628802537918090820e-03 2.778039276599884033e-01 7.792524248361587524e-02 2.037895843386650085e-02 -2.447840571403503418e-02 5.143353249877691269e-03 3.610840765759348869e-03 2.369139790534973145e-01 -2.372626066207885742e-01 -3.477065265178680420e-02 7.039882987737655640e-02 2.155562341213226318e-01 2.722393907606601715e-02 3.090715110301971436e-01 1.145713552832603455e-01 6.560635566711425781e-02 4.218407571315765381e-01 4.475699737668037415e-02
-8.313044160604476929e-02 2.762301266193389893e-02 6.184370517730712891e-01 -1.582325100898742676e-01 -1.577473878860473633e-01 5.455221980810165405e-02 -3.920589108020067215e-03 -1.155609712004661560e-01 -2.231064289808273315e-01 -3.878236562013626099e-02 -1.128787770867347717e-01 -1.160729601979255676e-01 -2.623551487922668457e-01 -5.487820133566856384e-02 -2.433851212263107300e-01 1.439318293705582619e-03 1.846025325357913971e-02 4.283773712813854218e-03 4.700191691517829895e-02 -9.054096788167953491e-02 -2.002106457948684692e-01 1.390966624021530151e-01 -2.302073128521442413e-02 5.918357521295547485e-02 -1.126649454236030579e-01 -1.578698158264160156e-01 3.856993317604064941e-01 2.075621485710144043e-01 6.151723861694335938e-02 5.613427236676216125e-02 1.279482245445251465e-01 -8.955384790897369385e-02
2.039005905389785767e-01 2.238231003284454346e-01 2.715948820114135742e-01 1.593535691499710083e-01 5.552978441119194031e-02 -1.464772969484329224e-01 -2.569486200809478760e-01 -3.834871947765350342e-02 1.018715351819992065e-01 6.511788815259933472e-02 1.841118037700653076e-01 -1.857029795646667480e-01 -1.390642076730728149e-01 1.248819679021835327e-01 -4.450867697596549988e-02 3.786762356758117676e-01 1.650954335927963257e-01 -9.721764177083969116e-02 -7.198024541139602661e-02 -6.459092348814010620e-02 -1.130528971552848816e-01 2.543560266494750977e-01 -1.456614881753921509e-01 -1.086388677358627319e-01 -6.946986913681030273e-02 2.080622464418411255e-01 1.874123662710189819e-01 3.930225670337677002e-01 4.000556946266442537e-04 5.993328522890806198e-03 2.328279018402099609e-01 7.291355729103088379e-02
-1.310553550720214844e-01 1.004388108849525452e-01 3.004544787108898163e-02 4.939181357622146606e-02 -3.100747764110565186e-01 -6.742446869611740112e-02 1.188909076154232025e-02 -6.763717532157897949e-02 -2.786442935466766357e-01 1.530471350997686386e-02 7.579562067985534668e-02 9.101411700248718262e-02 -3.086390346288681030e-02 1.193366944789886475e-01 -1.549573838710784912e-01 4.254457354545593262e-01 3.945977389812469482e-01 2.448689639568328857e-01 1.981434673070907593e-01 -1.023959219455718994e-01 1.787349954247474670e-02 1.893610954284667969e-01 -8.090318739414215088e-02 3.922256827354431152e-02 -4.137135148048400879e-01 5.642317607998847961e-02 -9.138488024473190308e-02 -2.361515164375305176e-02 7.542291190475225449e-03 -1.995577961206436157e-01 7.335227727890014648e-02 1.169782355427742004e-01
6.494015455245971680e-02 1.536740362644195557e-01 2.926534414291381836e-01 6.993765942752361298e-03 -1.113185733556747437e-01 3.120325803756713867e-01 3.578045666217803955e-01 -1.155924946069717407e-01 -2.296315580606460571e-01 -7.512456178665161133e-02 -1.386244297027587891e-01 5.374865233898162842e-02 -9.488138556480407715e-02 -1.778410077095031738e-01 -1.434583216905593872e-01 5.200866237282752991e-02 1.517677158117294312e-01 1.327863428741693497e-02 -1.625757813453674316e-01 -2.167840898036956787e-01 -4.160985946655273438e-01 2.879895269870758057e-01 2.715011313557624817e-02 1.623448729515075684e-02 -1.203321665525436401e-01 -5.115102976560592651e-03 2.766742408275604248e-01 1.429582536220550537e-01 -1.251954701729118824e-03 1.366097927093505859e-01 -1.336887385696172714e-02 8.299596607685089111e-02
4.202946648001670837e-02 9.598299115896224976e-02 1.685931980609893799e-01 2.935195565223693848e-01 -1.121121197938919067e-01 -2.061847448348999023e-01 -2.566150426864624023e-01 -2.431814931333065033e-02 -1.999475508928298950e-01 -1.432282030582427979e-01 2.330483794212341309e-01 -1.568279415369033813e-01 -1.588555127382278442e-01 1.522117257118225098e-01 -2.110225558280944824e-01 2.364811152219772339e-01 1.786155998706817627e-01 9.786723554134368896e-02 1.169465929269790649e-01 -7.438322156667709351e-02 1.186285763978958130e-01 9.289394319057464600e-02 -1.162052340805530548e-02 1.053155511617660522e-01 2.621087431907653809e-02 2.057120949029922485e-01 2.717995643615722656e-01 4.411490857601165771e-01 -1.118741277605295181e-02 -9.380676597356796265e-02 1.913204491138458252e-01 1.141173765063285828e-01
1.455506868660449982e-02 1.938801854848861694e-01 2.560565769672393799e-01 1.588936448097229004e-01 -2.726476080715656281e-02 7.420082390308380127e-02 -2.146122306585311890e-01 -8.391471207141876221e-02 7.674756646156311035e-02 -2.137882411479949951e-01 3.291689157485961914e-01 1.546963602304458618e-01 -1.836629956960678101e-02 1.768292039632797241e-01 -3.677332401275634766e-01 1.392995566129684448e-01 2.495482265949249268e-01 -1.166564449667930603e-01 5.751871317625045776e-02 6.452559679746627808e-02 -7.673460245132446289e-02 3.791673481464385986e-01 -1.369469612836837769e-01 -1.324546486139297485e-01 -6.359995808452367783e-03 1.891439706087112427e-01 1.810059100389480591e-01 2.366808801889419556e-01 1.011075377464294434e-01 -1.852566599845886230e-01 6.544745992869138718e-03 5.855285003781318665e-02
2.815070375800132751e-02 7.883747667074203491e-02 2.439358085393905640e-01 1.117469742894172668e-02 -1.392131764441728592e-02 -1.025090925395488739e-02 9.377126395702362061e-02 -9.481866657733917236e-02 1.309432461857795715e-02 -2.491084635257720947e-01 6.885023415088653564e-02 8.975206315517425537e-02 -3.398940265178680420e-01 -1.426698416471481323e-01 -1.234944462776184082e-01 9.486281313002109528e-03 1.176866739988327026e-01 1.870055347681045532e-01 -1.162245273590087891e-01 -1.709615886211395264e-01 -2.655524015426635742e-01 6.077345833182334900e-02 -8.990044146776199341e-02 2.898459322750568390e-02 -2.164920270442962646e-01 4.290273487567901611e-01 2.508295476436614990e-01 5.447423085570335388e-03 1.618101447820663452e-01 1.592052876949310303e-01 -8.782406151294708252e-02 4.015258550643920898e-01
1.166939809918403625e-01 9.342353045940399170e-02 2.383706420660018921e-01 2.677792310714721680e-01 -6.771004945039749146e-02 6.686964631080627441e-02 5.698015913367271423e-02 4.814169555902481079e-02 -1.275288127362728119e-02 -1.827256232500076294e-01 4.058275222778320312e-01 -2.482609897851943970e-01 -2.141622304916381836e-01 -9.445360302925109863e-02 -5.401527136564254761e-02 3.078835606575012207e-01 2.634703218936920166e-01 -3.601333883125334978e-04 1.452680677175521851e-01 -9.153074771165847778e-02 -2.057551890611648560e-01 -1.013545021414756775e-01 -3.027817010879516602e-01 -1.828165203332901001e-01 1.260916292667388916e-01 -9.621219336986541748e-02 1.601863652467727661e-03 2.610104084014892578e-01 2.128999121487140656e-02 -4.479288309812545776e-02 2.172664999961853027e-01 -5.076208338141441345e-02
3.163901269435882568e-01 2.417574971914291382e-01 3.105164170265197754e-01 2.584289610385894775e-01 -1.275353431701660156e-01 -1.221083179116249084e-01 -2.349140644073486328e-01 -5.768987815827131271e-03 6.174061819911003113e-02 -1.079228594899177551e-01 1.548970788717269897e-01 -8.710984885692596436e-02 -9.420695155858993530e-02 1.835996657609939575e-02 -9.832126088440418243e-03 3.988889157772064209e-01 2.115028798580169678e-01 1.059857942163944244e-02 -7.287435233592987061e-02 -9.763050079345703125e-02 9.679662436246871948e-02 2.359003275632858276e-01 1.058810111135244370e-02 -2.445284277200698853e-02 -1.140176504850387573e-01 1.332044005393981934e-01 1.208659708499908447e-01 3.579834699630737305e-01 1.410154532641172409e-02 -1.307011023163795471e-02 2.674537003040313721e-01 7.461546361446380615e-02
2.434774488210678101e-01 1.628135703504085541e-02 3.310169577598571777e-01 -4.843192920088768005e-02 -6.921800225973129272e-02 -3.445041924715042114e-02 -1.700828224420547485e-02 -4.798760265111923218e-02 5.117615684866905212e-02 -2.131791710853576660e-01 -1.038021519780158997e-01 1.934114098548889160e-01 -4.832118749618530273e-01 -3.186550736427307129e-02 -9.201814979314804077e-02 -2.432072535157203674e-02 4.991612210869789124e-02 9.954315423965454102e-02 -1.753681600093841553e-01 -2.088279873132705688e-01 -2.992199063301086426e-01 8.010565489530563354e-02 -2.201165556907653809e-01 -7.542733103036880493e-02 -2.229515463113784790e-01 1.290982216596603394e-01 2.686996757984161377e-01 2.695407271385192871e-01 1.106176748871803284e-01 8.241000771522521973e-02 -1.528898160904645920e-02 1.131813973188400269e-01
-2.320619970560073853e-01 2.889194488525390625e-01 2.893390059471130371e-01 2.878820896148681641e-01 1.481632590293884277e-01 -6.209952384233474731e-02 6.284285336732864380e-02 1.218764930963516235e-01 -1.626386195421218872e-01 3.553541004657745361e-02 6.377928704023361206e-02 -9.891753643751144409e-02 -1.615663170814514160e-01 2.689431130420416594e-04 -1.647883653640747070e-01 2.248530834913253784e-02 2.284985482692718506e-01 -1.370711475610733032e-01 -5.252263043075799942e-03 2.186294831335544586e-02 -1.214975565671920776e-01 -1.331090331077575684e-01 -1.845145523548126221e-01 -2.269004583358764648e-01 -3.318197727203369141e-01 3.167110681533813477e-01 2.293747663497924805e-01 1.435765922069549561e-01 -4.112410172820091248e-02 1.647041589021682739e-01 2.071425765752792358e-01 -1.061038300395011902e-01
-1.943545341491699219e-01 2.476635426282882690e-01 1.682306379079818726e-01 1.377469152212142944e-01 3.307870030403137207e-02 -1.045652255415916443e-01 3.500525280833244324e-02 2.681316807866096497e-02 -2.348923683166503906e-01 -2.677648663520812988e-01 7.274106889963150024e-02 -2.377160592004656792e-03 -1.068374067544937134e-01 -1.844995617866516113e-01 3.258174657821655273e-02 1.723613440990447998e-01 3.815446496009826660e-01 -6.689411401748657227e-02 6.618545856326818466e-03 -1.983088403940200806e-01 -4.092907533049583435e-02 1.591767370700836182e-01 -2.113525122404098511e-01 -6.253898143768310547e-02 -9.740718454122543335e-02 -1.761699318885803223e-01 -6.219711154699325562e-02 4.558412432670593262e-01 2.255452573299407959e-01 -1.423966288566589355e-01 -1.245653629302978516e-01 -1.654828339815139771e-01
-1.057136431336402893e-01 -3.067393898963928223e-01 3.526544570922851562e-01 -9.203509241342544556e-02 -1.947113275527954102e-01 1.718227192759513855e-02 -1.976675391197204590e-01 -3.940060734748840332e-02 -1.105301082134246826e-01 -2.964181005954742432e-01 9.265022724866867065e-02 -2.949181795120239258e-01 -5.621455144137144089e-03 9.364525228738784790e-02 -4.772705212235450745e-02 8.205402642488479614e-02 5.286523373797535896e-04 -8.739046752452850342e-02 -2.182141542434692383e-01 -2.072848826646804810e-01 -2.488249689340591431e-01 1.711820214986801147e-01 -1.248636022210121155e-01 8.554242551326751709e-02 -1.922107934951782227e-01 1.769618093967437744e-01 -2.282006293535232544e-02 9.344216436147689819e-02 -7.371635735034942627e-02 3.322586417198181152e-02 1.985432952642440796e-01 3.657824695110321045e-01
9.420788288116455078e-02 1.901999562978744507e-01 1.461668461561203003e-01 -1.547594219446182251e-01 -1.015531271696090698e-01 9.856354445219039917e-02 -1.266023665666580200e-01 -1.299231499433517456e-01 -3.110996186733245850e-01 -9.552165120840072632e-02 4.595109075307846069e-02 -9.090434759855270386e-02 -1.414400059729814529e-02 -1.789176166057586670e-01 -4.557627737522125244e-01 3.241829872131347656e-01 2.264333665370941162e-01 1.554731726646423340e-01 -1.540253460407257080e-01 3.646191954612731934e-01 -1.304998546838760376e-01 1.954795420169830322e-01 -1.551218628883361816e-01 -5.945634096860885620e-02 1.860722899436950684e-02 1.780683100223541260e-01 -1.568511426448822021e-01 6.735935062170028687e-02 6.039905920624732971e-02 -1.177591364830732346e-02 -1.225179713219404221e-02 -1.237062513828277588e-01
1.575378328561782837e-01 5.210651084780693054e-02 -6.507312413305044174e-03 -3.106824457645416260e-01 -1.087117865681648254e-01 1.209705602377653122e-02 1.318113058805465698e-01 -1.601210609078407288e-02 -1.242596730589866638e-01 -1.155875474214553833e-01 4.193895757198333740e-01 1.254422366619110107e-01 6.085400283336639404e-02 -3.126013651490211487e-02 -3.529131785035133362e-02 2.749440670013427734e-01 1.030261814594268799e-01 -1.566191576421260834e-02 1.320550292730331421e-01 -1.796100139617919922e-01 -3.974370658397674561e-01 1.067938208580017090e-01 -2.113693021237850189e-02 -1.212631464004516602e-01 -1.898198872804641724e-01 3.124932944774627686e-01 1.399448513984680176e-01 7.400328665971755981e-02 -2.524631917476654053e-01 -4.438902065157890320e-02 1.807931065559387207e-01 2.053086161613464355e-01
-4.419299662113189697e-01 1.888800114393234253e-01 2.211583256721496582e-01 4.692524299025535583e-02 1.563497781753540039e-01 -1.072428598999977112e-01 -1.746574491262435913e-01 1.662931144237518311e-01 -1.645362228155136108e-01 -4.236190617084503174e-01 -3.330355510115623474e-02 1.474168002605438232e-01 -9.852498024702072144e-02 -3.082304298877716064e-01 2.136204764246940613e-02 1.120426878333091736e-01 2.038992494344711304e-01 -9.102404117584228516e-03 5.327703803777694702e-02 6.403741240501403809e-02 -2.364327460527420044e-01 2.828648388385772705e-01 -6.396517902612686157e-02 -1.190040558576583862e-01 -4.236063361167907715e-02 3.751392289996147156e-02 1.585449576377868652e-01 1.252878755331039429e-01 -6.736624985933303833e-02 -6.943774223327636719e-02 6.344030797481536865e-02 -1.285768151283264160e-01
1.928098313510417938e-02 2.361572384834289551e-01 1.783190071582794189e-01 -1.987528242170810699e-02 9.770996123552322388e-02 1.298797577619552612e-01 -4.408882558345794678e-01 4.124318808317184448e-02 -3.701978325843811035e-01 -9.380065649747848511e-02 4.647198691964149475e-02 1.416684687137603760e-01 -8.738395571708679199e-02 -3.717472031712532043e-02 5.710988864302635193e-02 8.021979779005050659e-02 -3.476988896727561951e-02 4.625826550181955099e-04 2.940441668033599854e-02 -7.295159995555877686e-02 5.926354229450225830e-02 2.954328358173370361e-01 1.471509318798780441e-02 -2.444385290145874023e-01 -3.993379175662994385e-01 7.843369245529174805e-02 2.052495628595352173e-02 1.728060096502304077e-01 -1.660891026258468628e-01 -9.169168770313262939e-02 1.322486996650695801e-01 3.079496324062347412e-01
1.529845595359802246e-01 -8.353962749242782593e-02 2.896242439746856689e-01 -8.914787322282791138e-02 -2.573902308940887451e-01 -4.453376308083534241e-02 1.143841147422790527e-01 2.256898880004882812e-01 -3.629529178142547607e-01 -2.567411661148071289e-01 2.946398258209228516e-01 2.030225545167922974e-01 -1.671809852123260498e-01 2.183774262666702271e-01 -3.008973002433776855e-01 2.089277356863021851e-01 -4.904242232441902161e-02 7.082418352365493774e-02 -6.689274311065673828e-02 -1.013753414154052734e-01 -9.358128905296325684e-02 4.361104220151901245e-02 -2.235285341739654541e-01 -5.683944374322891235e-02 -1.548431515693664551e-01 1.408474445343017578e-01 1.706546545028686523e-01 1.926965117454528809e-01 -5.514129064977169037e-03 -5.707500502467155457e-02 -3.703613579273223877e-02 9.627012163400650024e-02
-1.634473800659179688e-01 1.598048657178878784e-01 4.470690488815307617e-01 4.354133829474449158e-02 -1.558816134929656982e-01 -1.787870973348617554e-01 1.149654015898704529e-01 -8.571107685565948486e-02 -3.877167701721191406e-01 -3.653678297996520996e-01 -7.935703545808792114e-02 -1.232875287532806396e-01 -2.172324210405349731e-01 2.253009937703609467e-02 -2.118342369794845581e-01 9.934973716735839844e-02 -8.953649550676345825e-02 -1.077283080667257309e-02 -1.959950476884841919e-02 -1.320716291666030884e-01 -3.077572286128997803e-01 8.420289307832717896e-02 -1.010598093271255493e-01 1.531841754913330078e-01 -1.826803982257843018e-01 -1.187949478626251221e-01 1.705607771873474121e-02 1.211658939719200134e-01 4.636786133050918579e-02 1.535540521144866943e-01 -6.233580037951469421e-02 -8.878122270107269287e-02
-1.756991446018218994e-01 1.248785182833671570e-01 3.696084618568420410e-01 3.278426527976989746e-01 -6.886772811412811279e-02 6.830431520938873291e-02 -1.677846163511276245e-01 7.119291275739669800e-02 -5.571661591529846191e-01 -4.244808480143547058e-02 1.590882688760757446e-01 -1.288482248783111572e-01 -8.428905159235000610e-02 5.593263730406761169e-02 -6.553632766008377075e-02 7.179666310548782349e-02 -3.971836343407630920e-02 -8.019524067640304565e-02 -1.097665503621101379e-01 -7.571750879287719727e-02 -1.854818463325500488e-01 -6.713801994919776917e-03 -1.941910684108734131e-01 -1.049474850296974182e-01 -1.301181763410568237e-01 1.821356862783432007e-01 1.759151965379714966e-01 2.033578455448150635e-01 1.825415045022964478e-01 4.345449432730674744e-02 -9.319695085287094116e-02 -1.331252604722976685e-01
6.386498361825942993e-02 9.796020388603210449e-02 1.516607999801635742e-01 -2.562074735760688782e-02 -1.189495548605918884e-01 -2.090792506933212280e-01 -7.253501564264297485e-02 -1.088163629174232483e-01 -3.424867987632751465e-01 -6.213900074362754822e-02 -2.780290246009826660e-01 -3.153233826160430908e-01 -9.722772985696792603e-02 -1.965394765138626099e-01 1.301103383302688599e-01 3.252079188823699951e-01 1.788803637027740479e-01 3.520736703649163246e-03 1.545796841382980347e-01 -4.073086380958557129e-02 -1.021609604358673096e-01 1.740489900112152100e-01 -2.468311190605163574e-01 7.824469357728958130e-03 -6.259381771087646484e-02 2.884519398212432861e-01 1.752561926841735840e-01 4.332332685589790344e-02 -2.076128572225570679e-01 1.263871490955352783e-01 6.566725671291351318e-02 2.768761217594146729e-01
-1.235280930995941162e-01 8.888856321573257446e-02 1.025335267186164856e-01 -1.294445097446441650e-01 -1.046621575951576233e-01 8.138739317655563354e-02 3.146758303046226501e-02 7.811132073402404785e-02 -2.264803498983383179e-01 -1.575794816017150879e-01 -2.139365300536155701e-02 -1.824459135532379150e-01 -2.604183256626129150e-01 1.090093632228672504e-03 -3.150004744529724121e-01 2.810372412204742432e-01 1.882522106170654297e-01 -1.923534125089645386e-01 7.647141814231872559e-02 2.876240909099578857e-01 -2.266109921038150787e-02 2.028123736381530762e-01 -3.432866334915161133e-01 -6.772893667221069336e-02 2.361698001623153687e-01 -4.096054285764694214e-02 1.027266532182693481e-01 2.441570013761520386e-01 3.798775747418403625e-02 -1.761134564876556396e-01 2.163619250059127808e-01 1.924099624156951904e-01
5.622743815183639526e-02 1.334302313625812531e-02 4.301825463771820068e-01 -2.167896628379821777e-01 -1.130683943629264832e-01 -7.261779159307479858e-02 -2.498839795589447021e-02 1.387665569782257080e-01 -2.886928617954254150e-01 -2.907998859882354736e-01 1.224057599902153015e-01 4.173309355974197388e-02 -2.312045730650424957e-02 1.078984737396240234e-01 1.812773495912551880e-01 -6.383959203958511353e-02 2.656507790088653564e-01 2.116974443197250366e-02 3.087700307369232178e-01 7.298632711172103882e-02 -3.262081444263458252e-01 8.044175058603286743e-02 6.156823039054870605e-02 -3.092544376850128174e-01 -1.511414884589612484e-03 -6.732411682605743408e-02 1.275093257427215576e-01 1.154159009456634521e-01 2.155003696680068970e-02 1.305876225233078003e-01 1.188143491744995117e-01 2.077883929014205933e-01
1.504209488630294800e-01 -4.167014732956886292e-02 2.322052866220474243e-01 1.816069930791854858e-01 -9.546832740306854248e-02 2.540063299238681793e-02 2.330912277102470398e-02 -1.285257339477539062e-01 -3.195473551750183105e-01 -8.446465432643890381e-02 1.379679143428802490e-01 -4.247476905584335327e-02 -1.156735122203826904e-01 6.007400155067443848e-02 -3.865657374262809753e-02 2.734569460153579712e-02 2.227397859096527100e-01 3.126882314682006836e-01 -8.300067484378814697e-02 -6.886740773916244507e-02 -1.130945608019828796e-01 2.538763880729675293e-01 2.291345298290252686e-01 -1.340976450592279434e-02 -1.651739925146102905e-01 -7.162965834140777588e-02 4.082330763339996338e-01 -6.503008306026458740e-02 -1.834883689880371094e-01 8.035791665315628052e-02 2.492060214281082153e-01 3.436999619007110596e-01
1.065844148397445679e-01 3.779497146606445312e-01 -2.820605039596557617e-02 1.555980294942855835e-01 2.692727446556091309e-01 2.020577341318130493e-02 -1.132524460554122925e-01 -8.326135575771331787e-02 -2.091613560914993286e-01 -8.880501240491867065e-02 6.935533601790666580e-03 -1.073544993996620178e-01 -5.143440142273902893e-02 -9.570612572133541107e-03 -1.087071448564529419e-01 2.998502552509307861e-01 2.785239368677139282e-02 8.340390026569366455e-02 1.775050461292266846e-01 -3.481220901012420654e-01 -3.423916101455688477e-01 1.417684257030487061e-01 2.502225898206233978e-02 -1.198669057339429855e-02 8.321385085582733154e-02 2.145119607448577881e-01 5.066014453768730164e-02 3.841880857944488525e-01 -1.212364882230758667e-01 6.300157308578491211e-02 1.987977176904678345e-01 2.482490800321102142e-02
-9.960943460464477539e-02 -4.968734085559844971e-02 2.716070711612701416e-01 -1.554413288831710815e-01 -2.016834914684295654e-02 -2.002138644456863403e-02 1.119653061032295227e-01 -2.586649954319000244e-01 -4.533791840076446533e-01 -1.663497537374496460e-01 -1.701339483261108398e-01 -4.758453741669654846e-02 -1.086532790213823318e-02 1.801451742649078369e-01 -1.943120956420898438e-01 4.969703778624534607e-02 3.346091210842132568e-01 3.103186190128326416e-01 -5.721876397728919983e-02 8.570908755064010620e-02 -1.879779845476150513e-01 1.835705935955047607e-01 -1.309666037559509277e-01 -3.955475240945816040e-02 -4.261322319507598877e-02 1.080650240182876587e-01 -2.215200066566467285e-01 2.479076832532882690e-01 9.587954729795455933e-02 -1.685496792197227478e-02 1.786192506551742554e-01 1.251321751624345779e-02
2.141113281250000000e-01 2.612274885177612305e-01 -1.162837632000446320e-02 -2.604585886001586914e-01 -2.137320935726165771e-01 2.975491583347320557e-01 -6.890192627906799316e-02 8.909076452255249023e-02 -1.425325274467468262e-01 -1.596734821796417236e-01 2.018094211816787720e-01 -7.239265833050012589e-03 1.199390962719917297e-01 6.181233376264572144e-02 3.996478393673896790e-02 2.549700140953063965e-01 9.876460582017898560e-02 -1.397143751382827759e-01 8.096790313720703125e-02 8.155328780412673950e-02 -3.468938469886779785e-01 1.022456139326095581e-01 9.850848466157913208e-02 1.182276159524917603e-01 -1.732723116874694824e-01 2.112991958856582642e-01 -5.650601163506507874e-02 3.027055561542510986e-01 4.367531836032867432e-02 -7.518157362937927246e-02 9.947247058153152466e-02 3.402003049850463867e-01
-7.283553481101989746e-02 1.333592981100082397e-01 2.318053245544433594e-01 -8.981754630804061890e-02 7.138576358556747437e-02 1.095001921057701111e-01 -3.149667084217071533e-01 -1.118749380111694336e-02 -5.121180415153503418e-01 1.456990391016006470e-01 9.646374732255935669e-02 1.932593882083892822e-01 -1.037912592291831970e-01 4.992998391389846802e-02 -1.373232714831829071e-02 7.896184921264648438e-02 6.739582866430282593e-02 -1.637127436697483063e-02 -1.009626500308513641e-02 -1.880904138088226318e-01 -9.160516411066055298e-02 3.058787286281585693e-01 1.241290383040904999e-02 -2.410950362682342529e-01 -3.477572798728942871e-01 -1.067885532975196838e-01 -8.624437614344060421e-04 1.795205175876617432e-01 -1.201811134815216064e-01 -9.397015720605850220e-02 5.526709929108619690e-02 2.396604865789413452e-01
1.110782623291015625e-01 1.457097530364990234e-01 2.182583361864089966e-01 1.560903638601303101e-01 3.693352267146110535e-02 -8.298189938068389893e-02 7.318753749132156372e-02 6.481522321701049805e-02 -7.517672330141067505e-02 2.277377620339393616e-02 -5.334401130676269531e-02 3.346555531024932861e-01 -1.299619823694229126e-01 3.003389537334442139e-01 -9.686893969774246216e-02 1.577413082122802734e-01 2.605242282152175903e-02 2.599314972758293152e-02 -5.234900116920471191e-02 2.199936509132385254e-01 -3.212052285671234131e-01 4.038886725902557373e-01 -1.501695532351732254e-02 -1.863787621259689331e-01 -2.770920097827911377e-01 -3.205985575914382935e-02 1.565967202186584473e-01 1.806534267961978912e-02 2.394798398017883301e-01 -1.496878713369369507e-01 2.635633647441864014e-01 9.284156560897827148e-02
1.198110505938529968e-01 2.199521102011203766e-02 -5.668965727090835571e-02 -2.839684486389160156e-02 -1.126160472631454468e-02 2.463260442018508911e-01 -4.010078310966491699e-01 8.444685488939285278e-02 -1.885157078504562378e-01 -1.299039423465728760e-01 2.960102558135986328e-01 -1.165001094341278076e-02 -1.084608882665634155e-01 7.516368478536605835e-02 -2.398123145103454590e-01 2.208173125982284546e-01 2.816547080874443054e-02 -1.115579530596733093e-01 -1.205356195569038391e-01 -1.319119334220886230e-01 -2.812247276306152344e-01 2.416145950555801392e-01 -1.454905718564987183e-01 -7.842826843261718750e-02 -2.295382320880889893e-01 -3.386075198650360107e-01 -3.143887966871261597e-02 -2.990698441863059998e-02 4.334142804145812988e-02 2.083283960819244385e-01 2.210157513618469238e-01 1.234532073140144348e-01
-5.544865876436233521e-02 6.554358452558517456e-02 1.479676961898803711e-01 3.396876901388168335e-02 1.387368738651275635e-01 2.817335128784179688e-01 -2.406856417655944824e-01 1.082282215356826782e-01 -3.556466475129127502e-02 2.900796709582209587e-03 6.154798343777656555e-02 9.938371181488037109e-02 -9.946784377098083496e-02 -1.967340558767318726e-01 -2.750459313392639160e-01 3.831013441085815430e-01 1.420502364635467529e-01 1.609929352998733521e-01 -7.712912559509277344e-02 9.596879035234451294e-02 -9.139305353164672852e-02 5.445210263133049011e-03 -4.209325909614562988e-01 -1.144575551152229309e-01 -3.068656288087368011e-02 6.263169646263122559e-02 -2.091802842915058136e-02 -6.076409015804529190e-03 1.067979410290718079e-01 3.345013558864593506e-01 2.520864307880401611e-01 2.515086829662322998e-01
1.537330448627471924e-01 7.167792320251464844e-02 3.176001310348510742e-01 2.941493093967437744e-01 4.268388450145721436e-02 1.657912731170654297e-01 -2.090942859649658203e-01 -3.172711133956909180e-01 2.795187011361122131e-02 -4.202996939420700073e-02 5.523505061864852905e-02 -1.132168695330619812e-01 5.022298544645309448e-02 4.489072412252426147e-02 -2.625668048858642578e-02 1.583469212055206299e-01 6.446216255426406860e-03 -1.398042589426040649e-01 -2.029564231634140015e-01 -1.877738684415817261e-01 -1.353932823985815048e-02 2.923889756202697754e-01 -3.499629795551300049e-01 -2.410848140716552734e-01 6.256724894046783447e-02 2.622518688440322876e-02 1.091310158371925354e-01 3.087765872478485107e-01 1.286968141794204712e-01 3.301309188827872276e-03 1.661968231201171875e-01 2.075318247079849243e-01
-1.861895993351936340e-02 1.141856461763381958e-01 1.035279035568237305e-01 1.018436476588249207e-01 -2.071710675954818726e-01 1.886366121470928192e-02 1.653004437685012817e-01 -2.190428599715232849e-02 1.525158286094665527e-01 -2.930414676666259766e-01 6.408174522221088409e-04 2.290731817483901978e-01 -2.345650941133499146e-01 1.714555919170379639e-01 -3.522338271141052246e-01 1.236348152160644531e-01 2.087040692567825317e-01 2.410897053778171539e-02 -4.812853038311004639e-02 1.992459781467914581e-02 -1.227670311927795410e-01 4.182044267654418945e-01 -1.028110012412071228e-01 -3.253995627164840698e-02 -1.603996008634567261e-02 1.604720600880682468e-03 2.470271736383438110e-01 1.940607875585556030e-01 -1.478232815861701965e-02 -2.830887138843536377e-01 1.726626008749008179e-01 2.269453704357147217e-01
-5.416603013873100281e-02 1.480934619903564453e-01 3.413155078887939453e-01 5.988559126853942871e-02 -1.778052747249603271e-01 5.740003660321235657e-02 -5.941654369235038757e-02 1.437264028936624527e-02 -8.671613782644271851e-02 -1.511730104684829712e-01 -8.032927662134170532e-02 1.977496892213821411e-01 -2.459160238504409790e-01 3.354791700839996338e-01 -2.832208871841430664e-01 3.823214769363403320e-02 3.098689205944538116e-02 2.522340230643749237e-02 -3.570812195539474487e-02 -1.194562017917633057e-02 -1.759094446897506714e-01 1.590663194656372070e-01 -1.363361626863479614e-01 1.598450690507888794e-01 3.034313768148422241e-02 6.652882695198059082e-02 2.225600928068161011e-01 -5.771386437118053436e-03 3.329421579837799072e-02 -3.386989831924438477e-01 3.601414263248443604e-01 2.862503230571746826e-01
7.189342379570007324e-02 4.103313758969306946e-02 2.392758727073669434e-01 -8.743380010128021240e-02 -1.048009544610977173e-01 -1.794514656066894531e-01 1.001626625657081604e-01 -1.572294235229492188e-01 4.422211274504661560e-02 -1.216521933674812317e-01 -2.069230563938617706e-02 2.736534774303436279e-01 1.325533390045166016e-01 -5.385641008615493774e-02 1.959233582019805908e-01 -7.736013829708099365e-02 4.438885748386383057e-01 2.665468752384185791e-01 -1.280178427696228027e-01 -6.680620461702346802e-02 -1.823503375053405762e-01 1.797944158315658569e-01 -2.004939019680023193e-01 -7.257087528705596924e-02 -2.984650731086730957e-01 2.254149131476879120e-02 3.645053803920745850e-01 1.669352352619171143e-01 -7.826001942157745361e-02 -8.710456639528274536e-02 1.512880176305770874e-01 8.062778413295745850e-02
1.648861542344093323e-02 2.985305190086364746e-01 2.375090718269348145e-01 1.674118489027023315e-01 4.315541591495275497e-03 1.469598617404699326e-02 -4.565442353487014771e-02 -1.784898787736892700e-01 1.122798621654510498e-01 2.361877448856830597e-02 2.580851912498474121e-01 -1.801441162824630737e-01 -1.444838345050811768e-01 2.093814611434936523e-01 -6.905569136142730713e-02 2.577959299087524414e-01 -4.987283051013946533e-02 1.286565512418746948e-01 9.503486566245555878e-03 -1.379059255123138428e-01 9.815689176321029663e-02 2.882506847381591797e-01 -2.205712497234344482e-01 1.270645670592784882e-02 -2.848146855831146240e-01 1.856959760189056396e-01 3.187756240367889404e-01 3.050129711627960205e-01 -1.582384854555130005e-01 9.143487364053726196e-02 5.579042434692382812e-02 1.318125277757644653e-01
-1.017213687300682068e-01 1.043300051242113113e-02 1.294369399547576904e-01 7.952958345413208008e-02 -1.191130578517913818e-01 -1.884767152660060674e-05 1.031546965241432190e-01 1.201831251382827759e-01 1.435529626905918121e-02 -1.516123265027999878e-01 -1.890881173312664032e-02 3.430193066596984863e-01 -3.731049224734306335e-02 3.017324805259704590e-01 -1.947077363729476929e-01 2.035877704620361328e-01 1.626969426870346069e-01 -8.851864188909530640e-02 -9.601146727800369263e-02 1.186764836311340332e-01 -4.565613567829132080e-01 1.286747753620147705e-01 -2.480158656835556030e-01 9.470089524984359741e-02 4.968560300767421722e-03 2.323756180703639984e-02 1.855505108833312988e-01 1.775297522544860840e-01 1.618853211402893066e-01 -2.249309718608856201e-01 2.274962514638900757e-01 2.569572031497955322e-01
1.170936822891235352e-01 8.510885387659072876e-02 5.304344892501831055e-01 -7.953817397356033325e-02 9.383676201105117798e-02 1.020928546786308289e-01 3.365862071514129639e-01 1.192061137408018112e-02 -3.276667296886444092e-01 -1.776033937931060791e-01 2.044117748737335205e-01 2.097802003845572472e-03 -1.661245822906494141e-01 -1.647491306066513062e-01 -1.563858985900878906e-01 1.642672270536422729e-01 1.080446839332580566e-01 7.004912942647933960e-02 1.339800190180540085e-02 -1.099013313651084900e-01 -6.405954807996749878e-02 2.137539088726043701e-01 -1.459483802318572998e-02 1.316034793853759766e-01 -1.509329080581665039e-01 -1.372599899768829346e-01 1.668246537446975708e-01 1.239241436123847961e-01 1.144939884543418884e-01 2.554666101932525635e-01 1.112797930836677551e-01 9.579037316143512726e-03
4.679561033844947815e-02 3.036924079060554504e-02 2.388886958360671997e-01 -7.702831923961639404e-02 -8.967629075050354004e-02 -1.679068356752395630e-01 -1.486238986253738403e-01 -1.614468395709991455e-01 -9.364130347967147827e-02 -9.541802853345870972e-02 -6.255199201405048370e-03 3.257626891136169434e-01 -1.599995344877243042e-01 -2.883227169513702393e-01 -1.409774869680404663e-01 5.035199224948883057e-02 1.464007198810577393e-01 1.821478456258773804e-01 -8.029522746801376343e-02 -2.268802970647811890e-01 -2.665944695472717285e-01 7.207047939300537109e-02 -2.044295221567153931e-01 -1.413628906011581421e-01 -2.650483846664428711e-01 3.176711499691009521e-01 2.516172826290130615e-01 1.156430970877408981e-02 6.207837164402008057e-02 -6.150410696864128113e-02 -1.870269775390625000e-01 2.579217553138732910e-01
-1.091301888227462769e-01 1.984312683343887329e-01 1.778298290446400642e-03 6.833381205797195435e-02 1.262661963701248169e-01 2.974276542663574219e-01 -2.949629426002502441e-01 -7.664730399847030640e-02 -1.851620525121688843e-01 8.562644361518323421e-04 -3.075701743364334106e-02 1.603759974241256714e-01 -1.331942677497863770e-01 1.137920394539833069e-01 -6.707438826560974121e-02 1.494828164577484131e-01 5.108791217207908630e-02 -9.686917066574096680e-02 2.281746864318847656e-01 -3.136950731277465820e-01 -1.145069748163223267e-01 2.243964225053787231e-01 4.070184379816055298e-02 -3.222779333591461182e-01 -2.885145246982574463e-01 2.155691981315612793e-01 2.318434715270996094e-01 8.089045435190200806e-02 4.483755305409431458e-02 -6.451902538537979126e-02 2.572006285190582275e-01 1.857293695211410522e-01
7.489126175642013550e-02 4.229578375816345215e-02 2.503637075424194336e-01 1.970638185739517212e-01 3.303197026252746582e-02 -3.031065128743648529e-02 1.534134447574615479e-01 2.271029800176620483e-01 -3.833377063274383545e-01 -2.937901020050048828e-01 3.447594642639160156e-01 1.081735566258430481e-01 -1.365596055984497070e-01 1.732217606331687421e-05 -1.301360130310058594e-01 1.612177640199661255e-01 -5.917589366436004639e-02 2.257061451673507690e-01 -1.935403607785701752e-02 -2.537450492382049561e-01 7.353675365447998047e-02 2.032151073217391968e-01 -3.284313678741455078e-01 -1.831009835004806519e-01 -1.564400829374790192e-02 5.699288472533226013e-02 2.123744040727615356e-01 1.497689634561538696e-01 -3.828666731715202332e-02 6.357226520776748657e-02 6.739481538534164429e-02 -1.377090532332658768e-02
-3.184805437922477722e-02 -2.120595723390579224e-01 1.753739267587661743e-01 -4.005737230181694031e-02 -2.442671060562133789e-01 1.355877611786127090e-02 7.618423085659742355e-03 -4.079132378101348877e-01 -2.953566312789916992e-01 3.789855912327766418e-02 1.564119011163711548e-01 -3.423254191875457764e-02 -9.286621212959289551e-02 1.810885071754455566e-01 2.296104468405246735e-02 2.667750604450702667e-02 3.139702975749969482e-01 1.504795849323272705e-01 1.975316740572452545e-02 2.037937641143798828e-01 -2.918027937412261963e-01 1.178271844983100891e-01 -1.854973584413528442e-01 -7.670273631811141968e-02 1.516312640160322189e-02 -2.895956933498382568e-01 1.503207534551620483e-01 1.035405695438385010e-01 2.333648055791854858e-01 -2.246181946247816086e-03 1.960409432649612427e-01 1.600394099950790405e-01
-2.350444905459880829e-02 -9.475279599428176880e-02 3.686322271823883057e-01 -1.384064853191375732e-01 5.510549247264862061e-02 -2.389945834875106812e-01 3.076980635523796082e-02 1.464018598198890686e-02 -7.655739039182662964e-02 -6.908310949802398682e-02 1.194649487733840942e-01 1.521852761507034302e-01 -1.720913946628570557e-01 -2.262602150440216064e-01 3.114552469924092293e-03 8.264747262001037598e-02 6.997753679752349854e-02 1.777151226997375488e-01 6.680582463741302490e-02 -1.761616915464401245e-01 -4.927315711975097656e-01 2.619071006774902344e-01 -1.221522390842437744e-01 -7.203482836484909058e-02 -1.093678772449493408e-01 2.855330109596252441e-01 1.012306064367294312e-01 -2.012124508619308472e-01 -1.450331658124923706e-01 -2.573693692684173584e-01 2.924258448183536530e-02 5.073061957955360413e-02
1.703988164663314819e-01 6.427013128995895386e-02 1.231712698936462402e-01 -2.593511641025543213e-01 1.748536974191665649e-01 -1.495828926563262939e-01 1.009840816259384155e-01 1.600770801305770874e-01 -1.708029210567474365e-01 -5.101383849978446960e-02 3.533385694026947021e-01 -6.380659341812133789e-02 -2.088915556669235229e-01 -3.531126305460929871e-02 -8.357106894254684448e-02 -9.473308175802230835e-02 3.351646661758422852e-01 1.676791310310363770e-01 -4.848377779126167297e-02 -2.283189147710800171e-01 -1.979929208755493164e-01 2.807472348213195801e-01 -4.384991154074668884e-02 -8.690489083528518677e-02 -2.975834608078002930e-01 3.080237209796905518e-01 1.176123917102813721e-01 1.504668593406677246e-01 -5.188325420022010803e-02 9.633161872625350952e-02 1.329748034477233887e-01 -4.585708677768707275e-02
1.948619186878204346e-01 1.868605017662048340e-01 2.165544331073760986e-01 3.960861265659332275e-02 -3.049676418304443359e-01 -1.459390223026275635e-01 -3.532128632068634033e-01 -8.808700740337371826e-02 6.599743664264678955e-02 7.103928178548812866e-02 9.044459462165832520e-02 -1.605946272611618042e-01 2.724458929151296616e-03 -6.879845261573791504e-02 9.039968997240066528e-02 3.953996300697326660e-01 -3.445524023845791817e-03 -2.077426202595233917e-02 -6.346821784973144531e-02 -1.360672060400247574e-02 -3.360638860613107681e-03 1.378761827945709229e-01 -1.204200610518455505e-01 -1.670266985893249512e-01 -1.654254943132400513e-01 1.518465578556060791e-01 2.980355620384216309e-01 2.434784919023513794e-01 -6.711629778146743774e-02 5.792285874485969543e-02 3.826435208320617676e-01 1.778127439320087433e-02
-4.266607165336608887e-01 1.071108505129814148e-01 4.075932204723358154e-01 8.322256803512573242e-02 1.582865566015243530e-01 -5.535970907658338547e-03 -7.876452058553695679e-02 9.873651899397373199e-03 -2.855642735958099365e-01 -1.902782469987869263e-01 2.441988736391067505e-01 -4.133127629756927490e-02 -1.175581514835357666e-01 3.385692089796066284e-02 3.117271885275840759e-02 -4.747677966952323914e-02 1.331603229045867920e-01 3.210894018411636353e-02 4.348021745681762695e-02 -1.890003085136413574e-01 -1.296867430210113525e-01 -6.476702541112899780e-02 -1.357777863740921021e-01 -2.760321795940399170e-01 -7.094421237707138062e-02 2.759851217269897461e-01 1.702933609485626221e-01 1.882805973291397095e-01 -5.940019711852073669e-02 1.604362279176712036e-01 2.397471368312835693e-01 -1.851070672273635864e-02
-9.378490597009658813e-02 -1.914549171924591064e-01 2.978919148445129395e-01 -5.285711586475372314e-02 4.640168696641921997e-02 -1.080546155571937561e-01 -7.375390082597732544e-02 -6.356144696474075317e-02 1.001747474074363708e-01 -1.951090544462203979e-01 -8.139778859913349152e-03 2.266803830862045288e-01 -1.245876476168632507e-01 -3.298601806163787842e-01 -6.803261581808328629e-03 -6.698907166719436646e-02 1.815809309482574463e-02 1.881689727306365967e-01 -9.442628175020217896e-02 2.112732734531164169e-03 -3.210411965847015381e-01 2.616442739963531494e-01 -3.011927306652069092e-01 -1.901665627956390381e-01 -2.067913711071014404e-01 2.387583702802658081e-01 3.152219951152801514e-01 1.124191097915172577e-02 -1.359434872865676880e-01 -7.007516920566558838e-02 5.149779841303825378e-02 2.071826010942459106e-01
-4.672399535775184631e-02 -8.581927418708801270e-02 2.782046794891357422e-01 -2.190714236348867416e-03 -1.911123543977737427e-01 1.268374267965555191e-02 1.210964843630790710e-01 5.752678588032722473e-02 -2.227746397256851196e-01 -1.139197424054145813e-01 1.215893849730491638e-01 -4.422737285494804382e-02 -3.771986365318298340e-01 -8.822041004896163940e-02 -1.012188121676445007e-01 -9.146537631750106812e-02 3.333362340927124023e-01 1.430511325597763062e-01 -1.479350775480270386e-01 -1.894942075014114380e-01 -1.727152019739151001e-01 5.699725821614265442e-02 2.575338445603847504e-02 -2.553673684597015381e-01 -2.262510806322097778e-01 2.758825123310089111e-01 1.827808618545532227e-01 7.479497045278549194e-02 -5.007353425025939941e-02 1.951228380203247070e-01 9.619033336639404297e-02 3.254390060901641846e-01
-3.444839417934417725e-01 2.149100899696350098e-01 2.348504811525344849e-01 5.722445622086524963e-02 -2.899206988513469696e-02 -9.583473205566406250e-03 1.291005033999681473e-02 -1.804657280445098877e-01 3.443273529410362244e-02 -1.425780504941940308e-01 1.290873885154724121e-01 1.099989563226699829e-01 -2.267966419458389282e-01 -2.640115022659301758e-01 -3.644914329051971436e-01 3.728255331516265869e-01 2.254573442041873932e-02 5.682251974940299988e-02 2.422966808080673218e-02 1.190445646643638611e-01 -3.032010197639465332e-01 2.228013426065444946e-01 -1.360682696104049683e-01 -3.147028852254152298e-03 6.286513805389404297e-02 1.312681436538696289e-01 -7.128363847732543945e-02 -1.060809046030044556e-01 -9.242836385965347290e-02 9.295393526554107666e-02 1.004294529557228088e-01 2.374869883060455322e-01
2.705051600933074951e-01 2.288570106029510498e-01 2.685376405715942383e-01 -9.731689095497131348e-02 1.451642364263534546e-01 1.263057738542556763e-01 -1.449629366397857666e-01 -1.001745238900184631e-01 -1.866788566112518311e-01 -4.966077953577041626e-02 -1.540021598339080811e-01 -1.410905569791793823e-01 -2.140377089381217957e-02 6.146662309765815735e-02 1.051372289657592773e-01 2.073610872030258179e-01 3.061378002166748047e-01 -4.693175852298736572e-02 2.873254418373107910e-01 -1.436882317066192627e-01 -1.581635773181915283e-01 7.588850799947977066e-03 -3.334712684154510498e-01 5.746522173285484314e-02 -1.286444067955017090e-01 2.462375164031982422e-01 8.565712720155715942e-02 2.614681422710418701e-01 -1.112796142697334290e-01 1.098314374685287476e-01 1.012443304061889648e-01 2.434766143560409546e-01
-4.939552396535873413e-02 1.211957037448883057e-01 1.260246932506561279e-01 -1.321945339441299438e-01 -1.279681622982025146e-01 -2.513361275196075439e-01 1.052685454487800598e-01 -1.220914050936698914e-01 -1.932048499584197998e-01 -8.557080477476119995e-02 2.539303600788116455e-01 1.768532097339630127e-01 -8.480996638536453247e-02 1.257953345775604248e-01 -2.747469544410705566e-01 2.522259950637817383e-01 5.920351296663284302e-02 1.692711561918258667e-01 -1.974048092961311340e-02 2.502349913120269775e-01 -2.563719749450683594e-01 4.257769584655761719e-01 -7.371732592582702637e-02 1.087043583393096924e-01 -4.550034925341606140e-02 -2.413299381732940674e-01 -3.348114714026451111e-02 6.421943008899688721e-02 2.309685945510864258e-01 4.080868512392044067e-02 1.924027055501937866e-01 1.563227176666259766e-01
2.067490667104721069e-01 -2.651531249284744263e-04 7.996735721826553345e-02 -2.365880757570266724e-01 -2.046304643154144287e-01 1.074346899986267090e-01 -1.293329428881406784e-02 1.726169586181640625e-01 -6.037758663296699524e-02 -1.016922444105148315e-01 3.030754029750823975e-01 1.388302594423294067e-01 -2.114896848797798157e-02 -1.233239918947219849e-01 -1.214186772704124451e-01 2.989299297332763672e-01 2.788901329040527344e-02 5.117576941847801208e-02 -3.752954304218292236e-02 2.999889664351940155e-02 -3.188760578632354736e-01 9.655104577541351318e-02 -7.779856026172637939e-02 3.792702779173851013e-02 -2.539422810077667236e-01 3.589014112949371338e-01 6.463093310594558716e-02 1.745908856391906738e-01 -2.952390611171722412e-01 -7.975013554096221924e-02 2.646435499191284180e-01 2.256429791450500488e-01
2.548481225967407227e-01 7.443958520889282227e-02 4.073394089937210083e-02 -1.012556329369544983e-01 -7.132581621408462524e-02 1.249297782778739929e-01 7.305978983640670776e-02 8.811330795288085938e-02 -5.731803923845291138e-02 -1.183083653450012207e-01 4.558056294918060303e-01 -6.090240925550460815e-02 3.388221934437751770e-02 -4.574541747570037842e-02 -1.880473345518112183e-01 2.517281174659729004e-01 2.595594227313995361e-01 -8.760119974613189697e-02 -8.813243475742638111e-04 1.042269244790077209e-01 -1.030609160661697388e-01 2.455046474933624268e-01 -1.077879518270492554e-01 2.418179064989089966e-01 -2.216946482658386230e-01 2.502492666244506836e-01 1.495490223169326782e-01 1.796145737171173096e-01 -2.571359276771545410e-01 -2.853907458484172821e-02 2.499867826700210571e-01 1.742389798164367676e-01
-1.527213603258132935e-01 -1.695964485406875610e-01 2.345681041479110718e-01 8.040725439786911011e-02 1.885165087878704071e-02 1.554899066686630249e-01 -1.468830835074186325e-02 1.010368485003709793e-02 -2.813370823860168457e-01 -1.219816282391548157e-01 -1.342030763626098633e-01 8.774057775735855103e-02 1.260636150836944580e-01 1.112611889839172363e-01 -2.450018227100372314e-01 1.568256467580795288e-01 2.448759227991104126e-01 1.269549578428268433e-01 -6.680523604154586792e-02 3.437600657343864441e-02 -5.478070378303527832e-01 1.313928663730621338e-01 -3.739300742745399475e-02 -2.864047139883041382e-02 -8.944022655487060547e-02 -2.062041759490966797e-01 1.072659865021705627e-01 -4.087086766958236694e-02 -1.010862514376640320e-01 -2.005767449736595154e-02 3.909355998039245605e-01 2.227431721985340118e-02
-2.667948417365550995e-02 1.593392640352249146e-01 2.932221591472625732e-01 -2.491000443696975708e-01 1.059826239943504333e-01 -8.617915213108062744e-02 1.992239058017730713e-01 -3.171655908226966858e-02 -1.106527000665664673e-01 -9.601102769374847412e-02 5.166323110461235046e-02 -3.131094574928283691e-02 -4.523876607418060303e-01 -1.723670214414596558e-01 3.111105039715766907e-02 3.679865598678588867e-02 3.416204452514648438e-01 4.393595457077026367e-02 -2.136808261275291443e-02 6.089762784540653229e-03 -1.482770685106515884e-02 1.312925070524215698e-01 -5.365167185664176941e-02 -1.900433599948883057e-01 -2.382773309946060181e-01 1.642100661993026733e-01 2.223295271396636963e-01 3.194898664951324463e-01 -2.006286382675170898e-01 1.666829735040664673e-01 1.537432521581649780e-01 -4.708508402109146118e-02
9.453991055488586426e-02 4.001235961914062500e-01 1.143748760223388672e-01 3.296266868710517883e-02 1.812969744205474854e-01 -3.924779593944549561e-02 -1.616362035274505615e-01 1.926336064934730530e-02 -1.373977661132812500e-01 3.337613493204116821e-02 5.507032573223114014e-02 4.882933199405670166e-02 8.060672134160995483e-02 -1.242673844099044800e-01 -1.275699287652969360e-01 2.797974050045013428e-01 -1.328283548355102539e-02 1.722852140665054321e-01 1.786556690931320190e-01 -1.348995268344879150e-01 -1.637041717767715454e-01 1.267910152673721313e-01 -1.132138743996620178e-01 -2.867162413895130157e-02 -1.768101304769515991e-01 9.557808190584182739e-02 -2.812592983245849609e-01 3.619230091571807861e-01 -1.307198554277420044e-01 2.033175379037857056e-01 3.129622042179107666e-01 2.657581269741058350e-01
-3.588409125804901123e-01 2.113232165575027466e-01 9.292542934417724609e-02 -2.639048919081687927e-02 2.588018588721752167e-02 -2.037567049264907837e-01 -8.075569756329059601e-03 -5.761483684182167053e-02 6.671112030744552612e-02 -1.101112440228462219e-01 2.518022358417510986e-01 1.646475046873092651e-01 -3.510123863816261292e-02 -1.589536070823669434e-01 -1.086437851190567017e-01 4.751202166080474854e-01 3.071788884699344635e-02 -1.793546602129936218e-02 8.453251421451568604e-02 -5.553182587027549744e-02 -1.435342580080032349e-01 -3.217922151088714600e-02 -4.199396967887878418e-01 -7.558239996433258057e-02 -6.427425146102905273e-02 -7.448879629373550415e-02 1.299761384725570679e-01 2.749828398227691650e-01 -2.206385284662246704e-01 -5.729385651648044586e-03 1.623307466506958008e-01 8.997088670730590820e-02
-6.831671297550201416e-02 2.830263078212738037e-01 4.878517985343933105e-02 -7.222022116184234619e-02 1.429029256105422974e-01 -5.199450626969337463e-02 7.727544009685516357e-02 1.431441120803356171e-02 -2.927309870719909668e-01 -1.934591382741928101e-01 -4.825441166758537292e-02 2.661819458007812500e-01 -1.487841755151748657e-01 -1.131744757294654846e-01 -1.167601644992828369e-01 5.749090015888214111e-02 2.938434779644012451e-01 2.376054674386978149e-01 -3.083569705486297607e-01 -2.459196150302886963e-01 -2.257947623729705811e-01 5.606285296380519867e-03 -7.899665832519531250e-02 -1.418877840042114258e-01 -2.754082083702087402e-01 1.627268269658088684e-02 2.212278991937637329e-01 1.835744231939315796e-01 2.041344344615936279e-01 7.672572135925292969e-02 4.029437154531478882e-02 2.155556529760360718e-01
-1.122385784983634949e-01 -1.847323328256607056e-01 2.199609130620956421e-01 3.212762065231800079e-03 -2.039336264133453369e-01 -1.704598218202590942e-01 -1.753689497709274292e-01 -1.142166033387184143e-01 -6.190235912799835205e-02 -3.360601067543029785e-01 1.696238964796066284e-01 -2.517944574356079102e-01 -1.471190433949232101e-02 2.747443690896034241e-02 1.850524917244911194e-02 1.446442604064941406e-01 1.084683556109666824e-02 -1.292207390069961548e-01 -2.229991555213928223e-01 -8.158011734485626221e-02 -3.156521618366241455e-01 2.567239999771118164e-01 -1.014424338936805725e-01 1.683257636614143848e-03 -3.047812581062316895e-01 2.512447834014892578e-01 -8.429050445556640625e-02 1.663914769887924194e-01 7.293324917554855347e-02 1.347346305847167969e-01 -4.834335297346115112e-02 3.059553802013397217e-01
8.675190061330795288e-02 1.913636177778244019e-01 1.660738885402679443e-01 -5.112158879637718201e-02 -2.547764480113983154e-01 2.329650707542896271e-02 -1.131609231233596802e-01 8.673999458551406860e-02 -3.153927624225616455e-01 -7.435963302850723267e-02 -2.148851938545703888e-02 -4.195246845483779907e-02 -2.773358225822448730e-01 -1.442499607801437378e-01 1.247069090604782104e-01 1.720014661550521851e-01 4.205968081951141357e-01 6.036485731601715088e-02 -1.257792413234710693e-01 1.093317121267318726e-01 -2.472941726446151733e-01 1.332011539489030838e-02 1.275829076766967773e-01 -1.694288551807403564e-01 -3.189470469951629639e-01 -1.251765787601470947e-01 -1.975776702165603638e-01 1.645966917276382446e-01 -7.723993062973022461e-02 -1.636147797107696533e-01 2.370093911886215210e-01 -5.219530314207077026e-02
-1.694557368755340576e-01 -4.285250604152679443e-02 1.921834647655487061e-01 9.055685251951217651e-02 -2.305910438299179077e-01 -5.445533990859985352e-02 -1.900064200162887573e-01 2.823708951473236084e-01 -3.415336608886718750e-01 -7.572814822196960449e-02 2.164183408021926880e-01 -3.100158087909221649e-02 -7.328748703002929688e-02 -1.366098523139953613e-01 9.585724025964736938e-02 1.067066118121147156e-01 1.646638214588165283e-01 2.567140385508537292e-02 7.468193303793668747e-03 1.348021775484085083e-01 1.134681422263383865e-02 4.185760915279388428e-01 -2.835389971733093262e-01 -1.653914749622344971e-01 6.823781412094831467e-03 2.412777096033096313e-01 2.924149334430694580e-01 9.457002580165863037e-02 2.325662821531295776e-01 -4.307985305786132812e-03 3.915813937783241272e-02 1.092965528368949890e-02
8.676754683256149292e-02 1.949651986360549927e-01 1.016890779137611389e-01 4.697660915553569794e-05 -1.078035086393356323e-01 -8.221294265240430832e-04 -9.624633193016052246e-02 -1.054890379309654236e-01 -3.514758646488189697e-01 -5.618961527943611145e-02 -1.049616038799285889e-01 -1.522573530673980713e-01 -2.361213415861129761e-02 2.419464737176895142e-01 1.533171236515045166e-01 1.525065954774618149e-02 2.251424640417098999e-01 1.703037768602371216e-01 1.062396243214607239e-01 -2.023232281208038330e-01 -1.760301142930984497e-01 -2.846091054379940033e-02 -2.137922346591949463e-01 1.901030689477920532e-01 -5.748296156525611877e-02 2.080776393413543701e-01 3.050808906555175781e-01 4.166770577430725098e-01 -9.163766354322433472e-02 4.291030764579772949e-02 2.055242508649826050e-01 2.388489991426467896e-01
3.273078799247741699e-02 3.187962621450424194e-02 2.264804989099502563e-01 1.248699650168418884e-01 1.509244646877050400e-02 1.718476563692092896e-01 -2.049963772296905518e-01 -4.931328445672988892e-02 1.981855779886245728e-01 -2.384227216243743896e-01 3.789456188678741455e-01 1.218250095844268799e-01 -2.903060615062713623e-01 2.617249190807342529e-01 -1.347883790731430054e-01 1.141809448599815369e-01 2.211466729640960693e-01 1.152877509593963623e-02 -9.949255734682083130e-03 5.805088579654693604e-02 -1.157590597867965698e-01 3.396252989768981934e-01 -2.050648629665374756e-01 -1.356545090675354004e-01 -8.745358139276504517e-02 2.034624963998794556e-01 7.782291620969772339e-02 2.714163959026336670e-01 -2.173281647264957428e-02 -6.536394823342561722e-03 2.112279683351516724e-01 5.155074968934059143e-02
7.111754268407821655e-03 -1.954211294651031494e-01 1.708255857229232788e-01 1.866845488548278809e-01 -1.979392915964126587e-01 -1.810576580464839935e-02 5.232492834329605103e-02 1.682767122983932495e-01 -4.654983580112457275e-01 -3.893459215760231018e-03 1.826583743095397949e-01 -8.740796893835067749e-02 -3.575612008571624756e-01 6.697858870029449463e-02 1.937506534159183502e-02 1.511179655790328979e-01 1.787314005196094513e-02 2.215245366096496582e-01 4.019751399755477905e-02 -4.128660634160041809e-02 -4.101081937551498413e-02 2.832015454769134521e-01 -2.487291693687438965e-01 -1.430872678756713867e-01 -5.502302199602127075e-02 1.304185092449188232e-01 3.123239278793334961e-01 1.192850098013877869e-01 1.725054830312728882e-01 -1.835757121443748474e-02 8.117190748453140259e-02 1.687441170215606689e-01
-2.740745544433593750e-01 6.223566830158233643e-02 1.681963354349136353e-01 3.618235290050506592e-01 -2.189626395702362061e-01 -1.649765223264694214e-01 -1.291472315788269043e-01 -7.035119831562042236e-02 -1.804640591144561768e-01 9.041840583086013794e-02 2.178402096033096313e-01 -3.807058930397033691e-02 -1.415655910968780518e-01 -5.354693159461021423e-02 -1.355776339769363403e-01 -8.809220045804977417e-02 6.708099693059921265e-02 2.702002041041851044e-02 2.597347795963287354e-01 4.771202802658081055e-02 -5.281940847635269165e-02 2.421262115240097046e-01 -3.373570442199707031e-01 -2.536554932594299316e-01 -1.618397682905197144e-01 9.810674935579299927e-02 2.728237211704254150e-01 3.003993257880210876e-02 -1.525805294513702393e-01 -2.207956314086914062e-01 1.667140871286392212e-01 2.838207222521305084e-02
-3.747082874178886414e-02 1.017935499548912048e-01 1.805292516946792603e-01 5.228454247117042542e-02 2.496562004089355469e-01 -7.198343425989151001e-02 -6.463181227445602417e-03 1.293915323913097382e-02 -1.123705133795738220e-01 -2.927606403827667236e-01 2.603921592235565186e-01 2.642150819301605225e-01 4.000543802976608276e-02 1.353466212749481201e-01 -5.078802108764648438e-01 2.783780395984649658e-01 7.863919436931610107e-02 8.706828206777572632e-02 -1.147607415914535522e-01 -1.770779788494110107e-01 -1.425742208957672119e-01 7.324571907520294189e-02 1.013352721929550171e-01 -2.098774909973144531e-01 -1.129218861460685730e-01 -2.015068531036376953e-01 1.360572129487991333e-01 1.174742206931114197e-01 -9.206086397171020508e-02 4.897634312510490417e-02 7.981310039758682251e-02 2.295027822256088257e-01
-7.935035973787307739e-02 1.951476037502288818e-01 2.202169895172119141e-01 6.364402174949645996e-02 -6.689077615737915039e-02 -6.213884800672531128e-02 -2.778644859790802002e-02 7.574386894702911377e-02 -2.550364658236503601e-02 -1.737212687730789185e-01 1.452706158161163330e-01 -2.938623130321502686e-01 -1.053204201161861420e-02 1.589933633804321289e-01 1.160128191113471985e-01 5.019316673278808594e-01 2.510604858398437500e-01 1.780940741300582886e-01 -1.822436228394508362e-03 -3.324341773986816406e-01 4.731548950076103210e-02 -2.710645645856857300e-02 -1.024890318512916565e-01 -1.352335512638092041e-01 -2.057761847972869873e-01 2.261563241481781006e-01 5.324074625968933105e-02 2.958760559558868408e-01 -1.429827604442834854e-02 1.518695801496505737e-01 -2.549216896295547485e-02 1.197546273469924927e-01
-8.243165910243988037e-02 7.326239719986915588e-03 1.909330189228057861e-01 -2.099340260028839111e-01 -9.051307104527950287e-03 -2.692525088787078857e-02 -1.229485869407653809e-01 1.062015816569328308e-01 -1.908961683511734009e-01 -1.476348936557769775e-01 4.604208841919898987e-02 7.480144500732421875e-03 -7.923525571823120117e-02 -1.589192450046539307e-01 7.332030683755874634e-02 1.591896861791610718e-01 4.067865610122680664e-01 1.830869615077972412e-01 -2.704640626907348633e-01 -2.986144423484802246e-01 -2.701594233512878418e-01 6.369732320308685303e-02 -1.035935431718826294e-01 1.373758632689714432e-02 -1.424705386161804199e-01 -2.254260480403900146e-01 8.437367528676986694e-02 2.879974842071533203e-01 -2.844345755875110626e-02 1.102024540305137634e-01 -2.075270051136612892e-03 3.732855021953582764e-01
-6.592965871095657349e-02 1.388810575008392334e-01 2.339345216751098633e-01 -3.475964069366455078e-02 2.093484625220298767e-02 -1.933537274599075317e-01 -8.483223617076873779e-02 5.291185155510902405e-02 -1.203517019748687744e-01 -1.611039638519287109e-01 8.121794462203979492e-02 2.806877493858337402e-01 -8.839352428913116455e-02 -9.220396727323532104e-02 -1.261810660362243652e-01 4.727063775062561035e-01 -9.031656384468078613e-02 2.056336104869842529e-01 -1.496841460466384888e-01 -5.171847995370626450e-03 -4.358412623405456543e-01 1.725613325834274292e-01 -1.487670689821243286e-01 -2.163670808076858521e-01 1.937930881977081299e-01 1.271395832300186157e-01 -2.560271024703979492e-01 3.494764864444732666e-02 -3.742737323045730591e-02 1.561039965599775314e-02 1.701027713716030121e-02 8.439024537801742554e-02
2.732899785041809082e-01 1.144825741648674011e-01 -1.620799452066421509e-01 2.572014927864074707e-01 -6.666485220193862915e-02 -5.987257882952690125e-02 -1.834389418363571167e-01 1.663823127746582031e-01 -6.468121707439422607e-02 -3.186264634132385254e-01 1.993397176265716553e-01 -1.136614475399255753e-02 -1.533711552619934082e-01 7.903365045785903931e-02 -3.058519661426544189e-01 2.926982343196868896e-01 7.668863981962203979e-02 -1.367997191846370697e-02 -8.854981511831283569e-02 -7.155768573284149170e-02 -1.751934289932250977e-01 1.337630450725555420e-01 -3.437018096446990967e-01 -3.513616323471069336e-01 -1.754751503467559814e-01 -4.300136864185333252e-02 -4.826827719807624817e-02 6.673939526081085205e-02 6.001199409365653992e-02 -7.948270440101623535e-02 -9.315636940300464630e-03 1.929554194211959839e-01
-5.692733079195022583e-02 2.124245762825012207e-01 4.054118990898132324e-01 -1.504142582416534424e-01 -8.579233288764953613e-02 9.119605273008346558e-02 3.127041757106781006e-01 -8.492743968963623047e-02 -2.424372583627700806e-01 -4.793321713805198669e-02 5.156388506293296814e-02 2.945677004754543304e-02 -1.654359400272369385e-01 -2.349602580070495605e-01 -6.182140111923217773e-02 1.929445564746856689e-01 -2.069511450827121735e-02 2.780218124389648438e-01 -1.304785907268524170e-01 -2.695411443710327148e-01 -3.516021668910980225e-01 8.194644749164581299e-02 -1.595849543809890747e-01 -4.528384655714035034e-02 -9.472669661045074463e-02 -1.057015135884284973e-01 3.200215697288513184e-01 3.917843848466873169e-02 -3.345129638910293579e-02 6.756887584924697876e-02 2.669513970613479614e-02 -1.638627145439386368e-03
8.761946856975555420e-02 1.935973167419433594e-01 2.256845384836196899e-01 5.340203270316123962e-02 -1.670769900083541870e-01 -8.963792771100997925e-02 -1.219562366604804993e-01 -2.115604281425476074e-01 1.780559569597244263e-01 -5.269987508654594421e-02 2.973972856998443604e-01 -9.943626821041107178e-02 3.243976086378097534e-02 1.250007152557373047e-01 -2.814508974552154541e-01 -2.859044587239623070e-03 2.831898927688598633e-01 -2.943193726241588593e-02 -9.377070516347885132e-02 -1.532449573278427124e-01 -5.125638470053672791e-02 4.065898358821868896e-01 -2.598923742771148682e-01 -7.030623406171798706e-02 -1.961408108472824097e-01 1.519488990306854248e-01 1.377071440219879150e-01 2.607659101486206055e-01 -1.560060679912567139e-01 -8.151728659868240356e-03 2.085112631320953369e-01 -8.118110895156860352e-02
-2.823703736066818237e-02 2.245385646820068359e-01 1.477028336375951767e-02 -2.315347315743565559e-03 2.141223102807998657e-01 -4.159684292972087860e-03 -2.662583589553833008e-01 2.934992499649524689e-02 -1.560273319482803345e-01 -3.683974444866180420e-01 2.105821669101715088e-02 1.338330209255218506e-01 -2.113628089427947998e-01 -5.790994316339492798e-02 -1.365466713905334473e-01 2.123111188411712646e-01 1.213554069399833679e-01 9.426762908697128296e-02 -2.817676365375518799e-01 -4.288085997104644775e-01 -1.763156503438949585e-01 1.390656828880310059e-01 -2.230366617441177368e-01 -1.149000599980354309e-01 -1.808994114398956299e-01 -1.587527059018611908e-02 -6.045077741146087646e-02 -1.753156781196594238e-01 -4.256966710090637207e-02 -4.509852454066276550e-02 2.552888393402099609e-01 6.429757177829742432e-02
9.313896298408508301e-02 1.217762306332588196e-01 1.999670267105102539e-01 -7.077615708112716675e-02 2.070702016353607178e-01 8.835106343030929565e-02 -2.509012818336486816e-01 -2.026484459638595581e-01 -3.866255581378936768e-01 -5.235657840967178345e-02 1.118620783090591431e-01 1.255871653556823730e-01 -1.131897494196891785e-01 3.522873297333717346e-02 -5.860908702015876770e-02 2.244397252798080444e-01 1.678204908967018127e-02 -1.178836598992347717e-01 2.147733569145202637e-01 6.344769895076751709e-02 1.079649999737739563e-01 3.428434133529663086e-01 -1.719261258840560913e-01 -1.198007836937904358e-01 -8.296000212430953979e-02 9.290315210819244385e-02 -1.253596842288970947e-01 1.140943765640258789e-01 -2.674961229786276817e-03 3.494074940681457520e-01 1.538263559341430664e-01 3.177883923053741455e-01
-5.546643584966659546e-02 -1.011248603463172913e-01 2.556242644786834717e-01 -1.561968028545379639e-01 9.354032576084136963e-02 -2.420485466718673706e-01 -8.713864721357822418e-03 -3.177555799484252930e-01 -1.468132287263870239e-01 -2.217818051576614380e-01 -7.208365201950073242e-02 1.998074203729629517e-01 -5.034006014466285706e-02 2.598209865391254425e-02 -1.376304179430007935e-01 1.412099152803421021e-01 2.405714541673660278e-01 5.974439159035682678e-02 -8.181188255548477173e-03 1.582368761301040649e-01 -3.484089672565460205e-01 7.652628235518932343e-03 1.393204182386398315e-02 1.257192064076662064e-02 -1.444995999336242676e-01 -3.257306292653083801e-02 4.036432206630706787e-01 -1.020188070833683014e-02 1.504567265510559082e-01 1.869104206562042236e-01 3.422537446022033691e-01 5.088821426033973694e-02
8.433448523283004761e-02 1.562817841768264771e-01 3.369137346744537354e-01 8.046714216470718384e-02 -4.529007896780967712e-02 2.148225717246532440e-02 -1.233621090650558472e-01 -4.025683552026748657e-02 4.510858654975891113e-02 2.662015333771705627e-02 1.654587090015411377e-01 -1.302418261766433716e-01 -2.674725353717803955e-01 -4.896190762519836426e-02 8.130374550819396973e-02 2.702585756778717041e-01 2.855249643325805664e-01 6.681127846240997314e-02 4.507889598608016968e-02 -1.238579824566841125e-01 2.554433643817901611e-01 2.543139755725860596e-01 -2.481146305799484253e-01 -1.673116236925125122e-01 -2.957810759544372559e-01 -1.309871077537536621e-01 2.604565955698490143e-02 3.563761711120605469e-01 -2.015510499477386475e-01 -1.045467555522918701e-01 1.460828781127929688e-01 -1.983145996928215027e-02
1.670434176921844482e-01 7.690395694226026535e-03 6.530342102050781250e-01 -8.277254551649093628e-02 -5.414620786905288696e-02 -1.247053220868110657e-01 7.031261920928955078e-02 -5.451833084225654602e-02 1.957991335075348616e-04 -6.745172291994094849e-02 7.104900665581226349e-03 -6.451725214719772339e-02 -2.000681161880493164e-01 5.322957877069711685e-03 -1.682823598384857178e-01 -3.392520174384117126e-02 -2.425457537174224854e-02 -4.317667335271835327e-02 8.816739916801452637e-02 -2.056039683520793915e-02 -8.464384824037551880e-02 9.530815482139587402e-02 -2.166444361209869385e-01 1.247442066669464111e-01 -3.516494333744049072e-01 -5.630001425743103027e-02 2.721804380416870117e-01 2.248863130807876587e-01 2.080132812261581421e-01 1.297731101512908936e-01 1.103258654475212097e-01 1.445215493440628052e-01
5.502299591898918152e-02 2.469811886548995972e-01 1.523325890302658081e-01 -1.030672490596771240e-01 -6.524590402841567993e-02 2.881099283695220947e-02 -1.387879401445388794e-01 -7.822793722152709961e-02 -7.347497344017028809e-02 -3.060840629041194916e-02 -8.414423465728759766e-02 4.501477349549531937e-03 3.009501658380031586e-02 1.502970755100250244e-01 2.721494436264038086e-01 2.271344959735870361e-01 1.603577584028244019e-01 5.270219594240188599e-02 1.353428810834884644e-01 -2.404185235500335693e-01 -2.686321735382080078e-01 -4.428200423717498779e-02 -2.211283594369888306e-01 1.694418638944625854e-01 -1.323783546686172485e-01 1.387785747647285461e-02 3.561852872371673584e-01 4.764101505279541016e-01 -9.980031847953796387e-02 1.051323935389518738e-01 1.786105781793594360e-01 1.681682020425796509e-01
1.978458091616630554e-02 -3.136217594146728516e-02 1.279237717390060425e-01 -8.809440582990646362e-02 -1.887186914682388306e-01 1.244047507643699646e-01 1.287464052438735962e-01 2.199777364730834961e-01 1.512156985700130463e-02 -1.676229834556579590e-01 6.117213517427444458e-02 2.678317949175834656e-02 -1.273839473724365234e-01 6.878593564033508301e-02 -8.144891262054443359e-02 1.301963180303573608e-01 2.013949006795883179e-01 2.110330164432525635e-01 3.267480642534792423e-04 -3.778926432132720947e-01 -7.534823566675186157e-02 2.652006745338439941e-01 -1.301418989896774292e-01 -1.516687721014022827e-01 -1.138040646910667419e-01 3.176567256450653076e-01 2.089559286832809448e-01 1.491310298442840576e-01 -2.714790701866149902e-01 4.847718402743339539e-02 1.653843373060226440e-01 3.925615251064300537e-01
2.642562985420227051e-01 1.239475086331367493e-01 1.318486034870147705e-01 -1.113396789878606796e-02 3.074354864656925201e-02 2.485926263034343719e-02 -1.840640902519226074e-01 -1.018033549189567566e-01 -2.855153083801269531e-01 -1.933852136135101318e-01 -3.015154600143432617e-01 -1.380543857812881470e-01 -6.094710156321525574e-02 -6.785219162702560425e-02 7.845385000109672546e-03 2.415814250707626343e-01 2.500322759151458740e-01 -8.124279230833053589e-02 2.210302054882049561e-01 -1.456282138824462891e-01 -7.006622105836868286e-02 2.250172942876815796e-01 -2.664029598236083984e-01 -3.394918143749237061e-02 -2.091617733240127563e-01 2.820774316787719727e-01 4.348649829626083374e-02 1.746581494808197021e-01 -1.637384295463562012e-01 2.393986433744430542e-01 -3.768527135252952576e-02 2.185480892658233643e-01
-1.404010038822889328e-02 -9.681239724159240723e-02 4.045735597610473633e-01 5.084266141057014465e-02 -1.791228950023651123e-01 -2.271562218666076660e-01 -1.744809895753860474e-01 1.644846647977828979e-01 1.172289401292800903e-01 1.615217700600624084e-02 1.155793443322181702e-01 -1.386826932430267334e-01 -2.115260660648345947e-01 -2.033891528844833374e-01 3.227158635854721069e-02 1.258207857608795166e-01 2.364192157983779907e-01 9.758477658033370972e-02 7.476150989532470703e-02 -2.091536670923233032e-01 -2.898720204830169678e-01 8.175982534885406494e-02 -1.396732032299041748e-01 -1.443397551774978638e-01 -2.678466141223907471e-01 -4.804184660315513611e-02 -1.290323436260223389e-01 3.713094592094421387e-01 -7.460619509220123291e-02 -4.997854679822921753e-02 8.283767104148864746e-02 2.100085169076919556e-01
5.499141290783882141e-02 1.733288317918777466e-01 2.500390410423278809e-01 2.027548700571060181e-01 -1.926845163106918335e-01 -1.340635567903518677e-01 -2.664259262382984161e-02 -1.442250907421112061e-01 -1.577331870794296265e-01 -4.091710597276687622e-02 8.736561238765716553e-02 -2.123672813177108765e-01 -1.410382241010665894e-01 7.135453075170516968e-02 -2.287002950906753540e-01 4.491755068302154541e-01 4.054546356201171875e-03 -1.226920410990715027e-01 -1.514427810907363892e-01 8.974370360374450684e-02 2.852520719170570374e-02 3.138608634471893311e-01 -1.028413772583007812e-01 -8.392736315727233887e-03 -5.525525659322738647e-02 2.526887655258178711e-01 1.109682172536849976e-01 3.102899789810180664e-01 -8.974701911211013794e-02 -1.089846342802047729e-01 2.769324779510498047e-01 1.451183296740055084e-02
-6.893204152584075928e-02 4.912576451897621155e-02 2.994093298912048340e-01 2.188041210174560547e-01 -4.173827916383743286e-02 1.432372163981199265e-02 5.113245174288749695e-02 -1.860659569501876831e-02 -2.526785731315612793e-01 2.209429591894149780e-01 2.373023182153701782e-01 -1.279526203870773315e-01 -1.575230360031127930e-01 -3.895331406965851784e-03 -1.722550243139266968e-01 2.184825688600540161e-01 1.086138859391212463e-01 -1.128564774990081787e-01 1.389096211642026901e-02 -7.602112740278244019e-02 4.996837303042411804e-02 2.225120365619659424e-01 -2.587831020355224609e-01 -1.895836591720581055e-01 4.475639387965202332e-02 -4.350147768855094910e-02 2.996249496936798096e-01 2.940105497837066650e-01 1.344629526138305664e-01 4.919861443340778351e-03 4.033181369304656982e-01 -1.285169124603271484e-01
-1.466884762048721313e-01 -1.112813949584960938e-01 2.229242026805877686e-01 1.577114909887313843e-01 -4.553203880786895752e-01 3.076458722352981567e-02 7.974205166101455688e-02 -2.227002084255218506e-01 -1.539309173822402954e-01 -5.897514522075653076e-03 6.067201495170593262e-02 2.628173530101776123e-01 -9.342342615127563477e-02 1.784945726394653320e-01 -1.294551938772201538e-01 2.685084044933319092e-01 2.893626391887664795e-01 1.752064973115921021e-01 -9.874335676431655884e-02 3.805736452341079712e-02 -1.283734738826751709e-01 2.173218131065368652e-01 -1.349230483174324036e-02 4.487470164895057678e-02 -3.311565518379211426e-01 -7.028673589229583740e-02 1.618474721908569336e-01 1.262608617544174194e-01 1.373797375708818436e-02 -1.851997375488281250e-01 1.358455866575241089e-01 1.312859449535608292e-02
5.891831219196319580e-02 2.062568962574005127e-01 2.334148585796356201e-01 3.269556462764739990e-01 1.629724055528640747e-01 -9.487442672252655029e-03 -1.490236520767211914e-01 -3.520752191543579102e-01 7.985776662826538086e-02 -1.507859975099563599e-01 -4.458955302834510803e-02 -3.022897839546203613e-01 -3.279342502355575562e-02 1.101317442953586578e-02 -2.442423850297927856e-01 2.317770570516586304e-01 5.220353603363037109e-02 9.301743656396865845e-02 1.459840834140777588e-01 -2.381522655487060547e-01 -1.650775372982025146e-01 1.548320502042770386e-01 -1.572449058294296265e-01 -1.861624121665954590e-01 9.105741232633590698e-02 8.141911774873733521e-02 1.937224417924880981e-01 1.556228399276733398e-01 1.773060411214828491e-01 -1.609649509191513062e-01 1.669923961162567139e-01 1.443059891462326050e-01
7.255990058183670044e-02 1.781571507453918457e-01 3.576947003602981567e-02 5.702124908566474915e-02 -7.671382278203964233e-02 -3.468397632241249084e-02 -8.263695240020751953e-02 -1.266599744558334351e-01 -1.812156587839126587e-01 -4.649465382099151611e-01 1.430496107786893845e-02 2.563967742025852203e-02 -2.224925756454467773e-01 -2.132943272590637207e-01 -1.831426620483398438e-01 9.350891411304473877e-02 2.804647386074066162e-01 4.387643188238143921e-02 -5.694742873311042786e-02 -1.898051202297210693e-01 -4.008617624640464783e-02 2.909342050552368164e-01 -2.601653635501861572e-01 -1.689057350158691406e-01 1.124082952737808228e-01 -1.939840316772460938e-01 -2.765850424766540527e-01 -3.662277758121490479e-02 -1.543945670127868652e-01 1.088604405522346497e-01 2.742833197116851807e-01 7.721647853031754494e-04
-7.578806485980749130e-03 -2.063488960266113281e-01 -1.556049846112728119e-02 -2.331060357391834259e-02 1.607185155153274536e-01 -2.457209527492523193e-01 7.442755252122879028e-02 -1.589161306619644165e-01 -2.127735614776611328e-01 -1.265832930803298950e-01 -1.747174859046936035e-01 -3.442375734448432922e-02 -4.757662862539291382e-02 8.188345283269882202e-02 -2.111857831478118896e-01 5.882501974701881409e-02 3.344811797142028809e-01 -7.117912918329238892e-02 -1.748649775981903076e-01 1.307193040847778320e-01 -2.724994719028472900e-01 1.522298157215118408e-01 -3.263356089591979980e-01 -6.487041711807250977e-02 -2.251269370317459106e-01 1.226954385638237000e-01 1.839760243892669678e-01 -1.660810410976409912e-02 1.058775261044502258e-01 4.109547287225723267e-02 4.324818551540374756e-01 1.303748786449432373e-01
2.657698988914489746e-01 1.196948289871215820e-01 2.686683237552642822e-01 2.149543166160583496e-02 -1.013385504484176636e-01 -2.838385403156280518e-01 -1.834284216165542603e-01 4.487047903239727020e-03 -4.559869691729545593e-02 -4.392773285508155823e-02 1.539462208747863770e-01 -4.434810951352119446e-02 -1.188827678561210632e-01 1.111460477113723755e-01 -2.188520282506942749e-01 4.013948738574981689e-01 1.522576808929443359e-01 -4.303765669465065002e-02 -2.049251198768615723e-01 -1.143095567822456360e-01 7.607546634972095490e-03 2.019761502742767334e-01 6.890758872032165527e-02 9.409187734127044678e-02 -9.983325004577636719e-02 1.698898673057556152e-01 9.676228463649749756e-02 3.221122324466705322e-01 1.106226630508899689e-02 7.828492671251296997e-02 3.679794073104858398e-01 1.567208468914031982e-01
-4.935652483254671097e-03 2.271670103073120117e-02 2.288774251937866211e-01 -7.043779641389846802e-02 -1.344077885150909424e-01 -6.973343342542648315e-02 1.441217213869094849e-01 -2.092448472976684570e-01 -2.163824737071990967e-01 -1.206997781991958618e-01 -1.922356188297271729e-01 2.188691347837448120e-01 -2.007219940423965454e-01 -6.015028059482574463e-02 1.056199222803115845e-01 1.082509383559226990e-01 4.124560654163360596e-01 -1.096975803375244141e-01 -1.701852083206176758e-01 2.207399755716323853e-01 -3.301552832126617432e-01 -2.212060056626796722e-02 1.573673486709594727e-01 -1.156699806451797485e-01 -1.187299713492393494e-01 -1.304783225059509277e-01 3.216575384140014648e-01 8.362442255020141602e-02 -6.663565337657928467e-02 -7.487429678440093994e-02 2.300137579441070557e-01 1.720236539840698242e-01
1.887703388929367065e-01 1.157982721924781799e-01 1.870263963937759399e-01 2.941111326217651367e-01 5.216088518500328064e-02 1.060846745967864990e-01 -2.019853591918945312e-01 -2.157982736825942993e-01 1.840063333511352539e-01 -4.047451913356781006e-02 4.226908087730407715e-03 -2.274211943149566650e-01 -3.008983284235000610e-02 6.314028799533843994e-02 -1.634102612733840942e-01 3.830667138099670410e-01 -1.679531298577785492e-02 1.394119113683700562e-01 1.396583616733551025e-01 -2.196035087108612061e-01 -1.974903792142868042e-01 1.785882264375686646e-01 -1.626138687133789062e-01 -1.863505393266677856e-01 -1.287601981312036514e-02 -1.469552889466285706e-02 2.159043997526168823e-01 3.493529856204986572e-01 1.619750857353210449e-01 -1.988028883934020996e-01 1.987223327159881592e-02 8.861884474754333496e-02
9.502616524696350098e-02 1.030067652463912964e-01 1.735531985759735107e-01 2.658442854881286621e-01 1.060485001653432846e-02 6.138066202402114868e-02 -1.581856459379196167e-01 -2.059325575828552246e-01 7.371809333562850952e-02 -4.172194004058837891e-02 8.881958574056625366e-02 2.261012420058250427e-02 -6.073963642120361328e-02 1.222286745905876160e-01 -3.626798391342163086e-01 3.361823558807373047e-01 -9.513137629255652428e-04 1.381420642137527466e-01 1.428811550140380859e-01 -2.247677296400070190e-01 -1.231834143400192261e-01 1.367652416229248047e-01 -1.832946389913558960e-01 -3.286950886249542236e-01 1.535828262567520142e-01 2.637926638126373291e-01 1.079940497875213623e-01 1.273115873336791992e-01 1.212566345930099487e-01 5.303695052862167358e-02 2.759452462196350098e-01 2.219283282756805420e-01
-6.284939497709274292e-02 2.371474951505661011e-01 2.471775189042091370e-02 1.090306788682937622e-01 2.113371342420578003e-02 1.406966894865036011e-01 1.240325793623924255e-01 -2.069844119250774384e-02 5.054833367466926575e-02 1.188324484974145889e-02 6.541355699300765991e-02 3.040020540356636047e-02 -2.666154801845550537e-01 -1.914027780294418335e-01 -3.246728563681244850e-03 3.670181035995483398e-01 2.525632381439208984e-01 -1.558677572757005692e-02 -1.028120070695877075e-01 1.778581738471984863e-01 -5.161820054054260254e-01 2.305391132831573486e-01 -9.195424616336822510e-02 3.605269640684127808e-02 -1.112763434648513794e-01 -1.452478468418121338e-01 3.237629830837249756e-01 6.748834997415542603e-02 -7.922904193401336670e-02 2.161175012588500977e-01 -7.395071536302566528e-02 -6.352188438177108765e-02
1.423410177230834961e-01 4.315098226070404053e-01 8.137643337249755859e-02 1.018320843577384949e-01 2.145317941904067993e-01 -2.440364062786102295e-01 -7.001253962516784668e-02 8.117001503705978394e-03 -1.085120514035224915e-01 1.762887984514236450e-01 1.663239896297454834e-01 6.687868386507034302e-02 4.055399820208549500e-02 -1.574095487594604492e-01 7.600256055593490601e-02 1.631605774164199829e-01 -1.293215900659561157e-01 9.199332445859909058e-02 -1.796578639186918736e-03 7.871159911155700684e-02 -3.199736177921295166e-01 1.767164617776870728e-01 -2.586922347545623779e-01 -5.758917331695556641e-02 -2.424198836088180542e-01 3.051215708255767822e-01 1.385023593902587891e-01 1.045451089739799500e-01 -8.721259981393814087e-02 -5.889050289988517761e-02 2.054317891597747803e-01 2.483963668346405029e-01
-7.116904854774475098e-02 -1.018490549176931381e-02 3.181287050247192383e-01 -1.743540316820144653e-01 -5.461634695529937744e-02 -8.843307942152023315e-02 -3.093431591987609863e-01 1.536944657564163208e-01 -1.012565568089485168e-01 -1.069136559963226318e-01 -2.287909574806690216e-02 1.918135583400726318e-01 -1.122623309493064880e-01 -6.689228862524032593e-02 -1.890045404434204102e-01 6.914132833480834961e-02 5.927593633532524109e-02 3.671376705169677734e-01 2.447466552257537842e-02 4.686958342790603638e-02 -4.228952229022979736e-01 1.368891745805740356e-01 -2.321290969848632812e-01 -1.611707061529159546e-01 -1.634960323572158813e-01 -1.598330587148666382e-01 3.694526255130767822e-01 -3.024257160723209381e-02 8.863106369972229004e-03 3.439296409487724304e-02 -8.134240657091140747e-02 -2.058636769652366638e-02
-1.307548023760318756e-02 1.874041855335235596e-01 4.769856929779052734e-01 -5.806725099682807922e-02 -3.085475973784923553e-02 1.378644704818725586e-01 2.463111281394958496e-01 8.833238482475280762e-02 -3.447678983211517334e-01 -6.461083889007568359e-02 9.698884934186935425e-02 1.691884696483612061e-01 3.088638372719287872e-02 -5.972378700971603394e-02 -7.038048654794692993e-02 1.938413828611373901e-01 3.812927007675170898e-02 9.631592780351638794e-02 -1.687200069427490234e-01 -1.995672434568405151e-01 -3.222436904907226562e-01 8.445998281240463257e-02 -2.428703457117080688e-01 -2.133348882198333740e-01 -5.714930966496467590e-02 -1.760341823101043701e-01 3.156055510044097900e-01 -6.091041862964630127e-02 5.212435871362686157e-02 -2.145238453522324562e-03 -3.258788492530584335e-03 4.971804097294807434e-02
2.311205714941024780e-01 3.478261530399322510e-01 2.305318117141723633e-01 6.223543081432580948e-03 -1.028252094984054565e-01 4.736222699284553528e-02 -1.945064216852188110e-01 1.711004823446273804e-01 -2.866108715534210205e-01 -2.195373736321926117e-02 7.625049352645874023e-02 1.253176778554916382e-01 -2.922096848487854004e-02 -1.709868907928466797e-01 -1.268445700407028198e-01 1.806761771440505981e-01 4.125434458255767822e-01 1.188396066427230835e-01 -6.301556527614593506e-02 9.432491660118103027e-02 6.625335663557052612e-02 1.394551992416381836e-01 -3.484021872282028198e-02 -2.334983199834823608e-01 -3.331888914108276367e-01 -2.074001580476760864e-01 -5.835855007171630859e-02 1.228866055607795715e-01 -7.678417116403579712e-02 -7.412459701299667358e-02 -2.857642807066440582e-02 2.191413640975952148e-01
1.651673465967178345e-01 1.261167228221893311e-01 3.337151110172271729e-01 -6.714968383312225342e-02 1.254112869501113892e-01 1.904465109109878540e-01 -2.170997709035873413e-01 -1.816220283508300781e-01 -3.426373004913330078e-01 -1.578917056322097778e-01 2.014111280441284180e-01 1.445799022912979126e-01 2.846309915184974670e-02 -6.188675295561552048e-03 7.272994518280029297e-02 8.832767605781555176e-02 -8.327380754053592682e-03 -3.123528063297271729e-01 6.883833557367324829e-02 -2.266061305999755859e-02 1.032865718007087708e-01 2.506465315818786621e-01 -8.813235163688659668e-02 -2.591354548931121826e-01 -3.483629524707794189e-01 -2.069683000445365906e-02 4.020065441727638245e-02 1.514373272657394409e-01 -9.274878352880477905e-02 7.481041550636291504e-02 1.745478063821792603e-01 2.208769172430038452e-01
-8.354813605546951294e-02 -6.607455015182495117e-02 1.177314817905426025e-01 1.067465469241142273e-01 -1.702009700238704681e-02 1.165068000555038452e-01 -8.922765403985977173e-02 -5.259593948721885681e-02 -1.742607541382312775e-02 -1.242737546563148499e-01 1.926769763231277466e-01 -1.218592748045921326e-01 1.047919392585754395e-01 -2.452084273099899292e-01 1.969804242253303528e-02 -3.740284219384193420e-02 4.328534305095672607e-01 -1.519276350736618042e-01 1.982967704534530640e-01 1.905839145183563232e-01 -3.687098622322082520e-01 -9.019999206066131592e-02 -2.846303880214691162e-01 -1.913201063871383667e-01 -3.959264159202575684e-01 1.056950315833091736e-01 1.016737148165702820e-01 1.808470040559768677e-01 1.385431457310914993e-02 1.630553603172302246e-01 -2.925488352775573730e-02 -1.085992231965065002e-01
-1.739661581814289093e-02 3.246870636940002441e-01 7.398600131273269653e-02 -1.026984676718711853e-01 -1.285990048199892044e-02 -1.339094787836074829e-01 -1.502521783113479614e-01 -1.966719478368759155e-01 -4.137800335884094238e-01 -2.665152549743652344e-01 4.976828023791313171e-02 2.064901590347290039e-02 -1.936479210853576660e-01 1.233847253024578094e-02 -2.838701009750366211e-01 1.264446228742599487e-01 -1.344868987798690796e-01 2.678471207618713379e-01 1.177458278834819794e-02 -1.320439111441373825e-02 -3.569650352001190186e-01 2.391090393066406250e-01 1.293812878429889679e-02 6.377973407506942749e-02 -7.300392538309097290e-02 -2.479601800441741943e-01 -2.128510922193527222e-02 -4.156075417995452881e-02 -2.260986529290676117e-02 5.183238070458173752e-03 5.710406694561243057e-03 2.664455473423004150e-01
-1.052625998854637146e-01 3.352749347686767578e-01 5.185394287109375000e-01 9.468814730644226074e-02 -1.967757493257522583e-01 -2.062401473522186279e-01 5.049937963485717773e-02 -1.829199865460395813e-02 -2.612087130546569824e-01 -1.875443160533905029e-01 5.058410763740539551e-02 9.169085323810577393e-02 -2.454946041107177734e-01 -1.219644248485565186e-01 8.961446583271026611e-02 1.010372638702392578e-01 2.048340737819671631e-01 8.022167533636093140e-02 -2.026218622922897339e-01 1.687914431095123291e-01 1.424487447366118431e-03 2.421051859855651855e-01 6.779328733682632446e-02 6.283732503652572632e-02 -2.008342146873474121e-01 -5.978235602378845215e-02 -1.490589138120412827e-02 1.013005599379539490e-01 -1.642559617757797241e-01 7.144251465797424316e-02 5.723073612898588181e-03 1.875119656324386597e-01
8.292344212532043457e-02 -1.920218020677566528e-01 1.045647859573364258e-01 -7.263159006834030151e-02 -1.725445985794067383e-01 6.294012418948113918e-04 -1.573809981346130371e-01 -1.811043769121170044e-01 2.914101444184780121e-02 2.118763178586959839e-01 2.844915091991424561e-01 -3.522673994302749634e-02 1.473952382802963257e-01 -1.304416507482528687e-01 1.462262272834777832e-01 4.045099020004272461e-01 1.191255301237106323e-01 -9.153153747320175171e-02 -9.763800352811813354e-02 5.466001853346824646e-02 -1.691994220018386841e-01 1.660148054361343384e-01 -1.748048961162567139e-01 -1.490974146872758865e-02 -1.699245870113372803e-01 -7.919071614742279053e-02 1.634164601564407349e-01 3.737609386444091797e-01 7.058145105838775635e-02 -9.206465631723403931e-02 3.873413801193237305e-01 1.180583834648132324e-01
6.135825440287590027e-02 7.093805074691772461e-02 1.026653572916984558e-01 -3.866051882505416870e-02 1.752673462033271790e-02 -2.642819881439208984e-01 -2.902186214923858643e-01 -1.122799888253211975e-01 -5.257770791649818420e-02 -2.858812361955642700e-02 -1.004792600870132446e-01 -3.681775927543640137e-02 -1.073486879467964172e-01 -2.287800014019012451e-01 9.277343750000000000e-02 2.105747312307357788e-01 1.895071566104888916e-01 1.431607268750667572e-02 3.487900495529174805e-01 -1.855096369981765747e-01 -1.758973747491836548e-01 9.547232091426849365e-02 -3.954254090785980225e-01 1.485964953899383545e-01 -2.411379069089889526e-01 1.990758180618286133e-01 1.505137830972671509e-01 5.220574885606765747e-02 -9.714137017726898193e-02 2.156888097524642944e-01 1.777557134628295898e-01 2.427744567394256592e-01
-4.160214588046073914e-02 1.900297254323959351e-01 7.220480591058731079e-02 1.717712730169296265e-01 -1.651815026998519897e-01 6.968811154365539551e-02 2.015312761068344116e-02 -4.539900273084640503e-02 -2.243585288524627686e-01 -3.601417243480682373e-01 1.751961112022399902e-01 6.080020219087600708e-02 1.730692982673645020e-01 -1.222043260931968689e-01 -1.658990234136581421e-01 3.727894723415374756e-01 3.837813436985015869e-01 -2.518930435180664062e-01 -1.903708130121231079e-01 -2.151557803153991699e-01 -2.230444848537445068e-01 8.058612793684005737e-02 -1.204058229923248291e-01 1.101707965135574341e-01 3.536729142069816589e-02 2.369020879268646240e-02 4.236584901809692383e-02 -1.847515702247619629e-01 -3.155939653515815735e-02 -9.403681010007858276e-02 1.283765435218811035e-01 1.637411117553710938e-01
-1.779283881187438965e-01 -3.272870928049087524e-02 1.408931910991668701e-01 2.343369834125041962e-02 7.026463747024536133e-02 -1.502905189990997314e-01 1.750698429532349110e-03 -3.139333426952362061e-01 5.759895220398902893e-02 -3.246402740478515625e-01 -6.150973495095968246e-03 -4.732400551438331604e-02 9.245659410953521729e-02 -7.445559650659561157e-02 -3.868599189445376396e-03 4.665944278240203857e-01 1.447273045778274536e-01 -5.822389200329780579e-02 -4.646187275648117065e-02 3.163354694843292236e-01 -2.322029620409011841e-01 -1.605698764324188232e-01 -2.699036896228790283e-01 -9.037119895219802856e-02 -1.853304654359817505e-01 -4.609185829758644104e-02 2.488525658845901489e-01 1.209500059485435486e-01 1.041278988122940063e-01 1.573032438755035400e-01 1.484899222850799561e-01 1.415693908929824829e-01
1.845848560333251953e-01 1.527044773101806641e-01 -2.852202393114566803e-02 -2.009620815515518188e-01 -1.646570712327957153e-01 1.540338695049285889e-01 1.962940022349357605e-02 -8.931508660316467285e-02 -1.269659548997879028e-01 -3.519098460674285889e-02 3.806121945381164551e-01 3.302491456270217896e-02 7.138969749212265015e-02 -1.048917770385742188e-01 -9.186517447233200073e-02 2.202935963869094849e-01 1.693459451198577881e-01 1.000194028019905090e-01 3.995269909501075745e-02 3.088128194212913513e-02 -2.164334803819656372e-01 1.440802067518234253e-01 -2.752704024314880371e-01 3.115752246230840683e-03 -1.592553853988647461e-01 3.726073503494262695e-01 3.038106858730316162e-02 1.929037570953369141e-01 -3.124727904796600342e-01 -1.699233502149581909e-01 1.562081426382064819e-01 2.606953084468841553e-01
1.184235364198684692e-01 1.458528190851211548e-01 -6.175966188311576843e-02 2.872931361198425293e-01 -3.308318182826042175e-02 -1.992417275905609131e-01 6.440862268209457397e-02 3.353373706340789795e-02 -2.886499091982841492e-02 -2.954855859279632568e-01 3.512859344482421875e-02 1.073434948921203613e-02 -2.004555659368634224e-03 2.621368039399385452e-04 7.745227962732315063e-02 2.347989678382873535e-01 -5.960117280483245850e-02 1.636328548192977905e-02 -2.268313318490982056e-01 -1.412331014871597290e-01 -3.569320738315582275e-01 4.384182989597320557e-01 -1.263971775770187378e-01 -4.897741973400115967e-02 -1.788621395826339722e-01 2.670423090457916260e-01 -2.092699110507965088e-01 7.093646377325057983e-02 -1.409407705068588257e-02 1.395937614142894745e-02 2.579492032527923584e-01 2.222456783056259155e-01
-1.584705114364624023e-01 2.664444595575332642e-02 2.847049236297607422e-01 1.173576805740594864e-02 -5.660301446914672852e-02 2.071803510189056396e-01 -2.552601993083953857e-01 -1.780987232923507690e-01 -1.959497630596160889e-01 -8.251139521598815918e-02 1.834741085767745972e-01 2.549158930778503418e-01 -1.128103807568550110e-01 -8.836871385574340820e-02 3.482864797115325928e-02 2.488289922475814819e-01 6.664736568927764893e-02 1.801577210426330566e-01 2.504696846008300781e-01 2.358569651842117310e-01 -3.084165453910827637e-01 -5.125520285218954086e-03 6.029201298952102661e-02 3.907545655965805054e-02 -1.369125545024871826e-01 -5.472423508763313293e-02 2.712526321411132812e-01 7.648972421884536743e-02 7.033752743154764175e-03 3.109655678272247314e-01 -2.879133075475692749e-02 2.610494792461395264e-01
-1.646853536367416382e-01 -1.617177128791809082e-01 2.395579665899276733e-01 -1.132046356797218323e-01 -7.022511959075927734e-02 -1.397470235824584961e-01 -2.041926831007003784e-01 1.902025640010833740e-01 -1.855304241180419922e-01 -2.392343580722808838e-01 1.437951177358627319e-01 5.373924504965543747e-03 -5.664286762475967407e-02 -1.093598529696464539e-01 2.449311874806880951e-02 3.754330798983573914e-02 1.291179358959197998e-01 -2.767875848803669214e-04 1.256768591701984406e-04 9.239099919795989990e-02 -3.547671437263488770e-01 1.842360049486160278e-01 -3.261689245700836182e-01 8.100029826164245605e-02 1.420415192842483521e-01 2.222198545932769775e-01 1.528074145317077637e-01 1.854058653116226196e-01 4.976699501276016235e-02 -4.240756928920745850e-01 1.039852970279753208e-03 1.925986856222152710e-01
-2.346478775143623352e-02 2.735548615455627441e-01 5.299349315464496613e-03 6.599353998899459839e-02 -1.629041135311126709e-01 7.629527896642684937e-02 -8.817192283459007740e-04 3.815836831927299500e-02 1.487780362367630005e-01 -1.835979521274566650e-01 3.031232655048370361e-01 -2.810335159301757812e-01 -1.178278923034667969e-01 -9.847889095544815063e-02 -2.287433445453643799e-01 3.148368597030639648e-01 3.070962429046630859e-01 2.267695367336273193e-01 -5.578631535172462463e-02 -9.489772468805313110e-02 -1.040252074599266052e-01 -6.009282171726226807e-02 -1.063894033432006836e-01 -1.418131440877914429e-01 -1.867377012968063354e-01 1.788614094257354736e-01 -2.692878432571887970e-02 3.798722922801971436e-01 -3.351856023073196411e-02 -2.115872055292129517e-01 1.316470801830291748e-01 7.653757929801940918e-02
3.566844761371612549e-02 -1.356489118188619614e-02 3.675748407840728760e-01 -2.026169747114181519e-02 5.230786278843879700e-02 2.161304205656051636e-01 5.842521041631698608e-02 -2.340510487556457520e-01 -4.285423159599304199e-01 1.093612685799598694e-01 -2.681494504213333130e-02 4.593962058424949646e-02 -3.604917526245117188e-01 -1.344729065895080566e-01 -1.675984710454940796e-01 9.024565666913986206e-02 4.082204028964042664e-02 1.670054197311401367e-01 -1.043952777981758118e-01 -2.466981112957000732e-01 -1.937985271215438843e-01 2.529253959655761719e-01 2.965289750136435032e-04 8.489007502794265747e-02 -1.906176209449768066e-01 -3.444090485572814941e-02 1.508190631866455078e-01 2.488625645637512207e-01 -2.727401070296764374e-02 9.772665798664093018e-02 -1.478999387472867966e-02 -1.729363203048706055e-01
-3.743243217468261719e-02 1.966610550880432129e-01 1.649689972400665283e-01 -4.560449346899986267e-02 1.373304426670074463e-01 -1.264437139034271240e-01 -1.851909756660461426e-01 -1.307346671819686890e-01 -2.941840887069702148e-01 -5.734454840421676636e-02 -1.421516835689544678e-01 -1.792717278003692627e-01 -8.537957817316055298e-02 -1.661989986896514893e-01 1.535050719976425171e-01 3.188531994819641113e-01 -4.185226187109947205e-02 9.551336616277694702e-02 2.498830202966928482e-03 -1.991108059883117676e-01 7.177728414535522461e-02 9.356049448251724243e-02 -2.469563931226730347e-01 -5.484341178089380264e-03 8.345611277036368847e-04 1.290568858385086060e-01 3.210158646106719971e-01 3.747639656066894531e-01 -1.588160097599029541e-01 3.555627167224884033e-02 3.311437368392944336e-01 1.425672769546508789e-01
-9.631202369928359985e-02 5.432345718145370483e-02 2.801219522953033447e-01 -1.009003072977066040e-01 8.367058634757995605e-02 -1.108709499239921570e-01 -2.029203176498413086e-01 -2.150986194610595703e-01 -4.001019299030303955e-01 -2.633000016212463379e-01 -1.215495467185974121e-01 3.157852217555046082e-02 9.453306347131729126e-02 2.349787577986717224e-02 -5.858550593256950378e-02 9.737887978553771973e-02 2.049415111541748047e-01 2.993153631687164307e-01 -2.838868275284767151e-02 8.010663837194442749e-02 -1.317360103130340576e-01 8.555863052606582642e-02 -3.670063242316246033e-02 -5.699752643704414368e-02 -6.151908636093139648e-02 2.820661962032318115e-01 -1.291830241680145264e-01 3.915676772594451904e-01 5.249365419149398804e-02 1.007232218980789185e-01 2.290841639041900635e-01 -1.948827952146530151e-01
5.181262642145156860e-02 -1.583293229341506958e-01 1.724259257316589355e-01 9.633046388626098633e-02 -4.671429283916950226e-03 -1.919270455837249756e-01 -1.012429967522621155e-01 -1.225874647498130798e-01 -1.766322255134582520e-01 9.226948954164981842e-03 -5.631725769490003586e-03 2.136735618114471436e-01 -1.110639423131942749e-01 -7.186279445886611938e-02 -6.643858551979064941e-02 7.961305975914001465e-02 1.975600123405456543e-01 2.387581914663314819e-01 -1.138124093413352966e-01 3.830594569444656372e-02 -5.291891694068908691e-01 1.420361846685409546e-01 2.530615925788879395e-01 -1.007067859172821045e-01 -1.679169386625289917e-01 -4.997906088829040527e-02 3.202478587627410889e-01 7.513740658760070801e-02 -2.997241914272308350e-01 -1.585864126682281494e-01 1.565937995910644531e-01 -5.118211731314659119e-02
2.171359062194824219e-01 4.284036457538604736e-01 2.963376343250274658e-01 2.604324929416179657e-02 2.122882902622222900e-01 -6.421808898448944092e-02 -1.254322379827499390e-02 -3.055064678192138672e-01 -1.173320412635803223e-01 -8.211154490709304810e-02 1.165107190608978271e-01 -1.788672655820846558e-01 -7.876535505056381226e-02 1.012036502361297607e-01 2.649778723716735840e-01 4.168874323368072510e-01 3.173268437385559082e-01 2.244161814451217651e-02 3.386744484305381775e-02 -4.071775823831558228e-03 -8.842673152685165405e-02 1.093551218509674072e-01 -3.918196633458137512e-02 5.370038095861673355e-03 1.394340861588716507e-02 1.739043891429901123e-01 1.469891667366027832e-01 1.784626096487045288e-01 -3.018835186958312988e-02 -5.021989718079566956e-02 1.404111739248037338e-02 1.965657994151115417e-02
4.884983226656913757e-02 1.564560830593109131e-01 2.024882137775421143e-01 -3.099750578403472900e-01 1.035187989473342896e-01 -2.313982248306274414e-01 1.289418041706085205e-01 -8.146826922893524170e-02 -2.150639742612838745e-01 -1.984108984470367432e-01 1.367244422435760498e-01 -8.103227615356445312e-02 -2.738501727581024170e-01 -3.867275640368461609e-02 -2.936430573463439941e-01 7.487244904041290283e-03 2.532067596912384033e-01 9.662976861000061035e-02 -1.200798004865646362e-01 -5.035234149545431137e-03 -2.151693552732467651e-01 1.381259709596633911e-01 1.050325408577919006e-01 -1.380348056554794312e-01 -3.778432607650756836e-01 2.889365553855895996e-01 1.278759092092514038e-01 1.934860497713088989e-01 1.826917578000575304e-04 7.742472924292087555e-03 1.036908179521560669e-01 -2.579619921743869781e-02
-1.008126810193061829e-01 -3.097584843635559082e-02 3.307318091392517090e-01 1.180703118443489075e-01 -2.381355017423629761e-01 8.720741420984268188e-02 8.897651731967926025e-02 2.727773599326610565e-02 -2.285101413726806641e-01 -9.530760347843170166e-02 3.515670001506805420e-01 -1.710900068283081055e-01 1.823537866584956646e-03 -1.544300615787506104e-01 -1.461554765701293945e-01 1.144597455859184265e-01 1.233087107539176941e-02 -2.095693349838256836e-01 1.313391327857971191e-01 -2.367668449878692627e-01 -9.583761543035507202e-02 6.992136687040328979e-02 -2.076165229082107544e-01 -1.419033706188201904e-01 -1.339683383703231812e-01 9.196177870035171509e-02 2.452523857355117798e-01 2.239089310169219971e-01 1.214394494891166687e-01 2.650694251060485840e-01 3.037394583225250244e-01 -1.069691032171249390e-01
5.700983107089996338e-02 1.246338710188865662e-01 4.168918132781982422e-01 1.126111075282096863e-01 -2.470394968986511230e-01 -2.275827229022979736e-01 7.583716418594121933e-03 -1.202481687068939209e-01 -3.875311315059661865e-01 -2.108615338802337646e-01 -7.926906645298004150e-02 -5.933953821659088135e-02 -6.208611652255058289e-02 1.048823818564414978e-01 -3.669285401701927185e-02 3.007444553077220917e-02 -3.688680008053779602e-02 2.122952342033386230e-01 7.749795168638229370e-02 2.731363289058208466e-03 -3.551811277866363525e-01 2.379988878965377808e-01 -2.231661528348922729e-01 7.976781576871871948e-02 -1.067235320806503296e-01 -2.490914314985275269e-01 1.968598552048206329e-02 1.084533557295799255e-01 6.034311279654502869e-02 -2.768516726791858673e-02 7.927822321653366089e-02 -2.411595135927200317e-01
-5.162855237722396851e-02 1.564175784587860107e-01 2.940826714038848877e-01 -4.899702221155166626e-02 -1.038883104920387268e-01 4.716073349118232727e-02 -3.133537247776985168e-02 -1.849944591522216797e-01 -1.889381706714630127e-01 1.069222688674926758e-01 2.370800077915191650e-02 -2.503525018692016602e-01 -5.273227021098136902e-02 -9.677927196025848389e-02 2.104657292366027832e-01 3.304224014282226562e-01 -1.010125875473022461e-01 -5.472263693809509277e-02 1.692219823598861694e-01 -4.060039669275283813e-02 -2.364543639123439789e-02 9.860093891620635986e-02 -2.189267873764038086e-01 1.568313688039779663e-02 -3.429358452558517456e-02 4.344724491238594055e-02 3.985464870929718018e-01 4.007000923156738281e-01 -1.733810007572174072e-01 -1.532034277915954590e-01 2.544597983360290527e-01 1.307155340909957886e-01
-4.305858910083770752e-02 2.500246465206146240e-01 1.066024675965309143e-01 4.238017275929450989e-02 9.811127930879592896e-02 3.171949088573455811e-01 -2.758932411670684814e-01 7.465180009603500366e-02 -3.503889311105012894e-03 -1.604662835597991943e-01 1.345777064561843872e-01 1.450756341218948364e-01 -2.001671791076660156e-01 1.965541243553161621e-01 -2.034650892019271851e-01 3.499546051025390625e-01 -2.953328005969524384e-02 3.632357344031333923e-02 2.676326408982276917e-02 -1.744453161954879761e-01 -1.374972909688949585e-01 9.906958788633346558e-02 -2.745972871780395508e-01 8.674384653568267822e-02 -3.318661749362945557e-01 -1.941028386354446411e-01 -7.740937173366546631e-02 2.014107443392276764e-02 2.579886615276336670e-01 1.610508859157562256e-01 1.490935087203979492e-01 9.559193253517150879e-02
1.299359053373336792e-01 1.387282609939575195e-01 5.070535540580749512e-01 -1.304611712694168091e-01 -1.441837102174758911e-01 -7.541354000568389893e-02 1.351207643747329712e-01 6.920337677001953125e-02 -5.320167168974876404e-02 -8.512710034847259521e-02 -5.483986809849739075e-02 -5.657475441694259644e-02 -3.889736831188201904e-01 -2.299048304557800293e-01 -1.046877279877662659e-01 9.007674641907215118e-03 1.415122300386428833e-01 -1.007585376501083374e-01 5.331141874194145203e-02 -2.353523820638656616e-01 -2.262109816074371338e-01 4.776800051331520081e-02 -7.092105597257614136e-02 6.806153804063796997e-02 -2.259588539600372314e-01 -7.385818660259246826e-02 2.257773280143737793e-01 2.072813510894775391e-01 2.593216598033905029e-01 1.887244358658790588e-02 1.355892568826675415e-01 1.441329419612884521e-01
2.864064872264862061e-01 2.202478051185607910e-01 3.161095380783081055e-01 1.128753274679183960e-01 -1.724270135164260864e-01 -1.451137214899063110e-01 -1.931782513856887817e-01 1.823772676289081573e-02 7.697071135044097900e-02 -8.971779793500900269e-02 7.786504179239273071e-02 -4.946035519242286682e-02 -7.123100571334362030e-03 3.096368908882141113e-02 -1.294963657855987549e-01 3.785364925861358643e-01 3.453249484300613403e-02 4.191580228507518768e-03 -2.898640632629394531e-01 8.075413852930068970e-02 7.791760563850402832e-02 1.246385276317596436e-01 1.229220442473888397e-02 -1.036279425024986267e-01 -1.919070035219192505e-01 1.512024998664855957e-01 2.263268679380416870e-01 3.473962545394897461e-01 6.162100005894899368e-03 -1.161616179160773754e-03 3.261972367763519287e-01 1.500478237867355347e-01
8.447401225566864014e-02 2.560448348522186279e-01 2.371077891439199448e-03 2.737899422645568848e-01 -9.069406986236572266e-02 1.075259521603584290e-01 -2.399100512266159058e-01 -1.042925640940666199e-01 -2.901431731879711151e-02 1.736137568950653076e-01 1.185268387198448181e-01 8.278133720159530640e-02 -2.233903259038925171e-01 -2.037757337093353271e-01 -9.963451325893402100e-02 3.931301236152648926e-01 2.234431356191635132e-01 -7.116120308637619019e-02 -4.530759900808334351e-02 -1.391572952270507812e-01 -3.859106600284576416e-01 2.080236375331878662e-01 -2.466524392366409302e-01 2.758315764367580414e-02 4.064100608229637146e-02 4.878893960267305374e-03 8.158460259437561035e-02 -1.164874434471130371e-01 8.324914425611495972e-02 3.101673722267150879e-01 -7.338584866374731064e-03 3.209463879466056824e-02
-9.463988244533538818e-03 -1.812700740993022919e-02 1.631257981061935425e-01 -2.896877005696296692e-02 9.249718487262725830e-02 6.517835706472396851e-02 -2.293033152818679810e-01 -9.598490595817565918e-02 7.387182116508483887e-02 5.217071622610092163e-02 2.114618271589279175e-01 5.578452348709106445e-02 3.195128589868545532e-02 -1.626123189926147461e-01 -3.442994952201843262e-01 3.507377505302429199e-01 3.223029673099517822e-01 -2.628517337143421173e-02 -6.109553575515747070e-02 -1.588338986039161682e-02 -1.491771936416625977e-01 2.398227453231811523e-01 -3.821679353713989258e-01 9.197116643190383911e-02 5.120772868394851685e-02 -1.991673745214939117e-02 -1.467412859201431274e-01 -3.170529752969741821e-02 1.885124593973159790e-01 2.147136181592941284e-01 1.241713017225265503e-01 3.271947801113128662e-01
-1.113752052187919617e-01 -1.888319849967956543e-02 2.556786239147186279e-01 1.962929032742977142e-02 -1.242673695087432861e-01 -1.106330603361129761e-01 1.413906067609786987e-01 -9.901180118322372437e-02 -8.685854822397232056e-02 -2.101554572582244873e-01 1.139169037342071533e-01 1.312693953514099121e-01 -4.207051396369934082e-01 -2.314662635326385498e-01 6.851835548877716064e-02 1.746059656143188477e-01 -8.555167354643344879e-03 1.363848298788070679e-01 -5.981212854385375977e-02 -2.153927683830261230e-01 -2.829321026802062988e-01 2.005274295806884766e-01 1.177267581224441528e-01 -2.259042263031005859e-01 -2.013786435127258301e-01 2.257793992757797241e-01 1.134304627776145935e-01 9.952752292156219482e-02 2.335937023162841797e-01 -2.914438769221305847e-02 1.147009804844856262e-02 3.044452667236328125e-01
2.921116054058074951e-01 4.383458755910396576e-03 4.748628735542297363e-01 3.083609789609909058e-02 -3.456122428178787231e-02 5.361790955066680908e-02 -2.491871081292629242e-02 -7.048573344945907593e-02 -1.896030753850936890e-01 -9.998022019863128662e-02 -9.258778393268585205e-02 1.080697029829025269e-02 -3.594616949558258057e-01 1.549682393670082092e-02 -7.474054396152496338e-02 5.872160941362380981e-02 4.883132502436637878e-02 4.856301844120025635e-02 -2.877464592456817627e-01 -1.790105700492858887e-01 -2.593179345130920410e-01 -6.836646050214767456e-02 -1.735666245222091675e-01 4.751449823379516602e-02 -1.833354383707046509e-01 8.149740844964981079e-02 3.031562566757202148e-01 1.084442362189292908e-01 4.025439918041229248e-02 -1.405216008424758911e-01 -8.457224816083908081e-02 2.984968125820159912e-01
2.704404890537261963e-01 1.413131952285766602e-01 2.950707376003265381e-01 1.922524422407150269e-01 -2.499488890171051025e-01 9.781791828572750092e-03 7.081357389688491821e-02 1.263657510280609131e-01 -1.932108402252197266e-01 -3.278270661830902100e-01 2.060958743095397949e-01 1.058538854122161865e-01 -1.841045469045639038e-01 6.635414808988571167e-02 2.287388592958450317e-02 -1.242759600281715393e-01 2.295067906379699707e-01 8.257494121789932251e-02 -9.021183103322982788e-02 -5.026800185441970825e-02 -2.509372234344482422e-01 3.878255560994148254e-02 1.146445944905281067e-01 1.218048110604286194e-01 -4.453109800815582275e-01 -1.510135550051927567e-02 1.224793791770935059e-01 -3.030025027692317963e-02 -9.822598844766616821e-02 2.513304352760314941e-02 2.440208196640014648e-02 2.421362400054931641e-01
1.502812206745147705e-01 1.156103536486625671e-01 1.981310397386550903e-01 6.131108850240707397e-02 -2.457158640027046204e-02 -2.499462068080902100e-01 7.923118770122528076e-02 -1.815918385982513428e-01 7.989106327295303345e-02 5.367342755198478699e-02 1.285403668880462646e-01 2.827917924150824547e-03 -8.400007337331771851e-02 -3.724018335342407227e-01 -9.305639564990997314e-02 2.475940436124801636e-01 4.855911806225776672e-02 -8.491934090852737427e-02 9.901473671197891235e-02 -4.539076611399650574e-02 -3.145545423030853271e-01 3.461726382374763489e-02 -4.029412567615509033e-01 -1.916386038064956665e-01 6.056633591651916504e-02 3.978049755096435547e-02 5.240884143859148026e-03 4.082168936729431152e-01 -2.260171622037887573e-02 1.536204367876052856e-01 1.574955135583877563e-01 -1.889753192663192749e-01
3.760383650660514832e-02 1.492876112461090088e-01 1.814452409744262695e-01 -2.028282172977924347e-02 -9.868776053190231323e-02 4.681051243096590042e-03 -6.509551778435707092e-03 -1.751636117696762085e-01 1.278039366006851196e-01 -5.903607234358787537e-02 3.497276902198791504e-01 1.726694032549858093e-02 1.446087509393692017e-01 1.031840443611145020e-01 -1.199564263224601746e-01 1.404223144054412842e-01 1.981097906827926636e-01 9.407312422990798950e-02 -1.284964233636856079e-01 -1.594609916210174561e-01 -1.652153208851814270e-02 4.348924160003662109e-01 -2.469959557056427002e-01 -1.705228984355926514e-01 -1.675080657005310059e-01 1.977337449789047241e-01 1.145827248692512512e-01 4.423532187938690186e-01 -7.618188112974166870e-02 6.624563783407211304e-02 1.885526329278945923e-01 -5.615185201168060303e-02
9.230604767799377441e-02 1.529007554054260254e-01 4.084756076335906982e-01 -1.907610744237899780e-01 -1.459475606679916382e-01 -9.563431888818740845e-02 5.733446218073368073e-03 1.109401956200599670e-01 -8.927902579307556152e-02 -9.114041179418563843e-02 -6.591367721557617188e-02 -1.183466911315917969e-01 -2.968884706497192383e-01 -2.952544391155242920e-01 -2.023383080959320068e-01 5.702943354845046997e-02 8.093148469924926758e-02 1.002520769834518433e-01 1.904356479644775391e-01 -5.970475450158119202e-02 -1.734269112348556519e-01 -4.939510300755500793e-02 -2.277528494596481323e-01 1.341726332902908325e-01 -9.649303555488586426e-02 -9.771076589822769165e-02 3.284777700901031494e-01 1.196834295988082886e-01 3.202576339244842529e-01 1.651086807250976562e-01 1.573789715766906738e-01 1.159202083945274353e-01
2.641427703201770782e-02 6.483332067728042603e-02 2.078354805707931519e-01 2.951565086841583252e-01 -2.536830306053161621e-01 -3.010275065898895264e-01 5.770560353994369507e-02 5.257128924131393433e-02 -2.159831970930099487e-01 1.555777713656425476e-02 2.022650241851806641e-01 -1.225535273551940918e-01 -1.861499845981597900e-01 -5.957569461315870285e-03 -2.832551486790180206e-02 2.145277708768844604e-01 1.312586963176727295e-01 -7.651484757661819458e-02 8.676419407129287720e-02 -1.056403368711471558e-01 -6.711427867412567139e-02 1.398745179176330566e-01 -3.400481045246124268e-01 -2.147079259157180786e-01 2.371061127632856369e-03 2.391367405652999878e-01 1.189816892147064209e-01 4.182223379611968994e-01 7.146794348955154419e-02 3.869806975126266479e-02 1.491602510213851929e-01 -1.292337179183959961e-01
3.737469762563705444e-02 1.941144764423370361e-01 3.295603394508361816e-01 2.532939612865447998e-01 8.759661763906478882e-02 -1.822714209556579590e-01 -7.062823325395584106e-02 1.699845120310783386e-02 -4.319023340940475464e-02 -1.594543904066085815e-01 2.143817692995071411e-01 -1.974197104573249817e-02 -1.055432409048080444e-01 2.079504281282424927e-01 -1.700641810894012451e-01 2.607280611991882324e-01 2.128773778676986694e-01 -5.880838632583618164e-02 -8.025891333818435669e-02 3.555962350219488144e-03 1.069852039217948914e-01 2.784152925014495850e-01 -8.615596592426300049e-02 -4.228103905916213989e-02 3.277662768959999084e-02 2.315328419208526611e-01 2.616258263587951660e-01 4.049658775329589844e-01 -2.919442392885684967e-02 7.057688385248184204e-02 2.586264014244079590e-01 6.171274557709693909e-02
-1.386965960264205933e-01 3.676847219467163086e-01 3.315631151199340820e-01 2.679606154561042786e-02 -1.077405363321304321e-01 7.870660722255706787e-02 -7.363935466855764389e-03 3.857510089874267578e-01 -1.904152929782867432e-01 2.849097549915313721e-02 2.257422506809234619e-01 -1.019865721464157104e-01 -7.279881089925765991e-02 6.561393290758132935e-02 1.571119874715805054e-01 1.537640690803527832e-01 -4.160245880484580994e-02 -6.194112822413444519e-02 -6.486532837152481079e-02 2.091284990310668945e-01 -3.701227307319641113e-01 7.481312751770019531e-02 -2.442979514598846436e-01 -1.751661896705627441e-01 -1.484263092279434204e-01 1.341256350278854370e-01 5.588464066386222839e-02 -5.030384287238121033e-02 -6.590557098388671875e-02 5.180636793375015259e-02 2.645266354084014893e-01 5.251266062259674072e-02
-2.235324382781982422e-01 -5.623636394739151001e-02 4.313145577907562256e-01 5.734339356422424316e-02 1.076507270336151123e-01 -4.847268387675285339e-02 -6.308070570230484009e-02 -9.442295134067535400e-02 -2.559172511100769043e-01 5.469099618494510651e-03 3.390411734580993652e-01 -1.334301102906465530e-02 -1.079320833086967468e-01 -2.937360201030969620e-03 -3.028604090213775635e-01 1.581956446170806885e-01 3.221763372421264648e-01 8.359853923320770264e-02 9.704483300447463989e-02 -3.039458021521568298e-02 1.142797712236642838e-02 -3.560701757669448853e-02 -8.993521332740783691e-02 -2.316761016845703125e-01 -2.579540014266967773e-01 -1.311598122119903564e-01 -4.246868938207626343e-02 2.139281332492828369e-01 1.344075053930282593e-01 2.830446362495422363e-01 -8.425293117761611938e-02 -2.792209014296531677e-02
-4.408912360668182373e-02 -2.084570825099945068e-01 6.241224706172943115e-02 -2.350157052278518677e-01 -1.561612039804458618e-01 -1.424550265073776245e-01 -6.190653424710035324e-03 -4.848266765475273132e-02 -2.145419120788574219e-01 -1.986961364746093750e-01 7.367338985204696655e-02 1.172835826873779297e-01 -3.068182170391082764e-01 1.791520565748214722e-01 -6.741145043633878231e-04 1.820277869701385498e-01 3.189447522163391113e-01 -5.305814743041992188e-02 1.233878657221794128e-01 4.122471436858177185e-02 -3.399532139301300049e-01 -1.373188048601150513e-01 -7.533509284257888794e-02 1.042093150317668915e-02 -2.809385657310485840e-01 4.625144228339195251e-02 2.054694294929504395e-01 1.037479098886251450e-02 1.734553873538970947e-01 1.044428795576095581e-01 3.862873613834381104e-01 9.523025155067443848e-02
-1.495722383260726929e-01 1.210145577788352966e-01 1.944719552993774414e-01 2.256173938512802124e-01 -4.196948111057281494e-01 -1.183291450142860413e-01 -9.864566475152969360e-02 1.298397872596979141e-02 -1.830520182847976685e-01 -3.748318925499916077e-02 1.117784008383750916e-01 -8.171821385622024536e-02 3.549703210592269897e-02 4.933672025799751282e-02 -1.975448131561279297e-01 2.433117479085922241e-01 2.300836294889450073e-01 -5.434482172131538391e-02 6.767810881137847900e-02 3.527529910206794739e-02 1.704397797584533691e-01 1.562190204858779907e-01 -1.597515791654586792e-01 -2.825122773647308350e-01 -1.296110078692436218e-02 1.399341374635696411e-01 4.847990572452545166e-01 8.422970771789550781e-02 9.949394315481185913e-02 -1.518076471984386444e-02 1.596752852201461792e-01 -1.440387777984142303e-02
-1.740653216838836670e-01 2.279364913702011108e-01 1.315561383962631226e-01 1.452509760856628418e-01 7.523833215236663818e-02 4.958318173885345459e-02 -7.418444752693176270e-02 2.245518267154693604e-01 -6.659542024135589600e-02 -2.578074932098388672e-01 3.575415164232254028e-02 -2.900098264217376709e-01 -6.612922251224517822e-02 -1.976258307695388794e-01 -2.078127413988113403e-01 -6.023991480469703674e-02 2.817036807537078857e-01 -4.455253109335899353e-02 1.288042217493057251e-01 2.898854315280914307e-01 -2.588614523410797119e-01 9.785702079534530640e-02 -3.164961338043212891e-01 -4.078821837902069092e-02 -3.297934830188751221e-01 6.453401595354080200e-02 2.444659769535064697e-01 4.392937198281288147e-02 -2.053921483457088470e-02 1.707093417644500732e-01 6.039359420537948608e-02 -2.345498837530612946e-02
-4.411180969327688217e-03 2.611749470233917236e-01 1.153395771980285645e-01 2.803000807762145996e-01 1.752256304025650024e-01 -3.620307147502899170e-02 -2.738212347030639648e-01 -2.576957941055297852e-01 1.769973635673522949e-01 -1.576337665319442749e-01 2.929606288671493530e-02 -2.543264925479888916e-01 -2.817144989967346191e-02 5.341546237468719482e-02 -2.862327499315142632e-03 3.018621504306793213e-01 -1.012417580932378769e-02 4.746761545538902283e-02 1.484507620334625244e-01 -1.803024113178253174e-01 -1.856691837310791016e-01 1.431152820587158203e-01 -1.115535646677017212e-01 -2.020815461874008179e-01 1.478271558880805969e-02 3.737971559166908264e-02 3.719641268253326416e-01 1.678916960954666138e-01 1.724219322204589844e-01 -1.399879604578018188e-01 1.347041279077529907e-01 2.218883186578750610e-01
-2.248985925689339638e-03 2.406411468982696533e-01 -2.601010911166667938e-02 6.369309127330780029e-02 -1.399135589599609375e-01 2.241612039506435394e-02 -1.507490500807762146e-02 1.254255920648574829e-01 1.402663439512252808e-01 -2.346695214509963989e-01 1.461791843175888062e-01 2.957685589790344238e-01 -1.082005351781845093e-01 -1.113152224570512772e-02 -2.322365641593933105e-01 2.250835448503494263e-01 8.879008889198303223e-02 3.938561305403709412e-02 3.866629302501678467e-02 -1.632003672420978546e-02 -1.673600077629089355e-01 1.321627199649810791e-01 -3.251866996288299561e-01 -3.944227099418640137e-01 -1.890486478805541992e-02 1.880821436643600464e-01 1.293264478445053101e-01 2.908374667167663574e-01 -2.227253168821334839e-01 -2.211352586746215820e-01 1.797276437282562256e-01 1.243174299597740173e-01
-1.013858169317245483e-01 2.729403078556060791e-01 2.096507549285888672e-01 2.253752201795578003e-01 3.674784004688262939e-01 -9.300568699836730957e-02 -2.576355040073394775e-01 -7.188861072063446045e-02 -1.223811432719230652e-01 -5.935335159301757812e-02 2.444313094019889832e-02 -1.249472573399543762e-01 3.287202119827270508e-02 1.811344176530838013e-02 4.112737998366355896e-02 4.766676425933837891e-01 2.299170345067977905e-01 -9.386386722326278687e-02 1.933554112911224365e-01 -9.192921966314315796e-02 -1.207113862037658691e-01 1.666419953107833862e-01 2.467417158186435699e-02 1.518694162368774414e-01 -2.317653894424438477e-01 -1.022225543856620789e-01 8.681939542293548584e-02 1.289419084787368774e-01 2.442810535430908203e-01 -2.639189362525939941e-02 9.530552476644515991e-02 9.442697465419769287e-02
1.178414896130561829e-01 2.437561601400375366e-01 2.889529243111610413e-02 -4.348334297537803650e-02 1.455957293510437012e-01 1.171673089265823364e-01 -1.533830910921096802e-01 9.924332052469253540e-02 -2.814418673515319824e-01 -1.646065562963485718e-01 3.237865269184112549e-01 -1.455365717411041260e-01 -1.874053180217742920e-01 2.779480628669261932e-02 -2.932893335819244385e-01 2.426854521036148071e-01 8.299525827169418335e-03 3.817571103572845459e-01 3.462237119674682617e-02 -3.631020337343215942e-02 -1.950066983699798584e-01 1.333325803279876709e-01 -2.558984458446502686e-01 -1.697279512882232666e-02 -9.875985980033874512e-02 -2.681101262569427490e-01 5.434441566467285156e-02 -1.161965951323509216e-01 4.129213467240333557e-02 1.968478709459304810e-01 -1.207310333847999573e-01 1.396908462047576904e-01
9.562166815157979727e-05 3.229349851608276367e-01 1.407439410686492920e-01 2.157825082540512085e-01 8.840934187173843384e-02 -1.817158423364162445e-02 5.167332291603088379e-02 3.263060003519058228e-02 2.295712754130363464e-02 -6.376837939023971558e-02 1.904328614473342896e-01 -1.944874972105026245e-01 -3.174603879451751709e-01 -1.077876798808574677e-02 1.730687022209167480e-01 4.292439222335815430e-01 1.850669384002685547e-01 1.711103618144989014e-01 -1.370591223239898682e-01 -1.150441318750381470e-01 -9.627223014831542969e-02 -1.175096854567527771e-01 -4.936172440648078918e-02 -1.543678790330886841e-01 -1.471340656280517578e-01 2.175185382366180420e-01 2.198297977447509766e-01 3.398327529430389404e-01 2.992220595479011536e-02 -7.727020978927612305e-02 1.892619132995605469e-01 -5.766055360436439514e-02
-1.667475849390029907e-01 1.217703223228454590e-01 1.797724887728691101e-02 -5.139650776982307434e-02 2.868235344067215919e-03 -1.762901693582534790e-01 -1.097998917102813721e-01 -2.750884592533111572e-01 -5.717147886753082275e-02 1.562631316483020782e-02 1.245618388056755066e-01 -3.041622787714004517e-02 -6.918948888778686523e-02 -2.529959939420223236e-02 -4.518828168511390686e-02 2.433419972658157349e-01 4.277885705232620239e-02 -3.191709890961647034e-02 1.086914837360382080e-01 -1.781303584575653076e-01 -3.115328252315521240e-01 5.250296369194984436e-02 -3.849610686302185059e-01 1.277001351118087769e-01 4.869943112134933472e-02 -1.102940365672111511e-01 4.151643812656402588e-01 3.611360192298889160e-01 -2.660799324512481689e-01 9.605988860130310059e-02 2.022148370742797852e-01 3.117906395345926285e-03
6.276860088109970093e-02 1.415146589279174805e-01 2.006467245519161224e-02 1.361402422189712524e-01 -4.653755947947502136e-02 -1.444136798381805420e-01 -2.881715595722198486e-01 -3.122351765632629395e-01 -1.769489794969558716e-01 2.950586378574371338e-03 5.213285610079765320e-02 -1.199384033679962158e-01 4.234848544001579285e-02 2.483476139605045319e-02 1.749187707901000977e-01 2.219901978969573975e-01 1.921733915805816650e-01 -1.650980114936828613e-01 7.549762260168790817e-03 -1.938902884721755981e-01 -1.978412270545959473e-01 1.181550100445747375e-01 -3.689763545989990234e-01 9.740080684423446655e-03 -8.544139564037322998e-02 -1.780129522085189819e-01 3.721135258674621582e-01 3.101726174354553223e-01 -1.545341461896896362e-01 -8.530464768409729004e-02 1.537564694881439209e-01 -5.649407207965850830e-02
9.341898257844150066e-04 -4.206557273864746094e-01 1.512690335512161255e-01 9.878785163164138794e-02 -5.673971027135848999e-02 -1.726097054779529572e-02 -1.698230355978012085e-01 -9.661292284727096558e-02 -2.211085706949234009e-01 -5.709523335099220276e-02 -5.768717080354690552e-02 1.769307702779769897e-01 -2.312279194593429565e-01 -1.129010617733001709e-01 -2.288783490657806396e-01 5.655644834041595459e-02 8.713722974061965942e-02 -4.525225982069969177e-02 -1.676758378744125366e-01 -4.137945175170898438e-02 -4.794153869152069092e-01 2.243661433458328247e-01 -1.344142258167266846e-01 -4.019081965088844299e-02 -1.167145371437072754e-01 -1.538084447383880615e-02 -4.898313898593187332e-03 8.164204657077789307e-02 -1.753437332808971405e-02 -5.197396501898765564e-02 4.081427454948425293e-01 1.032951399683952332e-01
-3.764872672036290169e-03 1.687697768211364746e-01 2.411166429519653320e-01 -1.199178621172904968e-01 -1.959305256605148315e-01 -3.048996254801750183e-02 3.338921815156936646e-02 4.034565016627311707e-02 -1.668478250503540039e-01 2.570801414549350739e-02 9.522176533937454224e-02 8.909586817026138306e-02 -2.539320588111877441e-01 3.003572486340999603e-02 -3.574640303850173950e-02 2.652897238731384277e-01 4.287226796150207520e-01 -1.585438288748264313e-02 -1.922231763601303101e-01 -3.631906509399414062e-01 -8.573294430971145630e-02 3.726857006549835205e-01 2.274800091981887817e-02 1.307866442948579788e-02 -2.562538683414459229e-01 -5.742960795760154724e-02 -1.473065912723541260e-01 2.405486404895782471e-01 3.509581554681062698e-03 -1.116799265146255493e-01 -7.394737750291824341e-02 8.974765241146087646e-02
1.279082614928483963e-02 1.729765236377716064e-01 4.997034668922424316e-01 3.268231451511383057e-02 -5.070291832089424133e-02 -1.184726059436798096e-01 -6.829182803630828857e-02 9.305509179830551147e-02 5.501750484108924866e-02 -1.146148145198822021e-01 2.688325643539428711e-01 -1.304732561111450195e-01 -1.718924045562744141e-01 -3.928181827068328857e-01 -5.940834805369377136e-02 1.412456333637237549e-01 1.838174313306808472e-01 -5.453377962112426758e-02 2.567999958992004395e-01 1.260161697864532471e-01 -2.175983339548110962e-01 1.062892097979784012e-02 -1.500619351863861084e-01 -8.615617454051971436e-02 -2.878855466842651367e-01 -5.794977769255638123e-02 -9.580127894878387451e-02 2.701553404331207275e-01 7.548475265502929688e-02 -2.915870025753974915e-02 6.031056866049766541e-02 4.298344999551773071e-02
-8.561142534017562866e-02 5.102956891059875488e-01 -1.177382376044988632e-02 5.183250084519386292e-02 1.904599368572235107e-01 -1.640365421772003174e-01 -9.051282703876495361e-02 -2.052252292633056641e-01 -1.415407210588455200e-01 3.753701597452163696e-02 8.909151703119277954e-02 1.000807210803031921e-01 -1.573314070701599121e-01 -4.846880957484245300e-02 -2.053107023239135742e-01 4.394171833992004395e-01 -4.350807145237922668e-02 7.871805876493453979e-02 6.814162433147430420e-02 -1.609751582145690918e-01 -2.650816440582275391e-01 7.569560408592224121e-02 -8.879971504211425781e-02 -1.098636016249656677e-01 -1.099231187254190445e-02 1.368978619575500488e-01 -1.618492454290390015e-01 2.190835177898406982e-01 -1.499683856964111328e-01 -1.080261319875717163e-01 1.208504438400268555e-01 1.944048255681991577e-01
-1.847504973411560059e-01 2.920075953006744385e-01 2.113360911607742310e-01 1.756937243044376373e-02 -1.208128258585929871e-01 -1.128824874758720398e-01 -8.860715478658676147e-02 -5.691925063729286194e-02 -2.150637842714786530e-02 -4.144573211669921875e-02 2.420327812433242798e-01 -3.725247085094451904e-01 -1.008972302079200745e-01 1.598007380962371826e-01 2.222597897052764893e-01 2.990288734436035156e-01 3.085320293903350830e-01 -9.727089107036590576e-02 -3.345329761505126953e-01 2.082938700914382935e-02 -9.539982676506042480e-02 2.442819252610206604e-02 -1.885248571634292603e-01 3.314693272113800049e-02 2.008947310969233513e-03 1.965078562498092651e-01 5.263191089034080505e-02 1.356569677591323853e-01 3.765077888965606689e-02 2.180886566638946533e-01 7.382044196128845215e-02 2.134686559438705444e-01
1.733396798372268677e-01 1.222206503152847290e-01 -1.987046748399734497e-02 1.399874314665794373e-02 -1.227430067956447601e-02 -9.470908902585506439e-03 8.257754892110824585e-02 3.575848042964935303e-02 1.356878504157066345e-02 -6.146556697785854340e-03 3.328624069690704346e-01 -1.020090728998184204e-01 1.623390913009643555e-01 -1.204489246010780334e-01 -6.311569362878799438e-02 1.502588540315628052e-01 2.018410265445709229e-01 -1.651592552661895752e-02 -8.384562679566442966e-04 -1.395031511783599854e-01 -1.567910760641098022e-01 3.388307988643646240e-01 -3.186135292053222656e-01 -1.588794142007827759e-01 -1.130881384015083313e-01 3.591707348823547363e-01 8.627007156610488892e-02 2.496670037508010864e-01 -2.485631108283996582e-01 -5.111750215291976929e-02 3.112916648387908936e-01 2.403105497360229492e-01
-1.348324716091156006e-01 -1.530723124742507935e-01 2.633407711982727051e-01 -2.098221033811569214e-01 -9.705997072160243988e-03 9.117706120014190674e-02 -2.620675265789031982e-01 1.090249717235565186e-01 -1.690266132354736328e-01 -1.951699703931808472e-01 -1.574403643608093262e-01 2.668730169534683228e-02 -2.585515677928924561e-01 -1.632473319768905640e-01 4.954914376139640808e-02 3.444038331508636475e-02 3.482379717752337456e-03 1.430754363536834717e-01 1.137849465012550354e-01 7.088547199964523315e-02 -4.031903445720672607e-01 3.326741158962249756e-01 2.913911128416657448e-03 -1.608209758996963501e-01 -1.576576381921768188e-01 1.624348945915699005e-02 1.771848499774932861e-01 1.802528649568557739e-01 -2.671464681625366211e-01 -2.245857119560241699e-01 1.251409202814102173e-01 -5.204768106341362000e-02
-5.761230364441871643e-02 1.781918704509735107e-01 2.881335914134979248e-01 3.489537537097930908e-02 6.498316675424575806e-02 6.010920181870460510e-02 -4.172562956809997559e-01 4.124346747994422913e-02 1.040089130401611328e-01 -5.566646531224250793e-02 3.398933708667755127e-01 -1.840127445757389069e-02 -4.513735324144363403e-02 3.050844371318817139e-01 -1.984260976314544678e-01 3.085141070187091827e-02 2.538853287696838379e-01 5.681673064827919006e-02 4.944884032011032104e-02 -3.270707279443740845e-02 -1.947160512208938599e-01 3.519794940948486328e-01 2.782930806279182434e-02 -1.466410309076309204e-01 -2.430098205804824829e-01 1.242862418293952942e-01 1.364625543355941772e-01 2.211189270019531250e-01 -7.898583263158798218e-02 -4.896749928593635559e-02 1.428922265768051147e-01 -7.398998737335205078e-02
1.447023749351501465e-01 2.539318203926086426e-01 8.624344319105148315e-02 2.328974306583404541e-01 -1.706200093030929565e-02 1.207584738731384277e-01 -4.735862091183662415e-02 -1.868529431521892548e-02 6.051212549209594727e-02 -1.353962570428848267e-01 1.052422747015953064e-01 -2.730975449085235596e-01 -2.907702326774597168e-01 1.978468000888824463e-01 4.456012696027755737e-02 2.972448468208312988e-01 9.259365499019622803e-02 3.206710219383239746e-01 1.722578145563602448e-02 -3.346055001020431519e-02 3.335605375468730927e-03 2.117194235324859619e-02 -1.952441185712814331e-01 -1.353820413351058960e-01 -2.263371646404266357e-01 9.399030357599258423e-02 1.119834631681442261e-01 3.972091078758239746e-01 1.892699897289276123e-01 -5.874674767255783081e-02 2.720210850238800049e-01 -1.940041221678256989e-02
-6.293553113937377930e-02 1.768795400857925415e-01 3.514790236949920654e-01 5.221010744571685791e-02 -8.606816828250885010e-02 -3.323244452476501465e-01 -1.144956946372985840e-01 -1.994825899600982666e-01 -4.009103477001190186e-01 -1.469177752733230591e-01 -1.214381530880928040e-01 -1.114303693175315857e-01 -2.489364892244338989e-01 2.444168366491794586e-02 -2.636407688260078430e-02 1.821029633283615112e-01 -1.024799421429634094e-01 2.431391179561614990e-01 3.398106433451175690e-03 -2.229434400796890259e-01 -2.593198716640472412e-01 1.131612211465835571e-01 -2.050644308328628540e-01 -1.329336017370223999e-01 -1.810490489006042480e-01 -2.555322647094726562e-02 9.102202206850051880e-02 -1.746937930583953857e-01 -5.117185041308403015e-02 1.011285632848739624e-01 2.233717218041419983e-02 -1.309584975242614746e-01
1.396604329347610474e-01 7.905502617359161377e-02 2.598236203193664551e-01 -1.582109183073043823e-01 -5.192981660366058350e-02 1.692212820053100586e-01 -8.080054074525833130e-02 -6.268829852342605591e-02 1.772089302539825439e-01 -4.237444698810577393e-02 2.534754276275634766e-01 6.799717992544174194e-02 8.033494465053081512e-03 1.206915825605392456e-01 -3.053503632545471191e-01 1.126315519213676453e-01 8.489362150430679321e-02 -8.245274424552917480e-02 -6.221222225576639175e-03 2.331886589527130127e-01 -1.502777636051177979e-01 4.095363020896911621e-01 -1.648591905832290649e-01 9.185614436864852905e-02 -1.516790688037872314e-01 1.103909164667129517e-01 2.760655283927917480e-01 3.540138006210327148e-01 -1.456658244132995605e-01 -7.295850664377212524e-02 1.893544793128967285e-01 1.543367058038711548e-01
-2.928998880088329315e-02 2.397746145725250244e-01 5.916224792599678040e-02 1.157233342528343201e-01 7.249652594327926636e-02 -7.214070111513137817e-02 -7.750320434570312500e-02 -1.743330806493759155e-01 -3.914292901754379272e-02 -1.067609190940856934e-01 5.310684815049171448e-02 3.786810338497161865e-01 -3.301905691623687744e-01 2.802106440067291260e-01 -4.261623695492744446e-02 1.884969472885131836e-01 1.302880048751831055e-02 2.801260724663734436e-02 -2.379330992698669434e-02 5.005503445863723755e-02 -3.121894001960754395e-01 2.401908785104751587e-01 -1.534452941268682480e-02 -2.291252613067626953e-01 -3.141077756881713867e-01 1.653689891099929810e-01 -1.015312820672988892e-01 1.227267980575561523e-01 3.033626079559326172e-01 -8.187644928693771362e-02 1.779242306947708130e-01 1.319536194205284119e-02
-7.049466017633676529e-03 1.290912479162216187e-01 4.240612089633941650e-01 -6.236588954925537109e-02 -2.668270170688629150e-01 -1.063825488090515137e-01 -6.930384784936904907e-02 -8.480212837457656860e-02 -4.323363006114959717e-01 -1.706989705562591553e-01 7.371604908257722855e-03 -3.375535458326339722e-02 -8.629339188337326050e-02 2.583059854805469513e-02 3.783135116100311279e-02 1.279840059578418732e-02 -6.690232455730438232e-02 9.794247895479202271e-02 1.824451610445976257e-02 -1.413060724735260010e-02 -2.645650506019592285e-01 3.025656938552856445e-01 -3.431204259395599365e-01 1.162588819861412048e-01 -1.698043644428253174e-01 -3.456942364573478699e-02 2.303574830293655396e-01 -7.773754000663757324e-02 7.563474774360656738e-02 8.353265374898910522e-02 -4.356592148542404175e-02 -2.588097155094146729e-01
-1.964385211467742920e-01 -5.125350877642631531e-02 1.529743671417236328e-01 -1.889457926154136658e-02 2.853672765195369720e-02 6.492098420858383179e-02 -4.992658644914627075e-02 -3.859809637069702148e-01 3.612719103693962097e-02 -4.375258386135101318e-01 5.854079499840736389e-02 -3.730843961238861084e-02 -4.883631691336631775e-02 -3.281805291771888733e-02 -1.557786315679550171e-01 3.434196412563323975e-01 3.700259700417518616e-02 2.584014832973480225e-02 -3.234387561678886414e-02 2.237081229686737061e-01 -2.382418662309646606e-01 3.219412406906485558e-03 -1.244289577007293701e-01 -1.341852098703384399e-01 -9.096360765397548676e-03 4.598514176905155182e-03 3.905678093433380127e-01 8.488836698234081268e-03 -5.448515340685844421e-02 2.859866917133331299e-01 4.051689803600311279e-02 2.297843843698501587e-01
-2.405812889337539673e-01 -1.589353196322917938e-02 1.888621002435684204e-01 -1.695211678743362427e-01 -2.696048617362976074e-01 -4.889026656746864319e-02 -2.720926105976104736e-01 -1.431636065244674683e-01 5.230656638741493225e-02 -2.999628782272338867e-01 4.230321198701858521e-02 -6.098603829741477966e-02 -1.018435787409543991e-02 1.864669471979141235e-01 -1.742907017469406128e-01 8.679978549480438232e-02 2.763174176216125488e-01 1.099574416875839233e-01 -1.369112282991409302e-01 -1.929088532924652100e-01 -2.064550966024398804e-01 8.477812260389328003e-02 -1.711999922990798950e-01 -1.388823837041854858e-01 -3.718883991241455078e-01 1.314782798290252686e-01 -8.197633177042007446e-02 1.577851921319961548e-01 -1.063701435923576355e-01 2.498573213815689087e-01 -5.766384303569793701e-02 1.725268661975860596e-01
2.183961570262908936e-01 6.232265755534172058e-02 8.665222674608230591e-02 -3.854057192802429199e-02 -4.279435798525810242e-02 -2.288689650595188141e-02 -1.738273352384567261e-01 -1.152361705899238586e-01 -3.111497163772583008e-01 8.520179241895675659e-02 -2.259773761034011841e-01 -5.678935721516609192e-02 -3.469317033886909485e-02 -8.697136491537094116e-02 8.310817927122116089e-02 1.826904565095901489e-01 2.551259100437164307e-01 -6.715738773345947266e-02 2.182666212320327759e-01 -1.423704922199249268e-01 -6.793953478336334229e-02 -1.936484500765800476e-02 -3.807493150234222412e-01 7.859718054533004761e-02 -3.206274211406707764e-01 1.860865354537963867e-01 2.383412271738052368e-01 2.602983117103576660e-01 9.352615475654602051e-02 9.167430549860000610e-02 2.186583280563354492e-01 2.560426890850067139e-01
-1.327386498451232910e-01 2.733194231986999512e-01 3.725043535232543945e-01 4.880830273032188416e-02 2.233354300260543823e-01 -2.532882429659366608e-02 -3.469047248363494873e-01 8.899248391389846802e-02 -1.597422957420349121e-01 -2.253999412059783936e-01 9.286314994096755981e-02 2.067166268825531006e-01 1.484708487987518311e-01 -1.570545881986618042e-01 -1.475501209497451782e-01 6.299204379320144653e-02 2.152345180511474609e-01 1.500319391489028931e-01 5.023321881890296936e-02 -1.476680673658847809e-02 -1.530402153730392456e-01 9.051454253494739532e-03 1.927603483200073242e-01 -8.682219684123992920e-02 -7.131434231996536255e-02 -1.420801132917404175e-01 1.880374401807785034e-01 1.141905933618545532e-01 -6.818351149559020996e-02 1.536389589309692383e-01 1.868820488452911377e-01 3.331693112850189209e-01
-2.996385283768177032e-02 -1.893704384565353394e-01 2.106720358133316040e-01 -5.358438938856124878e-02 -5.230379290878772736e-03 -2.332708984613418579e-01 1.099739968776702881e-01 -2.702597677707672119e-01 -2.423559278249740601e-01 -1.998944580554962158e-01 -5.495245382189750671e-02 7.896654307842254639e-02 -8.903098106384277344e-02 1.688773334026336670e-01 -7.722007483243942261e-02 1.336888372898101807e-01 2.481357902288436890e-01 -1.335105001926422119e-01 -5.864016711711883545e-02 7.909238338470458984e-02 -4.301492273807525635e-01 -5.650832783430814743e-03 -2.925489656627178192e-02 -3.406865894794464111e-02 -1.291202157735824585e-01 -2.787473984062671661e-02 2.843172848224639893e-01 6.187089160084724426e-02 1.509330272674560547e-01 2.530295550823211670e-01 3.757156133651733398e-01 4.393723607063293457e-02
-6.522069126367568970e-02 8.799736201763153076e-02 1.108934059739112854e-01 8.003539592027664185e-02 -1.377378255128860474e-01 5.174083262681961060e-02 -2.601225860416889191e-02 -5.910120904445648193e-02 -9.818889200687408447e-02 2.122799605131149292e-01 9.017188847064971924e-02 -1.186844184994697571e-01 -2.715223431587219238e-01 -3.107378445565700531e-02 1.162623167037963867e-01 1.607151478528976440e-01 3.510281443595886230e-01 -1.586555093526840210e-01 9.783665649592876434e-03 -2.893721163272857666e-01 7.866490632295608521e-02 2.111489474773406982e-01 -1.807262748479843140e-01 1.437720805406570435e-01 -1.866147369146347046e-01 -5.250415205955505371e-02 4.483158588409423828e-01 3.474528491497039795e-01 -1.297582536935806274e-01 -1.001208424568176270e-01 1.420058012008666992e-01 9.937831759452819824e-02
-6.063215434551239014e-02 6.092422455549240112e-02 4.465479552745819092e-01 -1.120699495077133179e-01 -4.954175278544425964e-02 1.627497524023056030e-01 3.802778944373130798e-02 -5.588877573609352112e-02 -3.715651929378509521e-01 -2.735603041946887970e-02 1.037141308188438416e-01 -3.075807169079780579e-02 -3.990401625633239746e-01 -2.057960070669651031e-02 -8.528856933116912842e-02 1.013668850064277649e-01 7.157015800476074219e-02 3.344351798295974731e-02 7.682887464761734009e-02 -2.939965724945068359e-01 -2.591826021671295166e-01 1.470490545034408569e-01 -4.527614265680313110e-02 1.907255053520202637e-01 -1.572860628366470337e-01 -1.644963026046752930e-01 3.049483001232147217e-01 6.608715653419494629e-02 6.951667368412017822e-02 1.830802559852600098e-01 -5.205181892961263657e-03 -7.796438038349151611e-02
-1.993051022291183472e-01 -1.418052241206169128e-02 2.427584677934646606e-01 -1.533796936273574829e-01 -6.074499804526567459e-03 -3.862715885043144226e-02 1.642064899206161499e-01 1.062952205538749695e-01 -3.840346634387969971e-02 -4.534268751740455627e-02 1.113304719328880310e-01 -4.918619394302368164e-01 -1.505286395549774170e-01 8.101929724216461182e-02 -9.204892069101333618e-02 2.236579060554504395e-01 1.984126865863800049e-01 -2.242792099714279175e-01 -1.066374406218528748e-01 -1.607331186532974243e-01 -8.430544286966323853e-02 4.172684252262115479e-02 -1.638877242803573608e-01 1.819974929094314575e-01 -1.645673811435699463e-01 -2.168837375938892365e-02 6.582733243703842163e-02 3.430800139904022217e-01 -1.887845695018768311e-01 6.928319483995437622e-02 2.149382084608078003e-01 2.456036955118179321e-01
2.902634255588054657e-02 -1.098465397953987122e-01 2.312013804912567139e-01 -2.348275184631347656e-01 -2.085217535495758057e-01 -1.318063773214817047e-02 -1.841229796409606934e-01 -2.203945964574813843e-01 -5.420863628387451172e-02 -1.654615253210067749e-01 -1.396497040987014771e-01 1.023023650050163269e-01 -2.859886288642883301e-01 -1.502965539693832397e-01 2.447642758488655090e-02 1.000812873244285583e-01 1.160881444811820984e-01 1.200082376599311829e-01 -5.217901989817619324e-02 -2.467111051082611084e-01 -3.280663788318634033e-01 -4.628438502550125122e-02 -1.495518982410430908e-01 -2.396605312824249268e-01 -1.700911819934844971e-01 2.449119389057159424e-01 1.782760471105575562e-01 1.352060213685035706e-02 4.745840281248092651e-02 2.084799557924270630e-01 -4.967473796568810940e-04 3.597926795482635498e-01
1.069057136774063110e-01 4.344595968723297119e-01 5.233512818813323975e-02 -8.374208211898803711e-02 -2.115039713680744171e-02 6.709950510412454605e-03 2.286275289952754974e-02 -1.760986298322677612e-01 -1.432603150606155396e-01 -1.300560683012008667e-01 9.577431529760360718e-02 -2.073749899864196777e-01 7.879775017499923706e-02 -8.615743368864059448e-02 7.212261110544204712e-02 1.156566590070724487e-01 1.763436943292617798e-01 1.056475192308425903e-01 -1.516003310680389404e-01 2.326693087816238403e-01 -1.102125272154808044e-01 9.129341691732406616e-03 -2.061849683523178101e-01 -2.259558588266372681e-01 -2.144044488668441772e-01 1.783977076411247253e-02 3.104364573955535889e-01 4.092009067535400391e-01 2.311542630195617676e-02 7.526310533285140991e-02 2.353983521461486816e-01 -1.983016133308410645e-01
8.493550866842269897e-02 1.034394428133964539e-01 3.288670480251312256e-01 1.890833973884582520e-01 -3.679368272423744202e-02 -1.067931130528450012e-01 -1.144647225737571716e-02 -6.360204517841339111e-02 -2.518572844564914703e-02 -1.080584600567817688e-01 1.328041106462478638e-01 -8.543872088193893433e-02 6.133290752768516541e-02 2.095168679952621460e-01 -1.809916198253631592e-01 3.438380062580108643e-01 9.434945136308670044e-02 -1.533302068710327148e-01 -1.499456018209457397e-01 -7.212699949741363525e-02 1.209880188107490540e-01 2.297728061676025391e-01 -1.429876834154129028e-01 -6.493999809026718140e-02 -9.573546051979064941e-02 2.239949703216552734e-01 3.212348520755767822e-01 4.185107052326202393e-01 3.913445025682449341e-02 1.110113114118576050e-01 1.849262267351150513e-01 2.177779376506805420e-01
1.627762317657470703e-01 1.048861518502235413e-01 3.739135339856147766e-02 2.738171489909291267e-03 7.620140165090560913e-02 -3.293996304273605347e-02 -1.353614497929811478e-02 -1.674429476261138916e-01 -2.061361223459243774e-01 -2.172815948724746704e-01 3.557313978672027588e-02 1.875513605773448944e-02 -1.715313792228698730e-01 1.034279391169548035e-01 -1.151441782712936401e-01 1.561817079782485962e-01 1.723052561283111572e-01 2.375642061233520508e-01 -2.761345207691192627e-01 -2.280466407537460327e-01 -1.816203296184539795e-01 -2.219642102718353271e-01 -7.026526145637035370e-04 -1.201041862368583679e-01 -4.215202927589416504e-01 -1.890372484922409058e-01 2.290737926959991455e-01 3.035038113594055176e-01 1.727742999792098999e-01 1.419003158807754517e-01 1.776987016201019287e-01 7.915178686380386353e-02
-9.032173454761505127e-02 1.533414870500564575e-01 1.248996853828430176e-01 4.234350845217704773e-02 -3.708868026733398438e-01 2.981915697455406189e-02 3.972881659865379333e-02 -8.192562498152256012e-03 -3.749622106552124023e-01 -2.788478732109069824e-01 -8.504211157560348511e-02 7.237882167100906372e-02 -1.468331515789031982e-01 2.729638814926147461e-01 2.506439806893467903e-03 -1.831437461078166962e-02 3.108129277825355530e-02 3.016803860664367676e-01 -9.155984036624431610e-03 -1.735118404030799866e-02 -1.013089865446090698e-01 3.633618950843811035e-01 -1.987036913633346558e-01 -2.762587973847985268e-03 -3.463484048843383789e-01 -1.522024441510438919e-02 1.930798590183258057e-01 1.177201867103576660e-01 7.733703404664993286e-02 7.940549403429031372e-02 1.582905352115631104e-01 -2.814394235610961914e-02
-4.983766376972198486e-02 1.395173817873001099e-01 4.330030977725982666e-01 -6.925187259912490845e-02 -3.230525180697441101e-02 8.747191727161407471e-02 -2.197101712226867676e-02 6.348395347595214844e-02 -6.649683415889739990e-02 -2.629650831222534180e-01 -4.147085361182689667e-03 -2.594845890998840332e-01 -2.027913331985473633e-01 -3.542132973670959473e-01 -9.666986018419265747e-02 2.136833220720291138e-01 8.065912872552871704e-02 -9.830100834369659424e-02 2.648502886295318604e-01 -3.038766980171203613e-02 -2.928149104118347168e-01 -1.852089306339621544e-03 -2.128010541200637817e-01 -3.669224679470062256e-02 -2.169154025614261627e-02 -6.765352189540863037e-02 -6.346879899501800537e-02 3.115103244781494141e-01 -1.676648855209350586e-01 1.991199851036071777e-01 1.769709400832653046e-02 -1.274209618568420410e-01
-9.040716290473937988e-02 -5.454648658633232117e-02 2.439699172973632812e-01 -1.179489418864250183e-01 -9.001858532428741455e-02 -1.161859408020973206e-01 -2.037970721721649170e-01 -3.518271446228027344e-01 -1.622730642557144165e-01 -1.342948228120803833e-01 7.199776172637939453e-02 1.482328120619058609e-02 -8.097894489765167236e-02 -3.037608787417411804e-02 -9.061152487993240356e-02 7.939470559358596802e-02 -2.849777229130268097e-02 2.501625418663024902e-01 -8.467919379472732544e-02 -2.604598701000213623e-01 -3.176653981208801270e-01 5.045741423964500427e-02 7.488822098821401596e-03 1.082067191600799561e-02 -2.635535895824432373e-01 3.775387108325958252e-01 1.400868743658065796e-01 7.030431926250457764e-02 1.961057633161544800e-02 2.390960752964019775e-01 -8.091517537832260132e-02 3.376967310905456543e-01
2.309817522764205933e-01 -1.441933959722518921e-01 4.366026818752288818e-02 7.082644850015640259e-02 5.146874114871025085e-03 9.939490258693695068e-02 1.589918434619903564e-01 2.677538897842168808e-03 -1.542677581310272217e-01 -1.993165165185928345e-01 -1.021691858768463135e-01 -1.948297582566738129e-02 -1.369244605302810669e-01 2.981115281581878662e-01 -3.424945473670959473e-01 3.498351201415061951e-02 2.086161971092224121e-01 -1.177207753062248230e-01 5.550340563058853149e-02 1.489592939615249634e-01 -2.224375307559967041e-01 2.507083415985107422e-01 -2.596321702003479004e-01 -1.624038517475128174e-01 -2.709799706935882568e-01 -3.023174107074737549e-01 -3.796868026256561279e-02 2.512849867343902588e-01 -5.317316204309463501e-02 -1.286806464195251465e-01 5.882019177079200745e-02 2.054986655712127686e-01
1.765972673892974854e-01 1.058906614780426025e-01 4.403490945696830750e-02 -9.025028347969055176e-02 1.281059235334396362e-01 -2.901484072208404541e-02 -9.103964269161224365e-02 -2.858822047710418701e-01 -2.637753188610076904e-01 -3.254984691739082336e-02 1.581308394670486450e-01 -2.916570901870727539e-01 3.344782814383506775e-02 -1.324689239263534546e-01 -3.188634514808654785e-01 -8.672101795673370361e-02 2.284152656793594360e-01 7.568875700235366821e-02 -5.001226067543029785e-02 3.486368358135223389e-01 -1.726503819227218628e-01 1.238967701792716980e-01 -2.065293043851852417e-01 -1.352384686470031738e-01 8.050600066781044006e-03 -4.445701465010643005e-02 1.620025634765625000e-01 2.964608669281005859e-01 2.266465574502944946e-01 1.099964752793312073e-01 1.084843203425407410e-01 2.285033613443374634e-01
-2.218495160341262817e-01 1.322577893733978271e-01 1.165362894535064697e-01 -2.704266272485256195e-02 -4.973521456122398376e-02 2.252694815397262573e-01 -3.240673243999481201e-01 3.655189275741577148e-02 -2.288665324449539185e-01 -7.038147747516632080e-02 2.859470248222351074e-01 -1.331717055290937424e-02 1.200643628835678101e-01 -3.490777313709259033e-02 -4.348993599414825439e-01 2.571406066417694092e-01 1.921498924493789673e-01 -1.427580118179321289e-01 4.470159485936164856e-02 8.707689493894577026e-02 -3.012391924858093262e-01 1.988010406494140625e-01 -3.874878585338592529e-02 -1.258786022663116455e-01 3.831178322434425354e-02 -1.797644495964050293e-01 2.166264802217483521e-01 4.478935152292251587e-03 -1.038861051201820374e-01 -6.923113018274307251e-02 3.348156809806823730e-02 1.931360960006713867e-01
2.767515480518341064e-01 1.482651680707931519e-01 2.928649187088012695e-01 1.137670949101448059e-01 -7.390208542346954346e-02 -2.466774135828018188e-01 -4.865491017699241638e-02 -7.267361134290695190e-02 -6.670725345611572266e-02 -1.681873351335525513e-01 1.990242004394531250e-01 -2.141952514648437500e-01 -7.976561039686203003e-02 9.423507750034332275e-02 2.651570830494165421e-03 3.324855566024780273e-01 -9.025005623698234558e-03 -1.425923258066177368e-01 -5.786398798227310181e-02 3.775402531027793884e-02 9.617730230093002319e-02 2.356297969818115234e-01 -1.829468905925750732e-01 -4.089307785034179688e-02 -1.042819246649742126e-01 9.837637096643447876e-02 1.789746582508087158e-01 4.544076621532440186e-01 1.171165108680725098e-01 1.184911057353019714e-01 2.546410262584686279e-01 8.921511471271514893e-02
2.268669307231903076e-01 -1.606049835681915283e-01 1.907541900873184204e-01 1.341051012277603149e-01 -1.958228200674057007e-01 5.719953402876853943e-02 6.868354976177215576e-02 -2.493497133255004883e-01 -2.131078392267227173e-01 -3.082205541431903839e-02 6.316436827182769775e-02 1.247457861900329590e-01 1.428611725568771362e-01 -5.300033465027809143e-02 -1.301470771431922913e-02 2.276788838207721710e-02 4.206041097640991211e-01 3.952728211879730225e-01 -9.113160520792007446e-02 -1.749358512461185455e-02 -3.154619932174682617e-01 1.409379988908767700e-01 -2.819732390344142914e-02 1.373511273413896561e-02 -1.730864942073822021e-01 -8.508577197790145874e-02 3.278363347053527832e-01 1.924821734428405762e-01 -1.495729684829711914e-01 2.503233589231967926e-02 3.751227259635925293e-02 -4.218325391411781311e-02
2.625621557235717773e-01 1.670908778905868530e-01 1.686488687992095947e-01 1.872771084308624268e-01 -1.533238440752029419e-01 1.695040031336247921e-03 -3.350125849246978760e-01 2.943608164787292480e-02 6.148901209235191345e-02 1.295119524002075195e-01 1.472465842962265015e-01 -1.004194244742393494e-01 -1.887676715850830078e-01 5.693079531192779541e-02 2.594753503799438477e-01 4.709170460700988770e-01 1.369779556989669800e-01 2.868318371474742889e-02 8.816601336002349854e-02 -2.132197767496109009e-01 -8.766920655034482479e-05 1.792272627353668213e-01 -8.242126554250717163e-02 -6.813056766986846924e-02 -2.125470191240310669e-01 7.977177388966083527e-03 1.636628061532974243e-01 2.725036740303039551e-01 -3.261715918779373169e-02 -5.331272631883621216e-02 2.111221700906753540e-01 1.076559126377105713e-01
1.333930343389511108e-01 1.923050582408905029e-01 3.013344407081604004e-01 1.284903585910797119e-01 5.771876312792301178e-03 1.803425103425979614e-01 -1.046667248010635376e-01 1.404557973146438599e-01 -1.240967735648155212e-01 8.171568065881729126e-02 3.868879973888397217e-01 -7.093681395053863525e-02 2.160876542329788208e-01 -7.350164651870727539e-02 -1.236018259078264236e-02 1.148587241768836975e-01 -2.195181697607040405e-02 3.707655966281890869e-01 -9.983306750655174255e-03 1.777627617120742798e-01 -2.058196663856506348e-01 1.854685693979263306e-01 -3.720059096813201904e-01 6.796861439943313599e-02 -2.115748077630996704e-01 1.003359928727149963e-01 2.262209206819534302e-01 -9.110718965530395508e-02 -5.911149457097053528e-02 3.516563400626182556e-02 1.396691054105758667e-01 6.691080331802368164e-02
8.076675236225128174e-02 2.171176820993423462e-01 2.382407635450363159e-01 1.689691245555877686e-01 1.069927066564559937e-01 4.073772951960563660e-02 7.309322804212570190e-02 3.608991950750350952e-02 -3.038513660430908203e-01 -1.267476230859756470e-01 1.196049004793167114e-01 2.257928699254989624e-01 -6.818438321352005005e-02 1.006869301199913025e-01 -3.441520035266876221e-01 2.358239740133285522e-01 2.370334267616271973e-01 2.202081978321075439e-01 -2.435886114835739136e-01 -1.280289590358734131e-01 1.576917362399399281e-03 5.385091900825500488e-02 9.658289700746536255e-02 -2.846469879150390625e-01 -2.877178192138671875e-01 -6.457702070474624634e-02 9.812665730714797974e-02 1.059688404202461243e-01 2.040174603462219238e-01 1.420475244522094727e-01 5.585353076457977295e-02 1.799116134643554688e-01
-1.523483693599700928e-01 3.107351958751678467e-01 3.222014009952545166e-01 1.215182542800903320e-01 -3.902671337127685547e-01 -1.125634163618087769e-01 -5.018802359700202942e-02 4.724061489105224609e-02 -4.993409514427185059e-01 -4.081125184893608093e-02 -8.601003140211105347e-02 -3.466688096523284912e-02 -2.820290438830852509e-02 7.009448856115341187e-02 -5.155225284397602081e-03 2.441063672304153442e-01 1.945044994354248047e-01 -1.511417180299758911e-01 3.802614228334277868e-04 -1.009882241487503052e-01 -6.802529841661453247e-02 1.125218644738197327e-01 -3.649219125509262085e-02 1.696142256259918213e-01 -3.509250879287719727e-01 -7.980873435735702515e-02 -1.520764455199241638e-02 1.510583236813545227e-02 3.635308146476745605e-02 -5.285129323601722717e-02 4.219022393226623535e-02 -1.133939772844314575e-01
-1.986223272979259491e-02 4.678732156753540039e-02 1.221295967698097229e-01 1.269286312162876129e-02 1.012392938137054443e-01 -8.598675578832626343e-02 -1.102920696139335632e-01 -5.705360695719718933e-02 -4.048739969730377197e-01 -2.226793467998504639e-01 -1.164098531007766724e-01 3.034813143312931061e-02 -6.227040663361549377e-02 -1.921351999044418335e-01 1.055881604552268982e-01 -2.200631983578205109e-02 3.227310255169868469e-02 6.127202138304710388e-02 -4.388293251395225525e-02 -2.832088768482208252e-01 -6.025934591889381409e-02 2.630520053207874298e-02 -1.935875974595546722e-02 -2.467235475778579712e-01 -2.684131562709808350e-01 -1.860748380422592163e-01 -4.604548960924148560e-02 3.782333731651306152e-01 -1.210489049553871155e-01 -3.176538646221160889e-02 2.354812920093536377e-01 4.397801756858825684e-01
-1.329457908868789673e-01 1.500374674797058105e-01 3.713573813438415527e-01 -8.561169356107711792e-02 -2.773517742753028870e-02 6.863906048238277435e-03 1.182780042290687561e-02 -1.689181625843048096e-01 -4.045267999172210693e-01 -1.626098006963729858e-01 -7.541164010763168335e-02 8.451575785875320435e-02 -1.917400509119033813e-01 1.721143424510955811e-01 1.365181058645248413e-01 -1.162129566073417664e-01 4.079816043376922607e-01 1.936989277601242065e-01 8.114613592624664307e-02 2.417314946651458740e-01 -1.901200264692306519e-01 1.361712217330932617e-01 6.915095448493957520e-02 -7.265240699052810669e-02 -5.057648569345474243e-02 -1.473460346460342407e-01 2.577705681324005127e-01 1.119913980364799500e-01 2.543998509645462036e-02 1.591026186943054199e-01 1.334020644426345825e-01 5.381349101662635803e-02
1.338629722595214844e-01 2.133163511753082275e-01 1.949610412120819092e-01 1.923790276050567627e-01 -1.772139966487884521e-01 -3.755837213248014450e-03 -5.943696945905685425e-02 9.049095213413238525e-02 -2.535194754600524902e-01 -3.052248656749725342e-01 -2.194652706384658813e-02 1.942395716905593872e-01 -1.569988727569580078e-01 -2.030536718666553497e-02 7.192062586545944214e-02 -4.727989435195922852e-02 1.922253966331481934e-01 2.093405425548553467e-01 -2.045689076185226440e-01 7.544239610433578491e-02 -3.177758753299713135e-01 1.422040760517120361e-01 -1.931318193674087524e-01 1.183067560195922852e-01 -3.708156049251556396e-01 -5.476502701640129089e-02 2.665136754512786865e-01 -8.722609281539916992e-02 -2.712996676564216614e-02 4.234483093023300171e-02 -7.483424991369247437e-02 2.494365423917770386e-01
-9.180950373411178589e-02 1.815178245306015015e-01 1.999101191759109497e-01 1.881364434957504272e-01 1.012256741523742676e-01 8.391653001308441162e-02 -9.332225471735000610e-02 -2.355026602745056152e-01 1.217332109808921814e-01 -5.070279538631439209e-02 2.431543022394180298e-01 6.430554389953613281e-02 -1.033544838428497314e-01 -1.178309768438339233e-01 -2.546010911464691162e-01 4.535888433456420898e-01 8.726657181978225708e-02 -5.303537100553512573e-02 7.537692319601774216e-03 1.383484750986099243e-01 -1.275378018617630005e-01 9.554082900285720825e-02 -3.584063053131103516e-01 -1.677369624376296997e-01 1.870573014020919800e-01 1.355447173118591309e-01 -3.101884946227073669e-02 2.145217917859554291e-02 3.487601503729820251e-02 1.523376554250717163e-01 1.230078339576721191e-01 3.465182483196258545e-01
-3.118940070271492004e-02 3.320031166076660156e-01 2.840044200420379639e-01 3.871263563632965088e-02 -2.115736454725265503e-01 -1.402710974216461182e-01 -1.428359746932983398e-01 -1.320749670267105103e-01 -9.311874955892562866e-02 -3.482519388198852539e-01 -7.572513818740844727e-02 1.411747932434082031e-01 -1.483353227376937866e-01 7.578205317258834839e-02 -2.096141576766967773e-01 -1.006401702761650085e-02 2.005215585231781006e-01 9.920602291822433472e-02 -7.531373202800750732e-02 -2.434437274932861328e-01 -2.056605927646160126e-02 1.765531450510025024e-01 -2.907732725143432617e-01 -1.470190286636352539e-01 -5.917496979236602783e-02 -2.580601908266544342e-02 -1.671510040760040283e-01 -1.165258884429931641e-01 -1.703635454177856445e-01 -2.487466484308242798e-01 2.939547300338745117e-01 3.491714224219322205e-02
1.236843392252922058e-01 1.008637249469757080e-01 1.490284949541091919e-01 -5.952046439051628113e-02 1.108748838305473328e-02 1.653226613998413086e-01 -1.499972343444824219e-01 -1.798571273684501648e-02 -1.512490659952163696e-01 -7.645191252231597900e-02 -1.256299912929534912e-01 -9.135536849498748779e-02 7.174439728260040283e-02 1.725891083478927612e-01 4.256075993180274963e-02 7.353359833359718323e-03 2.195862829685211182e-01 9.803102910518646240e-02 1.441165208816528320e-01 -3.101937472820281982e-01 -2.379150390625000000e-01 -3.787786886096000671e-02 -2.579190135002136230e-01 1.103745847940444946e-01 -1.163608729839324951e-01 1.387083232402801514e-01 2.821256518363952637e-01 5.426003932952880859e-01 -6.850460171699523926e-02 1.454586684703826904e-01 1.213077455759048462e-01 2.234552651643753052e-01
-2.341574802994728088e-02 8.626281470060348511e-02 5.422679781913757324e-01 4.297275468707084656e-02 -9.601560235023498535e-02 -4.949885979294776917e-02 -9.661556780338287354e-02 -1.030150130391120911e-01 -2.345408126711845398e-02 -3.703657686710357666e-01 -1.293419897556304932e-01 1.684129536151885986e-01 -1.048950254917144775e-01 2.860143780708312988e-01 -3.714183717966079712e-02 1.312765292823314667e-02 1.977471709251403809e-01 4.417916759848594666e-02 -1.662189662456512451e-01 3.183316066861152649e-02 -1.727515757083892822e-01 3.172626197338104248e-01 -2.387658655643463135e-01 -2.211575023829936981e-02 -1.339211612939834595e-01 -1.921308189630508423e-01 -4.785871505737304688e-02 -1.530203819274902344e-01 2.079474553465843201e-02 -8.606269210577011108e-02 1.987307816743850708e-01 -4.169525578618049622e-02
-8.311638981103897095e-02 1.792709529399871826e-01 3.656687438488006592e-01 4.382742196321487427e-02 -1.828352659940719604e-01 -2.940935641527175903e-02 6.940335780382156372e-02 -1.247557923197746277e-01 -4.942083358764648438e-01 -2.869923412799835205e-01 -4.304418712854385376e-02 -1.880624145269393921e-01 -1.876626163721084595e-01 -4.151715710759162903e-02 -1.067021042108535767e-01 1.221019402146339417e-01 1.909674890339374542e-02 -4.359622299671173096e-02 7.799898087978363037e-02 -5.557970330119132996e-02 -1.812891960144042969e-01 2.064560353755950928e-01 -1.495878249406814575e-01 2.610484138131141663e-02 -2.984877228736877441e-01 -1.593480259180068970e-01 6.837447173893451691e-03 8.350905030965805054e-02 1.651542484760284424e-01 1.173038259148597717e-01 1.687632873654365540e-02 -2.660234272480010986e-01
9.500045329332351685e-02 -2.300600707530975342e-02 9.146197140216827393e-02 1.668607443571090698e-01 -1.584696210920810699e-02 -2.565425336360931396e-01 -3.121115565299987793e-01 -4.158762469887733459e-02 -1.324428319931030273e-01 -2.114561498165130615e-01 1.240234151482582092e-01 -6.349300593137741089e-02 -9.345583617687225342e-03 1.019507274031639099e-01 -1.078420877456665039e-01 2.304929196834564209e-01 6.660924851894378662e-02 -2.663871347904205322e-01 -1.785079240798950195e-01 -5.051058530807495117e-02 -1.398496478796005249e-01 2.430584877729415894e-01 5.773997306823730469e-02 -1.317525953054428101e-01 -8.403988927602767944e-02 2.456981986761093140e-01 2.347789853811264038e-01 4.566643834114074707e-01 1.436713784933090210e-01 -5.090346932411193848e-02 2.473765313625335693e-01 8.636119961738586426e-02
-2.317550182342529297e-01 2.770908176898956299e-01 3.497740030288696289e-01 -1.277312934398651123e-01 -1.766727864742279053e-01 1.621804945170879364e-02 -1.332359760999679565e-01 5.523123964667320251e-02 -1.801695525646209717e-01 -5.714431032538414001e-02 1.895686537027359009e-01 -7.064379006624221802e-02 -9.701646119356155396e-02 1.079747602343559265e-01 -5.599599797278642654e-03 1.590054333209991455e-01 -2.598222196102142334e-01 2.146344929933547974e-01 -1.547848284244537354e-01 2.098970264196395874e-01 -4.183723926544189453e-01 9.802895784378051758e-02 -2.444262057542800903e-01 -7.916246354579925537e-02 -1.079595237970352173e-01 -2.186726778745651245e-01 -1.687267445959150791e-03 6.466383486986160278e-02 1.106052175164222717e-01 7.501019537448883057e-02 5.036380514502525330e-02 1.980811059474945068e-01
1.095300167798995972e-02 2.568793892860412598e-01 5.501823425292968750e-01 -1.909115351736545563e-02 -9.429500252008438110e-02 -1.763661652803421021e-01 -2.845588838681578636e-03 5.373003706336021423e-02 -3.361357152462005615e-01 -4.562322050333023071e-02 -8.476790785789489746e-02 1.434812694787979126e-01 -2.666497528553009033e-01 -1.272634118795394897e-01 6.644247472286224365e-02 8.048573136329650879e-02 8.176148682832717896e-02 2.633222006261348724e-02 6.279367953538894653e-02 -1.613180269487202168e-03 -1.199274584650993347e-01 3.164993524551391602e-01 -1.557589471340179443e-01 5.184514448046684265e-02 -6.632529944181442261e-02 2.023999579250812531e-03 3.125609755516052246e-01 -6.378328800201416016e-02 1.407684534788131714e-01 2.134012281894683838e-01 -7.583962380886077881e-02 -1.296302974224090576e-01
-4.967980086803436279e-02 2.136725932359695435e-01 1.538103818893432617e-01 1.554627418518066406e-01 -5.029189214110374451e-02 6.114023178815841675e-02 6.397856026887893677e-02 -1.299040317535400391e-01 -1.134126484394073486e-01 -2.484152615070343018e-01 2.102311253547668457e-01 4.491040110588073730e-02 -2.034064233303070068e-01 -1.902421750128269196e-02 1.164010018110275269e-01 -1.019024848937988281e-01 2.736516892910003662e-01 -9.161717444658279419e-02 2.521811425685882568e-01 2.129427790641784668e-01 -2.891806662082672119e-01 -4.821147397160530090e-02 -3.448438942432403564e-01 1.109716389328241348e-02 -5.651731509715318680e-03 1.550827473402023315e-01 3.750107064843177795e-02 4.014533162117004395e-01 2.537151873111724854e-01 -2.387364953756332397e-02 1.583258360624313354e-01 -1.283999681472778320e-01
2.697856128215789795e-01 -1.849827915430068970e-02 6.479620188474655151e-02 1.023790538311004639e-01 6.724346429109573364e-02 1.894494593143463135e-01 9.817214310169219971e-02 -5.259584262967109680e-02 -3.274540603160858154e-01 -1.055231392383575439e-01 -4.329824820160865784e-02 1.153633445501327515e-01 -1.449879705905914307e-01 -3.040415644645690918e-01 -1.180480122566223145e-01 2.170181460678577423e-02 2.545857131481170654e-01 2.240733802318572998e-01 -2.417365908622741699e-01 -2.039370685815811157e-01 -2.513684034347534180e-01 1.216393113136291504e-01 -1.690037250518798828e-01 -6.623801589012145996e-02 -1.258058845996856689e-01 -1.140643656253814697e-01 3.591200411319732666e-01 2.502471804618835449e-01 5.896612629294395447e-02 -1.467332094907760620e-01 2.119949087500572205e-02 1.615413427352905273e-01
2.731219828128814697e-01 1.773239374160766602e-01 1.762031912803649902e-01 1.357319504022598267e-01 -3.058800995349884033e-01 3.570401109755039215e-03 -1.928502917289733887e-01 -1.406399607658386230e-01 -5.614398419857025146e-02 -7.790134102106094360e-02 2.637733221054077148e-01 -2.652463912963867188e-01 -3.083712458610534668e-01 8.834255486726760864e-02 1.197013854980468750e-01 4.408372938632965088e-01 1.477653235197067261e-01 8.010250329971313477e-02 9.873856604099273682e-02 -1.064243633300065994e-02 8.502478152513504028e-02 9.310693293809890747e-02 -4.914930090308189392e-02 -1.125896871089935303e-01 -1.552894562482833862e-01 -1.429164403816685081e-04 1.296803057193756104e-01 3.278299868106842041e-01 -1.648830133490264416e-03 -1.518708840012550354e-02 1.236763745546340942e-01 1.379922684282064438e-02
2.559586763381958008e-01 2.543798461556434631e-02 1.773847341537475586e-01 -1.697288006544113159e-01 -4.636120051145553589e-02 4.476515650749206543e-01 9.608656167984008789e-02 1.099319010972976685e-01 -9.689810872077941895e-02 -1.475240290164947510e-01 1.477753818035125732e-01 -9.247397631406784058e-02 1.062508523464202881e-01 9.721720963716506958e-02 -3.981812298297882080e-02 2.538132667541503906e-01 2.160530909895896912e-02 -6.596269458532333374e-02 -1.039067865349352360e-03 1.185666024684906006e-01 -3.846271932125091553e-01 1.964174807071685791e-01 -9.337101131677627563e-02 1.943053901195526123e-01 -2.397332340478897095e-01 1.641293466091156006e-01 -3.883668407797813416e-02 2.350226342678070068e-01 -1.742509454488754272e-01 6.612299382686614990e-02 1.579367518424987793e-01 2.207162231206893921e-01
8.874191343784332275e-02 9.891317039728164673e-02 8.129601925611495972e-02 1.039057001471519470e-01 -1.474745720624923706e-01 1.157139688730239868e-01 -1.665121912956237793e-01 -1.814882010221481323e-01 -1.368975490331649780e-01 3.729426534846425056e-04 1.593731902539730072e-02 3.462955653667449951e-01 -6.374999135732650757e-02 -1.011786088347434998e-01 -2.533932924270629883e-01 1.818052083253860474e-01 2.329758554697036743e-01 3.854200011119246483e-03 -6.983349472284317017e-02 -3.122225031256675720e-02 -5.813922286033630371e-01 1.163718923926353455e-01 -6.663727015256881714e-02 1.066331714391708374e-01 -6.253140419721603394e-02 8.954765275120735168e-03 -1.258482933044433594e-01 -4.831311851739883423e-02 1.352802962064743042e-01 -2.119291424751281738e-01 2.938414812088012695e-01 1.393564939498901367e-01
-6.229898706078529358e-02 1.697904765605926514e-01 2.943427860736846924e-01 7.990092271938920021e-04 -6.122012808918952942e-02 -1.592923849821090698e-01 -8.560998737812042236e-02 -3.705801442265510559e-02 -3.356577455997467041e-02 1.100858226418495178e-01 1.642657965421676636e-01 -1.952994018793106079e-01 -8.918374776840209961e-02 1.722522974014282227e-01 -2.762973308563232422e-03 2.747064232826232910e-01 -6.395132094621658325e-02 7.398398127406835556e-03 2.562290430068969727e-01 -3.728097081184387207e-01 -3.982917964458465576e-02 2.205049097537994385e-01 -2.567326426506042480e-01 -1.327305883169174194e-01 -6.802035868167877197e-02 -3.406961634755134583e-02 1.738396733999252319e-01 4.491608142852783203e-01 1.275456547737121582e-01 9.299439191818237305e-02 1.935234963893890381e-01 9.336909651756286621e-02
-9.118176251649856567e-02 2.062039822340011597e-01 1.273392587900161743e-01 9.809280186891555786e-02 -3.920419886708259583e-02 1.367851644754409790e-01 -1.952546089887619019e-01 1.290605217218399048e-01 1.209451183676719666e-01 -6.106362864375114441e-02 2.801744937896728516e-01 -3.555303514003753662e-01 -1.435730457305908203e-01 -2.553871572017669678e-01 -2.259469479322433472e-01 2.328618913888931274e-01 2.554146945476531982e-01 2.772724926471710205e-01 -2.835476957261562347e-02 -6.846274435520172119e-02 -2.082554697990417480e-01 3.258022665977478027e-02 -5.291860923171043396e-02 -6.311891227960586548e-02 -1.286564171314239502e-01 1.600054278969764709e-02 5.343093350529670715e-02 3.431630432605743408e-01 -1.490045487880706787e-01 -1.736389547586441040e-01 2.109327167272567749e-01 2.894707210361957550e-02
-2.413023412227630615e-01 2.390203773975372314e-01 2.951530516147613525e-01 2.084458172321319580e-01 8.188962936401367188e-02 7.083022594451904297e-02 -8.093901723623275757e-02 -7.013483345508575439e-02 2.490619663149118423e-03 -2.643384039402008057e-01 3.139921724796295166e-01 5.631968751549720764e-02 -7.197400182485580444e-02 3.038995200768113136e-03 -1.043821424245834351e-01 -8.915570378303527832e-02 3.761524558067321777e-01 -7.906627655029296875e-02 1.808014959096908569e-01 8.995150774717330933e-02 -1.490179449319839478e-01 -4.970561340451240540e-02 -4.328780174255371094e-01 2.345510944724082947e-02 -1.033348962664604187e-01 2.626005709171295166e-01 5.770206451416015625e-02 1.543181091547012329e-01 1.228092461824417114e-01 4.717935621738433838e-02 9.144604206085205078e-02 -4.028061032295227051e-02
-2.207436263561248779e-01 1.473666578531265259e-01 1.353062093257904053e-01 2.366463392972946167e-01 -1.449139672331511974e-03 1.255228519439697266e-01 -8.970391936600208282e-03 1.403869390487670898e-01 -2.664234042167663574e-01 -2.284015268087387085e-01 1.068759933114051819e-01 5.260997451841831207e-03 -9.642736613750457764e-02 -1.508630067110061646e-01 7.149660587310791016e-02 1.837156116962432861e-01 1.155721992254257202e-01 1.776384748518466949e-02 2.188780307769775391e-01 2.630901336669921875e-01 -2.104800343513488770e-01 1.656568795442581177e-01 -1.854377388954162598e-01 -6.898887455463409424e-02 1.048567965626716614e-01 2.946282178163528442e-02 2.258664667606353760e-01 5.350195765495300293e-01 -5.979562550783157349e-02 3.350681811571121216e-02 -2.810989506542682648e-02 -1.337122023105621338e-01
1.757799834012985229e-01 1.210705712437629700e-01 1.338230371475219727e-01 -7.504788786172866821e-02 1.371642798185348511e-01 2.484527826309204102e-01 -1.393267959356307983e-01 -2.690999303013086319e-03 -3.457060158252716064e-01 6.931886542588472366e-03 2.093535959720611572e-01 2.953701019287109375e-01 -1.088564619421958923e-01 7.791214436292648315e-02 -1.100678592920303345e-01 6.877248734235763550e-02 -4.545091185718774796e-03 -1.962263286113739014e-01 1.815936565399169922e-01 1.478647142648696899e-01 -7.396896928548812866e-02 3.278226852416992188e-01 -1.745821833610534668e-01 3.571775555610656738e-02 -2.465345561504364014e-01 7.265651226043701172e-02 1.079550907015800476e-01 1.875032782554626465e-01 -1.443794071674346924e-01 2.802155315876007080e-01 3.949077427387237549e-02 3.060845136642456055e-01
-1.381346434354782104e-01 2.466350793838500977e-01 2.582470476627349854e-01 5.625174567103385925e-02 -2.741104960441589355e-01 -1.666296869516372681e-01 -4.487500712275505066e-02 -9.754839539527893066e-02 -1.455161422491073608e-01 2.646473422646522522e-02 1.208147779107093811e-01 2.349289506673812866e-01 -1.751033812761306763e-01 1.094479784369468689e-01 -4.923956096172332764e-02 3.898040354251861572e-01 2.528000473976135254e-01 6.141163874417543411e-03 8.227211982011795044e-02 -3.083682656288146973e-01 3.723412379622459412e-02 2.518903017044067383e-01 -7.725902646780014038e-02 -1.594775617122650146e-01 -2.988217175006866455e-01 -8.444207161664962769e-02 9.640840813517570496e-03 -3.661171346902847290e-02 -1.951620429754257202e-01 -9.658402204513549805e-02 -4.583497345447540283e-02 1.941890865564346313e-01
1.220012381672859192e-01 1.366595625877380371e-01 9.454964846372604370e-02 -1.283784210681915283e-01 -2.017728388309478760e-01 4.914600774645805359e-02 -1.218701675534248352e-01 4.126160964369773865e-02 2.545341290533542633e-02 -2.145813107490539551e-01 1.242068782448768616e-01 9.780740365386009216e-03 -6.950991600751876831e-02 -2.026403993368148804e-01 2.423421442508697510e-01 1.930415183305740356e-01 -1.749069802463054657e-02 -2.507052151486277580e-03 -1.760566085577011108e-01 -2.174741178750991821e-01 -2.352356910705566406e-01 1.529039442539215088e-01 -3.047994971275329590e-01 -1.692935079336166382e-02 -2.294739931821823120e-01 1.272416710853576660e-01 -1.054161489009857178e-01 5.054697990417480469e-01 -1.985837817192077637e-01 2.132120728492736816e-01 -7.633823156356811523e-02 -2.323402650654315948e-02
-2.437821179628372192e-01 -1.081555411219596863e-01 3.997448682785034180e-01 -2.168303355574607849e-02 1.720455288887023926e-01 4.870855808258056641e-02 1.431570500135421753e-01 -1.731058955192565918e-01 -4.835700243711471558e-02 -4.024178385734558105e-01 -1.163491904735565186e-01 -1.553654521703720093e-01 -8.148734271526336670e-02 -9.831336885690689087e-02 -1.622100919485092163e-01 1.938829720020294189e-01 2.297474294900894165e-01 4.700669273734092712e-02 1.478311270475387573e-01 2.784914672374725342e-01 -4.247672390192747116e-03 1.553938686847686768e-01 -3.026103377342224121e-01 -4.208583757281303406e-02 -1.326416283845901489e-01 -4.026658087968826294e-02 2.468892186880111694e-01 6.334119290113449097e-02 3.515104204416275024e-02 -4.444260522723197937e-02 2.073718905448913574e-01 4.125934094190597534e-02
3.179071545600891113e-01 1.920766681432723999e-01 2.023504227399826050e-01 2.187910862267017365e-02 -1.836098283529281616e-01 -1.361397057771682739e-01 -3.107936084270477295e-01 -9.827799163758754730e-03 -2.771279588341712952e-02 9.036812186241149902e-02 9.528499841690063477e-02 -1.441040635108947754e-01 -1.704583019018173218e-01 -7.117705792188644409e-02 6.384429335594177246e-02 5.174615383148193359e-01 2.056053131818771362e-01 4.791835322976112366e-02 1.279139667749404907e-01 -2.753983438014984131e-01 3.582442924380302429e-02 1.009714156389236450e-01 -2.225700020790100098e-02 -1.795888245105743408e-01 -1.242150887846946716e-01 -9.254307486116886139e-03 7.085122913122177124e-02 2.298575639724731445e-01 -8.997898548841476440e-02 -3.317698463797569275e-02 2.506487667560577393e-01 -2.331733517348766327e-02
-1.096618473529815674e-01 2.756193578243255615e-01 4.471662044525146484e-01 9.707658737897872925e-02 1.485236883163452148e-01 -1.555821597576141357e-01 2.652203477919101715e-02 1.714269369840621948e-01 -1.139780580997467041e-01 -2.048466503620147705e-01 3.781468421220779419e-02 -5.204144865274429321e-02 -3.180554881691932678e-02 -6.113860383629798889e-02 6.335704773664474487e-02 2.145632952451705933e-01 3.477233648300170898e-01 1.658280342817306519e-01 -2.186463586986064911e-02 -2.516072392463684082e-01 -1.715660840272903442e-02 2.267712056636810303e-01 -3.361968696117401123e-01 4.215470328927040100e-02 -1.044201403856277466e-01 -5.073402822017669678e-02 -4.604276269674301147e-02 2.115319073200225830e-01 6.099499762058258057e-02 -7.666715234518051147e-02 -2.522048354148864746e-01 -1.049793604761362076e-02
-1.613627523183822632e-01 -2.566956877708435059e-01 1.710732579231262207e-01 4.571454226970672607e-02 -5.945377424359321594e-02 -1.524286568164825439e-01 -1.126014143228530884e-01 1.774203628301620483e-01 -6.728389859199523926e-02 -2.612692415714263916e-01 6.704621016979217529e-02 9.432569891214370728e-02 -2.884250599890947342e-03 -1.401970237493515015e-01 -1.407389789819717407e-01 8.359593152999877930e-02 3.652298822999000549e-02 2.351098656654357910e-01 5.941329523921012878e-03 6.675399839878082275e-03 -3.243018984794616699e-01 2.644850909709930420e-01 -3.176425099372863770e-01 -8.535029483027756214e-04 6.178610026836395264e-02 1.041159182786941528e-01 1.633534878492355347e-01 2.846624851226806641e-01 -1.311065107583999634e-01 -3.816150128841400146e-01 1.341857854276895523e-02 2.346506565809249878e-01
-1.744519360363483429e-02 1.412406116724014282e-01 6.926183402538299561e-02 1.208277493715286255e-01 3.390247374773025513e-02 -1.151013467460870743e-02 -3.773523271083831787e-01 -1.909255981445312500e-01 -1.213686391711235046e-01 -8.746339008212089539e-03 1.341667324304580688e-01 1.056848242878913879e-01 -4.350684583187103271e-02 -2.364379465579986572e-01 -7.518246024847030640e-02 2.613112926483154297e-01 2.989543974399566650e-02 1.570244878530502319e-01 9.955083578824996948e-02 -5.373083427548408508e-02 -5.645584687590599060e-02 2.194075733423233032e-01 -4.973825216293334961e-01 1.101024746894836426e-01 -7.275799661874771118e-02 1.098022311925888062e-01 -1.123849749565124512e-01 3.061822950839996338e-01 -3.856024518609046936e-02 3.242077231407165527e-01 -2.277876064181327820e-02 1.564644873142242432e-01
-3.401708323508501053e-03 9.916568547487258911e-02 3.970990478992462158e-01 2.538989111781120300e-02 -2.270352393388748169e-01 -1.186037287116050720e-01 -1.052361354231834412e-02 3.430505990982055664e-01 -3.545029163360595703e-01 -1.073275506496429443e-01 1.036757901310920715e-01 9.165877848863601685e-02 -2.334281057119369507e-01 -8.037821948528289795e-02 -6.311302073299884796e-03 1.997876465320587158e-01 1.491601765155792236e-01 8.601136505603790283e-02 2.693027555942535400e-01 -4.128734394907951355e-02 -1.738047897815704346e-01 1.501203179359436035e-01 -1.176801547408103943e-01 9.445229172706604004e-02 1.263103336095809937e-01 1.089360043406486511e-01 4.084043204784393311e-01 2.064689993858337402e-02 6.751175969839096069e-02 1.062352210283279419e-01 -2.369571663439273834e-02 1.827054657042026520e-02
1.759645901620388031e-02 -1.786968437954783440e-03 1.821834594011306763e-01 2.385246157646179199e-01 -1.574058085680007935e-02 1.324258148670196533e-01 -1.517957597970962524e-01 2.266837954521179199e-01 -1.586228162050247192e-01 -5.075678825378417969e-01 -1.315552555024623871e-02 -2.145112752914428711e-01 1.694685816764831543e-01 -4.916165024042129517e-02 6.922258436679840088e-02 2.958732098340988159e-02 1.901745051145553589e-01 -1.136823073029518127e-01 1.576920226216316223e-02 2.881505787372589111e-01 -3.196876347064971924e-01 8.146447688341140747e-02 -9.351891279220581055e-02 -1.643846035003662109e-01 -1.689894795417785645e-01 1.243177428841590881e-01 1.347968429327011108e-01 2.277583032846450806e-01 -5.501603335142135620e-02 1.372517347335815430e-01 1.781511753797531128e-01 8.354169130325317383e-02
7.506402581930160522e-02 -5.339736491441726685e-02 5.941091850399971008e-02 3.081959486007690430e-01 1.291741430759429932e-01 -8.017875999212265015e-02 -9.888795763254165649e-02 1.277348026633262634e-02 -1.825985461473464966e-01 -4.559240043163299561e-01 1.507792621850967407e-02 1.334065943956375122e-01 1.118692830204963684e-01 -4.261078312993049622e-03 -4.005342125892639160e-01 2.517914772033691406e-01 4.901625216007232666e-02 2.646495774388313293e-02 -2.574137970805168152e-02 -2.003324478864669800e-01 -2.545669674873352051e-01 -1.895987242460250854e-02 -1.740453094244003296e-01 -1.725014001131057739e-01 -3.457536995410919189e-01 -3.328519687056541443e-02 -9.594821184873580933e-02 1.567870676517486572e-01 5.859835818409919739e-02 -1.689566820859909058e-01 8.762168139219284058e-02 -3.375735133886337280e-02
4.390357807278633118e-02 2.238454371690750122e-01 2.437234520912170410e-01 6.233946979045867920e-02 -1.098222285509109497e-01 1.428529322147369385e-01 -2.366425991058349609e-01 -5.770036950707435608e-02 1.103375777602195740e-01 -6.851947307586669922e-02 3.798469007015228271e-01 1.979868113994598389e-01 -3.700932562351226807e-01 2.508105039596557617e-01 -1.877939328551292419e-02 1.951298713684082031e-01 1.964596360921859741e-01 3.393100574612617493e-02 2.392346784472465515e-02 1.318643838167190552e-01 -4.691429808735847473e-02 3.592619001865386963e-01 -1.305150836706161499e-01 -1.127614974975585938e-01 -9.170617163181304932e-02 1.358526498079299927e-01 1.341791916638612747e-02 2.111692726612091064e-01 1.687969714403152466e-01 -1.360199600458145142e-01 1.260026544332504272e-01 3.146080300211906433e-02
-1.268437504768371582e-01 3.945458531379699707e-01 -1.463643554598093033e-02 -1.827121675014495850e-01 -3.997195977717638016e-03 -1.195429116487503052e-01 1.481351852416992188e-01 -3.175791501998901367e-01 -3.182781338691711426e-01 -1.950338184833526611e-01 1.319178789854049683e-01 -1.360357403755187988e-01 1.207819283008575439e-01 -1.351342201232910156e-01 1.051079183816909790e-01 1.458570808172225952e-01 -1.877248659729957581e-02 -1.339146774262189865e-02 -8.794899284839630127e-02 2.122476249933242798e-01 -2.839825153350830078e-01 2.829490303993225098e-01 -2.404330112040042877e-02 -1.200225278735160828e-01 -2.321909964084625244e-01 -4.131766408681869507e-02 -2.596192248165607452e-02 1.063668951392173767e-01 1.952235996723175049e-01 1.179634407162666321e-01 2.476679384708404541e-01 8.449943363666534424e-02
-3.191721737384796143e-01 3.483814001083374023e-02 1.514595597982406616e-01 1.203384771943092346e-01 -2.607424557209014893e-01 -9.742121212184429169e-03 -1.577492952346801758e-01 5.827705562114715576e-02 -3.559969365596771240e-01 -1.283317506313323975e-01 2.133562788367271423e-02 5.690186843276023865e-02 9.389854036271572113e-03 6.910138577222824097e-02 9.802806377410888672e-02 2.385078966617584229e-01 1.756533980369567871e-01 4.724682774394750595e-03 9.020181000232696533e-02 -2.094492912292480469e-01 -1.509189605712890625e-01 3.969338834285736084e-01 -8.310662209987640381e-02 -3.696246147155761719e-01 1.617178022861480713e-01 5.873246118426322937e-02 2.890790104866027832e-01 -7.935766875743865967e-02 -4.342481493949890137e-02 -5.781371518969535828e-02 -5.705058202147483826e-02 1.009137257933616638e-01
-3.437307775020599365e-01 1.465113461017608643e-01 1.079759001731872559e-01 6.930887699127197266e-02 -7.866609841585159302e-02 -4.447160661220550537e-02 -6.902350112795829773e-03 2.149605453014373779e-01 -3.202913999557495117e-01 -1.749822199344635010e-01 2.914205193519592285e-01 -1.298717558383941650e-01 2.713407576084136963e-02 -1.702088564634323120e-01 5.824254453182220459e-02 1.761739999055862427e-01 1.332193911075592041e-01 6.584873050451278687e-02 1.613320857286453247e-01 2.384835779666900635e-01 -2.547791302204132080e-01 2.665050625801086426e-01 -1.497381031513214111e-01 -5.150918290019035339e-02 1.217915490269660950e-01 -1.522826496511697769e-02 1.574156880378723145e-01 4.132110178470611572e-01 -1.239238958805799484e-02 5.126241594552993774e-02 8.610987663269042969e-02 5.985188111662864685e-02
8.401217311620712280e-02 -1.170694921165704727e-02 3.290082514286041260e-01 1.642465889453887939e-01 -1.600083857774734497e-01 3.066561520099639893e-01 1.518139392137527466e-01 4.097238183021545410e-03 -4.458636641502380371e-01 -1.272174715995788574e-01 3.080464005470275879e-01 -1.875746548175811768e-01 -6.777486205101013184e-02 -1.611475646495819092e-01 -1.859490871429443359e-01 2.073176018893718719e-02 1.950950622558593750e-01 9.918420761823654175e-02 5.525702144950628281e-03 -4.008013010025024414e-02 -4.156709462404251099e-02 1.637841910123825073e-01 -1.192694529891014099e-01 -7.898981869220733643e-02 -5.859701335430145264e-02 -8.895493298768997192e-02 2.448214739561080933e-01 9.543230384588241577e-02 -4.780101031064987183e-02 2.710150182247161865e-01 1.725130677223205566e-01 -1.407538056373596191e-01
1.315926462411880493e-01 3.021111786365509033e-01 9.996256977319717407e-02 2.709266543388366699e-01 -8.995329588651657104e-02 -1.697836965322494507e-01 -1.584977507591247559e-01 -6.854659318923950195e-02 -1.776210069656372070e-01 -3.386119380593299866e-02 2.112621068954467773e-02 -8.189094252884387970e-03 -1.986624598503112793e-01 -9.988051652908325195e-02 5.554468929767608643e-02 3.146144747734069824e-01 1.259253621101379395e-01 -1.418995708227157593e-01 1.266009360551834106e-02 8.993775397539138794e-02 -1.798158437013626099e-01 2.439305186271667480e-01 -1.698861271142959595e-01 3.020673431456089020e-02 -1.368182748556137085e-01 8.930822461843490601e-02 -9.401645511388778687e-02 -1.875635422766208649e-02 -3.096830844879150391e-01 2.347051799297332764e-01 -8.681730926036834717e-02 4.430530667304992676e-01
8.638195693492889404e-02 1.773282587528228760e-01 1.368008106946945190e-01 7.559496164321899414e-02 -3.299024701118469238e-01 -1.317951977252960205e-01 1.197298765182495117e-01 2.692325413227081299e-01 -4.107106924057006836e-01 -3.423380255699157715e-01 -6.953468918800354004e-02 -7.553443312644958496e-03 -1.326611340045928955e-01 1.207533180713653564e-01 -1.556918025016784668e-01 1.357074677944183350e-01 -1.559802144765853882e-01 3.013170510530471802e-02 1.449145972728729248e-01 -1.653091423213481903e-02 -1.470274776220321655e-01 1.722880601882934570e-01 -3.357718288898468018e-01 -4.678667336702346802e-02 -1.814351081848144531e-01 4.525245353579521179e-02 2.470468729734420776e-01 -3.470774367451667786e-02 -2.518475241959095001e-02 -1.709619164466857910e-01 6.437237560749053955e-02 1.186452284455299377e-01
2.570363581180572510e-01 2.160298228263854980e-01 1.197998002171516418e-01 2.137356102466583252e-01 -1.027679741382598877e-01 1.495464295148849487e-01 -9.202937036752700806e-02 -3.428775444626808167e-02 -1.049781516194343567e-01 -1.087476089596748352e-01 2.182929515838623047e-01 -2.798323035240173340e-01 -2.328645884990692139e-01 1.008989103138446808e-02 5.156703665852546692e-02 4.581146836280822754e-01 1.736291944980621338e-01 2.041133493185043335e-01 -4.714825376868247986e-02 -1.292918771505355835e-01 -2.043790742754936218e-02 2.678906312212347984e-03 -2.423452027142047882e-02 -9.734332561492919922e-03 -2.069175541400909424e-01 1.907782405614852905e-01 1.108939200639724731e-01 3.198617994785308838e-01 6.457710266113281250e-02 -1.472648382186889648e-01 2.307823896408081055e-01 -6.484030932188034058e-02
1.102339327335357666e-01 3.513163030147552490e-01 6.206814944744110107e-02 1.210484653711318970e-02 -8.834405802190303802e-03 -1.996984630823135376e-01 -1.079322174191474915e-01 2.590766921639442444e-02 -7.744651287794113159e-02 -1.787278205156326294e-01 4.208453893661499023e-01 1.699040681123733521e-01 -8.724746108055114746e-02 1.027048677206039429e-01 -1.658574640750885010e-01 2.540269792079925537e-01 -1.725393235683441162e-01 6.162420660257339478e-02 9.206455200910568237e-02 -4.484222084283828735e-02 -2.341644167900085449e-01 8.778106421232223511e-02 -1.579701453447341919e-01 1.399689912796020508e-01 -3.004098236560821533e-01 -6.018728390336036682e-02 1.001711934804916382e-01 -1.014247462153434753e-01 8.573777973651885986e-02 -1.814995557069778442e-01 3.542529046535491943e-01 1.513717025518417358e-01
-6.027455255389213562e-02 -4.315941780805587769e-02 1.271301358938217163e-01 6.262269802391529083e-03 1.251018047332763672e-01 -4.362862929701805115e-02 1.097751483321189880e-01 -2.541714310646057129e-01 -1.016967073082923889e-01 -2.864201068878173828e-01 1.609683930873870850e-01 1.490597873926162720e-01 -2.199181318283081055e-01 -8.105863630771636963e-02 3.458286821842193604e-01 2.971789836883544922e-01 9.077818691730499268e-02 3.427424728870391846e-01 -1.818396151065826416e-01 -1.591215431690216064e-01 -3.008735477924346924e-01 6.315194070339202881e-02 1.161370053887367249e-02 -1.012285351753234863e-01 -2.122184038162231445e-01 2.448003292083740234e-01 1.391146183013916016e-01 1.670974045991897583e-01 -3.352200239896774292e-02 1.576135493814945221e-02 -6.076158955693244934e-02 1.855905055999755859e-01
2.990871071815490723e-01 8.718945831060409546e-02 1.954423077404499054e-02 -1.494466513395309448e-01 -4.052773490548133850e-02 2.504746802151203156e-02 -1.591490954160690308e-01 -8.942808955907821655e-02 -2.308197617530822754e-01 -4.483252391219139099e-02 -1.289484053850173950e-01 -1.384158879518508911e-01 -2.992127276957035065e-02 1.283976882696151733e-01 2.249705940485000610e-01 2.039351910352706909e-01 2.506383359432220459e-01 -1.935048773884773254e-02 1.672064214944839478e-01 -2.768324688076972961e-02 -2.469768673181533813e-01 5.759771913290023804e-02 -4.916947484016418457e-01 7.205115258693695068e-02 -2.391384989023208618e-01 2.251735776662826538e-01 2.108895480632781982e-01 2.241204828023910522e-01 6.620656698942184448e-02 -2.592686563730239868e-02 6.807147711515426636e-02 1.688297837972640991e-01
-6.690940260887145996e-02 2.358217984437942505e-01 1.638037647353485227e-04 -1.200607977807521820e-02 -2.076787054538726807e-01 1.225400269031524658e-01 -1.413132250308990479e-01 1.272076815366744995e-01 -5.720054730772972107e-02 -2.010519504547119141e-01 6.988205760717391968e-02 -1.184258162975311279e-01 -1.780183911323547363e-01 -9.128911048173904419e-02 -8.592691272497177124e-02 1.695228219032287598e-01 1.381872445344924927e-01 3.161750435829162598e-01 -3.284673392772674561e-02 2.512736618518829346e-01 -2.954202890396118164e-01 1.802878826856613159e-01 -1.747411340475082397e-01 8.446807623840868473e-04 -5.563307926058769226e-02 -2.023923546075820923e-01 4.049023985862731934e-01 -1.152950227260589600e-01 6.278350949287414551e-02 3.049655258655548096e-01 -7.708637043833732605e-03 2.341540902853012085e-01
3.952089250087738037e-01 2.096237093210220337e-01 1.358104795217514038e-01 6.390760093927383423e-02 1.660200357437133789e-01 5.409585312008857727e-02 -2.435212284326553345e-01 -1.321913450956344604e-01 -2.598290741443634033e-01 2.337723821401596069e-01 1.255704313516616821e-01 -1.566712744534015656e-02 1.844640672206878662e-01 -6.010435521602630615e-02 -1.304627060890197754e-01 2.168007344007492065e-01 2.646259367465972900e-01 1.094621941447257996e-01 3.638082742691040039e-02 -1.209396868944168091e-01 -2.577737569808959961e-01 8.202273398637771606e-03 -3.683283627033233643e-01 5.838705599308013916e-02 -2.170565277338027954e-01 1.631022542715072632e-01 7.595073431730270386e-02 4.113433510065078735e-02 -5.330883339047431946e-02 1.236903443932533264e-01 1.214447319507598877e-01 1.123463287949562073e-01
3.053013980388641357e-01 3.491331040859222412e-01 1.325690299272537231e-01 4.759370349347591400e-03 1.973968893289566040e-01 1.283679008483886719e-01 -6.365834921598434448e-02 -1.693392843008041382e-01 -2.741809487342834473e-01 8.019274473190307617e-02 -1.615898683667182922e-02 7.375840842723846436e-02 -2.537574851885437965e-03 1.421969085931777954e-01 1.368404179811477661e-02 1.962396353483200073e-01 2.762647271156311035e-01 -1.765958815813064575e-01 1.950328946113586426e-01 -1.712210290133953094e-02 -1.797444671392440796e-01 1.824569655582308769e-03 -3.381461203098297119e-01 -5.625966563820838928e-02 -8.208949118852615356e-02 2.255091071128845215e-01 1.523233205080032349e-01 1.724064946174621582e-01 -4.633829742670059204e-02 2.094116210937500000e-01 2.343260645866394043e-01 1.606532484292984009e-01
-9.702898561954498291e-02 -8.185604587197303772e-03 1.379388719797134399e-01 9.077136218547821045e-02 -2.391465008258819580e-01 3.626744076609611511e-02 1.458292007446289062e-01 -8.973085880279541016e-02 -5.564595013856887817e-02 -1.185022816061973572e-01 2.197983860969543457e-01 2.538069784641265869e-01 -1.877354979515075684e-01 6.394595652818679810e-02 6.824685633182525635e-02 2.088004201650619507e-01 3.334216177463531494e-01 1.760391294956207275e-01 2.554279007017612457e-02 -3.350255787372589111e-01 1.424938589334487915e-01 2.480249106884002686e-01 -3.050913512706756592e-01 -3.104149922728538513e-02 -3.687993884086608887e-01 -4.775959253311157227e-02 1.627187281847000122e-01 4.322136566042900085e-02 -7.034252583980560303e-02 -1.786569952964782715e-01 7.114224880933761597e-02 1.359549909830093384e-01
1.270015984773635864e-01 -3.859008848667144775e-02 4.798185527324676514e-01 1.383335292339324951e-01 -1.654314994812011719e-01 2.929418347775936127e-02 6.404575705528259277e-02 -9.130027145147323608e-02 -1.845319271087646484e-01 -1.338957697153091431e-01 1.803275793790817261e-01 2.736875116825103760e-01 -5.801580101251602173e-02 2.560565769672393799e-01 2.354588825255632401e-03 -4.652411211282014847e-03 2.545478343963623047e-01 8.169845491647720337e-02 2.128736227750778198e-01 1.641061156988143921e-01 -1.835765391588211060e-01 3.783470764756202698e-02 -1.587654650211334229e-02 4.350274801254272461e-02 -1.409910172224044800e-01 -2.968617975711822510e-01 1.489594280719757080e-01 3.099547326564788818e-01 1.304814666509628296e-01 -5.109050311148166656e-03 3.470744937658309937e-02 1.961663961410522461e-01
1.022294610738754272e-01 1.923738121986389160e-01 7.051817327737808228e-02 -4.479086399078369141e-02 3.483217908069491386e-03 1.805347651243209839e-01 -6.303169578313827515e-02 -6.678851693868637085e-02 -2.183935791254043579e-01 -1.105577647686004639e-01 -6.483515352010726929e-02 -1.034369096159934998e-01 -4.179317876696586609e-02 1.667331904172897339e-01 2.016766816377639771e-01 1.444179564714431763e-01 1.405437439680099487e-01 1.214127168059349060e-01 8.995609357953071594e-03 -1.782670915126800537e-01 -2.405872941017150879e-01 -1.676032133400440216e-02 -3.666453361511230469e-01 3.183915093541145325e-02 -2.823270298540592194e-02 2.270385324954986572e-01 2.938937246799468994e-01 4.735278189182281494e-01 5.855056643486022949e-02 2.542946636676788330e-01 1.435083895921707153e-01 1.644142866134643555e-01
1.603744328022003174e-01 2.514911890029907227e-01 9.733019769191741943e-02 -5.570009350776672363e-02 -1.246380433440208435e-01 -3.043594956398010254e-02 -2.098681628704071045e-01 -1.275862157344818115e-01 -1.679226011037826538e-01 -1.408535242080688477e-02 -8.978793025016784668e-02 -1.138811483979225159e-01 3.737334907054901123e-02 3.968102112412452698e-02 2.276411950588226318e-01 2.681080102920532227e-01 3.326030448079109192e-02 -7.275107502937316895e-02 2.241901680827140808e-02 -2.308287322521209717e-01 -3.292089104652404785e-01 -1.875996217131614685e-02 -3.355588614940643311e-01 2.700117826461791992e-01 -5.129415914416313171e-02 5.410528928041458130e-02 3.243687748908996582e-01 3.473559319972991943e-01 -1.490548700094223022e-01 -5.299375578761100769e-02 1.857427507638931274e-01 1.399856153875589371e-02
2.871452569961547852e-01 6.497210822999477386e-03 1.328449100255966187e-01 1.345035433769226074e-01 -3.595152497291564941e-01 -3.132668137550354004e-01 -2.992250956594944000e-02 -7.746213674545288086e-02 -1.282408684492111206e-01 -1.407740563154220581e-01 9.960076957941055298e-02 -6.711612641811370850e-02 -1.204957365989685059e-01 -1.428161114454269409e-01 -7.827804237604141235e-02 1.531753540039062500e-01 1.137277111411094666e-01 -4.901568964123725891e-02 1.486425008624792099e-02 -1.863928884267807007e-02 -1.699286997318267822e-01 7.769832015037536621e-02 -3.255745768547058105e-01 2.018267363309860229e-01 -1.334756030701100826e-03 2.972140610218048096e-01 9.865619987249374390e-02 3.216162025928497314e-01 1.342811882495880127e-01 2.467841953039169312e-01 1.801207214593887329e-01 -1.478298306465148926e-01
-2.308078259229660034e-01 -1.347725689411163330e-01 4.069578647613525391e-01 -3.693791478872299194e-02 5.521809682250022888e-02 2.298613488674163818e-01 4.282978363335132599e-03 -1.030337959527969360e-01 -3.331961035728454590e-01 -2.177164703607559204e-01 2.026996314525604248e-01 7.265602704137563705e-03 -1.575493365526199341e-01 9.043306112289428711e-02 2.898276150226593018e-01 1.339071840047836304e-01 -7.926575839519500732e-02 -9.384902566671371460e-02 -1.485295444726943970e-01 6.855347007513046265e-02 -6.725017726421356201e-02 1.009714789688587189e-02 -2.697215080261230469e-01 -3.446298539638519287e-01 -1.645799726247787476e-01 1.184579432010650635e-01 -1.764995045959949493e-02 1.093594878911972046e-01 8.964572846889495850e-02 1.604164987802505493e-01 1.815845817327499390e-01 4.946025088429450989e-02
-2.066069990396499634e-01 -9.665446728467941284e-02 3.360305726528167725e-02 1.454927921295166016e-01 -1.204001717269420624e-02 -3.052205778658390045e-02 1.808122731745243073e-02 -3.992861807346343994e-01 -2.495864331722259521e-01 -3.129752278327941895e-01 1.727411746978759766e-01 -1.301974058151245117e-01 -5.749735981225967407e-02 9.427387267351150513e-02 1.251873672008514404e-01 3.363566473126411438e-02 3.860789239406585693e-01 -5.721472576260566711e-02 8.064230903983116150e-03 1.247367337346076965e-01 -1.852286905050277710e-01 2.705800235271453857e-01 -1.453244984149932861e-01 -6.142715737223625183e-02 5.891004949808120728e-02 6.421535462141036987e-02 4.015573486685752869e-02 9.091030061244964600e-02 2.393782138824462891e-01 -1.132209375500679016e-01 3.752301037311553955e-01 6.813124287873506546e-03
2.715262174606323242e-01 -6.031158566474914551e-02 2.102586925029754639e-01 1.283074021339416504e-01 -1.758980154991149902e-01 1.281639635562896729e-01 8.998709917068481445e-02 -1.714845597743988037e-01 -2.077441215515136719e-01 -5.013541504740715027e-02 3.296034783124923706e-02 -1.711942255496978760e-02 2.968872338533401489e-02 -2.161172032356262207e-01 -2.857670783996582031e-01 7.909776270389556885e-02 1.122758984565734863e-01 1.670110374689102173e-01 -3.379424214363098145e-01 1.140664238482713699e-02 -9.530154615640640259e-02 9.636789560317993164e-02 -4.356029629707336426e-01 -7.995850406587123871e-03 -2.057325243949890137e-01 -3.973769024014472961e-02 3.515491783618927002e-01 -1.112566824303939939e-04 3.199229016900062561e-02 1.143607720732688904e-01 7.324411720037460327e-02 2.110938876867294312e-01
1.320814639329910278e-01 2.616066485643386841e-02 2.307833731174468994e-01 -7.076582312583923340e-02 -5.176513455808162689e-03 2.159843295812606812e-01 -3.809706121683120728e-02 -1.341239362955093384e-01 -1.621461822651326656e-03 -1.570863574743270874e-01 3.071268498897552490e-01 1.308128237724304199e-01 3.220342844724655151e-02 2.196263968944549561e-01 -2.746101915836334229e-01 1.068903058767318726e-01 3.445726931095123291e-01 -1.093037873506546021e-01 -3.322188556194305420e-02 6.027430295944213867e-02 -9.128386527299880981e-02 4.290417432785034180e-01 1.399291912093758583e-03 1.339566856622695923e-01 -8.931820094585418701e-02 2.592933177947998047e-01 7.774939388036727905e-02 2.599501907825469971e-01 -1.458307504653930664e-01 1.434734761714935303e-01 1.799750924110412598e-01 1.281235814094543457e-01
2.481786347925662994e-02 -1.704220101237297058e-02 1.670205295085906982e-01 -2.478822618722915649e-01 7.782887551002204418e-04 2.698255181312561035e-01 -1.098667755722999573e-01 -1.660661548376083374e-01 8.248993009328842163e-02 -1.775579154491424561e-01 1.780148595571517944e-01 6.697764247655868530e-02 -1.661558449268341064e-01 -2.112610042095184326e-01 -1.364680379629135132e-01 -1.336855143308639526e-01 3.643398880958557129e-01 -2.128899693489074707e-01 1.062185615301132202e-01 2.916593253612518311e-01 -2.999533414840698242e-01 2.032291740179061890e-01 -1.234191805124282837e-01 -1.370550245046615601e-01 -8.965861052274703979e-02 1.273427307605743408e-01 1.597309857606887817e-01 2.622064352035522461e-01 1.183752715587615967e-01 4.405372217297554016e-02 9.982371330261230469e-02 -1.729539036750793457e-01
-1.792287379503250122e-01 -6.565378606319427490e-02 3.466922640800476074e-01 -1.899406015872955322e-01 -2.964603602886199951e-01 -2.313705980777740479e-01 -3.365672826766967773e-01 -1.152490600943565369e-01 -1.759785711765289307e-01 -2.585521936416625977e-01 6.670916825532913208e-02 -1.319752782583236694e-01 -3.972852602601051331e-02 -4.011416062712669373e-02 2.850512415170669556e-02 1.767746061086654663e-01 8.833358064293861389e-03 -8.206468075513839722e-02 -2.495060265064239502e-01 -1.458171308040618896e-01 -2.243831902742385864e-01 1.041745096445083618e-01 -2.136954218149185181e-01 5.868722125887870789e-02 -9.440305083990097046e-02 2.049567401409149170e-01 -1.001243963837623596e-01 2.995276451110839844e-02 9.270329028367996216e-02 -5.716188251972198486e-02 7.464107125997543335e-02 3.232116699218750000e-01
6.262417137622833252e-02 1.784224435687065125e-02 9.536579996347427368e-02 -7.224869728088378906e-02 -3.556044995784759521e-01 6.076638028025627136e-02 -1.246250867843627930e-01 1.817263104021549225e-02 -1.400085538625717163e-01 -3.080865740776062012e-01 1.195931881666183472e-01 8.487946540117263794e-02 -8.039932698011398315e-02 2.632582485675811768e-01 -1.321384906768798828e-01 5.190551653504371643e-02 1.512857079505920410e-01 3.138387203216552734e-01 -1.196599286049604416e-02 -1.553216874599456787e-01 1.063711848109960556e-02 2.964121103286743164e-01 5.221905186772346497e-03 -1.373516917228698730e-01 -3.110719323158264160e-01 -1.055105552077293396e-01 2.827509939670562744e-01 2.013221383094787598e-01 2.912327945232391357e-01 6.997950375080108643e-02 1.786373853683471680e-01 3.111353702843189240e-02
2.384218275547027588e-01 8.706576377153396606e-02 2.904744632542133331e-02 -1.750926673412322998e-01 -1.745290309190750122e-01 4.310191422700881958e-02 -1.262485682964324951e-01 1.635479032993316650e-01 2.139687910676002502e-02 -1.800167560577392578e-01 -6.505124270915985107e-02 -4.673742502927780151e-02 -2.292609810829162598e-01 -7.554364204406738281e-02 4.346849769353866577e-02 1.987746357917785645e-01 9.977290779352188110e-02 -8.204407244920730591e-02 -1.088250279426574707e-01 -2.630757093429565430e-01 -2.052409350872039795e-01 1.738500446081161499e-01 -2.758274078369140625e-01 1.443988382816314697e-01 -1.157152056694030762e-01 8.133103698492050171e-02 -1.677565835416316986e-02 6.149339079856872559e-01 -1.437310874462127686e-01 -1.917205168865621090e-03 5.651611834764480591e-02 2.858401276171207428e-02
-1.088382154703140259e-01 2.614034414291381836e-01 2.843550741672515869e-01 1.036524623632431030e-01 -2.392008751630783081e-01 -1.017708405852317810e-01 3.494467819109559059e-03 1.229573506861925125e-02 3.552826354280114174e-03 -1.549377590417861938e-01 2.895101159811019897e-02 4.361263662576675415e-02 -2.000319212675094604e-01 1.266061514616012573e-01 -1.387382745742797852e-01 -1.231803670525550842e-01 2.313227206468582153e-01 1.870870739221572876e-01 3.572756890207529068e-03 4.724610596895217896e-03 -5.500293895602226257e-02 3.878144323825836182e-01 -2.177411764860153198e-01 7.062144577503204346e-02 -2.056812308728694916e-02 -6.243764236569404602e-02 -1.343271285295486450e-01 7.464477419853210449e-02 8.762620389461517334e-03 -3.111567497253417969e-01 4.695023596286773682e-01 6.021009013056755066e-02
-9.418110549449920654e-02 1.669051200151443481e-01 8.470898121595382690e-02 -2.072461843490600586e-01 1.976546496152877808e-01 1.231782436370849609e-01 7.333172112703323364e-02 -1.702561080455780029e-01 -3.013428151607513428e-01 6.352763622999191284e-02 1.668392568826675415e-01 -1.550116688013076782e-01 5.290460214018821716e-02 -1.067510060966014862e-02 -1.220169141888618469e-01 1.078845262527465820e-01 2.464116364717483521e-01 4.843990877270698547e-02 -1.370795518159866333e-01 3.400434255599975586e-01 -1.092279925942420959e-01 2.193019092082977295e-01 -2.544906437397003174e-01 2.632264420390129089e-02 -1.439379453659057617e-01 9.141125716269016266e-03 1.353057920932769775e-01 2.584998607635498047e-01 3.476260900497436523e-01 1.355208456516265869e-01 1.502952873706817627e-01 2.401999384164810181e-01
-5.721956863999366760e-02 2.271429300308227539e-01 1.203080862760543823e-01 -1.254759877920150757e-01 -1.438522934913635254e-01 1.306368559598922729e-01 -5.483196675777435303e-02 -1.509612649679183960e-01 -2.378790080547332764e-01 -5.017317831516265869e-02 -9.043901413679122925e-02 -1.979535818099975586e-01 1.450133174657821655e-01 1.569763571023941040e-01 1.136438250541687012e-01 9.421607106924057007e-02 7.992488890886306763e-02 1.051451116800308228e-01 1.165914461016654968e-01 -2.419229298830032349e-01 -2.607320249080657959e-01 3.987380117177963257e-02 -2.099485844373703003e-01 6.802029162645339966e-02 -3.561045601963996887e-02 2.699004411697387695e-01 4.080325365066528320e-01 3.825604319572448730e-01 -2.555512264370918274e-02 1.060078144073486328e-01 1.094831302762031555e-01 2.423905283212661743e-01
-1.078830137848854065e-01 7.817092537879943848e-02 2.865792438387870789e-02 5.922812223434448242e-02 -7.050296664237976074e-02 -9.127349406480789185e-02 -1.919655352830886841e-01 -3.112081289291381836e-01 -1.701274663209915161e-01 1.298387646675109863e-01 1.177010536193847656e-01 -6.716788560152053833e-02 1.032706350088119507e-01 4.618798568844795227e-02 5.024286732077598572e-02 2.986831068992614746e-01 4.228546097874641418e-02 -2.057221531867980957e-01 9.195571392774581909e-02 -1.324146986007690430e-01 -2.935110628604888916e-01 2.119106799364089966e-01 -4.878081083297729492e-01 2.093974351882934570e-01 -1.882001310586929321e-01 -7.555156946182250977e-02 1.278127878904342651e-01 3.022966980934143066e-01 -1.283745653927326202e-02 -1.413251310586929321e-01 -8.559082448482513428e-02 -5.431047454476356506e-02
3.247303888201713562e-02 1.127405166625976562e-01 1.138821542263031006e-01 -4.037515819072723389e-02 -7.747986912727355957e-02 -1.904630661010742188e-01 -6.046960875391960144e-02 -1.370018273591995239e-01 -1.447458565235137939e-01 -2.270515263080596924e-01 2.141891717910766602e-01 1.616825461387634277e-01 -1.716500818729400635e-01 -1.703496426343917847e-01 -9.113400243222713470e-03 1.634014993906021118e-01 -4.193603526800870895e-03 1.798539012670516968e-01 -1.307432353496551514e-01 -8.435223996639251709e-02 -1.140367984771728516e-01 6.921908259391784668e-02 -4.636878520250320435e-02 1.439389884471893311e-01 -4.039995074272155762e-01 2.671040594577789307e-01 1.677471995353698730e-01 -1.491405963897705078e-01 2.214531302452087402e-01 6.332430988550186157e-02 1.697217077016830444e-01 4.616332948207855225e-01
-2.060812860727310181e-01 2.887689769268035889e-01 2.854139804840087891e-01 3.597452118992805481e-02 1.163795888423919678e-01 6.043871492147445679e-02 -1.093628630042076111e-01 -1.001887209713459015e-02 -3.780060112476348877e-01 -1.103365868330001831e-01 3.349194303154945374e-02 2.051552534103393555e-01 -2.248580753803253174e-02 8.617798984050750732e-02 -6.763917207717895508e-02 1.430460512638092041e-01 5.660782009363174438e-02 5.320792645215988159e-02 2.777859866619110107e-01 -8.443296700716018677e-02 1.416365355253219604e-01 1.632054746150970459e-01 -1.844767332077026367e-01 -2.288579344749450684e-01 -3.836015760898590088e-01 -9.899835288524627686e-02 -5.305003374814987183e-02 1.961584538221359253e-01 -1.747962385416030884e-01 6.104570627212524414e-02 1.131452843546867371e-01 2.492545247077941895e-01
-7.884640991687774658e-02 3.823295533657073975e-01 2.618308961391448975e-01 1.919786632061004639e-01 -1.966055929660797119e-01 -9.858364611864089966e-02 9.831073135137557983e-02 2.954565919935703278e-02 6.707163900136947632e-02 -8.898677304387092590e-03 1.579221934080123901e-01 -1.264206320047378540e-01 -3.398450016975402832e-01 -7.938472181558609009e-02 -7.216595858335494995e-02 2.753848135471343994e-01 2.948514223098754883e-01 1.438124030828475952e-01 2.022277191281318665e-02 2.376955188810825348e-02 4.396027885377407074e-03 -2.566319331526756287e-02 -3.394668102264404297e-01 -2.450569532811641693e-02 -3.523765876889228821e-02 -5.817743763327598572e-02 -6.165407970547676086e-02 2.040708810091018677e-01 -2.070784270763397217e-01 -2.477383315563201904e-01 2.225724160671234131e-01 7.725879549980163574e-02
-1.698713153600692749e-01 6.866555660963058472e-02 2.059855759143829346e-01 -1.757111549377441406e-01 1.620396040380001068e-02 2.217151783406734467e-02 2.196698784828186035e-01 -1.157192513346672058e-01 6.764427572488784790e-02 -3.680641651153564453e-01 -5.914542078971862793e-02 3.583026304841041565e-02 -8.782567083835601807e-02 -1.277571618556976318e-01 -3.595384210348129272e-02 3.880597352981567383e-01 2.501838505268096924e-01 -4.420180246233940125e-02 1.784066706895828247e-01 3.553259074687957764e-01 -1.992526501417160034e-01 9.874752908945083618e-02 -1.924001872539520264e-01 -1.375605314970016479e-01 -1.092127710580825806e-01 -2.082897815853357315e-03 2.019176334142684937e-01 2.857084870338439941e-01 1.879188120365142822e-01 -8.565846085548400879e-02 7.034220546483993530e-02 -4.676926415413618088e-03
-1.151400655508041382e-01 2.192118018865585327e-01 2.335639446973800659e-01 -1.319475471973419189e-01 1.018110588192939758e-01 5.700373277068138123e-02 -1.006672754883766174e-01 -4.204050078988075256e-02 -3.230840861797332764e-01 -1.235012151300907135e-02 -9.589786827564239502e-02 9.608457237482070923e-02 -1.205490380525588989e-01 -1.073763221502304077e-01 -7.377352565526962280e-02 2.638875246047973633e-01 -1.026464626193046570e-03 -1.041221469640731812e-01 3.216732442378997803e-01 -3.006319999694824219e-01 5.987469851970672607e-02 1.280186325311660767e-01 -2.075880914926528931e-01 -2.917194068431854248e-01 -3.750931918621063232e-01 -1.586960814893245697e-02 -5.260609090328216553e-02 1.924858838319778442e-01 5.065922439098358154e-02 7.496441900730133057e-02 -3.862483054399490356e-02 2.716609537601470947e-01
8.556597679853439331e-02 2.250802218914031982e-01 2.978322803974151611e-01 -4.183574020862579346e-02 1.230167075991630554e-01 -2.249729633331298828e-02 -3.150362372398376465e-01 -1.364369988441467285e-01 -2.095703333616256714e-01 -1.835882067680358887e-01 9.772332757711410522e-02 1.884959042072296143e-01 1.285779327154159546e-01 -3.223165124654769897e-02 -6.344821304082870483e-02 1.227216199040412903e-01 1.961908936500549316e-01 1.626057326793670654e-01 4.785361513495445251e-02 -1.637000590562820435e-01 1.781609281897544861e-02 -1.236237809062004089e-01 2.576647102832794189e-01 -2.220995873212814331e-01 -2.636579573154449463e-01 -1.442519426345825195e-01 1.281696856021881104e-01 1.564203649759292603e-01 -9.154081344604492188e-02 1.284530311822891235e-01 1.870879977941513062e-01 3.771724402904510498e-01
-3.105201721191406250e-01 -3.284857422113418579e-02 4.494273103773593903e-03 -8.622460812330245972e-02 1.267063766717910767e-01 -1.365904510021209717e-01 1.029168665409088135e-01 -1.333155632019042969e-01 -2.011918574571609497e-01 -1.844426095485687256e-01 1.544522643089294434e-01 1.765640825033187866e-01 1.302328985184431076e-02 -1.001191046088933945e-02 -3.016376197338104248e-01 4.405437409877777100e-01 1.935465186834335327e-01 -7.388889789581298828e-02 1.538102179765701294e-01 1.005904898047447205e-01 -3.260307013988494873e-01 1.296528615057468414e-03 -1.645282208919525146e-01 -2.227404415607452393e-01 4.684449359774589539e-02 -3.086825273931026459e-02 1.681161522865295410e-01 1.816116869449615479e-01 -2.355186790227890015e-01 3.257936239242553711e-02 1.802329123020172119e-01 -6.341654062271118164e-02
-1.200173720717430115e-01 -2.185088992118835449e-01 1.746015399694442749e-01 1.764952540397644043e-01 1.356660276651382446e-01 6.485057622194290161e-02 -2.511536478996276855e-01 -1.812351197004318237e-01 3.977958112955093384e-02 -3.412810564041137695e-01 4.036926329135894775e-01 8.647245913743972778e-02 -1.449688524007797241e-01 1.991590112447738647e-01 -1.345210075378417969e-01 -5.872571840882301331e-02 3.268194496631622314e-01 2.552493475377559662e-02 2.205875664949417114e-01 -1.059929654002189636e-02 -2.459037452936172485e-01 1.429974436759948730e-01 -2.217728197574615479e-01 1.339760124683380127e-01 -1.670647859573364258e-01 9.168849140405654907e-02 9.575559943914413452e-02 5.203408189117908478e-03 -9.806513786315917969e-02 1.360287219285964966e-01 9.360392391681671143e-02 1.654294133186340332e-02
-2.543842196464538574e-01 2.743903920054435730e-02 4.449504613876342773e-01 6.605409085750579834e-02 5.649572610855102539e-02 4.218611866235733032e-02 -1.642521172761917114e-01 -1.412814110517501831e-01 -3.138501644134521484e-01 -5.577007681131362915e-02 -7.792658358812332153e-02 -2.313187345862388611e-02 1.251777261495590210e-01 1.336744874715805054e-01 -1.646021455526351929e-01 -4.162134602665901184e-02 2.388530224561691284e-01 1.825763285160064697e-01 4.766024649143218994e-02 4.473534226417541504e-02 -1.566749811172485352e-01 1.462763845920562744e-01 -2.469750493764877319e-01 -1.415130645036697388e-01 -9.844374842941761017e-03 3.138690590858459473e-01 -4.219231382012367249e-02 3.739528357982635498e-01 -1.573719084262847900e-02 5.390101298689842224e-02 3.876558691263198853e-02 -2.078106552362442017e-01
6.510851532220840454e-02 3.340807557106018066e-01 6.831549853086471558e-02 5.599614977836608887e-02 -9.734858572483062744e-02 9.254043106921017170e-04 -2.153302431106567383e-01 -1.702880710363388062e-01 2.327571660280227661e-01 -5.814438685774803162e-02 3.398689031600952148e-01 7.232459634542465210e-02 -2.371826767921447754e-01 4.412953183054924011e-02 -5.047199502587318420e-02 9.588450938463211060e-02 2.321188300848007202e-01 -1.380586922168731689e-01 -2.719551324844360352e-01 -3.899947332683950663e-04 -2.583567202091217041e-01 4.108012318611145020e-01 -1.034629046916961670e-01 -5.700520426034927368e-02 7.554679177701473236e-03 -5.617961287498474121e-03 2.165915071964263916e-01 1.831333935260772705e-01 -4.417887702584266663e-02 2.490901947021484375e-01 -1.367244985885918140e-03 4.864014312624931335e-02
-6.434201449155807495e-02 1.387618184089660645e-01 3.424298465251922607e-01 -4.455887898802757263e-02 -1.721046566963195801e-01 -1.582649052143096924e-01 -2.642851136624813080e-02 3.387807309627532959e-02 -2.679575979709625244e-01 1.372754294425249100e-02 4.235641658306121826e-01 -1.960375756025314331e-01 1.644087582826614380e-01 -3.987682051956653595e-03 -4.269764572381973267e-02 1.789610832929611206e-01 1.399596333503723145e-01 7.495056092739105225e-02 9.367059916257858276e-02 -1.304919570684432983e-01 -8.545692265033721924e-02 1.386898756027221680e-01 -3.247160613536834717e-01 -1.460387110710144043e-01 -1.155689656734466553e-01 -2.773324586451053619e-02 1.535402238368988037e-01 1.124202609062194824e-01 2.824316620826721191e-01 2.840493321418762207e-01 -5.708060413599014282e-02 -1.782189905643463135e-01
5.532550811767578125e-02 2.414865493774414062e-01 4.150356054306030273e-01 2.424684725701808929e-02 -1.214744597673416138e-01 -6.663192063570022583e-02 2.035834453999996185e-02 -2.298943400382995605e-01 2.845890447497367859e-02 4.832753539085388184e-02 1.152878999710083008e-01 -3.103063106536865234e-01 -1.985474973917007446e-01 1.279758568853139877e-02 8.750881254673004150e-02 3.895092904567718506e-01 1.178301423788070679e-01 8.669755421578884125e-03 1.276831626892089844e-01 2.583896927535533905e-02 8.975879848003387451e-02 1.878588646650314331e-01 -1.057084649801254272e-01 1.904515735805034637e-02 8.554530143737792969e-02 -2.932924218475818634e-02 3.077432215213775635e-01 3.880577683448791504e-01 -4.279560875147581100e-03 -1.226142644882202148e-01 1.558485478162765503e-01 5.480740591883659363e-02
1.234551966190338135e-01 8.523593842983245850e-02 2.198910713195800781e-01 5.505385622382164001e-02 -9.876543283462524414e-02 -8.501780778169631958e-02 3.093275427818298340e-01 6.760869175195693970e-02 -2.984644770622253418e-01 -1.236448884010314941e-01 4.161286167800426483e-03 3.206503391265869141e-01 -2.407096698880195618e-02 1.042206957936286926e-01 -4.256190657615661621e-01 1.709101200103759766e-01 2.798053026199340820e-01 1.507299095392227173e-01 -1.742626726627349854e-01 -1.343227773904800415e-01 -2.633042037487030029e-01 1.084342896938323975e-01 4.313854500651359558e-02 -1.292275339365005493e-01 -1.105594038963317871e-01 -4.353242367506027222e-02 1.232976317405700684e-01 1.356516629457473755e-01 1.366447210311889648e-01 -1.578035205602645874e-01 1.408387720584869385e-01 1.402408629655838013e-01
5.055695772171020508e-02 1.631450206041336060e-01 1.902514323592185974e-02 -1.415191739797592163e-01 -1.237132325768470764e-01 1.197846457362174988e-01 -1.641739755868911743e-01 -5.953068286180496216e-02 -2.926887273788452148e-01 -2.427475061267614365e-03 -1.357689052820205688e-01 -3.815277665853500366e-02 1.337227877229452133e-02 2.897451445460319519e-02 1.820069998502731323e-01 4.377923533320426941e-02 9.048280864953994751e-02 -9.071621112525463104e-03 7.177539169788360596e-02 -2.532773017883300781e-01 -2.059206068515777588e-01 -1.078656781464815140e-02 -3.066611588001251221e-01 1.094756424427032471e-01 -1.347332596778869629e-01 1.829895824193954468e-01 3.274539113044738770e-01 4.992970824241638184e-01 6.432329863309860229e-02 1.303096711635589600e-01 2.779695391654968262e-01 1.264975965023040771e-01
2.423702776432037354e-01 2.496455609798431396e-01 2.030430734157562256e-01 2.445861101150512695e-01 4.032792896032333374e-02 7.133755832910537720e-02 -3.642472326755523682e-01 -2.145008184015750885e-02 -2.092605829238891602e-01 -1.058973297476768494e-01 1.173203513026237488e-01 -1.036207005381584167e-01 -1.024318262934684753e-01 -3.120917081832885742e-02 -1.741138659417629242e-02 3.657865151762962341e-02 2.955172657966613770e-01 -1.189631521701812744e-01 2.063920795917510986e-01 4.875828977674245834e-03 2.692569792270660400e-01 1.419274508953094482e-01 -3.137261271476745605e-01 -6.316613405942916870e-02 -2.958413362503051758e-01 2.296890616416931152e-01 3.762551350519061089e-03 1.134435236454010010e-01 -4.920729249715805054e-02 -2.409183047711849213e-02 1.925070732831954956e-01 1.141753792762756348e-01
6.956215202808380127e-02 3.036616444587707520e-01 1.211665496230125427e-01 1.229650378227233887e-01 -5.504972115159034729e-02 1.204292848706245422e-01 -3.941959738731384277e-01 -9.171157330274581909e-02 -2.171117067337036133e-02 9.695846587419509888e-02 1.554485708475112915e-01 -7.004941999912261963e-02 -2.105351239442825317e-01 -1.468358039855957031e-01 -1.726823300123214722e-01 4.806543588638305664e-01 6.938590109348297119e-02 -2.076477259397506714e-01 -2.036109566688537598e-02 2.190783023834228516e-01 -2.532069385051727295e-01 -1.710361242294311523e-02 -2.163482904434204102e-01 1.169566810131072998e-01 -2.091758251190185547e-01 1.195447817444801331e-01 -2.375928312540054321e-02 1.123943179845809937e-01 -4.505800083279609680e-03 -1.537586376070976257e-02 -1.604311168193817139e-01 8.755462616682052612e-02
-9.415125474333763123e-03 1.907790452241897583e-01 5.444885417819023132e-02 7.214586250483989716e-03 -8.091315627098083496e-03 -5.286906380206346512e-03 5.792714282870292664e-02 -9.172402322292327881e-02 -2.644619643688201904e-01 -2.106559276580810547e-02 -7.959488034248352051e-02 -1.120396181941032410e-01 -8.903080970048904419e-02 2.017803937196731567e-01 2.739463150501251221e-01 1.965770721435546875e-01 1.322646439075469971e-01 -5.978675186634063721e-02 1.940078437328338623e-01 -2.813958525657653809e-01 -2.180568426847457886e-01 1.698189824819564819e-01 -9.594367444515228271e-02 1.368217468261718750e-01 -1.453191190958023071e-01 -1.370083820074796677e-02 4.316559731960296631e-01 4.092992842197418213e-01 -5.485672131180763245e-02 1.238276064395904541e-01 1.683499068021774292e-01 1.816222667694091797e-01
-1.552460193634033203e-01 1.499224603176116943e-01 2.809888422489166260e-01 -7.945300638675689697e-02 -2.057395130395889282e-01 -2.841038405895233154e-01 9.925988316535949707e-02 -6.950109452009201050e-02 -8.773181587457656860e-02 -2.945395410060882568e-01 1.859125867486000061e-02 5.473667755722999573e-02 -4.745044559240341187e-02 -1.457376182079315186e-01 6.313572824001312256e-02 1.792858093976974487e-01 1.866694539785385132e-01 3.547991812229156494e-02 5.367251113057136536e-02 -3.060799539089202881e-01 1.859250962734222412e-01 3.514411151409149170e-01 -2.260680645704269409e-01 1.808676719665527344e-01 -1.777537465095520020e-01 -9.088887274265289307e-02 1.100402846932411194e-01 2.471747249364852905e-01 -1.607205718755722046e-01 1.848212443292140961e-02 2.368083149194717407e-01 -5.598061904311180115e-02
-1.103674471378326416e-01 2.000558376312255859e-01 1.486116647720336914e-01 -2.045982033014297485e-01 8.448071777820587158e-02 1.640191115438938141e-02 -3.604672476649284363e-02 -1.894073635339736938e-01 -1.418250501155853271e-01 -6.422416865825653076e-02 -2.412373572587966919e-01 -1.292004138231277466e-01 -1.118830367922782898e-01 4.372663050889968872e-02 1.551421433687210083e-01 1.347766965627670288e-01 2.806544303894042969e-01 1.407598406076431274e-01 -5.863181501626968384e-02 -2.088025063276290894e-01 2.685270644724369049e-02 1.050270572304725647e-01 -3.198496401309967041e-01 3.511962667107582092e-02 6.423628330230712891e-02 2.666017413139343262e-01 1.249092966318130493e-01 4.159283638000488281e-01 -1.880004853010177612e-01 4.573110491037368774e-02 2.675352394580841064e-01 2.230735123157501221e-01
7.760458439588546753e-02 1.423987299203872681e-01 8.562798053026199341e-02 -6.450244784355163574e-02 -1.446859538555145264e-01 -7.569389045238494873e-02 -1.919219493865966797e-01 -1.030981242656707764e-01 9.449794888496398926e-02 1.301099453121423721e-02 3.962259292602539062e-01 9.807161986827850342e-02 3.091416880488395691e-02 7.612129300832748413e-02 -2.172107249498367310e-01 2.449913918972015381e-01 2.232889682054519653e-01 -9.100367128849029541e-02 -1.045772358775138855e-01 -7.655109465122222900e-02 -7.446078956127166748e-02 4.526722431182861328e-01 -1.917005181312561035e-01 -6.955379247665405273e-02 -3.542542457580566406e-02 1.973667889833450317e-01 2.619742751121520996e-01 2.013684809207916260e-01 -6.408388167619705200e-02 -3.973539918661117554e-02 3.365782499313354492e-01 5.548436567187309265e-02
-1.033847499638795853e-02 -3.385645449161529541e-01 4.145492613315582275e-01 6.892451643943786621e-02 -7.336138933897018433e-02 1.842536628246307373e-01 -2.625415623188018799e-01 2.479346469044685364e-02 -1.055444777011871338e-01 -2.116452604532241821e-01 6.267788261175155640e-02 -9.873683750629425049e-02 -3.104770183563232422e-01 -1.277595162391662598e-01 1.209891885519027710e-01 1.834434568881988525e-01 2.033522427082061768e-01 1.894686520099639893e-01 2.042446583509445190e-01 1.125582084059715271e-01 -1.477469205856323242e-01 1.950341016054153442e-01 -2.026002258062362671e-01 2.116672508418560028e-02 5.326416343450546265e-02 4.741032794117927551e-02 6.496669352054595947e-02 2.462575286626815796e-01 -1.099072396755218506e-01 -2.064596116542816162e-01 2.233219705522060394e-02 1.049873232841491699e-01
1.772190779447555542e-01 4.286879673600196838e-02 2.010040218010544777e-03 5.604321137070655823e-02 -2.553878724575042725e-01 1.512929648160934448e-01 6.566579639911651611e-02 -1.957685947418212891e-01 -1.582100391387939453e-01 -5.254830420017242432e-02 2.735261619091033936e-01 2.278759032487869263e-01 1.302782148122787476e-01 3.358900547027587891e-02 1.465149875730276108e-02 2.049207240343093872e-01 6.092042848467826843e-02 -3.228361904621124268e-02 -1.529383473098278046e-02 -9.249844402074813843e-02 -2.842055857181549072e-01 2.321444451808929443e-01 -1.817117333412170410e-01 -1.463187485933303833e-01 -2.468064129352569580e-01 4.090595245361328125e-01 -5.531527474522590637e-02 1.851257532835006714e-01 -3.314701020717620850e-01 7.412511855363845825e-02 6.371701508760452271e-02 1.743003278970718384e-01
1.200295090675354004e-01 3.460024297237396240e-01 1.732044667005538940e-01 1.007328256964683533e-01 -3.861412778496742249e-02 6.701677292585372925e-02 -1.442491561174392700e-01 -4.249785095453262329e-02 1.541533507406711578e-03 -3.227571249008178711e-01 8.258113265037536621e-02 -1.688466817140579224e-01 -2.684116065502166748e-01 2.191200554370880127e-01 -8.834750391542911530e-03 3.815910816192626953e-01 -4.295216128230094910e-02 -6.044055148959159851e-02 -2.123845927417278290e-02 -1.347405612468719482e-01 4.924646019935607910e-02 2.936583459377288818e-01 -9.134197235107421875e-02 1.929561025463044643e-03 -1.286795437335968018e-01 1.606646627187728882e-01 8.034450560808181763e-02 3.111872673034667969e-01 2.309107482433319092e-01 3.237849846482276917e-02 2.655485272407531738e-01 1.484887208789587021e-02
5.041013658046722412e-02 3.597539663314819336e-01 2.581134736537933350e-01 1.656237691640853882e-01 1.099033653736114502e-02 5.809542909264564514e-02 -6.606034189462661743e-02 -2.913459576666355133e-02 -4.707306027412414551e-01 -3.522177785634994507e-02 -4.905345290899276733e-02 1.541384160518646240e-01 -2.757144868373870850e-01 -5.312598776072263718e-03 -7.336874306201934814e-02 6.572926789522171021e-02 -1.435689926147460938e-01 -9.102794528007507324e-02 2.479013949632644653e-01 -1.187265142798423767e-01 -2.680867537856101990e-02 5.977624654769897461e-02 -6.954692304134368896e-02 -2.113643735647201538e-01 -2.057555466890335083e-01 2.412957251071929932e-01 7.094088941812515259e-02 1.696341335773468018e-01 2.030207216739654541e-01 1.148717403411865234e-01 1.392599288374185562e-02 2.886235415935516357e-01
-2.464233934879302979e-01 -5.178469698876142502e-03 9.007529914379119873e-02 -2.389599978923797607e-01 -1.755408793687820435e-01 -4.924956243485212326e-03 -1.277661770582199097e-01 2.964857779443264008e-02 1.072767153382301331e-01 -3.294833302497863770e-01 3.625615034252405167e-03 -4.120440036058425903e-02 -3.431677445769309998e-02 8.518272079527378082e-03 -8.971340954303741455e-02 1.627670079469680786e-01 3.353671729564666748e-01 1.263005137443542480e-01 -2.495332658290863037e-01 -3.289152085781097412e-01 -1.997114270925521851e-01 1.755209863185882568e-01 -1.754835098981857300e-01 -1.730807572603225708e-01 -2.762671411037445068e-01 1.558100432157516479e-01 1.322552561759948730e-01 1.926642209291458130e-01 5.518489703536033630e-02 1.918013691902160645e-01 -4.125206544995307922e-02 2.033616751432418823e-01
-9.764876961708068848e-02 -9.952961653470993042e-02 4.439448118209838867e-01 -3.138127550482749939e-02 -1.763116270303726196e-01 -1.205705702304840088e-01 1.611382514238357544e-01 -2.262577973306179047e-02 -4.086332917213439941e-01 -6.061365455389022827e-02 2.892311513423919678e-01 -1.354743838310241699e-01 -1.343802809715270996e-01 3.522040694952011108e-02 -2.811809778213500977e-01 1.240367963910102844e-01 3.792805224657058716e-02 1.583828628063201904e-01 1.767537295818328857e-01 -1.809074133634567261e-01 -5.138712003827095032e-02 2.860614955425262451e-01 -7.378351688385009766e-02 -8.725354820489883423e-02 -7.583362609148025513e-02 2.954572206363081932e-03 8.760542422533035278e-02 2.606809139251708984e-01 6.696455180644989014e-02 1.092187836766242981e-01 1.844489872455596924e-01 6.427673250436782837e-02
-2.163225710391998291e-01 1.262792348861694336e-01 1.883933693170547485e-01 -4.090261831879615784e-02 -2.886286973953247070e-01 2.269050776958465576e-01 -1.380572021007537842e-01 1.702214591205120087e-02 1.519543230533599854e-01 7.791996747255325317e-02 2.306678742170333862e-01 -2.566705048084259033e-01 -1.173558831214904785e-01 -1.581714600324630737e-01 -8.439329266548156738e-02 2.789866030216217041e-01 2.313165515661239624e-01 1.533873975276947021e-01 2.046343088150024414e-01 7.308869808912277222e-02 -3.588136434555053711e-01 5.574724078178405762e-02 1.289799660444259644e-01 -1.458006538450717926e-02 -1.066278368234634399e-01 2.246298044919967651e-01 -1.969734765589237213e-02 2.231503129005432129e-01 6.589595228433609009e-02 -3.852402791380882263e-02 1.718640178442001343e-01 2.315688729286193848e-01
7.325451076030731201e-02 2.540071010589599609e-01 5.580464377999305725e-02 -3.132627531886100769e-02 -1.242863982915878296e-01 -3.012238070368766785e-02 -2.209983319044113159e-01 3.636543624452315271e-05 1.189500540494918823e-01 -1.166244372725486755e-01 1.563152372837066650e-01 -2.280367016792297363e-01 -3.429320454597473145e-02 -2.027262151241302490e-01 -1.004616990685462952e-01 3.906254768371582031e-01 2.331256866455078125e-01 5.239364877343177795e-02 1.387723442167043686e-02 -2.880890965461730957e-01 -6.443101912736892700e-02 4.672160744667053223e-02 -6.500099599361419678e-02 -2.389599978923797607e-01 7.997938245534896851e-02 3.688744008541107178e-01 8.920792490243911743e-02 3.043126165866851807e-01 1.464568227529525757e-01 -6.883892230689525604e-03 1.258707791566848755e-01 2.517381906509399414e-01
[truncated: 3,269,889 more chars]
