# Supplementary material for: The Language of Innovation
Source: PLoS One. 2020 Apr 30;15(4):e0230107. doi: 10.1371/journal.pone.0230107 (PMC7194493; doi:10.1371/journal.pone.0230107)
Supplement: S15 File — (GZ) [file pone.0230107.s015.tar.gz › 1993-1997/V2Run_19_VS_4500_embeddings1993-1997ED32.txt]

-1.462728809565305710e-02 5.998886749148368835e-02 -2.439818680286407471e-01 1.514281630516052246e-01 -1.320954710245132446e-01 2.518220432102680206e-02 -6.846585124731063843e-02 1.264653503894805908e-01 5.557503551244735718e-03 2.977096736431121826e-01 3.658551722764968872e-02 3.451822996139526367e-01 2.899633953347802162e-03 9.034829586744308472e-02 1.094823032617568970e-01 -1.922878203913569450e-03 1.874418258666992188e-01 4.092267900705337524e-02 -1.309781670570373535e-01 2.592838555574417114e-02 -1.040408015251159668e-02 2.003863826394081116e-02 -5.619796924293041229e-03 3.613336384296417236e-01 2.689692564308643341e-02 2.286373376846313477e-01 3.435886278748512268e-02 1.354093700647354126e-01 -1.280565708875656128e-01 -2.629019618034362793e-01 -5.466268658638000488e-01 -5.550924688577651978e-02
7.993111386895179749e-03 1.365507245063781738e-01 1.482093632221221924e-01 8.374242484569549561e-02 4.549041092395782471e-01 3.664145991206169128e-02 -3.269823491573333740e-01 4.047053679823875427e-02 1.321719735860824585e-01 1.574102640151977539e-01 -3.071532025933265686e-02 1.139297410845756531e-01 8.937116712331771851e-03 5.950275436043739319e-02 -1.518546044826507568e-01 4.393906891345977783e-02 2.153360992670059204e-01 2.462197095155715942e-03 7.107813656330108643e-02 -8.384633809328079224e-02 -3.234724998474121094e-01 -9.617114812135696411e-02 -5.173564329743385315e-02 1.542864590883255005e-01 -1.497373133897781372e-01 1.225107461214065552e-01 -2.431970834732055664e-01 2.290511876344680786e-01 -3.052372634410858154e-01 2.096592187881469727e-01 -2.090668082237243652e-01 -1.483116298913955688e-01
-1.889462471008300781e-01 -1.109980344772338867e-01 1.288490444421768188e-01 1.290691494941711426e-01 5.070740580558776855e-01 7.553052157163619995e-02 -2.047257721424102783e-01 -1.327821165323257446e-01 -2.142597287893295288e-01 3.003880381584167480e-01 -2.216393202543258667e-01 1.016850676387548447e-02 1.034576371312141418e-01 3.929826915264129639e-01 -2.257272414863109589e-02 -6.483607739210128784e-02 -1.433315407484769821e-02 1.676616370677947998e-01 -6.639595329761505127e-02 1.075128093361854553e-01 -3.324421122670173645e-02 6.736796349287033081e-02 -4.494014382362365723e-02 1.235617622733116150e-01 7.096492499113082886e-02 -4.239639267325401306e-02 -2.662635147571563721e-01 1.013614088296890259e-01 -2.971331588923931122e-02 -2.827987819910049438e-02 -2.689661979675292969e-01 1.090047731995582581e-01
-1.365687102079391479e-01 1.355339437723159790e-01 -5.969794467091560364e-02 3.076112270355224609e-01 2.682646214962005615e-01 -9.185789152979850769e-03 -4.256664961576461792e-02 1.774366758763790131e-02 -2.121332585811614990e-01 2.677746713161468506e-01 -1.913373321294784546e-01 1.765770763158798218e-01 -6.347705423831939697e-02 9.880331158638000488e-02 -9.784836322069168091e-02 -1.035220175981521606e-01 3.550992906093597412e-01 2.014342397451400757e-01 -8.410245180130004883e-02 -3.073724173009395599e-02 -9.608400613069534302e-02 -1.694342643022537231e-01 -2.581149935722351074e-01 2.902768552303314209e-01 3.446739912033081055e-02 -2.446797192096710205e-01 -1.781801581382751465e-01 1.531852185726165771e-01 -8.189071714878082275e-02 -7.663340121507644653e-02 -2.052958607673645020e-01 -1.937260627746582031e-01
2.544947201386094093e-03 2.037279009819030762e-01 -9.215182065963745117e-02 -6.392350047826766968e-02 2.060552090406417847e-01 -1.486308872699737549e-01 -1.184102669358253479e-01 1.790216565132141113e-01 2.372324280440807343e-02 1.176440641283988953e-01 -2.603430747985839844e-01 3.219773769378662109e-01 1.938478648662567139e-01 3.320049643516540527e-01 -2.669549547135829926e-02 2.922801375389099121e-01 -9.636251628398895264e-02 1.978746354579925537e-01 2.552980482578277588e-01 -1.875002980232238770e-01 -1.824507564306259155e-01 1.072155460715293884e-01 -2.041269466280937195e-02 4.271731078624725342e-01 -1.019119322299957275e-01 -1.093947049230337143e-02 -2.019644947722554207e-03 9.642039239406585693e-02 1.872132718563079834e-02 3.580043092370033264e-02 -1.148890629410743713e-01 6.638093292713165283e-02
-3.682621717453002930e-01 1.030829548835754395e-01 -4.889474064111709595e-02 1.412725299596786499e-01 2.026023417711257935e-01 1.933350861072540283e-01 -2.285258620977401733e-01 -2.562790811061859131e-01 -1.980470679700374603e-02 3.545414805412292480e-01 -1.920495182275772095e-01 1.390125155448913574e-01 -2.408841848373413086e-01 1.494131088256835938e-01 -4.857451096177101135e-02 -2.089373618364334106e-01 2.634131312370300293e-01 1.646841466426849365e-01 1.183674260973930359e-01 -9.705576300621032715e-02 -3.982980176806449890e-02 -1.870546042919158936e-01 -1.632744669914245605e-01 3.878546506166458130e-02 2.744399011135101318e-01 1.310877948999404907e-01 3.062727488577365875e-02 8.121617138385772705e-02 -1.761289834976196289e-01 6.567353010177612305e-02 -5.323180556297302246e-02 5.946232751011848450e-02
-4.569365829229354858e-02 3.405704721808433533e-02 6.009613350033760071e-02 -9.705569595098495483e-02 2.798554301261901855e-01 1.558924615383148193e-01 -2.665998637676239014e-01 1.942744702100753784e-01 -8.658531308174133301e-02 -1.090857163071632385e-01 -2.086922079324722290e-01 1.783035546541213989e-01 6.943713128566741943e-02 1.972977221012115479e-01 1.257636696100234985e-01 -9.004826843738555908e-02 2.441333979368209839e-01 8.620306849479675293e-02 -1.939569562673568726e-01 -1.671292036771774292e-01 9.390339255332946777e-02 7.692320644855499268e-02 -8.972629904747009277e-03 2.271576225757598877e-01 -1.515742838382720947e-01 8.282098174095153809e-02 -7.529136538505554199e-02 2.669364809989929199e-01 -3.081853035837411880e-03 3.363279625773429871e-02 -4.786433577537536621e-01 -2.717883884906768799e-01
-2.720395028591156006e-01 1.091151088476181030e-01 1.618583053350448608e-01 8.853688836097717285e-02 3.126647770404815674e-01 -1.139621809124946594e-01 -4.160916060209274292e-02 6.845994293689727783e-02 3.626063093543052673e-02 3.008830249309539795e-01 -2.226019948720932007e-01 -5.313040688633918762e-02 -2.418433502316474915e-02 7.360092550516128540e-02 -1.489846110343933105e-01 2.142515927553176880e-01 1.554848402738571167e-01 6.179590523242950439e-02 -1.680872440338134766e-01 1.901284456253051758e-01 9.745130687952041626e-02 -8.705231547355651855e-02 -1.441617310047149658e-01 3.191049098968505859e-01 2.536310851573944092e-01 -6.270036846399307251e-02 -5.393723398447036743e-02 7.589069660753011703e-03 -2.956973016262054443e-01 1.945465803146362305e-02 -3.832265734672546387e-01 -8.110428601503372192e-02
-1.737475544214248657e-01 8.437039703130722046e-02 1.734928339719772339e-01 1.276182979345321655e-01 2.104703187942504883e-01 6.703160237520933151e-03 -3.718267977237701416e-01 1.510551124811172485e-01 2.661844342947006226e-02 3.027986586093902588e-01 -8.199291676282882690e-02 6.780285388231277466e-02 2.005792260169982910e-01 -1.878006942570209503e-02 1.408906877040863037e-01 3.136214911937713623e-01 2.570623904466629028e-02 1.045435816049575806e-01 -1.714102327823638916e-01 -1.177076771855354309e-01 9.705552458763122559e-02 2.197870910167694092e-01 -9.089668840169906616e-02 1.478217393159866333e-01 -1.977019198238849640e-02 3.219006061553955078e-01 -1.355765014886856079e-01 2.510888278484344482e-01 -1.264938861131668091e-01 1.310328859835863113e-02 -2.813467085361480713e-01 -1.579574942588806152e-01
-6.888730078935623169e-02 3.679583221673965454e-02 1.149724572896957397e-01 6.320872157812118530e-02 3.705812394618988037e-01 -8.855720609426498413e-02 -3.316047191619873047e-01 1.695450842380523682e-01 2.866951227188110352e-01 -8.744017779827117920e-02 -1.414716690778732300e-01 1.341881901025772095e-01 -2.422853559255599976e-01 -4.187332093715667725e-02 -1.916644424200057983e-01 5.894274637103080750e-02 1.859031915664672852e-01 1.511364579200744629e-01 -3.471035137772560120e-02 -1.695584356784820557e-01 5.540549382567405701e-02 2.340680919587612152e-02 -2.913292497396469116e-02 3.551052808761596680e-01 2.813053429126739502e-01 1.711347997188568115e-01 -7.149011828005313873e-03 1.172944381833076477e-01 -3.142747282981872559e-01 -5.450724437832832336e-02 -1.492549628019332886e-01 1.057998277246952057e-02
1.945819556713104248e-01 7.417294196784496307e-03 -1.863165199756622314e-02 -7.429719716310501099e-02 3.196751177310943604e-01 -1.139701828360557556e-01 -3.079250156879425049e-01 8.764421194791793823e-02 1.183499097824096680e-01 9.146768599748611450e-02 1.178466528654098511e-01 1.513467431068420410e-01 -1.203189864754676819e-01 8.030684292316436768e-02 -9.026404470205307007e-02 -1.612325608730316162e-01 2.579604983329772949e-01 1.228834539651870728e-01 1.209505200386047363e-01 -9.570387750864028931e-02 -5.772072076797485352e-02 3.227892518043518066e-01 -1.675918549299240112e-01 2.015926390886306763e-01 2.306856662034988403e-01 3.592217266559600830e-01 -6.941469758749008179e-02 1.876388490200042725e-01 -9.687158465385437012e-02 -1.468644291162490845e-01 -2.648836672306060791e-01 -1.386218070983886719e-01
-6.637002527713775635e-02 -2.378115057945251465e-02 5.302723962813615799e-03 1.394388228654861450e-01 2.823562920093536377e-01 1.179141458123922348e-02 -5.908533930778503418e-02 -9.298720210790634155e-02 -9.675951302051544189e-02 2.790928184986114502e-01 -1.968662440776824951e-01 2.631568312644958496e-01 -2.689607068896293640e-02 2.862999737262725830e-01 5.288066715002059937e-02 2.705101072788238525e-01 2.935289777815341949e-02 3.670285344123840332e-01 -1.613897681236267090e-01 1.963975131511688232e-01 2.785679399967193604e-01 3.441514912992715836e-03 -1.985259056091308594e-01 1.682237088680267334e-01 -1.507832407951354980e-01 -1.901270076632499695e-02 -2.867907881736755371e-01 -3.458869084715843201e-02 -6.436213850975036621e-02 2.366293594241142273e-02 -2.206972837448120117e-01 -1.554484963417053223e-01
-1.389251463115215302e-02 1.442196816205978394e-01 1.884043775498867035e-02 -2.568767406046390533e-02 3.453740775585174561e-01 -5.798048153519630432e-02 -1.817215532064437866e-01 1.711845956742763519e-02 1.272414922714233398e-01 4.285840094089508057e-01 -1.617428511381149292e-01 -8.423930406570434570e-02 -1.843119040131568909e-02 7.538397610187530518e-02 8.999812602996826172e-02 5.591769702732563019e-03 3.193266391754150391e-01 3.920003473758697510e-01 -2.207525819540023804e-01 2.423295676708221436e-01 -7.979700714349746704e-02 1.345658302307128906e-01 -1.009059995412826538e-01 1.329350918531417847e-01 -1.082438230514526367e-01 7.332666963338851929e-02 1.250727176666259766e-01 -1.032719090580940247e-01 -1.972894519567489624e-01 1.620471477508544922e-02 -2.587821483612060547e-01 -9.885823726654052734e-02
-8.678282797336578369e-02 1.686252355575561523e-01 2.677706778049468994e-01 9.572798013687133789e-02 4.980416297912597656e-01 5.699975416064262390e-02 -8.515534549951553345e-02 1.364231556653976440e-01 5.545454099774360657e-02 1.581123322248458862e-01 -8.621890097856521606e-02 -9.289070731028914452e-04 -3.526310902088880539e-03 -1.086620241403579712e-01 -6.095668673515319824e-02 2.027320563793182373e-01 -9.238970279693603516e-02 1.669326573610305786e-01 -1.059569343924522400e-01 3.167272359132766724e-02 -1.728309094905853271e-01 3.808877766132354736e-01 3.990748897194862366e-02 1.651081889867782593e-01 -3.460104390978813171e-02 1.279091835021972656e-01 -7.239825557917356491e-03 1.632258892059326172e-01 -2.414325028657913208e-01 -1.708907932043075562e-01 -2.687026262283325195e-01 -2.397660762071609497e-01
-1.525633335113525391e-01 -1.431381255388259888e-01 -2.491557449102401733e-01 1.652234941720962524e-01 -2.986504882574081421e-02 -3.605392575263977051e-02 -3.108907863497734070e-02 2.435452789068222046e-01 6.892460584640502930e-02 3.887011408805847168e-01 -7.604109495878219604e-02 2.313078939914703369e-01 9.750185161828994751e-02 2.682322859764099121e-01 -6.084242369979619980e-03 3.311085402965545654e-01 2.908766455948352814e-02 4.253378510475158691e-01 2.965101972222328186e-02 -1.112732291221618652e-01 -1.398869156837463379e-01 -1.471663564443588257e-01 6.444264948368072510e-02 1.167777627706527710e-01 -6.823472213000059128e-03 1.635223329067230225e-01 3.518396290019154549e-03 1.666456162929534912e-01 -1.787762790918350220e-01 7.979320734739303589e-02 -4.217987135052680969e-02 -2.223154008388519287e-01
-8.677888661623001099e-02 5.602730065584182739e-02 1.847779899835586548e-01 7.683318853378295898e-02 2.912267148494720459e-01 -1.346260011196136475e-01 -2.869658544659614563e-02 -5.662308633327484131e-02 3.367120772600173950e-02 5.140137076377868652e-01 -1.235114932060241699e-01 1.412213295698165894e-01 -1.079936623573303223e-01 3.255884945392608643e-01 -1.147318910807371140e-02 1.139208897948265076e-01 2.040282934904098511e-01 5.566598847508430481e-02 -5.075816810131072998e-02 -2.010063827037811279e-01 1.008981689810752869e-01 5.122029036283493042e-02 -1.535589396953582764e-01 3.157986104488372803e-01 1.260264813899993896e-01 2.345640771090984344e-02 -1.847760975360870361e-01 -2.520371675491333008e-01 1.139722205698490143e-02 1.189844235777854919e-01 -2.078036963939666748e-01 -1.249320432543754578e-01
-9.432562440633773804e-02 6.738087534904479980e-02 -2.285813838243484497e-01 2.097455561161041260e-01 3.631142377853393555e-01 2.170990034937858582e-02 -2.871456146240234375e-01 3.228730708360671997e-02 -5.052663385868072510e-02 2.561714351177215576e-01 -1.289086192846298218e-01 1.552909165620803833e-01 1.203377842903137207e-01 -1.332563161849975586e-01 1.955624371767044067e-01 -1.224873587489128113e-01 1.129090711474418640e-01 1.498095840215682983e-01 -2.097039297223091125e-02 1.537142693996429443e-01 7.690503448247909546e-02 -2.395287603139877319e-01 -1.195589378476142883e-01 1.579609513282775879e-01 1.555727124214172363e-01 1.061614230275154114e-02 -1.422338336706161499e-01 2.313579618930816650e-02 -1.175483018159866333e-01 -6.635618954896926880e-02 -2.949002683162689209e-01 -4.099316895008087158e-01
-1.961432956159114838e-02 7.734175771474838257e-02 -1.574563682079315186e-01 8.086884766817092896e-02 1.105082631111145020e-01 -1.076675131916999817e-01 6.205378472805023193e-02 9.378844872117042542e-03 -4.313694313168525696e-02 4.842489659786224365e-01 -4.407457634806632996e-02 2.941044569015502930e-01 1.182120144367218018e-01 2.402781099081039429e-01 -2.276115119457244873e-02 -7.370526343584060669e-02 6.835217773914337158e-02 2.937605679035186768e-01 -6.556925922632217407e-02 -2.672135829925537109e-01 -2.677241563796997070e-01 1.830499917268753052e-01 -4.943422973155975342e-02 2.903707325458526611e-01 -1.637115776538848877e-01 1.590419411659240723e-01 1.256051510572433472e-01 2.415598034858703613e-01 -1.000294312834739685e-01 3.982852026820182800e-02 4.263631999492645264e-02 -1.840012073516845703e-01
-1.379773765802383423e-01 2.118679322302341461e-02 4.112786427140235901e-02 6.627707183361053467e-02 3.313439786434173584e-01 -2.707345187664031982e-01 -5.826789885759353638e-02 1.811466068029403687e-01 -5.989392846822738647e-02 4.936439990997314453e-01 -5.525651574134826660e-02 8.178751170635223389e-02 5.617463961243629456e-02 6.088449060916900635e-02 1.924370974302291870e-01 -6.931473966687917709e-03 2.431583851575851440e-01 1.126594543457031250e-01 -9.042499214410781860e-02 2.794883251190185547e-01 -9.199474006891250610e-02 6.335899233818054199e-02 -1.291087716817855835e-01 2.422890365123748779e-01 1.226768419146537781e-01 8.758865296840667725e-02 -2.072397172451019287e-01 -1.189628168940544128e-01 -1.507365852594375610e-01 2.563747949898242950e-02 -3.048036396503448486e-01 -1.100560426712036133e-01
-3.887232393026351929e-02 -7.996248453855514526e-02 -1.006677597761154175e-01 3.681002557277679443e-01 2.131522446870803833e-01 6.576188653707504272e-02 -2.030117213726043701e-01 -8.134288340806961060e-02 9.781986474990844727e-02 2.608557641506195068e-01 -1.182560473680496216e-01 -6.158299744129180908e-02 4.844288155436515808e-02 2.502914071083068848e-01 5.836878716945648193e-02 1.123194471001625061e-01 1.071930304169654846e-01 3.617041707038879395e-01 -2.988228201866149902e-01 5.348944291472434998e-02 1.533773839473724365e-01 -4.250076040625572205e-02 -1.759940385818481445e-01 3.546933233737945557e-01 -1.491528656333684921e-02 1.241218894720077515e-01 6.979206111282110214e-03 -4.025278240442276001e-02 -2.148401886224746704e-01 -1.539276391267776489e-01 -2.491027861833572388e-01 -8.172559738159179688e-02
-9.562545269727706909e-02 3.056410849094390869e-01 -1.438136249780654907e-01 1.360869705677032471e-01 1.827611029148101807e-01 -9.448128193616867065e-02 -8.889488875865936279e-02 4.092978313565254211e-03 5.574244260787963867e-02 -1.218681875616312027e-02 -2.255680710077285767e-01 2.050183340907096863e-02 -3.046798706054687500e-01 -7.030909508466720581e-02 7.186098373495042324e-04 9.539856575429439545e-03 5.766857415437698364e-02 1.923364251852035522e-01 2.418747097253799438e-01 -1.149888932704925537e-01 2.994527220726013184e-01 -4.303235933184623718e-02 1.462765596807003021e-02 1.154996007680892944e-01 -1.048563644289970398e-01 1.441455483436584473e-01 -2.061513811349868774e-01 2.850550711154937744e-01 -2.136645913124084473e-01 -1.620417833328247070e-01 -3.784860670566558838e-01 2.603006064891815186e-01
3.663277626037597656e-02 8.074737340211868286e-02 -5.637140944600105286e-02 -8.192217350006103516e-02 -4.125718399882316589e-02 -1.486580073833465576e-01 7.916954159736633301e-02 2.497535794973373413e-01 -4.260776937007904053e-02 3.791189193725585938e-01 -2.653704285621643066e-01 1.669383794069290161e-01 -1.026471480727195740e-01 2.148877233266830444e-01 7.876110076904296875e-02 1.998966932296752930e-01 2.821705304086208344e-03 3.224536776542663574e-01 1.628805547952651978e-01 -2.514955997467041016e-01 -1.753357350826263428e-01 1.742723137140274048e-01 6.480394303798675537e-02 3.948221504688262939e-01 3.801669925451278687e-02 1.308720000088214874e-02 2.198488861322402954e-01 1.935722231864929199e-01 -1.597609966993331909e-01 2.299667149782180786e-02 -1.149729713797569275e-01 3.791763633489608765e-02
-2.665539681911468506e-01 6.732466816902160645e-02 -6.303174048662185669e-02 -1.211218684911727905e-01 2.974956929683685303e-01 -6.026164814829826355e-02 5.422729998826980591e-02 1.166172176599502563e-01 7.813811302185058594e-02 1.205448508262634277e-01 -1.916324645280838013e-01 3.545909523963928223e-01 9.838908910751342773e-02 -7.877872884273529053e-02 8.003935217857360840e-02 -2.157306969165802002e-01 8.748925477266311646e-02 2.383970618247985840e-01 2.303300499916076660e-01 -4.428633302450180054e-02 -2.712866663932800293e-01 9.337434917688369751e-02 6.621179729700088501e-02 5.119816064834594727e-01 5.646019801497459412e-02 -6.767138093709945679e-02 1.433494836091995239e-01 1.409130692481994629e-01 -8.851212263107299805e-02 -1.359346956014633179e-01 -1.888169907033443451e-02 -4.476135224103927612e-02
1.530950609594583511e-02 -1.371195614337921143e-01 -1.125834658741950989e-01 -2.089420519769191742e-02 2.870472073554992676e-01 -1.092648282647132874e-01 -3.265203237533569336e-01 9.570238739252090454e-02 1.655160784721374512e-01 2.521171867847442627e-01 8.800006657838821411e-02 1.941232830286026001e-01 -2.070624232292175293e-01 9.076711535453796387e-02 -7.272958010435104370e-02 8.030026406049728394e-02 8.512718230485916138e-02 1.832903027534484863e-01 -9.747996926307678223e-02 -1.495240721851587296e-03 1.614726185798645020e-01 1.678174585103988647e-01 -7.425858080387115479e-02 5.653162673115730286e-02 1.225966215133666992e-01 1.645573526620864868e-01 -2.407717257738113403e-01 3.177509903907775879e-01 -2.733815610408782959e-01 4.897155985236167908e-02 -3.754533529281616211e-01 1.614485681056976318e-01
-7.299617398530244827e-03 -9.557721763849258423e-02 -7.909888029098510742e-02 3.531600907444953918e-02 7.373288273811340332e-02 -1.095767095685005188e-01 4.623101279139518738e-02 2.694403566420078278e-02 1.193442642688751221e-01 4.103175103664398193e-01 -1.681823879480361938e-01 1.105181649327278137e-01 1.730236113071441650e-01 2.814358174800872803e-01 4.810051992535591125e-02 1.315502524375915527e-01 -5.084799975156784058e-02 1.722486913204193115e-01 1.000893339514732361e-01 -1.085495650768280029e-01 -2.119419127702713013e-01 1.980054676532745361e-01 2.782697081565856934e-01 5.156779289245605469e-01 -1.575698852539062500e-01 1.284166425466537476e-01 1.610605232417583466e-02 2.058184146881103516e-01 -1.204090341925621033e-01 1.067588105797767639e-01 -9.677769243717193604e-02 -1.019551977515220642e-01
-1.636800020933151245e-01 1.177556142210960388e-01 -2.193541675806045532e-01 -2.886504307389259338e-02 2.414815723896026611e-01 -1.669584400951862335e-02 6.056603044271469116e-02 -2.202353477478027344e-01 -1.405837833881378174e-01 1.225555166602134705e-01 -8.149569481611251831e-02 4.159634113311767578e-01 -1.447467207908630371e-01 -5.171483755111694336e-02 1.517026126384735107e-01 2.729229032993316650e-01 -7.077262550592422485e-02 3.695147335529327393e-01 5.510055925697088242e-03 -1.267549395561218262e-01 4.025129601359367371e-02 9.701796621084213257e-02 1.778839826583862305e-01 1.385281682014465332e-01 8.635294437408447266e-02 1.237824633717536926e-01 -5.250975117087364197e-02 3.684231266379356384e-02 -4.157729744911193848e-01 -1.158952480182051659e-03 1.988286226987838745e-01 -7.241745293140411377e-02
-9.620539844036102295e-02 1.598361581563949585e-01 -2.262467890977859497e-01 -1.558510065078735352e-01 3.649151921272277832e-01 2.032285332679748535e-01 -3.346199393272399902e-01 5.585012584924697876e-02 -3.057700768113136292e-02 -6.394247990101575851e-03 2.144361473619937897e-02 3.556970357894897461e-01 -7.566870748996734619e-02 1.060661971569061279e-01 1.910348683595657349e-01 3.317944705486297607e-02 1.057895347476005554e-01 2.494024932384490967e-01 -8.510757237672805786e-02 -2.486008033156394958e-02 3.498855605721473694e-02 1.783162653446197510e-01 -2.584530115127563477e-01 1.844637095928192139e-01 -8.331760764122009277e-02 1.236473992466926575e-01 1.397706866264343262e-01 3.277069032192230225e-01 -1.618255972862243652e-01 5.439775437116622925e-02 -1.367489248514175415e-01 -7.438357174396514893e-02
1.165896803140640259e-01 5.376068875193595886e-02 -1.088794469833374023e-01 -1.859927326440811157e-01 2.860576212406158447e-01 -4.067919850349426270e-01 -1.019040122628211975e-01 -4.706065356731414795e-02 -8.788342028856277466e-02 6.363293528556823730e-02 -2.957685887813568115e-01 3.854606151580810547e-01 -4.247517511248588562e-02 9.049542248249053955e-02 -3.511045873165130615e-01 3.155626589432358742e-03 6.931330263614654541e-02 2.567220032215118408e-01 -1.406400930136442184e-02 -1.718509197235107422e-02 1.076883077621459961e-01 -9.386044740676879883e-02 5.012863129377365112e-02 -9.630455821752548218e-02 -7.784724235534667969e-02 2.481892332434654236e-02 7.620880007743835449e-02 1.962627917528152466e-01 -2.344659119844436646e-01 -2.389169931411743164e-01 -1.716414391994476318e-01 -1.159101538360118866e-02
-1.871253550052642822e-01 -1.946545019745826721e-02 -2.756066322326660156e-01 1.298044808208942413e-02 3.722698688507080078e-01 5.020967125892639160e-02 -1.718025505542755127e-01 1.898937523365020752e-01 2.430180786177515984e-03 1.508283466100692749e-01 -2.552150785923004150e-01 2.224131077527999878e-01 -3.324494510889053345e-02 1.014319434762001038e-01 -1.224260181188583374e-01 -1.524798274040222168e-01 -1.965723037719726562e-01 1.829413622617721558e-01 3.576988875865936279e-01 -2.227061092853546143e-01 3.117259033024311066e-02 5.492227151989936829e-02 2.549324035644531250e-01 1.918779760599136353e-01 -7.786544039845466614e-03 6.450185924768447876e-02 -2.174382805824279785e-01 1.143942475318908691e-01 -8.078385889530181885e-02 -8.501520007848739624e-02 -2.402955293655395508e-01 5.722057074308395386e-02
-1.134272813796997070e-01 -1.311193965375423431e-02 -6.537184235639870167e-04 1.578300148248672485e-01 2.531119287014007568e-01 1.838780194520950317e-01 -3.631189092993736267e-02 -1.881995201110839844e-01 1.166239902377128601e-01 2.574652135372161865e-01 -2.744373679161071777e-01 2.885595560073852539e-01 -9.923031926155090332e-02 1.097688153386116028e-01 7.140677422285079956e-02 -3.100191950798034668e-01 3.042751252651214600e-01 3.219218552112579346e-01 -1.194754838943481445e-01 -1.189574971795082092e-01 1.320787668228149414e-01 -1.145038008689880371e-01 -6.033782288432121277e-02 1.327756233513355255e-02 2.428256124258041382e-01 -1.632905304431915283e-01 7.691954076290130615e-02 4.230391234159469604e-02 -1.027621254324913025e-01 6.567040830850601196e-02 -3.053624629974365234e-01 -7.341868430376052856e-02
-1.324041038751602173e-01 -1.632598936557769775e-01 2.785075269639492035e-02 2.516401410102844238e-01 2.285146862268447876e-01 -1.096692308783531189e-01 -1.977080851793289185e-01 1.456988304853439331e-01 5.848456174135208130e-02 3.598997294902801514e-01 -2.997855544090270996e-01 1.801480650901794434e-01 -1.807992756366729736e-01 1.192464679479598999e-01 -1.317226290702819824e-01 2.658229470252990723e-01 2.651337981224060059e-01 2.839882113039493561e-02 6.532178819179534912e-02 1.825483888387680054e-01 7.164631038904190063e-02 1.364059895277023315e-01 -1.502054184675216675e-02 3.537995517253875732e-01 -1.507185995578765869e-01 -5.066622421145439148e-02 -9.151845425367355347e-02 1.633237153291702271e-01 4.427719488739967346e-02 5.996945314109325409e-03 -2.362010627985000610e-01 3.172913566231727600e-02
-2.009519934654235840e-02 -4.077496379613876343e-02 3.487024903297424316e-01 2.412944734096527100e-01 1.007527559995651245e-01 1.204510852694511414e-01 -1.094087511301040649e-01 -2.251728810369968414e-02 6.933936476707458496e-02 2.343619316816329956e-01 4.922561720013618469e-02 1.044418513774871826e-01 -2.093373388051986694e-01 1.192446351051330566e-01 -9.466763585805892944e-02 1.119055300951004028e-01 -5.994153022766113281e-02 3.648373484611511230e-01 -2.067421525716781616e-01 3.805120661854743958e-02 1.381216850131750107e-02 2.601947188377380371e-01 -4.407315701246261597e-02 1.739791035652160645e-01 5.524512752890586853e-02 2.219954729080200195e-01 -3.496551215648651123e-01 -4.493128042668104172e-03 -3.545592725276947021e-01 3.212117776274681091e-02 -2.119114845991134644e-01 -3.366183489561080933e-02
8.534346520900726318e-02 -1.511107385158538818e-01 -1.945119649171829224e-01 1.248480826616287231e-01 3.397371768951416016e-01 -1.091590151190757751e-01 4.227642435580492020e-03 2.350044995546340942e-01 1.082774326205253601e-01 4.813840612769126892e-02 -1.521833539009094238e-01 1.956527829170227051e-01 1.178399249911308289e-01 7.338605821132659912e-02 8.129694312810897827e-02 7.430694252252578735e-02 3.056316971778869629e-01 -1.209555491805076599e-01 1.377332359552383423e-01 3.166131302714347839e-02 4.970734193921089172e-02 -5.052205547690391541e-02 -3.488164544105529785e-01 4.340860247611999512e-02 -2.623989712446928024e-04 1.219915226101875305e-01 -9.534740447998046875e-02 2.329375445842742920e-01 -3.004387915134429932e-01 2.105119377374649048e-01 -3.961655199527740479e-01 -2.531958557665348053e-02
-1.785702556371688843e-01 -1.257056742906570435e-01 -1.889027804136276245e-01 -1.084211245179176331e-01 4.895580410957336426e-01 1.069723591208457947e-01 -5.942719802260398865e-02 1.314534693956375122e-01 3.838776797056198120e-02 1.868622153997421265e-01 1.711126714944839478e-01 6.528366357088088989e-02 -1.380978971719741821e-01 2.423879653215408325e-01 1.107900142669677734e-01 1.802225261926651001e-01 2.186364307999610901e-02 1.292392462491989136e-01 -1.540465950965881348e-01 -2.139834314584732056e-01 4.705749079585075378e-02 -4.369442816823720932e-03 -4.238499701023101807e-02 9.093315899372100830e-02 3.956255689263343811e-02 8.234001696109771729e-03 -3.311648070812225342e-01 5.809044465422630310e-02 -3.073655068874359131e-02 -2.887497842311859131e-01 -3.773849904537200928e-01 4.734204616397619247e-03
-5.621541291475296021e-02 3.003216385841369629e-01 2.582933306694030762e-01 1.145454496145248413e-01 4.129926562309265137e-01 -1.607571244239807129e-01 -9.633535146713256836e-02 9.385070204734802246e-02 -1.370199322700500488e-01 3.728795945644378662e-01 6.930310279130935669e-02 -5.983361508697271347e-03 1.382425986230373383e-02 9.200251847505569458e-02 8.556374907493591309e-02 5.221763625741004944e-02 6.310608983039855957e-02 1.172905042767524719e-01 -7.683834410272538662e-04 8.800526708364486694e-02 1.695292592048645020e-01 4.605511203408241272e-02 -2.690924406051635742e-01 3.556228280067443848e-01 -4.822696559131145477e-03 -1.517145428806543350e-02 -1.804710775613784790e-01 -8.096884191036224365e-02 -2.658524215221405029e-01 1.685880473814904690e-03 -2.512456476688385010e-01 -5.051760002970695496e-02
3.886476159095764160e-02 7.041186094284057617e-02 -2.374874949455261230e-01 8.787793666124343872e-02 2.243807166814804077e-01 1.842470467090606689e-01 -2.048399858176708221e-02 8.308073133230209351e-02 -2.042436599731445312e-01 1.795833557844161987e-01 1.065196171402931213e-01 -1.512871962040662766e-02 -5.080844461917877197e-02 1.147151216864585876e-01 3.375269239768385887e-03 7.040551304817199707e-02 9.994383901357650757e-02 5.187818408012390137e-01 -2.524914145469665527e-01 6.239046156406402588e-02 -2.037980705499649048e-01 -1.898164004087448120e-01 1.463264822959899902e-01 2.283598482608795166e-01 5.020354688167572021e-02 2.527092993259429932e-01 4.586765542626380920e-02 2.632544636726379395e-01 -1.293570548295974731e-01 -2.525124140083789825e-02 -2.408508658409118652e-01 -1.431164294481277466e-01
-1.814978420734405518e-01 1.133116558194160461e-01 2.266601771116256714e-01 5.721101537346839905e-02 2.283041775226593018e-01 -7.745529711246490479e-02 -1.464215386658906937e-02 -3.739289194345474243e-02 -2.324939938262104988e-03 3.215220570564270020e-01 -9.930294007062911987e-03 2.030936330556869507e-01 1.004000082612037659e-01 1.653360724449157715e-01 9.731219708919525146e-02 -5.373234394937753677e-03 2.880736589431762695e-01 8.185479044914245605e-02 -1.755636930465698242e-01 1.040737926959991455e-01 1.488407235592603683e-02 1.876433789730072021e-01 -3.123325705528259277e-01 3.529543876647949219e-01 7.281643804162740707e-03 -1.143313571810722351e-02 2.184836566448211670e-02 -2.063828408718109131e-01 -3.372303247451782227e-01 7.932923734188079834e-02 -3.064374625682830811e-01 -4.601394757628440857e-02
-7.083538174629211426e-02 2.314157187938690186e-01 1.875490695238113403e-01 1.783858835697174072e-01 2.557549178600311279e-01 -8.982752263545989990e-02 -8.180359005928039551e-02 -1.558458656072616577e-01 -3.774630278348922729e-02 2.859167158603668213e-01 -7.638345658779144287e-02 1.812931708991527557e-02 2.852459810674190521e-02 -1.091884169727563858e-02 -1.226175054907798767e-01 -1.735442690551280975e-02 3.717974722385406494e-01 1.539604216814041138e-01 -1.432518064975738525e-01 9.962288290262222290e-02 -2.161499485373497009e-02 1.287000924348831177e-01 -2.032487541437149048e-01 3.353441357612609863e-01 1.198914274573326111e-02 1.994109451770782471e-01 -1.264335364103317261e-01 -3.001284599304199219e-01 -1.877960413694381714e-01 -1.566637903451919556e-01 -2.815299928188323975e-01 -1.270735114812850952e-01
-3.652551770210266113e-02 5.508650094270706177e-02 -5.441498011350631714e-02 -4.773117601871490479e-02 -2.601410029456019402e-03 -9.127628803253173828e-02 -2.431749738752841949e-02 2.206455767154693604e-01 -2.930993437767028809e-01 1.987024396657943726e-01 -1.552834659814834595e-01 4.174106121063232422e-01 8.903436362743377686e-02 -2.903696000576019287e-01 2.869669198989868164e-01 9.430810809135437012e-02 3.702086582779884338e-02 1.910098940134048462e-01 -5.189767852425575256e-02 -2.301452122628688812e-02 -1.401877403259277344e-01 -1.447852104902267456e-01 6.738767027854919434e-02 5.592980235815048218e-02 8.811520040035247803e-02 1.189473345875740051e-01 -8.807962387800216675e-02 6.368307024240493774e-02 -5.211050510406494141e-01 8.850942552089691162e-02 -1.517944782972335815e-01 6.539196707308292389e-03
-2.029832918196916580e-03 2.976653277873992920e-01 8.415371179580688477e-02 5.963055789470672607e-02 -2.781046368181705475e-02 1.756179332733154297e-01 -9.825848788022994995e-02 -2.805299758911132812e-01 -1.361172180622816086e-02 1.383502036333084106e-01 -3.840654790401458740e-01 2.156018018722534180e-01 7.422100752592086792e-02 -8.974541909992694855e-03 -2.599006891250610352e-02 -8.132800459861755371e-03 1.279340833425521851e-01 3.173465430736541748e-01 1.849073171615600586e-01 -3.288217186927795410e-01 -6.943537294864654541e-02 1.650360822677612305e-01 2.373659759759902954e-01 3.582112193107604980e-01 8.151732385158538818e-02 5.843320488929748535e-02 1.257622148841619492e-02 2.515111267566680908e-01 9.377964586019515991e-02 -4.898950085043907166e-02 -1.297798380255699158e-02 -1.394441071897745132e-02
1.907330937683582306e-02 2.962097153067588806e-02 -2.388373315334320068e-01 -4.967445973306894302e-03 1.754231452941894531e-01 1.014608517289161682e-01 1.838928759098052979e-01 2.218466103076934814e-01 1.441375613212585449e-01 3.489300906658172607e-01 -4.334799051284790039e-01 1.921829730272293091e-01 1.549546867609024048e-01 -1.460468769073486328e-01 3.304087370634078979e-02 1.787093877792358398e-01 -1.845007762312889099e-02 2.561931610107421875e-01 1.838419586420059204e-01 -1.674845255911350250e-02 -1.702919602394104004e-01 1.906784921884536743e-01 8.465155214071273804e-02 3.872274160385131836e-01 3.023394756019115448e-02 -5.990003794431686401e-02 -7.954178750514984131e-02 7.784344255924224854e-02 -1.015505343675613403e-01 2.943878248333930969e-02 -1.428414285182952881e-01 -2.934212610125541687e-02
-1.256506294012069702e-01 -3.045498207211494446e-02 -5.151478201150894165e-02 1.376994103193283081e-01 3.437403440475463867e-01 -1.846593469381332397e-01 -6.813684105873107910e-02 1.779272258281707764e-01 1.176932528614997864e-01 5.251185894012451172e-01 -1.857547163963317871e-01 2.398400008678436279e-01 -2.761420309543609619e-01 6.409707665443420410e-02 -7.806651294231414795e-02 1.965028978884220123e-02 1.447626203298568726e-01 1.962765306234359741e-01 -8.579438179731369019e-02 1.278860569000244141e-01 1.054567396640777588e-01 1.539570540189743042e-01 1.065572127699851990e-01 1.540794074535369873e-01 -1.543713510036468506e-01 -2.930180728435516357e-02 -5.432391166687011719e-02 -1.015130206942558289e-01 1.289205998182296753e-01 1.056110858917236328e-01 -2.774227857589721680e-01 -9.403122961521148682e-02
-3.932449221611022949e-02 -2.326664049178361893e-03 -2.383309453725814819e-01 -1.954923123121261597e-01 2.677741646766662598e-01 7.672512531280517578e-02 -1.177035123109817505e-01 3.638954758644104004e-01 -5.782648921012878418e-02 3.053503632545471191e-01 -1.071102768182754517e-01 3.054056167602539062e-01 -5.786185618489980698e-03 -7.946288585662841797e-02 2.081599272787570953e-02 -7.899963110685348511e-02 -1.699315384030342102e-02 2.955593764781951904e-01 2.662837803363800049e-01 -1.178143993020057678e-01 6.417634338140487671e-02 1.702075265347957611e-02 8.375482261180877686e-02 3.515860531479120255e-03 7.380422949790954590e-02 3.910318389534950256e-02 -1.430787444114685059e-01 2.820574343204498291e-01 -3.313847184181213379e-01 -1.097298860549926758e-01 -1.887644082307815552e-01 1.298311054706573486e-01
1.445530503988265991e-01 1.574467420578002930e-01 -1.626065522432327271e-01 -1.939941048622131348e-01 1.438958644866943359e-01 3.323369920253753662e-01 -1.042724102735519409e-01 8.842876181006431580e-03 3.429326787590980530e-02 2.144858092069625854e-01 -1.352144181728363037e-01 -1.467322872485965490e-04 -1.491587758064270020e-01 1.544167697429656982e-01 9.335989505052566528e-02 -3.874187916517257690e-02 2.203723788261413574e-01 1.038036793470382690e-01 1.855076402425765991e-01 -9.757674485445022583e-02 2.884207069873809814e-01 2.272251844406127930e-01 3.874974697828292847e-02 1.554496586322784424e-01 3.234720230102539062e-02 1.299365907907485962e-01 -1.708124876022338867e-01 -7.073546200990676880e-02 -4.317279160022735596e-01 -2.108575254678726196e-01 -2.674844861030578613e-01 8.998318016529083252e-02
-1.628479920327663422e-02 3.613770753145217896e-02 -4.052470996975898743e-02 8.351358026266098022e-02 4.001193344593048096e-01 4.321864545345306396e-01 -7.172209024429321289e-02 5.491738766431808472e-02 -8.318377286195755005e-02 1.124351695179939270e-01 5.960268154740333557e-02 1.333333700895309448e-01 3.344453871250152588e-03 3.754292428493499756e-01 1.377452164888381958e-02 5.716898292303085327e-02 -6.144721410237252712e-04 3.465214669704437256e-01 -1.539479494094848633e-01 5.044817924499511719e-02 8.846653252840042114e-02 -8.543875813484191895e-02 -7.192158699035644531e-02 1.614675670862197876e-01 -2.830450609326362610e-02 1.742858737707138062e-01 -1.087241172790527344e-01 -6.875995546579360962e-02 -3.646895885467529297e-01 -1.242432147264480591e-01 -2.158946692943572998e-01 -1.183199509978294373e-01
-2.101579122245311737e-02 1.195432692766189575e-01 3.147336542606353760e-01 1.381134241819381714e-01 3.346766829490661621e-01 -2.341865189373493195e-02 -1.421066373586654663e-01 9.923916310071945190e-02 1.610591262578964233e-02 3.728830218315124512e-01 -2.153445482254028320e-01 2.082017958164215088e-01 -2.561271786689758301e-01 -3.709241002798080444e-02 1.584918349981307983e-01 3.983768168836832047e-03 1.622933298349380493e-01 2.495322078466415405e-01 -1.704213768243789673e-02 2.548843622207641602e-01 -3.885073214769363403e-02 1.928698122501373291e-01 -1.760835498571395874e-01 2.490374445915222168e-01 1.817871630191802979e-01 -2.223102003335952759e-02 -1.620092093944549561e-01 -1.609081082278862596e-04 -1.281138658523559570e-01 -5.901019088923931122e-03 -1.124407798051834106e-01 1.700786054134368896e-01
9.508517384529113770e-02 1.154582947492599487e-01 -2.450274489820003510e-02 1.586427092552185059e-01 5.399845242500305176e-01 1.039990186691284180e-01 -1.284162551164627075e-01 9.000526741147041321e-03 3.399204835295677185e-02 -2.346488833427429199e-02 -2.322428524494171143e-01 6.851538084447383881e-03 -5.905844643712043762e-02 1.804524064064025879e-01 1.297517120838165283e-01 1.992792338132858276e-01 2.266243994235992432e-01 -3.222452476620674133e-02 2.750395238399505615e-01 -2.338492423295974731e-01 1.216514483094215393e-01 -1.371328830718994141e-01 -2.499228715896606445e-01 1.545948386192321777e-01 8.669980615377426147e-02 4.753662645816802979e-02 -5.552572757005691528e-02 1.022041812539100647e-01 -6.540467590093612671e-02 1.488285511732101440e-01 -3.541805744171142578e-01 -8.203248679637908936e-02
2.570653520524501801e-02 1.092441901564598083e-01 -7.079639285802841187e-02 2.588312327861785889e-01 2.882117629051208496e-01 2.813401818275451660e-02 1.108036860823631287e-01 -9.403485804796218872e-02 -2.398436814546585083e-01 3.061888515949249268e-01 -3.252108991146087646e-01 -8.621172048151493073e-03 -3.691263496875762939e-02 7.218877226114273071e-02 3.801048547029495239e-02 2.820942364633083344e-02 1.595425903797149658e-01 4.297660291194915771e-02 1.049806550145149231e-01 1.511015146970748901e-01 1.591105312108993530e-01 2.989047169685363770e-01 -2.643195092678070068e-01 2.634705901145935059e-01 -1.387474243529140949e-03 9.503504633903503418e-02 -2.852989733219146729e-01 8.193871378898620605e-02 -2.025805413722991943e-01 1.645269691944122314e-01 -2.531220316886901855e-01 -8.782611228525638580e-03
-1.895466595888137817e-01 2.230443507432937622e-01 -2.231437414884567261e-01 5.282381549477577209e-03 3.882563412189483643e-01 1.888466179370880127e-01 -1.408995240926742554e-01 -5.402957554906606674e-03 -1.549345701932907104e-01 3.624365478754043579e-02 -1.195102930068969727e-01 1.215840503573417664e-01 -1.259008049964904785e-01 1.448791623115539551e-01 -6.713492423295974731e-02 -8.609211444854736328e-02 1.579232700169086456e-02 -4.417319968342781067e-02 -2.138641923666000366e-01 -1.596510410308837891e-01 -1.944467052817344666e-02 5.226942524313926697e-02 -1.959525644779205322e-01 2.662735879421234131e-01 2.654156275093555450e-02 2.524635493755340576e-01 -3.126069009304046631e-01 1.834499537944793701e-01 -3.347180038690567017e-02 -9.636457264423370361e-02 -4.030779004096984863e-01 2.317219600081443787e-02
-6.949833035469055176e-02 9.535575658082962036e-02 -2.226652503013610840e-01 -1.803501881659030914e-02 1.173905283212661743e-01 7.000469136983156204e-03 5.256598442792892456e-02 -2.119667641818523407e-02 -5.550080910325050354e-02 4.555904269218444824e-01 -8.174768835306167603e-02 2.151640802621841431e-01 9.143131226301193237e-02 2.578967511653900146e-01 2.554560601711273193e-01 -5.332815926522016525e-03 -1.593059301376342773e-02 4.051707088947296143e-01 1.158576533198356628e-01 -2.195424288511276245e-01 3.611267544329166412e-03 2.357741892337799072e-01 2.305818200111389160e-01 2.144373953342437744e-01 -2.760078608989715576e-01 -3.852394968271255493e-02 4.128750786185264587e-02 1.045666635036468506e-01 -2.113590762019157410e-02 -8.934155851602554321e-02 -2.267640084028244019e-02 -1.879183650016784668e-01
-1.045348346233367920e-01 8.000057935714721680e-02 1.366046667098999023e-01 -3.244917467236518860e-02 1.496563851833343506e-01 8.151402696967124939e-03 -6.020627170801162720e-02 -1.078579761087894440e-02 -2.776240184903144836e-02 4.117213189601898193e-01 -2.959849834442138672e-01 2.944902181625366211e-01 -1.239086687564849854e-01 2.965815961360931396e-01 -2.348463423550128937e-02 -7.632157951593399048e-02 2.237884551286697388e-01 4.553095623850822449e-02 -9.155684709548950195e-02 2.891184091567993164e-01 1.489146053791046143e-01 2.410188019275665283e-01 1.607605218887329102e-01 3.872281908988952637e-01 1.471313983201980591e-01 1.070319414138793945e-01 -2.073109596967697144e-01 2.931664511561393738e-02 4.814930632710456848e-02 4.284643009305000305e-02 1.231853105127811432e-02 3.191099688410758972e-02
-1.518790721893310547e-01 1.538015902042388916e-01 -1.407658010721206665e-01 -1.255697011947631836e-02 1.985312104225158691e-01 -3.285725787281990051e-02 -1.874290108680725098e-01 4.167026281356811523e-02 2.410715073347091675e-01 1.772368401288986206e-01 -2.109056413173675537e-01 1.727705448865890503e-01 -3.408408374525606632e-04 -6.730236113071441650e-02 -8.905461430549621582e-02 -9.146190248429775238e-03 -1.256623417139053345e-01 4.938015341758728027e-02 4.034454524517059326e-01 -2.260427772998809814e-01 2.671463489532470703e-01 1.982313841581344604e-01 2.867171168327331543e-02 8.153770864009857178e-02 -5.045454576611518860e-02 1.655609160661697388e-01 -2.743749618530273438e-01 1.538818925619125366e-01 -1.828839927911758423e-01 -6.046922504901885986e-02 -3.952845633029937744e-01 8.393374830484390259e-02
1.292519867420196533e-01 1.521593034267425537e-01 -1.155718788504600525e-01 5.689786747097969055e-02 8.348244428634643555e-02 4.271153733134269714e-02 6.959269195795059204e-02 1.439976394176483154e-01 1.278451979160308838e-01 3.184726834297180176e-01 -1.986504048109054565e-01 3.487087190151214600e-01 1.333544403314590454e-01 1.078560352325439453e-01 1.001503765583038330e-01 1.836165636777877808e-01 -1.664752066135406494e-01 2.382660657167434692e-01 1.337561011314392090e-01 -2.584843635559082031e-01 -2.198273241519927979e-01 2.932454086840152740e-02 5.096005648374557495e-02 4.636550545692443848e-01 -4.899649322032928467e-02 -1.220097206532955170e-02 1.730638146400451660e-01 8.111592382192611694e-02 1.238328870385885239e-02 1.032577678561210632e-01 -2.654985785484313965e-01 2.920444123446941376e-02
1.212873235344886780e-01 1.131570041179656982e-01 2.781611382961273193e-01 6.078611686825752258e-02 2.675999104976654053e-01 -1.127448454499244690e-01 -2.668855488300323486e-01 1.084960550069808960e-01 -2.131117135286331177e-01 3.516293168067932129e-01 -6.057023629546165466e-02 1.812811344861984253e-01 -1.151217222213745117e-01 -2.473455667495727539e-02 3.410298749804496765e-02 9.812623262405395508e-02 1.980082243680953979e-01 2.504310309886932373e-01 -7.099221646785736084e-02 -6.150020658969879150e-02 7.155185192823410034e-02 9.092030115425586700e-03 -2.291077673435211182e-01 8.794755488634109497e-02 7.492145895957946777e-02 2.498544380068778992e-02 -6.098287552595138550e-02 -2.376335561275482178e-01 -2.124991267919540405e-01 1.340917199850082397e-01 -4.066192209720611572e-01 -1.509091705083847046e-01
-1.321407556533813477e-01 -3.617176041007041931e-02 1.162055432796478271e-01 -5.848378315567970276e-02 1.670483499765396118e-01 -2.097793519496917725e-01 -5.632660910487174988e-02 1.263133436441421509e-01 5.754657462239265442e-02 4.005647897720336914e-01 -2.188224196434020996e-01 8.725033700466156006e-02 7.302627712488174438e-02 1.063055619597434998e-01 -2.102341502904891968e-02 -1.344527006149291992e-01 3.666400909423828125e-01 2.175201922655105591e-01 -9.144950658082962036e-02 2.682758728042244911e-03 1.003881841897964478e-01 3.708666563034057617e-02 9.763035923242568970e-02 4.955508410930633545e-01 4.524325951933860779e-03 1.836775988340377808e-01 -1.484559923410415649e-01 -1.822685897350311279e-01 9.797446429729461670e-02 7.938327640295028687e-02 -1.966962814331054688e-01 -1.363026052713394165e-01
-1.549144983291625977e-01 -6.742379814386367798e-02 2.489876747131347656e-02 8.715999126434326172e-02 7.838881015777587891e-02 -2.391487807035446167e-01 -1.806091666221618652e-01 -6.053135916590690613e-02 -4.140407964587211609e-02 5.561350584030151367e-01 -1.133871376514434814e-01 4.690352082252502441e-02 -5.061780288815498352e-02 1.899371296167373657e-01 2.037953399121761322e-02 1.812234967947006226e-01 2.130355238914489746e-01 2.029291242361068726e-01 -1.028638780117034912e-01 2.697105519473552704e-02 3.173896670341491699e-01 -1.262302845716476440e-01 3.822509944438934326e-02 3.010251820087432861e-01 2.125971578061580658e-02 1.545078903436660767e-01 -3.263073787093162537e-02 -9.735085815191268921e-02 6.469282507896423340e-02 5.821044370532035828e-02 -3.165309131145477295e-01 -1.281133443117141724e-01
-2.111077308654785156e-01 2.168025672435760498e-01 1.112660542130470276e-01 3.162624537944793701e-01 1.753709614276885986e-01 -8.935897052288055420e-02 -6.827674061059951782e-02 -4.127547144889831543e-02 -1.924952417612075806e-01 3.266260623931884766e-01 -2.460421025753021240e-01 -1.158660426735877991e-01 -9.022615104913711548e-02 2.593643069267272949e-01 3.875937685370445251e-02 7.398993708193302155e-03 3.982211276888847351e-02 2.256308794021606445e-01 -2.903054654598236084e-01 1.340966373682022095e-01 -1.804280281066894531e-02 1.323178317397832870e-02 -1.362765282392501831e-01 9.529499709606170654e-02 -1.639086008071899414e-02 -9.159949608147144318e-03 -5.039222165942192078e-02 7.883680053055286407e-03 -1.919197142124176025e-01 1.268454641103744507e-02 -4.819929897785186768e-01 -3.289118409156799316e-02
1.665858626365661621e-01 -2.696155011653900146e-01 2.383749783039093018e-01 -8.166225627064704895e-03 3.366684168577194214e-02 -2.597341313958168030e-02 -1.842810660600662231e-01 1.956553757190704346e-01 3.901053220033645630e-02 2.103907763957977295e-01 -6.282135844230651855e-02 3.171149790287017822e-01 -1.177153512835502625e-01 4.835149273276329041e-02 3.614792134612798691e-03 2.280859649181365967e-01 1.711275279521942139e-01 1.168137043714523315e-01 -8.301245979964733124e-03 9.022834897041320801e-02 1.498031020164489746e-01 2.860920131206512451e-02 -7.647377904504537582e-03 2.637329995632171631e-01 2.239888459444046021e-01 7.546168565750122070e-02 -3.412639498710632324e-01 1.785394996404647827e-01 -1.201073080301284790e-01 -1.083423346281051636e-01 -4.164886772632598877e-01 4.743789136409759521e-02
-2.025565803050994873e-01 4.611190035939216614e-02 2.552889585494995117e-01 6.072787567973136902e-02 2.870489843189716339e-02 -1.337973773479461670e-01 -8.119327574968338013e-02 2.495683282613754272e-01 2.617788687348365784e-02 2.073370963335037231e-01 1.807591319084167480e-02 5.058687329292297363e-01 -2.094882577657699585e-01 1.032482832670211792e-01 -7.603703439235687256e-02 -1.267850995063781738e-01 1.869073808193206787e-01 -7.636704295873641968e-02 6.619431823492050171e-02 -1.803796589374542236e-01 -1.375208050012588501e-01 8.043922483921051025e-02 -7.986064255237579346e-02 6.853149086236953735e-02 -3.376734629273414612e-02 9.547916054725646973e-02 -7.102041691541671753e-02 3.574858307838439941e-01 -1.302578002214431763e-01 2.982571125030517578e-01 -2.421822994947433472e-01 4.755463451147079468e-02
-3.883030116558074951e-01 1.434029787778854370e-01 -5.456945300102233887e-02 -3.366711735725402832e-02 1.430728286504745483e-01 -1.182367131114006042e-01 -1.065545454621315002e-01 1.045701354742050171e-01 -2.274993620812892914e-02 1.882264912128448486e-01 -1.136631667613983154e-01 3.815747424960136414e-02 1.289440244436264038e-01 3.249230561777949333e-03 -4.094535484910011292e-02 -8.458267152309417725e-02 3.800250962376594543e-02 -2.413472719490528107e-02 2.279262542724609375e-01 1.205380856990814209e-01 -8.723068982362747192e-02 2.525969147682189941e-01 2.533662021160125732e-01 -2.752649784088134766e-02 1.688712686300277710e-01 4.620305299758911133e-01 -2.120957821607589722e-01 1.532088220119476318e-01 -3.105889558792114258e-01 -1.526349037885665894e-01 -2.162293344736099243e-01 -1.008877903223037720e-01
-5.920070409774780273e-02 2.627155482769012451e-01 -9.859870374202728271e-02 -1.387953758239746094e-01 7.211705297231674194e-02 4.678931087255477905e-02 -7.552606612443923950e-02 9.479240328073501587e-02 3.389194607734680176e-01 2.781146764755249023e-01 -3.039402067661285400e-01 2.007896602153778076e-01 -2.210968583822250366e-01 3.505097329616546631e-02 5.054913088679313660e-02 -1.799772381782531738e-01 -1.138931214809417725e-01 5.696293711662292480e-02 3.720592334866523743e-02 -1.729303151369094849e-01 3.324696123600006104e-01 8.032588660717010498e-02 1.612435877323150635e-01 4.236453771591186523e-02 -1.169250160455703735e-01 7.106788456439971924e-02 -1.390617787837982178e-01 -9.455983527004718781e-03 -3.239352107048034668e-01 -1.093001365661621094e-01 -3.286898732185363770e-01 -1.052851900458335876e-01
-1.904991455376148224e-02 3.201231360435485840e-01 1.137743368744850159e-01 4.217102751135826111e-02 1.471413075923919678e-01 -1.229080557823181152e-01 -7.744368165731430054e-02 -6.142635643482208252e-02 -2.393261995166540146e-03 3.033687472343444824e-01 2.200801298022270203e-02 1.642033457756042480e-01 3.792823478579521179e-02 2.237576395273208618e-01 -7.750616222620010376e-02 2.468255907297134399e-01 3.517045825719833374e-02 2.720504403114318848e-01 -1.973505020141601562e-01 3.347462713718414307e-01 -7.376874238252639771e-02 -1.562763378024101257e-02 -1.093026027083396912e-01 2.656320929527282715e-01 1.010175347328186035e-01 3.110074698925018311e-01 1.901657693088054657e-02 -1.082754880189895630e-01 -2.354119531810283661e-02 2.427262812852859497e-01 -3.197304010391235352e-01 5.318464711308479309e-02
5.908777564764022827e-02 1.685639470815658569e-01 -3.489700257778167725e-01 8.665002882480621338e-02 4.115183353424072266e-01 -1.238587051630020142e-01 5.522237718105316162e-02 1.611450165510177612e-01 -8.324897289276123047e-02 -8.290922641754150391e-02 -1.759898960590362549e-01 1.943011283874511719e-01 -2.252907752990722656e-01 -1.424536108970642090e-01 -6.337361782789230347e-02 -1.240015998482704163e-01 5.989098548889160156e-02 2.639908790588378906e-01 1.329972296953201294e-01 7.540474832057952881e-02 -5.613279715180397034e-02 1.480610966682434082e-01 1.027283668518066406e-01 1.788254231214523315e-01 2.340050637722015381e-01 2.661123871803283691e-01 3.874074667692184448e-02 2.303022742271423340e-01 -1.691690236330032349e-01 1.557118166238069534e-02 -2.508221566677093506e-01 1.264364421367645264e-01
1.008189935237169266e-02 -5.809926614165306091e-02 -5.236544832587242126e-02 1.162611246109008789e-01 -7.132588326930999756e-02 5.460436642169952393e-02 9.406259655952453613e-02 2.077981829643249512e-03 -1.158985421061515808e-01 1.273441910743713379e-01 -8.166878670454025269e-02 2.609379887580871582e-01 1.294485628604888916e-01 4.118669629096984863e-01 -1.061544008553028107e-02 1.278077363967895508e-01 7.561756670475006104e-02 4.950786232948303223e-01 1.543858945369720459e-01 -2.283246964216232300e-01 -1.518404036760330200e-01 1.038418263196945190e-01 4.890178889036178589e-02 2.204067260026931763e-01 -2.144783884286880493e-01 2.545019090175628662e-01 3.163881599903106689e-03 2.962538599967956543e-01 -7.867182791233062744e-02 -3.415299579501152039e-02 -1.737359911203384399e-01 -9.171106666326522827e-02
7.285334169864654541e-02 2.429015748202800751e-02 -1.732827425003051758e-01 1.130628436803817749e-01 8.609853684902191162e-02 -3.216478824615478516e-01 3.175194561481475830e-02 -2.915513329207897186e-02 -5.529955029487609863e-02 3.201942443847656250e-01 -2.375421524047851562e-01 3.338060975074768066e-01 -4.016229882836341858e-02 2.276941686868667603e-01 7.200764864683151245e-02 2.179187536239624023e-02 -2.107078954577445984e-02 4.058292210102081299e-01 4.410600289702415466e-02 -2.996776401996612549e-01 -5.121875926852226257e-02 4.700456559658050537e-02 2.350905835628509521e-01 2.624891400337219238e-01 -8.859951049089431763e-02 6.679320335388183594e-02 -8.551878482103347778e-02 7.569182664155960083e-02 -3.092199936509132385e-02 -1.087282747030258179e-01 9.554770588874816895e-02 -2.699173390865325928e-01
1.811389625072479248e-02 9.357465058565139771e-02 -9.425935149192810059e-02 2.570029161870479584e-02 1.226480677723884583e-01 2.579208016395568848e-01 -6.004759669303894043e-02 1.271730810403823853e-01 1.707950048148632050e-02 2.013451457023620605e-01 -2.424020320177078247e-01 1.672074943780899048e-01 -3.496361896395683289e-03 -1.616338789463043213e-01 -8.978666365146636963e-02 -2.272322475910186768e-01 -2.181230485439300537e-01 2.921164631843566895e-01 1.818925589323043823e-01 -1.911945194005966187e-01 1.541848760098218918e-02 1.093126162886619568e-01 5.701865628361701965e-02 8.986431360244750977e-02 -9.002840518951416016e-02 1.145255193114280701e-01 -1.810387223958969116e-01 1.448822170495986938e-01 -2.664711773395538330e-01 -1.694009006023406982e-01 -4.055544435977935791e-01 3.184568583965301514e-01
-1.584524214267730713e-01 1.270210146903991699e-01 1.953027099370956421e-01 1.205780878663063049e-01 2.965481877326965332e-01 -1.806897521018981934e-01 -1.096230093389749527e-02 -4.338379204273223877e-02 -7.842259109020233154e-02 3.024320006370544434e-01 -3.362705931067466736e-02 1.301137804985046387e-01 2.299530804157257080e-02 4.620643705129623413e-02 -5.140753835439682007e-02 7.726902514696121216e-02 2.274492084980010986e-01 1.926579475402832031e-01 3.762969002127647400e-02 1.275485903024673462e-01 2.276722192764282227e-01 1.046460419893264771e-01 -5.840441584587097168e-02 4.166440069675445557e-01 1.069700941443443298e-01 3.256038576364517212e-02 -2.009842842817306519e-01 -1.932826340198516846e-01 4.120445996522903442e-02 8.377810567617416382e-02 -3.690120577812194824e-01 -2.739817202091217041e-01
-2.859700620174407959e-01 3.108525574207305908e-01 -2.988098263740539551e-01 7.920832931995391846e-02 1.873703300952911377e-01 2.001444436609745026e-02 -1.670554280281066895e-01 1.006231531500816345e-01 4.908729344606399536e-02 9.237799094989895821e-04 -2.530789971351623535e-01 1.041939705610275269e-01 2.185041457414627075e-01 -7.535653561353683472e-02 -1.077266111969947815e-01 -1.260802894830703735e-01 1.223905310034751892e-01 -3.599553182721138000e-02 9.969589114189147949e-02 7.349731028079986572e-02 1.009985879063606262e-01 1.769197434186935425e-01 -2.135891765356063843e-01 2.755561172962188721e-01 2.960313577204942703e-03 9.033597260713577271e-02 1.963374912738800049e-01 2.942339181900024414e-01 -5.856851115822792053e-02 5.060679465532302856e-02 -3.760981559753417969e-01 -1.372896581888198853e-01
-4.082383587956428528e-02 -1.059961989521980286e-01 1.719021648168563843e-01 1.988717168569564819e-01 1.316546499729156494e-01 -2.216703630983829498e-02 2.038117796182632446e-01 1.818642020225524902e-01 3.850051015615463257e-02 6.146023049950599670e-02 -2.304885089397430420e-01 -6.102834269404411316e-02 1.132817417383193970e-01 2.464082241058349609e-01 -1.336524486541748047e-01 2.957167625427246094e-01 2.291257977485656738e-01 2.615474462509155273e-01 1.337843760848045349e-02 2.823732979595661163e-02 -2.221348732709884644e-01 -1.099427416920661926e-01 -1.613355726003646851e-01 4.264889359474182129e-01 -1.092295199632644653e-01 1.391076594591140747e-01 -1.616149097681045532e-01 7.368922233581542969e-02 -2.613054513931274414e-01 -4.996481537818908691e-02 -2.422573119401931763e-01 3.251243382692337036e-02
-7.717213779687881470e-02 4.344980046153068542e-02 -5.563291162252426147e-02 -9.984908998012542725e-02 1.808909773826599121e-01 -2.476631850004196167e-01 -1.979948282241821289e-01 -1.574220694601535797e-02 1.685513183474540710e-02 4.392420947551727295e-01 -6.948690861463546753e-02 1.634109169244766235e-01 -1.960352510213851929e-01 9.787980467081069946e-02 -2.494000829756259918e-03 1.660265177488327026e-01 2.782861292362213135e-01 2.243949770927429199e-01 -1.235933080315589905e-01 4.019154235720634460e-02 3.093139454722404480e-02 1.097138226032257080e-01 6.730918586254119873e-02 3.248445391654968262e-01 -1.942467130720615387e-02 -9.099370241165161133e-02 -3.327121138572692871e-01 -2.672175876796245575e-02 -3.254043683409690857e-02 -7.370110601186752319e-02 -2.092850506305694580e-01 -3.273499608039855957e-01
1.822737306356430054e-01 4.362954571843147278e-02 2.117144614458084106e-01 1.511963009834289551e-01 3.269379734992980957e-01 -6.859420239925384521e-02 1.902038790285587311e-02 -9.579179435968399048e-02 3.433673679828643799e-01 3.634986281394958496e-01 -1.376470327377319336e-01 1.423969715833663940e-01 4.939021170139312744e-02 1.636622399091720581e-01 5.058683454990386963e-02 9.932333976030349731e-02 1.078526675701141357e-01 1.511746048927307129e-01 -1.189202740788459778e-01 1.624004989862442017e-01 -2.297795936465263367e-02 -1.386841982603073120e-01 -1.580166369676589966e-01 1.804240420460700989e-02 8.478964865207672119e-02 1.487831026315689087e-01 -8.233581483364105225e-02 -2.186713367700576782e-01 -2.768215239048004150e-01 1.755975419655442238e-03 -3.168084919452667236e-01 -2.533223032951354980e-01
-9.232915937900543213e-03 2.404768317937850952e-01 -9.347089380025863647e-02 -1.650572121143341064e-01 2.548792958259582520e-01 6.718612462282180786e-02 -2.854373864829540253e-02 1.835041120648384094e-02 -2.187341265380382538e-02 5.267972499132156372e-02 5.355016887187957764e-02 -1.239558309316635132e-01 1.128401011228561401e-01 8.906140178442001343e-02 -1.039963364601135254e-01 2.741263210773468018e-01 -2.847100049257278442e-02 1.802616007626056671e-02 1.201078761368989944e-02 -1.300136093050241470e-02 -5.932336300611495972e-02 3.032635152339935303e-01 9.614594280719757080e-02 9.917560964822769165e-02 9.506580233573913574e-02 2.068777680397033691e-01 -5.042569339275360107e-02 3.170531690120697021e-01 -4.619514346122741699e-01 7.785815000534057617e-02 -4.651400744915008545e-01 2.509881369769573212e-02
-1.978864669799804688e-01 1.506709605455398560e-01 2.612056024372577667e-02 3.016087971627712250e-02 2.882429361343383789e-01 -1.065870895981788635e-01 1.639738678932189941e-02 5.966854840517044067e-02 -1.343751251697540283e-01 -1.631017774343490601e-01 -3.003001511096954346e-01 3.593147993087768555e-01 9.604778885841369629e-02 2.385010272264480591e-01 2.398530952632427216e-02 1.200487017631530762e-01 -2.021611034870147705e-01 2.319964468479156494e-01 7.989843934774398804e-02 -3.766672015190124512e-01 -6.039483100175857544e-02 9.914456307888031006e-02 1.181315481662750244e-01 1.356908529996871948e-01 4.160210117697715759e-02 9.259909391403198242e-02 5.533317849040031433e-02 -1.612532883882522583e-01 -2.211665511131286621e-01 1.492616981267929077e-01 -2.570680081844329834e-01 -1.666946560144424438e-01
-3.487450182437896729e-01 -1.665693670511245728e-01 1.765007525682449341e-01 2.633605599403381348e-01 1.997562050819396973e-01 1.130345556885004044e-02 -3.297292813658714294e-02 -7.262313365936279297e-02 -9.619648009538650513e-02 2.447507828474044800e-01 1.634620428085327148e-01 1.533181816339492798e-01 2.819697000086307526e-02 -4.277515411376953125e-02 -1.324860900640487671e-01 1.431528478860855103e-01 1.151814013719558716e-01 -7.491237483918666840e-03 2.044092267751693726e-01 -1.912727653980255127e-01 -5.730547755956649780e-02 -1.946301385760307312e-02 2.955986559391021729e-02 1.949966996908187866e-01 -1.874426156282424927e-01 6.791387498378753662e-02 1.484831273555755615e-01 -2.003104835748672485e-01 -3.956964612007141113e-01 -2.143590524792671204e-02 -3.850274085998535156e-01 -4.716129973530769348e-02
1.801768243312835693e-01 9.495906531810760498e-02 -6.934845447540283203e-02 -4.874811694025993347e-02 2.644512653350830078e-01 1.262500584125518799e-01 -2.229575961828231812e-01 -4.114518314599990845e-02 4.635480418801307678e-02 2.983416020870208740e-01 1.072356775403022766e-01 2.380300429649651051e-04 1.625512540340423584e-01 -9.942813962697982788e-02 1.795876920223236084e-01 4.324172809720039368e-02 8.398237079381942749e-02 3.671132028102874756e-01 1.145250722765922546e-01 -5.410166084766387939e-02 2.411846816539764404e-01 1.368170324712991714e-02 -1.960359215736389160e-01 3.238614201545715332e-01 -6.412890553474426270e-02 2.104958444833755493e-01 2.706534229218959808e-03 2.383221983909606934e-01 -1.089456602931022644e-01 -3.194921314716339111e-01 -1.119616255164146423e-01 2.229868471622467041e-01
6.115082651376724243e-02 1.623489707708358765e-01 1.472153514623641968e-01 1.889368891716003418e-01 3.560224473476409912e-01 1.046671047806739807e-01 -4.892500489950180054e-02 2.386551946401596069e-01 -1.249690577387809753e-01 2.606761753559112549e-01 -2.228016704320907593e-01 1.559149026870727539e-01 -9.500276297330856323e-02 2.439900934696197510e-01 -2.320445030927658081e-01 2.860260568559169769e-02 -2.503309212625026703e-02 6.005429103970527649e-02 -1.398265808820724487e-01 -7.076390087604522705e-02 9.426130354404449463e-02 -1.239726245403289795e-01 -8.713836967945098877e-02 3.516124188899993896e-01 -2.443013787269592285e-01 -1.433366984128952026e-01 1.038934811949729919e-01 -1.831969171762466431e-01 1.575637049973011017e-02 -6.647324562072753906e-02 -3.399803340435028076e-01 -7.503254711627960205e-02
3.130141273140907288e-02 2.230637669563293457e-01 -2.346413396298885345e-02 2.409525215625762939e-02 3.025610148906707764e-01 -1.829175651073455811e-02 -3.330478072166442871e-01 -1.699155941605567932e-02 -2.173125892877578735e-01 1.912764757871627808e-01 -1.487736999988555908e-01 -1.281471271067857742e-02 -1.988669484853744507e-01 7.374128699302673340e-02 2.969033084809780121e-03 1.092500686645507812e-01 -2.003470249474048615e-02 1.227975171059370041e-02 -3.397490084171295166e-01 3.069549240171909332e-02 4.662704840302467346e-02 -1.582756824791431427e-02 2.358395606279373169e-02 1.975001990795135498e-01 -1.681785471737384796e-02 1.128557398915290833e-01 -2.820928692817687988e-01 2.849306166172027588e-01 -4.282919317483901978e-02 6.258624047040939331e-02 -4.935072064399719238e-01 3.483118256554007530e-03
-1.614780277013778687e-01 6.120573729276657104e-02 -3.509376198053359985e-02 1.304017752408981323e-01 2.534554898738861084e-01 6.582885980606079102e-02 -1.541457027196884155e-01 2.346108853816986084e-02 -6.348141282796859741e-02 1.915150582790374756e-01 1.130818277597427368e-01 -8.522393181920051575e-03 -3.732087463140487671e-02 4.215420186519622803e-01 3.438431397080421448e-02 8.106815814971923828e-02 1.499187052249908447e-01 4.774598181247711182e-01 -1.923049539327621460e-01 1.658411920070648193e-01 1.349631398916244507e-01 -1.076823472976684570e-01 -1.575590372085571289e-01 2.582905590534210205e-01 -1.305948048830032349e-01 7.356490194797515869e-02 3.679576888680458069e-02 1.225375290960073471e-02 -2.141959220170974731e-01 -1.690464913845062256e-01 -2.838084995746612549e-01 5.824973434209823608e-02
4.159296676516532898e-02 1.399430185556411743e-01 -3.324626386165618896e-01 9.451910853385925293e-02 2.345949113368988037e-01 -1.457585394382476807e-02 -1.231577098369598389e-01 1.451192647218704224e-01 5.379899591207504272e-02 2.612161636352539062e-01 -2.059926986694335938e-01 1.044562980532646179e-01 6.966052949428558350e-02 -5.316646769642829895e-02 -9.249985218048095703e-02 -2.635203599929809570e-01 -6.005972251296043396e-02 2.938799858093261719e-01 2.145839482545852661e-01 -2.134585827589035034e-01 -5.368296429514884949e-02 8.035189658403396606e-02 1.446377038955688477e-01 1.474398821592330933e-01 -2.997078374028205872e-02 1.062790304422378540e-01 -2.748288810253143311e-01 2.616906166076660156e-01 -1.981399804353713989e-01 4.243731498718261719e-03 -3.473005294799804688e-01 8.895788341760635376e-02
-9.419036656618118286e-02 7.585051655769348145e-02 6.459447741508483887e-02 9.676139056682586670e-02 3.765883445739746094e-01 -9.585481882095336914e-02 -3.148582577705383301e-01 -5.841419100761413574e-02 -1.715971529483795166e-01 3.738430142402648926e-01 -2.657285332679748535e-01 -2.769292518496513367e-02 -1.638135612010955811e-01 -2.111584326485171914e-04 8.023242652416229248e-02 8.729033172130584717e-02 -6.174065638333559036e-03 -1.267697778530418873e-03 -4.405135512351989746e-01 -1.252561211585998535e-01 -6.401413679122924805e-02 8.325649052858352661e-02 -1.099112778902053833e-01 2.533291578292846680e-01 2.784685045480728149e-02 6.946961581707000732e-02 -1.306606922298669815e-02 2.068979293107986450e-01 -1.283821612596511841e-01 9.701012074947357178e-02 -2.542571127414703369e-01 -2.500646375119686127e-02
-3.811123222112655640e-02 2.241665124893188477e-01 1.109567284584045410e-01 2.266377359628677368e-01 -5.289729312062263489e-02 -5.575846135616302490e-02 -5.193632468581199646e-02 6.646444648504257202e-02 8.584224618971347809e-03 3.786793649196624756e-01 -7.944173365831375122e-02 3.096025902777910233e-04 2.489376366138458252e-01 3.516251146793365479e-01 -2.618633676320314407e-03 8.076865971088409424e-02 1.094243079423904419e-01 2.603578269481658936e-01 -1.916744858026504517e-01 3.068754076957702637e-01 -1.388411372900009155e-01 3.563062846660614014e-02 -6.512951850891113281e-02 3.464872539043426514e-01 5.180839076638221741e-02 1.609163284301757812e-01 -1.731472611427307129e-01 -3.248801454901695251e-02 -2.746230363845825195e-01 -8.171427762135863304e-04 -1.906850785017013550e-01 5.262450873851776123e-02
-2.434181869029998779e-01 -7.566314935684204102e-02 -1.603421866893768311e-01 -1.950985342264175415e-01 9.152086079120635986e-02 6.976760178804397583e-02 8.526212722063064575e-02 2.025634236633777618e-02 9.110046178102493286e-02 1.974506974220275879e-01 -1.034915149211883545e-01 2.012898921966552734e-01 1.024720892310142517e-01 2.783779203891754150e-01 -1.387606468051671982e-02 3.646278679370880127e-01 2.368488907814025879e-02 4.714462906122207642e-02 1.742144823074340820e-01 -1.322272885590791702e-02 -1.237556040287017822e-01 7.119285315275192261e-02 -3.816445767879486084e-01 3.792212605476379395e-01 -3.799777943640947342e-03 2.117236256599426270e-01 -1.046913713216781616e-01 4.924899339675903320e-02 -2.530578970909118652e-01 -1.792994439601898193e-01 -8.528923988342285156e-02 1.607129275798797607e-01
-2.408849000930786133e-01 2.947155237197875977e-01 1.016781404614448547e-01 3.813025057315826416e-01 1.523914784193038940e-01 1.275959163904190063e-01 -6.051189452409744263e-02 -9.398918598890304565e-02 -3.806666284799575806e-02 2.923475205898284912e-01 -9.916432946920394897e-02 1.483591645956039429e-01 -1.376514434814453125e-01 -1.215048730373382568e-01 1.414969563484191895e-01 -1.877396106719970703e-01 2.851670682430267334e-01 1.793959736824035645e-01 -5.953948944807052612e-02 8.702282607555389404e-02 1.471483856439590454e-01 -2.128382176160812378e-01 -9.094629436731338501e-02 2.845385968685150146e-01 1.040649488568305969e-01 4.487158730626106262e-02 -1.636824011802673340e-01 1.949191465973854065e-02 -1.463919579982757568e-01 -1.370067447423934937e-01 -2.701889574527740479e-01 -7.498580962419509888e-02
-1.861982494592666626e-01 -1.367075182497501373e-02 5.561380460858345032e-02 6.992810964584350586e-02 4.220404028892517090e-01 -1.015466358512639999e-02 -2.536961138248443604e-01 -4.333216696977615356e-02 -2.807390987873077393e-01 3.036203682422637939e-01 -3.721452057361602783e-01 -2.449662238359451294e-02 -5.613782256841659546e-02 8.231212943792343140e-02 1.238461025059223175e-02 9.039704501628875732e-02 -4.124011844396591187e-02 3.056997060775756836e-01 -4.390553385019302368e-02 1.812812983989715576e-01 -1.508580613881349564e-02 2.155515179038047791e-02 -1.270907223224639893e-01 1.498464047908782959e-01 -1.006280165165662766e-02 -3.185713291168212891e-02 4.481353797018527985e-03 3.497986793518066406e-01 -3.154141828417778015e-02 2.070251107215881348e-02 -2.829408049583435059e-01 -1.006982773542404175e-01
-1.267175376415252686e-01 1.246660873293876648e-01 -1.276826709508895874e-01 -4.187718033790588379e-02 5.090869963169097900e-02 -1.114858910441398621e-01 2.616004459559917450e-02 8.169128745794296265e-02 1.776167154312133789e-01 3.740945458412170410e-01 -2.199579775333404541e-01 1.810904294252395630e-01 1.187084913253784180e-01 -7.367666810750961304e-03 1.243408769369125366e-01 3.980892524123191833e-02 -1.242827326059341431e-01 3.756682574748992920e-01 2.938537299633026123e-01 -1.553471684455871582e-01 -3.657583296298980713e-01 1.055499240756034851e-01 9.334072470664978027e-03 3.506663441658020020e-01 7.337325066328048706e-02 7.781425118446350098e-02 -4.478242993354797363e-02 1.681466102600097656e-01 1.747574470937252045e-02 -5.573968216776847839e-02 -2.066748291254043579e-01 -1.457085907459259033e-01
-9.775190055370330811e-02 4.591952264308929443e-02 -2.233497947454452515e-01 1.833383440971374512e-01 9.241961874067783356e-03 -1.651966273784637451e-01 -6.631158292293548584e-02 -1.032702922821044922e-01 8.813364058732986450e-02 3.410161137580871582e-01 -1.270076781511306763e-01 1.711410433053970337e-01 1.187921408563852310e-02 2.569701075553894043e-01 7.322986423969268799e-02 8.152371644973754883e-02 9.839370846748352051e-02 2.538227140903472900e-01 1.052332594990730286e-01 -3.254615962505340576e-01 -8.260311186313629150e-02 2.350887656211853027e-01 1.811214834451675415e-01 3.854914903640747070e-01 -2.402912974357604980e-01 -5.430101230740547180e-02 3.465849673375487328e-03 1.839729994535446167e-01 -3.721871599555015564e-02 -1.526658982038497925e-01 -1.011844798922538757e-01 -2.250666618347167969e-01
-2.750615477561950684e-01 8.192984014749526978e-02 -5.184921319596469402e-04 -3.091598860919475555e-02 3.655700981616973877e-01 -1.701933592557907104e-01 -1.066256761550903320e-01 -7.278770208358764648e-02 -2.291900478303432465e-02 1.862532794475555420e-01 -3.707401826977729797e-02 1.244332045316696167e-01 1.898403465747833252e-01 3.499009609222412109e-01 3.745991364121437073e-02 2.808304131031036377e-02 -5.883364751935005188e-02 -2.269692420959472656e-01 -2.973257564008235931e-02 -7.685986161231994629e-02 6.952600181102752686e-02 1.010780110955238342e-01 3.219032287597656250e-01 1.501670572906732559e-02 8.515629172325134277e-02 1.727520227432250977e-01 2.319478541612625122e-01 3.084503114223480225e-01 -3.516314327716827393e-01 -6.755417585372924805e-02 -1.260338872671127319e-01 1.177622824907302856e-01
-1.555057168006896973e-01 1.379861235618591309e-01 -1.109505891799926758e-01 1.348736584186553955e-01 1.102091446518898010e-01 1.084385626018047333e-02 1.333108246326446533e-01 1.363988965749740601e-01 1.325994282960891724e-01 -8.944634348154067993e-03 -1.039597168564796448e-01 3.570825457572937012e-01 6.285317987203598022e-02 -7.855571806430816650e-03 -1.090436056256294250e-01 -2.119455719366669655e-03 1.800491511821746826e-01 3.467326760292053223e-01 2.708553969860076904e-01 -1.879639923572540283e-01 -1.746619939804077148e-01 9.427893906831741333e-02 2.095538526773452759e-01 4.706174731254577637e-01 1.600584238767623901e-01 6.620205938816070557e-02 -1.605917140841484070e-02 5.899629741907119751e-02 3.916552662849426270e-02 -2.602657675743103027e-01 -1.742898672819137573e-01 7.898826897144317627e-02
1.054819449782371521e-01 8.891411870718002319e-02 -9.580598771572113037e-02 1.348906606435775757e-01 -2.865091525018215179e-02 -1.923841387033462524e-01 4.204739630222320557e-02 -2.729454636573791504e-02 -9.767075628042221069e-02 3.237317204475402832e-01 -8.900997787714004517e-02 1.232199370861053467e-01 3.192491829395294189e-02 2.993732690811157227e-01 -5.177921429276466370e-02 1.914327144622802734e-01 -6.513781379908323288e-03 2.895610630512237549e-01 1.456986069679260254e-01 -1.801441311836242676e-01 -1.311023235321044922e-01 3.081773519515991211e-01 9.682256728410720825e-02 4.281604290008544922e-01 -8.974845707416534424e-02 3.864824026823043823e-02 1.228371858596801758e-01 2.739660143852233887e-01 -1.424751728773117065e-01 3.668948635458946228e-02 -1.302329152822494507e-01 -2.551535665988922119e-01
-5.957317352294921875e-02 2.455604374408721924e-01 -1.947962790727615356e-01 8.846859633922576904e-02 2.925321459770202637e-01 -5.004145205020904541e-02 -3.335727751255035400e-02 1.403320580720901489e-01 1.790506541728973389e-01 -8.040438592433929443e-02 -9.790400415658950806e-02 2.988559901714324951e-01 -3.231127560138702393e-02 -7.355411350727081299e-02 1.197588965296745300e-01 -4.280485212802886963e-03 4.638239741325378418e-02 2.093190997838973999e-01 3.251447081565856934e-01 -1.182903796434402466e-01 -1.609997749328613281e-01 1.942955404520034790e-01 2.097061276435852051e-01 6.160977855324745178e-02 -1.183306202292442322e-01 1.554608624428510666e-02 -2.000855356454849243e-01 1.563112139701843262e-01 -2.345211505889892578e-01 -2.370580732822418213e-01 -3.778270184993743896e-01 1.160699278116226196e-01
3.890086337924003601e-02 -3.240348398685455322e-02 -1.095145475119352341e-02 2.249745130538940430e-01 7.479894906282424927e-03 3.613445535302162170e-02 9.198624866257887334e-06 3.082993924617767334e-01 -5.190164968371391296e-02 1.948082894086837769e-01 -1.819707900285720825e-01 -5.619620904326438904e-02 -1.448892503976821899e-01 1.209700033068656921e-01 2.616371959447860718e-02 1.011772453784942627e-01 1.615854501724243164e-01 4.600265920162200928e-01 -1.874694526195526123e-01 -1.808976978063583374e-01 -1.618364602327346802e-01 -7.838689535856246948e-02 2.129191607236862183e-01 6.671188771724700928e-02 -5.104085057973861694e-02 2.276419401168823242e-01 1.692345924675464630e-02 1.469304859638214111e-01 -4.791944324970245361e-01 -4.483952187001705170e-03 -1.693897545337677002e-01 -6.681933999061584473e-02
-2.467307029291987419e-03 2.854342013597488403e-02 1.397514492273330688e-01 9.169752895832061768e-02 1.830215156078338623e-01 -1.246374249458312988e-01 -1.912228167057037354e-01 4.805250838398933411e-02 -1.041602343320846558e-01 1.790562421083450317e-01 -2.812160849571228027e-01 3.531264364719390869e-01 -3.431215882301330566e-01 2.558996379375457764e-01 -1.991620808839797974e-01 3.961271792650222778e-02 1.755312234163284302e-01 2.048199921846389771e-01 -2.740823104977607727e-02 1.084950938820838928e-01 1.807872951030731201e-01 5.318078026175498962e-02 -3.280306607484817505e-02 3.251734375953674316e-01 6.194606423377990723e-02 -2.251351810991764069e-02 -1.211869269609451294e-01 -1.624337881803512573e-01 1.361643373966217041e-01 2.835030294954776764e-02 -3.369705379009246826e-01 -7.919067889451980591e-02
1.159948259592056274e-01 2.334343940019607544e-01 2.425781823694705963e-02 1.512201130390167236e-01 1.270094513893127441e-01 -1.677266210317611694e-01 1.523367464542388916e-01 1.576090902090072632e-01 1.745101362466812134e-01 1.674099862575531006e-01 -3.601635992527008057e-01 2.728687524795532227e-01 6.826094537973403931e-02 1.032011508941650391e-01 6.468757241964340210e-02 9.835316240787506104e-02 -4.640134423971176147e-02 3.476206064224243164e-01 1.120721176266670227e-01 -1.693263649940490723e-01 -2.151154428720474243e-01 1.599129885435104370e-01 1.170518174767494202e-01 2.815970778465270996e-01 -2.306088954210281372e-01 9.905657172203063965e-02 1.096419170498847961e-01 2.926526367664337158e-01 5.290867388248443604e-02 2.503379620611667633e-02 -1.750178784132003784e-01 -2.603088133037090302e-02
-1.554832011461257935e-01 1.156550273299217224e-01 -7.605847716331481934e-02 -7.942343130707740784e-03 2.831960022449493408e-01 2.223663628101348877e-01 -1.010744571685791016e-01 -2.167696803808212280e-01 -1.000782474875450134e-01 1.181246340274810791e-01 -7.498750835657119751e-02 1.163849681615829468e-01 8.649951778352260590e-03 2.695672214031219482e-01 -1.008468195796012878e-01 1.118543893098831177e-01 -1.164061054587364197e-01 7.720877975225448608e-02 -2.969855070114135742e-01 2.471040934324264526e-02 1.985752955079078674e-02 6.066920235753059387e-02 -2.388318479061126709e-01 2.503792047500610352e-01 -4.251025617122650146e-02 9.191650897264480591e-02 -1.332815140485763550e-01 2.496803104877471924e-01 -2.119603008031845093e-02 -6.467150896787643433e-02 -4.620806872844696045e-01 -3.009158372879028320e-01
6.515682488679885864e-02 3.500104844570159912e-01 -8.397918939590454102e-02 -1.263548713177442551e-02 2.950143218040466309e-01 8.676216006278991699e-02 -6.702383607625961304e-02 -8.843687921762466431e-02 2.034115837886929512e-03 3.777013719081878662e-02 2.109058760106563568e-02 3.121789172291755676e-02 8.759981393814086914e-02 5.845772102475166321e-02 9.549375623464584351e-02 1.515888273715972900e-01 -2.842678455635905266e-03 5.931343138217926025e-02 -5.446730554103851318e-02 -1.055779978632926941e-01 -2.214713245630264282e-01 3.424146771430969238e-01 8.189748227596282959e-02 -4.825043026357889175e-03 6.131560727953910828e-02 3.484754562377929688e-01 -1.371489614248275757e-01 2.348404228687286377e-01 -4.077426195144653320e-01 -1.666877418756484985e-02 -3.933397531509399414e-01 -4.529208317399024963e-02
1.177094429731369019e-01 -6.464307010173797607e-02 -1.906654797494411469e-02 1.545636504888534546e-01 2.004283480346202850e-02 -1.415732949972152710e-01 7.434491813182830811e-02 1.428752858191728592e-02 7.355833053588867188e-02 4.882054328918457031e-01 -1.424359381198883057e-01 2.041692286729812622e-01 -3.764951135963201523e-03 2.592973411083221436e-01 1.106435060501098633e-01 9.576700627803802490e-02 1.626317156478762627e-03 2.670419812202453613e-01 1.773740947246551514e-01 -2.831443548202514648e-01 -3.302765786647796631e-01 2.586880028247833252e-01 2.692733518779277802e-02 2.579301297664642334e-01 -1.189310252666473389e-01 2.275864779949188232e-01 -1.039900630712509155e-01 8.516260981559753418e-02 -1.271923035383224487e-01 -1.031810492277145386e-01 -5.263876169919967651e-03 9.228592738509178162e-03
2.465407252311706543e-01 1.664100587368011475e-01 1.283809095621109009e-01 -1.146667301654815674e-01 1.694759130477905273e-01 1.085767447948455811e-01 -1.524372845888137817e-01 -1.767985150218009949e-02 1.281260401010513306e-01 2.024790346622467041e-01 -1.039814949035644531e-02 1.594679057598114014e-01 2.766017019748687744e-01 2.651464939117431641e-01 -3.144592642784118652e-01 1.964029110968112946e-02 2.664742060005664825e-02 4.484427869319915771e-01 5.937615409493446350e-02 6.190326064825057983e-02 1.403129249811172485e-01 -1.366122961044311523e-01 1.492068916559219360e-01 1.669314354658126831e-01 1.367363780736923218e-01 1.369470655918121338e-01 1.622901260852813721e-01 1.217892765998840332e-01 -2.100024521350860596e-01 8.597303181886672974e-02 -1.854861527681350708e-01 -1.631969809532165527e-01
-6.155952066183090210e-02 1.046451702713966370e-01 2.871816158294677734e-01 1.641340404748916626e-01 5.516792461276054382e-02 -2.084624022245407104e-01 7.359565794467926025e-02 1.807784736156463623e-01 1.376708745956420898e-01 3.336073458194732666e-02 -2.265349775552749634e-01 2.579619586467742920e-01 1.543722897768020630e-01 8.631126582622528076e-02 2.385985665023326874e-02 -2.458217740058898926e-01 -1.829443275928497314e-01 7.990138232707977295e-02 4.079195111989974976e-02 -1.578121632337570190e-02 -6.301692128181457520e-02 2.162146717309951782e-01 7.354352623224258423e-02 9.682094305753707886e-02 -2.889158762991428375e-02 -1.824524998664855957e-02 -8.180553466081619263e-02 3.557760119438171387e-01 -4.904033541679382324e-01 1.647292971611022949e-01 -2.251127958297729492e-01 -3.210143744945526123e-02
-3.038535825908184052e-02 1.673660576343536377e-01 -1.149865612387657166e-02 1.108918264508247375e-01 3.824098268523812294e-03 -6.502428650856018066e-02 1.532171219587326050e-01 1.820644885301589966e-01 -1.557869315147399902e-01 4.175578355789184570e-01 -1.018253862857818604e-01 2.368411123752593994e-01 4.698696359992027283e-02 2.890166044235229492e-01 4.835299775004386902e-02 1.054707169532775879e-01 -1.928844861686229706e-02 1.543996036052703857e-01 2.012606114149093628e-01 -1.472269743680953979e-01 -3.193361163139343262e-01 1.685414016246795654e-01 6.616919487714767456e-02 3.644755780696868896e-01 -1.258754432201385498e-01 1.327738352119922638e-02 -3.816001489758491516e-02 3.221979141235351562e-01 -1.089301779866218567e-01 -1.155477240681648254e-01 -8.867951482534408569e-02 -1.584884673357009888e-01
-1.222569718956947327e-01 1.875837594270706177e-01 -1.586903333663940430e-01 -1.396338939666748047e-01 5.418026819825172424e-02 -2.018303275108337402e-01 -2.609071880578994751e-02 4.370063543319702148e-02 1.746706813573837280e-01 2.591747418045997620e-02 -2.705644965171813965e-01 2.854402363300323486e-01 -1.108709573745727539e-01 -1.793683916330337524e-01 -1.114853546023368835e-01 -7.851086556911468506e-03 9.920926392078399658e-02 4.769703373312950134e-02 8.853600174188613892e-02 -4.073581844568252563e-02 2.757565379142761230e-01 5.717384815216064453e-02 -5.833052471280097961e-02 1.274098902940750122e-01 -2.041154503822326660e-01 1.713776290416717529e-01 -2.504878342151641846e-01 1.478105783462524414e-01 -4.145733118057250977e-01 -1.943856477737426758e-01 -3.533252775669097900e-01 7.363555580377578735e-02
-1.784414947032928467e-01 5.103731900453567505e-02 -5.466232076287269592e-02 1.792560517787933350e-01 2.314862608909606934e-01 3.353204131126403809e-01 -1.758170686662197113e-02 -1.322846710681915283e-01 -1.883779317140579224e-01 6.327658146619796753e-02 -8.400896191596984863e-02 2.698462605476379395e-01 -9.164714068174362183e-02 1.949098408222198486e-01 3.621146082878112793e-02 2.334792353212833405e-02 -3.289462253451347351e-02 5.953706800937652588e-02 6.699836812913417816e-03 2.084120213985443115e-01 3.412273526191711426e-02 5.538869649171829224e-02 -1.922515332698822021e-01 2.776774466037750244e-01 -5.339146405458450317e-02 2.799462378025054932e-01 -2.341757267713546753e-01 3.420084416866302490e-01 1.044107042253017426e-02 -2.606770098209381104e-01 -2.427543699741363525e-01 -1.804562062025070190e-01
-2.747534587979316711e-02 1.553580760955810547e-01 -3.107188502326607704e-03 5.229484289884567261e-02 5.214050784707069397e-02 -1.086443196982145309e-03 1.362723708152770996e-01 1.296470314264297485e-01 -1.180952414870262146e-02 2.215842306613922119e-01 -3.096196651458740234e-01 3.539912402629852295e-01 1.322108656167984009e-01 2.109187990427017212e-01 6.917972117662429810e-02 1.325893849134445190e-01 -1.069394126534461975e-01 2.042756825685501099e-01 1.087898537516593933e-01 -2.426085025072097778e-01 -1.390491276979446411e-01 1.414664834737777710e-01 1.091937646269798279e-01 4.140966236591339111e-01 -1.649482995271682739e-01 1.123736947774887085e-01 2.364270836114883423e-01 2.647266387939453125e-01 4.505163431167602539e-02 2.491257525980472565e-02 -1.770952045917510986e-01 -1.819029003381729126e-01
-2.821118235588073730e-01 6.842209398746490479e-02 3.671586886048316956e-02 1.652104705572128296e-01 1.431194841861724854e-01 -1.653381288051605225e-01 -2.119068056344985962e-02 -7.315473258495330811e-02 -1.572569012641906738e-01 -8.315922319889068604e-02 -2.152025103569030762e-01 3.194977045059204102e-01 2.381918430328369141e-01 1.551744341850280762e-01 1.583789587020874023e-01 1.273445487022399902e-01 1.645616739988327026e-01 4.603119567036628723e-02 1.224568039178848267e-01 -2.857205271720886230e-01 -4.168411716818809509e-02 7.844754308462142944e-02 3.328965604305267334e-01 9.103880077600479126e-02 1.092322468757629395e-01 6.544395536184310913e-02 -1.013337075710296631e-01 8.722274005413055420e-02 -1.851568520069122314e-01 2.417513579130172729e-01 -3.864673972129821777e-01 4.807680472731590271e-02
-8.149245381355285645e-02 1.399874389171600342e-01 -3.030291758477687836e-02 1.999645493924617767e-02 1.981458514928817749e-01 1.286346465349197388e-01 -2.236742973327636719e-01 1.658342033624649048e-02 -1.092843189835548401e-01 2.455427050590515137e-01 -1.073208600282669067e-01 2.571800947189331055e-01 -6.019068509340286255e-02 -1.263483799993991852e-02 -1.497428715229034424e-01 -3.008099831640720367e-02 1.700967252254486084e-01 8.383577316999435425e-02 -2.412274628877639771e-01 -5.123143270611763000e-02 -1.917323917150497437e-01 2.564220130443572998e-01 -2.601327002048492432e-01 -1.133868321776390076e-01 3.572802990674972534e-02 3.561551272869110107e-01 -1.643083989620208740e-01 2.723996043205261230e-01 2.213295362889766693e-02 -8.394608646631240845e-02 -3.868857026100158691e-01 -1.515639275312423706e-01
-2.609267830848693848e-01 1.800628602504730225e-01 -1.754584759473800659e-01 1.085324585437774658e-02 1.443416476249694824e-01 1.452353596687316895e-01 -1.704079955816268921e-01 4.210045561194419861e-02 6.466732174158096313e-02 -6.038841977715492249e-02 -1.902899146080017090e-01 1.195950880646705627e-01 -5.347378179430961609e-02 2.130540832877159119e-02 2.268574386835098267e-01 -2.394151836633682251e-01 -2.023788988590240479e-01 3.211383521556854248e-01 2.037900835275650024e-01 -2.808648161590099335e-02 -2.101870179176330566e-01 8.248022943735122681e-02 1.922783255577087402e-02 1.904243826866149902e-01 -1.181527450680732727e-01 2.490584254264831543e-01 -1.997763365507125854e-01 1.513299439102411270e-02 -2.292046546936035156e-01 5.427204817533493042e-02 -4.069320857524871826e-01 -1.191217452287673950e-01
-7.078281790018081665e-02 2.560854516923427582e-02 1.053659897297620773e-02 5.980810616165399551e-03 1.656784415245056152e-01 2.805214226245880127e-01 1.020263880491256714e-01 1.489189802668988705e-03 -1.109005287289619446e-01 2.267848551273345947e-01 5.054176598787307739e-02 1.018518656492233276e-01 -7.870326191186904907e-02 4.120854288339614868e-02 -3.210088312625885010e-01 -2.942043244838714600e-01 2.540783286094665527e-01 1.262328866869211197e-02 -6.460513174533843994e-02 1.270207166671752930e-01 9.794929623603820801e-02 1.629634648561477661e-01 7.913548499345779419e-02 3.559596538543701172e-01 -3.455056548118591309e-01 5.536471307277679443e-02 1.394818723201751709e-02 1.157427132129669189e-01 -2.847552299499511719e-01 -2.935258746147155762e-01 -2.116486430168151855e-01 -3.560586646199226379e-02
-1.823843084275722504e-02 -6.429904699325561523e-02 4.919907450675964355e-02 3.789306879043579102e-01 2.418997883796691895e-01 -9.038215875625610352e-02 -7.079617679119110107e-02 -7.057755440473556519e-02 -1.247941167093813419e-03 5.122023224830627441e-01 -3.497374430298805237e-02 1.982694417238235474e-01 1.715216785669326782e-02 -1.798743307590484619e-01 2.281468920409679413e-02 9.032604098320007324e-02 2.440627664327621460e-01 1.620476320385932922e-02 -1.853107959032058716e-01 -4.973085597157478333e-03 7.152587175369262695e-02 3.635984659194946289e-01 1.518786698579788208e-01 1.873722821474075317e-01 1.501406133174896240e-01 1.522087454795837402e-01 3.766727447509765625e-02 2.582723796367645264e-01 -1.304381787776947021e-01 -5.813240259885787964e-02 -2.219224907457828522e-02 -6.498195230960845947e-02
-2.528640031814575195e-01 5.458149686455726624e-02 1.362627297639846802e-01 2.441244572401046753e-01 3.637354969978332520e-01 1.684472262859344482e-01 5.665946751832962036e-03 4.760628566145896912e-02 -4.695229977369308472e-02 3.243143260478973389e-01 -4.518388509750366211e-01 1.168059781193733215e-01 8.508246392011642456e-03 5.238436535000801086e-02 -8.503341674804687500e-02 2.271151915192604065e-02 -1.850706189870834351e-01 5.553946644067764282e-02 5.163994152098894119e-03 9.496197849512100220e-02 1.461025327444076538e-03 -1.942415684461593628e-01 -1.348055452108383179e-01 2.068119198083877563e-01 1.006297469139099121e-01 2.500324547290802002e-01 -5.915772914886474609e-02 2.741208970546722412e-01 1.622132062911987305e-01 -3.075011074542999268e-02 -1.666699349880218506e-01 6.937415152788162231e-02
-9.340496361255645752e-02 1.505647152662277222e-01 2.779185175895690918e-01 1.746465452015399933e-02 3.657033443450927734e-01 3.057218156754970551e-02 -9.476882219314575195e-02 1.762061268091201782e-01 -1.088105589151382446e-01 2.532980740070343018e-01 -2.854628264904022217e-01 8.729579299688339233e-02 2.388570159673690796e-01 -1.666139215230941772e-01 -4.984389618039131165e-02 -5.553827062249183655e-02 2.598038315773010254e-01 1.532585322856903076e-01 -1.430409848690032959e-01 -1.012901738286018372e-01 -1.527805230580270290e-03 3.483122885227203369e-01 -8.711216598749160767e-02 9.433096647262573242e-02 -1.386550487950444221e-03 1.417101174592971802e-01 -7.102954387664794922e-02 -6.352290511131286621e-02 -2.923699617385864258e-01 7.190037518739700317e-02 -2.673557102680206299e-01 -1.002874001860618591e-01
9.601169079542160034e-02 4.166259765625000000e-01 -1.731306165456771851e-01 -1.005690544843673706e-01 -1.113664060831069946e-01 -2.677373886108398438e-01 -2.711229026317596436e-01 3.578854724764823914e-02 -1.885892152786254883e-01 1.811902225017547607e-01 -1.400985121726989746e-01 3.377380073070526123e-01 -7.237400859594345093e-02 1.688559949398040771e-01 -6.847955286502838135e-02 2.576961219310760498e-01 1.411793678998947144e-01 1.289977133274078369e-01 1.379587948322296143e-01 -1.593777239322662354e-01 7.333541754633188248e-03 1.243783719837665558e-02 1.087103337049484253e-01 -1.225767061114311218e-01 -1.139259189367294312e-01 -1.717973127961158752e-02 -2.178853154182434082e-01 -1.867073401808738708e-02 -2.379109114408493042e-01 4.777456074953079224e-02 -2.084599733352661133e-01 -1.995264887809753418e-01
6.948883831501007080e-02 -2.125332653522491455e-01 2.806227803230285645e-01 -2.098635584115982056e-01 2.633445560932159424e-01 7.531844079494476318e-02 -3.430556356906890869e-01 -2.659216150641441345e-02 -3.615746647119522095e-02 2.176088094711303711e-01 -2.117331922054290771e-01 3.101751506328582764e-01 4.719018936157226562e-02 -4.328521434217691422e-03 -4.032932221889495850e-02 -1.512629091739654541e-01 1.973434984683990479e-01 1.054900363087654114e-01 -1.263802796602249146e-01 2.411568015813827515e-01 1.126230135560035706e-01 6.449650973081588745e-02 5.929461121559143066e-02 1.254609972238540649e-01 1.523033827543258667e-01 1.413136720657348633e-01 -1.869831532239913940e-01 1.452330350875854492e-01 -2.012063413858413696e-01 -1.987604647874832153e-01 -2.714730203151702881e-01 6.425414234399795532e-02
1.314937919378280640e-01 1.351581662893295288e-01 -9.698631614446640015e-02 -1.090038716793060303e-01 5.802885442972183228e-02 -4.561184719204902649e-02 -2.211276143789291382e-01 -3.336316347122192383e-01 2.141378447413444519e-02 8.686903864145278931e-02 -2.295234650373458862e-01 2.818421833217144012e-02 4.329980164766311646e-02 -2.875315584242343903e-02 -5.075523629784584045e-03 3.134574741125106812e-02 1.627486050128936768e-01 3.629666268825531006e-01 1.404737085103988647e-01 -1.960983723402023315e-01 6.832734495401382446e-02 -8.110926300287246704e-02 -7.569079101085662842e-02 4.467618465423583984e-01 -5.748423933982849121e-02 1.290596723556518555e-01 -1.944516450166702271e-01 3.159992992877960205e-01 -2.516632974147796631e-01 -1.671429872512817383e-01 -1.237833723425865173e-01 1.228608936071395874e-01
-5.239938944578170776e-02 2.107071429491043091e-01 5.231121182441711426e-02 -1.484946757555007935e-01 2.599574327468872070e-01 2.314626723527908325e-01 5.849771946668624878e-02 -3.481155261397361755e-02 2.833444476127624512e-01 2.664674818515777588e-01 -2.679123580455780029e-01 1.758146435022354126e-01 -1.074354872107505798e-01 2.077543735504150391e-01 2.219964265823364258e-01 -1.233795285224914551e-01 -1.649252697825431824e-02 -4.439986124634742737e-02 1.783110499382019043e-01 -1.308645308017730713e-01 1.962227523326873779e-01 8.936931192874908447e-02 -6.654077023267745972e-02 1.327858306467533112e-02 -4.472504183650016785e-02 2.032953649759292603e-01 -3.065409362316131592e-01 5.464500561356544495e-02 -3.927978873252868652e-01 -5.595388263463973999e-02 -1.518768519163131714e-01 -7.790317386388778687e-02
-6.391035765409469604e-02 -2.198299393057823181e-02 1.893776655197143555e-02 9.126202017068862915e-02 3.606964051723480225e-01 1.745781898498535156e-01 -3.705918788909912109e-01 -1.386731266975402832e-01 -1.697554737329483032e-01 2.365223616361618042e-01 -7.121104001998901367e-02 1.884345412254333496e-01 -9.578779339790344238e-02 -2.102528512477874756e-02 -2.193699404597282410e-02 2.602956891059875488e-01 2.219497859477996826e-01 6.664464622735977173e-02 -2.076851204037666321e-02 -1.718597300350666046e-02 -3.003184683620929718e-02 7.000795006752014160e-02 3.579171746969223022e-02 2.831844985485076904e-01 -2.973429858684539795e-03 1.774413436651229858e-01 -2.910387814044952393e-01 -1.484331935644149780e-01 2.524346709251403809e-01 -4.179574921727180481e-02 -3.404442667961120605e-01 -7.138584554195404053e-02
-5.184992030262947083e-02 1.621835082769393921e-01 -2.655738294124603271e-01 -1.447437852621078491e-01 4.361901581287384033e-01 -9.458285570144653320e-02 -5.101556703448295593e-02 -1.968608945608139038e-01 1.366927474737167358e-01 2.646640129387378693e-02 -9.848039597272872925e-02 1.189070791006088257e-01 -2.754955887794494629e-01 -2.159043848514556885e-01 5.762269347906112671e-02 7.676964253187179565e-02 7.664272189140319824e-02 1.058238744735717773e-01 7.008623331785202026e-02 -1.362999081611633301e-01 9.331521391868591309e-02 1.021560505032539368e-01 -7.744719833135604858e-02 8.802689611911773682e-02 9.100658446550369263e-02 7.187738269567489624e-02 1.187742799520492554e-01 2.066610753536224365e-01 -3.701070547103881836e-01 -1.323326490819454193e-02 -4.276123046875000000e-01 -1.702720671892166138e-02
3.399369120597839355e-02 1.802316308021545410e-01 9.512939304113388062e-02 -8.254243433475494385e-02 8.368664234876632690e-02 2.807209193706512451e-01 7.551829516887664795e-02 -4.870597273111343384e-02 2.512983679771423340e-01 3.148516714572906494e-01 -2.607172727584838867e-01 1.231544986367225647e-01 -8.431774377822875977e-02 -5.393546819686889648e-02 -1.245476398617029190e-02 -9.556084871292114258e-02 3.547452017664909363e-02 9.175878018140792847e-02 3.808882459998130798e-02 -9.545068442821502686e-02 2.790502607822418213e-01 1.548542529344558716e-01 -3.102650865912437439e-02 -6.181976199150085449e-02 6.319576874375343323e-03 2.852107882499694824e-01 -2.002933621406555176e-01 8.916464447975158691e-02 -3.764465451240539551e-01 -2.811211645603179932e-01 -3.333341777324676514e-01 6.089397892355918884e-02
1.012757718563079834e-01 1.761236637830734253e-01 -6.413950026035308838e-02 7.630797475576400757e-02 6.140940263867378235e-02 -3.643956780433654785e-02 2.920755147933959961e-01 8.397315442562103271e-02 7.595044374465942383e-02 3.717644214630126953e-01 -1.120893210172653198e-01 1.629886925220489502e-01 4.418082535266876221e-02 3.944548964500427246e-01 1.963503658771514893e-02 6.664726883172988892e-02 -5.352273583412170410e-02 2.343923896551132202e-01 -1.193512976169586182e-02 -3.302874863147735596e-01 -1.931485086679458618e-01 1.472057998180389404e-01 1.315139681100845337e-01 3.922146856784820557e-01 -9.755992144346237183e-02 8.424058556556701660e-02 -2.769038267433643341e-02 1.628700196743011475e-01 -1.333581954240798950e-01 4.022184014320373535e-02 -1.635854244232177734e-01 -1.365157663822174072e-01
7.121630012989044189e-03 5.299311131238937378e-02 -2.100536376237869263e-01 1.929504573345184326e-01 1.370356976985931396e-01 -5.464049056172370911e-02 -6.429294496774673462e-02 5.597563087940216064e-02 6.059751287102699280e-02 -1.550252139568328857e-01 -1.016420423984527588e-01 3.669492900371551514e-01 3.269474208354949951e-02 1.252224594354629517e-01 6.414365768432617188e-02 8.390942960977554321e-02 1.362785547971725464e-01 4.839897751808166504e-01 2.754748463630676270e-01 -4.039773717522621155e-02 9.552162885665893555e-02 2.750447094440460205e-01 1.260141581296920776e-01 2.982405126094818115e-01 7.200822234153747559e-02 -8.242774754762649536e-02 1.032880842685699463e-01 3.216149657964706421e-02 -3.746471107006072998e-01 -4.577377066016197205e-02 -8.686290122568607330e-03 -3.758496372029185295e-03
1.720698773860931396e-01 8.205810189247131348e-02 4.595118016004562378e-02 1.174368262290954590e-01 3.078383803367614746e-01 1.032379269599914551e-01 -7.743976265192031860e-02 9.842453896999359131e-02 -3.381765186786651611e-01 2.051328271627426147e-01 -3.379360139369964600e-01 8.843819051980972290e-02 1.518542617559432983e-01 8.511208742856979370e-02 4.048487916588783264e-02 -1.990230567753314972e-02 6.897582113742828369e-02 7.534774392843246460e-02 8.252375572919845581e-02 8.513136208057403564e-02 1.961037814617156982e-01 1.613792926073074341e-01 -3.053109347820281982e-01 9.113979339599609375e-02 1.299110651016235352e-01 1.370677202939987183e-01 1.430664360523223877e-01 3.269142471253871918e-03 -1.559524387121200562e-01 4.335228353738784790e-02 -4.901679754257202148e-01 5.218057706952095032e-02
2.345373481512069702e-02 1.774939447641372681e-01 9.076257050037384033e-02 1.465677917003631592e-01 1.387474387884140015e-01 -7.931181043386459351e-02 3.638128936290740967e-02 2.128238230943679810e-01 9.124270826578140259e-02 1.586595624685287476e-01 -1.873153895139694214e-01 3.339775800704956055e-01 8.465426415205001831e-02 -2.003964595496654510e-02 2.485214173793792725e-02 2.217922061681747437e-01 -2.265917658805847168e-01 2.357845902442932129e-01 1.113615036010742188e-01 -2.864004969596862793e-01 -6.826251745223999023e-03 1.436009556055068970e-01 2.482161484658718109e-02 4.873505532741546631e-01 -1.368847936391830444e-01 6.471102684736251831e-02 2.152571827173233032e-01 2.255612164735794067e-01 -5.622799042612314224e-03 3.317470848560333252e-02 -2.059735953807830811e-01 -6.861784309148788452e-02
6.744909286499023438e-02 -1.739043444395065308e-01 2.691329717636108398e-01 7.146982103586196899e-02 1.427454054355621338e-01 1.313782930374145508e-01 -2.401395887136459351e-02 1.860501021146774292e-01 7.555498927831649780e-02 4.534782171249389648e-01 -1.512083262205123901e-01 1.260589510202407837e-01 -1.477449834346771240e-01 -1.873085945844650269e-01 -2.215561717748641968e-01 8.786842226982116699e-02 2.335017174482345581e-02 1.684458740055561066e-02 -2.898022904992103577e-02 3.060980737209320068e-01 2.753386460244655609e-02 -5.724385380744934082e-02 1.659364998340606689e-01 2.477861195802688599e-01 -2.902311831712722778e-02 -2.579910308122634888e-02 -1.288507580757141113e-01 4.160855710506439209e-02 -2.195287346839904785e-01 -8.567903190851211548e-02 -4.301791489124298096e-01 4.743831604719161987e-02
8.368808776140213013e-02 2.271004170179367065e-01 -1.116681843996047974e-01 2.157476842403411865e-01 3.290094435214996338e-01 9.196840226650238037e-02 -1.234661862254142761e-01 1.905645132064819336e-01 1.376156657934188843e-01 1.150402277708053589e-01 -2.092585414648056030e-01 1.874198317527770996e-01 2.842235751450061798e-02 -3.202309086918830872e-02 -1.199113354086875916e-01 1.004208698868751526e-01 3.197197318077087402e-01 9.413930028676986694e-02 -3.115889057517051697e-02 2.310172021389007568e-01 1.937747746706008911e-01 6.535572558641433716e-02 -5.648655816912651062e-02 2.537326514720916748e-01 6.614745408296585083e-02 2.199295610189437866e-01 -2.912609279155731201e-01 -1.190102472901344299e-02 -7.604253292083740234e-02 1.965261697769165039e-01 -3.008933663368225098e-01 1.711197495460510254e-01
-5.099403858184814453e-02 1.944775581359863281e-01 -2.033238112926483154e-01 -1.813200265169143677e-01 1.064835414290428162e-01 2.419995665550231934e-01 -1.037512943148612976e-01 1.529124826192855835e-01 9.913463890552520752e-02 4.223220348358154297e-01 -3.410416841506958008e-01 6.584174931049346924e-02 2.407825365662574768e-02 -1.262635290622711182e-01 -9.844189882278442383e-02 -4.218675196170806885e-02 1.619216427206993103e-02 -5.828842055052518845e-03 9.423232823610305786e-02 -2.564961910247802734e-01 1.389572918415069580e-01 -8.671110123395919800e-02 1.622574180364608765e-01 -2.193939872086048126e-02 -1.095612868666648865e-01 2.700966894626617432e-01 -8.765082061290740967e-02 7.017499953508377075e-02 -3.330170810222625732e-01 -7.740509510040283203e-02 -3.158089220523834229e-01 -4.119779542088508606e-02
7.557436078786849976e-02 -5.794173572212457657e-03 1.102104932069778442e-01 4.385455697774887085e-02 2.791195809841156006e-01 -7.480557262897491455e-02 2.989417873322963715e-02 -4.447473585605621338e-02 -2.760360240936279297e-01 1.173078641295433044e-01 -2.816368043422698975e-01 1.544850040227174759e-02 3.365979343652725220e-02 2.261033058166503906e-01 4.679823666810989380e-02 -4.778938367962837219e-03 4.447539523243904114e-02 2.282573282718658447e-01 5.476175621151924133e-02 1.522829234600067139e-01 1.965835690498352051e-01 7.328593730926513672e-02 -3.408972918987274170e-01 3.003438711166381836e-01 1.717777573503553867e-03 2.104763835668563843e-01 -1.524560451507568359e-01 9.402060508728027344e-02 -2.056503742933273315e-01 2.466945946216583252e-01 -3.944417536258697510e-01 6.327739357948303223e-02
3.817940875887870789e-02 1.009612381458282471e-01 -6.556990742683410645e-02 9.728183969855308533e-03 1.574816256761550903e-01 -6.683761253952980042e-03 1.867086812853813171e-02 1.568633019924163818e-01 4.961977899074554443e-02 2.884906232357025146e-01 -1.780205965042114258e-01 3.213214278221130371e-01 9.021990746259689331e-02 5.441625788807868958e-02 6.713614612817764282e-02 2.490901201963424683e-01 -2.254032194614410400e-01 2.221875339746475220e-01 1.321392208337783813e-01 -3.510328531265258789e-01 -9.966162592172622681e-02 7.663826644420623779e-02 2.968088909983634949e-02 4.757161438465118408e-01 -8.464718610048294067e-02 1.795376650989055634e-02 2.224040180444717407e-01 1.368747055530548096e-01 4.920333251357078552e-02 1.537133753299713135e-02 -2.577645778656005859e-01 -8.506815135478973389e-02
-1.184097975492477417e-01 3.530104756355285645e-01 -2.635076344013214111e-01 -1.247680485248565674e-01 3.198402523994445801e-01 -3.450269997119903564e-02 -1.757817119359970093e-01 3.104177415370941162e-01 4.207910504192113876e-03 2.545917630195617676e-01 -9.857932478189468384e-02 1.315120048820972443e-02 5.892441794276237488e-02 2.901086769998073578e-02 -1.086597070097923279e-01 1.391800642013549805e-01 1.524014025926589966e-01 1.660510301589965820e-01 -5.021511577069759369e-03 2.700124382972717285e-01 2.096443176269531250e-01 -9.744489192962646484e-02 -4.114890098571777344e-02 2.434151917695999146e-01 7.787971198558807373e-02 -6.670144200325012207e-02 -5.891098082065582275e-02 1.344350278377532959e-01 -1.238424703478813171e-01 4.726915806531906128e-02 -2.963865697383880615e-01 2.445407509803771973e-01
-1.463562548160552979e-01 -2.295287884771823883e-02 -2.935757637023925781e-01 -1.126937344670295715e-01 3.522927761077880859e-01 -1.486839056015014648e-01 4.625805839896202087e-02 2.471288740634918213e-01 1.779500544071197510e-01 2.035749517381191254e-02 -3.851037323474884033e-01 9.914042800664901733e-02 -1.520580351352691650e-01 1.216516178101301193e-02 -6.636693328619003296e-02 -1.521847248077392578e-01 -1.433851867914199829e-01 3.086035549640655518e-01 6.217221170663833618e-02 -1.517382413148880005e-01 3.079735115170478821e-02 -3.486271202564239502e-02 5.112795531749725342e-02 1.034948229789733887e-01 -5.201281979680061340e-02 1.226173341274261475e-01 3.717491775751113892e-02 -7.565066963434219360e-02 -3.383309543132781982e-01 1.657385230064392090e-01 -3.150157928466796875e-01 -6.705306470394134521e-02
-2.409334033727645874e-01 2.242050766944885254e-01 2.611353434622287750e-02 2.729310989379882812e-01 3.834958076477050781e-01 -5.715878680348396301e-02 -7.972252555191516876e-03 -1.220804080367088318e-02 -1.356346309185028076e-01 2.059746384620666504e-01 -1.052103564143180847e-01 2.836669608950614929e-02 6.603637337684631348e-02 5.904915556311607361e-02 1.727067083120346069e-01 -3.257049713283777237e-03 -3.948720544576644897e-02 2.239852547645568848e-01 -3.072301447391510010e-01 2.437651306390762329e-01 4.359870031476020813e-02 -7.383777946233749390e-02 -9.155151247978210449e-02 4.383856058120727539e-01 -4.076501354575157166e-02 9.741321951150894165e-02 7.031276077032089233e-02 -7.546443492174148560e-02 -1.935227364301681519e-01 -7.759284973144531250e-02 -2.767834961414337158e-01 1.585582271218299866e-02
-5.224251747131347656e-02 -1.379398815333843231e-02 1.510221958160400391e-01 1.422417759895324707e-01 1.217302083969116211e-01 1.408276408910751343e-01 7.736643403768539429e-02 -3.327068984508514404e-01 8.365590870380401611e-02 1.812676787376403809e-01 7.962641865015029907e-02 1.512079834938049316e-01 -2.935508191585540771e-01 8.477687835693359375e-02 2.991664409637451172e-01 1.419388055801391602e-01 1.109245046973228455e-01 2.638564705848693848e-01 1.920331865549087524e-01 2.833970077335834503e-02 1.593361496925354004e-01 1.030807644128799438e-01 2.323275804519653320e-01 1.773599982261657715e-01 -1.732371002435684204e-02 1.646385490894317627e-01 2.522175610065460205e-01 -8.820971846580505371e-02 -3.567840456962585449e-01 -9.040882810950279236e-03 -2.391100227832794189e-01 7.900458574295043945e-02
-5.524113308638334274e-03 1.792833060026168823e-01 1.472709923982620239e-01 2.126509696245193481e-01 2.009578794240951538e-01 -1.469833999872207642e-01 -2.712503373622894287e-01 -2.833540923893451691e-02 3.630307689309120178e-02 3.992527425289154053e-01 6.709369271993637085e-02 1.771873980760574341e-01 1.845096349716186523e-01 9.617468714714050293e-02 1.745655015110969543e-02 1.224814131855964661e-01 1.966460943222045898e-01 3.108427822589874268e-01 -1.133877262473106384e-01 1.545886844396591187e-01 -4.118687938898801804e-03 -8.714345097541809082e-02 -1.350582242012023926e-01 3.709078729152679443e-01 2.810377068817615509e-02 5.754365026950836182e-02 8.418456465005874634e-02 -1.616046279668807983e-01 -5.832380428910255432e-02 1.731098443269729614e-01 -3.078111410140991211e-01 9.187170118093490601e-02
5.417871102690696716e-02 -1.186866238713264465e-01 3.674086332321166992e-01 2.786718010902404785e-01 8.025301992893218994e-02 -1.747682243585586548e-01 -6.196073070168495178e-02 1.170124784111976624e-01 -1.833749264478683472e-01 2.364056706428527832e-01 4.674235358834266663e-02 3.324400782585144043e-01 9.556090086698532104e-02 9.066905081272125244e-02 -6.430645287036895752e-02 -2.682102620601654053e-01 3.226832747459411621e-01 4.746827110648155212e-02 -8.820124715566635132e-02 -8.409256488084793091e-02 1.141349300742149353e-01 1.585213243961334229e-01 3.742382675409317017e-02 1.591163277626037598e-01 -1.249323114752769470e-01 7.490391284227371216e-02 -9.519835561513900757e-02 2.501893341541290283e-01 -1.365910097956657410e-02 -1.499850898981094360e-01 -3.436841666698455811e-01 -1.988624408841133118e-02
-2.632025480270385742e-01 -3.845702856779098511e-02 -1.682260036468505859e-01 9.546837210655212402e-02 4.106924533843994141e-01 -1.291698515415191650e-01 -1.707249134778976440e-01 -6.647001951932907104e-02 -3.356822133064270020e-01 4.162218272686004639e-01 -4.047225415706634521e-02 6.399202393367886543e-04 5.239195376634597778e-02 1.542436191812157631e-03 -5.604385584592819214e-02 7.822823524475097656e-02 1.253132969141006470e-01 2.000241726636886597e-01 -2.132020331919193268e-02 1.102906912565231323e-01 2.461546957492828369e-01 1.780655980110168457e-01 -1.137458160519599915e-01 3.166327476501464844e-01 -1.342578679323196411e-01 1.869327872991561890e-01 -3.052951209247112274e-02 6.950990762561559677e-03 -1.555555313825607300e-01 2.048821002244949341e-02 -7.862012088298797607e-02 -1.215315610170364380e-01
7.106221467256546021e-02 1.066356599330902100e-01 -2.142162770032882690e-01 -7.827819883823394775e-02 2.063606083393096924e-01 -1.872366964817047119e-01 -3.176214694976806641e-01 -9.864243865013122559e-02 1.290254890918731689e-01 3.581492975354194641e-02 -2.489147335290908813e-01 6.049103662371635437e-02 -1.307198703289031982e-01 -5.604794621467590332e-02 7.726893294602632523e-03 -1.939521729946136475e-01 6.571055948734283447e-02 -4.153500869870185852e-02 3.829560428857803345e-02 -1.304230093955993652e-01 1.398719549179077148e-01 -4.792660474777221680e-02 1.112076919525861740e-02 1.725503206253051758e-01 -7.010474056005477905e-02 3.446922004222869873e-01 -4.565324634313583374e-02 3.394687175750732422e-01 -3.104913532733917236e-01 -1.667157858610153198e-01 -3.998611271381378174e-01 2.088086493313312531e-02
-9.008077532052993774e-02 2.006646543741226196e-01 -8.615241944789886475e-02 9.039627015590667725e-02 1.442634314298629761e-01 3.039374947547912598e-01 -3.204311430454254150e-01 1.241392493247985840e-01 -1.517857760190963745e-01 2.519177496433258057e-01 7.557643949985504150e-02 1.083582192659378052e-01 -3.051302582025527954e-02 2.831683456897735596e-01 5.482009798288345337e-02 2.558661699295043945e-01 1.546445339918136597e-01 8.281428366899490356e-02 5.172548443078994751e-02 8.876273408532142639e-03 -1.141475513577461243e-01 2.438291609287261963e-01 -1.730850711464881897e-02 1.454833745956420898e-01 1.714028865098953247e-01 1.238811574876308441e-02 -3.201508522033691406e-01 1.522468626499176025e-01 -1.653807237744331360e-02 -1.664265096187591553e-01 -3.625890612602233887e-01 -9.529475122690200806e-02
-1.046070083975791931e-01 3.663092553615570068e-01 -1.820042133331298828e-01 2.258408516645431519e-01 2.649745941162109375e-01 1.833064854145050049e-02 -5.348161235451698303e-02 9.567145258188247681e-03 -5.823078379034996033e-02 -6.780970096588134766e-02 -1.315375268459320068e-01 3.326106369495391846e-01 5.911201983690261841e-02 2.006723880767822266e-01 6.809979677200317383e-02 4.026761651039123535e-02 -1.041474863886833191e-01 1.483027786016464233e-01 1.361112147569656372e-01 -1.572891920804977417e-01 2.528235018253326416e-01 -3.902611555531620979e-03 -2.276566773653030396e-01 1.155773624777793884e-01 -1.600243449211120605e-01 6.041647121310234070e-02 -4.070788994431495667e-02 4.308162033557891846e-01 -1.319971978664398193e-01 2.024651914834976196e-01 -1.639552563428878784e-01 6.527359783649444580e-02
-9.424309432506561279e-02 1.759429275989532471e-01 -5.513680353760719299e-02 -1.146244108676910400e-01 3.911229968070983887e-01 -2.427571713924407959e-01 5.228504911065101624e-02 8.001456409692764282e-02 7.805241644382476807e-02 2.746826410293579102e-01 -1.933028399944305420e-01 4.408503770828247070e-01 1.362011581659317017e-01 4.315153695642948151e-03 7.974211126565933228e-02 -1.032557711005210876e-01 8.400041610002517700e-02 2.122009694576263428e-01 -1.728316545486450195e-01 7.176005840301513672e-02 5.666078999638557434e-02 -1.578901261091232300e-01 2.706361748278141022e-02 -1.494351476430892944e-01 -1.298941075801849365e-01 1.409569680690765381e-01 -4.386462271213531494e-02 -1.482507679611444473e-02 -1.385413110256195068e-01 -3.426927924156188965e-01 -1.457607150077819824e-01 1.975332647562026978e-01
-8.711069822311401367e-02 2.432434558868408203e-01 -1.990659087896347046e-01 -5.128117650747299194e-02 2.217641770839691162e-01 -2.963900193572044373e-02 -1.621740758419036865e-01 -5.715651810169219971e-02 1.340451836585998535e-01 4.816440492868423462e-02 -3.049975633621215820e-01 2.370480634272098541e-02 -5.768065899610519409e-02 -1.114142239093780518e-01 -1.588896661996841431e-01 6.943078339099884033e-02 1.672288030385971069e-02 9.286743402481079102e-02 2.572676911950111389e-02 -4.544448480010032654e-02 9.115172922611236572e-02 2.625526115298271179e-02 -7.401566952466964722e-02 1.735995858907699585e-01 -1.386889815330505371e-01 1.344832330942153931e-01 -2.292791008949279785e-01 3.588774502277374268e-01 -2.306368798017501831e-01 -1.554009765386581421e-01 -4.898064732551574707e-01 2.439313679933547974e-01
-2.192177474498748779e-01 8.722698688507080078e-02 6.087528541684150696e-02 -2.436222508549690247e-02 3.891639783978462219e-02 1.598258465528488159e-01 -6.564778089523315430e-02 -2.373392507433891296e-02 -2.862298861145973206e-02 1.293611973524093628e-01 -3.602104261517524719e-02 3.097601793706417084e-02 -4.929449409246444702e-02 2.575799226760864258e-01 1.113285869359970093e-02 1.174685135483741760e-01 5.527057498693466187e-02 5.548512339591979980e-01 -4.649833217263221741e-02 -9.978210180997848511e-02 -2.180638313293457031e-01 -5.612132325768470764e-02 1.000723093748092651e-01 1.932130753993988037e-01 -2.123823910951614380e-01 2.901232838630676270e-01 1.636585034430027008e-02 1.584707051515579224e-01 -4.311974942684173584e-01 -5.520889535546302795e-02 -1.231263205409049988e-01 -1.603578478097915649e-01
-1.307192593812942505e-01 -7.271564751863479614e-02 -9.907234460115432739e-02 1.355311572551727295e-01 2.105055898427963257e-01 -7.295962423086166382e-02 -1.029570177197456360e-01 1.714020222425460815e-01 -1.394988000392913818e-01 2.772613763809204102e-01 -2.606824934482574463e-01 2.805698812007904053e-01 -1.562167406082153320e-01 -9.313721954822540283e-02 -8.436943404376506805e-03 -4.257944598793983459e-02 7.206923328340053558e-03 -6.824022531509399414e-02 4.033281803131103516e-01 3.069806098937988281e-01 2.531740441918373108e-02 -2.584366500377655029e-01 -3.989664465188980103e-02 -3.818802163004875183e-02 8.345714211463928223e-02 1.911946386098861694e-01 -5.880079334019683301e-05 -1.083204150199890137e-01 -2.633520066738128662e-01 -2.670065164566040039e-01 -2.319765985012054443e-01 -6.461619865149259567e-03
-3.853350644931197166e-03 -2.692818082869052887e-02 -6.856554746627807617e-02 8.941785991191864014e-02 3.479977846145629883e-01 3.984517976641654968e-02 -9.293545782566070557e-02 1.667010337114334106e-01 -8.461661636829376221e-02 4.534398317337036133e-01 -1.405237019062042236e-01 2.434843927621841431e-01 -1.197843253612518311e-01 2.693635225296020508e-01 -1.989151984453201294e-01 1.702175475656986237e-02 -1.875957101583480835e-01 2.436673268675804138e-02 -2.931241393089294434e-01 1.369433403015136719e-01 -7.281913608312606812e-02 7.975863665342330933e-02 -1.140355169773101807e-01 3.206470906734466553e-01 -9.795165061950683594e-02 -6.687243282794952393e-02 1.092216521501541138e-01 -2.062306553125381470e-01 -1.719416379928588867e-01 -3.835721407085657120e-03 -2.005987465381622314e-01 5.095693841576576233e-02
-1.776487082242965698e-01 2.100705057382583618e-01 -1.334476619958877563e-01 -3.022333085536956787e-01 7.520857453346252441e-02 1.883668601512908936e-01 -1.931078135967254639e-01 -3.161299228668212891e-02 2.380836606025695801e-01 3.601375818252563477e-01 -1.840121597051620483e-01 -3.633093787357211113e-03 -1.481516659259796143e-01 2.039214819669723511e-01 3.118187747895717621e-02 2.186672091484069824e-01 8.755373954772949219e-02 6.518961489200592041e-02 1.850553900003433228e-01 1.712884567677974701e-02 2.405142188072204590e-01 -9.454723447561264038e-02 -2.781275101006031036e-02 5.276026204228401184e-02 -6.177267059683799744e-02 1.179958060383796692e-01 -6.198838725686073303e-02 2.296120971441268921e-01 -2.700600624084472656e-01 -2.003834992647171021e-01 -3.053823113441467285e-01 7.554803043603897095e-02
7.043486088514328003e-02 6.428827345371246338e-02 -2.398769706487655640e-01 -2.000866085290908813e-01 -5.885497201234102249e-03 -1.101240515708923340e-01 9.282258898019790649e-02 -5.556899681687355042e-02 4.260624945163726807e-02 3.278377652168273926e-01 -3.592919111251831055e-01 2.788321077823638916e-01 7.205560803413391113e-02 1.147713735699653625e-01 -9.591969102621078491e-02 2.847529053688049316e-01 -7.540395855903625488e-02 2.673294246196746826e-01 1.158690378069877625e-01 -1.566941887140274048e-01 -2.973810136318206787e-01 1.866416484117507935e-01 6.745909899473190308e-02 3.409308195114135742e-01 -1.001252010464668274e-01 5.894786864519119263e-02 8.602911978960037231e-02 9.778554737567901611e-02 -9.158628433942794800e-02 -1.136337369680404663e-01 -7.565104216337203979e-02 -1.673706322908401489e-01
3.996322304010391235e-02 1.348662227392196655e-01 -2.760409116744995117e-01 5.331305321305990219e-03 2.956705093383789062e-01 3.602646663784980774e-02 -1.341034770011901855e-01 1.622986197471618652e-01 4.319626465439796448e-02 2.916736304759979248e-01 -2.749761939048767090e-01 6.264319270849227905e-02 -3.143805265426635742e-02 -6.011274829506874084e-02 -1.561550945043563843e-01 -2.345953136682510376e-01 -1.459087431430816650e-01 2.205501794815063477e-01 2.368447184562683105e-01 -3.242364823818206787e-01 1.228988245129585266e-01 9.552869200706481934e-02 3.349522873759269714e-02 2.013161033391952515e-01 4.392158612608909607e-02 1.364016532897949219e-01 -1.842613965272903442e-01 1.516240239143371582e-01 -2.265146374702453613e-01 1.099114045500755310e-01 -2.627409398555755615e-01 1.162386536598205566e-01
-7.616090774536132812e-02 6.131395325064659119e-02 2.203435748815536499e-01 -1.199995279312133789e-01 2.565374970436096191e-01 -5.547363683581352234e-02 2.718904428184032440e-02 -3.203103244304656982e-01 -2.272825986146926880e-01 1.786550879478454590e-01 -4.579427838325500488e-01 3.762876391410827637e-01 -8.582825213670730591e-02 -1.093896254897117615e-01 7.551243528723716736e-03 1.027516946196556091e-01 -6.825644522905349731e-02 5.837273597717285156e-02 3.104745596647262573e-02 2.913697957992553711e-01 2.561415079981088638e-03 -2.407158724963665009e-02 1.896771043539047241e-01 -2.558867074549198151e-02 3.460763394832611084e-02 4.274233803153038025e-02 5.098627880215644836e-02 2.463872134685516357e-01 -2.347803115844726562e-01 -1.138020306825637817e-01 -1.568686068058013916e-01 -1.672006584703922272e-02
-2.064626365900039673e-01 1.480753272771835327e-01 -1.520022749900817871e-01 -6.775045394897460938e-02 1.540532708168029785e-01 4.109083861112594604e-02 3.757108747959136963e-02 6.712550763040781021e-03 9.206908941268920898e-02 1.132072284817695618e-01 -1.041119769215583801e-01 2.010084837675094604e-01 -9.464968740940093994e-02 7.568980753421783447e-02 1.071277558803558350e-01 -3.192414715886116028e-02 8.399170637130737305e-02 4.454945623874664307e-01 3.171754479408264160e-01 -3.673942014575004578e-02 -2.038914114236831665e-01 1.939962357282638550e-01 2.111645191907882690e-01 4.418494999408721924e-01 1.387708932161331177e-01 -1.316919773817062378e-01 4.733601957559585571e-02 -1.028078328818082809e-02 9.874492883682250977e-02 -8.657471090555191040e-02 -2.905474901199340820e-01 1.185215860605239868e-01
-2.298001796007156372e-01 1.433235127478837967e-02 2.411238104104995728e-01 3.536240160465240479e-01 9.802259504795074463e-02 7.086371630430221558e-02 1.070491522550582886e-01 -7.356524933129549026e-03 -2.086899578571319580e-01 3.343841135501861572e-01 1.225156038999557495e-01 8.650701493024826050e-02 -5.395431816577911377e-02 6.077493354678153992e-02 4.676401987671852112e-02 -1.645202934741973877e-02 1.427104622125625610e-01 -2.505525760352611542e-02 7.248425483703613281e-02 -9.280848503112792969e-02 -5.727543309330940247e-02 -4.741377755999565125e-02 1.309187561273574829e-01 2.230765223503112793e-01 -7.596008479595184326e-02 1.086282506585121155e-01 -3.490202873945236206e-02 -1.882543116807937622e-01 -4.398357570171356201e-01 6.042155995965003967e-02 -4.321390390396118164e-01 -7.322005182504653931e-02
6.844338029623031616e-02 2.262338697910308838e-01 -6.125774234533309937e-02 3.360195085406303406e-02 1.386170089244842529e-01 -1.020929589867591858e-01 1.746567189693450928e-01 1.421539634466171265e-01 4.470147192478179932e-02 2.628524601459503174e-01 -1.503178179264068604e-01 3.040313422679901123e-01 1.245154514908790588e-01 2.029844075441360474e-01 1.129287779331207275e-01 1.781700104475021362e-01 -6.678985804319381714e-02 1.880113929510116577e-01 2.077596932649612427e-01 -2.607662975788116455e-01 -1.190351098775863647e-01 8.886099606752395630e-02 1.211651340126991272e-01 4.645588696002960205e-01 -8.563458919525146484e-02 4.773344844579696655e-02 2.289722859859466553e-01 1.784869730472564697e-01 3.467589616775512695e-02 3.916189819574356079e-02 -2.330447137355804443e-01 -1.307668983936309814e-01
-1.758954972028732300e-01 2.887176275253295898e-01 1.246217563748359680e-01 1.830825805664062500e-01 2.024735808372497559e-01 7.153938710689544678e-02 -9.595674276351928711e-02 1.515843421220779419e-01 5.082283634692430496e-03 -2.422951161861419678e-03 -1.683958023786544800e-01 1.217301841825246811e-02 -2.115215212106704712e-01 2.227181941270828247e-01 1.319409757852554321e-01 1.601478755474090576e-01 1.541310250759124756e-01 3.632297366857528687e-02 -3.579857200384140015e-02 -6.901648640632629395e-02 -3.332282602787017822e-01 5.354448780417442322e-02 -1.150132268667221069e-01 2.927380613982677460e-02 2.225468680262565613e-02 3.773267865180969238e-01 1.492305696010589600e-01 2.398313581943511963e-01 -4.110291600227355957e-01 -7.269012928009033203e-02 -1.829473078250885010e-01 -5.426745116710662842e-02
-1.926643997430801392e-01 1.237628161907196045e-01 -1.179455295205116272e-01 7.368259131908416748e-02 3.227840065956115723e-01 -2.600186467170715332e-01 -1.552873104810714722e-01 -2.071801275014877319e-01 -3.611510992050170898e-02 3.388027846813201904e-01 1.657282561063766479e-01 6.970606744289398193e-02 4.826010763645172119e-02 2.494867444038391113e-01 9.221716225147247314e-02 1.175651233643293381e-02 1.470391545444726944e-02 -9.980496019124984741e-02 1.313085407018661499e-01 -1.628962159156799316e-01 -9.118461608886718750e-02 -1.662229746580123901e-01 7.919722795486450195e-02 1.512309014797210693e-01 3.012208044528961182e-01 1.402391642332077026e-01 1.977360099554061890e-01 1.727751642465591431e-01 -3.928177356719970703e-01 -2.856371365487575531e-02 -1.090320944786071777e-01 4.848874732851982117e-02
2.661802060902118683e-02 1.375520825386047363e-01 -1.820322424173355103e-01 -2.184899002313613892e-01 6.001864746212959290e-02 -8.026706427335739136e-02 1.224957183003425598e-01 -1.653219573199748993e-02 1.393458992242813110e-01 2.277375161647796631e-01 -2.997448742389678955e-01 7.807905320078134537e-03 -6.249973922967910767e-02 1.722987890243530273e-01 -8.497126400470733643e-02 1.681697368621826172e-01 -5.151674523949623108e-02 2.559027075767517090e-02 2.078886032104492188e-01 -7.642304897308349609e-02 -2.203920781612396240e-01 1.848334819078445435e-01 -3.375298380851745605e-01 3.049379289150238037e-01 -6.341850012540817261e-02 2.563444674015045166e-01 -2.267089784145355225e-01 -4.689641669392585754e-02 -1.886071115732192993e-01 2.594219520688056946e-02 -3.094070851802825928e-01 -2.157875895500183105e-01
-2.859081029891967773e-01 3.472121804952621460e-02 -2.172882109880447388e-02 -1.579814404249191284e-01 1.776367425918579102e-01 -3.490928560495376587e-02 -9.601406753063201904e-02 3.766256943345069885e-02 -1.256789416074752808e-01 3.859755098819732666e-01 -1.126497008954174817e-04 1.642256081104278564e-01 -2.245009839534759521e-01 1.270426958799362183e-01 3.548449650406837463e-02 9.870339930057525635e-02 2.079068571329116821e-01 5.177632346749305725e-02 5.883583053946495056e-02 4.146680235862731934e-02 -9.780496358871459961e-03 1.220354251563549042e-02 4.745343700051307678e-02 4.547854363918304443e-01 2.389200404286384583e-02 -9.345854073762893677e-02 -3.611080050468444824e-01 -1.220314428210258484e-01 1.707839779555797577e-02 1.554774343967437744e-01 -3.431302607059478760e-01 -1.473528891801834106e-01
-1.046418491750955582e-02 -2.244409359991550446e-02 -1.264272779226303101e-01 -1.193996295332908630e-01 4.438442885875701904e-01 1.190993338823318481e-01 -2.452090233564376831e-01 1.394984871149063110e-01 2.732557356357574463e-01 9.466356039047241211e-02 -2.128119170665740967e-01 3.873962163925170898e-01 6.805467605590820312e-02 -6.285109370946884155e-02 -1.400997191667556763e-01 -1.460843384265899658e-01 -1.322181522846221924e-01 1.089761778712272644e-01 2.742110379040241241e-02 -1.440039128065109253e-01 -3.804972022771835327e-02 1.318439245223999023e-01 2.008855789899826050e-01 8.879081159830093384e-02 3.383578732609748840e-02 2.388549000024795532e-01 -1.210403591394424438e-01 4.612381383776664734e-02 -4.272425919771194458e-02 2.272247374057769775e-01 -3.151760399341583252e-01 6.441440433263778687e-02
6.524270772933959961e-02 -1.296087503433227539e-01 2.214009612798690796e-01 1.267927885055541992e-01 -9.375217370688915253e-03 -2.089227288961410522e-01 -6.191847100853919983e-02 1.331773847341537476e-01 1.396355479955673218e-01 1.342442184686660767e-01 -1.735570468008518219e-02 4.682692587375640869e-01 -2.671387605369091034e-02 -3.815442323684692383e-02 2.137176878750324249e-02 -3.285105526447296143e-01 1.040448546409606934e-01 -7.279494404792785645e-02 -4.059674590826034546e-02 -4.947559908032417297e-02 1.441720724105834961e-01 7.825344800949096680e-03 -8.785041421651840210e-02 2.527236342430114746e-01 -1.678338944911956787e-01 1.338210999965667725e-01 -3.356388807296752930e-01 2.468768507242202759e-01 -1.097185313701629639e-01 2.655241824686527252e-02 -3.486650288105010986e-01 -1.194095984101295471e-01
1.286248583346605301e-02 1.600180268287658691e-01 1.444223374128341675e-01 8.501051366329193115e-02 2.581879198551177979e-01 -1.052954867482185364e-01 -3.355341851711273193e-01 4.611596837639808655e-02 -9.536510705947875977e-02 -7.989307492971420288e-02 -3.585582077503204346e-01 1.532359421253204346e-01 -1.791179329156875610e-01 2.038193792104721069e-01 5.464298650622367859e-02 -6.043725833296775818e-02 1.770932227373123169e-03 1.787258982658386230e-01 -2.235267907381057739e-01 -2.167733013629913330e-01 -3.767637163400650024e-02 -1.229857951402664185e-01 -1.078987494111061096e-02 1.562373042106628418e-01 1.782309710979461670e-01 7.346139848232269287e-02 -5.060889758169651031e-03 3.958097398281097412e-01 -2.961347103118896484e-01 1.561713870614767075e-02 -1.401231437921524048e-01 -1.857392340898513794e-01
-2.424696683883666992e-01 8.512463420629501343e-02 -3.191137686371803284e-02 1.369348168373107910e-01 2.229541838169097900e-01 3.357362747192382812e-01 -6.877447478473186493e-03 2.705360995605587959e-03 -4.348374530673027039e-02 2.042793110013008118e-02 -3.043639659881591797e-01 1.106503233313560486e-01 -1.137028709053993225e-01 2.711466848850250244e-01 6.043285876512527466e-02 -4.563827533274888992e-03 1.234155073761940002e-01 -5.448577180504798889e-02 -5.529335141181945801e-02 5.560618638992309570e-02 3.763848915696144104e-02 5.197047442197799683e-02 -1.153417751193046570e-01 2.987418174743652344e-01 3.055179417133331299e-01 1.298046410083770752e-01 6.611331552267074585e-02 2.086272239685058594e-01 2.047684742137789726e-03 -2.033929079771041870e-01 -3.631736934185028076e-01 -3.033605515956878662e-01
-4.046837240457534790e-02 -1.388549432158470154e-02 1.564861834049224854e-01 1.311652213335037231e-01 1.560066640377044678e-01 -3.620361164212226868e-02 1.878754794597625732e-01 -2.043097019195556641e-01 -5.319446325302124023e-02 3.390400707721710205e-01 -2.847556583583354950e-02 2.891987860202789307e-01 -5.867962539196014404e-02 2.580516934394836426e-01 -6.310006603598594666e-03 2.064354270696640015e-01 3.947142064571380615e-01 -1.069447677582502365e-02 -9.470289200544357300e-02 1.762161105871200562e-01 1.531327515840530396e-01 2.996772062033414841e-03 -4.825745522975921631e-02 1.006693169474601746e-01 -1.942595541477203369e-01 2.229018658399581909e-01 -2.064269185066223145e-01 -2.975775860249996185e-02 9.624882601201534271e-03 6.291152536869049072e-02 -3.982899487018585205e-01 -1.158182770013809204e-01
-1.466461271047592163e-01 -1.501067578792572021e-01 -1.496086828410625458e-02 -2.211344093084335327e-01 -5.803642049431800842e-02 3.877814486622810364e-02 7.911026477813720703e-02 -4.843793809413909912e-02 -5.836667865514755249e-02 3.660825490951538086e-01 -7.713109999895095825e-02 2.651273906230926514e-01 -9.074167162179946899e-02 -1.678101420402526855e-01 1.466388702392578125e-01 -4.498277604579925537e-02 1.342215538024902344e-01 2.045786827802658081e-01 -1.485750079154968262e-01 -2.370361238718032837e-01 9.296973049640655518e-02 -3.875096514821052551e-02 -3.827028349041938782e-02 -7.718701660633087158e-02 1.731039136648178101e-01 2.756900191307067871e-01 -7.076716423034667969e-02 3.219429552555084229e-01 -1.887960880994796753e-01 -3.357075154781341553e-01 -2.445312738418579102e-01 -2.032637894153594971e-01
-3.298172727227210999e-02 5.092000961303710938e-02 -1.874563843011856079e-01 5.467286333441734314e-02 3.520799875259399414e-01 -1.414286196231842041e-01 -5.494359508156776428e-02 4.078391939401626587e-02 -5.543002486228942871e-02 -4.291238635778427124e-02 -2.117035537958145142e-01 1.603407710790634155e-01 1.190790608525276184e-01 1.428404748439788818e-01 3.555680215358734131e-01 1.721948757767677307e-02 -2.176580131053924561e-01 1.991352587938308716e-01 3.031247481703758240e-02 -2.591071724891662598e-01 -7.442278414964675903e-02 1.859693527221679688e-01 1.575908213853836060e-01 3.858487606048583984e-01 1.130234748125076294e-01 -1.925987936556339264e-02 -1.652168631553649902e-01 -6.325898319482803345e-02 -6.550960987806320190e-02 -1.065295189619064331e-01 -3.654869496822357178e-01 -1.010393574833869934e-01
1.296753436326980591e-01 -1.382251977920532227e-01 1.761834174394607544e-01 -6.123946979641914368e-02 1.880794018507003784e-01 -4.989964514970779419e-02 -3.548560664057731628e-02 1.085240766406059265e-01 7.231943774968385696e-03 -2.944464795291423798e-02 -3.635041788220405579e-02 2.344702482223510742e-01 -2.329194545745849609e-01 5.091767385601997375e-02 2.078581787645816803e-02 1.155318692326545715e-01 8.907826989889144897e-02 1.914173066616058350e-01 -5.190375819802284241e-02 7.586172223091125488e-02 2.202037274837493896e-01 8.457380533218383789e-02 1.903375983238220215e-01 2.844987809658050537e-01 2.061959952116012573e-01 3.178531527519226074e-01 -1.953681558370590210e-01 1.428924202919006348e-01 -2.163265794515609741e-01 -2.256894111633300781e-01 -4.154910445213317871e-01 2.284971773624420166e-01
-6.898225843906402588e-02 1.888550072908401489e-01 2.295013666152954102e-01 2.785718441009521484e-01 2.217710167169570923e-01 2.017615139484405518e-01 -1.665320247411727905e-01 -8.390337973833084106e-02 -8.669806271791458130e-02 3.937222957611083984e-01 -1.325169056653976440e-01 -2.963359840214252472e-02 -1.305452734231948853e-01 2.280815541744232178e-01 -3.332248330116271973e-02 2.046718895435333252e-01 3.441654443740844727e-01 2.445890195667743683e-02 -8.409480750560760498e-02 -3.337464854121208191e-02 1.029551327228546143e-01 2.979978024959564209e-01 1.462101936340332031e-01 5.189243704080581665e-02 6.834770739078521729e-02 1.660206466913223267e-01 -1.920917928218841553e-01 7.637326419353485107e-02 -1.826960295438766479e-01 -1.340503096580505371e-01 -1.789061874151229858e-01 -5.073907971382141113e-02
4.379968345165252686e-02 1.591495573520660400e-01 -2.311126589775085449e-01 1.946517974138259888e-01 3.193200528621673584e-01 -3.231019079685211182e-01 -6.259527802467346191e-02 2.668808959424495697e-02 1.739804446697235107e-02 1.485230624675750732e-01 -1.741541326045989990e-01 6.079234555363655090e-02 3.146842122077941895e-01 5.917828157544136047e-02 -2.026259154081344604e-02 1.280576288700103760e-01 -3.173445165157318115e-02 2.160729318857192993e-01 2.077935785055160522e-01 -1.163390651345252991e-01 -1.369398739188909531e-02 -3.440740704536437988e-02 2.757594883441925049e-01 1.694965809583663940e-01 -2.665231227874755859e-01 3.871940309181809425e-03 1.552953422069549561e-01 2.470704466104507446e-01 -2.556646987795829773e-02 1.080887019634246826e-01 -3.164907991886138916e-01 1.243811622262001038e-01
1.606403850018978119e-02 -2.265898883342742920e-01 4.828964173793792725e-02 -1.258064210414886475e-01 1.901254504919052124e-01 -2.301223389804363251e-02 -1.173625439405441284e-01 -1.689764112234115601e-01 -4.268801584839820862e-02 2.533144056797027588e-01 8.632797835161909461e-05 3.135141134262084961e-01 -2.057314962148666382e-01 -2.139909118413925171e-01 -1.976280361413955688e-01 -1.185511145740747452e-02 2.378376387059688568e-02 8.099029958248138428e-02 -1.627904176712036133e-01 -2.781781926751136780e-02 1.878882944583892822e-01 -5.967681482434272766e-02 9.874165058135986328e-02 2.662620246410369873e-01 1.802294254302978516e-01 2.188788801431655884e-01 -1.790737062692642212e-01 -5.083097890019416809e-02 -6.189911067485809326e-02 -3.292073011398315430e-01 -4.024830460548400879e-01 1.284036189317703247e-01
-1.867294907569885254e-01 2.768724970519542694e-02 2.864836454391479492e-01 2.939252555370330811e-02 1.922783441841602325e-03 -1.311009973287582397e-01 -7.712931931018829346e-02 -6.352651119232177734e-02 -3.146546185016632080e-01 -3.120244480669498444e-02 -1.329032033681869507e-01 1.818211376667022705e-01 -1.111617907881736755e-01 3.846759721636772156e-02 6.726041436195373535e-02 1.281582415103912354e-01 7.250659912824630737e-02 2.481923550367355347e-01 9.149892628192901611e-02 -1.097132563591003418e-01 -1.810552179813385010e-02 -1.082712635397911072e-01 1.153855025768280029e-01 1.419947743415832520e-01 2.375687807798385620e-01 -1.356074959039688110e-01 6.380334496498107910e-02 3.544377163052558899e-02 -6.107472777366638184e-01 -3.500208957120776176e-03 -2.868865728378295898e-01 -2.209638245403766632e-02
5.614833906292915344e-02 1.960554569959640503e-01 -2.646560072898864746e-01 -4.753494635224342346e-02 1.793963164091110229e-01 7.140854746103286743e-02 -7.512746006250381470e-02 2.433895617723464966e-01 1.169258505105972290e-01 -4.990211222320795059e-03 -1.528744697570800781e-01 3.015296459197998047e-01 -8.609849214553833008e-02 2.247488871216773987e-02 -5.758481845259666443e-02 -3.548170924186706543e-01 7.399002462625503540e-02 2.332401722669601440e-01 6.158094480633735657e-02 -1.668912470340728760e-01 -3.146233558654785156e-01 1.115103960037231445e-01 1.097119320183992386e-02 2.950309216976165771e-01 1.871725171804428101e-01 -2.483805269002914429e-02 -8.449864387512207031e-02 8.303004503250122070e-02 -2.081285268068313599e-01 -2.154378443956375122e-01 -2.743961215019226074e-01 1.183674633502960205e-01
-2.092020362615585327e-01 -1.095655467361211777e-02 -1.056108772754669189e-01 9.765183925628662109e-02 2.660112082958221436e-01 2.569165527820587158e-01 -1.450425982475280762e-01 1.064921319484710693e-01 -1.952652782201766968e-01 1.145962551236152649e-01 -2.442415654659271240e-01 1.062507033348083496e-01 -9.934094548225402832e-02 2.566123604774475098e-01 -2.047560364007949829e-01 1.919370889663696289e-01 1.205474808812141418e-01 2.482434213161468506e-01 7.135926932096481323e-02 3.165534734725952148e-01 -6.772885564714670181e-03 5.583694204688072205e-02 2.090431749820709229e-01 1.853936016559600830e-01 -1.806129366159439087e-01 1.588618755340576172e-01 1.019019708037376404e-01 -5.927364528179168701e-02 -3.891244158148765564e-02 -2.097367048263549805e-01 -3.198846578598022461e-01 -8.554518222808837891e-02
-9.581715613603591919e-02 2.983840107917785645e-01 -2.096686214208602905e-01 1.332669332623481750e-02 2.722870707511901855e-01 -3.509981930255889893e-01 -4.145664721727371216e-02 -1.034815683960914612e-01 1.172389313578605652e-01 1.933258771896362305e-01 -2.017756402492523193e-01 2.468813657760620117e-01 2.527892589569091797e-02 -2.195240259170532227e-01 -2.289182096719741821e-01 -1.064253598451614380e-01 6.656127423048019409e-02 6.901015993207693100e-03 -8.178784698247909546e-02 -4.158218856900930405e-03 -4.359035752713680267e-03 -1.786433160305023193e-01 4.084138572216033936e-02 -8.769222348928451538e-02 5.364685133099555969e-02 1.357512474060058594e-01 -8.993034064769744873e-02 1.756919026374816895e-01 -1.302235573530197144e-01 -1.965364217758178711e-01 -4.585187733173370361e-01 6.305813044309616089e-02
1.054319273680448532e-02 2.127971202135086060e-01 -8.145092427730560303e-02 1.342740952968597412e-01 2.098902910947799683e-01 -2.871287167072296143e-01 -9.601689130067825317e-02 -1.022828593850135803e-01 1.709649711847305298e-01 3.321616649627685547e-01 3.343403711915016174e-02 2.877066433429718018e-01 2.095494791865348816e-02 -1.104333400726318359e-01 -1.888668835163116455e-01 -6.065328419208526611e-02 -1.827489882707595825e-01 2.330875992774963379e-01 -2.154146879911422729e-01 1.763674616813659668e-01 3.567698225378990173e-02 -1.795744746923446655e-01 -6.398949772119522095e-02 6.362477689981460571e-02 -9.389483928680419922e-02 3.099224865436553955e-01 7.782601565122604370e-02 -6.207630410790443420e-02 -3.386092782020568848e-01 -2.049023061990737915e-01 -1.693754792213439941e-01 3.634346276521682739e-02
-1.417780518531799316e-01 1.573419570922851562e-02 1.210938915610313416e-01 -3.424851596355438232e-02 3.273337185382843018e-01 3.407380878925323486e-01 -1.444621384143829346e-01 -2.989615872502326965e-02 4.845363274216651917e-02 2.372550368309020996e-01 6.904562562704086304e-02 1.325074285268783569e-01 1.327301859855651855e-01 4.037841688841581345e-03 2.150896042585372925e-01 3.155567974317818880e-04 2.265423983335494995e-01 2.680899389088153839e-02 -1.342056840658187866e-01 -4.844724014401435852e-02 -6.437744013965129852e-03 2.602091133594512939e-01 6.248612701892852783e-02 2.918820977210998535e-01 1.786538064479827881e-01 -9.802771732211112976e-03 -1.761070042848587036e-01 3.472285866737365723e-01 4.889491572976112366e-02 -6.677918136119842529e-02 -3.892590701580047607e-01 -5.220777168869972229e-02
4.333402961492538452e-02 8.710149675607681274e-02 -1.261037588119506836e-01 -1.307599842548370361e-01 9.036979079246520996e-02 -1.399001181125640869e-01 -5.587939545512199402e-02 -5.167179187992587686e-05 -2.250122465193271637e-02 3.029621839523315430e-01 -2.363702654838562012e-01 4.046065509319305420e-01 1.599474251270294189e-01 4.675188567489385605e-03 9.062352031469345093e-02 1.602669507265090942e-01 3.862497583031654358e-02 2.770355045795440674e-01 1.366863846778869629e-01 -1.021247282624244690e-01 -2.364360243082046509e-01 2.049478888511657715e-01 7.057197391986846924e-02 5.245216488838195801e-01 1.966200470924377441e-01 1.765910722315311432e-02 3.990761563181877136e-02 -6.309051066637039185e-02 2.753749303519725800e-02 -9.835620224475860596e-02 -5.596263706684112549e-02 1.087673753499984741e-01
-7.013591378927230835e-02 2.434975355863571167e-01 -2.314136028289794922e-01 2.811221778392791748e-02 1.204510852694511414e-01 -4.058879017829895020e-01 -1.158091425895690918e-01 1.100333258509635925e-01 1.230358853936195374e-01 2.272015959024429321e-01 -2.002983093261718750e-01 3.666616380214691162e-01 -2.334656864404678345e-01 -8.848264813423156738e-03 5.429321527481079102e-02 -2.976305969059467316e-02 -3.762475028634071350e-02 2.252039462327957153e-01 -7.514990121126174927e-02 1.405716985464096069e-01 -1.563065350055694580e-01 2.752350866794586182e-01 5.015478283166885376e-02 -1.447403281927108765e-01 8.333426713943481445e-02 9.303686022758483887e-02 -2.302583903074264526e-01 1.881266012787818909e-02 -2.492416352033615112e-01 -1.078510805964469910e-01 -1.757960021495819092e-01 4.599538445472717285e-02
-1.173259764909744263e-01 2.993299961090087891e-01 -1.643663048744201660e-01 1.913079023361206055e-01 -1.816130429506301880e-01 -1.065174415707588196e-01 -3.199066594243049622e-02 -2.139319628477096558e-01 3.775316104292869568e-02 2.432411909103393555e-01 -2.270705811679363251e-02 4.679526984691619873e-01 -2.494764029979705811e-01 3.187017142772674561e-02 3.395926440134644508e-03 2.186526805162429810e-01 1.488877981901168823e-01 1.761109083890914917e-01 5.303419381380081177e-02 -1.667486876249313354e-01 -5.640488490462303162e-02 1.547500044107437134e-01 3.335353732109069824e-01 1.462551355361938477e-01 -1.233926936984062195e-01 1.846071183681488037e-01 -1.237843856215476990e-01 4.883319884538650513e-02 -1.944665610790252686e-01 -4.741665348410606384e-02 -6.924919784069061279e-03 6.928398273885250092e-03
-9.941848367452621460e-02 1.398150473833084106e-01 -1.725250035524368286e-01 -1.044443696737289429e-01 3.718313276767730713e-01 2.712082862854003906e-01 -2.967404127120971680e-01 -6.372121721506118774e-02 -2.992732822895050049e-02 -5.441018193960189819e-02 5.223864316940307617e-02 1.884588748216629028e-01 1.043855175375938416e-01 3.012316823005676270e-01 3.397128358483314514e-02 4.225142300128936768e-02 2.090366035699844360e-01 -1.490409579128026962e-02 -1.447841972112655640e-01 3.715639933943748474e-02 -7.379219681024551392e-02 -1.712496429681777954e-01 3.892000019550323486e-02 1.441871970891952515e-01 2.305296808481216431e-01 1.873610615730285645e-01 -8.748177438974380493e-02 7.960802316665649414e-02 -3.347864449024200439e-01 -1.427363157272338867e-01 -3.435458242893218994e-01 5.685864016413688660e-02
-1.861676126718521118e-01 -6.128267850726842880e-03 2.500526234507560730e-02 6.861925870180130005e-02 2.860250771045684814e-01 -7.895911484956741333e-02 -1.229268833994865417e-01 7.060145586729049683e-02 -2.523264288902282715e-01 3.935869336128234863e-01 -1.888326704502105713e-01 1.723967790603637695e-01 1.091385446488857269e-02 8.871939033269882202e-02 -3.306112438440322876e-02 1.051629856228828430e-01 3.096050620079040527e-01 -3.421955555677413940e-02 1.370580494403839111e-01 -2.408687211573123932e-02 9.676344692707061768e-02 1.983780264854431152e-01 -6.793878972530364990e-02 3.714782595634460449e-01 -1.004489734768867493e-01 2.293385379016399384e-02 -1.978712081909179688e-01 -1.252171844244003296e-01 8.496980369091033936e-02 -1.313772201538085938e-01 -1.865052729845046997e-01 -3.395541608333587646e-01
6.827038526535034180e-02 1.268857121467590332e-01 -1.659628599882125854e-01 6.952298432588577271e-02 2.614945471286773682e-01 -1.920043379068374634e-01 -7.580529898405075073e-02 2.823590636253356934e-01 -1.849436312913894653e-01 3.222829699516296387e-01 -1.276068836450576782e-01 1.887185871601104736e-01 -3.465444445610046387e-01 2.011624276638031006e-01 -2.891770005226135254e-01 2.296779491007328033e-02 9.816406667232513428e-02 2.480283379554748535e-03 -5.279673263430595398e-02 7.987579703330993652e-02 -3.933766391128301620e-03 1.449811458587646484e-01 7.716695964336395264e-02 1.096173599362373352e-01 -1.515999585390090942e-01 2.960168421268463135e-01 -9.439061582088470459e-02 9.681147336959838867e-02 1.106656789779663086e-01 -1.394423842430114746e-01 -3.021968007087707520e-01 1.083735227584838867e-01
5.312109366059303284e-02 1.979266107082366943e-01 -1.351232826709747314e-01 -8.071276359260082245e-03 1.882885247468948364e-01 3.832312673330307007e-02 5.395162478089332581e-02 3.180619701743125916e-02 7.516743242740631104e-02 2.018290758132934570e-01 -2.704926431179046631e-01 3.203947842121124268e-01 4.486780613660812378e-02 6.824844330549240112e-02 9.664987027645111084e-02 1.624734103679656982e-01 -1.669490337371826172e-01 1.746764779090881348e-01 1.053555160760879517e-01 -3.693375289440155029e-01 -9.066648036241531372e-02 1.211554855108261108e-01 1.319558620452880859e-01 5.366558432579040527e-01 -1.004610508680343628e-01 8.670851588249206543e-02 1.815480440855026245e-01 8.542569726705551147e-02 4.397938773036003113e-02 -6.588158756494522095e-02 -1.612966060638427734e-01 -9.928824007511138916e-02
4.103932296857237816e-04 4.403491914272308350e-01 2.301341667771339417e-02 -1.383240669965744019e-01 4.022016525268554688e-01 -1.244511306285858154e-01 2.064882777631282806e-02 -5.015420913696289062e-02 6.010167673230171204e-02 1.485111266374588013e-01 -1.042630821466445923e-01 4.021145701408386230e-01 -9.778936207294464111e-02 -7.312042266130447388e-02 -2.688054144382476807e-01 2.498544286936521530e-03 2.500943541526794434e-01 7.968773570610210299e-05 1.682245358824729919e-02 -1.169217750430107117e-01 1.440784335136413574e-01 -2.472165785729885101e-02 1.487157493829727173e-01 -2.806027792394161224e-02 -7.089872658252716064e-02 1.818480640649795532e-01 1.692984551191329956e-01 2.828148603439331055e-01 3.922965750098228455e-02 -9.368109703063964844e-02 -1.633005291223526001e-01 1.277834475040435791e-01
-3.648262619972229004e-01 1.039966195821762085e-01 -6.459911912679672241e-02 -1.406265348196029663e-01 1.429183185100555420e-01 2.147213816642761230e-01 -1.225687786936759949e-01 -1.597849428653717041e-01 -1.147739291191101074e-01 -3.754784539341926575e-02 -1.196711808443069458e-01 3.468154668807983398e-01 1.127931382507085800e-02 8.976620435714721680e-02 2.144456282258033752e-02 -5.645760893821716309e-02 -2.909579873085021973e-01 2.984212934970855713e-01 2.179478108882904053e-01 -3.099057376384735107e-01 -3.747544810175895691e-02 8.954206854104995728e-02 -4.548266902565956116e-02 5.590929463505744934e-02 2.723466418683528900e-02 2.753772139549255371e-01 -1.248238012194633484e-01 -1.229803357273340225e-02 -8.583053201436996460e-02 3.187195584177970886e-02 -3.518981039524078369e-01 8.741837739944458008e-02
-4.257955253124237061e-01 2.158790454268455505e-02 1.314024180173873901e-01 -8.085116744041442871e-03 3.649563789367675781e-01 -4.104033857583999634e-02 -6.141348183155059814e-02 3.358525782823562622e-02 -2.649233639240264893e-01 4.179089069366455078e-01 -1.374932378530502319e-01 2.208753228187561035e-01 -3.155724704265594482e-02 -9.176510386168956757e-03 -1.660089194774627686e-01 1.740035861730575562e-01 1.470156610012054443e-01 6.109791994094848633e-02 2.047144080279394984e-04 -6.555957347154617310e-02 8.462184667587280273e-02 1.929602324962615967e-01 -2.100047320127487183e-01 1.503850817680358887e-01 -5.526906624436378479e-02 -2.020765328779816628e-03 -1.963860988616943359e-01 -1.110608726739883423e-01 1.446095388382673264e-02 -4.688593000173568726e-02 -3.037447333335876465e-01 -1.727524213492870331e-02
-2.827179133892059326e-01 3.525824844837188721e-01 2.386227250099182129e-02 2.149614840745925903e-01 3.247427642345428467e-01 2.138654291629791260e-01 -8.473991602659225464e-02 8.403147757053375244e-02 -1.008386313915252686e-01 3.115033507347106934e-01 -1.771827228367328644e-02 1.572458446025848389e-01 -3.235333785414695740e-02 1.947677582502365112e-01 5.919304490089416504e-02 -8.278468251228332520e-02 -1.069099307060241699e-01 1.537631899118423462e-01 -2.317361235618591309e-01 -5.830507725477218628e-02 2.271102368831634521e-01 -1.877815574407577515e-01 -1.645217090845108032e-01 2.200151048600673676e-02 9.913205355405807495e-02 1.213312447071075439e-01 -4.501325078308582306e-03 2.720444202423095703e-01 -1.420013457536697388e-01 -8.019022643566131592e-02 -2.406152933835983276e-01 -1.110167652368545532e-01
-3.016567602753639221e-02 1.513343602418899536e-01 2.808561921119689941e-01 -4.998348653316497803e-02 3.826099038124084473e-01 8.172871172428131104e-02 -9.856601059436798096e-02 8.436796814203262329e-02 2.060252577066421509e-01 -4.912548512220382690e-02 8.488069474697113037e-02 1.492936313152313232e-01 1.885162293910980225e-02 1.234450936317443848e-01 -2.689622044563293457e-01 1.287645250558853149e-01 1.763522028923034668e-01 2.485548257827758789e-01 1.085636392235755920e-01 1.837563961744308472e-01 4.678957164287567139e-02 -2.634344398975372314e-01 8.707757107913494110e-03 3.180847465991973877e-01 9.489198029041290283e-02 2.187719196081161499e-01 -1.087648719549179077e-01 2.438730001449584961e-01 -2.218374907970428467e-01 -9.644359350204467773e-02 -1.983362883329391479e-01 -9.351582825183868408e-02
-2.629540562629699707e-01 1.540937721729278564e-01 3.680695295333862305e-01 4.069763123989105225e-01 2.440363466739654541e-01 -2.849919535219669342e-02 -7.559016346931457520e-02 1.143908873200416565e-01 -1.555183436721563339e-02 2.813563644886016846e-01 -2.580642104148864746e-01 1.536032408475875854e-01 7.565322797745466232e-03 -1.450963318347930908e-02 -1.338923871517181396e-01 9.392340481281280518e-02 7.738215476274490356e-02 1.206038426607847214e-02 -1.817453652620315552e-01 -1.463836133480072021e-01 1.636719703674316406e-01 1.796189993619918823e-01 1.016539484262466431e-01 6.871557980775833130e-02 2.037588804960250854e-01 1.678716093301773071e-01 -2.117199636995792389e-02 2.037978470325469971e-01 -8.502113819122314453e-02 -1.283476650714874268e-01 -1.288876831531524658e-01 -2.086514830589294434e-01
-4.064337536692619324e-02 9.294870495796203613e-02 -6.881105899810791016e-02 3.817184641957283020e-02 1.360918283462524414e-01 -9.143263846635818481e-02 2.912950888276100159e-02 9.379028528928756714e-02 6.067333370447158813e-02 2.463508546352386475e-01 -2.699943482875823975e-01 3.779941499233245850e-01 8.277903497219085693e-02 1.197763681411743164e-01 -4.825011827051639557e-03 2.068618237972259521e-01 -2.739152312278747559e-01 2.634363174438476562e-01 2.068382948637008667e-01 -2.130269259214401245e-01 -2.333653718233108521e-01 4.080475121736526489e-02 1.694356650114059448e-01 4.255468845367431641e-01 4.823275282979011536e-02 -6.758176535367965698e-02 1.382345706224441528e-01 1.357027143239974976e-01 1.906597428023815155e-02 1.561829634010791779e-02 -2.431442141532897949e-01 -1.311759743839502335e-02
-1.846701204776763916e-01 1.916704513132572174e-02 -1.513504534959793091e-01 1.729082763195037842e-01 3.760394752025604248e-01 9.758696891367435455e-03 -7.739415764808654785e-02 -2.196467369794845581e-01 -1.223551556468009949e-01 2.347725629806518555e-01 -1.046266630291938782e-01 -1.323126703500747681e-01 6.016701087355613708e-02 1.807484775781631470e-01 -1.578317023813724518e-02 2.461125329136848450e-02 1.548478752374649048e-01 3.315019905567169189e-01 -8.817856013774871826e-02 -1.519740186631679535e-02 2.881275713443756104e-01 6.580671668052673340e-02 -5.719196051359176636e-02 3.524543941020965576e-01 -2.316329330205917358e-01 4.446977004408836365e-02 -4.066845774650573730e-02 -4.927161335945129395e-02 -1.707261055707931519e-01 5.151937901973724365e-02 -3.166861534118652344e-01 -1.810440719127655029e-01
-3.036846406757831573e-02 1.338131874799728394e-01 1.487095803022384644e-01 1.861357688903808594e-01 1.611983478069305420e-01 1.990841701626777649e-02 -7.297770678997039795e-02 4.532555863261222839e-02 -2.920344471931457520e-01 3.932584524154663086e-01 1.758262217044830322e-01 1.428590863943099976e-01 -1.484478861093521118e-01 -4.947658628225326538e-03 -8.766391128301620483e-02 1.941411793231964111e-01 -2.761028110980987549e-01 1.392808854579925537e-01 2.163931429386138916e-01 1.131713464856147766e-01 2.147514969110488892e-01 -3.125875070691108704e-02 3.053514845669269562e-02 7.872251793742179871e-03 -1.225395202636718750e-01 -3.492279723286628723e-02 1.242877095937728882e-01 3.276190161705017090e-02 -2.412728965282440186e-01 -5.276307463645935059e-02 -4.771242439746856689e-01 -8.483238518238067627e-02
2.837219834327697754e-02 4.385723546147346497e-02 -1.325038820505142212e-01 2.669228911399841309e-01 1.656206250190734863e-01 -5.188050121068954468e-02 6.854040175676345825e-02 2.678914070129394531e-01 -2.612475752830505371e-01 1.182973012328147888e-01 -6.031085923314094543e-02 4.217960312962532043e-02 -1.799871176481246948e-01 2.223451435565948486e-02 -3.628900647163391113e-02 3.216074705123901367e-01 1.848393976688385010e-01 1.529590785503387451e-01 5.268763378262519836e-02 2.127273082733154297e-01 -7.999115437269210815e-02 1.684183776378631592e-01 1.236556936055421829e-02 3.358536362648010254e-01 1.286744177341461182e-01 3.789152503013610840e-01 -2.150745689868927002e-02 2.064525485038757324e-01 -3.457205593585968018e-01 1.947727613151073456e-02 -7.738086394965648651e-03 -9.801315143704414368e-03
-7.803176343441009521e-02 3.019846975803375244e-01 -1.489102393388748169e-01 -3.887172788381576538e-02 1.775145083665847778e-01 -4.778362065553665161e-02 1.392744779586791992e-01 7.852885872125625610e-02 1.614262461662292480e-01 1.745070517063140869e-01 -1.425719410181045532e-01 3.805946707725524902e-01 1.902778260409832001e-02 1.220627501606941223e-01 1.594065725803375244e-01 1.613921076059341431e-01 -1.150309592485427856e-01 2.428478300571441650e-01 8.290827274322509766e-02 -6.309045851230621338e-02 -1.495352685451507568e-01 1.696542501449584961e-01 9.966159611940383911e-02 5.471575260162353516e-01 3.551467135548591614e-02 -1.328424215316772461e-01 5.853538587689399719e-02 1.518103182315826416e-01 6.033461540937423706e-02 -1.106138452887535095e-01 -1.626831293106079102e-01 -4.616531077772378922e-03
3.454709053039550781e-02 -1.585674881935119629e-01 3.409770876169204712e-02 3.511470556259155273e-01 2.843742668628692627e-01 2.638239562511444092e-01 -1.933063417673110962e-01 6.590887159109115601e-02 -1.011263057589530945e-01 2.347855120897293091e-01 -1.411174386739730835e-01 -3.391713276505470276e-02 -2.516649849712848663e-02 -8.318489417433738708e-03 1.376530528068542480e-01 1.723245531320571899e-01 1.245956122875213623e-01 -1.958082430064678192e-03 5.090378224849700928e-02 1.036262437701225281e-01 4.754986986517906189e-02 -1.615197360515594482e-01 2.683034166693687439e-02 2.873792946338653564e-01 -4.668047651648521423e-02 3.942121565341949463e-01 1.684962064027786255e-01 6.654728204011917114e-02 -2.893348634243011475e-01 -1.142924726009368896e-01 -2.731172740459442139e-01 -1.377132982015609741e-01
-1.210812106728553772e-01 1.612584739923477173e-01 -1.058673113584518433e-01 3.324228823184967041e-01 1.480872631072998047e-01 8.297153562307357788e-02 -1.101395562291145325e-01 -3.921130299568176270e-02 -1.174603924155235291e-01 1.632291674613952637e-01 -8.511449396610260010e-02 8.449283242225646973e-02 -7.797136902809143066e-02 3.117203414440155029e-01 3.442456573247909546e-02 -2.291612513363361359e-02 1.176971048116683960e-01 3.432272970676422119e-01 -2.152786701917648315e-01 2.048436403274536133e-01 1.410799175500869751e-01 -1.075569763779640198e-01 -1.223758906126022339e-01 3.559872806072235107e-01 -1.090346742421388626e-02 2.961442470550537109e-01 -6.876122206449508667e-02 -2.228282541036605835e-01 -2.016499340534210205e-01 4.338325187563896179e-02 -2.091818153858184814e-01 1.171126216650009155e-01
-1.441432982683181763e-01 1.916320919990539551e-01 -1.583867967128753662e-01 -2.605366334319114685e-02 -4.719536751508712769e-02 8.545438945293426514e-02 -4.341723769903182983e-02 1.728570833802223206e-02 -1.698772311210632324e-01 3.599829226732254028e-02 -2.137994170188903809e-01 2.352778762578964233e-01 4.197689704596996307e-03 1.070527881383895874e-01 2.010435909032821655e-01 1.329843252897262573e-01 1.808113604784011841e-01 1.873481422662734985e-01 1.845389604568481445e-02 -1.825315505266189575e-01 -2.178495526313781738e-01 1.822784990072250366e-01 2.509218752384185791e-01 -5.379222333431243896e-03 -2.408820018172264099e-02 3.192775547504425049e-01 -2.757593430578708649e-02 3.118844032287597656e-01 -3.712080717086791992e-01 8.836772292852401733e-02 -2.640943229198455811e-01 -2.078314572572708130e-01
-2.715942263603210449e-01 3.331587314605712891e-01 -2.861036919057369232e-03 -2.723103761672973633e-01 -2.956852130591869354e-02 -1.707520335912704468e-01 1.030302792787551880e-01 1.507407575845718384e-01 2.490845024585723877e-01 1.668912172317504883e-01 -2.162576168775558472e-01 -3.089917451143264771e-02 5.666891485452651978e-02 -2.110543102025985718e-02 6.382056162692606449e-04 -9.236270934343338013e-02 7.041479647159576416e-02 2.420082539319992065e-01 1.159964352846145630e-01 -8.857061713933944702e-02 -6.318707764148712158e-02 6.731812655925750732e-02 -1.784811317920684814e-01 3.693600296974182129e-01 -2.375621199607849121e-01 1.381124705076217651e-01 -5.514417588710784912e-02 5.790550727397203445e-03 -3.278836309909820557e-01 1.110099721699953079e-02 -2.526497542858123779e-01 1.273777931928634644e-01
-2.465998679399490356e-01 -1.219348702579736710e-02 -4.976144060492515564e-02 -2.663458324968814850e-02 3.144031465053558350e-01 1.983952969312667847e-01 -1.315216869115829468e-01 -1.429269611835479736e-01 7.268775999546051025e-02 1.562803238630294800e-01 -6.552576273679733276e-02 1.103213950991630554e-01 -2.423321753740310669e-01 2.939220368862152100e-01 -1.816598698496818542e-02 2.191153764724731445e-01 4.193393141031265259e-02 2.125824801623821259e-02 -1.637202501296997070e-01 -1.155884936451911926e-01 -1.856274157762527466e-01 1.915717869997024536e-01 -5.862256884574890137e-02 2.105975896120071411e-01 2.180159240961074829e-01 3.034172020852565765e-02 -2.556219696998596191e-01 5.830737948417663574e-02 -1.593500822782516479e-01 -1.127283200621604919e-01 -2.874208688735961914e-01 -3.479434847831726074e-01
6.285811960697174072e-02 2.461199164390563965e-01 -1.601165831089019775e-01 6.714913994073867798e-02 2.869691848754882812e-01 2.718398869037628174e-01 -1.476936638355255127e-01 -3.227997422218322754e-01 1.343186348676681519e-01 3.017438575625419617e-02 9.823296219110488892e-02 1.807716339826583862e-01 1.202001199126243591e-01 -1.437017619609832764e-01 -4.225406050682067871e-02 1.887979507446289062e-01 1.542851924896240234e-01 3.988424241542816162e-01 -1.108925417065620422e-01 -1.065045520663261414e-01 -2.827195450663566589e-02 2.060566246509552002e-01 5.394121631979942322e-02 1.541956812143325806e-01 1.800923421978950500e-02 5.667744576930999756e-02 5.519209429621696472e-02 -1.759988069534301758e-02 -4.202919900417327881e-01 -8.222594857215881348e-02 -1.365564614534378052e-01 -6.202389299869537354e-02
-7.050080597400665283e-02 1.868342012166976929e-01 -2.737661302089691162e-01 1.956450939178466797e-02 3.639212250709533691e-01 1.653603278100490570e-02 5.888751149177551270e-02 -7.955982536077499390e-02 2.671435177326202393e-01 1.364737600088119507e-01 -1.825120300054550171e-01 6.652045249938964844e-02 -1.666816323995590210e-01 -2.996887862682342529e-01 1.666927523910999298e-02 -1.638630870729684830e-03 -5.481780320405960083e-02 2.261381447315216064e-01 -7.390934228897094727e-02 -1.385699026286602020e-02 -3.785383701324462891e-02 5.521254613995552063e-03 -5.667440965771675110e-02 6.495614349842071533e-02 1.034946888685226440e-01 2.493407130241394043e-01 1.143451184034347534e-01 2.596316337585449219e-01 -3.617809712886810303e-01 8.373000472784042358e-02 -3.415388762950897217e-01 -1.416905075311660767e-01
-5.464604124426841736e-02 2.241880595684051514e-01 -3.330268859863281250e-01 -1.225889660418033600e-03 3.186656534671783447e-01 5.729449167847633362e-02 -4.816555231809616089e-02 1.271370649337768555e-01 1.178773790597915649e-01 1.763902418315410614e-02 -2.789980471134185791e-01 7.877089083194732666e-02 -8.033398538827896118e-02 -1.706833988428115845e-01 1.284116506576538086e-01 -3.082319162786006927e-02 6.972469855099916458e-03 6.133781746029853821e-02 1.155399233102798462e-01 -1.259000301361083984e-01 2.458627708256244659e-02 8.142259903252124786e-03 -8.712992072105407715e-02 2.313185036182403564e-01 -4.193157702684402466e-02 1.811430603265762329e-01 -2.706545591354370117e-01 2.808508872985839844e-01 -3.503506183624267578e-01 -4.543153941631317139e-02 -3.779658079147338867e-01 1.100110411643981934e-01
1.778240352869033813e-01 1.149716079235076904e-01 1.765881329774856567e-01 -3.257844224572181702e-02 3.079541027545928955e-01 -5.271838232874870300e-02 -3.297604620456695557e-02 -5.792753770947456360e-03 -1.766579598188400269e-01 2.346975952386856079e-01 -3.614660203456878662e-01 -2.900095283985137939e-02 9.980505332350730896e-03 1.878327280282974243e-01 -1.116285771131515503e-01 -9.094385057687759399e-02 1.176199391484260559e-01 1.704237051308155060e-02 2.133129686117172241e-01 2.421538531780242920e-01 1.443258672952651978e-01 7.750708609819412231e-03 -2.405475974082946777e-01 1.836046427488327026e-01 1.775803864002227783e-01 2.514273524284362793e-01 -1.442154198884963989e-01 2.448571473360061646e-01 -1.460492014884948730e-01 -1.227449476718902588e-01 -2.814520299434661865e-01 1.686182171106338501e-01
-2.030424475669860840e-01 1.338039040565490723e-01 -1.741205751895904541e-01 -1.395939588546752930e-01 7.929205894470214844e-02 -7.378786336630582809e-03 -2.370437532663345337e-01 1.629041731357574463e-01 3.265725672245025635e-01 1.693981438875198364e-01 -2.063454538583755493e-01 6.353320181369781494e-02 -1.648945808410644531e-01 -9.782420098781585693e-02 5.571387335658073425e-02 -1.132958382368087769e-01 1.150822341442108154e-01 2.245712578296661377e-01 3.067971579730510712e-02 7.902756333351135254e-02 -5.882255360484123230e-02 6.705661863088607788e-02 -7.389377057552337646e-02 2.097229808568954468e-01 -1.237282976508140564e-01 2.743181288242340088e-01 5.495144799351692200e-02 2.991729378700256348e-01 -2.971011586487293243e-02 -1.176840513944625854e-01 -4.198609590530395508e-01 2.549007236957550049e-01
-9.668873250484466553e-02 -1.379821002483367920e-01 9.933254122734069824e-02 -2.747159823775291443e-02 8.221642673015594482e-02 4.550522565841674805e-02 -8.685708045959472656e-02 1.468138545751571655e-01 -1.475919932126998901e-01 3.367564678192138672e-01 -1.594209074974060059e-01 5.861417949199676514e-02 2.161401659250259399e-01 2.993172109127044678e-01 2.964469604194164276e-02 3.159733861684799194e-02 7.453523576259613037e-02 4.636373743414878845e-02 2.675833106040954590e-01 -9.843975305557250977e-03 -1.482907980680465698e-01 3.088642843067646027e-02 1.533774435520172119e-01 8.171187341213226318e-02 -8.091521263122558594e-02 -2.354541569948196411e-01 6.430288404226303101e-02 -8.408495783805847168e-02 -3.954912126064300537e-01 -2.368491329252719879e-02 -5.080453753471374512e-01 -3.832226619124412537e-03
-1.380482167005538940e-01 1.026799716055393219e-02 7.020682841539382935e-02 -7.895458489656448364e-02 2.586300671100616455e-01 -8.162719011306762695e-02 -6.567391008138656616e-02 -4.366121888160705566e-01 -2.180107533931732178e-01 1.458271890878677368e-01 -3.567351400852203369e-01 3.501101434230804443e-01 1.366025358438491821e-01 -1.657986789941787720e-01 -3.772063925862312317e-02 -6.438780575990676880e-02 1.568650603294372559e-01 -4.843096435070037842e-02 -1.194933131337165833e-01 5.115590244531631470e-02 -2.147039026021957397e-01 8.177092671394348145e-02 2.171717584133148193e-02 1.848686784505844116e-01 -4.004554450511932373e-02 2.209545075893402100e-01 9.523125737905502319e-02 3.153411671519279480e-02 -3.104485869407653809e-01 5.758587270975112915e-02 -8.401598781347274780e-02 1.797444522380828857e-01
-2.347505986690521240e-01 1.512972563505172729e-01 5.070476979017257690e-02 -3.653476387262344360e-02 -1.167883053421974182e-01 -1.551569551229476929e-01 -4.987250268459320068e-02 -2.133698388934135437e-02 -1.043278127908706665e-01 -1.724194735288619995e-02 -3.165356516838073730e-01 3.209418654441833496e-01 6.316959112882614136e-02 -1.118927597999572754e-01 1.701579988002777100e-02 1.288335174322128296e-01 1.583210565149784088e-02 3.396667540073394775e-01 1.414427459239959717e-01 -2.030532211065292358e-01 -4.928463324904441833e-02 1.551066190004348755e-01 1.851068139076232910e-01 1.130641549825668335e-01 -2.186516076326370239e-01 4.565402865409851074e-02 -2.594457268714904785e-01 3.190968632698059082e-01 -3.459233045578002930e-01 5.588112026453018188e-02 -1.749900132417678833e-01 -8.264937996864318848e-02
1.595392823219299316e-01 9.471392631530761719e-02 7.364626973867416382e-02 -2.543051540851593018e-02 1.267282515764236450e-01 1.488847434520721436e-01 1.140021532773971558e-01 -1.922227442264556885e-01 -5.397969484329223633e-02 4.966146945953369141e-01 -1.620434075593948364e-01 2.560015022754669189e-01 1.582964137196540833e-02 9.362995624542236328e-03 -3.045313358306884766e-01 1.323526799678802490e-01 2.467154115438461304e-01 8.481600135564804077e-02 1.393210887908935547e-01 -5.652062594890594482e-02 9.511360526084899902e-02 6.667676568031311035e-02 8.027452044188976288e-03 2.166122570633888245e-02 -1.028798148036003113e-01 1.688250303268432617e-01 8.534935861825942993e-02 -1.298128813505172729e-01 6.512852013111114502e-02 -8.533927053213119507e-02 -3.836439847946166992e-01 3.045998811721801758e-01
-2.109254747629165649e-01 1.851584315299987793e-01 -4.683183506131172180e-02 -6.330921500921249390e-02 1.080158278346061707e-01 3.249156102538108826e-02 -2.136912941932678223e-01 8.760634809732437134e-02 2.053236216306686401e-02 1.421776562929153442e-01 1.907343976199626923e-02 4.790672287344932556e-02 2.741138339042663574e-01 -2.123652212321758270e-02 -1.453614681959152222e-01 2.114948332309722900e-01 6.689659506082534790e-02 -3.540112823247909546e-02 9.201312437653541565e-03 1.725907810032367706e-02 -2.662624418735504150e-01 4.461290836334228516e-01 -3.989988192915916443e-02 1.483262926340103149e-01 3.137313202023506165e-02 9.074478596448898315e-02 -1.087360829114913940e-01 2.834741175174713135e-01 -2.811592817306518555e-01 -2.380823493003845215e-01 -3.213957250118255615e-01 -2.101424783468246460e-01
-2.001871317625045776e-01 3.922690823674201965e-02 -1.779757812619209290e-02 3.888827934861183167e-02 1.662888973951339722e-01 6.273143459111452103e-03 5.152651574462652206e-03 6.908710300922393799e-02 -5.207006260752677917e-02 -1.046828329563140869e-01 -2.799130678176879883e-01 2.997668385505676270e-01 2.909723520278930664e-01 2.331670373678207397e-01 2.763022482395172119e-01 -3.011354012414813042e-03 -4.871013760566711426e-02 2.311712056398391724e-01 1.851373314857482910e-01 -3.269492387771606445e-01 -8.955492079257965088e-02 7.170403003692626953e-02 1.501903086900711060e-01 7.312915474176406860e-02 5.222130939364433289e-02 2.006599605083465576e-01 -2.954754419624805450e-02 -5.727383494377136230e-02 -1.165799647569656372e-01 1.391130387783050537e-01 -4.532482028007507324e-01 5.681847035884857178e-02
8.518937230110168457e-02 3.380617201328277588e-01 1.229052059352397919e-02 1.453947722911834717e-01 1.817164570093154907e-01 1.036931760609149933e-02 -1.153860837221145630e-01 2.782199680805206299e-01 3.794453665614128113e-02 2.873028218746185303e-01 -1.746906340122222900e-01 1.022536829113960266e-01 -1.067625209689140320e-01 2.154680490493774414e-01 -1.748964786529541016e-01 7.078214734792709351e-02 3.188547492027282715e-01 1.085644289851188660e-01 -5.809238553047180176e-02 1.991781443357467651e-01 2.081777751445770264e-01 5.696425586938858032e-02 -4.816550388932228088e-02 2.203079760074615479e-01 1.158608719706535339e-01 1.731143146753311157e-01 -8.437962830066680908e-02 -7.486349344253540039e-02 -1.283841282129287720e-01 1.603892147541046143e-01 -3.291665017604827881e-01 2.330764830112457275e-01
2.725156210362911224e-02 7.442021369934082031e-02 -8.435858041048049927e-02 2.072638869285583496e-01 3.380107581615447998e-01 1.590526103973388672e-01 -1.164176315069198608e-01 1.049710214138031006e-01 -5.520945414900779724e-02 3.240255713462829590e-01 1.590104550123214722e-01 -2.721678279340267181e-02 -1.061171740293502808e-01 4.123238921165466309e-01 1.003393381834030151e-01 5.981966480612754822e-02 -5.578389391303062439e-03 1.265932172536849976e-01 3.731439635157585144e-02 2.225227057933807373e-01 -7.853639870882034302e-02 -8.917623758316040039e-02 -7.918737828731536865e-02 9.979605674743652344e-02 -1.192719563841819763e-01 2.961282432079315186e-01 1.262205690145492554e-01 8.692566305398941040e-02 -3.927250206470489502e-01 -1.143300160765647888e-01 -2.443245798349380493e-01 2.862214855849742889e-02
2.319402992725372314e-02 5.397230386734008789e-02 -9.478527307510375977e-02 5.344620719552040100e-02 1.695283502340316772e-01 -1.125481203198432922e-01 -2.360073179006576538e-01 -7.527194917201995850e-02 -5.499742552638053894e-02 1.209558695554733276e-01 -4.127151146531105042e-02 3.189208805561065674e-01 -1.329075098037719727e-01 1.594725251197814941e-01 -9.462191164493560791e-02 4.942490160465240479e-02 -5.022590234875679016e-02 -3.414691686630249023e-01 3.178377449512481689e-01 -1.799427419900894165e-01 4.797107726335525513e-02 7.081773877143859863e-02 -2.706926167011260986e-01 1.169354245066642761e-01 2.491254359483718872e-01 -4.833200946450233459e-02 8.865328133106231689e-02 -7.644630223512649536e-02 -3.656227886676788330e-01 -1.103313788771629333e-01 -3.455846011638641357e-01 -1.272859573364257812e-01
-9.362167119979858398e-02 -1.167129911482334137e-02 -8.125291764736175537e-02 1.728466004133224487e-01 2.167048454284667969e-01 -1.292046755552291870e-01 -1.516312509775161743e-01 4.736142978072166443e-02 2.092971093952655792e-02 2.557417750358581543e-01 -2.571739256381988525e-01 1.143212020397186279e-01 2.738993167877197266e-01 4.041702300310134888e-02 -3.128294274210929871e-02 1.517996191978454590e-01 -2.839292585849761963e-01 2.283479720354080200e-01 1.141421347856521606e-01 -2.616120278835296631e-01 -4.852264374494552612e-02 1.513688564300537109e-01 6.905094534158706665e-02 2.969272732734680176e-01 -3.056405670940876007e-02 4.574198275804519653e-02 1.956942379474639893e-01 2.508093118667602539e-01 1.026821732521057129e-01 -7.630747556686401367e-02 -3.931458592414855957e-01 1.114367172122001648e-01
2.311489284038543701e-01 -4.183520376682281494e-02 4.345758631825447083e-02 7.663085311651229858e-02 1.496714167296886444e-02 4.610725492238998413e-02 -2.779890000820159912e-01 -1.431186944246292114e-01 -2.673536241054534912e-01 2.458689957857131958e-01 -2.409171462059020996e-01 4.178532958030700684e-01 -2.474285475909709930e-02 1.995943933725357056e-01 1.352234780788421631e-01 8.409632369875907898e-03 -4.220411926507949829e-02 -1.960198432207107544e-01 -9.898565709590911865e-03 8.551263064146041870e-02 1.789715886116027832e-01 8.787363767623901367e-02 -2.521321177482604980e-02 7.008274644613265991e-02 2.509360611438751221e-01 3.123160898685455322e-01 -5.453307181596755981e-03 5.175447463989257812e-02 -1.818776428699493408e-01 3.622455522418022156e-02 -3.497031033039093018e-01 2.743276581168174744e-02
-1.826225370168685913e-01 2.931846678256988525e-01 5.280656740069389343e-02 2.417949587106704712e-01 1.116596013307571411e-01 -2.524962276220321655e-02 -1.989181041717529297e-01 -6.939072161912918091e-02 -1.589789986610412598e-02 3.135671317577362061e-01 -2.151245027780532837e-01 1.136047244071960449e-01 1.603354141116142273e-02 6.726317852735519409e-02 2.451376765966415405e-01 -7.960183173418045044e-02 9.368024766445159912e-02 2.280401140451431274e-01 -1.075660213828086853e-01 3.135862052440643311e-01 9.514341503381729126e-02 -6.131231412291526794e-02 -2.130492627620697021e-01 3.376666605472564697e-01 1.742964051663875580e-02 -1.899851262569427490e-01 3.440817072987556458e-02 7.632204145193099976e-02 -2.485354244709014893e-01 -1.272110790014266968e-01 -2.619176805019378662e-01 -1.057125441730022430e-02
-2.274519652128219604e-01 1.645637303590774536e-01 -3.730645179748535156e-01 1.298242956399917603e-01 2.233130186796188354e-01 -4.167542234063148499e-02 1.136094927787780762e-01 -1.518315523862838745e-01 2.486387342214584351e-01 -3.498952090740203857e-02 1.332936584949493408e-01 4.440671801567077637e-01 6.649675220251083374e-02 2.139462828636169434e-01 4.837385937571525574e-02 3.222041204571723938e-02 1.014616340398788452e-01 2.749435901641845703e-01 2.319439202547073364e-01 -4.371336475014686584e-02 -9.300802648067474365e-02 1.316444426774978638e-01 8.666752278804779053e-02 2.795807123184204102e-01 2.470043115317821503e-02 -7.194136083126068115e-02 1.417359262704849243e-01 3.028073161840438843e-02 -1.605524569749832153e-01 1.329541113227605820e-02 -1.967938542366027832e-01 3.574814647436141968e-02
-3.158982992172241211e-01 7.859808951616287231e-02 -7.595168799161911011e-02 2.850283086299896240e-01 4.088524878025054932e-01 1.092696841806173325e-02 7.125893235206604004e-02 -1.604674905538558960e-01 -5.244893953204154968e-02 9.236072003841400146e-02 -1.655085831880569458e-01 -2.557784877717494965e-02 -4.096201434731483459e-02 2.545824348926544189e-01 5.373870208859443665e-02 7.461850345134735107e-02 1.358534991741180420e-01 2.956926822662353516e-01 -2.249452769756317139e-01 3.962254896759986877e-02 1.762286573648452759e-01 3.087788820266723633e-02 -1.550972759723663330e-01 3.501589298248291016e-01 2.695760130882263184e-02 4.700172692537307739e-02 1.517165005207061768e-01 2.867201529443264008e-02 -2.081363350152969360e-01 -9.386319667100906372e-02 -2.187733799219131470e-01 -1.764459311962127686e-01
-3.044855594635009766e-01 -2.773677557706832886e-02 9.343522042036056519e-02 -5.857304856181144714e-02 2.522812783718109131e-01 -8.800559677183628082e-03 -1.604390293359756470e-01 -9.017457067966461182e-02 -1.127696558833122253e-01 5.049031376838684082e-01 -1.426642388105392456e-01 2.395690828561782837e-01 -5.956999212503433228e-02 6.577745079994201660e-02 -1.045909896492958069e-01 6.673781573772430420e-02 2.732310295104980469e-01 7.528477162122726440e-02 1.447809189558029175e-01 1.956840232014656067e-02 7.450245320796966553e-02 1.717059016227722168e-01 -2.487831562757492065e-01 2.043826282024383545e-01 -2.300775796175003052e-01 1.725045591592788696e-01 -1.115094274282455444e-01 -1.560599058866500854e-01 2.191690728068351746e-02 1.398742645978927612e-01 -1.888210326433181763e-01 -1.120541095733642578e-01
1.954301446676254272e-01 8.091874420642852783e-02 6.449858099222183228e-02 1.646423041820526123e-01 4.758172631263732910e-01 2.883478812873363495e-02 4.818848893046379089e-02 7.627157866954803467e-02 -1.727673262357711792e-01 3.890439867973327637e-01 -3.702580034732818604e-01 6.028617173433303833e-02 -2.764356508851051331e-02 1.858462244272232056e-01 4.188795015215873718e-02 3.791065188124775887e-03 -2.860437519848346710e-02 9.039924293756484985e-02 9.015701711177825928e-02 1.020662635564804077e-01 2.481905370950698853e-01 -7.504059374332427979e-02 -1.791388392448425293e-01 7.334722578525543213e-02 7.146593928337097168e-02 2.688669562339782715e-01 8.303582668304443359e-02 1.881681382656097412e-01 -6.873376667499542236e-02 1.968806982040405273e-01 -1.780375242233276367e-01 4.999168589711189270e-02
1.067312881350517273e-01 5.763809010386466980e-02 8.743819780647754669e-04 2.472356893122196198e-02 4.769977629184722900e-01 1.838419139385223389e-01 -3.843864798545837402e-02 -6.094777211546897888e-02 -1.985382884740829468e-01 1.761351823806762695e-01 -2.192353904247283936e-01 7.120046764612197876e-02 8.120387047529220581e-02 1.851624548435211182e-01 8.276356011629104614e-02 1.298053711652755737e-01 1.206390857696533203e-01 9.140069782733917236e-02 3.907798528671264648e-01 2.715937793254852295e-01 1.064232364296913147e-01 3.994753584265708923e-02 -9.063906222581863403e-02 5.191218107938766479e-02 2.358046770095825195e-01 1.616492420434951782e-01 -7.501547690480947495e-03 1.459174603223800659e-01 -2.127350419759750366e-01 1.067478284239768982e-01 -3.003297448158264160e-01 -8.282848447561264038e-02
-1.734363436698913574e-01 1.618261933326721191e-01 2.887103706598281860e-02 6.938327848911285400e-02 1.483460068702697754e-01 1.975100040435791016e-01 -6.418050732463598251e-03 6.326139718294143677e-02 1.371126919984817505e-01 3.717843890190124512e-01 -4.839363694190979004e-02 2.487487047910690308e-01 2.771899849176406860e-02 1.224438399076461792e-01 -1.080002933740615845e-01 -3.151606023311614990e-01 1.351197957992553711e-01 2.914429903030395508e-01 3.013570234179496765e-02 5.533851310610771179e-02 2.726698517799377441e-01 -6.164228543639183044e-02 -1.631533801555633545e-01 1.874051690101623535e-01 2.693585157394409180e-01 1.021552085876464844e-01 2.347168475389480591e-01 1.820964515209197998e-01 -2.444781363010406494e-01 5.065317079424858093e-02 -1.907929927110671997e-01 -8.943548798561096191e-02
8.406058698892593384e-02 2.310538589954376221e-01 -8.594208955764770508e-02 6.616183370351791382e-02 2.130923718214035034e-01 4.022187367081642151e-02 3.627220541238784790e-02 1.371956765651702881e-01 1.089375615119934082e-01 2.477965652942657471e-01 -1.817129552364349365e-01 3.692928552627563477e-01 9.369853138923645020e-02 7.806593924760818481e-02 1.559807360172271729e-01 2.876603007316589355e-01 -8.621052652597427368e-02 1.916177868843078613e-01 1.780921071767807007e-01 -2.898319065570831299e-01 -1.258204430341720581e-01 1.345328092575073242e-01 2.701954543590545654e-02 4.440129101276397705e-01 -1.399788726121187210e-02 6.848401576280593872e-02 1.257753521203994751e-01 1.929169744253158569e-01 5.598273500800132751e-02 -8.989880979061126709e-02 -1.817060112953186035e-01 -4.657072946429252625e-02
2.489754557609558105e-02 3.176097273826599121e-01 -6.240531057119369507e-02 -1.636759378015995026e-02 1.801463812589645386e-01 -3.485820293426513672e-01 -1.224802527576684952e-02 -7.955417782068252563e-02 3.840567171573638916e-02 1.384501755237579346e-01 -1.986098289489746094e-01 2.705703377723693848e-01 2.055192552506923676e-02 -7.782481610774993896e-02 -8.798237144947052002e-02 -4.767583683133125305e-02 1.681670844554901123e-01 7.345250993967056274e-02 4.257830604910850525e-02 -3.817730024456977844e-02 2.142553627490997314e-01 6.076071783900260925e-02 6.202637404203414917e-02 -2.126353681087493896e-01 -1.124049872159957886e-01 2.249533385038375854e-01 -4.637191072106361389e-03 2.101494967937469482e-01 -3.368418812751770020e-01 -3.487508893013000488e-01 -3.202172219753265381e-01 5.877321586012840271e-02
-2.094774097204208374e-01 2.974637746810913086e-01 5.657083541154861450e-02 3.092362284660339355e-01 9.377488493919372559e-02 1.144979000091552734e-01 -3.284366801381111145e-02 -8.859819173812866211e-02 3.752335160970687866e-02 2.705359160900115967e-01 -2.058051824569702148e-01 2.817479372024536133e-01 9.469065070152282715e-02 1.457476317882537842e-01 -2.611778676509857178e-02 -3.747732639312744141e-01 2.111305594444274902e-01 1.858733445405960083e-01 8.555137366056442261e-02 1.853411495685577393e-01 1.696954518556594849e-01 -1.640218645334243774e-01 -1.302306056022644043e-01 1.683786362409591675e-01 1.168267652392387390e-01 -1.000520139932632446e-01 2.353044226765632629e-02 1.076700687408447266e-01 -2.942019104957580566e-01 -5.348554626107215881e-02 -1.351095288991928101e-01 -7.079630345106124878e-02
-8.148337155580520630e-02 7.979784905910491943e-02 -1.248838007450103760e-01 1.320409178733825684e-01 5.083814263343811035e-01 -3.240175545215606689e-01 -6.316003948450088501e-02 7.392086554318666458e-03 -1.535458862781524658e-01 1.546697169542312622e-01 4.874723032116889954e-02 2.267442643642425537e-01 -6.497874273918569088e-04 1.392040699720382690e-01 -7.410800457000732422e-02 -1.445639133453369141e-01 9.956834837794303894e-03 -1.377137303352355957e-01 -8.893557637929916382e-02 -1.734587401151657104e-01 -5.383404716849327087e-02 2.374535985291004181e-02 1.217526718974113464e-01 2.670975625514984131e-01 2.193371355533599854e-01 9.893513470888137817e-02 2.460755258798599243e-01 4.949515312910079956e-02 -3.673342764377593994e-01 -1.908299624919891357e-01 -1.654758676886558533e-02 -1.446901634335517883e-02
-5.189987830817699432e-03 2.472336292266845703e-01 -1.260791271924972534e-01 -6.665873527526855469e-02 2.263352721929550171e-01 7.715912163257598877e-02 -1.092125400900840759e-01 -1.198562532663345337e-01 2.594390511512756348e-01 1.717854142189025879e-01 -3.569719195365905762e-01 7.907268404960632324e-02 -1.881980001926422119e-01 -2.162854932248592377e-02 -7.696677744388580322e-02 7.392892241477966309e-02 -7.450854033231735229e-02 -9.481694549322128296e-03 2.289038449525833130e-01 -1.449604481458663940e-01 4.044751524925231934e-01 -2.888355962932109833e-02 -4.447001591324806213e-02 4.908196628093719482e-03 -8.326289057731628418e-02 1.278753727674484253e-01 -1.763510406017303467e-01 6.849409639835357666e-02 -2.700047492980957031e-01 -7.515427470207214355e-02 -4.159544110298156738e-01 -3.356260061264038086e-02
-2.045095711946487427e-01 9.758783876895904541e-02 2.442509494721889496e-02 3.033013269305229187e-02 2.381515055894851685e-01 3.076866269111633301e-02 8.599579334259033203e-02 8.193723857402801514e-02 1.488098502159118652e-01 8.587809652090072632e-02 -2.933414876461029053e-01 2.767543196678161621e-01 -6.238139048218727112e-02 -1.273460239171981812e-01 5.768430978059768677e-02 -2.443187981843948364e-01 1.232316866517066956e-01 1.156787425279617310e-01 3.130869567394256592e-01 -4.111184179782867432e-01 1.086709573864936829e-01 7.486537098884582520e-02 7.470285892486572266e-02 -3.021895419806241989e-03 -2.060434967279434204e-01 1.932082772254943848e-01 -2.355296164751052856e-01 1.527372896671295166e-01 -1.604260206222534180e-01 -1.736668795347213745e-01 -2.579719126224517822e-01 -2.071801386773586273e-02
-1.203410625457763672e-01 1.005333736538887024e-01 3.729693889617919922e-01 2.404535561800003052e-01 4.221509397029876709e-01 4.385157302021980286e-02 -1.472539752721786499e-01 1.950123012065887451e-01 1.233691442757844925e-02 2.840473651885986328e-01 -1.424980908632278442e-01 -5.185383185744285583e-02 3.227173537015914917e-02 -6.455618888139724731e-02 1.136348098516464233e-01 1.037592813372612000e-01 2.455251067876815796e-01 2.055433392524719238e-01 4.776326566934585571e-02 -3.938582167029380798e-02 1.675804257392883301e-01 2.998956143856048584e-01 5.968812480568885803e-02 1.051021516323089600e-01 -1.323886960744857788e-01 1.017314419150352478e-01 -8.246509730815887451e-02 -7.595715671777725220e-02 -1.741193234920501709e-01 -1.243312880396842957e-01 -2.751790583133697510e-01 -7.059273123741149902e-02
-1.025484800338745117e-01 1.341049820184707642e-01 -3.929623961448669434e-01 -8.418982475996017456e-02 1.398528367280960083e-01 8.104885369539260864e-02 -1.044810265302658081e-01 1.823737472295761108e-01 9.581039845943450928e-02 2.543855905532836914e-01 -2.656495869159698486e-01 2.001622915267944336e-01 -9.314706176519393921e-02 -1.069004088640213013e-01 -1.313531585037708282e-02 -1.806129217147827148e-01 -6.205609068274497986e-02 2.356289476156234741e-01 2.435338944196701050e-01 -2.333209812641143799e-01 -1.403117924928665161e-01 -3.661653026938438416e-03 2.109914571046829224e-01 1.901890784502029419e-01 3.293571993708610535e-02 1.097753196954727173e-01 -2.211539596319198608e-01 5.736330896615982056e-02 -2.394366413354873657e-01 6.677273660898208618e-02 -3.182825744152069092e-01 -1.808964461088180542e-02
1.744362264871597290e-01 1.264580041170120239e-01 -7.658699154853820801e-02 -1.694883406162261963e-01 3.949171602725982666e-01 1.447401046752929688e-01 1.492282301187515259e-01 7.207310944795608521e-02 -3.099666535854339600e-01 1.690346300601959229e-01 8.555093780159950256e-03 4.359675645828247070e-01 -6.066121906042098999e-02 1.328109502792358398e-01 -1.695925444364547729e-01 1.299756318330764771e-01 8.578061312437057495e-02 -1.124930083751678467e-01 -1.881474107503890991e-01 -1.535323113203048706e-01 5.468690767884254456e-02 1.151699572801589966e-02 -3.158795088529586792e-02 2.782810032367706299e-01 2.809384092688560486e-02 -1.089796200394630432e-01 -2.351973354816436768e-01 1.944890767335891724e-01 -1.291388571262359619e-01 -1.246915534138679504e-01 -1.834682822227478027e-01 2.465614862740039825e-02
-1.122267469763755798e-01 -1.376901119947433472e-01 1.186631247401237488e-01 6.917344033718109131e-02 3.107236325740814209e-01 9.966862946748733521e-02 -6.089048460125923157e-02 2.797892317175865173e-02 -1.498697251081466675e-01 3.879882097244262695e-01 -3.334767520427703857e-01 2.011977434158325195e-01 -1.964777559041976929e-01 1.103750541806221008e-01 -1.923633813858032227e-01 9.120047092437744141e-02 8.607467263936996460e-02 2.326542884111404419e-01 2.305610030889511108e-01 6.882952898740768433e-02 8.259354531764984131e-02 3.349644839763641357e-01 -7.080413401126861572e-02 2.335985302925109863e-01 -5.562086123973131180e-03 3.071353584527969360e-02 -1.593660712242126465e-01 -7.556548714637756348e-02 9.439410269260406494e-02 1.491059213876724243e-01 -2.003064453601837158e-01 -1.281891614198684692e-01
-5.993305891752243042e-02 -9.846990555524826050e-02 -1.990136504173278809e-01 -4.989380016922950745e-02 4.162652790546417236e-01 -2.576638571918010712e-02 -4.773336052894592285e-01 1.626278012990951538e-01 1.824384927749633789e-01 1.182443797588348389e-01 -1.949734836816787720e-01 2.254344522953033447e-01 1.395864132791757584e-02 2.037135325372219086e-02 8.346231281757354736e-02 -1.868881583213806152e-01 -4.375606402754783630e-02 2.096832692623138428e-01 1.193489283323287964e-01 -1.785615980625152588e-01 -3.621251555159687996e-03 1.510075479745864868e-01 1.031778529286384583e-01 1.041469350457191467e-01 1.280335187911987305e-01 1.176777705550193787e-01 -5.793415755033493042e-02 -5.618820898234844208e-03 -1.993973553180694580e-01 -3.585549816489219666e-02 -2.791673839092254639e-01 2.210193276405334473e-01
1.390030235052108765e-02 5.192716792225837708e-02 -1.246150657534599304e-01 -9.947080165147781372e-02 -1.905897259712219238e-02 -7.045526057481765747e-03 -9.383071959018707275e-02 4.691840335726737976e-02 3.317884206771850586e-01 3.066000044345855713e-01 -2.755148112773895264e-01 1.944205909967422485e-01 -7.823803275823593140e-02 2.209954410791397095e-01 -1.328434646129608154e-01 1.284188684076070786e-02 9.743044525384902954e-02 5.484055355191230774e-02 8.853141218423843384e-02 -2.004102021455764771e-01 2.700545787811279297e-01 3.879021108150482178e-02 1.828208193182945251e-02 4.691019654273986816e-03 -1.373542398214340210e-01 1.691149026155471802e-01 -2.123771905899047852e-01 7.157298922538757324e-02 -4.577527940273284912e-01 -1.986616700887680054e-01 -2.815666198730468750e-01 9.182690083980560303e-02
-6.333314627408981323e-02 4.605520665645599365e-01 6.281059235334396362e-02 6.691145151853561401e-02 1.597449481487274170e-01 -6.156956404447555542e-02 -7.981013506650924683e-02 1.625194102525711060e-01 -1.431346684694290161e-01 2.580645382404327393e-01 -3.210188075900077820e-02 1.875273585319519043e-01 1.199865415692329407e-01 2.118659317493438721e-01 -1.067421361804008484e-01 9.356227517127990723e-02 3.443928658962249756e-01 1.637629717588424683e-01 -8.272323757410049438e-02 4.327171668410301208e-02 1.065363138914108276e-01 -1.108151627704501152e-03 -6.852996349334716797e-02 2.110681384801864624e-01 1.125206202268600464e-01 7.894882559776306152e-02 -4.642099887132644653e-02 2.054152637720108032e-02 -1.326785050332546234e-02 1.728335767984390259e-01 -3.482980430126190186e-01 3.508360683917999268e-01
-2.401969134807586670e-01 1.989464610815048218e-01 -1.668300479650497437e-01 4.985201172530651093e-03 2.651951014995574951e-01 -2.598807215690612793e-01 -8.281186223030090332e-02 2.868020907044410706e-02 1.111010387539863586e-01 5.042311549186706543e-02 -6.277374923229217529e-02 1.185352653264999390e-01 -6.575888395309448242e-02 -7.143221795558929443e-02 4.270566254854202271e-02 -1.264855414628982544e-01 1.412922143936157227e-01 1.855669170618057251e-01 1.088937148451805115e-01 7.652793824672698975e-02 -1.398115009069442749e-01 1.208043545484542847e-01 1.066298186779022217e-01 -1.461056172847747803e-01 1.576948463916778564e-01 1.994328349828720093e-01 -1.825022846460342407e-01 2.463292181491851807e-01 -4.087118208408355713e-01 -2.258636206388473511e-01 -3.621888756752014160e-01 -1.495268642902374268e-01
-1.292927563190460205e-01 1.098928153514862061e-01 -3.119638562202453613e-01 -1.286200340837240219e-02 2.086229026317596436e-01 1.042303368449211121e-01 -2.553936839103698730e-01 3.240835294127464294e-02 9.433097392320632935e-02 1.417492330074310303e-01 -2.330527454614639282e-01 3.312943577766418457e-01 -1.759464591741561890e-01 -1.287774890661239624e-01 -2.354807965457439423e-02 -2.418428361415863037e-01 -1.810391694307327271e-01 2.097349911928176880e-01 2.059260010719299316e-01 -8.512963354587554932e-02 -1.120567172765731812e-01 2.044070512056350708e-01 -3.202224522829055786e-02 2.305448353290557861e-01 -3.153749508783221245e-03 5.373813211917877197e-02 -2.895660102367401123e-01 1.599412113428115845e-01 -2.018212974071502686e-01 -1.169899255037307739e-01 -2.274335771799087524e-01 -2.950331894680857658e-03
-2.950681932270526886e-02 1.940276920795440674e-01 4.273810982704162598e-02 1.936670392751693726e-01 2.383596003055572510e-01 -2.424889802932739258e-01 -1.082640513777732849e-01 1.390541791915893555e-01 -1.814161539077758789e-01 3.917197287082672119e-01 -6.570254266262054443e-02 1.181080639362335205e-01 1.657589673995971680e-01 1.487080007791519165e-01 -8.812058717012405396e-02 7.718420773744583130e-02 3.665856122970581055e-01 8.511745929718017578e-02 -2.468864247202873230e-02 1.572145223617553711e-01 1.028570383787155151e-01 1.047345921397209167e-01 -2.193277478218078613e-01 1.954412311315536499e-01 1.397713124752044678e-01 5.289032310247421265e-02 -6.768844276666641235e-02 -1.924272775650024414e-01 -2.239535897970199585e-01 -1.415562629699707031e-01 -3.096722960472106934e-01 5.196337401866912842e-02
1.882085949182510376e-02 -1.628955900669097900e-01 -2.860290110111236572e-01 2.055995911359786987e-01 2.781732976436614990e-01 -2.076959758996963501e-01 2.922763302922248840e-02 1.347578316926956177e-01 -4.817787930369377136e-02 1.962441802024841309e-01 6.973656266927719116e-02 9.281697124242782593e-02 1.693470031023025513e-01 2.739460170269012451e-01 -7.740608998574316502e-04 9.628379344940185547e-02 3.345295041799545288e-02 3.270278498530387878e-02 1.138270348310470581e-01 2.311370335519313812e-02 8.232346922159194946e-02 1.163996309041976929e-01 2.136657685041427612e-01 1.767077110707759857e-02 3.876155018806457520e-01 1.360831856727600098e-01 -1.068269019015133381e-03 3.331985175609588623e-01 -2.897462844848632812e-01 2.128331735730171204e-02 -3.076709806919097900e-01 3.692166134715080261e-02
1.693598553538322449e-02 -2.481113746762275696e-02 -5.277621373534202576e-02 1.160645484924316406e-01 2.250522971153259277e-01 -2.773890495300292969e-01 -9.624069184064865112e-02 6.512685865163803101e-02 -1.010189279913902283e-01 -9.664255194365978241e-03 -2.798726260662078857e-01 8.909276127815246582e-02 -2.391832917928695679e-01 3.462406098842620850e-01 1.205286383628845215e-01 -3.159942850470542908e-02 2.965235151350498199e-03 1.313859522342681885e-01 -2.590314447879791260e-01 -1.902445033192634583e-02 5.445867404341697693e-02 1.038398072123527527e-01 -1.833635382354259491e-02 2.137338817119598389e-01 1.194187775254249573e-01 -3.465470671653747559e-02 -1.160072386264801025e-01 4.095024168491363525e-01 -3.336085379123687744e-01 6.498058885335922241e-02 -2.426461577415466309e-01 -1.925097703933715820e-01
-1.574972718954086304e-01 8.730331063270568848e-02 5.815362185239791870e-02 2.075510099530220032e-02 2.148570865392684937e-01 1.507713794708251953e-01 4.637007415294647217e-02 8.604010194540023804e-02 1.831464171409606934e-01 4.768145084381103516e-01 -3.153235092759132385e-02 2.233043015003204346e-01 9.315333515405654907e-02 9.383507817983627319e-02 -9.110147133469581604e-03 -1.868008375167846680e-01 -8.954448997974395752e-02 4.779271483421325684e-01 1.222676858305931091e-01 1.462997794151306152e-01 1.499791443347930908e-01 -1.532098352909088135e-01 -1.853314042091369629e-01 3.708798810839653015e-02 2.594167590141296387e-01 1.874251291155815125e-02 5.597132444381713867e-02 8.800783753395080566e-02 -1.791564822196960449e-01 1.168891340494155884e-01 -1.749543994665145874e-01 -1.082870736718177795e-01
3.254365324974060059e-01 9.393825381994247437e-02 5.612948909401893616e-03 -6.553230434656143188e-02 5.533553659915924072e-02 -3.023214265704154968e-02 -7.046058773994445801e-02 -2.178677767515182495e-01 -3.308265805244445801e-01 2.031581699848175049e-01 -2.518248856067657471e-01 2.626592218875885010e-01 -3.091226816177368164e-01 -1.102859899401664734e-02 1.896015554666519165e-01 -6.113531067967414856e-02 5.769946798682212830e-02 -1.014018282294273376e-01 8.027356863021850586e-02 7.018657028675079346e-02 -5.502835288643836975e-02 1.843233704566955566e-01 -2.030807361006736755e-02 2.162958681583404541e-02 3.619502112269401550e-02 6.213967502117156982e-02 -5.889341607689857483e-02 -7.981541752815246582e-02 -3.622174561023712158e-01 -2.342792749404907227e-01 -3.494234383106231689e-01 -1.413622349500656128e-01
1.680545657873153687e-01 2.470477670431137085e-01 -4.011792317032814026e-02 -8.464661240577697754e-02 2.128076106309890747e-01 -2.297025546431541443e-02 -1.084598451852798462e-01 -2.104104459285736084e-01 5.577406380325555801e-03 3.218302130699157715e-01 -1.249734386801719666e-01 2.674109302461147308e-02 2.896355092525482178e-01 -7.227719575166702271e-02 7.573511451482772827e-03 -8.905097842216491699e-03 1.253809928894042969e-01 2.176490873098373413e-01 2.652723491191864014e-01 3.406295785680413246e-03 2.109365537762641907e-02 -2.065085023641586304e-01 -1.609082669019699097e-01 2.503772079944610596e-01 -1.651593297719955444e-01 -1.343207806348800659e-01 1.578703708946704865e-02 3.033019304275512695e-01 -1.443531811237335205e-01 -2.321508228778839111e-01 -3.188451528549194336e-01 1.086861416697502136e-01
-1.477065123617649078e-02 -5.143057182431221008e-02 5.052082985639572144e-02 -1.610065996646881104e-01 3.618540167808532715e-01 -5.260535702109336853e-02 -1.144852414727210999e-01 -1.561046838760375977e-01 6.957178562879562378e-02 4.633538052439689636e-02 4.404646530747413635e-02 2.763341665267944336e-01 8.504163473844528198e-02 3.223577439785003662e-01 -2.818077206611633301e-01 -6.260196864604949951e-02 1.898714900016784668e-01 -7.369833439588546753e-02 -3.011628687381744385e-01 -1.153740063309669495e-01 -1.512281894683837891e-01 -1.572753190994262695e-01 4.865001142024993896e-02 1.592463701963424683e-01 2.289163880050182343e-02 1.163306608796119690e-01 5.608043074607849121e-02 2.654822729527950287e-02 -4.147405922412872314e-01 -1.858573257923126221e-01 -2.646363079547882080e-01 -4.893570020794868469e-02
1.181369367986917496e-02 2.675578743219375610e-02 -1.665363013744354248e-01 -1.811817139387130737e-01 2.755213379859924316e-01 -8.487469516694545746e-03 3.084871172904968262e-01 -1.552629936486482620e-02 1.904749870300292969e-02 2.005804330110549927e-01 -1.193484514951705933e-01 1.291862726211547852e-01 2.062543779611587524e-01 9.372834116220474243e-02 9.849487803876399994e-03 1.510083526372909546e-01 3.785755857825279236e-02 2.212477624416351318e-01 3.447819873690605164e-02 1.082289740443229675e-01 -7.646254450082778931e-02 -6.781962513923645020e-02 -3.402018547058105469e-01 3.365844488143920898e-01 -1.345201432704925537e-01 3.059745430946350098e-01 -2.553482651710510254e-01 6.824003905057907104e-02 -2.177922874689102173e-01 -2.522028088569641113e-01 -1.148757636547088623e-01 -1.134417951107025146e-01
8.217122405767440796e-02 -2.343932911753654480e-02 1.649585962295532227e-01 -1.524086892604827881e-01 2.790642082691192627e-01 -4.911075159907341003e-02 -1.793086528778076172e-01 -3.913175314664840698e-02 -5.074906721711158752e-02 3.570304214954376221e-01 -7.746401429176330566e-02 2.777387201786041260e-01 -2.428777217864990234e-01 1.292987614870071411e-01 -1.588815301656723022e-01 -9.080251678824424744e-03 2.434461563825607300e-01 9.348165988922119141e-02 -4.234186559915542603e-02 2.511153221130371094e-01 2.418750524520874023e-01 -3.247951343655586243e-02 -7.520962506532669067e-02 1.396942585706710815e-01 1.273431479930877686e-01 2.534255199134349823e-02 -2.104783356189727783e-01 2.968237996101379395e-01 -1.190046817064285278e-01 -1.614086180925369263e-01 -2.897059023380279541e-01 1.519001424312591553e-01
-9.795423597097396851e-02 3.880587173625826836e-03 2.592565119266510010e-01 3.162329196929931641e-01 2.113349139690399170e-01 -8.460285514593124390e-02 -1.075371876358985901e-01 -1.694190502166748047e-02 -3.301020339131355286e-02 3.067992031574249268e-01 -1.760660558938980103e-01 2.151048630475997925e-01 -1.921800710260868073e-02 -4.437389224767684937e-02 -1.161565184593200684e-01 1.963129341602325439e-01 3.611469566822052002e-01 6.625724583864212036e-02 -1.595323234796524048e-01 -2.250438183546066284e-01 1.244453489780426025e-01 2.987777590751647949e-01 -9.230483323335647583e-02 3.854095563292503357e-02 1.856688559055328369e-01 1.445972360670566559e-03 6.508717685937881470e-02 2.062151879072189331e-01 -1.765911579132080078e-01 -7.344963401556015015e-02 -2.766586542129516602e-01 -1.123339831829071045e-01
1.217616572976112366e-01 -3.644617497920989990e-01 -9.718954563140869141e-03 1.526566594839096069e-01 3.772900402545928955e-01 -1.875473111867904663e-01 -9.656812995672225952e-03 2.298641763627529144e-02 -8.563403040170669556e-03 1.593798249959945679e-01 -2.036641091108322144e-01 1.627599447965621948e-01 -2.580866776406764984e-02 -9.234464168548583984e-02 -1.251897215843200684e-01 6.740048527717590332e-02 1.229753345251083374e-01 1.270567327737808228e-01 -6.465041637420654297e-02 -3.321811789646744728e-03 2.527395188808441162e-01 1.117602512240409851e-01 2.583799958229064941e-01 8.292808383703231812e-02 1.693750619888305664e-01 1.826155930757522583e-01 -5.197590589523315430e-02 2.379612773656845093e-01 -3.516412079334259033e-01 -9.242398291826248169e-02 -2.539503574371337891e-01 -1.563195586204528809e-01
4.139805585145950317e-02 -2.764819422736763954e-03 -1.177452355623245239e-01 1.963341683149337769e-01 -7.715471833944320679e-02 -1.180391386151313782e-01 3.264408558607101440e-02 1.775264889001846313e-01 5.555531010031700134e-02 3.506939411163330078e-01 -1.348687708377838135e-01 2.453624755144119263e-01 1.392253339290618896e-01 3.443344533443450928e-01 2.643405497074127197e-01 3.347354009747505188e-02 -7.107927650213241577e-02 2.099179774522781372e-01 -1.798136159777641296e-02 -2.610045969486236572e-01 -1.837256848812103271e-01 4.959051683545112610e-02 -4.193314816802740097e-03 3.433741927146911621e-01 -2.374941408634185791e-01 1.213174462318420410e-01 -1.207749173045158386e-02 2.773673236370086670e-01 -1.318503469228744507e-01 4.713305737823247910e-03 -1.796530634164810181e-01 -1.020034924149513245e-01
-1.980968564748764038e-01 -1.139322742819786072e-01 4.259535670280456543e-02 -1.185136139392852783e-01 1.807708442211151123e-01 1.547066122293472290e-01 -1.118997558951377869e-01 1.288002543151378632e-02 1.084219217300415039e-01 7.882394641637802124e-02 -1.663392335176467896e-01 3.758294582366943359e-01 -2.394093722105026245e-01 -1.301668286323547363e-01 1.870307624340057373e-01 7.263578590936958790e-04 7.182054221630096436e-02 -1.705995202064514160e-01 2.131229788064956665e-01 2.975068928208202124e-04 -6.229273229837417603e-02 8.799431473016738892e-02 -2.359021455049514771e-02 1.313925236463546753e-01 7.023685611784458160e-03 9.309388697147369385e-02 2.328734844923019409e-01 6.588689237833023071e-02 -4.064506292343139648e-01 -3.132182657718658447e-01 -3.467742204666137695e-01 8.072432130575180054e-02
-4.659544304013252258e-02 -3.708848729729652405e-02 -9.190145879983901978e-03 1.612097471952438354e-01 3.037745952606201172e-01 1.865741312503814697e-01 -3.717609494924545288e-02 2.457275986671447754e-01 -1.631947457790374756e-01 3.432907462120056152e-01 1.474613845348358154e-01 4.989731311798095703e-02 -4.082767665386199951e-02 2.484149932861328125e-01 8.533766865730285645e-02 1.687789410352706909e-01 9.294956922531127930e-02 2.616629377007484436e-02 8.264257013797760010e-02 1.810931265354156494e-01 8.640484511852264404e-02 4.812201019376516342e-03 -3.809057176113128662e-02 1.192029044032096863e-01 -1.333190202713012695e-01 3.558509051799774170e-01 6.031885743141174316e-02 9.816836565732955933e-02 -4.609509706497192383e-01 -1.722291558980941772e-01 -2.043066173791885376e-01 2.981331432238221169e-03
-3.941299766302108765e-02 2.246068567037582397e-01 -2.605884335935115814e-02 2.244945466518402100e-01 3.573049902915954590e-01 1.790558844804763794e-01 6.687132269144058228e-02 2.361809313297271729e-01 2.358405664563179016e-02 2.610159516334533691e-01 -1.151070520281791687e-01 1.151629835367202759e-01 -3.319126069545745850e-01 2.717636227607727051e-01 -2.184088081121444702e-01 2.547711730003356934e-01 2.499527670443058014e-02 1.401112675666809082e-01 -1.106222905218601227e-02 1.469633579254150391e-01 1.242711618542671204e-01 1.367796957492828369e-01 8.989425003528594971e-02 1.907809525728225708e-01 -1.324927955865859985e-01 3.486661240458488464e-02 6.155697163194417953e-03 -2.085347920656204224e-01 -5.614886805415153503e-02 -2.099983394145965576e-01 -2.194891124963760376e-01 8.234973996877670288e-02
-1.262168586254119873e-01 1.681744158267974854e-01 -4.070826768875122070e-01 6.284337723627686501e-05 1.491104364395141602e-01 -2.602968513965606689e-01 -3.350501134991645813e-02 9.252175688743591309e-02 -1.511841863393783569e-01 9.509155154228210449e-02 -1.841115355491638184e-01 3.095078468322753906e-02 2.295864969491958618e-01 4.619930312037467957e-02 8.191482722759246826e-02 3.404598310589790344e-02 1.751727610826492310e-02 3.446071743965148926e-01 2.670242488384246826e-01 2.368483692407608032e-02 -8.847615122795104980e-02 5.023174732923507690e-02 1.887940615415573120e-01 2.309786379337310791e-01 -4.580990597605705261e-02 1.685302704572677612e-01 1.138131786137819290e-02 1.690250635147094727e-01 -2.142775058746337891e-01 -2.723886370658874512e-01 -2.117488980293273926e-01 2.156710177659988403e-01
1.770969331264495850e-01 -8.637900650501251221e-02 4.678454250097274780e-03 2.063145190477371216e-01 -9.009408205747604370e-02 1.008558794856071472e-01 -1.369161009788513184e-01 -1.684468239545822144e-01 -1.749154925346374512e-01 3.240188658237457275e-01 -2.104374468326568604e-01 4.184088706970214844e-01 9.390207007527351379e-03 1.702682375907897949e-01 -1.035331338644027710e-01 2.028635889291763306e-01 5.432399362325668335e-02 -1.374229043722152710e-01 1.589177846908569336e-01 8.110444992780685425e-02 1.100725531578063965e-01 9.981787949800491333e-02 -1.833476871252059937e-01 4.456486552953720093e-02 2.387901395559310913e-01 7.474820315837860107e-02 3.575178608298301697e-02 1.015816554427146912e-01 -1.763127297163009644e-01 -1.206898391246795654e-01 -3.941275775432586670e-01 -1.753514856100082397e-01
2.939266338944435120e-02 3.060790598392486572e-01 -2.371907420456409454e-02 2.199803292751312256e-02 1.133861541748046875e-01 -5.081991851329803467e-02 4.331702739000320435e-02 -2.268687635660171509e-01 6.514722108840942383e-02 2.607532143592834473e-01 -9.729361534118652344e-02 1.488690674304962158e-01 -1.286783218383789062e-01 -1.362170726060867310e-01 3.593226522207260132e-02 1.511639505624771118e-01 7.550863176584243774e-02 3.909874558448791504e-01 2.224372178316116333e-01 -4.085269942879676819e-02 7.308132201433181763e-02 -2.305563837289810181e-01 -1.493590027093887329e-01 2.819772362709045410e-01 9.998524188995361328e-02 -2.845059037208557129e-01 9.648161381483078003e-02 3.193113505840301514e-01 -2.323152124881744385e-01 -1.416226029396057129e-01 -1.433586627244949341e-01 -7.534343749284744263e-02
3.011091612279415131e-02 -1.234503388404846191e-01 -1.415903568267822266e-01 -2.811449766159057617e-01 1.948169618844985962e-01 2.783530950546264648e-02 7.732108980417251587e-02 5.016279593110084534e-02 -2.209273874759674072e-01 2.455889433622360229e-01 -2.492193430662155151e-01 4.003783687949180603e-02 6.085937097668647766e-02 2.114832699298858643e-01 -5.522561445832252502e-02 1.568625420331954956e-01 5.166942626237869263e-02 3.009907603263854980e-01 -4.724265635013580322e-02 1.897819191217422485e-01 -1.797707676887512207e-01 -4.249133542180061340e-02 -1.929467618465423584e-01 3.247275352478027344e-01 1.883792318403720856e-02 1.918632984161376953e-01 -3.398227691650390625e-01 1.787193566560745239e-01 -1.064855009317398071e-01 -1.107953861355781555e-01 -2.499737888574600220e-01 -9.806562960147857666e-02
7.074204832315444946e-02 1.774006485939025879e-01 1.751370280981063843e-01 -8.694453537464141846e-02 4.949567466974258423e-02 -1.792193017899990082e-02 3.413717448711395264e-01 -3.176981955766677856e-02 -5.667062476277351379e-02 2.663093209266662598e-01 -1.982065588235855103e-01 2.167159318923950195e-01 -3.610469698905944824e-01 1.191614419221878052e-01 -3.142973482608795166e-01 -2.130663953721523285e-03 -2.155298739671707153e-02 -6.568881124258041382e-02 1.823617666959762573e-01 3.789060562849044800e-02 2.867800891399383545e-01 1.749829761683940887e-02 -8.482985943555831909e-02 2.551838755607604980e-01 -2.354126423597335815e-02 2.237356454133987427e-01 2.919928543269634247e-02 -2.702123671770095825e-02 -3.412633538246154785e-01 -3.387838974595069885e-02 -1.871574372053146362e-01 -4.566871002316474915e-02
-1.660778820514678955e-01 -1.452759280800819397e-02 3.441518172621726990e-02 -3.069391548633575439e-01 1.335831284523010254e-01 2.404943294823169708e-02 -1.672793030738830566e-01 -2.539072930812835693e-01 1.981501579284667969e-01 1.619513332843780518e-01 -8.970039337873458862e-02 5.156257152557373047e-01 5.761922895908355713e-02 -1.200499907135963440e-01 1.277323961257934570e-01 2.894662618637084961e-01 1.798401772975921631e-01 2.701397240161895752e-01 1.739505561999976635e-03 6.278241425752639771e-02 1.905563175678253174e-01 -9.130597859621047974e-02 5.941278487443923950e-02 6.318575888872146606e-02 -1.084357202053070068e-01 2.140275947749614716e-02 -1.523956842720508575e-02 -1.947312355041503906e-01 -1.506074368953704834e-01 -1.374014467000961304e-01 -1.940560042858123779e-01 -1.329247653484344482e-01
-1.345492154359817505e-01 1.308606714010238647e-01 1.188202723860740662e-01 2.260030433535575867e-02 -2.521327733993530273e-01 1.646184772253036499e-01 1.584302634000778198e-01 -2.093028128147125244e-01 1.001037657260894775e-01 2.592011690139770508e-01 -2.390171140432357788e-01 4.256848096847534180e-01 -7.327204197645187378e-02 6.626259535551071167e-03 1.047561019659042358e-01 2.710733413696289062e-01 8.331570029258728027e-02 2.078745961189270020e-01 -3.261645138263702393e-02 4.004815220832824707e-02 -1.091233417391777039e-01 -2.226746827363967896e-01 3.135116696357727051e-01 5.250804126262664795e-02 3.466891497373580933e-02 5.415665358304977417e-02 -1.658074855804443359e-01 6.336823850870132446e-02 -2.935801446437835693e-01 -1.014667600393295288e-01 -1.774513721466064453e-01 -7.860681414604187012e-02
-1.506820917129516602e-01 2.772924862802028656e-02 -9.976901859045028687e-02 -1.972724311053752899e-02 -7.104042917490005493e-02 -1.366800665855407715e-01 -1.062591373920440674e-02 -6.373606622219085693e-02 -8.256933838129043579e-02 3.109263479709625244e-01 -1.525524854660034180e-01 1.489253193140029907e-01 4.705085605382919312e-02 4.634062945842742920e-02 3.818133147433400154e-03 -2.354822754859924316e-01 8.254025876522064209e-02 2.444615811109542847e-01 1.386313289403915405e-01 -3.978307247161865234e-01 2.629107534885406494e-01 2.904774546623229980e-01 -9.302196651697158813e-02 2.121540904045104980e-01 1.239876169711351395e-02 4.605122655630111694e-02 -2.733635604381561279e-01 6.789925694465637207e-02 -2.588593065738677979e-01 1.139421388506889343e-01 -2.964171171188354492e-01 1.697575002908706665e-01
2.006260864436626434e-02 9.308955818414688110e-02 -3.112960048019886017e-02 -1.402602940797805786e-01 2.340205013751983643e-01 6.670945137739181519e-02 1.714960634708404541e-01 -3.670474886894226074e-02 1.738005429506301880e-01 9.834704548120498657e-02 -4.357702434062957764e-01 1.132995411753654480e-01 -5.729610845446586609e-02 -6.559458374977111816e-02 -2.072253078222274780e-01 -1.896058171987533569e-01 9.095734357833862305e-02 -2.399868071079254150e-01 1.984999142587184906e-02 9.537196904420852661e-02 1.520544290542602539e-01 -4.392984881997108459e-02 1.771771460771560669e-01 2.758476436138153076e-01 -1.585163325071334839e-01 9.198829531669616699e-02 -1.956729590892791748e-02 -2.205355279147624969e-02 -2.040012776851654053e-01 -2.765009552240371704e-02 -5.003648400306701660e-01 1.270079016685485840e-01
4.352988302707672119e-02 1.913052238523960114e-02 -1.000698357820510864e-01 -1.412210911512374878e-01 2.448311746120452881e-01 2.088296413421630859e-01 2.069323509931564331e-01 4.399448260664939880e-02 1.305909603834152222e-01 4.691233634948730469e-01 -1.138582006096839905e-01 3.173031210899353027e-01 -1.516851931810379028e-01 3.694746643304824829e-02 -1.739335656166076660e-01 -7.277663797140121460e-02 1.730030179023742676e-01 -7.462134212255477905e-02 1.236660126596689224e-02 3.505243733525276184e-02 2.126660645008087158e-01 -2.927391529083251953e-01 1.959109604358673096e-01 1.656947433948516846e-01 -1.404917836189270020e-01 2.650346457958221436e-01 6.301441043615341187e-02 6.627780944108963013e-02 -1.170974448323249817e-01 1.322411000728607178e-02 -1.833253651857376099e-01 1.711606234312057495e-01
-1.097729615867137909e-02 8.329878747463226318e-02 2.176093868911266327e-02 1.267201602458953857e-01 3.424653708934783936e-01 -5.934599041938781738e-02 -2.913296967744827271e-02 7.590750232338905334e-03 -5.458904802799224854e-02 1.542072892189025879e-01 -9.284802526235580444e-02 2.365149408578872681e-01 4.352221265435218811e-02 2.853580117225646973e-01 -1.717420816421508789e-01 -1.297361999750137329e-01 -9.980342537164688110e-02 7.877564430236816406e-02 -1.281767487525939941e-01 2.867243885993957520e-01 4.763886332511901855e-02 1.234034150838851929e-01 -1.473201662302017212e-01 3.538450598716735840e-01 -2.008835673332214355e-01 -1.709127426147460938e-01 1.748493462800979614e-01 -1.269928216934204102e-01 -1.443948298692703247e-01 3.700076043605804443e-02 -4.617988467216491699e-01 -5.265577882528305054e-02
-3.469078987836837769e-02 1.402482986450195312e-01 -3.065191507339477539e-01 2.438176609575748444e-02 2.502255737781524658e-01 -1.674643307924270630e-01 -1.241680979728698730e-01 1.291156858205795288e-01 5.949752032756805420e-02 2.225303500890731812e-01 -3.750185668468475342e-01 1.051428094506263733e-01 -3.233083290979266167e-03 1.462966017425060272e-02 1.024216264486312866e-01 -1.148331612348556519e-01 1.939268037676811218e-02 1.870524436235427856e-01 1.861747950315475464e-01 -3.578102290630340576e-01 1.056998036801815033e-02 3.962056245654821396e-03 3.889795020222663879e-02 2.134971171617507935e-01 6.476610153913497925e-02 1.589259505271911621e-01 -3.341897726058959961e-01 6.162067502737045288e-02 -6.814765185117721558e-02 2.939614951610565186e-01 -2.252293229103088379e-01 3.442082926630973816e-02
5.575609207153320312e-02 6.986550986766815186e-02 3.044932521879673004e-02 -1.752141118049621582e-02 1.600176692008972168e-01 1.215103343129158020e-01 2.112240344285964966e-01 -1.152451429516077042e-02 3.727084025740623474e-02 1.771069020032882690e-01 -1.178192570805549622e-01 3.689050078392028809e-01 -2.269796431064605713e-01 1.136863231658935547e-02 -1.352041959762573242e-01 -1.894771009683609009e-01 6.484003365039825439e-02 -2.059451937675476074e-01 1.844094991683959961e-01 2.392797023057937622e-01 7.697445899248123169e-02 -2.614874243736267090e-01 3.057021498680114746e-01 3.058709800243377686e-01 -2.077613621950149536e-01 1.091057509183883667e-01 -5.163425207138061523e-02 7.866042852401733398e-02 -1.386113911867141724e-01 -1.153804287314414978e-01 -3.442675173282623291e-01 -5.421119928359985352e-02
-1.064627096056938171e-01 -2.039030380547046661e-02 2.361913770437240601e-01 1.270717084407806396e-01 3.305259943008422852e-01 -7.323004305362701416e-02 -1.960985213518142700e-01 1.179559305310249329e-01 -7.896785438060760498e-02 3.153135180473327637e-01 -3.594579100608825684e-01 -4.144769161939620972e-02 -1.942325532436370850e-01 3.262155652046203613e-01 5.633306503295898438e-02 3.032301366329193115e-02 1.944442838430404663e-01 7.506425678730010986e-02 1.056123599410057068e-01 -9.488707780838012695e-02 5.259466543793678284e-02 4.119834303855895996e-01 -7.038791663944721222e-03 -1.052571740001440048e-02 8.635929785668849945e-03 2.668010294437408447e-01 3.919941559433937073e-02 6.456388533115386963e-02 -6.783459335565567017e-02 -2.111695893108844757e-02 -2.109437733888626099e-01 -4.184396937489509583e-02
2.093405649065971375e-02 3.460196256637573242e-01 1.759671121835708618e-01 1.412816494703292847e-01 1.167559474706649780e-01 -2.570622861385345459e-01 -1.719874590635299683e-01 4.148418083786964417e-02 -4.412207286804914474e-03 4.703453183174133301e-01 -3.953825682401657104e-02 1.317582726478576660e-01 1.899030208587646484e-01 2.445583939552307129e-01 -6.456338614225387573e-02 1.221220865845680237e-01 1.560131609439849854e-01 1.771978288888931274e-01 -1.764559298753738403e-01 1.691372543573379517e-01 2.163336426019668579e-02 -6.208140403032302856e-02 -1.341821104288101196e-01 3.187681734561920166e-01 -4.239671677350997925e-02 -6.088101863861083984e-02 3.650007769465446472e-02 -2.464440464973449707e-02 -4.148076474666595459e-02 1.119534894824028015e-01 -3.103524148464202881e-01 7.302086800336837769e-02
-2.863141000270843506e-01 5.901676788926124573e-02 3.746719798073172569e-03 -1.817153245210647583e-01 1.956573314964771271e-02 -2.521069943904876709e-01 3.765292167663574219e-01 1.924715042114257812e-01 2.304686009883880615e-01 1.512247025966644287e-01 -2.593074440956115723e-01 1.484601795673370361e-01 -9.100051224231719971e-02 6.955177057534456253e-03 -8.952452987432479858e-02 1.017645597457885742e-01 -1.114015504717826843e-01 1.897216737270355225e-01 9.659133851528167725e-02 1.811050809919834137e-02 -9.151174128055572510e-02 -1.324056088924407959e-01 -2.500278055667877197e-01 2.270134985446929932e-01 -6.273542344570159912e-02 2.052100747823715210e-01 -4.524055868387222290e-02 1.192680224776268005e-01 -2.117103785276412964e-01 4.853271692991256714e-02 -3.463482856750488281e-01 1.389653235673904419e-01
-2.129393965005874634e-01 -9.993511438369750977e-02 -3.576499223709106445e-02 -2.145059220492839813e-02 3.603498935699462891e-01 -2.035025060176849365e-01 -1.531727910041809082e-01 1.763655692338943481e-01 2.831946313381195068e-02 2.155485004186630249e-01 -9.817472845315933228e-02 2.313916087150573730e-01 -1.480418145656585693e-01 1.440999470651149750e-02 -1.936608552932739258e-01 3.544117510318756104e-02 1.918535381555557251e-01 -5.542329698801040649e-02 -3.838024288415908813e-02 2.013887763023376465e-01 4.309988394379615784e-02 7.086955755949020386e-02 -6.774830073118209839e-02 6.369400769472122192e-02 7.529661804437637329e-02 3.185486197471618652e-01 -2.531141936779022217e-01 3.899376094341278076e-01 -1.867431998252868652e-01 -2.120743244886398315e-01 -1.856346279382705688e-01 1.037489846348762512e-01
2.169358581304550171e-01 -6.743393838405609131e-02 4.442527517676353455e-02 1.252972185611724854e-01 2.176521420478820801e-01 6.864703446626663208e-02 -7.325550913810729980e-02 2.696455456316471100e-02 -2.313826978206634521e-01 3.602049648761749268e-01 1.338317096233367920e-01 2.005430012941360474e-01 -2.978882491588592529e-01 3.679614886641502380e-02 -8.096774667501449585e-02 8.168514817953109741e-02 8.725855499505996704e-02 -4.256101697683334351e-02 1.491627097129821777e-01 3.240772336721420288e-02 -4.064649343490600586e-02 1.266739964485168457e-01 3.484201431274414062e-02 2.586545944213867188e-01 -1.868097782135009766e-01 -5.248342640697956085e-03 3.694570660591125488e-01 2.028747498989105225e-01 -3.147933185100555420e-01 2.878164127469062805e-02 -3.092261254787445068e-01 -3.377397730946540833e-02
2.851089537143707275e-01 2.656131088733673096e-01 1.898544877767562866e-01 1.006415337324142456e-01 2.469335496425628662e-01 2.359093353152275085e-02 1.542271487414836884e-02 -8.737529814243316650e-02 1.395567655563354492e-01 1.423913538455963135e-01 1.756189577281475067e-02 2.008850127458572388e-01 3.127282857894897461e-01 1.180988643318414688e-02 -1.058606952428817749e-01 3.021551668643951416e-02 1.853770203888416290e-02 2.965760529041290283e-01 -6.084714457392692566e-02 3.347396552562713623e-01 2.227324396371841431e-01 6.219469755887985229e-02 -6.517302989959716797e-02 3.245776593685150146e-01 3.203690424561500549e-02 3.465372622013092041e-01 1.086756363511085510e-01 5.655013769865036011e-02 -1.179528012871742249e-01 -5.220732092857360840e-02 -1.448075324296951294e-01 -3.536847606301307678e-02
1.437977552413940430e-01 1.580831557512283325e-01 1.078775525093078613e-01 -6.304076313972473145e-02 3.253853619098663330e-01 5.913598462939262390e-02 -8.864479511976242065e-02 -1.066407561302185059e-01 -2.312859147787094116e-02 8.768653124570846558e-02 -3.154540657997131348e-01 2.021992206573486328e-02 2.006842792034149170e-01 2.065618783235549927e-01 -2.801519818603992462e-02 -1.842932961881160736e-02 2.268195003271102905e-01 9.635493904352188110e-02 2.870694994926452637e-01 1.997397541999816895e-01 1.922388821840286255e-01 -5.729994922876358032e-02 -2.360628992319107056e-01 1.411628127098083496e-01 7.164783030748367310e-02 4.710017144680023193e-02 -1.395472437143325806e-01 2.890374958515167236e-01 -1.909779459238052368e-01 9.513983130455017090e-02 -3.966509997844696045e-01 7.586086541414260864e-02
-2.976575493812561035e-01 6.652389466762542725e-02 -2.865335941314697266e-01 3.717246651649475098e-02 9.750754386186599731e-02 9.059421718120574951e-02 -4.779595509171485901e-02 2.741536311805248260e-02 5.952961370348930359e-02 8.550051599740982056e-02 -9.835463017225265503e-02 2.463397532701492310e-01 -1.462837904691696167e-01 1.692306995391845703e-02 1.236325725913047791e-01 -1.281372606754302979e-01 -3.191419541835784912e-01 3.589217066764831543e-01 2.707691788673400879e-01 -1.483688503503799438e-01 -9.943253546953201294e-02 5.699750781059265137e-02 1.165546700358390808e-01 1.196182668209075928e-01 -7.192748039960861206e-02 1.890067309141159058e-01 -1.788185238838195801e-01 1.356565803289413452e-01 -1.918131113052368164e-01 2.561034075915813446e-02 -4.106643497943878174e-01 -6.112105399370193481e-02
9.471981227397918701e-02 -7.073130458593368530e-02 -9.330098330974578857e-02 2.188889831304550171e-01 2.068941295146942139e-01 -8.931931108236312866e-02 8.141171932220458984e-02 1.057132780551910400e-01 1.368619054555892944e-01 4.201838374137878418e-02 -2.770879864692687988e-01 2.232068032026290894e-02 8.939449489116668701e-02 2.440073490142822266e-01 -1.581893116235733032e-01 -1.364918425679206848e-02 1.629280447959899902e-01 2.642131410539150238e-02 8.251956850290298462e-02 8.876815438270568848e-02 1.035088896751403809e-01 -2.444846555590629578e-02 1.729687303304672241e-01 1.154511198401451111e-01 3.709042370319366455e-01 3.503462672233581543e-01 -2.113009802997112274e-02 3.698862195014953613e-01 -3.271316885948181152e-01 1.189472270198166370e-03 -2.286275327205657959e-01 -1.302071809768676758e-01
5.337864905595779419e-02 2.831210792064666748e-01 1.936120241880416870e-01 4.110877215862274170e-02 3.721329867839813232e-01 -4.875227063894271851e-02 -1.555748879909515381e-01 -1.685132086277008057e-01 2.190622091293334961e-01 3.201301395893096924e-01 1.841420829296112061e-01 4.893907904624938965e-02 2.709026634693145752e-01 3.173529803752899170e-01 -1.258931159973144531e-01 1.284584216773509979e-02 2.973532490432262421e-02 2.419575601816177368e-01 -2.322725392878055573e-02 2.108236104249954224e-01 -3.085215203464031219e-02 1.097455620765686035e-01 6.329986453056335449e-02 2.565425038337707520e-01 6.532935798168182373e-02 1.747520267963409424e-02 1.205449029803276062e-01 -1.472104638814926147e-01 -3.239691257476806641e-02 1.289225965738296509e-01 -2.483182698488235474e-01 -1.136290375143289566e-02
2.712955698370933533e-02 2.442429959774017334e-01 -9.443241357803344727e-02 1.552602946758270264e-01 3.302131891250610352e-01 1.363152861595153809e-01 -2.049601972103118896e-01 2.854027450084686279e-01 -8.607043325901031494e-02 2.367639988660812378e-01 -5.893223732709884644e-02 1.847242712974548340e-01 -3.512896597385406494e-02 3.089742660522460938e-01 -1.228782460093498230e-01 1.297614872455596924e-01 2.379510998725891113e-01 1.981881856918334961e-01 -5.075894296169281006e-02 2.394415736198425293e-01 2.445296496152877808e-01 -1.264165639877319336e-01 -8.163502812385559082e-02 1.793766617774963379e-01 1.172748133540153503e-01 7.745815813541412354e-02 -9.403580427169799805e-02 4.316335171461105347e-02 -8.218242228031158447e-02 7.551708072423934937e-02 -3.148168921470642090e-01 1.155544221401214600e-01
-4.678722843527793884e-02 1.127868592739105225e-01 9.680429100990295410e-02 -2.119409292936325073e-01 5.214482918381690979e-02 6.387071311473846436e-02 4.821933060884475708e-02 -1.863448508083820343e-02 -2.823268175125122070e-01 3.125635087490081787e-01 -2.236915081739425659e-01 3.086578547954559326e-01 -3.995448816567659378e-03 -3.313564956188201904e-01 -2.570707537233829498e-02 -1.722235232591629028e-02 2.034523487091064453e-01 6.210660189390182495e-02 -1.448145657777786255e-01 -6.332164257764816284e-02 -3.041847795248031616e-02 -2.924063056707382202e-02 2.087477147579193115e-01 8.416343480348587036e-02 -1.441751122474670410e-01 1.005758419632911682e-01 -1.245977655053138733e-01 3.175899013876914978e-02 -5.390785932540893555e-01 -2.477773092687129974e-02 -1.306119859218597412e-01 -9.727247059345245361e-02
-4.017130658030509949e-02 1.160698756575584412e-01 -8.321949839591979980e-02 1.649884693324565887e-02 1.673547476530075073e-01 -7.887610793113708496e-02 8.828897029161453247e-02 1.593303531408309937e-01 6.072026863694190979e-02 3.234532773494720459e-01 -2.664801478385925293e-01 2.237008959054946899e-01 1.275752931833267212e-01 8.883528411388397217e-02 1.471004933118820190e-01 2.270727008581161499e-01 -1.815786510705947876e-01 3.291444182395935059e-01 1.103485152125358582e-01 -1.687237918376922607e-01 -2.402123212814331055e-01 8.600233495235443115e-02 4.983506351709365845e-02 5.070831179618835449e-01 6.298722326755523682e-02 2.738396823406219482e-02 5.611646454781293869e-03 2.255192548036575317e-01 -5.128099024295806885e-02 -2.156061492860317230e-02 -1.003716737031936646e-01 -9.018067270517349243e-02
-7.292953133583068848e-02 -3.502666652202606201e-01 2.515491247177124023e-01 -1.360303014516830444e-01 1.354874670505523682e-01 1.660668998956680298e-01 7.147593796253204346e-02 -2.891494035720825195e-01 -2.130191624164581299e-01 3.484337627887725830e-01 -2.689587175846099854e-01 3.504385650157928467e-01 -1.514739841222763062e-01 -7.101489603519439697e-02 -9.977468103170394897e-02 -1.384929418563842773e-01 1.391915082931518555e-01 -5.146835744380950928e-02 4.422682896256446838e-02 -2.134905196726322174e-02 -5.363509431481361389e-02 8.835715055465698242e-02 8.355545252561569214e-02 1.899996399879455566e-01 -8.075296133756637573e-02 2.694469988346099854e-01 5.657347291707992554e-02 1.239871010184288025e-01 -1.783316880464553833e-01 2.373146265745162964e-02 -1.675944030284881592e-01 1.268309447914361954e-02
1.848906576633453369e-01 1.822199076414108276e-01 9.516338817775249481e-03 -9.966359287500381470e-02 2.586813271045684814e-01 1.109636761248111725e-02 -9.947957843542098999e-02 -2.390262335538864136e-01 1.921397633850574493e-02 2.235566973686218262e-01 -3.401939198374748230e-02 1.447018235921859741e-01 -3.234056755900382996e-02 -1.562295854091644287e-01 1.179836317896842957e-01 1.171409189701080322e-01 8.874561637639999390e-02 2.950181066989898682e-01 1.951403915882110596e-01 -1.204168498516082764e-01 1.910704970359802246e-01 -2.635959982872009277e-01 -1.606797277927398682e-01 3.822474777698516846e-01 -5.149047449231147766e-02 -4.977541044354438782e-02 -9.534097462892532349e-02 1.850759088993072510e-01 -2.165855765342712402e-01 -1.972743570804595947e-01 -2.794362008571624756e-01 1.586960256099700928e-01
2.362653166055679321e-01 1.068894565105438232e-02 -1.767369359731674194e-01 -1.611858159303665161e-01 2.103980630636215210e-01 -8.666412904858589172e-03 -1.734519898891448975e-01 -2.489641308784484863e-01 -2.379167079925537109e-02 3.579121232032775879e-01 -1.693512946367263794e-01 3.577516227960586548e-02 6.967096030712127686e-02 -2.482701651751995087e-02 5.422015488147735596e-02 3.114577010273933411e-02 -9.171187132596969604e-02 2.676233351230621338e-01 1.724816113710403442e-01 -1.945730894804000854e-01 1.911905109882354736e-01 -2.379612326622009277e-01 -2.596329897642135620e-02 2.205148339271545410e-01 -2.662296593189239502e-02 -7.616123557090759277e-02 -2.344662696123123169e-01 2.464619129896163940e-01 -3.562617301940917969e-01 -8.959098905324935913e-02 -1.758942306041717529e-01 6.474836170673370361e-02
-1.482831686735153198e-01 1.391966547816991806e-02 2.856825590133666992e-01 -9.841568768024444580e-02 1.618130654096603394e-01 1.362955868244171143e-01 -7.547347992658615112e-02 -3.008602885529398918e-03 -2.055084146559238434e-02 4.575254917144775391e-01 -3.730476647615432739e-02 4.438394308090209961e-01 -1.477853059768676758e-01 1.681544482707977295e-01 -7.249855995178222656e-02 -1.349972486495971680e-01 -1.414040327072143555e-01 3.071681410074234009e-02 -9.223479777574539185e-02 1.264982204884290695e-02 -1.140998229384422302e-01 -2.057072520256042480e-01 2.693118453025817871e-01 8.146349340677261353e-02 -2.623009681701660156e-01 1.283855736255645752e-01 1.661070287227630615e-01 -1.501597315073013306e-01 -1.543608158826828003e-01 -2.148109115660190582e-02 -1.570331007242202759e-01 -7.643152028322219849e-02
4.875642806291580200e-02 7.940840721130371094e-02 -1.433119177818298340e-01 -1.047674193978309631e-01 5.203574299812316895e-01 8.607296645641326904e-02 3.432054445147514343e-02 7.792168855667114258e-02 -2.647276520729064941e-01 1.586804240942001343e-01 -1.032077297568321228e-01 -1.273087598383426666e-02 4.545204341411590576e-02 1.532083004713058472e-01 2.193280160427093506e-01 1.410189718008041382e-01 1.647922843694686890e-01 -3.270119056105613708e-02 1.869087070226669312e-01 3.498249500989913940e-02 9.154810011386871338e-02 1.090907584875822067e-02 -1.770351380109786987e-01 1.216002851724624634e-01 9.113468974828720093e-02 1.287631839513778687e-01 -8.545812964439392090e-02 1.430214345455169678e-01 -2.711350619792938232e-01 1.802440881729125977e-01 -4.401194751262664795e-01 -5.835053697228431702e-02
4.782095085829496384e-03 2.168428152799606323e-01 -2.398978173732757568e-01 1.700210198760032654e-02 1.611976176500320435e-01 -1.385362446308135986e-01 1.062223687767982483e-01 -1.777535527944564819e-01 -3.586142510175704956e-02 5.494784563779830933e-02 -1.389480382204055786e-01 1.910094320774078369e-01 1.053559258580207825e-01 2.430823259055614471e-02 5.888115242123603821e-02 4.099954366683959961e-01 2.660836279392242432e-01 2.760612964630126953e-01 4.873733222484588623e-02 -1.057801917195320129e-01 -1.442141383886337280e-01 8.577177673578262329e-02 -6.154288351535797119e-02 2.648298442363739014e-01 -7.362142950296401978e-02 1.319114416837692261e-01 -2.539001107215881348e-01 3.358000218868255615e-01 -2.406032234430313110e-01 -1.041974648833274841e-01 3.564277291297912598e-02 1.760457903146743774e-01
-2.829148471355438232e-01 1.706689745187759399e-01 -5.919473618268966675e-02 -1.099215168505907059e-02 2.209709733724594116e-01 -2.017754465341567993e-01 8.375325798988342285e-02 4.098181799054145813e-02 -2.721941173076629639e-01 -1.628304570913314819e-01 -1.704661399126052856e-01 3.306052684783935547e-01 8.752769231796264648e-02 -1.701145619153976440e-01 1.479911804199218750e-01 1.106457635760307312e-01 1.488837599754333496e-01 -5.253392457962036133e-02 6.113286316394805908e-02 -1.953222602605819702e-01 4.198424518108367920e-02 -6.220883131027221680e-02 2.426381111145019531e-01 8.618423342704772949e-02 4.919880256056785583e-02 1.781816333532333374e-01 -1.055888906121253967e-01 1.185548305511474609e-01 -3.691748380661010742e-01 -8.868523687124252319e-02 -3.692697286605834961e-01 -2.507084049284458160e-02
3.831196948885917664e-02 6.891448050737380981e-02 1.892724446952342987e-02 -6.910374853760004044e-03 3.455626964569091797e-01 -3.226539194583892822e-01 1.532579809427261353e-01 -1.497943550348281860e-01 -1.780164390802383423e-01 1.959196627140045166e-01 -3.654425740242004395e-01 6.731210649013519287e-02 5.147396028041839600e-02 2.112804502248764038e-01 -1.002630777657032013e-02 1.242451220750808716e-01 3.012484014034271240e-01 -2.320514246821403503e-02 -2.092333883047103882e-02 2.836086452007293701e-01 1.913731098175048828e-01 9.798817336559295654e-02 -8.150287717580795288e-02 3.146977126598358154e-01 -1.016998514533042908e-01 7.204781472682952881e-02 -3.893420100212097168e-02 2.273541502654552460e-02 -1.143300086259841919e-01 8.273131400346755981e-02 -2.964478731155395508e-01 -5.936722084879875183e-02
-2.188869118690490723e-01 2.553495466709136963e-01 1.100734546780586243e-01 4.148593544960021973e-02 8.602932095527648926e-02 1.391777992248535156e-01 -1.501398235559463501e-01 1.280952394008636475e-01 1.523429304361343384e-01 4.721703231334686279e-01 -2.366695366799831390e-02 9.594655781984329224e-02 1.432981789112091064e-01 1.076992079615592957e-01 -4.213476181030273438e-02 -2.260269522666931152e-01 -7.585799694061279297e-02 4.371052980422973633e-01 -5.948584526777267456e-02 -2.250494435429573059e-02 2.009806036949157715e-01 -1.096430048346519470e-01 -8.150330930948257446e-02 2.056868076324462891e-01 2.290614694356918335e-01 -4.582094028592109680e-02 1.157637834548950195e-01 1.055547595024108887e-01 -2.271882593631744385e-01 -1.093958737328648567e-03 -1.779423803091049194e-01 -4.235315322875976562e-02
3.808662062510848045e-03 -3.394163399934768677e-02 4.362770356237888336e-03 1.509028077125549316e-01 3.647175431251525879e-01 2.675924003124237061e-01 2.366259098052978516e-01 1.537684947252273560e-01 -5.908131226897239685e-02 1.534080058336257935e-01 -2.839327454566955566e-01 2.227226495742797852e-01 -5.770164425484836102e-04 1.809104233980178833e-01 1.899268031120300293e-01 -9.495487809181213379e-02 -1.224815845489501953e-01 1.955508291721343994e-01 -1.311935186386108398e-01 1.284425556659698486e-01 -1.350342780351638794e-01 -1.639064550399780273e-01 -5.574117228388786316e-02 1.577172875404357910e-01 2.704264782369136810e-02 2.826194763183593750e-01 -1.444826871156692505e-01 1.626303791999816895e-01 1.296729147434234619e-01 -1.344393044710159302e-01 -3.430205285549163818e-01 -1.272899657487869263e-01
1.675293147563934326e-01 -6.146437674760818481e-02 1.542584598064422607e-01 4.508856218308210373e-03 1.335883587598800659e-01 -5.183826759457588196e-02 -1.987097114324569702e-01 2.352956533432006836e-01 5.648156255483627319e-02 1.771323978900909424e-01 5.860650166869163513e-02 8.202463388442993164e-02 -1.254485547542572021e-01 9.347337484359741211e-02 3.368329256772994995e-02 -6.784334033727645874e-02 4.674386233091354370e-02 1.288710236549377441e-01 -2.212450839579105377e-02 -3.148980811238288879e-02 1.361315399408340454e-01 -2.059589773416519165e-01 2.074470520019531250e-01 2.761796712875366211e-01 2.381309270858764648e-01 4.669562280178070068e-01 -1.655079871416091919e-01 1.715993136167526245e-01 -1.329853087663650513e-01 -2.816139459609985352e-01 -3.377459049224853516e-01 1.040430888533592224e-01
-8.694884926080703735e-02 9.134608507156372070e-02 -1.221888959407806396e-01 6.591174751520156860e-02 2.127433568239212036e-01 -9.320262819528579712e-02 -9.415786713361740112e-02 1.037163734436035156e-01 -1.867495360784232616e-03 1.345826834440231323e-01 -2.573154568672180176e-01 3.214981555938720703e-01 2.589015960693359375e-01 1.037117391824722290e-01 1.817566342651844025e-02 1.742031276226043701e-01 -1.924948543310165405e-01 1.593909710645675659e-01 -8.805435895919799805e-02 -3.734192848205566406e-01 -1.207196190953254700e-01 1.447898149490356445e-01 1.442383043467998505e-02 1.999040246009826660e-01 -1.472962051630020142e-01 3.546624630689620972e-02 2.345488667488098145e-01 2.323781251907348633e-01 8.210004866123199463e-02 -9.529048204421997070e-02 -3.746506869792938232e-01 1.469273418188095093e-01
1.101085469126701355e-01 2.342181354761123657e-01 -2.611569166183471680e-01 -2.819917500019073486e-01 1.018979176878929138e-01 4.626964032649993896e-02 -5.036061257123947144e-02 1.591018438339233398e-01 1.830733567476272583e-01 3.494741618633270264e-01 -2.155266851186752319e-01 9.970603883266448975e-02 -1.005226224660873413e-01 1.073240637779235840e-01 -3.457828238606452942e-02 -2.863161079585552216e-02 1.742365062236785889e-01 -2.534956857562065125e-02 1.458533853292465210e-01 -1.602358371019363403e-01 2.633420526981353760e-01 8.038014173507690430e-02 8.488253690302371979e-03 1.692060730420053005e-03 -2.862929739058017731e-02 2.080271542072296143e-01 -1.544005721807479858e-01 -1.531429309397935867e-02 -3.579712212085723877e-01 -1.613899916410446167e-01 -3.430908024311065674e-01 -1.238441318273544312e-01
4.791862890124320984e-02 -8.445686846971511841e-02 6.272536516189575195e-02 7.880269736051559448e-02 2.611618340015411377e-01 -9.839714318513870239e-02 -2.057180404663085938e-01 2.239711582660675049e-01 7.675208896398544312e-02 1.390362381935119629e-01 3.413682803511619568e-02 2.174976021051406860e-01 -1.826677471399307251e-01 -6.573933176696300507e-03 5.737942457199096680e-02 4.968444630503654480e-02 7.620248943567276001e-02 2.616986632347106934e-02 -1.543804071843624115e-02 2.743729352951049805e-01 4.427883028984069824e-02 6.038929801434278488e-03 6.483764946460723877e-02 2.917473614215850830e-01 2.033849060535430908e-01 3.802983462810516357e-01 -2.726619541645050049e-01 1.316643804311752319e-01 -8.404310792684555054e-02 -1.572629362344741821e-01 -4.363610446453094482e-01 1.548729687929153442e-01
1.942008435726165771e-01 -1.163561046123504639e-01 -4.668277502059936523e-02 2.645894289016723633e-01 7.565417140722274780e-02 9.293889999389648438e-02 -1.582762748003005981e-01 8.136743307113647461e-02 2.203887701034545898e-01 -3.212532401084899902e-02 -9.287331998348236084e-02 -4.028375819325447083e-02 1.204484552145004272e-01 -1.233980618417263031e-02 -1.206436753273010254e-01 6.491124629974365234e-02 1.554679870605468750e-01 6.679732352495193481e-02 -1.319198310375213623e-02 -1.694594621658325195e-01 -8.206885308027267456e-02 -6.359510007314383984e-04 1.924029588699340820e-01 2.211113423109054565e-01 1.706702560186386108e-01 1.718875914812088013e-01 -2.107352018356323242e-01 1.727363020181655884e-01 -2.849551439285278320e-01 -2.177591025829315186e-01 -5.593706965446472168e-01 1.124495789408683777e-01
-2.306735962629318237e-01 -1.459565460681915283e-01 -2.366135567426681519e-01 -9.612546861171722412e-02 2.460145950317382812e-01 -8.078046888113021851e-02 1.438508033752441406e-01 -2.382533811032772064e-02 -1.657318025827407837e-01 1.986677646636962891e-01 -3.269294202327728271e-01 1.423975080251693726e-01 -1.379442960023880005e-01 4.627920687198638916e-02 -1.811030209064483643e-01 -2.106974087655544281e-02 2.429979145526885986e-01 -3.496086597442626953e-02 6.861197948455810547e-02 2.548308372497558594e-01 -7.183035463094711304e-02 -9.370481967926025391e-02 -5.343946814537048340e-02 -8.062618784606456757e-03 -1.594502925872802734e-01 2.326589524745941162e-01 -1.230004802346229553e-01 -1.778763085603713989e-01 -3.865901231765747070e-01 -1.590121686458587646e-01 -2.594366967678070068e-01 9.108857810497283936e-02
-2.766731977462768555e-01 1.654390990734100342e-01 -1.948323547840118408e-01 1.346141695976257324e-01 2.830322682857513428e-01 7.143644243478775024e-02 -1.895200610160827637e-01 -2.969195134937763214e-02 1.250854972749948502e-02 -1.317562013864517212e-01 -1.795398257672786713e-02 2.946117818355560303e-01 -7.438632845878601074e-02 -7.345568854361772537e-03 -5.340073630213737488e-02 -1.786362230777740479e-01 7.023424655199050903e-02 2.295545935630798340e-01 1.288232803344726562e-01 1.766063459217548370e-02 5.585868284106254578e-02 9.103162586688995361e-02 8.469670265913009644e-02 3.262667953968048096e-01 2.626067698001861572e-01 -3.739132359623908997e-02 9.163542091846466064e-02 2.667251825332641602e-01 -1.864778064191341400e-02 6.323230266571044922e-02 -4.612536132335662842e-01 8.025123178958892822e-02
-3.430922031402587891e-01 1.323154717683792114e-01 -7.236465811729431152e-02 1.964051574468612671e-01 3.560452461242675781e-01 4.739778488874435425e-02 -6.826278567314147949e-02 -1.400154531002044678e-01 -1.170329451560974121e-01 1.607420295476913452e-01 -2.602004706859588623e-01 3.696109727025032043e-02 1.232355535030364990e-01 1.843667626380920410e-01 2.983127720654010773e-02 -6.513002514839172363e-02 1.800407767295837402e-01 1.853924244642257690e-01 -2.701403200626373291e-01 1.279564499855041504e-01 1.286703497171401978e-01 -6.359533220529556274e-02 -1.945129185914993286e-01 3.190674185752868652e-01 -7.667435705661773682e-02 8.890063315629959106e-02 1.206201314926147461e-01 5.876025650650262833e-03 -2.481958270072937012e-01 -1.395197659730911255e-01 -2.509915530681610107e-01 -1.263793706893920898e-01
-1.684929430484771729e-01 1.902787238359451294e-01 2.596158087253570557e-01 -1.239194571971893311e-01 2.024756968021392822e-01 -5.419246852397918701e-03 -8.246400952339172363e-02 -2.466986179351806641e-01 -2.219505757093429565e-01 1.591915786266326904e-01 -1.763728260993957520e-01 3.647416234016418457e-01 1.535953432321548462e-01 -3.200642168521881104e-01 5.813386291265487671e-02 2.255725860595703125e-02 3.375389799475669861e-02 1.360075920820236206e-01 -2.175108194351196289e-01 2.240025848150253296e-01 -1.277451664209365845e-01 4.360166937112808228e-02 -3.371278941631317139e-02 1.446146238595247269e-02 -3.319133445620536804e-02 3.323481380939483643e-01 -6.814976036548614502e-02 1.420582830905914307e-02 -2.853939235210418701e-01 -2.135126851499080658e-02 -1.729871034622192383e-01 1.018254682421684265e-01
-3.549886867403984070e-02 9.194072335958480835e-02 2.333190105855464935e-02 -1.938862502574920654e-01 2.170534133911132812e-01 -3.379218578338623047e-01 1.037507504224777222e-01 2.178473770618438721e-02 1.598694175481796265e-02 8.499895036220550537e-02 -1.617069542407989502e-01 2.760797441005706787e-01 3.269502893090248108e-03 -1.202716976404190063e-01 -2.683623433113098145e-01 -4.882765188813209534e-02 9.950526803731918335e-02 2.962054312229156494e-01 1.070634573698043823e-01 6.541322916746139526e-02 4.987207427620887756e-02 -9.367766976356506348e-02 -1.036857813596725464e-02 -2.158661484718322754e-01 -2.695648185908794403e-02 1.371055990457534790e-01 4.030668362975120544e-02 9.509788453578948975e-02 -2.696990072727203369e-01 -8.227862417697906494e-02 -5.048716664314270020e-01 2.119803428649902344e-01
-1.498327106237411499e-01 9.155549854040145874e-02 1.917699128389358521e-01 5.248206201940774918e-03 2.462316155433654785e-01 2.031988464295864105e-02 -1.458363085985183716e-01 3.248492255806922913e-02 -3.048911094665527344e-01 3.887392878532409668e-01 -2.381473034620285034e-01 1.051276698708534241e-01 -1.153128817677497864e-01 1.631557345390319824e-01 -4.088904336094856262e-02 1.978492587804794312e-01 3.463013470172882080e-01 1.340917050838470459e-01 1.308954507112503052e-01 -5.646260827779769897e-02 1.604260504245758057e-01 2.086031138896942139e-01 -6.528019905090332031e-02 7.047002017498016357e-02 -1.463498920202255249e-01 -4.305928945541381836e-02 -1.870941668748855591e-01 -6.690070033073425293e-02 -1.635195910930633545e-01 1.138442233204841614e-01 -2.932601273059844971e-01 -1.768134385347366333e-01
1.108212769031524658e-02 2.784531712532043457e-01 -1.499028205871582031e-01 1.920687705278396606e-01 5.859513208270072937e-02 1.653199195861816406e-01 -2.076433300971984863e-01 -1.602710597217082977e-02 1.272095739841461182e-01 1.285313069820404053e-01 -3.439960479736328125e-01 1.336802542209625244e-01 -1.276596933603286743e-01 3.425507619976997375e-02 -3.117561712861061096e-02 -3.992721810936927795e-02 -1.338080763816833496e-01 1.592113263905048370e-02 1.791589856147766113e-01 -2.953514456748962402e-01 3.402920663356781006e-01 -5.988290533423423767e-02 -1.059143990278244019e-02 8.308089524507522583e-02 4.143346101045608521e-03 2.494832128286361694e-01 -3.201369047164916992e-01 2.004255726933479309e-02 -1.993969529867172241e-01 -1.058136485517024994e-02 -3.471319079399108887e-01 1.024318560957908630e-01
-4.508405178785324097e-02 2.726280987262725830e-01 4.399979487061500549e-02 3.770989179611206055e-02 2.080403417348861694e-01 -3.698166310787200928e-01 1.895563155412673950e-01 -4.852182418107986450e-02 -9.487835317850112915e-02 2.339820712804794312e-01 -1.243266686797142029e-01 4.094940125942230225e-01 3.063942305743694305e-02 -1.529485136270523071e-01 2.641857042908668518e-02 2.873434722423553467e-01 8.732929825782775879e-03 8.612444251775741577e-02 -3.836696967482566833e-02 1.234707981348037720e-01 2.031781226396560669e-01 -2.113735973834991455e-01 -4.463903605937957764e-02 -7.549101859331130981e-02 -1.311963498592376709e-01 2.896926999092102051e-01 -1.552440822124481201e-01 -2.234195545315742493e-02 -9.628868661820888519e-03 -8.891656994819641113e-02 -3.079426586627960205e-01 3.224688023328781128e-02
-1.027986258268356323e-01 -2.501448802649974823e-02 -9.175755828619003296e-02 -3.241162374615669250e-02 2.045361883938312531e-02 1.845256239175796509e-01 1.679929047822952271e-01 -1.620734483003616333e-02 4.069369286298751831e-02 3.245486319065093994e-01 -1.788985580205917358e-01 2.879984974861145020e-01 8.826773613691329956e-03 -1.853655576705932617e-01 1.601313203573226929e-01 2.377896755933761597e-01 -1.029796749353408813e-01 2.472849041223526001e-01 1.235985904932022095e-01 -6.252566725015640259e-02 -2.577790617942810059e-01 4.770402237772941589e-02 -2.371262460947036743e-01 3.033516705036163330e-01 -1.565242111682891846e-01 2.264138013124465942e-01 -2.936523556709289551e-01 -1.024725437164306641e-01 -2.840586304664611816e-01 -7.421924918889999390e-02 -3.560208529233932495e-02 -9.973193705081939697e-02
-1.851502507925033569e-01 -9.838487207889556885e-02 1.294482946395874023e-01 4.503984153270721436e-01 8.611162006855010986e-02 1.513113379478454590e-01 2.426508627831935883e-02 -4.806125909090042114e-02 -2.006997168064117432e-01 3.488522768020629883e-01 1.399345397949218750e-01 2.534337639808654785e-01 -1.653839796781539917e-01 9.586166590452194214e-02 -5.338474363088607788e-02 1.192070543766021729e-03 4.049368575215339661e-02 8.584409952163696289e-02 8.476208150386810303e-02 7.365839183330535889e-02 4.444309324026107788e-02 -6.619423627853393555e-02 1.132267415523529053e-01 1.854118853807449341e-01 -9.573160111904144287e-02 -7.433366030454635620e-02 1.422254741191864014e-01 -2.459627576172351837e-02 -2.804361581802368164e-01 -2.445730939507484436e-02 -4.564695060253143311e-01 1.404635310173034668e-01
-1.556264311075210571e-01 1.268488764762878418e-01 -1.979664564132690430e-01 -1.661715358495712280e-01 3.026055693626403809e-01 1.063339039683341980e-01 -1.187946051359176636e-01 -4.445005953311920166e-02 -2.291313000023365021e-02 -6.852230429649353027e-02 -3.292562067508697510e-01 8.685392886400222778e-02 -1.901974976062774658e-01 1.696820408105850220e-01 5.188737437129020691e-02 -2.556419186294078827e-02 7.768292725086212158e-02 7.148589938879013062e-02 8.352503925561904907e-02 -2.314106225967407227e-01 -6.229411065578460693e-02 1.231929063796997070e-01 -7.613393664360046387e-02 2.254638075828552246e-01 -2.311030775308609009e-02 1.539551615715026855e-01 -2.921537458896636963e-01 4.139381647109985352e-01 -3.547678515315055847e-02 -7.441080361604690552e-02 -3.008280098438262939e-01 -2.425841540098190308e-01
1.522705852985382080e-01 1.708316355943679810e-01 1.080653667449951172e-01 1.929178088903427124e-01 3.253276050090789795e-01 -8.552056550979614258e-02 -1.555901467800140381e-01 1.087945103645324707e-01 -5.311894044280052185e-02 3.822620809078216553e-01 6.152335554361343384e-02 -2.276765881106257439e-03 1.948991119861602783e-01 1.094002090394496918e-02 6.372782588005065918e-02 -2.016788115724921227e-03 2.236188948154449463e-01 9.606747329235076904e-02 -3.501661866903305054e-02 -1.995714455842971802e-01 5.199157446622848511e-02 4.156705141067504883e-01 -1.617600470781326294e-01 2.553522586822509766e-02 -3.543946146965026855e-02 9.706289321184158325e-02 -1.260478794574737549e-01 -1.400690227746963501e-01 -2.670893669128417969e-01 3.800451382994651794e-02 -3.642552793025970459e-01 1.978733018040657043e-02
-9.182875603437423706e-02 1.112588346004486084e-01 -1.569802016019821167e-01 1.770584136247634888e-01 2.853885889053344727e-01 -2.083247303962707520e-01 3.611904755234718323e-02 9.364289790391921997e-02 -1.435313373804092407e-01 6.087802350521087646e-02 -1.751226186752319336e-01 2.483674585819244385e-01 2.472826242446899414e-01 3.588534891605377197e-02 4.406622052192687988e-02 1.969857364892959595e-01 -1.966146528720855713e-01 1.995184719562530518e-01 -8.046657592058181763e-02 -2.746543288230895996e-01 -1.754531413316726685e-01 1.712215095758438110e-01 1.204664912074804306e-02 3.828580677509307861e-01 -6.725349929183721542e-03 -1.150887645781040192e-02 1.131267473101615906e-01 1.232500150799751282e-01 6.360566709190607071e-03 9.348252788186073303e-03 -4.031411707401275635e-01 1.020602658390998840e-01
-2.230629138648509979e-02 3.103239536285400391e-01 -1.835485398769378662e-01 -1.377514563500881195e-02 3.468291759490966797e-01 -1.985322684049606323e-02 9.509301744401454926e-03 8.904755860567092896e-02 1.600756943225860596e-01 1.196310743689537048e-01 -1.904733851552009583e-02 -8.117105811834335327e-02 8.167750202119350433e-03 3.412932902574539185e-02 -3.623879328370094299e-02 6.107803806662559509e-02 1.996102780103683472e-01 1.706172972917556763e-01 2.708644978702068329e-02 1.580580025911331177e-01 1.698467284440994263e-01 -1.898688971996307373e-01 -3.186404332518577576e-02 3.395620882511138916e-01 -2.704307250678539276e-02 -3.268019855022430420e-02 -2.338967472314834595e-01 9.960450232028961182e-02 -6.013461202383041382e-02 -1.097588241100311279e-01 -5.172422528266906738e-01 2.488718330860137939e-01
-1.569020561873912811e-02 -1.584396325051784515e-02 -5.465627461671829224e-02 1.932852566242218018e-01 -7.919890433549880981e-02 -1.602589488029479980e-01 9.120997041463851929e-02 2.828432433307170868e-02 -2.729871077463030815e-03 4.476826488971710205e-01 -2.027267068624496460e-01 2.877918779850006104e-01 3.011909686028957367e-02 1.739348918199539185e-01 4.192158952355384827e-02 9.592574089765548706e-02 -1.986616700887680054e-01 3.091638386249542236e-01 1.492052972316741943e-01 -1.889296621084213257e-01 -1.807946264743804932e-01 1.072660982608795166e-01 -3.245757520198822021e-02 4.710755646228790283e-01 -1.724839061498641968e-01 7.465913146734237671e-02 -5.523344874382019043e-02 1.317144185304641724e-01 -6.430382281541824341e-02 -7.160083949565887451e-02 -9.122685343027114868e-02 -1.346866637468338013e-01
-1.583686172962188721e-01 1.853671967983245850e-01 -7.541728764772415161e-02 4.252827540040016174e-02 3.567756414413452148e-01 1.484145224094390869e-01 -2.364707440137863159e-01 1.041613146662712097e-01 1.017193421721458435e-01 -3.987679630517959595e-02 1.019410043954849243e-02 1.838206797838211060e-01 1.016767546534538269e-01 9.955608099699020386e-02 1.286951154470443726e-01 -2.540317550301551819e-02 2.492294833064079285e-02 3.043918311595916748e-01 -2.795221805572509766e-01 -4.969171807169914246e-02 1.135478820651769638e-02 -2.097121812403202057e-02 -3.178313374519348145e-01 1.837535500526428223e-01 -5.624356120824813843e-02 2.505801022052764893e-01 2.086341939866542816e-02 4.256849363446235657e-02 -3.375507891178131104e-01 1.094476804137229919e-01 -3.480991125106811523e-01 -9.575106948614120483e-02
8.740966022014617920e-02 6.238305568695068359e-02 -2.681663930416107178e-01 3.127974271774291992e-02 1.313748806715011597e-01 1.578258275985717773e-01 -8.207653462886810303e-02 1.488071978092193604e-01 -8.715985715389251709e-02 2.057143300771713257e-01 -2.882333397865295410e-01 1.317775398492813110e-01 -1.111095547676086426e-01 -1.619820892810821533e-01 -1.303464919328689575e-01 -3.729906678199768066e-01 -1.000592410564422607e-01 1.992518603801727295e-01 1.164575889706611633e-01 -1.763253211975097656e-01 -1.172825619578361511e-01 1.632218807935714722e-01 1.022009998559951782e-01 1.276947110891342163e-01 -5.997593700885772705e-02 1.127715259790420532e-01 -2.008293122053146362e-01 1.635296344757080078e-01 -2.777760922908782959e-01 -1.215667575597763062e-01 -4.017133414745330811e-01 3.548083826899528503e-02
2.888688817620277405e-02 -2.431684881448745728e-01 -1.474000662565231323e-01 9.574157744646072388e-02 2.364939153194427490e-01 -9.997300803661346436e-02 -1.224789693951606750e-01 2.508419156074523926e-01 1.456747949123382568e-01 1.052236855030059814e-01 -9.865041077136993408e-02 3.988996893167495728e-02 -6.492599099874496460e-02 -8.754423260688781738e-02 -1.914719678461551666e-02 5.516330525279045105e-02 -7.725231349468231201e-02 2.281712442636489868e-01 2.542265951633453369e-01 -1.718339622020721436e-01 3.915456682443618774e-02 1.448490023612976074e-01 1.084636673331260681e-01 2.907220646739006042e-02 1.781883984804153442e-01 7.752405852079391479e-02 -3.070484399795532227e-01 1.346742361783981323e-01 -2.773293852806091309e-01 -2.212568521499633789e-01 -4.613902568817138672e-01 -1.736470758914947510e-01
8.649318665266036987e-02 1.714221201837062836e-02 -6.896006315946578979e-02 -4.717180132865905762e-02 2.558355927467346191e-01 3.095746636390686035e-01 8.880437910556793213e-02 6.449692696332931519e-02 -2.630630731582641602e-01 2.908722758293151855e-01 1.517602894455194473e-02 2.089961022138595581e-01 -1.141338199377059937e-01 1.261635422706604004e-01 -1.007181853055953979e-01 -2.823955146595835686e-03 7.918176054954528809e-02 -1.700142472982406616e-01 -1.121244579553604126e-01 9.855654835700988770e-02 2.024369984865188599e-01 -1.460195612162351608e-02 2.984889745712280273e-01 4.004555046558380127e-01 -6.558316946029663086e-02 -7.783790677785873413e-02 -6.565915048122406006e-02 2.533628344535827637e-01 -2.457355149090290070e-02 -1.623626798391342163e-01 -3.455193936824798584e-01 -4.205308854579925537e-02
-2.710776329040527344e-01 -2.689378149807453156e-02 -2.081233114004135132e-01 7.346548885107040405e-02 -6.926213949918746948e-02 -2.427961826324462891e-01 -1.256437599658966064e-01 -7.844799757003784180e-02 1.390434205532073975e-01 9.719527512788772583e-02 -1.785916984081268311e-01 3.006381690502166748e-01 1.198434904217720032e-01 1.281920373439788818e-01 -8.892688900232315063e-02 -3.009010292589664459e-02 -3.373394906520843506e-02 3.459441065788269043e-01 9.346344321966171265e-02 -8.531259000301361084e-02 2.225687354803085327e-01 2.731938660144805908e-01 -3.959413990378379822e-02 2.417956441640853882e-01 1.479340065270662308e-02 -9.242190420627593994e-02 -1.535158604383468628e-01 9.796360135078430176e-02 -3.564200699329376221e-01 2.888592705130577087e-02 -2.103184312582015991e-01 2.562509179115295410e-01
5.857365205883979797e-02 1.555781513452529907e-01 3.531111776828765869e-02 8.938458561897277832e-02 4.782523512840270996e-01 -1.626450866460800171e-01 -9.075014293193817139e-02 -2.628740966320037842e-01 -5.770391598343849182e-02 1.842127591371536255e-01 -3.254657611250877380e-02 3.212099075317382812e-01 -7.649303972721099854e-02 -1.264834553003311157e-01 -7.455797493457794189e-02 1.456649452447891235e-01 1.036529988050460815e-01 8.742161095142364502e-02 1.540640443563461304e-01 -9.026025235652923584e-02 -2.588997781276702881e-02 -5.259780958294868469e-02 -9.321271441876888275e-03 -1.537894457578659058e-01 -2.465635836124420166e-01 1.002474278211593628e-01 -3.014419376850128174e-01 1.339937150478363037e-01 1.366929057985544205e-02 -3.727349042892456055e-01 -2.093221247196197510e-01 -2.104340866208076477e-02
-2.338251657783985138e-02 3.198622912168502808e-02 1.666223257780075073e-01 2.187964618206024170e-01 5.611909553408622742e-02 4.206169769167900085e-02 -1.967109143733978271e-01 -6.697449088096618652e-02 -2.782868742942810059e-01 4.237198531627655029e-01 4.219260439276695251e-02 3.062807917594909668e-01 2.600170485675334930e-02 1.346443593502044678e-01 -1.267439574003219604e-01 -5.942983925342559814e-02 -2.704050838947296143e-01 -9.193514287471771240e-02 2.980904281139373779e-01 -9.176018834114074707e-02 6.745446939021348953e-03 -1.982303559780120850e-01 2.685264497995376587e-02 1.978034526109695435e-01 -4.633497074246406555e-02 1.778859198093414307e-01 1.395920664072036743e-01 8.679056912660598755e-02 -8.564579486846923828e-02 5.444591864943504333e-03 -3.579269647598266602e-01 1.714706420898437500e-01
-1.393044143915176392e-01 1.697390973567962646e-01 -7.076492905616760254e-02 5.445528402924537659e-02 2.964190542697906494e-01 1.957703679800033569e-01 -2.363552153110504150e-01 1.122151091694831848e-01 -1.432777792215347290e-01 1.800726652145385742e-01 -1.940969824790954590e-01 2.500917613506317139e-01 -2.427957653999328613e-01 -1.481101363897323608e-01 -1.310420781373977661e-01 -2.673281431198120117e-01 -1.229296177625656128e-01 3.100004792213439941e-01 3.102321028709411621e-01 -1.811078935861587524e-01 1.094808802008628845e-01 1.813426464796066284e-01 8.013270795345306396e-02 1.392369121313095093e-01 -1.304756999015808105e-01 3.149991109967231750e-02 -1.321433484554290771e-01 9.801534563302993774e-02 -1.978412121534347534e-01 -2.684171684086322784e-02 -1.484749466180801392e-01 9.241018444299697876e-02
6.964357197284698486e-02 2.615899406373500824e-02 -8.952237665653228760e-03 3.177314698696136475e-01 1.973814219236373901e-01 3.423112630844116211e-01 1.290551424026489258e-01 9.577380865812301636e-02 -2.880152463912963867e-01 4.148512184619903564e-01 -9.492883831262588501e-02 8.476710319519042969e-02 -1.426828652620315552e-01 1.582863479852676392e-01 -2.314876317977905273e-01 -5.605192855000495911e-02 -1.529016792774200439e-01 2.293187379837036133e-01 -9.932893328368663788e-03 7.951576262712478638e-02 -6.729789543896913528e-03 -3.013744018971920013e-02 1.747174374759197235e-02 2.250750362873077393e-01 -1.846511363983154297e-01 3.300179913640022278e-02 1.054153889417648315e-01 -1.103545352816581726e-01 -1.722217947244644165e-01 1.255335938185453415e-02 -3.389244079589843750e-01 -2.463375963270664215e-02
-3.529120683670043945e-01 6.830056756734848022e-02 -2.883890569210052490e-01 -3.838199004530906677e-02 1.469249427318572998e-01 -3.000381886959075928e-01 2.851233631372451782e-02 -1.057712137699127197e-01 1.723337024450302124e-01 4.344349354505538940e-02 -5.565788596868515015e-02 2.667253911495208740e-01 -6.046502292156219482e-02 1.115548312664031982e-01 -3.569436073303222656e-02 -2.223055660724639893e-01 8.414650708436965942e-02 2.201704531908035278e-01 7.104414701461791992e-02 -1.311510056257247925e-01 1.670725345611572266e-01 2.234829813241958618e-01 2.270334959030151367e-02 4.095013439655303955e-01 -6.107701733708381653e-02 5.962662398815155029e-02 -1.556823402643203735e-01 9.243319928646087646e-02 -1.604858338832855225e-01 2.152430824935436249e-02 -2.321057915687561035e-01 2.142165303230285645e-01
-3.216383755207061768e-01 9.470848739147186279e-02 -2.995566092431545258e-02 -1.146496981382369995e-01 -1.162690818309783936e-01 -2.346182912588119507e-01 1.181222647428512573e-01 9.145080111920833588e-03 2.088006883859634399e-01 2.243838459253311157e-01 -2.247477471828460693e-01 2.138457298278808594e-01 2.666571363806724548e-02 -6.385058164596557617e-02 -7.095498591661453247e-02 -1.801419556140899658e-01 8.194580674171447754e-02 1.941597163677215576e-01 1.070260107517242432e-01 -4.207710176706314087e-02 1.509371101856231689e-01 4.535780474543571472e-02 7.498705293983221054e-03 1.716147214174270630e-01 -1.254916191101074219e-01 9.051176905632019043e-02 -2.804124951362609863e-01 1.671388596296310425e-01 -3.960192203521728516e-01 9.973060339689254761e-03 -3.518701195716857910e-01 1.877219676971435547e-01
-1.827837079763412476e-01 3.154569864273071289e-01 9.731554426252841949e-03 1.480631250888109207e-02 -1.120985448360443115e-01 -1.348572224378585815e-01 -1.949279010295867920e-01 -1.721416562795639038e-01 -1.343223303556442261e-01 3.366020917892456055e-01 5.517417564988136292e-03 2.373363375663757324e-01 8.626919239759445190e-02 -2.550420537590980530e-02 8.443184196949005127e-03 -2.507703145965933800e-03 1.381404399871826172e-01 2.682605385780334473e-01 -1.636668443679809570e-01 -1.190675869584083557e-01 -8.371448516845703125e-02 1.629820168018341064e-01 2.733125686645507812e-01 7.075313478708267212e-02 1.061626523733139038e-01 2.249217182397842407e-01 1.320665627717971802e-01 -1.921177059412002563e-01 -1.114479377865791321e-01 -6.015964597463607788e-02 -3.797627389430999756e-01 -2.252772897481918335e-01
2.741648256778717041e-01 4.011376202106475830e-02 -6.354328989982604980e-02 -6.586895138025283813e-02 8.103822171688079834e-02 -3.195176646113395691e-02 -1.672700047492980957e-01 -9.428600221872329712e-02 -1.649379134178161621e-01 7.828284054994583130e-02 -2.714298963546752930e-01 1.890133619308471680e-01 1.954834312200546265e-01 -8.500344306230545044e-02 1.462056189775466919e-01 5.737410113215446472e-02 3.354495763778686523e-01 3.950786590576171875e-01 1.872678846120834351e-01 -1.893470734357833862e-01 -7.575737684965133667e-02 8.438113331794738770e-02 1.251187771558761597e-01 3.265131115913391113e-01 2.018001675605773926e-02 1.612516343593597412e-01 1.581620797514915466e-02 3.157123327255249023e-01 -1.875986158847808838e-01 -1.376838237047195435e-01 -3.689987957477569580e-02 3.233102336525917053e-02
5.766901001334190369e-02 1.982934959232807159e-02 2.990116477012634277e-01 7.353091239929199219e-02 3.474062979221343994e-01 -2.848623320460319519e-02 3.013868257403373718e-02 -2.370953857898712158e-01 4.320282116532325745e-02 4.345687925815582275e-01 1.020102500915527344e-01 1.829949440434575081e-03 4.412240907549858093e-02 2.035390585660934448e-01 1.697136759757995605e-01 7.358261942863464355e-02 1.931837052106857300e-01 1.754371523857116699e-01 -2.310594916343688965e-01 1.299651265144348145e-01 -1.012905761599540710e-01 -1.572565920650959015e-02 1.736881211400032043e-02 1.520089060068130493e-01 -7.966521382331848145e-02 2.143541127443313599e-01 -3.110586432740092278e-03 -1.449886858463287354e-01 -2.315820455551147461e-01 9.729400277137756348e-02 -3.465560376644134521e-01 -1.237210631370544434e-01
-2.563323378562927246e-01 -5.722667649388313293e-02 1.818117946386337280e-01 -1.039233580231666565e-01 2.691347301006317139e-01 -1.152618229389190674e-01 -9.328493475914001465e-02 3.978927060961723328e-02 -2.440620511770248413e-01 3.521274924278259277e-01 -3.282040059566497803e-01 3.282335773110389709e-02 -2.950166761875152588e-01 1.336108744144439697e-01 -1.230268329381942749e-01 2.300099432468414307e-01 2.670940160751342773e-01 1.631538271903991699e-01 5.976611282676458359e-04 1.102165058255195618e-01 4.248457401990890503e-02 7.030605804175138474e-03 1.626354455947875977e-01 1.952922195196151733e-01 1.962667703628540039e-02 1.408910900354385376e-01 -1.183445081114768982e-01 1.253800746053457260e-02 2.817386761307716370e-03 1.795560270547866821e-01 -2.652246057987213135e-01 -1.110689640045166016e-01
-4.260544106364250183e-02 -6.256350874900817871e-02 -1.731881052255630493e-01 -1.785107888281345367e-02 2.664977908134460449e-01 2.415575832128524780e-01 -3.251315560191869736e-03 -3.146114647388458252e-01 -7.438834756612777710e-02 2.358197569847106934e-01 -3.366815745830535889e-01 5.753196403384208679e-02 6.784777343273162842e-02 3.089132905006408691e-01 -2.208909392356872559e-02 2.435721457004547119e-01 2.348476462066173553e-02 1.462651044130325317e-01 -1.035714372992515564e-01 -2.513533830642700195e-02 -1.988170593976974487e-01 1.713385619223117828e-02 -2.344681471586227417e-01 1.842033565044403076e-01 -9.335513412952423096e-02 2.813667356967926025e-01 -1.478689014911651611e-01 1.205986067652702332e-01 1.344556510448455811e-01 -1.375854015350341797e-01 -2.720518410205841064e-01 2.443546056747436523e-02
3.572792559862136841e-02 -9.544605761766433716e-02 -1.280532926321029663e-01 -1.244583353400230408e-02 -6.645277142524719238e-02 1.324380785226821899e-01 1.125383153557777405e-01 4.291026294231414795e-02 7.893640547990798950e-03 8.185622096061706543e-02 -3.130460381507873535e-01 3.042454719543457031e-01 1.068314984440803528e-01 1.496108025312423706e-01 1.565873250365257263e-02 2.367829680442810059e-01 -1.051237061619758606e-01 2.421616762876510620e-01 1.805897802114486694e-01 2.725600451231002808e-02 -7.561617344617843628e-02 2.402283810079097748e-02 -4.261679649353027344e-01 1.753367185592651367e-01 -3.827314451336860657e-02 2.493621259927749634e-01 -2.326678633689880371e-01 -8.147722482681274414e-02 -2.921762466430664062e-01 -2.198713123798370361e-01 -2.572676241397857666e-01 -5.606691166758537292e-02
-2.008290737867355347e-01 2.017897218465805054e-01 1.787588931620121002e-02 2.475476562976837158e-01 1.270187795162200928e-01 -2.146799713373184204e-01 6.392879784107208252e-02 -1.195029839873313904e-01 -5.774165401817299426e-05 3.072024881839752197e-01 3.197936415672302246e-01 5.792731419205665588e-02 1.791981793940067291e-02 2.857529819011688232e-01 1.556366831064224243e-01 -1.413350403308868408e-01 -1.230644807219505310e-02 1.917260698974132538e-02 -1.147253587841987610e-01 -1.352794468402862549e-01 -1.689968258142471313e-01 -1.047980319708585739e-02 2.867309190332889557e-02 1.168440058827400208e-01 1.296795010566711426e-01 2.549372911453247070e-01 -1.260748207569122314e-01 1.664089113473892212e-01 -3.457605838775634766e-01 -2.977976202964782715e-01 -1.845649778842926025e-01 -8.813828229904174805e-02
-3.371960949152708054e-03 -9.677513688802719116e-02 2.439298182725906372e-01 2.207133322954177856e-01 3.255773484706878662e-01 -1.876546889543533325e-01 4.325404763221740723e-02 -2.682095766067504883e-01 -1.791360974311828613e-01 3.623834848403930664e-01 -2.755784988403320312e-01 3.481506705284118652e-01 -7.771239615976810455e-03 -5.947582796216011047e-02 1.286263316869735718e-01 1.127532944083213806e-01 2.514666020870208740e-01 1.178379729390144348e-02 -2.504693530499935150e-02 6.093384698033332825e-02 -2.680715918540954590e-01 -8.627438545227050781e-02 6.375645101070404053e-02 -1.053396761417388916e-01 -1.290510296821594238e-01 1.943655312061309814e-01 -2.102673053741455078e-02 5.851025134325027466e-02 -1.344531625509262085e-01 8.175174146890640259e-02 -1.472428441047668457e-01 -8.392968773841857910e-02
-5.820491909980773926e-02 -1.178457587957382202e-01 -6.188757345080375671e-02 2.925449609756469727e-01 2.822926938533782959e-01 2.692568302154541016e-01 8.687650784850120544e-03 -9.680192917585372925e-02 -2.876628749072551727e-02 1.886359453201293945e-01 2.241251803934574127e-02 6.854480504989624023e-02 1.279306598007678986e-03 1.779161542654037476e-01 -8.189125359058380127e-02 2.180028408765792847e-01 1.770077198743820190e-01 3.755868077278137207e-01 -1.935023367404937744e-01 -1.696326881647109985e-01 2.417092910036444664e-03 4.716574773192405701e-02 -2.552734687924385071e-02 4.026527050882577896e-03 -6.431442499160766602e-02 9.383601695299148560e-02 -1.845028251409530640e-01 3.108865916728973389e-01 1.799934729933738708e-02 -1.089894920587539673e-01 -4.204201400279998779e-01 -1.734236776828765869e-01
-1.997216194868087769e-01 9.508615732192993164e-02 -2.529043555259704590e-01 -7.668184489011764526e-02 -3.713264688849449158e-02 1.298215538263320923e-01 -1.240230537950992584e-02 -3.730477998033165932e-03 -9.661180526018142700e-02 -2.230413956567645073e-03 -1.016322672367095947e-01 2.075098901987075806e-01 -6.862565129995346069e-02 -2.154610678553581238e-02 1.048031151294708252e-01 1.037909686565399170e-01 -2.955281436443328857e-01 2.312459349632263184e-01 2.572218775749206543e-01 -2.204418778419494629e-01 1.402440518140792847e-01 1.530234422534704208e-02 1.519580334424972534e-01 9.430856257677078247e-02 7.684163004159927368e-02 3.870797753334045410e-01 3.616704046726226807e-02 -2.933265827596187592e-02 -1.775597780942916870e-01 9.624897688627243042e-02 -5.167362689971923828e-01 1.416682731360197067e-03
-9.541601687669754028e-02 3.583442792296409607e-02 -4.801023378968238831e-02 3.842758759856224060e-02 2.112739719450473785e-03 -2.886735089123249054e-02 1.491625905036926270e-01 1.727417707443237305e-01 -1.166214048862457275e-01 3.178868591785430908e-01 4.258924722671508789e-02 2.574651837348937988e-01 -5.153512116521596909e-03 2.243957519531250000e-01 5.128943175077438354e-02 9.043972939252853394e-02 8.012016862630844116e-02 2.887327671051025391e-01 1.394593715667724609e-01 -3.914884328842163086e-01 -1.616297662258148193e-01 6.466237455606460571e-02 1.515160799026489258e-01 4.449344575405120850e-01 -2.327225543558597565e-02 1.029198691248893738e-01 -7.623375207185745239e-02 1.500488370656967163e-01 -2.114442363381385803e-02 2.990698218345642090e-01 -1.669082790613174438e-01 -1.342482864856719971e-01
-2.984940446913242340e-02 2.300962656736373901e-01 -8.439832180738449097e-02 1.970668882131576538e-01 1.040805205702781677e-01 -1.633641570806503296e-01 -1.695489436388015747e-01 -2.628738284111022949e-01 -2.632721327245235443e-02 2.230239063501358032e-01 -9.332995116710662842e-02 4.036518037319183350e-01 -2.545750439167022705e-01 1.780905872583389282e-01 -1.319002211093902588e-01 -4.514729604125022888e-02 -9.841807186603546143e-02 2.473343163728713989e-01 -2.663908302783966064e-01 -1.375513374805450439e-01 6.443765014410018921e-02 -1.975668519735336304e-01 1.007488667964935303e-01 -8.974982798099517822e-02 -1.176895648241043091e-01 1.201141104102134705e-01 -7.215696573257446289e-02 -5.580647662281990051e-02 -2.229546159505844116e-01 -1.646988540887832642e-01 -1.928646117448806763e-01 2.324479818344116211e-01
-2.682856023311614990e-01 -6.532514840364456177e-02 4.858335107564926147e-02 6.742393970489501953e-02 7.101321965456008911e-02 4.198708757758140564e-02 4.820765182375907898e-02 -1.425843089818954468e-01 -3.256114423274993896e-01 2.748165726661682129e-01 4.731161147356033325e-02 1.424583494663238525e-01 1.321568936109542847e-01 1.727681457996368408e-01 1.573625802993774414e-01 -2.792726457118988037e-02 -1.126173511147499084e-01 1.099198777228593826e-02 1.532314270734786987e-01 -2.465695589780807495e-01 -1.420714259147644043e-01 -9.440538287162780762e-02 6.553231924772262573e-02 7.837269455194473267e-02 -3.788815811276435852e-02 -3.032219596207141876e-02 3.015049174427986145e-02 -3.715735673904418945e-02 -5.474746823310852051e-01 3.717435896396636963e-02 -3.975136578083038330e-01 -1.003320366144180298e-01
7.145120948553085327e-02 2.700785100460052490e-01 -8.727397769689559937e-02 -1.920561790466308594e-01 1.545663326978683472e-01 -6.977840512990951538e-02 -2.509675025939941406e-01 -3.370944559574127197e-01 -2.600038051605224609e-02 1.428189128637313843e-01 -1.958424225449562073e-02 1.654348708689212799e-02 8.586983382701873779e-02 -4.738950729370117188e-02 -1.200213655829429626e-02 7.612515985965728760e-02 6.060974299907684326e-02 2.842861115932464600e-01 2.279596626758575439e-01 -1.800175756216049194e-01 1.512860208749771118e-01 -1.170771121978759766e-01 -1.633829623460769653e-01 4.591668248176574707e-01 -1.198881193995475769e-01 5.099317803978919983e-02 -9.102172404527664185e-02 1.717523038387298584e-01 -1.191145479679107666e-01 -2.377994209527969360e-01 -2.571454644203186035e-01 -1.338551100343465805e-02
1.660035997629165649e-01 2.291084229946136475e-01 -1.635573655366897583e-01 -5.770324915647506714e-02 1.988224536180496216e-01 -3.372972831130027771e-02 2.400774322450160980e-02 -3.252750039100646973e-01 -5.405360087752342224e-02 1.486913859844207764e-01 -9.903893619775772095e-02 2.617371082305908203e-01 1.497621685266494751e-01 -1.660991162061691284e-01 -1.888395845890045166e-01 -3.266224265098571777e-01 -1.978010535240173340e-01 1.867546737194061279e-01 -5.653015524148941040e-02 -9.221788495779037476e-02 -3.126017749309539795e-02 -3.176495805382728577e-02 -8.380820974707603455e-03 1.881414353847503662e-01 -1.859514415264129639e-01 4.339207112789154053e-01 -2.411922961473464966e-01 4.439288377761840820e-02 -5.802581459283828735e-02 -7.795964926481246948e-02 -1.774064302444458008e-01 -5.800783634185791016e-03
3.917191922664642334e-02 -1.272170692682266235e-01 2.333349362015724182e-02 1.749933809041976929e-01 3.341020047664642334e-01 1.015150845050811768e-01 1.393093168735504150e-01 1.139012649655342102e-01 -1.773835569620132446e-01 4.943106323480606079e-02 -9.994640946388244629e-02 8.419480919837951660e-02 -1.987147331237792969e-01 -1.076515242457389832e-01 1.092369928956031799e-01 2.089698463678359985e-01 7.797510176897048950e-02 4.461154341697692871e-01 7.889828830957412720e-02 1.649936288595199585e-01 -5.079494044184684753e-02 -1.071939021348953247e-01 1.752264648675918579e-01 8.481917530298233032e-02 -4.468615353107452393e-02 2.603997588157653809e-01 2.355301193892955780e-02 -1.179303005337715149e-01 -2.566437423229217529e-01 4.364329203963279724e-02 -3.879664540290832520e-01 -2.146343588829040527e-01
1.984637379646301270e-01 4.697878379374742508e-03 3.424948751926422119e-01 -4.475487023591995239e-02 2.718445956707000732e-01 -2.642106264829635620e-02 -1.267054975032806396e-01 -6.167891249060630798e-02 2.872606813907623291e-01 1.355773508548736572e-01 -6.754949688911437988e-02 5.098000983707606792e-04 1.001773998141288757e-01 1.398736238479614258e-01 -1.229259222745895386e-01 -1.232783198356628418e-01 -8.902947604656219482e-02 2.702081501483917236e-01 2.361266165971755981e-01 1.536533832550048828e-01 -2.513831295073032379e-02 -9.162826836109161377e-02 3.103435039520263672e-02 1.587716042995452881e-01 1.503883600234985352e-01 2.391799092292785645e-01 1.839075386524200439e-01 2.265992946922779083e-02 -2.362688332796096802e-01 -2.121384441852569580e-01 -4.099298119544982910e-01 -5.409581586718559265e-02
-7.083483785390853882e-02 3.605048060417175293e-01 -2.360504120588302612e-01 4.138762503862380981e-02 3.768709897994995117e-01 -8.652733266353607178e-02 8.084930479526519775e-02 -1.190840154886245728e-01 2.322800159454345703e-01 -6.411177664995193481e-02 -1.591732800006866455e-01 1.339501589536666870e-01 -1.260092407464981079e-01 -2.518116235733032227e-01 1.282865703105926514e-01 -5.832433328032493591e-02 -2.679433301091194153e-02 9.407713264226913452e-02 5.340408068150281906e-03 4.304540157318115234e-02 9.833803772926330566e-02 1.751692267134785652e-03 4.112450033426284790e-02 1.949384659528732300e-01 6.835670024156570435e-02 1.161277852952480316e-02 -3.436281532049179077e-02 3.300059139728546143e-01 -3.353034555912017822e-01 -1.523910649120807648e-02 -3.839537799358367920e-01 -3.272545337677001953e-02
-2.332852184772491455e-01 3.840913064777851105e-03 2.312861829996109009e-01 7.715629041194915771e-02 4.516760408878326416e-01 -1.443379931151866913e-02 -2.094078212976455688e-01 2.193446010351181030e-01 -9.534757584333419800e-02 2.888890206813812256e-01 -2.690788507461547852e-01 2.106153815984725952e-01 -1.572340577840805054e-01 9.437444061040878296e-02 9.404745697975158691e-02 1.221292018890380859e-01 9.550239890813827515e-02 4.295273870229721069e-02 -1.189569476991891861e-02 -7.085275370627641678e-03 3.212806582450866699e-01 1.938335299491882324e-01 -1.627998650074005127e-01 -1.155633386224508286e-02 -1.610670983791351318e-01 6.211469322443008423e-02 -6.129194796085357666e-02 -1.078687533736228943e-01 -1.526021212339401245e-01 -1.158943697810173035e-01 -2.249657809734344482e-01 -1.101126074790954590e-01
-3.816977515816688538e-02 1.061136871576309204e-01 -2.093567997217178345e-01 1.226072758436203003e-01 2.954880595207214355e-01 -4.741827026009559631e-02 1.393110901117324829e-01 2.464724481105804443e-01 -1.056569293141365051e-01 8.846243470907211304e-02 -5.490938574075698853e-02 2.163529992103576660e-01 1.307484656572341919e-01 6.307659298181533813e-02 1.717974245548248291e-01 3.922600671648979187e-02 -2.146663367748260498e-01 3.702651858329772949e-01 2.472902685403823853e-01 -3.398358821868896484e-01 -1.706055700778961182e-01 1.724000275135040283e-01 6.495664268732070923e-02 1.586598753929138184e-01 -9.268695488572120667e-03 5.305804312229156494e-02 7.530576083809137344e-03 1.527733206748962402e-01 -1.569503545761108398e-01 -1.071958839893341064e-01 -3.563100695610046387e-01 -1.857177913188934326e-02
2.364663481712341309e-01 -4.430357739329338074e-02 1.736982353031635284e-02 2.291166931390762329e-01 2.591553702950477600e-02 -4.241993185132741928e-03 -1.831340938806533813e-01 -3.002310991287231445e-01 -1.047944426536560059e-01 1.686931997537612915e-01 -1.733890175819396973e-01 3.192256689071655273e-01 1.915127187967300415e-01 2.279880642890930176e-01 -3.726032376289367676e-02 2.029830962419509888e-01 -1.003006175160408020e-01 -1.160306930541992188e-01 1.274526864290237427e-02 -6.827428191900253296e-02 2.369584143161773682e-01 1.821157336235046387e-01 -1.848305761814117432e-02 1.224056258797645569e-01 2.420429289340972900e-01 2.317431122064590454e-01 -4.352607578039169312e-02 -3.248785063624382019e-02 -3.374655842781066895e-01 3.086292743682861328e-02 -3.034887015819549561e-01 -8.447565883398056030e-02
9.686909615993499756e-03 2.395673990249633789e-01 2.030431479215621948e-01 1.859756559133529663e-01 3.275373280048370361e-01 2.182728201150894165e-01 1.904591768980026245e-01 -6.116738542914390564e-02 3.654999285936355591e-02 2.210610210895538330e-01 -7.401466369628906250e-03 2.312878519296646118e-01 -1.519903391599655151e-01 1.200218796730041504e-01 -3.229962885379791260e-01 5.406510829925537109e-02 -5.785638466477394104e-02 8.992425352334976196e-02 -9.924968332052230835e-02 2.543715834617614746e-01 -3.368952572345733643e-01 3.131042793393135071e-02 -8.521781861782073975e-02 2.974835932254791260e-01 -2.030353695154190063e-01 7.085032016038894653e-02 5.977746471762657166e-02 -2.736573852598667145e-02 -3.526337444782257080e-02 -5.545407533645629883e-03 -2.741944789886474609e-01 -1.682572183199226856e-03
-1.017868220806121826e-01 2.172919660806655884e-01 -2.628764808177947998e-01 -1.419772356748580933e-01 2.638804614543914795e-01 1.308652162551879883e-01 1.433409154415130615e-01 7.704957574605941772e-02 7.828286290168762207e-02 1.249050647020339966e-01 -5.540874227881431580e-02 3.709464073181152344e-01 1.452685445547103882e-01 -2.563695050776004791e-02 -4.349991306662559509e-02 -1.113385707139968872e-01 7.131887227296829224e-02 2.719847559928894043e-01 1.685112267732620239e-01 -2.451715245842933655e-02 -2.717957198619842529e-01 1.925899684429168701e-01 2.064853757619857788e-01 4.037222862243652344e-01 2.288093864917755127e-01 -4.795376583933830261e-02 -5.454544909298419952e-03 2.612621150910854340e-02 -1.467424351722002029e-02 -1.110971570014953613e-01 -2.014155685901641846e-01 9.125797450542449951e-02
2.157196998596191406e-01 6.880294531583786011e-02 1.023651957511901855e-01 1.408957391977310181e-01 2.873140275478363037e-01 7.194244861602783203e-02 1.077676378190517426e-02 -1.261690407991409302e-01 -6.298916041851043701e-02 2.019580304622650146e-01 -2.812261581420898438e-01 5.636512488126754761e-02 2.045599520206451416e-01 2.012443095445632935e-01 9.936860203742980957e-02 4.202368482947349548e-02 9.712221473455429077e-02 7.540705800056457520e-02 2.032298296689987183e-01 1.448843330144882202e-01 1.358364224433898926e-01 2.090504951775074005e-02 -3.211152255535125732e-01 1.791844666004180908e-01 2.327210158109664917e-01 9.682822227478027344e-02 -7.798902690410614014e-02 1.695316880941390991e-01 -3.186081945896148682e-01 -4.850263521075248718e-02 -3.285548686981201172e-01 2.279113084077835083e-01
-7.250782102346420288e-02 -4.179031029343605042e-02 4.714025557041168213e-02 1.653052866458892822e-01 2.072558104991912842e-01 -1.478764265775680542e-01 -2.068822979927062988e-01 8.628393709659576416e-02 1.133904159069061279e-01 1.192477419972419739e-01 -8.987197279930114746e-02 3.766288608312606812e-02 -3.830139059573411942e-03 5.588776990771293640e-02 -3.559070825576782227e-01 2.659909985959529877e-02 1.214514821767807007e-01 2.449548691511154175e-01 5.603718012571334839e-02 -1.901329606771469116e-01 1.026092246174812317e-01 9.209568053483963013e-02 1.074573397636413574e-01 -5.499527975916862488e-02 1.627705544233322144e-01 3.364748954772949219e-01 -1.885753273963928223e-01 3.936095535755157471e-01 -2.647510766983032227e-01 3.636842221021652222e-02 -3.580211400985717773e-01 -6.223024427890777588e-02
1.034505665302276611e-01 -1.093239635229110718e-01 3.869311511516571045e-01 2.171704620122909546e-01 1.638664454221725464e-01 5.928039550781250000e-02 1.332626789808273315e-01 3.246295824646949768e-02 6.458978354930877686e-02 5.824027061462402344e-01 -1.047309339046478271e-01 2.123366594314575195e-01 3.366018831729888916e-02 -8.397600799798965454e-02 -4.879044741392135620e-02 2.695884369313716888e-02 1.789590865373611450e-01 1.795444339513778687e-01 -9.633590281009674072e-02 -7.357975095510482788e-02 6.843961775302886963e-02 2.065802663564682007e-01 8.324886858463287354e-02 -5.144913122057914734e-02 1.416026651859283447e-01 1.957446932792663574e-01 1.254100538790225983e-02 1.908610910177230835e-01 -9.283258020877838135e-02 -1.339455251581966877e-03 -2.625449895858764648e-01 -1.103636845946311951e-01
-1.828964203596115112e-01 1.221943572163581848e-01 -1.248428896069526672e-01 -1.799297928810119629e-01 3.208606541156768799e-01 3.443379327654838562e-02 4.831923916935920715e-02 2.285440266132354736e-01 -3.871366381645202637e-02 5.797353759407997131e-02 -6.801282614469528198e-02 1.553832590579986572e-01 1.087497696280479431e-01 1.568641662597656250e-01 2.305038720369338989e-01 -6.005373224616050720e-02 -1.291282773017883301e-01 3.412015736103057861e-01 7.867498695850372314e-02 -2.664555907249450684e-01 -2.693288922309875488e-01 1.090217903256416321e-01 1.111093312501907349e-01 7.070042192935943604e-02 6.188691407442092896e-02 5.376607552170753479e-02 1.951521262526512146e-02 2.638359069824218750e-01 -9.970267862081527710e-02 -4.656880348920822144e-02 -4.393206834793090820e-01 1.558215320110321045e-01
-2.418405711650848389e-01 1.852794587612152100e-01 4.411412402987480164e-02 -1.271891593933105469e-01 1.314879357814788818e-01 -2.224824279546737671e-01 2.380336374044418335e-01 -2.684168815612792969e-01 2.857868969440460205e-01 2.077561765909194946e-01 -1.237606480717658997e-01 2.670280933380126953e-01 -5.092954635620117188e-02 -1.563475131988525391e-01 1.271404093131422997e-03 2.148974388837814331e-01 2.228904068470001221e-01 -1.095241121947765350e-02 3.751527518033981323e-03 -5.951641127467155457e-02 3.371763974428176880e-02 -4.723987728357315063e-02 2.062028646469116211e-01 2.211161404848098755e-01 -1.463593393564224243e-01 1.961702108383178711e-01 -1.871501952409744263e-01 -6.538806948810815811e-03 -8.101512491703033447e-02 -3.422937393188476562e-01 -1.041449159383773804e-01 -1.766485273838043213e-01
1.202536746859550476e-02 1.143231391906738281e-01 1.827745437622070312e-01 1.437119692564010620e-01 4.047751724720001221e-01 2.398732677102088928e-02 -2.268648296594619751e-01 1.837344914674758911e-01 -9.791202843189239502e-02 3.648289442062377930e-01 -2.347690910100936890e-01 3.570144250988960266e-02 1.196102499961853027e-01 2.248030854389071465e-03 -8.450634032487869263e-02 4.143946245312690735e-02 6.959858536720275879e-02 1.653945297002792358e-01 -8.243365585803985596e-02 -1.700076758861541748e-01 1.547702252864837646e-01 3.012087941169738770e-01 -3.180485665798187256e-01 2.291921526193618774e-01 1.873428933322429657e-02 5.634297430515289307e-02 -6.487372517585754395e-02 -8.517476171255111694e-02 -2.731199562549591064e-01 -1.396222710609436035e-01 -1.244201287627220154e-01 3.664816264063119888e-03
-1.549166738986968994e-01 4.355858638882637024e-02 -2.927086949348449707e-01 -4.933791607618331909e-02 2.385277748107910156e-01 6.337237358093261719e-02 -1.568919569253921509e-01 1.679233610630035400e-01 -7.033119350671768188e-02 3.158911466598510742e-01 -2.352152764797210693e-02 2.573610842227935791e-01 -2.543674409389495850e-01 -2.384052127599716187e-01 -4.944073967635631561e-03 -3.081715404987335205e-01 -1.234346330165863037e-01 9.772967547178268433e-02 2.704534232616424561e-01 -1.297388523817062378e-01 -6.103457999415695667e-04 1.398595273494720459e-01 -9.296298027038574219e-03 2.874051630496978760e-01 -8.966825902462005615e-02 9.546901285648345947e-02 -1.824520230293273926e-01 3.131411224603652954e-02 -1.543805450201034546e-01 -6.352834403514862061e-02 -2.941056787967681885e-01 -3.748543560504913330e-02
-6.141477450728416443e-02 4.083710014820098877e-01 -1.656940728425979614e-01 2.776476368308067322e-02 4.677883163094520569e-02 -1.644305884838104248e-01 -1.245248243212699890e-01 -3.714143112301826477e-02 -3.721063584089279175e-02 1.782560646533966064e-01 -1.196632459759712219e-01 3.750983774662017822e-01 -6.690949201583862305e-02 -1.757232658565044403e-02 4.417613521218299866e-02 2.297958433628082275e-01 -2.635090611875057220e-02 1.944883763790130615e-01 3.748238459229469299e-02 7.343602925539016724e-02 -1.107186153531074524e-01 5.894920788705348969e-03 4.888649880886077881e-01 6.280568987131118774e-02 -1.196962073445320129e-01 1.926335543394088745e-01 -2.409030348062515259e-01 7.650419324636459351e-02 -1.145013868808746338e-01 -2.419190108776092529e-02 -8.054424077272415161e-02 -2.671203911304473877e-01
-1.224205866456031799e-01 2.056103646755218506e-01 8.876247704029083252e-02 -7.656911015510559082e-02 4.395657032728195190e-02 -2.310608513653278351e-02 -1.530958432704210281e-02 -1.722636669874191284e-01 4.533028602600097656e-02 3.470317125320434570e-01 -2.817608714103698730e-01 3.300982117652893066e-01 -1.033451706171035767e-01 3.623368591070175171e-02 -4.330559819936752319e-02 1.261275708675384521e-01 1.297011971473693848e-02 5.757416784763336182e-02 1.014407426118850708e-01 -2.046414464712142944e-01 -2.446099221706390381e-01 -3.299182355403900146e-01 2.461770921945571899e-01 7.836009562015533447e-02 -3.220684826374053955e-02 9.211491048336029053e-02 -3.444105982780456543e-01 -5.525779724121093750e-02 -3.241093456745147705e-01 9.468931704759597778e-02 -3.494109958410263062e-02 -1.360184848308563232e-01
2.532703280448913574e-01 2.069690078496932983e-01 1.373595674522221088e-03 -9.625219739973545074e-03 -2.731326222419738770e-02 9.448089450597763062e-02 1.179573219269514084e-02 1.236854940652847290e-01 -6.565551459789276123e-02 2.272326648235321045e-01 -1.089749112725257874e-01 7.106970250606536865e-02 2.255962193012237549e-01 2.207181602716445923e-02 -2.898848056793212891e-01 4.491349682211875916e-02 3.787949979305267334e-01 1.693183630704879761e-01 -8.342072367668151855e-02 2.031064927577972412e-01 -1.069230958819389343e-03 -3.078505024313926697e-02 -7.413804531097412109e-02 1.672811657190322876e-01 6.357606500387191772e-02 2.529002539813518524e-02 -2.341170907020568848e-01 -7.095414213836193085e-03 -1.865851581096649170e-01 -8.391620963811874390e-02 -5.479049682617187500e-01 -3.343905135989189148e-02
-6.848447024822235107e-02 1.528028994798660278e-01 -4.074683785438537598e-02 1.174618005752563477e-01 2.544501721858978271e-01 -1.374514400959014893e-01 -2.883598580956459045e-02 7.087699323892593384e-02 -8.161197602748870850e-02 3.892804384231567383e-01 2.057193405926227570e-02 1.644661575555801392e-01 9.074647724628448486e-02 1.323548257350921631e-01 -2.251913398504257202e-02 8.820006996393203735e-02 4.926376044750213623e-01 2.367533296346664429e-01 8.657529205083847046e-02 1.210907772183418274e-01 3.104173839092254639e-01 1.729920506477355957e-01 -1.868360191583633423e-01 2.846285700798034668e-01 -2.613753825426101685e-02 1.311006546020507812e-01 2.372431755065917969e-02 -1.336943805217742920e-01 -3.483561100438237190e-03 -4.327250272035598755e-02 -2.133888155221939087e-01 -2.153646014630794525e-02
8.661632239818572998e-02 7.364009320735931396e-02 -3.763585910201072693e-02 1.315833330154418945e-01 3.671568036079406738e-01 9.453301131725311279e-02 5.786866322159767151e-02 1.577908173203468323e-02 -1.903625279664993286e-01 2.669393420219421387e-01 -4.813919216394424438e-02 5.113971605896949768e-02 9.019108489155769348e-03 3.634631335735321045e-01 -1.798518002033233643e-01 1.501466184854507446e-01 4.146668910980224609e-01 1.338378936052322388e-01 -7.889433205127716064e-02 3.311469033360481262e-02 1.928675472736358643e-01 -1.998635679483413696e-01 1.485462039709091187e-01 1.973535269498825073e-01 -1.325749754905700684e-01 1.626283377408981323e-01 -9.201855212450027466e-02 1.907016932964324951e-01 6.449614465236663818e-02 -3.451813012361526489e-02 -2.721713483333587646e-01 1.336940973997116089e-01
-1.042231619358062744e-01 2.261433899402618408e-01 -3.372205421328544617e-03 7.394743710756301880e-02 1.526401005685329437e-02 -1.446305066347122192e-01 9.039340913295745850e-02 9.270136058330535889e-02 -5.913284048438072205e-02 1.486209034919738770e-02 8.991820365190505981e-02 3.482951521873474121e-01 8.593776822090148926e-02 -2.805562503635883331e-02 2.721252664923667908e-02 -4.466976597905158997e-02 -5.484332516789436340e-02 1.309364438056945801e-01 -3.501302748918533325e-02 -5.394049361348152161e-02 -2.089427858591079712e-01 3.674291074275970459e-01 1.661678701639175415e-01 3.420001268386840820e-02 -1.129747256636619568e-01 1.667781919240951538e-01 -3.407864272594451904e-01 3.185412883758544922e-01 -2.834962308406829834e-01 5.571462586522102356e-02 -3.928340077400207520e-01 -1.512472927570343018e-01
-1.489280611276626587e-01 2.164051830768585205e-01 -2.313542515039443970e-01 -2.133936248719692230e-02 1.626474857330322266e-01 1.196833550930023193e-01 -2.309609651565551758e-01 7.446298003196716309e-02 9.924359619617462158e-02 2.752828896045684814e-01 -3.178222775459289551e-01 -3.313296660780906677e-02 -1.837503910064697266e-02 1.722465455532073975e-02 -4.170637205243110657e-02 1.312495321035385132e-01 -1.112422123551368713e-01 8.164568990468978882e-02 1.794495582580566406e-01 -3.377990424633026123e-01 3.174240291118621826e-01 -1.025649020448327065e-03 -3.610435640439391136e-03 6.003976240754127502e-02 -1.597061753273010254e-02 1.706757396459579468e-01 -1.744029521942138672e-01 3.666168823838233948e-02 -2.389883846044540405e-01 -2.550562098622322083e-02 -3.564226329326629639e-01 2.330822050571441650e-01
8.844287693500518799e-02 1.400711983442306519e-01 2.482185065746307373e-01 1.639466136693954468e-01 3.201407790184020996e-01 -8.077088743448257446e-02 -1.296199709177017212e-01 1.792193204164505005e-01 3.959444910287857056e-02 2.863461673259735107e-01 -6.879381835460662842e-02 1.779999136924743652e-01 6.907012313604354858e-02 -1.624745130538940430e-01 -1.774470508098602295e-02 -3.853842243552207947e-02 2.803003191947937012e-01 2.211812138557434082e-01 2.254381775856018066e-02 -8.344388753175735474e-02 2.641067467629909515e-02 2.928439080715179443e-01 -3.470143377780914307e-01 1.762748211622238159e-01 -1.939393430948257446e-01 1.430143564939498901e-01 -5.685653910040855408e-02 2.374999597668647766e-02 -3.287238478660583496e-01 -9.313120506703853607e-03 -1.739803850650787354e-01 1.660090347286313772e-04
-5.354074388742446899e-02 -8.268356323242187500e-02 4.877755790948867798e-02 3.897225484251976013e-02 9.214481711387634277e-02 -1.630560010671615601e-01 -2.309567630290985107e-01 2.559449076652526855e-01 8.298116922378540039e-02 3.395300731062889099e-02 -1.375502794981002808e-01 1.965159177780151367e-01 -7.407283782958984375e-02 -9.478561580181121826e-03 -2.963365800678730011e-02 -2.716257572174072266e-01 -4.551448300480842590e-02 2.081101238727569580e-01 1.176192052662372589e-02 -9.847697615623474121e-02 1.972576975822448730e-02 1.122516393661499023e-01 1.335801929235458374e-01 1.828425377607345581e-01 1.789562553167343140e-01 1.672597080469131470e-01 -2.945111095905303955e-01 4.010411202907562256e-01 -2.089181989431381226e-01 2.821488492190837860e-02 -4.594602882862091064e-01 -6.370852887630462646e-02
3.086355980485677719e-03 3.845437616109848022e-02 -1.971122175455093384e-01 -2.051599621772766113e-01 2.284472435712814331e-01 -4.322313517332077026e-02 -2.299031764268875122e-01 2.208996862173080444e-01 -3.586595132946968079e-02 2.472006678581237793e-01 -1.637485325336456299e-01 3.372210860252380371e-01 -3.440785035490989685e-02 1.044928207993507385e-01 -1.725527346134185791e-01 -2.265490591526031494e-01 -5.723828822374343872e-02 1.005823984742164612e-01 2.462521493434906006e-01 -1.974153667688369751e-01 8.631332218647003174e-02 1.931153088808059692e-01 5.070863291621208191e-02 4.988948628306388855e-02 1.143960729241371155e-01 -1.165885571390390396e-02 -2.970816493034362793e-01 8.696005493402481079e-02 -2.951871156692504883e-01 -5.303937569260597229e-02 -3.153393864631652832e-01 6.702487915754318237e-02
5.930861830711364746e-02 2.051884122192859650e-02 5.109020508825778961e-03 -8.702023327350616455e-02 6.876392755657434464e-03 -3.662351518869400024e-02 2.840591408312320709e-02 -1.020260751247406006e-01 -1.500809937715530396e-01 2.879356741905212402e-01 -3.313555940985679626e-02 1.777467280626296997e-01 7.204337418079376221e-02 6.317013502120971680e-02 1.679135859012603760e-01 1.416857703588902950e-03 3.101057410240173340e-01 1.393823772668838501e-01 -2.005653977394104004e-01 -4.248345494270324707e-01 1.714470833539962769e-01 -5.754041299223899841e-02 1.242738589644432068e-01 1.605661772191524506e-02 2.262229174375534058e-01 3.389329910278320312e-01 3.401821246370673180e-03 2.798973619937896729e-01 -2.302821725606918335e-01 -2.294944524765014648e-01 -1.762494891881942749e-01 -1.856841593980789185e-01
-2.026489078998565674e-01 -1.285039782524108887e-01 -7.772397994995117188e-02 2.521900236606597900e-01 1.997325271368026733e-01 8.434011787176132202e-02 2.008951269090175629e-02 -3.888266161084175110e-02 8.775129914283752441e-02 2.463843673467636108e-01 -4.661144688725471497e-02 -3.693138062953948975e-02 8.300271630287170410e-02 9.455154836177825928e-02 -3.176470398902893066e-01 2.163271158933639526e-01 9.434320032596588135e-02 2.169931679964065552e-02 5.327736586332321167e-02 1.615725457668304443e-01 -1.495162546634674072e-01 1.885954439640045166e-01 3.365169838070869446e-02 -6.501870602369308472e-02 2.471391260623931885e-01 4.385714605450630188e-02 1.758645288646221161e-02 1.611643433570861816e-01 -3.066643178462982178e-01 -2.134153842926025391e-01 -4.222485125064849854e-01 -2.821750938892364502e-01
-1.296070814132690430e-01 1.288438439369201660e-01 2.297975420951843262e-01 1.399423032999038696e-01 2.796346843242645264e-01 1.679572612047195435e-01 -7.098788022994995117e-02 -7.278472930192947388e-02 -2.098484933376312256e-01 4.652900695800781250e-01 1.061708107590675354e-01 2.955887839198112488e-02 -2.234955430030822754e-01 -7.985388487577438354e-02 -5.492384731769561768e-02 6.433603167533874512e-02 -1.642200052738189697e-01 5.987546220421791077e-02 2.759890854358673096e-01 1.082150414586067200e-01 8.252830058336257935e-02 8.097302168607711792e-02 1.979767903685569763e-02 2.475927919149398804e-01 5.460005626082420349e-02 9.180750697851181030e-02 1.053106114268302917e-01 -1.206241026520729065e-01 -2.454507201910018921e-01 -2.731512673199176788e-02 -3.628030717372894287e-01 1.347010433673858643e-01
4.594783857464790344e-02 -2.743359804153442383e-01 1.213277224451303482e-02 6.393649429082870483e-02 2.222155034542083740e-01 9.460368752479553223e-02 -1.544840484857559204e-01 1.297908425331115723e-01 -8.309671282768249512e-02 -1.271793432533740997e-02 -9.961337596178054810e-02 1.280536204576492310e-01 -2.649913541972637177e-02 -9.805854409933090210e-02 -2.124061286449432373e-01 -9.923573583364486694e-02 4.976115748286247253e-02 1.106487512588500977e-01 2.196258865296840668e-02 -2.303072661161422729e-01 1.154053136706352234e-01 -1.152057722210884094e-01 2.404795289039611816e-01 2.055720090866088867e-01 4.262833669781684875e-02 2.486240118741989136e-01 -8.990902453660964966e-02 2.377540320158004761e-01 -8.015189319849014282e-02 -1.307559460401535034e-01 -5.881872177124023438e-01 1.674282252788543701e-01
-2.104523181915283203e-01 8.210035413503646851e-02 -4.375641047954559326e-02 -1.111177057027816772e-01 3.568352162837982178e-01 -2.356143593788146973e-01 -1.049236059188842773e-01 -1.029416322708129883e-01 -1.358425766229629517e-01 1.993568986654281616e-01 1.960533559322357178e-01 1.320840418338775635e-01 3.517815843224525452e-02 2.189936041831970215e-01 4.743741080164909363e-02 1.183149684220552444e-02 5.658314377069473267e-02 -9.525611996650695801e-02 1.211210936307907104e-01 -2.499936819076538086e-01 -1.335503812879323959e-02 -5.668332800269126892e-02 9.481925517320632935e-02 1.851001828908920288e-01 2.888024151325225830e-01 3.435363471508026123e-01 2.680564224720001221e-01 1.372417360544204712e-01 -3.126206099987030029e-01 -2.357417717576026917e-02 -1.372675001621246338e-01 -1.387828737497329712e-01
-3.355939984321594238e-01 2.986639179289340973e-02 -2.487651705741882324e-01 1.860811561346054077e-01 2.810709550976753235e-02 -3.581544458866119385e-01 5.177925806492567062e-03 -5.757413432002067566e-02 2.344854325056076050e-01 5.909145250916481018e-02 -1.636453419923782349e-01 2.208245545625686646e-01 1.063125878572463989e-01 5.349296331405639648e-02 1.703630574047565460e-02 -2.593733370304107666e-01 3.024697117507457733e-02 2.795741856098175049e-01 1.199042946100234985e-01 -1.663829982280731201e-01 6.885084323585033417e-03 1.770043671131134033e-01 -4.535666853189468384e-02 2.983397841453552246e-01 -7.691199332475662231e-02 -6.745763868093490601e-02 -1.122348234057426453e-01 3.454534569755196571e-03 -3.089006245136260986e-01 1.787952333688735962e-02 -2.337633669376373291e-01 1.574263572692871094e-01
-2.205820679664611816e-01 1.830073595046997070e-01 -2.059850841760635376e-01 -2.550038695335388184e-01 1.138005331158638000e-01 -2.237876951694488525e-01 -1.016778945922851562e-01 2.813291037455201149e-03 6.813650578260421753e-02 5.750185996294021606e-02 -2.314862161874771118e-01 1.583005934953689575e-01 1.406517159193754196e-02 -8.540206402540206909e-02 -3.373864805325865746e-03 7.298500090837478638e-02 2.495604455471038818e-01 -4.724760726094245911e-02 4.231853783130645752e-02 -6.298078596591949463e-02 2.515253424644470215e-01 -1.044840514659881592e-01 1.174107380211353302e-02 8.469301462173461914e-02 -1.668871343135833740e-01 1.733967214822769165e-01 -1.066271737217903137e-01 1.522028446197509766e-01 -3.577914237976074219e-01 -3.098954856395721436e-01 -3.965961337089538574e-01 1.097257584333419800e-01
-1.596057713031768799e-01 7.685180008411407471e-02 -2.993833720684051514e-01 1.236608549952507019e-01 1.867731362581253052e-01 -1.236608698964118958e-01 -1.674833521246910095e-02 -1.825093775987625122e-01 4.633883014321327209e-02 -4.316752031445503235e-02 1.402971446514129639e-01 2.465095371007919312e-01 -1.064639091491699219e-01 6.137489899992942810e-02 1.569757163524627686e-01 -1.133296871557831764e-03 2.867738902568817139e-01 3.028359413146972656e-01 3.104313015937805176e-01 -6.350390613079071045e-02 1.814453280530869961e-03 1.634882539510726929e-01 1.272062361240386963e-01 4.733124077320098877e-01 -3.051453456282615662e-02 -5.657425522804260254e-02 -1.909273490309715271e-02 2.365328557789325714e-02 -1.673543602228164673e-01 -2.523202598094940186e-01 -1.033181101083755493e-01 -8.387701213359832764e-02
-1.260226964950561523e-01 2.502978220582008362e-02 1.242904439568519592e-01 -9.917069226503372192e-02 3.823383897542953491e-02 -1.930556446313858032e-01 -4.258415475487709045e-02 -4.298057556152343750e-01 8.171971142292022705e-02 3.609769046306610107e-01 -1.293509751558303833e-01 2.276361435651779175e-01 -6.545853614807128906e-02 2.934957854449748993e-03 7.580927014350891113e-02 2.947880327701568604e-01 3.259545266628265381e-01 1.372040063142776489e-01 4.943319782614707947e-02 2.668499574065208435e-02 -2.113643586635589600e-01 8.159900084137916565e-03 2.300603240728378296e-01 5.862272903323173523e-02 2.161503583192825317e-01 2.910260260105133057e-01 -4.003630951046943665e-03 -3.674727305769920349e-02 -6.739493459463119507e-02 -3.670354932546615601e-02 -2.460292726755142212e-01 -4.383454844355583191e-02
1.869957894086837769e-02 6.732440739870071411e-02 -4.016979932785034180e-01 4.674027860164642334e-02 4.046236872673034668e-01 -7.423477619886398315e-02 -4.766105487942695618e-02 4.912245646119117737e-02 2.932441420853137970e-02 2.416170015931129456e-02 -2.516320943832397461e-01 2.443153560161590576e-01 2.489503845572471619e-02 -1.004434004426002502e-02 -4.567921161651611328e-02 -6.976301968097686768e-02 9.439539909362792969e-02 2.112546861171722412e-01 1.542530208826065063e-01 1.464468836784362793e-01 -1.937755793333053589e-01 6.619770824909210205e-02 8.770101517438888550e-02 1.231359541416168213e-01 2.291603684425354004e-01 1.289450656622648239e-02 1.401647739112377167e-02 2.877996265888214111e-01 -1.915996521711349487e-01 1.643507778644561768e-01 -3.857952952384948730e-01 1.170440018177032471e-01
-2.313236594200134277e-01 6.027819216251373291e-02 7.765080779790878296e-02 1.603969335556030273e-01 1.332116872072219849e-01 -1.381434500217437744e-01 -1.943882927298545837e-02 -3.782122582197189331e-02 -1.042746827006340027e-01 -9.162965416908264160e-02 -3.493636548519134521e-01 2.339077293872833252e-01 2.972093224525451660e-01 5.601631850004196167e-02 1.521602571010589600e-01 6.441921740770339966e-02 -9.522289969027042389e-03 1.855552196502685547e-01 3.259987011551856995e-02 -3.293661177158355713e-01 -9.282319247722625732e-02 2.018116563558578491e-01 2.322828620672225952e-01 1.274694204330444336e-01 1.548479218035936356e-02 6.218391656875610352e-02 -9.054089337587356567e-02 -9.432616829872131348e-02 -1.976894438266754150e-01 1.479272842407226562e-01 -4.602949321269989014e-01 -4.789696831721812487e-04
-1.570842117071151733e-01 2.753093279898166656e-02 -2.265094965696334839e-01 -2.150927856564521790e-02 3.924110233783721924e-01 -2.253386378288269043e-02 1.442988961935043335e-01 -7.812515646219253540e-02 -1.899922788143157959e-01 -2.307475917041301727e-02 -3.298051059246063232e-01 2.347900122404098511e-01 1.399587243795394897e-01 2.228592187166213989e-01 8.693747222423553467e-02 3.363801442901603878e-05 -5.903459340333938599e-02 1.873332709074020386e-01 1.503656804561614990e-01 -2.957117259502410889e-01 -1.251609921455383301e-01 2.700042128562927246e-01 1.601327359676361084e-01 6.740993261337280273e-02 9.785113483667373657e-02 -4.485670104622840881e-02 2.246410213410854340e-02 -8.946216106414794922e-02 -7.291901111602783203e-02 9.721346199512481689e-03 -3.771969676017761230e-01 -1.698968112468719482e-01
5.241303890943527222e-02 2.968187630176544189e-01 4.756851196289062500e-01 3.603893145918846130e-02 2.153359204530715942e-01 -3.077709581702947617e-03 4.460430517792701721e-02 -7.430969178676605225e-02 -7.199116051197052002e-02 3.172738850116729736e-01 5.162151157855987549e-02 2.988628447055816650e-01 -5.207597464323043823e-02 2.200763821601867676e-01 -1.661978065967559814e-01 -1.061686649918556213e-01 -1.902607679367065430e-01 4.635712876915931702e-02 5.111053958535194397e-02 9.929768741130828857e-02 8.466619253158569336e-02 -1.053108870983123779e-01 6.365414708852767944e-02 1.998820751905441284e-01 -3.012475073337554932e-01 1.909286230802536011e-01 3.681292384862899780e-02 6.923583149909973145e-02 -2.602769732475280762e-01 6.166189163923263550e-02 -1.368227005004882812e-01 5.580749362707138062e-02
-1.965125650167465210e-01 2.085348069667816162e-01 -4.663578793406486511e-02 3.491085022687911987e-02 2.705682218074798584e-01 1.010382026433944702e-01 -8.779558539390563965e-02 -8.764088898897171021e-02 -1.436946541070938110e-01 2.949458956718444824e-01 -3.987886011600494385e-01 5.490061640739440918e-02 -1.303551197052001953e-01 1.390179544687271118e-01 -9.114084765315055847e-03 -4.373625293374061584e-02 -5.522853508591651917e-02 -7.217919919639825821e-03 -4.106571674346923828e-01 -1.079435870051383972e-01 6.039702519774436951e-02 -8.795256912708282471e-02 -1.608293801546096802e-01 2.903175055980682373e-01 1.691942475736141205e-02 7.503816485404968262e-02 -1.436276137828826904e-01 3.277376592159271240e-01 -7.004165649414062500e-02 -4.913615807890892029e-02 -2.429599910974502563e-01 -4.960569366812705994e-02
-1.228622272610664368e-01 3.150466382503509521e-01 -4.506926611065864563e-02 -1.195664051920175552e-02 3.171893358230590820e-01 2.087647169828414917e-01 -1.394368857145309448e-01 -2.972497604787349701e-02 5.045725032687187195e-02 6.592220067977905273e-02 4.854217171669006348e-02 1.053438782691955566e-01 1.632363907992839813e-02 1.819446384906768799e-01 -5.797010660171508789e-02 1.948447078466415405e-01 1.789748519659042358e-01 -5.297698453068733215e-02 5.475521087646484375e-02 -1.346313357353210449e-01 -2.406563609838485718e-01 2.746542394161224365e-01 6.880933791399002075e-02 6.528503447771072388e-02 1.600228808820247650e-02 3.812721669673919678e-01 1.281591206789016724e-01 2.332616597414016724e-01 -3.535014390945434570e-01 4.104236140847206116e-02 -2.507397830486297607e-01 -1.401053965091705322e-01
-1.059434115886688232e-01 1.235643550753593445e-01 -1.373305618762969971e-01 -2.217606306076049805e-01 9.323222935199737549e-02 -1.670225113630294800e-01 1.063361242413520813e-01 -1.522173285484313965e-01 -3.594222664833068848e-01 3.409751877188682556e-02 -2.430799901485443115e-01 2.476226240396499634e-01 1.682428866624832153e-01 -1.448701769113540649e-01 3.579556569457054138e-02 1.413688063621520996e-01 2.101381868124008179e-01 3.087667524814605713e-01 6.428523361682891846e-02 7.573254406452178955e-02 -7.770314067602157593e-02 9.923996031284332275e-02 1.044399291276931763e-01 2.538977563381195068e-01 -1.220755055546760559e-01 -1.651594787836074829e-01 -1.639944761991500854e-01 3.191571235656738281e-01 -2.538394033908843994e-01 -1.369993239641189575e-01 -1.323062926530838013e-01 2.877589315176010132e-02
-1.893055140972137451e-01 1.886017173528671265e-01 -3.706800937652587891e-01 1.983723603188991547e-02 8.508367836475372314e-02 1.290677189826965332e-01 -6.502611935138702393e-02 1.057027205824851990e-01 -1.625601500272750854e-01 2.208918333053588867e-01 -1.888703554868698120e-01 3.448419868946075439e-01 -4.177502170205116272e-02 3.465363755822181702e-02 1.106105297803878784e-01 -2.111950367689132690e-01 -4.724976047873497009e-02 3.107525706291198730e-01 -4.109768941998481750e-02 -1.153509691357612610e-01 1.578030437231063843e-01 -1.303849183022975922e-02 5.488973483443260193e-02 6.738815456628799438e-02 3.344096541404724121e-01 4.992886632680892944e-02 1.579425632953643799e-01 2.897527813911437988e-01 -2.179487794637680054e-01 6.201155111193656921e-02 -1.302133053541183472e-01 -1.547810882329940796e-01
7.740111649036407471e-02 2.317785024642944336e-01 -1.527368426322937012e-01 -1.429603844881057739e-01 1.899790018796920776e-01 -1.162442713975906372e-01 -3.009937405586242676e-01 -1.098978817462921143e-01 1.064931675791740417e-01 1.103519275784492493e-01 -2.687400281429290771e-01 3.829678520560264587e-02 1.529770642518997192e-01 -1.080313995480537415e-01 -2.139159105718135834e-02 -1.484800502657890320e-02 6.574056297540664673e-02 1.372760236263275146e-01 2.030017524957656860e-01 -2.810117900371551514e-01 1.527026742696762085e-01 -8.155610412359237671e-02 -2.534684538841247559e-02 3.835254311561584473e-01 -1.803524345159530640e-01 1.060916706919670105e-01 -1.984172016382217407e-01 2.358360886573791504e-01 -8.547820895910263062e-02 -2.261968702077865601e-01 -3.049030303955078125e-01 5.440839100629091263e-03
1.182190328836441040e-01 1.761547327041625977e-01 3.010726571083068848e-01 -1.264188736677169800e-01 2.557123899459838867e-01 1.831777393817901611e-02 2.599321119487285614e-02 -2.198032587766647339e-01 1.145673394203186035e-01 1.166593953967094421e-01 -9.776798076927661896e-03 2.148132175207138062e-01 -5.549134314060211182e-02 3.660039007663726807e-01 -7.059427350759506226e-02 1.118027344346046448e-01 6.220657005906105042e-02 1.359762549400329590e-01 -7.116784900426864624e-02 2.199670970439910889e-01 -1.185476705431938171e-01 3.028478845953941345e-02 -2.980350553989410400e-01 1.677730679512023926e-01 1.236477121710777283e-01 2.412445545196533203e-01 2.112202495336532593e-01 9.261089563369750977e-02 -1.819703578948974609e-01 -6.266801059246063232e-02 -3.109083175659179688e-01 -1.949891746044158936e-01
-5.242374166846275330e-02 2.838593721389770508e-01 -1.113283485174179077e-01 -1.632685512304306030e-01 1.003242954611778259e-01 2.465824931859970093e-01 -1.300350129604339600e-01 -1.809396445751190186e-01 3.183078765869140625e-01 2.327170819044113159e-01 -2.843973338603973389e-01 1.436135619878768921e-01 -1.705168187618255615e-01 3.089163899421691895e-01 -8.866632729768753052e-02 -7.843991369009017944e-02 1.264494210481643677e-01 7.686870545148849487e-02 1.399882137775421143e-01 -2.052013128995895386e-01 9.232500940561294556e-02 8.722943812608718872e-02 -1.154193207621574402e-01 -2.668773755431175232e-02 -9.333915077149868011e-04 1.395026445388793945e-01 -1.733760535717010498e-01 -1.480269338935613632e-02 -3.609938323497772217e-01 2.959420904517173767e-02 -2.409837394952774048e-01 -9.397024661302566528e-02
-2.607085928320884705e-02 -1.018662750720977783e-01 -3.271316587924957275e-01 9.513638913631439209e-02 4.802651703357696533e-01 -1.266488134860992432e-01 6.215925794094800949e-03 -5.291767418384552002e-02 1.960775852203369141e-01 7.632446475327014923e-03 -3.879325389862060547e-01 -5.762972868978977203e-03 -1.626570671796798706e-01 -6.416605319827795029e-03 6.518907099962234497e-02 -1.288921833038330078e-01 9.185550361871719360e-02 2.821645736694335938e-01 2.220298200845718384e-01 5.843275226652622223e-03 8.238376118242740631e-03 1.208780407905578613e-01 6.278058886528015137e-02 1.049339771270751953e-01 1.090411003679037094e-02 1.295564025640487671e-01 -8.051545917987823486e-02 2.939692884683609009e-02 -2.066610306501388550e-01 1.013582795858383179e-01 -3.774985671043395996e-01 1.405235379934310913e-02
-5.934092402458190918e-02 3.642798960208892822e-02 3.425444066524505615e-01 4.500782787799835205e-01 2.432164996862411499e-01 -2.235145717859268188e-01 -1.112405583262443542e-01 -2.751241065561771393e-02 -5.256454646587371826e-02 3.765971362590789795e-01 -1.091261506080627441e-01 1.607319861650466919e-01 7.248600572347640991e-02 -6.182976812124252319e-02 3.442256245762109756e-03 2.418686263263225555e-02 2.310548871755599976e-01 1.770786941051483154e-01 -2.515077888965606689e-01 -3.024929016828536987e-02 -3.844455257058143616e-02 4.131419211626052856e-02 2.373753637075424194e-01 2.246566116809844971e-02 2.375429719686508179e-01 1.432050615549087524e-01 -4.480020434129983187e-04 1.152150053530931473e-02 -9.399560093879699707e-02 -8.290074020624160767e-02 -2.238470315933227539e-01 -9.571213275194168091e-02
2.261855751276016235e-01 2.580763399600982666e-01 -1.162061616778373718e-01 -1.439018845558166504e-01 1.924793869256973267e-01 2.102904617786407471e-01 -3.104699775576591492e-02 -1.618842780590057373e-02 8.010176569223403931e-02 2.682145237922668457e-01 -1.910791993141174316e-01 5.544611439108848572e-02 -1.576765924692153931e-01 5.802445858716964722e-02 2.367260903120040894e-01 -1.573035866022109985e-02 -8.808409422636032104e-02 7.109872251749038696e-02 3.427031338214874268e-01 -2.399079799652099609e-01 2.263445407152175903e-01 -5.553500726819038391e-02 1.331532746553421021e-01 1.730623245239257812e-01 -1.334016025066375732e-01 5.992670729756355286e-02 -2.789389491081237793e-01 -2.034500055015087128e-02 -2.343851327896118164e-01 -1.431281417608261108e-01 -2.973220944404602051e-01 9.914778172969818115e-02
-1.643011346459388733e-02 7.220275700092315674e-02 1.967785060405731201e-01 -1.503840982913970947e-01 -2.479491010308265686e-02 -9.176132082939147949e-02 3.830960392951965332e-01 -6.196974217891693115e-02 -7.118874788284301758e-02 1.742853671312332153e-01 -2.122777849435806274e-01 3.302009403705596924e-01 -6.465153396129608154e-02 1.493266969919204712e-01 -2.113306820392608643e-01 -1.335274726152420044e-01 1.818280965089797974e-01 3.554683178663253784e-02 7.343363761901855469e-02 -7.961300015449523926e-02 2.856544256210327148e-01 8.090814203023910522e-02 -1.594872325658798218e-01 2.012220472097396851e-01 -6.033844873309135437e-02 1.933298856019973755e-01 -8.227620273828506470e-02 -2.386879362165927887e-02 -3.114750683307647705e-01 -3.317394256591796875e-01 -1.620387434959411621e-01 -1.150136813521385193e-01
1.177858859300613403e-01 -7.974140346050262451e-02 3.304645717144012451e-01 2.617678642272949219e-01 1.822188347578048706e-01 -8.817518502473831177e-02 9.251038730144500732e-02 7.951128482818603516e-02 6.249663606286048889e-02 3.903877437114715576e-01 -1.532092094421386719e-01 2.274547219276428223e-01 -1.636006832122802734e-01 1.831228099763393402e-02 4.250377789139747620e-02 -5.884513258934020996e-03 3.764736950397491455e-01 1.983480006456375122e-01 -1.884314864873886108e-01 -1.977720111608505249e-01 8.447081595659255981e-02 1.541883051395416260e-01 1.293959170579910278e-01 9.404890239238739014e-02 1.035617366433143616e-01 2.766523361206054688e-01 -7.396639138460159302e-02 -1.343367341905832291e-02 -1.727222204208374023e-01 -8.027227967977523804e-02 -1.856581568717956543e-01 -9.934782981872558594e-02
-2.448921054601669312e-01 -1.138508021831512451e-01 1.111381947994232178e-01 -7.715763896703720093e-02 -7.023815065622329712e-02 6.424999982118606567e-02 5.174734815955162048e-02 -1.214755699038505554e-01 -2.360896617174148560e-01 2.010801583528518677e-01 8.255321532487869263e-02 2.477075010538101196e-01 -1.603417843580245972e-01 1.265062987804412842e-01 3.447347879409790039e-02 1.045195460319519043e-01 1.640474647283554077e-01 1.729730367660522461e-01 2.101571410894393921e-01 -1.464062035083770752e-01 -3.162392228841781616e-02 -1.005331128835678101e-01 1.134371906518936157e-01 1.071580201387405396e-01 -6.163029000163078308e-02 -1.234759464859962463e-01 6.795381009578704834e-02 4.765478894114494324e-02 -4.605803489685058594e-01 1.207058727741241455e-01 -5.032432675361633301e-01 -1.767677254974842072e-02
-1.886526048183441162e-01 2.404668927192687988e-01 4.462912678718566895e-02 3.131520450115203857e-01 -6.057937629520893097e-03 1.143892630934715271e-01 -2.327283471822738647e-01 -1.498921308666467667e-03 1.959615051746368408e-01 3.773773908615112305e-01 -1.575320214033126831e-02 2.019017487764358521e-01 3.948801383376121521e-02 8.317362517118453979e-02 1.585982441902160645e-01 -8.528671413660049438e-02 2.526438832283020020e-01 1.589468568563461304e-01 9.507056325674057007e-02 7.922391593456268311e-02 3.234884142875671387e-02 -1.886777281761169434e-01 -1.170617192983627319e-01 2.871332168579101562e-01 2.617930769920349121e-01 -1.348988115787506104e-01 3.116989135742187500e-02 1.844487041234970093e-01 -1.511489301919937134e-01 4.879339411854743958e-02 -2.774186730384826660e-01 -1.240786090493202209e-01
-3.582736104726791382e-02 1.870786249637603760e-01 -5.949811264872550964e-02 8.758158236742019653e-02 6.889142841100692749e-02 -3.894613683223724365e-02 1.103012189269065857e-01 9.372029453516006470e-02 8.668334782123565674e-02 2.413991689682006836e-01 -1.132672578096389771e-01 3.637535274028778076e-01 6.109492853283882141e-02 6.548772007226943970e-02 5.562844872474670410e-02 2.171792834997177124e-01 -1.571761667728424072e-01 2.186403423547744751e-01 2.646013498306274414e-01 -3.367668688297271729e-01 -7.690052688121795654e-02 1.792535483837127686e-01 3.483558446168899536e-02 4.287030398845672607e-01 -1.665069162845611572e-01 6.499368697404861450e-02 1.111434698104858398e-01 2.828499376773834229e-01 -7.644278556108474731e-02 3.712264448404312134e-02 -1.684382706880569458e-01 -1.311521977186203003e-01
-1.474944651126861572e-01 -1.581043452024459839e-01 -1.059703081846237183e-01 -3.578271344304084778e-02 3.276749551296234131e-01 5.236709490418434143e-02 1.257959604263305664e-01 -6.463713198900222778e-02 1.372026503086090088e-01 1.166586875915527344e-01 -1.983596682548522949e-01 -1.321863383054733276e-01 -9.887978434562683105e-02 3.240972161293029785e-01 -1.022852361202239990e-01 1.215587183833122253e-01 1.271462589502334595e-01 3.380528986454010010e-01 2.636167965829372406e-02 1.732463091611862183e-01 -1.124510094523429871e-01 -2.912340499460697174e-02 2.279868274927139282e-01 1.887941062450408936e-01 -6.445928663015365601e-02 2.985278666019439697e-01 6.547894328832626343e-02 -9.876666218042373657e-02 -3.843716084957122803e-01 -1.601939648389816284e-01 -1.366470903158187866e-01 -1.401854157447814941e-01
-1.350226104259490967e-01 -3.791410475969314575e-02 2.157170027494430542e-01 4.760673344135284424e-01 1.959206350147724152e-02 1.032060161232948303e-01 -1.611949205398559570e-01 -3.608295321464538574e-02 -1.762711405754089355e-01 4.655198454856872559e-01 1.074386313557624817e-01 1.827080547809600830e-01 -1.711202710866928101e-01 -2.344331331551074982e-02 -1.339157521724700928e-01 -3.552261739969253540e-02 -1.277739554643630981e-01 1.505448967218399048e-01 9.712608903646469116e-02 -1.134156435728073120e-02 4.430312290787696838e-02 4.172769561409950256e-02 1.186152771115303040e-01 1.840691864490509033e-01 -9.223211556673049927e-02 -2.010490372776985168e-02 1.542396247386932373e-01 -1.076783798635005951e-02 -2.748024165630340576e-01 -4.655420780181884766e-02 -3.402796089649200439e-01 2.461872249841690063e-02
-1.002937629818916321e-01 1.826949566602706909e-01 -1.672057956457138062e-01 -6.080634891986846924e-02 4.391674101352691650e-01 1.290171872824430466e-02 -3.076048791408538818e-01 -7.128741592168807983e-02 -1.544216722249984741e-01 -3.803091868758201599e-02 -2.333170622587203979e-01 1.816412061452865601e-01 -8.627825975418090820e-02 2.394819855690002441e-01 -4.911476001143455505e-02 7.533308118581771851e-02 -7.944730669260025024e-02 1.262590289115905762e-01 -8.818326517939567566e-03 -2.561870515346527100e-01 -1.930836290121078491e-01 2.636197507381439209e-01 4.947478324174880981e-02 2.103981226682662964e-01 -7.207650691270828247e-02 -3.440205752849578857e-02 -3.266850113868713379e-02 6.046117097139358521e-02 9.111006557941436768e-02 1.778547763824462891e-01 -3.735199570655822754e-01 1.206620782613754272e-01
-2.337552011013031006e-01 1.525012217462062836e-02 3.165510892868041992e-01 9.195030480623245239e-02 3.918159008026123047e-01 5.919602885842323303e-02 -1.810612976551055908e-01 8.854573965072631836e-02 -1.996716707944869995e-01 3.102306723594665527e-01 -2.087493240833282471e-01 1.046453267335891724e-01 -8.569585531949996948e-02 8.290674537420272827e-03 4.754987731575965881e-02 1.689191609621047974e-01 2.826980352401733398e-01 -4.515854176133871078e-03 -1.380804087966680527e-02 -1.576982624828815460e-02 1.245202571153640747e-01 2.935586869716644287e-01 -1.413434445858001709e-01 7.026974856853485107e-02 -1.546468138694763184e-01 1.635243147611618042e-01 -8.939489722251892090e-02 -6.263008713722229004e-02 -2.285251468420028687e-01 -1.914043724536895752e-01 -2.211377322673797607e-01 -5.163770914077758789e-02
-1.317782998085021973e-01 3.018787503242492676e-01 -1.211382821202278137e-01 -3.495189547538757324e-02 2.690786421298980713e-01 5.494000762701034546e-02 -8.542914688587188721e-02 2.347499579191207886e-01 -1.992627382278442383e-01 1.277005374431610107e-01 3.250597044825553894e-02 8.859337121248245239e-02 -1.934925019741058350e-01 -1.183343864977359772e-02 1.556143164634704590e-01 8.071445859968662262e-03 8.196158707141876221e-02 1.624698936939239502e-01 1.221332624554634094e-01 -3.179361224174499512e-01 4.587753489613533020e-02 -5.080581456422805786e-02 -2.035832703113555908e-01 1.555373519659042358e-01 3.156208097934722900e-01 4.005667194724082947e-02 2.461503893136978149e-01 2.893473207950592041e-01 -1.307902485132217407e-01 1.230470091104507446e-01 -3.088213205337524414e-01 -1.356952190399169922e-01
-9.986544027924537659e-03 3.576176464557647705e-01 3.869754448533058167e-02 1.836771219968795776e-01 1.965611577033996582e-01 -2.688349690288305283e-03 -1.022278442978858948e-01 5.039763823151588440e-02 -1.582992523908615112e-01 5.106425285339355469e-01 -3.498407080769538879e-02 2.110693901777267456e-01 2.352997809648513794e-01 6.821267306804656982e-02 -7.063987851142883301e-02 1.695297472178936005e-02 1.626358181238174438e-01 3.438344299793243408e-01 -1.871273219585418701e-01 6.393782794475555420e-02 6.151604279875755310e-02 -7.205211371183395386e-02 -7.821531035006046295e-03 2.020981460809707642e-01 2.014678120613098145e-01 4.276112839579582214e-02 -1.670172438025474548e-02 -1.755233556032180786e-01 -6.732106953859329224e-02 1.728726327419281006e-01 -1.918098181486129761e-01 9.942442923784255981e-02
-6.899052113294601440e-02 2.445621043443679810e-02 -1.491193175315856934e-01 2.734237611293792725e-01 3.488864898681640625e-01 -4.830231890082359314e-02 4.163973778486251831e-02 2.722214534878730774e-02 7.314734160900115967e-02 1.778052002191543579e-01 -1.680213510990142822e-01 2.233213335275650024e-01 -9.930875152349472046e-02 6.339467316865921021e-02 3.495332598686218262e-01 5.201290547847747803e-02 -3.597481250762939453e-01 4.100875556468963623e-02 2.685616612434387207e-01 9.708615392446517944e-02 -5.794764682650566101e-02 1.009726002812385559e-01 2.285406142473220825e-01 4.206266254186630249e-03 1.682085245847702026e-01 5.431335046887397766e-02 1.470667719841003418e-01 2.463163286447525024e-01 -1.947846710681915283e-01 2.596477232873439789e-02 -2.915272414684295654e-01 -4.105515405535697937e-02
-9.174653142690658569e-02 5.468114092946052551e-02 -1.812770366668701172e-01 -5.334749445319175720e-02 2.679303288459777832e-01 -3.804258629679679871e-02 -2.960156202316284180e-01 1.331409066915512085e-01 -1.184760592877864838e-02 3.140812218189239502e-01 -1.262760907411575317e-01 1.011941805481910706e-01 -2.153839729726314545e-02 -1.548329144716262817e-01 -1.574514508247375488e-01 -2.773675620555877686e-01 -5.540959537029266357e-02 1.503886878490447998e-01 3.045357167720794678e-01 -3.497573435306549072e-01 9.810401499271392822e-02 1.444771736860275269e-01 1.755357719957828522e-02 2.668390572071075439e-01 2.958490513265132904e-02 9.570589661598205566e-02 -2.182860076427459717e-01 4.534581676125526428e-02 -1.179862990975379944e-01 3.478278964757919312e-02 -3.213604092597961426e-01 4.747757315635681152e-02
-9.499287605285644531e-02 -5.020641535520553589e-02 -6.472896318882703781e-03 7.232812047004699707e-02 1.252650618553161621e-01 -2.414799928665161133e-01 -1.605717390775680542e-01 -1.455342471599578857e-01 -1.741902679204940796e-01 2.798883020877838135e-01 -3.598415553569793701e-01 4.122471809387207031e-02 5.460042506456375122e-02 2.262654006481170654e-01 2.503093704581260681e-02 1.122063100337982178e-01 3.308946192264556885e-01 -1.265646964311599731e-01 -4.598193243145942688e-02 7.084418088197708130e-02 9.332902729511260986e-03 8.355997502803802490e-02 -2.725107073783874512e-01 3.725581765174865723e-01 -1.276972591876983643e-01 -7.177043706178665161e-02 1.085197404026985168e-01 1.537493467330932617e-01 -2.774965465068817139e-01 -3.418709337711334229e-02 -1.829471737146377563e-01 1.834822595119476318e-01
-1.891327276825904846e-02 -1.945282146334648132e-02 3.000465035438537598e-01 6.703768670558929443e-02 2.829487919807434082e-01 1.464095152914524078e-02 1.720542609691619873e-01 -6.221599876880645752e-02 1.089825406670570374e-01 5.156171917915344238e-01 -1.408050507307052612e-01 1.797719160094857216e-03 -2.796523571014404297e-01 1.426039785146713257e-01 1.982164382934570312e-01 6.405273824930191040e-02 1.819108575582504272e-01 -1.568884239532053471e-03 -1.233756467700004578e-01 -1.402200665324926376e-03 1.162028461694717407e-01 2.932972833514213562e-02 1.615241318941116333e-01 1.645925790071487427e-01 1.316512823104858398e-01 1.111292243003845215e-01 -1.886468678712844849e-01 1.763397008180618286e-01 -8.039251714944839478e-02 -1.158108040690422058e-01 -3.078890442848205566e-01 1.568288803100585938e-01
-1.945816129446029663e-01 2.297143191099166870e-01 5.760252475738525391e-02 -1.284658908843994141e-01 1.854686588048934937e-01 2.431408762931823730e-01 8.641371876001358032e-02 1.062273308634757996e-01 -6.492955982685089111e-02 3.301482647657394409e-02 2.604459971189498901e-02 1.313077956438064575e-01 5.118864029645919800e-02 1.617715358734130859e-01 -2.032811343669891357e-01 -7.572619244456291199e-03 2.040660381317138672e-01 4.556231200695037842e-02 -9.633299708366394043e-02 -2.289949357509613037e-01 -3.281808197498321533e-01 2.169531732797622681e-01 -8.346553891897201538e-03 4.103692620992660522e-02 8.819270879030227661e-02 3.603716492652893066e-01 4.762810841202735901e-02 1.395034193992614746e-01 -4.182648062705993652e-01 9.048040956258773804e-03 -2.818341851234436035e-01 -8.993094414472579956e-02
-1.914413571357727051e-01 3.519288003444671631e-01 8.105226606130599976e-02 1.099588572978973389e-01 3.363943099975585938e-02 1.464104801416397095e-01 -5.374575778841972351e-02 -5.690659582614898682e-02 -5.748226121068000793e-02 4.408515691757202148e-01 -2.837047167122364044e-02 7.427476346492767334e-02 3.262889087200164795e-01 7.197340484708547592e-03 -2.796397805213928223e-01 -1.422179955989122391e-02 2.685785293579101562e-01 3.005980253219604492e-01 -7.420523464679718018e-02 2.136153355240821838e-02 -6.433557718992233276e-02 -1.670827865600585938e-01 -4.297740384936332703e-02 2.033459544181823730e-01 7.314392179250717163e-02 1.555610299110412598e-01 3.589897230267524719e-02 -3.228601068258285522e-02 -2.901167422533035278e-02 1.542647331953048706e-01 -2.973098456859588623e-01 1.209417730569839478e-01
4.372343048453330994e-02 -2.822603285312652588e-02 -8.242517709732055664e-02 -3.057978674769401550e-02 2.484833002090454102e-01 -2.188152372837066650e-01 1.086889859288930893e-02 1.649929024279117584e-02 -1.511641442775726318e-01 1.914910823106765747e-01 -1.109648868441581726e-01 3.288234770298004150e-01 -2.085867375135421753e-01 5.772052332758903503e-02 -1.902111768722534180e-01 9.275333583354949951e-02 4.213163629174232483e-02 -2.566480338573455811e-01 3.600514531135559082e-01 1.270785182714462280e-01 8.326845616102218628e-02 -8.399447053670883179e-02 -1.287486702203750610e-01 1.891611218452453613e-01 -1.549773216247558594e-01 2.860994935035705566e-01 1.983207613229751587e-01 1.239242926239967346e-01 -1.981555968523025513e-01 -2.140062898397445679e-01 -2.438837140798568726e-01 -1.519480198621749878e-01
-6.659527122974395752e-02 8.781000226736068726e-02 -7.686764746904373169e-02 2.114353775978088379e-01 9.564109146595001221e-02 -1.969222575426101685e-01 1.172441430389881134e-02 -1.806726120412349701e-02 -5.988518521189689636e-02 5.002743005752563477e-01 -8.732246607542037964e-02 2.961995005607604980e-01 -6.724955048412084579e-03 2.388928383588790894e-01 3.532836139202117920e-01 -1.269284337759017944e-01 9.763182699680328369e-02 -1.419157236814498901e-01 1.307844221591949463e-01 2.590476907789707184e-02 -7.755155116319656372e-02 1.142056286334991455e-01 3.675102256238460541e-03 -1.287114024162292480e-01 1.844021491706371307e-03 -1.559266746044158936e-01 1.922940164804458618e-01 4.349600896239280701e-02 -2.594479918479919434e-01 -7.224023342132568359e-03 -3.071591556072235107e-01 1.833403259515762329e-01
-9.487117826938629150e-02 9.810262918472290039e-02 1.473264303058385849e-02 -1.898867785930633545e-01 2.924149334430694580e-01 1.190987974405288696e-01 -7.296798378229141235e-02 -1.998316794633865356e-01 8.356961607933044434e-02 1.519877463579177856e-01 -1.881359964609146118e-01 1.388934254646301270e-01 -4.008922874927520752e-01 1.969127207994461060e-01 6.051378697156906128e-02 2.726806402206420898e-01 -1.700012758374214172e-02 1.790587753057479858e-01 -4.567380063235759735e-03 -7.813656330108642578e-02 -4.192946362309157848e-04 -1.027289927005767822e-01 1.905239671468734741e-01 -6.785081326961517334e-02 -2.934889197349548340e-01 1.440335512161254883e-01 1.397403180599212646e-01 -2.273253165185451508e-02 -3.654891848564147949e-01 -8.840655535459518433e-02 -2.452981323003768921e-01 1.394568979740142822e-01
-1.202137470245361328e-01 -9.897889196872711182e-02 -2.089151889085769653e-01 4.383230581879615784e-02 2.612011730670928955e-01 -5.050915852189064026e-02 -1.789687424898147583e-01 2.665126919746398926e-01 4.764910787343978882e-02 1.841859668493270874e-01 -1.307873874902725220e-01 2.732549607753753662e-01 -4.398100450634956360e-02 -1.217613592743873596e-01 -8.039208501577377319e-02 -2.921467721462249756e-01 -5.216455459594726562e-02 1.777264177799224854e-01 2.913561761379241943e-01 -2.830758690834045410e-01 -3.502758592367172241e-02 1.676165759563446045e-01 1.242817472666501999e-02 3.349786996841430664e-01 3.981063887476921082e-02 7.159247249364852905e-02 -1.530385762453079224e-01 1.183927729725837708e-01 -2.675588428974151611e-01 -9.589219838380813599e-02 -2.285603284835815430e-01 -4.026456549763679504e-02
3.567209001630544662e-03 3.257109597325325012e-02 -4.353460669517517090e-02 1.570339500904083252e-01 3.572135865688323975e-01 -1.254244055598974228e-02 -1.445764452219009399e-01 1.134649515151977539e-01 1.310343667864799500e-02 3.068277835845947266e-01 -1.274110376834869385e-01 3.476416170597076416e-01 -1.690526157617568970e-01 2.081313729286193848e-01 -2.513364888727664948e-02 1.321323215961456299e-01 -2.203325182199478149e-02 9.034521877765655518e-02 -1.194958686828613281e-01 2.330662310123443604e-01 -1.017728168517351151e-02 1.327842921018600464e-01 -1.425908803939819336e-01 3.410001397132873535e-01 -2.855733335018157959e-01 1.059186384081840515e-01 1.238474398851394653e-01 -2.323334664106369019e-01 1.034785062074661255e-01 -1.166418716311454773e-01 -2.672542035579681396e-01 4.854978993535041809e-03
-3.708586096763610840e-01 1.477862000465393066e-01 -2.759529948234558105e-01 5.725756660103797913e-02 1.971414834260940552e-01 1.157721951603889465e-01 -1.022319570183753967e-01 8.817071467638015747e-02 5.966719612479209900e-02 1.956295594573020935e-02 -1.930179297924041748e-01 2.299074232578277588e-01 -2.085653692483901978e-01 4.683777689933776855e-02 1.839695721864700317e-01 -1.761151850223541260e-02 -2.406935840845108032e-01 2.625766396522521973e-01 1.317656338214874268e-01 -2.326877973973751068e-02 -6.237552687525749207e-02 2.739517390727996826e-01 8.082927018404006958e-02 2.235430628061294556e-01 -9.516337886452674866e-03 2.431991398334503174e-01 -2.078405767679214478e-01 1.850667744874954224e-01 2.173646539449691772e-02 5.990282446146011353e-02 -3.030144572257995605e-01 -6.328938156366348267e-02
3.763552755117416382e-02 -1.038129553198814392e-01 -5.056542810052633286e-03 -2.047568708658218384e-01 5.880501866340637207e-02 -9.938988834619522095e-02 -1.699347794055938721e-01 -2.864844202995300293e-01 -8.249565958976745605e-03 9.058839082717895508e-02 -1.557120680809020996e-01 5.092757195234298706e-02 -3.968343883752822876e-02 3.397770598530769348e-02 2.192600220441818237e-01 1.968452036380767822e-01 3.604798913002014160e-01 1.143912449479103088e-01 1.244026049971580505e-01 -2.110528498888015747e-01 1.432055681943893433e-01 -6.226729601621627808e-02 1.234178766608238220e-01 3.947447240352630615e-01 8.404476195573806763e-02 4.537064731121063232e-01 -1.456267666071653366e-02 1.682540625333786011e-01 2.107705362141132355e-02 -7.569137215614318848e-02 -2.034827321767807007e-01 -9.694059938192367554e-02
1.342131290584802628e-02 -1.282098442316055298e-01 -4.505245760083198547e-02 -1.257536560297012329e-01 2.262800782918930054e-01 -2.060349732637405396e-01 1.174768432974815369e-01 2.206650003790855408e-02 -1.504369974136352539e-01 1.486037075519561768e-01 -4.915069639682769775e-01 3.345476090908050537e-02 -2.003622502088546753e-01 1.413214951753616333e-01 -5.357079207897186279e-02 -2.649902366101741791e-02 2.833753228187561035e-01 1.149448305368423462e-01 4.853717237710952759e-02 2.402104437351226807e-01 1.284003406763076782e-01 3.866347298026084900e-02 -9.730653464794158936e-02 2.787165343761444092e-01 1.569389738142490387e-02 2.401842474937438965e-01 -1.497833617031574249e-02 5.416987463831901550e-02 -2.953867241740226746e-02 -2.970888912677764893e-01 -2.849759161472320557e-01 -1.278800815343856812e-01
-1.082838773727416992e-01 8.762850612401962280e-02 2.534435689449310303e-01 2.902678847312927246e-01 4.446170032024383545e-01 1.152008697390556335e-01 5.715636909008026123e-02 1.754957251250743866e-02 -1.815748661756515503e-01 8.998195081949234009e-02 -2.978035807609558105e-01 3.071558773517608643e-01 -9.133645892143249512e-02 2.376479059457778931e-01 1.207808405160903931e-02 6.445016711950302124e-02 1.694121807813644409e-01 1.139428582973778248e-03 -1.969766318798065186e-01 -2.452531158924102783e-01 5.002297461032867432e-02 8.328898251056671143e-02 2.264483124017715454e-01 5.355578288435935974e-02 1.686690598726272583e-01 6.865724176168441772e-02 -1.490115374326705933e-01 2.194841504096984863e-01 -6.522351503372192383e-02 -1.343843340873718262e-01 -8.053233474493026733e-02 2.798915468156337738e-02
-3.101666569709777832e-01 2.996273040771484375e-01 2.307241549715399742e-03 1.110318303108215332e-01 2.074175924062728882e-01 -3.861233964562416077e-02 1.514612138271331787e-01 -2.197448164224624634e-03 -4.578365013003349304e-02 1.894177794456481934e-01 -3.187599778175354004e-01 -9.060598909854888916e-02 6.288883090019226074e-02 3.061985671520233154e-01 -1.235384866595268250e-01 6.249167025089263916e-02 3.523607179522514343e-02 2.947781980037689209e-01 -1.888736337423324585e-01 -6.435546278953552246e-02 -9.672629088163375854e-02 -1.863878965377807617e-02 -3.446538746356964111e-01 1.360071748495101929e-01 -9.728541970252990723e-02 3.749980330467224121e-01 -7.025780528783798218e-02 -6.052688695490360260e-03 -1.179551184177398682e-01 -4.330168664455413818e-02 -1.448664665222167969e-01 -5.275093391537666321e-02
-3.316963836550712585e-02 -1.275344043970108032e-01 1.280851475894451141e-02 3.237380385398864746e-01 3.527763783931732178e-01 2.537925541400909424e-01 7.590924203395843506e-02 2.291004061698913574e-01 -2.195140123367309570e-01 1.724290400743484497e-01 -3.860677033662796021e-02 1.744745969772338867e-01 -1.597479581832885742e-01 2.294839918613433838e-01 5.400465428829193115e-02 7.123369723558425903e-02 -3.344073519110679626e-02 5.775190424174070358e-03 -8.841506391763687134e-02 -8.763924986124038696e-02 1.122161373496055603e-01 1.215213835239410400e-01 -1.100157424807548523e-01 1.861169785261154175e-01 -1.344113238155841827e-02 2.277962118387222290e-01 2.696375250816345215e-01 -9.696842730045318604e-02 -2.471155226230621338e-01 -7.061249762773513794e-02 -3.571764826774597168e-01 -1.263794749975204468e-01
3.621297329664230347e-02 -9.093199670314788818e-02 2.848209254443645477e-02 1.987966895103454590e-01 3.235928714275360107e-01 -1.405740380287170410e-01 2.991231977939605713e-01 -2.118061669170856476e-02 -6.560140103101730347e-02 3.029817342758178711e-01 -4.397746548056602478e-02 1.772695779800415039e-01 -4.617197439074516296e-02 3.745852410793304443e-01 -1.432055886834859848e-02 1.351747959852218628e-01 1.734632402658462524e-01 2.749681472778320312e-01 -1.756384223699569702e-01 4.573951289057731628e-02 1.402633637189865112e-01 -7.558427751064300537e-02 1.146133020520210266e-01 2.709906995296478271e-01 -4.390177130699157715e-02 2.220042645931243896e-01 -9.199145436286926270e-02 -1.573715656995773315e-01 1.102236956357955933e-01 5.171865969896316528e-02 -3.077526390552520752e-01 -2.709928900003433228e-02
-1.807505339384078979e-01 1.888085156679153442e-01 -7.306208461523056030e-02 -4.683126881718635559e-02 -1.061022281646728516e-01 -1.987253576517105103e-01 1.147195696830749512e-01 2.118975669145584106e-02 -5.859067663550376892e-02 3.306430280208587646e-01 -2.641616463661193848e-01 1.815122663974761963e-01 -1.898160204291343689e-02 -6.099242344498634338e-02 7.385567575693130493e-02 5.290021188557147980e-03 1.397164165973663330e-01 5.228696390986442566e-02 -8.436699211597442627e-02 -1.423021405935287476e-01 -1.141650751233100891e-01 -1.906211078166961670e-01 2.130867391824722290e-01 7.209323346614837646e-02 -1.297185868024826050e-01 3.960872814059257507e-02 -3.288385868072509766e-01 1.348762512207031250e-01 -5.619325041770935059e-01 -5.340443458408117294e-03 -1.200553327798843384e-01 1.010621935129165649e-01
-7.485891133546829224e-02 2.250238060951232910e-01 -4.227378964424133301e-02 6.790843605995178223e-02 3.701090216636657715e-01 7.824649661779403687e-02 3.417638316750526428e-02 -2.376395463943481445e-01 1.446062140166759491e-02 3.750179409980773926e-01 -2.031537443399429321e-01 2.648909389972686768e-01 1.396192759275436401e-01 -1.720977015793323517e-02 -2.627346217632293701e-01 2.083551883697509766e-01 7.173976302146911621e-02 -1.144238933920860291e-01 -9.032430499792098999e-02 1.387420296669006348e-02 1.227906569838523865e-01 -5.567985028028488159e-02 1.156933754682540894e-01 -9.563503414392471313e-02 -1.117483302950859070e-01 2.685838937759399414e-01 -6.837277114391326904e-02 3.292730450630187988e-01 6.115258857607841492e-02 -1.459160149097442627e-01 -2.080867588520050049e-01 1.369302123785018921e-01
-1.394191384315490723e-01 8.183982968330383301e-02 -1.415368914604187012e-01 1.102943196892738342e-01 3.099557459354400635e-01 5.916917324066162109e-02 -7.348012924194335938e-02 1.845510751008987427e-01 -9.751000255346298218e-02 2.208793014287948608e-01 -1.681732088327407837e-01 2.135234326124191284e-01 2.887225151062011719e-01 9.171833097934722900e-02 9.704870730638504028e-02 2.484115958213806152e-01 -2.667295932769775391e-01 2.814881503582000732e-01 3.526646643877029419e-02 -2.279427945613861084e-01 4.189470037817955017e-02 -4.825109988451004028e-02 1.157616376876831055e-01 2.636611163616180420e-01 -1.744533143937587738e-02 3.922256454825401306e-02 2.605232596397399902e-01 1.721570491790771484e-01 4.340775310993194580e-02 -5.699854344129562378e-02 -3.210361301898956299e-01 9.711510688066482544e-02
2.160482481122016907e-02 2.597088217735290527e-01 9.362320601940155029e-02 1.233589351177215576e-01 2.196194231510162354e-01 2.355331629514694214e-01 1.334417164325714111e-01 -2.566784024238586426e-01 -3.221037611365318298e-02 3.867187500000000000e-01 -1.384347528219223022e-01 2.379239648580551147e-01 -9.740309417247772217e-02 -1.331319683231413364e-03 -1.771600693464279175e-01 1.691480129957199097e-01 2.214572876691818237e-01 -1.396819502115249634e-01 -5.828527361154556274e-02 4.297843948006629944e-02 2.383883893489837646e-01 2.229582285508513451e-03 8.485836535692214966e-02 -1.288664061576128006e-02 -1.126224454492330551e-02 3.229503035545349121e-01 2.696466743946075439e-01 9.504164755344390869e-02 -2.300185896456241608e-02 -1.757310181856155396e-01 -2.626305818557739258e-01 -1.746837794780731201e-02
5.934441089630126953e-02 -4.688183218240737915e-02 1.594442874193191528e-01 2.328227609395980835e-01 3.027393221855163574e-01 -1.055620908737182617e-01 -5.837234109640121460e-02 7.429261505603790283e-02 -1.330295503139495850e-01 4.249237477779388428e-01 -1.906355768442153931e-01 2.360566407442092896e-01 -3.727034199982881546e-03 -1.031522378325462341e-01 -5.584015697240829468e-02 6.756157428026199341e-02 3.064520359039306641e-01 4.981499910354614258e-02 -8.201581984758377075e-02 -9.034134447574615479e-02 1.055603399872779846e-01 2.810420989990234375e-01 2.270952910184860229e-01 -2.397363632917404175e-02 2.578633427619934082e-01 9.628991037607192993e-02 6.577766686677932739e-02 1.222757101058959961e-01 -9.895439445972442627e-02 -1.004666015505790710e-01 -2.308827489614486694e-01 -2.692187130451202393e-01
1.791032217442989349e-02 2.451051212847232819e-02 -2.035274356603622437e-01 3.177769854664802551e-02 1.681900024414062500e-01 9.953898191452026367e-02 -4.223391041159629822e-02 1.426954269409179688e-01 -2.364344708621501923e-02 2.076925188302993774e-01 1.561046577990055084e-02 3.263865113258361816e-01 -1.885030120611190796e-01 1.499119549989700317e-01 -2.018256932497024536e-01 -3.207037746906280518e-01 -3.531977161765098572e-02 2.898456752300262451e-01 3.614029586315155029e-01 -1.335622370243072510e-01 -1.263500452041625977e-01 6.435474753379821777e-02 -1.700392737984657288e-02 5.620919913053512573e-02 -4.700443893671035767e-02 -2.575640194118022919e-02 -1.414962410926818848e-01 1.638828366994857788e-01 -2.545946538448333740e-01 -1.213139891624450684e-01 -3.133036792278289795e-01 2.439989149570465088e-01
-7.599924504756927490e-02 -1.732347011566162109e-01 7.764096558094024658e-02 -1.000184267759323120e-01 6.221534311771392822e-02 2.488687867298722267e-03 1.279976516962051392e-01 -1.865168362855911255e-01 -9.988307207822799683e-02 3.740770220756530762e-01 -1.169020831584930420e-01 1.806204169988632202e-01 -2.911124378442764282e-02 -5.896671116352081299e-02 2.015400677919387817e-01 4.725961387157440186e-02 3.328060209751129150e-01 3.803170323371887207e-01 -1.088815405964851379e-01 3.601657226681709290e-02 8.768208324909210205e-02 -6.644003838300704956e-02 -4.980537667870521545e-02 -5.318127572536468506e-02 2.227215021848678589e-01 2.217261195182800293e-01 2.220589667558670044e-01 2.192852497100830078e-01 -2.873075306415557861e-01 1.769957132637500763e-02 -2.157383114099502563e-01 -1.955165565013885498e-01
-1.006976440548896790e-01 -1.041607558727264404e-01 3.065544962882995605e-01 3.870566189289093018e-01 2.434155941009521484e-01 -1.000223457813262939e-01 -4.189582914113998413e-02 2.458795756101608276e-01 -9.582169353961944580e-02 3.474276363849639893e-01 -1.161726638674736023e-01 8.662889897823333740e-02 -2.255674451589584351e-01 -8.584669232368469238e-02 3.751726821064949036e-02 9.564087539911270142e-02 1.676338762044906616e-01 2.422747761011123657e-01 -2.283151894807815552e-01 -5.136832967400550842e-02 4.496951773762702942e-02 1.613887995481491089e-01 3.800033405423164368e-02 4.482595250010490417e-02 -4.268907010555267334e-02 2.697155475616455078e-01 2.783874049782752991e-03 8.455418795347213745e-02 -2.728480398654937744e-01 -5.198539048433303833e-02 -2.238286137580871582e-01 -4.472799226641654968e-02
-1.383972316980361938e-01 1.852097064256668091e-01 7.795160263776779175e-02 -1.153686735779047012e-02 3.661267086863517761e-02 -2.490228414535522461e-01 1.609554141759872437e-02 1.808386109769344330e-02 1.608676016330718994e-01 2.092987895011901855e-01 -4.037943109869956970e-02 -1.103994995355606079e-02 1.387129426002502441e-01 2.849786281585693359e-01 9.127514064311981201e-02 -1.572716981172561646e-01 -1.493530441075563431e-02 -2.541039288043975830e-01 -7.150173187255859375e-02 -1.116589009761810303e-01 -7.439798116683959961e-02 2.004280388355255127e-01 2.648180723190307617e-01 2.279237657785415649e-01 1.892683058977127075e-01 2.474355697631835938e-01 -1.189821213483810425e-01 1.071968004107475281e-01 -3.936025798320770264e-01 4.794501885771751404e-02 -3.656028509140014648e-01 8.775249123573303223e-02
1.009713020175695419e-02 -4.382093437016010284e-03 2.268841490149497986e-02 6.999579258263111115e-03 2.942616939544677734e-01 -3.968018665909767151e-02 -5.230018123984336853e-02 -1.210639476776123047e-01 -7.008363306522369385e-02 4.222463667392730713e-01 -1.433811336755752563e-01 1.364948898553848267e-01 -1.297590415924787521e-02 2.288841158151626587e-01 -1.459406763315200806e-01 1.235704421997070312e-01 1.625092923641204834e-01 1.314881592988967896e-01 6.158363819122314453e-02 1.605185270309448242e-01 1.920287609100341797e-01 2.951266467571258545e-01 -1.407891958951950073e-01 3.514262139797210693e-01 -2.527973949909210205e-01 2.521929703652858734e-02 -6.888926774263381958e-02 1.063707321882247925e-01 1.355766355991363525e-01 1.923985332250595093e-01 -3.143961727619171143e-01 -8.271325379610061646e-02
-2.966577112674713135e-01 2.172368578612804413e-02 -3.061465024948120117e-01 -9.229170531034469604e-02 3.760889768600463867e-01 5.555984377861022949e-02 -2.036404609680175781e-01 8.799108117818832397e-02 1.357277333736419678e-01 5.531653016805648804e-02 -1.963064670562744141e-01 1.975861191749572754e-01 -1.196143776178359985e-01 9.072495996952056885e-02 1.788213700056076050e-01 -2.310117930173873901e-01 -1.315926909446716309e-01 2.482694834470748901e-01 1.454916745424270630e-01 -9.884584695100784302e-03 -1.013917475938796997e-01 1.426662057638168335e-01 4.655126854777336121e-02 2.301358282566070557e-01 1.694051176309585571e-02 2.674136161804199219e-01 -2.039572596549987793e-01 4.409886151552200317e-02 -7.413700222969055176e-02 3.372651711106300354e-02 -2.664377987384796143e-01 -1.721920371055603027e-01
7.576739788055419922e-02 1.192150190472602844e-01 -6.493551284074783325e-02 1.284872293472290039e-01 6.714098900556564331e-02 -1.364494264125823975e-01 -5.863775312900543213e-02 -3.646936714649200439e-01 1.704173833131790161e-01 2.796906530857086182e-01 -4.598149284720420837e-02 3.771238401532173157e-02 -1.757269203662872314e-01 -1.521191447973251343e-01 -3.754393383860588074e-02 1.855233162641525269e-01 7.295753061771392822e-02 2.483343929052352905e-01 1.985443532466888428e-01 -1.321329623460769653e-01 5.892162024974822998e-02 -2.102101743221282959e-01 -1.978192776441574097e-01 4.010131657123565674e-01 -7.377190142869949341e-02 -8.010227978229522705e-02 1.191358175128698349e-02 1.255141496658325195e-01 -3.174903392791748047e-01 -2.144619673490524292e-01 -1.726169586181640625e-01 -1.525787115097045898e-01
-7.901030592620372772e-03 6.824743747711181641e-02 2.880287468433380127e-01 -3.226383775472640991e-02 8.444453030824661255e-02 -1.355907171964645386e-01 -4.045346379280090332e-02 -2.104737013578414917e-01 1.971349306404590607e-02 2.214705944061279297e-01 -1.589979678392410278e-01 3.235331773757934570e-01 1.063855960965156555e-01 -1.914116591215133667e-01 -2.568900026381015778e-02 6.336513906717300415e-03 -5.877433717250823975e-02 2.976526692509651184e-02 6.512878090143203735e-02 1.272569745779037476e-01 2.087058424949645996e-01 -1.509919762611389160e-01 1.820422559976577759e-01 3.424460589885711670e-01 -4.009062647819519043e-01 3.495166897773742676e-01 2.376034297049045563e-02 -2.865025307983160019e-03 -1.465800255537033081e-01 -9.208299219608306885e-02 -2.089469879865646362e-01 -1.146831661462783813e-01
-2.154421210289001465e-01 3.886486217379570007e-02 -5.759476870298385620e-02 2.023888193070888519e-02 2.336840927600860596e-01 -5.073478817939758301e-02 -3.680776357650756836e-01 1.372631490230560303e-01 1.700951606035232544e-01 1.877314224839210510e-02 -1.438634246587753296e-01 1.183153763413429260e-01 -6.733335554599761963e-02 -5.803092941641807556e-02 -1.510500460863113403e-01 5.948647111654281616e-02 2.703073062002658844e-02 2.583994269371032715e-01 1.665426790714263916e-02 -4.435089230537414551e-01 -3.689697384834289551e-02 1.241163462400436401e-01 7.723181694746017456e-02 3.112102746963500977e-01 1.144196316599845886e-01 1.535979658365249634e-01 -1.054806411266326904e-01 1.121483296155929565e-01 -8.268785476684570312e-02 2.967196106910705566e-01 -2.997933328151702881e-01 9.696388989686965942e-02
3.501283749938011169e-02 2.851416170597076416e-01 -2.980661094188690186e-01 4.372451081871986389e-02 3.459057509899139404e-01 -1.250385213643312454e-02 3.211315721273422241e-02 -1.712762266397476196e-01 1.867307126522064209e-01 3.606405481696128845e-02 -1.324505805969238281e-01 8.190553635358810425e-02 -2.265188843011856079e-01 -1.750775426626205444e-01 6.550439447164535522e-02 -1.555309072136878967e-02 4.908126592636108398e-02 1.786543726921081543e-01 -3.533623740077018738e-02 -1.038580462336540222e-01 7.617603242397308350e-02 -1.792994141578674316e-02 2.212704392150044441e-03 1.162813454866409302e-01 9.574452787637710571e-02 1.841811239719390869e-01 4.332523420453071594e-02 3.139486610889434814e-01 -4.083936214447021484e-01 8.814889937639236450e-02 -3.577294349670410156e-01 -1.324933618307113647e-01
-4.919314384460449219e-02 1.484657824039459229e-01 -2.755842171609401703e-02 -1.800551638007164001e-02 1.787899583578109741e-01 -1.023031100630760193e-01 1.288343220949172974e-01 -7.223520893603563309e-03 1.625978350639343262e-01 2.610740959644317627e-01 -2.315672934055328369e-01 1.199857890605926514e-01 2.186417952179908752e-02 2.249215096235275269e-01 -1.387209445238113403e-01 -8.904059976339340210e-02 -1.155986264348030090e-01 -9.289651364088058472e-02 2.263717120513319969e-03 -1.023911908268928528e-01 -2.493305876851081848e-02 -6.458926480263471603e-03 2.962470054626464844e-01 5.433600861579179764e-03 4.256051182746887207e-01 1.576942503452301025e-01 -1.180424466729164124e-01 5.183475837111473083e-02 -5.109786391258239746e-01 7.352674007415771484e-02 -2.461058646440505981e-01 -6.225879117846488953e-02
-3.524623811244964600e-02 4.890842735767364502e-02 -5.860982090234756470e-02 -1.290540695190429688e-01 9.331637620925903320e-02 -1.752295494079589844e-01 -2.824648916721343994e-01 -1.089754551649093628e-01 4.097770154476165771e-02 2.873761206865310669e-02 1.474279612302780151e-01 1.858453750610351562e-01 1.308720260858535767e-01 1.046818569302558899e-01 -7.978139445185661316e-03 -1.966248601675033569e-01 6.556523591279983521e-02 -2.327774465084075928e-02 -1.966743618249893188e-01 1.349410563707351685e-01 -1.710979640483856201e-01 6.588214635848999023e-02 2.216525524854660034e-01 2.413772791624069214e-01 1.671582758426666260e-01 3.346774876117706299e-01 4.494468867778778076e-02 2.174199223518371582e-01 -3.848787546157836914e-01 -2.020490318536758423e-01 -3.723817169666290283e-01 -2.549421507865190506e-03
1.027711704373359680e-01 3.388145938515663147e-02 -1.217311546206474304e-01 -1.016079410910606384e-01 7.874609529972076416e-02 7.037849724292755127e-02 7.571665197610855103e-02 6.729931384325027466e-02 3.794251382350921631e-02 3.116245865821838379e-01 -1.391995251178741455e-01 1.518824994564056396e-01 -5.582460435107350349e-04 -1.188663914799690247e-01 3.589808195829391479e-02 5.053312182426452637e-01 -7.591767609119415283e-02 3.213438987731933594e-01 1.187975108623504639e-01 6.187884882092475891e-02 -5.459608882665634155e-02 -5.133415758609771729e-02 -1.861338317394256592e-01 2.917963862419128418e-01 -1.629728674888610840e-01 1.681232601404190063e-01 -2.508622407913208008e-01 -1.036270186305046082e-01 -3.623776733875274658e-01 -7.079770416021347046e-02 -6.700254231691360474e-02 -9.093819558620452881e-02
-5.890078097581863403e-02 1.333103775978088379e-01 -5.139194428920745850e-02 -1.939111500978469849e-01 1.574600636959075928e-01 2.555020749568939209e-01 -6.095353141427040100e-02 -2.105303406715393066e-01 -1.934846192598342896e-01 1.781315952539443970e-01 -1.805291175842285156e-01 2.203028947114944458e-01 -1.762084662914276123e-01 6.029697135090827942e-02 -4.416585341095924377e-02 9.658344089984893799e-02 -8.362865447998046875e-02 -4.402884468436241150e-02 -2.809805274009704590e-01 -1.670848578214645386e-01 -1.106085479259490967e-01 7.788798958063125610e-02 -1.453564036637544632e-03 3.912361860275268555e-01 1.307706087827682495e-01 3.204002603888511658e-02 -2.624672055244445801e-01 2.194336503744125366e-01 8.680877089500427246e-02 -1.069661825895309448e-01 -4.030523598194122314e-01 1.956862211227416992e-02
-4.239308238029479980e-01 2.752881348133087158e-01 -8.129317313432693481e-02 2.973158061504364014e-01 2.461913079023361206e-01 4.645154252648353577e-02 -8.390516787767410278e-02 8.366537094116210938e-02 1.447768211364746094e-01 9.301412105560302734e-02 -1.738546043634414673e-01 2.818674445152282715e-01 6.477712094783782959e-02 6.204067915678024292e-02 3.506467044353485107e-01 1.137687265872955322e-01 7.692257314920425415e-02 5.445379763841629028e-02 -9.795220196247100830e-02 -1.530686467885971069e-01 2.208344452083110809e-02 -1.170250847935676575e-01 -4.097661469131708145e-03 1.004306450486183167e-01 -2.101292312145233154e-01 6.421755254268646240e-02 -5.008625239133834839e-02 3.383999168872833252e-01 -1.813875734806060791e-01 -1.172818541526794434e-01 -6.418408453464508057e-02 8.478181064128875732e-02
-1.547203063964843750e-01 -1.527511030435562134e-01 6.396980583667755127e-02 5.856328457593917847e-02 1.443671882152557373e-01 1.041130498051643372e-01 -2.086880989372730255e-02 -5.874285474419593811e-02 1.098334863781929016e-01 2.067376524209976196e-01 -3.607437014579772949e-02 7.986525446176528931e-02 1.485808789730072021e-01 1.618130803108215332e-01 9.195838123559951782e-02 -6.998615711927413940e-02 1.132668694481253624e-03 5.672813858836889267e-03 2.936404943466186523e-01 1.124817226082086563e-02 3.445893526077270508e-03 -2.281880229711532593e-01 2.539113163948059082e-01 1.998934000730514526e-01 2.724637389183044434e-01 -4.131523892283439636e-02 1.815010905265808105e-01 -1.447929143905639648e-01 -4.150956869125366211e-01 -1.746499687433242798e-01 -4.491470456123352051e-01 -9.086149185895919800e-02
-2.994015514850616455e-01 1.178421527147293091e-01 -2.715249061584472656e-01 5.064852163195610046e-02 2.461404651403427124e-01 8.362943679094314575e-02 -4.294299706816673279e-02 -5.165978148579597473e-02 9.971379488706588745e-02 3.020451590418815613e-02 -7.645611464977264404e-02 2.439243197441101074e-01 -1.014256551861763000e-01 -9.768752381205558777e-03 1.215771138668060303e-01 -1.083457544445991516e-01 -2.072797119617462158e-01 2.533953785896301270e-01 1.651650071144104004e-01 8.683422952890396118e-02 -1.455951631069183350e-01 2.807548642158508301e-01 5.700448062270879745e-03 3.210848569869995117e-01 -1.247763410210609436e-01 2.829624116420745850e-01 -2.987549006938934326e-01 1.701914668083190918e-01 -6.544793490320444107e-03 7.558888755738735199e-03 -2.689968645572662354e-01 -5.939797312021255493e-02
-1.341922134160995483e-01 1.949113756418228149e-01 1.689571589231491089e-01 -3.693019598722457886e-02 1.524193286895751953e-01 -1.708722114562988281e-01 -2.538723647594451904e-01 1.625210344791412354e-01 -1.897107213735580444e-01 5.980791151523590088e-02 -3.050190806388854980e-01 6.807667016983032227e-02 -1.601404547691345215e-01 4.011324942111968994e-01 1.343101561069488525e-01 -6.244594603776931763e-02 -5.969942361116409302e-02 1.514681875705718994e-01 -6.167176738381385803e-02 6.115124747157096863e-02 -1.434330344200134277e-01 -4.141426086425781250e-02 -7.705444842576980591e-02 1.154923439025878906e-01 1.071108430624008179e-01 -5.632479488849639893e-02 3.469972684979438782e-02 3.401514291763305664e-01 -2.078687101602554321e-01 -3.063315711915493011e-02 -3.376991152763366699e-01 -2.443661093711853027e-01
1.839669197797775269e-01 4.563996940851211548e-02 2.695097327232360840e-01 -4.103030078113079071e-03 2.444490045309066772e-01 -2.321282587945461273e-02 -2.745375037193298340e-01 -7.947728037834167480e-02 2.213253974914550781e-01 1.528635770082473755e-01 3.734854282811284065e-03 9.510282427072525024e-02 2.117965072393417358e-01 1.933282613754272461e-01 -8.788345754146575928e-02 -1.125761121511459351e-01 -1.244675368070602417e-02 1.911904811859130859e-01 1.970484405755996704e-01 3.233569860458374023e-01 4.514585062861442566e-02 -9.971388429403305054e-02 3.957589343190193176e-02 2.515108138322830200e-02 5.011612549424171448e-03 1.932410001754760742e-01 1.674760282039642334e-01 4.700642079114913940e-02 -2.003336399793624878e-01 -1.025185808539390564e-01 -5.028441548347473145e-01 -9.038230055011808872e-04
-1.590951234102249146e-01 1.339883506298065186e-01 -4.723848775029182434e-02 7.893910259008407593e-02 8.943489938974380493e-02 -3.307085484266281128e-02 -5.452948808670043945e-02 -1.118282508105039597e-02 3.910135128535330296e-04 7.725055329501628876e-03 -1.532212197780609131e-01 4.741876125335693359e-01 -1.675110608339309692e-01 1.219987422227859497e-01 1.708526164293289185e-01 3.158033788204193115e-01 1.746843308210372925e-01 9.910006076097488403e-02 1.299198865890502930e-01 -3.142830431461334229e-01 -1.713377833366394043e-01 -7.868254929780960083e-02 1.315362304449081421e-01 2.752094268798828125e-01 -1.047903969883918762e-01 2.037104368209838867e-01 -2.323415577411651611e-01 4.164074361324310303e-02 -3.439410924911499023e-01 5.025582760572433472e-02 4.717539995908737183e-02 -2.356048207730054855e-03
8.648207783699035645e-02 1.350999157875776291e-02 2.706750333309173584e-01 -2.323816344141960144e-02 1.796807348728179932e-01 9.811320900917053223e-02 -2.638571262359619141e-01 2.207037657499313354e-01 -1.041178405284881592e-01 2.218219786882400513e-01 -6.149645149707794189e-02 1.375531405210494995e-01 -2.886383831501007080e-01 -6.978969275951385498e-02 -2.297549881041049957e-02 1.074367910623550415e-01 8.230120688676834106e-02 2.860301434993743896e-01 -2.007229477167129517e-01 8.846252411603927612e-02 -1.519265919923782349e-01 1.589135527610778809e-01 6.691591814160346985e-03 1.684223264455795288e-01 -4.122668877243995667e-03 4.100925922393798828e-01 -3.875198774039745331e-03 2.782623767852783203e-01 -1.421858221292495728e-01 -4.071804881095886230e-02 -2.815230190753936768e-01 1.227762103080749512e-01
7.765152305364608765e-02 1.554399728775024414e-01 -2.215643674135208130e-01 1.810524612665176392e-01 4.238018095493316650e-01 -1.212578341364860535e-01 1.935528963804244995e-02 -1.478410959243774414e-01 1.469726115465164185e-01 2.933714389801025391e-01 2.054619044065475464e-01 2.406089752912521362e-01 1.262516081333160400e-01 2.866430878639221191e-01 7.487364858388900757e-02 -6.690178811550140381e-02 1.163983345031738281e-01 -1.840860396623611450e-01 7.463745772838592529e-02 -1.039972901344299316e-01 3.632254526019096375e-02 -1.499814540147781372e-01 2.382700741291046143e-01 1.434451788663864136e-01 6.884741038084030151e-02 1.699703931808471680e-01 1.544817071408033371e-02 8.620995283126831055e-02 -2.426256984472274780e-01 -2.037177979946136475e-01 -1.271444261074066162e-01 -1.805939972400665283e-01
3.717533871531486511e-02 1.619653850793838501e-01 -1.937605738639831543e-01 2.801831578835844994e-03 2.331148087978363037e-01 -2.912402451038360596e-01 7.071308046579360962e-02 -3.164631780236959457e-04 -2.504266202449798584e-01 1.841008067131042480e-01 -1.206498742103576660e-01 4.146785140037536621e-01 2.651776932179927826e-02 8.121609687805175781e-02 -3.552739918231964111e-01 -7.203053683042526245e-02 3.692895919084548950e-02 8.523133583366870880e-03 9.943795949220657349e-02 5.212959647178649902e-02 -7.086884975433349609e-02 -2.492593228816986084e-01 -6.143861263990402222e-02 -1.206614822149276733e-01 -1.349260807037353516e-01 3.327285945415496826e-01 7.302135974168777466e-02 -9.787459671497344971e-02 -2.201722562313079834e-01 -1.795868277549743652e-01 -2.023364305496215820e-01 6.181616336107254028e-02
-1.472607348114252090e-02 1.036248877644538879e-01 -1.756282746791839600e-01 -2.469772547483444214e-01 2.524829208850860596e-01 1.771629154682159424e-01 3.818467259407043457e-02 -6.330502033233642578e-02 1.472150683403015137e-01 1.959957480430603027e-01 -3.001497685909271240e-01 1.735347509384155273e-01 -1.953158080577850342e-01 1.033785194158554077e-01 -6.795447319746017456e-02 -1.001211851835250854e-01 1.847255825996398926e-01 1.891582272946834564e-02 3.812276944518089294e-02 -1.848953664302825928e-01 3.420724868774414062e-01 2.247107475996017456e-01 3.137004794552922249e-03 7.985483855009078979e-02 -1.922647096216678619e-02 1.343958526849746704e-01 -1.813432574272155762e-01 -8.496737107634544373e-03 -3.526884317398071289e-01 -1.905518025159835815e-01 -2.387764602899551392e-01 -1.992861032485961914e-01
1.365070194005966187e-01 -2.022563666105270386e-01 -2.307673171162605286e-02 2.477661371231079102e-01 1.129854768514633179e-01 -2.238254249095916748e-01 1.593934893608093262e-01 -2.261266857385635376e-01 -6.296382099390029907e-02 1.790195256471633911e-01 -2.836549878120422363e-01 4.678406417369842529e-01 -7.189152389764785767e-02 4.864168167114257812e-02 8.519152551889419556e-02 2.326484583318233490e-02 5.033416673541069031e-03 1.407999098300933838e-01 1.515246778726577759e-01 6.194309517741203308e-02 -5.867065489292144775e-02 1.149041950702667236e-01 5.863672122359275818e-02 -8.339708298444747925e-02 1.623743772506713867e-01 9.102457761764526367e-02 2.137379497289657593e-01 4.776421189308166504e-02 -3.403554856777191162e-01 2.310887277126312256e-01 -2.490866929292678833e-01 2.939919568598270416e-02
-2.846709825098514557e-02 -1.111094504594802856e-01 1.826642453670501709e-01 -5.314703285694122314e-02 1.112931817770004272e-01 1.381396353244781494e-01 -1.750386208295822144e-01 9.408245980739593506e-02 1.047203019261360168e-01 5.287402495741844177e-02 -3.235610947012901306e-02 3.129970431327819824e-01 6.151478737592697144e-03 3.244437393732368946e-04 -3.131439089775085449e-01 2.178475707769393921e-01 -5.342951416969299316e-02 2.344944030046463013e-01 -1.881797462701797485e-01 -1.825163215398788452e-01 -4.374520480632781982e-02 -1.655552983283996582e-01 2.010136097669601440e-02 2.242425978183746338e-01 5.682114884257316589e-02 3.025574386119842529e-01 -1.961752921342849731e-01 -8.365381509065628052e-02 -4.126198217272758484e-02 -3.213978707790374756e-01 -4.019299745559692383e-01 8.937297016382217407e-02
-2.518699318170547485e-02 -4.315251111984252930e-02 -1.237752754241228104e-02 -2.587054371833801270e-01 2.348091900348663330e-01 -1.212321519851684570e-01 -3.714107275009155273e-01 -2.429662048816680908e-01 8.880630135536193848e-02 3.356384113430976868e-02 1.561658382415771484e-01 1.639841590076684952e-03 -1.281036250293254852e-02 2.045543938875198364e-01 -2.459782734513282776e-02 3.875619545578956604e-02 2.055044621229171753e-01 1.072330474853515625e-01 -4.554861783981323242e-02 -2.563306502997875214e-02 -1.733786053955554962e-02 -1.070321071892976761e-02 2.666746377944946289e-01 2.221945226192474365e-01 1.134203076362609863e-01 2.599662244319915771e-01 -5.867866426706314087e-02 1.287283003330230713e-01 -4.131255447864532471e-01 -2.976047247648239136e-02 -3.686885833740234375e-01 2.791474759578704834e-02
2.045341534540057182e-03 2.918697707355022430e-02 1.272029131650924683e-01 1.040361002087593079e-01 4.069502949714660645e-01 -2.104272246360778809e-01 -1.456321030855178833e-01 2.490649968385696411e-01 4.189262166619300842e-02 1.449569016695022583e-01 -1.483887284994125366e-01 4.031646251678466797e-02 -2.251756787300109863e-01 1.707415878772735596e-01 -1.305847316980361938e-01 1.228002458810806274e-01 2.891085296869277954e-02 1.103808954358100891e-01 1.573660522699356079e-01 1.252256426960229874e-02 2.081703096628189087e-01 2.882932424545288086e-01 1.803043931722640991e-01 2.692125178873538971e-02 -3.019218146800994873e-02 3.562395274639129639e-01 -2.024761587381362915e-01 1.211181730031967163e-01 -1.630128733813762665e-02 -1.391281336545944214e-01 -2.873018085956573486e-01 -1.932260245084762573e-01
-1.421199738979339600e-01 7.817474007606506348e-02 -2.139977067708969116e-01 1.541967038065195084e-02 -1.110641807317733765e-01 -3.199732303619384766e-02 -1.773540377616882324e-01 -1.096875406801700592e-02 -1.079835370182991028e-01 3.430208563804626465e-01 -1.690962761640548706e-01 1.461290717124938965e-01 1.582822576165199280e-02 2.647170722484588623e-01 1.731640696525573730e-01 6.441809982061386108e-02 1.183468028903007507e-01 3.661492764949798584e-01 5.400281026959419250e-02 -1.118603721261024475e-01 -2.189476490020751953e-01 -8.770450949668884277e-02 1.080807894468307495e-01 2.069000899791717529e-01 -2.581304311752319336e-01 2.714735567569732666e-01 -8.911414444446563721e-02 1.241658404469490051e-01 -3.163366615772247314e-01 7.209240924566984177e-03 6.215267628431320190e-02 -2.402097135782241821e-01
1.369223445653915405e-01 -3.412750363349914551e-02 2.665615379810333252e-01 6.723366677761077881e-02 2.750119566917419434e-01 -5.379644036293029785e-02 6.842853873968124390e-02 -1.839087754487991333e-01 1.755937784910202026e-01 2.199511677026748657e-01 -8.512182533740997314e-02 3.136278986930847168e-01 -2.657532393932342529e-01 -7.452068477869033813e-02 -7.988207787275314331e-02 7.624075561761856079e-02 2.130824923515319824e-01 1.624796390533447266e-01 -1.460428535938262939e-01 1.984244585037231445e-02 7.515623234212398529e-03 1.448719203472137451e-02 1.477894093841314316e-02 1.930731534957885742e-01 1.902279108762741089e-01 2.024483680725097656e-01 -2.201119661331176758e-01 1.611110568046569824e-01 1.241393294185400009e-02 -2.181997001171112061e-01 -3.028780817985534668e-01 3.031886518001556396e-01
-3.588634729385375977e-02 5.730113759636878967e-02 -3.047977685928344727e-01 -6.984289735555648804e-02 3.710554242134094238e-01 -1.130664721131324768e-01 -5.858747661113739014e-02 -1.307683587074279785e-01 5.054334551095962524e-02 5.543442675843834877e-04 -2.196999639272689819e-01 1.687480509281158447e-01 -2.463300228118896484e-01 -1.514295488595962524e-01 5.486130341887474060e-02 -2.387998104095458984e-01 -1.743576973676681519e-01 2.859164774417877197e-01 2.142962068319320679e-01 1.395832896232604980e-01 -3.878271207213401794e-02 1.208357661962509155e-01 4.841260612010955811e-02 2.552853226661682129e-01 7.068700343370437622e-02 1.210103482007980347e-01 -9.407857805490493774e-02 2.232821434736251831e-01 -2.464099377393722534e-01 9.625062346458435059e-02 -3.046370446681976318e-01 -3.741606697440147400e-02
8.838269114494323730e-02 4.140605777502059937e-02 1.209941655397415161e-01 -1.448807213455438614e-02 2.884212136268615723e-01 -1.152143478393554688e-01 2.016371116042137146e-02 -3.042947649955749512e-01 -5.674868077039718628e-02 1.666437387466430664e-01 -1.929837018251419067e-01 2.907452285289764404e-01 -5.163391679525375366e-02 -2.212178707122802734e-02 1.869164705276489258e-01 -1.764738261699676514e-01 3.057507276535034180e-01 1.371559798717498779e-01 2.528255581855773926e-01 -7.490473240613937378e-02 1.718316078186035156e-01 8.707192540168762207e-02 1.218835338950157166e-01 1.472887843847274780e-01 -1.277394592761993408e-01 3.588570654392242432e-01 -6.411971151828765869e-02 1.272059231996536255e-01 -1.251018792390823364e-01 2.450282499194145203e-02 -6.030915305018424988e-02 3.512817323207855225e-01
1.041157096624374390e-01 2.430593371391296387e-01 -1.725517213344573975e-02 -1.810658127069473267e-01 -9.454423189163208008e-02 3.236003592610359192e-02 -5.510842427611351013e-02 4.930012673139572144e-02 -1.566206365823745728e-01 2.279250770807266235e-01 -1.639861613512039185e-01 1.416621357202529907e-01 1.198370531201362610e-01 1.239961385726928711e-01 -1.365227401256561279e-01 1.082133427262306213e-01 1.536079347133636475e-01 1.896514445543289185e-01 -2.449010759592056274e-01 1.610388457775115967e-01 -1.077791079878807068e-01 1.079141423106193542e-01 -2.582699358463287354e-01 2.159797847270965576e-01 -5.479478463530540466e-02 -1.040240302681922913e-01 -3.299843519926071167e-04 -6.647560000419616699e-02 -1.532413661479949951e-01 -5.848960950970649719e-02 -5.819210410118103027e-01 1.793263256549835205e-01
-2.201788872480392456e-02 2.396179437637329102e-01 3.592457994818687439e-02 9.726771712303161621e-02 1.602205485105514526e-01 1.634494401514530182e-02 1.113044563680887222e-02 1.349321901798248291e-01 9.689135104417800903e-02 3.172692656517028809e-01 -2.677990794181823730e-01 3.888596892356872559e-01 1.323340535163879395e-01 8.996643871068954468e-02 1.435333788394927979e-01 2.781294584274291992e-01 -1.764894127845764160e-01 2.364475876092910767e-01 1.794275194406509399e-01 -2.266962379217147827e-01 -1.216503232717514038e-01 1.527568399906158447e-01 7.973512262105941772e-02 3.490852117538452148e-01 -4.646838083863258362e-02 7.129143178462982178e-02 1.707982271909713745e-01 1.699899286031723022e-01 4.292957484722137451e-02 5.190221592783927917e-02 -1.499093919992446899e-01 3.500873968005180359e-02
1.956870779395103455e-02 -1.897027343511581421e-01 1.123927384614944458e-01 -1.473266035318374634e-01 5.450036376714706421e-02 -1.595887988805770874e-01 1.706799864768981934e-01 -2.241938710212707520e-01 -2.333485037088394165e-01 2.976303696632385254e-01 8.976788073778152466e-02 2.530253231525421143e-01 4.062239825725555420e-02 6.351221352815628052e-02 -8.636353909969329834e-02 1.890009827911853790e-02 6.581735610961914062e-02 2.504989504814147949e-01 -1.351625025272369385e-01 -8.137945085763931274e-02 -6.353550404310226440e-02 -1.672739535570144653e-01 1.620945930480957031e-01 1.108121797442436218e-01 9.055460244417190552e-02 2.816223800182342529e-01 -3.191065415740013123e-02 4.142602533102035522e-02 3.880842123180627823e-03 1.642614752054214478e-01 -4.657835662364959717e-01 -3.100039660930633545e-01
2.020943015813827515e-01 8.341695182025432587e-03 -1.224963739514350891e-01 -2.131351735442876816e-03 6.117542833089828491e-02 -3.300699964165687561e-02 -1.911741197109222412e-01 -3.602457791566848755e-02 -2.286981418728828430e-02 1.468992382287979126e-01 -2.565746903419494629e-01 4.103120267391204834e-01 -8.621752262115478516e-02 -2.127622663974761963e-01 1.458806172013282776e-02 2.035509943962097168e-01 1.836910694837570190e-01 1.421710997819900513e-01 1.470920294523239136e-01 -2.901321649551391602e-01 -2.393125742673873901e-01 2.599702216684818268e-02 1.203948855400085449e-01 5.083488821983337402e-01 -1.124429553747177124e-01 1.834809631109237671e-01 4.866964742541313171e-02 -4.385055042803287506e-03 -8.352601528167724609e-02 -5.894417315721511841e-02 -2.248675748705863953e-02 -2.200186625123023987e-02
3.263659030199050903e-02 1.401731669902801514e-01 -1.567455679178237915e-01 -4.849147796630859375e-02 3.851477429270744324e-02 -6.501515954732894897e-02 9.579683840274810791e-02 7.410660386085510254e-02 3.811562433838844299e-02 2.346453219652175903e-01 -1.767873018980026245e-01 2.932176589965820312e-01 2.195799201726913452e-01 -1.665299087762832642e-01 -2.935754321515560150e-02 2.656215429306030273e-01 -1.139244511723518372e-01 1.541111320257186890e-01 9.185012429952621460e-02 -1.484485417604446411e-01 -2.875997722148895264e-01 1.559832990169525146e-01 1.812235638499259949e-02 5.730930566787719727e-01 6.326749920845031738e-02 1.359018683433532715e-01 -3.180129453539848328e-02 9.357813745737075806e-02 -2.287642061710357666e-01 -1.161796525120735168e-01 -7.600492238998413086e-02 6.341922283172607422e-02
9.082976728677749634e-02 2.120712250471115112e-01 2.744483761489391327e-02 -1.055353805422782898e-01 2.454612851142883301e-01 2.570326626300811768e-02 -2.640985324978828430e-02 -9.512834250926971436e-02 -1.198537647724151611e-01 4.290148615837097168e-02 -7.228936254978179932e-02 2.889398038387298584e-01 -1.064758449792861938e-01 -6.261267513036727905e-02 -1.080550104379653931e-01 3.197589144110679626e-02 -2.520028874278068542e-02 1.072807330638170242e-02 -4.332730770111083984e-01 -1.246087551116943359e-01 2.138717472553253174e-01 -3.596438467502593994e-02 -2.839554101228713989e-02 2.897906005382537842e-01 3.048658557236194611e-02 -1.063391640782356262e-01 -1.239094212651252747e-01 1.438350826501846313e-01 -1.038740202784538269e-02 1.987520419061183929e-02 -5.887961387634277344e-01 8.182587102055549622e-03
3.390683606266975403e-02 -9.013210982084274292e-02 -2.312766201794147491e-02 2.066066563129425049e-01 2.090447396039962769e-01 2.561645507812500000e-01 -1.288713607937097549e-02 1.708388477563858032e-01 1.139643788337707520e-01 3.527232110500335693e-01 -8.213113248348236084e-02 -1.333063840866088867e-01 -1.335854381322860718e-01 1.184654757380485535e-01 -8.398939669132232666e-02 -1.553605031222105026e-02 -2.836655266582965851e-02 -6.302814930677413940e-02 7.188342045992612839e-03 9.821624308824539185e-02 4.486538469791412354e-02 2.293007373809814453e-01 1.372210979461669922e-01 4.185090065002441406e-01 -8.466456085443496704e-02 3.111404180526733398e-01 1.516756974160671234e-02 1.867809332907199860e-02 -2.515810728073120117e-01 1.656161248683929443e-02 -2.637082040309906006e-01 -3.271542489528656006e-01
1.896205591037869453e-03 -1.244526170194149017e-02 -1.834260970354080200e-01 1.698334515094757080e-01 2.557559311389923096e-01 -1.506380736827850342e-01 -3.659437596797943115e-02 5.539004877209663391e-02 1.029954850673675537e-02 2.021078765392303467e-01 -2.226196974515914917e-01 2.868054211139678955e-01 2.932501137256622314e-01 -3.150641918182373047e-02 -1.934757083654403687e-02 3.098064363002777100e-01 -1.733121573925018311e-01 1.449838280677795410e-01 -3.520059958100318909e-02 -2.197596430778503418e-01 4.723973572254180908e-02 1.531498432159423828e-01 1.074664853513240814e-02 3.736766576766967773e-01 -2.427778206765651703e-02 2.712299488484859467e-02 9.751883894205093384e-02 3.085770010948181152e-01 5.700913071632385254e-02 3.396024927496910095e-02 -2.966890335083007812e-01 1.556289345026016235e-01
-1.054379791021347046e-01 7.279180735349655151e-02 -2.301515787839889526e-01 -6.220818310976028442e-02 2.245746105909347534e-01 -1.637515425682067871e-01 -9.273621439933776855e-02 2.137344479560852051e-01 -1.277963668107986450e-01 5.995663627982139587e-02 -3.153910636901855469e-01 4.157265722751617432e-01 2.517361342906951904e-01 5.113991722464561462e-02 9.493406862020492554e-02 1.111392602324485779e-01 -5.510211363434791565e-02 1.707370877265930176e-01 -8.100462146103382111e-03 -2.246015965938568115e-01 -1.545109748840332031e-01 1.904692053794860840e-01 3.218096122145652771e-02 2.566942572593688965e-01 2.961282618343830109e-02 6.541059818118810654e-03 1.986384391784667969e-01 8.844709396362304688e-02 8.492843480780720711e-04 4.245648905634880066e-02 -3.692412376403808594e-01 -1.396978050470352173e-01
-2.493838220834732056e-01 6.179473921656608582e-02 3.236724734306335449e-01 1.872545331716537476e-01 2.440005727112293243e-02 -1.272812038660049438e-01 -7.046856731176376343e-02 1.892623454332351685e-01 1.450385302305221558e-01 4.920145496726036072e-02 -1.005774587392807007e-01 2.999643981456756592e-01 -1.811224073171615601e-01 1.647242307662963867e-01 -1.299845576286315918e-01 -2.500242292881011963e-01 -4.961255006492137909e-03 8.005512505769729614e-02 4.631641879677772522e-02 -1.612099260091781616e-01 -1.603282094001770020e-01 1.945696771144866943e-01 1.004706844687461853e-01 1.921364963054656982e-01 -1.133772730827331543e-01 3.562005981802940369e-02 -2.557809352874755859e-01 2.644926905632019043e-01 -1.399168819189071655e-01 1.910020560026168823e-01 -3.504393696784973145e-01 1.304022781550884247e-02
-6.222761701792478561e-03 -2.252904772758483887e-01 -1.196838021278381348e-01 6.835079938173294067e-02 8.612249791622161865e-02 6.727992556989192963e-03 2.183244675397872925e-01 1.035859584808349609e-01 -3.550333529710769653e-02 3.750227689743041992e-01 -5.313354544341564178e-03 2.322029322385787964e-02 1.075970083475112915e-01 5.095959082245826721e-02 2.972594834864139557e-02 1.797319799661636353e-01 1.160022169351577759e-01 1.443567574024200439e-01 -1.284210532903671265e-01 1.197042241692543030e-01 2.229500561952590942e-01 -1.503102853894233704e-02 4.723190888762474060e-02 8.608431369066238403e-02 2.351218461990356445e-01 9.028603881597518921e-02 2.352958321571350098e-01 3.709740936756134033e-01 -4.454700648784637451e-01 -1.185620725154876709e-01 -2.681413590908050537e-01 9.491974115371704102e-02
3.318916633725166321e-02 1.915812194347381592e-01 2.023290991783142090e-01 2.159977555274963379e-01 1.191724911332130432e-01 -1.482924968004226685e-01 -5.537147074937820435e-02 8.998613059520721436e-02 1.054222881793975830e-01 3.691105246543884277e-01 -1.702076494693756104e-01 1.225669495761394501e-02 -2.744117081165313721e-01 1.924283504486083984e-01 -7.430044561624526978e-02 -1.111531257629394531e-02 -1.784580647945404053e-01 -2.140630185604095459e-01 2.345919758081436157e-01 -1.892589479684829712e-01 6.609692424535751343e-02 8.104414492845535278e-02 3.091573417186737061e-01 1.228656768798828125e-01 8.701847493648529053e-02 -4.953286424279212952e-02 2.367970049381256104e-01 1.214129030704498291e-01 -1.185067817568778992e-01 -1.670845150947570801e-01 -3.048736453056335449e-01 -1.640501320362091064e-01
-1.280323714017868042e-01 1.069349050521850586e-01 9.559330530464649200e-03 9.129612892866134644e-02 1.646461933851242065e-01 -2.384780049324035645e-01 -1.806105524301528931e-01 1.284746453166007996e-02 9.591600857675075531e-03 3.996999561786651611e-01 -1.151810660958290100e-01 3.855471611022949219e-01 -3.207106292247772217e-01 1.861567944288253784e-01 -1.400600224733352661e-01 1.752423471771180630e-03 2.795022726058959961e-01 1.045340448617935181e-01 4.425924643874168396e-02 1.698129996657371521e-02 1.703976988792419434e-01 2.698709443211555481e-02 -3.013753890991210938e-02 3.256892561912536621e-01 -8.827791363000869751e-02 4.279065504670143127e-02 -2.540245093405246735e-02 -1.291679739952087402e-01 1.870050728321075439e-01 1.022917479276657104e-01 -2.189880907535552979e-01 -1.403580009937286377e-01
1.086279302835464478e-01 1.194522231817245483e-01 -1.711500436067581177e-02 7.406277582049369812e-03 1.476606726646423340e-01 1.470056027173995972e-01 -1.404779553413391113e-01 -1.488757580518722534e-01 2.876794040203094482e-01 4.432629644870758057e-01 -3.433396518230438232e-01 1.327206194400787354e-01 1.219777204096317291e-02 -3.286103950813412666e-03 2.242459505796432495e-01 -5.325145646929740906e-02 -1.654386287555098534e-03 3.179063647985458374e-02 1.838871240615844727e-01 -2.230094969272613525e-01 2.079914361238479614e-01 -5.677390843629837036e-02 -6.580151617527008057e-03 1.086532250046730042e-01 -5.137035995721817017e-02 -9.732931852340698242e-02 -3.486374616622924805e-01 -1.525699719786643982e-02 -2.453468441963195801e-01 -1.909557282924652100e-01 -2.159540802240371704e-01 -1.300724223256111145e-02
1.293181627988815308e-01 1.814986914396286011e-01 2.471636682748794556e-01 -7.187749724835157394e-04 1.177727282047271729e-01 6.367249041795730591e-02 5.898892506957054138e-02 -1.111718416213989258e-01 4.544897004961967468e-02 3.452996909618377686e-01 -1.158736273646354675e-01 8.818341046571731567e-02 -1.178673747926950455e-02 2.658387422561645508e-01 2.376025170087814331e-01 -3.219709098339080811e-01 -5.853850021958351135e-02 -9.052092581987380981e-02 1.549930684268474579e-02 -2.098468989133834839e-01 -6.120036169886589050e-02 -5.641898885369300842e-02 2.588169835507869720e-02 1.814598403871059418e-02 -4.055783897638320923e-02 1.602547466754913330e-01 -2.242386937141418457e-01 8.357521146535873413e-02 -4.223248958587646484e-01 -1.703639328479766846e-01 -1.584408283233642578e-01 -3.180357515811920166e-01
-1.041037514805793762e-01 6.633879989385604858e-02 3.473599255084991455e-02 1.509753465652465820e-01 1.065604854375123978e-02 6.400794535875320435e-02 -3.540774062275886536e-02 -1.412763595581054688e-01 5.152029171586036682e-02 3.881812691688537598e-01 -6.017168983817100525e-02 1.436820775270462036e-01 1.243047490715980530e-01 9.547387808561325073e-02 -1.854432076215744019e-01 -3.059380948543548584e-01 1.663727909326553345e-01 4.910115599632263184e-01 -4.406662657856941223e-02 6.843565404415130615e-02 1.917721927165985107e-01 -8.252455294132232666e-02 -6.869981437921524048e-02 2.287370860576629639e-01 1.927902549505233765e-01 8.360695093870162964e-02 1.441042125225067139e-01 2.997564077377319336e-01 -1.085707023739814758e-01 1.008644141256809235e-02 -2.034448087215423584e-01 -1.452503800392150879e-01
-1.651237532496452332e-02 1.889016777276992798e-01 1.395035535097122192e-01 4.928820580244064331e-02 1.226576715707778931e-01 9.180501103401184082e-02 -2.964604459702968597e-02 -4.746187850832939148e-02 -2.224822901189327240e-02 3.457309305667877197e-01 -1.417505741119384766e-01 -4.907622560858726501e-02 -3.870236873626708984e-01 5.837560072541236877e-02 1.162230372428894043e-01 -1.365793198347091675e-01 2.990980446338653564e-01 -1.208526715636253357e-01 -9.495924413204193115e-02 1.036177054047584534e-01 7.636151462793350220e-02 -1.026955172419548035e-01 3.924838826060295105e-02 2.663174569606781006e-01 5.775775015354156494e-02 1.469687372446060181e-01 -2.009534984827041626e-01 7.355313748121261597e-02 -1.107797324657440186e-01 -1.195229366421699524e-01 -5.239028930664062500e-01 5.694724991917610168e-02
-2.331230044364929199e-01 2.742667794227600098e-01 -1.858847439289093018e-01 2.457766979932785034e-01 3.520282804965972900e-01 5.020524933934211731e-02 -1.050655469298362732e-01 3.874476999044418335e-02 6.749004125595092773e-02 6.215621531009674072e-02 -3.134235739707946777e-01 3.892064988613128662e-01 1.509331166744232178e-01 4.921339079737663269e-02 1.757534891366958618e-01 1.356937587261199951e-01 6.409764289855957031e-02 3.098832909017801285e-03 8.631248772144317627e-02 -1.915070414543151855e-01 1.662898063659667969e-01 3.866652399301528931e-02 -2.036838829517364502e-01 1.492268294095993042e-01 -5.943818390369415283e-02 1.176959574222564697e-01 3.796711191534996033e-02 3.749566674232482910e-01 -2.198205143213272095e-02 2.351869642734527588e-02 -3.235147520899772644e-02 -3.464406356215476990e-02
1.923825219273567200e-02 1.969037801027297974e-01 -3.884575143456459045e-02 -9.128696471452713013e-02 2.161744385957717896e-01 2.525743246078491211e-01 1.080795526504516602e-01 3.117976337671279907e-02 8.671859279274940491e-03 2.215211987495422363e-01 -1.519092768430709839e-01 2.749747931957244873e-01 -2.617798447608947754e-01 2.993903867900371552e-02 -1.801049858331680298e-01 6.506787240505218506e-02 2.223996371030807495e-01 -1.777739822864532471e-01 1.599310934543609619e-01 7.385778427124023438e-02 1.358743757009506226e-01 -4.726639762520790100e-02 2.247950434684753418e-01 -5.043766647577285767e-02 -7.071842998266220093e-02 1.810507327318191528e-01 8.593324571847915649e-02 4.402920007705688477e-01 -2.259116619825363159e-02 -1.221480444073677063e-01 -3.507819175720214844e-01 -1.026427596807479858e-01
-3.772192448377609253e-02 -1.171194761991500854e-01 -4.147321730852127075e-02 1.888867765665054321e-01 -3.156844154000282288e-02 -2.959120869636535645e-01 -1.168680712580680847e-01 -1.543734371662139893e-01 1.890694350004196167e-02 3.677305281162261963e-01 -1.949065476655960083e-01 2.217761874198913574e-01 -5.287827551364898682e-02 1.121609285473823547e-01 2.887534201145172119e-01 9.425402432680130005e-02 -8.631119132041931152e-02 -1.132846772670745850e-01 -8.729403465986251831e-02 1.533633191138505936e-02 1.187411770224571228e-01 2.017206102609634399e-01 1.711869835853576660e-01 3.296525403857231140e-02 3.256667032837867737e-02 -5.126021429896354675e-02 2.739075422286987305e-01 6.579107046127319336e-02 -3.388940989971160889e-01 1.479322370141744614e-02 -4.178536534309387207e-01 7.060033828020095825e-02
-6.010833382606506348e-02 2.341267839074134827e-02 -5.819813162088394165e-02 1.393942385911941528e-01 2.387009263038635254e-01 -1.398280113935470581e-01 -1.965597718954086304e-01 2.116863280534744263e-01 -7.982456684112548828e-02 2.699571549892425537e-01 -2.060083597898483276e-01 1.357773691415786743e-01 3.054836392402648926e-01 8.634557574987411499e-02 9.858043491840362549e-02 1.388886123895645142e-01 -1.222819164395332336e-01 2.269659191370010376e-01 1.084839403629302979e-01 -3.545822203159332275e-01 2.791772969067096710e-02 -5.047602578997612000e-02 -5.113976448774337769e-02 2.317990958690643311e-01 -1.051557660102844238e-01 4.927065223455429077e-02 3.085918128490447998e-01 1.180300638079643250e-01 7.422941923141479492e-02 -1.461030393838882446e-01 -3.551328480243682861e-01 6.227868050336837769e-02
-2.045341879129409790e-01 1.004538536071777344e-01 -4.193117097020149231e-02 -7.522038370370864868e-02 1.139022111892700195e-01 -5.920871719717979431e-02 2.277035079896450043e-02 -9.957341104745864868e-02 8.484447747468948364e-02 -4.147055745124816895e-02 -4.152974486351013184e-01 2.702558934688568115e-01 2.066722363233566284e-01 2.763713300228118896e-01 1.446883827447891235e-01 3.476050868630409241e-02 -1.034310385584831238e-01 5.160231888294219971e-02 2.121206186711788177e-02 -3.060122728347778320e-01 -1.543619930744171143e-01 1.736325919628143311e-01 2.278859913349151611e-01 2.501388490200042725e-01 4.248433932662010193e-02 6.084664538502693176e-02 -8.276602625846862793e-02 -1.378688514232635498e-01 -7.411847263574600220e-02 1.104828715324401855e-01 -4.028517603874206543e-01 -1.754803955554962158e-01
1.106480360031127930e-01 1.291084289550781250e-01 3.928124532103538513e-02 -4.438831657171249390e-02 1.109323427081108093e-01 -1.015832945704460144e-01 1.744859106838703156e-02 -2.062867432832717896e-01 -1.075111478567123413e-01 4.833497107028961182e-01 2.932678908109664917e-02 1.752105653285980225e-01 2.036520242691040039e-01 6.338309496641159058e-02 1.089649125933647156e-01 -4.779836535453796387e-02 2.736274003982543945e-01 2.022470533847808838e-01 -4.132104665040969849e-02 4.273718222975730896e-02 9.909694641828536987e-02 -1.806989461183547974e-01 -4.921098053455352783e-02 2.558303177356719971e-01 4.235073551535606384e-02 2.798258066177368164e-01 -1.278404891490936279e-01 5.558407306671142578e-02 -9.276215732097625732e-02 3.472486734390258789e-01 -1.817691773176193237e-01 2.725594639778137207e-01
-1.213672533631324768e-01 1.255516894161701202e-02 -3.383464366197586060e-02 -2.563736140727996826e-01 1.681242883205413818e-01 9.546009451150894165e-02 8.253420144319534302e-02 -8.674846589565277100e-02 -1.872302889823913574e-01 6.906142085790634155e-02 -2.838288545608520508e-01 7.205656170845031738e-02 -2.565107075497508049e-03 6.653857976198196411e-02 -1.436569839715957642e-01 3.314300775527954102e-01 4.285026341676712036e-02 1.607891470193862915e-01 9.079876542091369629e-02 -4.536749050021171570e-02 -1.869574636220932007e-01 1.310752928256988525e-01 -3.268027007579803467e-01 3.697519600391387939e-01 6.491086632013320923e-02 2.055754363536834717e-01 -1.557273417711257935e-01 -6.742496788501739502e-02 -2.281229496002197266e-01 -1.337016373872756958e-01 -1.950398683547973633e-01 -2.985984981060028076e-01
-2.311188727617263794e-01 1.863853484392166138e-01 -8.867189288139343262e-02 -1.905702650547027588e-01 4.724037349224090576e-01 2.890844270586967468e-02 6.622064858675003052e-02 -6.873224675655364990e-02 4.551152698695659637e-03 -1.132058873772621155e-01 -3.112084269523620605e-01 1.528926640748977661e-01 -1.514792256057262421e-02 3.362343460321426392e-02 -1.152370497584342957e-01 6.890246272087097168e-02 1.087752729654312134e-01 1.072872728109359741e-01 -2.833846397697925568e-02 -1.077720373868942261e-01 -7.071872800588607788e-02 6.223858892917633057e-02 1.019828990101814270e-01 7.227656431496143341e-03 1.297661662101745605e-01 7.622603327035903931e-02 -6.339804083108901978e-02 5.189068913459777832e-01 -1.567968428134918213e-01 -1.436213552951812744e-01 -2.808806598186492920e-01 -8.352641016244888306e-02
-1.430177241563796997e-01 1.736521348357200623e-02 2.425573319196701050e-01 -2.578715980052947998e-02 7.482506334781646729e-02 -3.760353475809097290e-02 -2.874834276735782623e-02 -9.849447757005691528e-02 3.768458263948559761e-03 6.162922829389572144e-02 -8.042269200086593628e-02 -3.994975611567497253e-02 7.433570176362991333e-02 2.758594751358032227e-01 1.809229850769042969e-01 -2.140423953533172607e-01 5.884259194135665894e-02 8.065256290137767792e-03 1.728737354278564453e-01 -8.084465563297271729e-02 -5.504250526428222656e-02 -6.796114146709442139e-02 3.118678033351898193e-01 2.217177599668502808e-01 -1.825319044291973114e-02 -6.797094643115997314e-02 1.374446302652359009e-01 -6.649807561188936234e-03 -4.069838523864746094e-01 -1.273307502269744873e-01 -5.688636898994445801e-01 -8.244042098522186279e-02
-2.369583100080490112e-01 1.130780503153800964e-01 -7.450590282678604126e-02 2.690050192177295685e-02 1.516301631927490234e-01 -1.472648978233337402e-01 1.513882428407669067e-01 2.462136559188365936e-02 -8.525117486715316772e-02 1.884199827909469604e-01 -1.752708256244659424e-01 1.010569632053375244e-01 6.031474471092224121e-02 2.895700046792626381e-03 -7.196927070617675781e-02 2.806456089019775391e-01 1.229093149304389954e-01 1.185844242572784424e-01 -1.042446419596672058e-01 -1.697750091552734375e-01 -2.867586016654968262e-01 1.275050193071365356e-01 -3.502571582794189453e-01 3.529159128665924072e-01 1.011734902858734131e-01 1.401844322681427002e-01 -2.835000753402709961e-01 1.680793315172195435e-01 -1.487314403057098389e-01 -2.660001516342163086e-01 -1.224320530891418457e-01 -1.560174673795700073e-01
-1.781103760004043579e-01 -2.632395178079605103e-02 -1.692939102649688721e-01 7.634252309799194336e-02 4.114356338977813721e-01 -7.543935626745223999e-02 1.739318668842315674e-01 2.663646824657917023e-02 -1.796569377183914185e-01 -5.032700300216674805e-02 -3.516095280647277832e-01 1.372980792075395584e-02 -3.801353648304939270e-02 1.490844190120697021e-01 -1.816787272691726685e-01 2.715456783771514893e-01 1.600521653890609741e-01 1.895148605108261108e-01 1.213309615850448608e-01 2.832098118960857391e-02 -2.189313769340515137e-01 -4.160216450691223145e-02 -1.664809733629226685e-01 2.847145497798919678e-01 1.314486004412174225e-02 2.631971836090087891e-01 7.295449823141098022e-02 -1.621022969484329224e-01 -1.343527287244796753e-01 -2.356480956077575684e-01 -1.599024832248687744e-01 -4.929608479142189026e-02
-1.150782182812690735e-01 -5.232534185051918030e-02 1.683434247970581055e-01 -1.578809320926666260e-01 1.654118746519088745e-01 -1.866282075643539429e-01 -1.585684418678283691e-01 -5.899595562368631363e-03 -3.708496987819671631e-01 5.103930085897445679e-02 -8.491891622543334961e-02 1.910399645566940308e-01 -1.818930357694625854e-01 1.998422443866729736e-01 1.311353296041488647e-01 1.351770162582397461e-01 -7.377848774194717407e-02 -2.488993632141500711e-04 1.427772045135498047e-01 -1.147955358028411865e-01 -6.645447760820388794e-02 -1.834363490343093872e-01 2.031163126230239868e-01 1.259035319089889526e-01 -4.094136529602110386e-04 8.743342757225036621e-02 -1.194873750209808350e-01 -6.331571936607360840e-02 -4.830513894557952881e-01 2.400988247245550156e-03 -3.193237185478210449e-01 2.358542531728744507e-01
3.377586603164672852e-01 1.679905802011489868e-01 -1.703439280390739441e-02 -1.841612607240676880e-01 6.176450848579406738e-02 -7.986633107066154480e-03 -6.311065703630447388e-02 8.388125896453857422e-02 2.048715054988861084e-01 4.429607987403869629e-01 -3.425460457801818848e-01 2.392099201679229736e-01 8.037807047367095947e-02 2.717666923999786377e-01 6.116934120655059814e-02 6.276471912860870361e-02 -1.464639697223901749e-02 4.532065615057945251e-02 -4.655684158205986023e-02 2.210700884461402893e-02 9.148005396127700806e-02 -1.409559696912765503e-01 1.248769238591194153e-01 -6.439642608165740967e-02 2.177429050207138062e-01 1.635891348123550415e-01 8.525287359952926636e-02 9.575453400611877441e-02 -3.530390560626983643e-01 -2.269948832690715790e-02 -1.266141235828399658e-01 -1.521640419960021973e-01
3.078792095184326172e-01 -5.309524387121200562e-02 -5.741974338889122009e-02 2.752241194248199463e-01 5.984350293874740601e-02 4.219683259725570679e-02 -2.792732119560241699e-01 -7.944205403327941895e-02 -1.770427078008651733e-01 4.275769367814064026e-02 -1.355255246162414551e-01 3.235932886600494385e-01 1.684131324291229248e-01 1.814872175455093384e-01 8.339385502040386200e-03 7.941041141748428345e-02 6.275175511837005615e-02 1.336472760885953903e-02 1.864679716527462006e-02 1.237132772803306580e-02 2.704455554485321045e-01 -3.847350552678108215e-02 2.972301281988620758e-02 1.974670141935348511e-01 2.822117805480957031e-01 2.163131088018417358e-01 1.399944722652435303e-02 1.432617902755737305e-01 -4.265492260456085205e-01 -1.217780411243438721e-01 -2.161191403865814209e-01 -1.525659754406660795e-04
5.599001422524452209e-02 4.502653479576110840e-01 -1.408356577157974243e-01 -6.424451712518930435e-03 9.857735596597194672e-03 7.338816672563552856e-02 -1.065202429890632629e-01 1.369975805282592773e-01 3.945821896195411682e-02 1.095902994275093079e-01 -1.904666274785995483e-01 4.011171460151672363e-01 7.612165808677673340e-02 -4.160006996244192123e-03 -1.470789611339569092e-01 -1.520072966814041138e-01 8.905864506959915161e-02 1.440626084804534912e-01 6.128221750259399414e-02 -1.729046702384948730e-01 2.279287725687026978e-01 -4.938657954335212708e-02 2.634517550468444824e-01 7.631773594766855240e-03 -3.686581552028656006e-02 1.120097860693931580e-01 -3.213916718959808350e-01 -1.753220856189727783e-01 -1.709541827440261841e-01 2.241216599941253662e-02 -2.511070966720581055e-01 -2.246149033308029175e-01
-2.793952226638793945e-01 -1.491229683160781860e-01 2.048868834972381592e-01 9.973377734422683716e-02 2.485299110412597656e-01 -4.052945598959922791e-02 2.798137255012989044e-03 1.746237464249134064e-02 7.018648087978363037e-02 2.810065150260925293e-01 2.491378225386142731e-02 3.618481382727622986e-02 -1.496093422174453735e-01 -3.463590145111083984e-02 -1.918165385723114014e-01 6.457954645156860352e-02 8.545785397291183472e-02 2.210982143878936768e-01 1.386680006980895996e-01 -1.669897586107254028e-01 9.502526372671127319e-04 -9.629486128687858582e-03 3.295435756444931030e-02 -7.051090151071548462e-02 3.642229735851287842e-01 2.198983728885650635e-01 -2.377232909202575684e-01 2.956143021583557129e-01 -1.414763480424880981e-01 6.531745195388793945e-02 -4.167297184467315674e-01 -3.704641386866569519e-02
-1.357444673776626587e-01 1.170104295015335083e-01 -3.523598983883857727e-02 -4.052992165088653564e-02 2.340255826711654663e-01 6.005910411477088928e-02 -3.641438111662864685e-02 1.936999112367630005e-01 1.220532432198524475e-01 -6.463733315467834473e-02 -2.822567522525787354e-01 1.485470980405807495e-01 -1.349105685949325562e-01 9.633269160985946655e-03 6.331165134906768799e-02 -2.166318446397781372e-01 4.452355578541755676e-02 4.050993919372558594e-01 1.052223667502403259e-01 -3.021153807640075684e-01 -2.631044685840606689e-01 -2.953150123357772827e-02 1.995359659194946289e-01 2.335574626922607422e-01 2.486400455236434937e-01 8.454339206218719482e-02 -8.904623240232467651e-02 1.758790910243988037e-01 -1.681819558143615723e-01 1.037760544568300247e-02 -3.235061168670654297e-01 6.293891370296478271e-02
1.450246274471282959e-01 -1.061519831418991089e-01 1.378025859594345093e-01 -6.406041979789733887e-02 2.806554436683654785e-01 -3.094842657446861267e-02 -3.713581827469170094e-05 -4.730800539255142212e-02 -1.331004947423934937e-01 2.176931053400039673e-01 -4.670644700527191162e-01 1.634568870067596436e-01 -2.328423559665679932e-01 1.659732908010482788e-01 -1.333174854516983032e-01 -2.887175604701042175e-02 1.303118765354156494e-01 -4.315795749425888062e-02 1.256347075104713440e-02 3.025624454021453857e-01 2.105124443769454956e-01 -2.027080208063125610e-02 6.621433049440383911e-02 2.891355454921722412e-01 -1.721146851778030396e-01 2.274215966463088989e-02 -3.417008789256215096e-03 1.233134046196937561e-01 5.876324325799942017e-02 -1.755473911762237549e-01 -3.597310483455657959e-01 3.025166224688291550e-03
-1.589948311448097229e-02 6.476120650768280029e-02 -1.617020070552825928e-01 4.281975701451301575e-02 2.420011758804321289e-01 2.488416852429509163e-03 -2.480574995279312134e-01 2.216186523437500000e-01 -8.670108765363693237e-02 1.941579580307006836e-01 -2.535912096500396729e-01 2.371406555175781250e-01 3.198282420635223389e-01 -5.655602365732192993e-02 -5.899613723158836365e-02 2.496454864740371704e-01 -1.910082399845123291e-01 1.935855150222778320e-01 3.714212402701377869e-02 -2.229178547859191895e-01 -4.716467484831809998e-02 1.655226796865463257e-01 9.363281726837158203e-02 1.984225511550903320e-01 -3.866912797093391418e-02 -6.092903204262256622e-03 3.059105873107910156e-01 1.321802884340286255e-01 -8.555757254362106323e-02 3.416026383638381958e-02 -3.670997917652130127e-01 5.173354968428611755e-02
2.317697554826736450e-02 1.466848850250244141e-01 -1.865451335906982422e-01 -4.410867765545845032e-02 1.805045604705810547e-01 -6.831590831279754639e-02 2.506527602672576904e-01 8.943769335746765137e-02 1.827207207679748535e-01 9.787840396165847778e-02 -1.269504576921463013e-01 1.841367185115814209e-01 -1.297054290771484375e-01 1.926893144845962524e-01 -9.112009778618812561e-03 -8.654696866869926453e-03 -2.271267473697662354e-01 1.744531244039535522e-01 1.741209030151367188e-01 -2.258779704570770264e-01 -1.066721454262733459e-01 1.469656378030776978e-01 -1.629866659641265869e-01 3.870998024940490723e-01 6.944508850574493408e-02 2.082502990961074829e-01 -2.833358347415924072e-01 1.777549833059310913e-01 -3.649506568908691406e-01 1.271443814039230347e-01 -1.852301880717277527e-02 -5.927621945738792419e-02
-1.267504692077636719e-01 3.128281831741333008e-01 -3.282782137393951416e-01 -3.188214823603630066e-02 6.767789367586374283e-03 6.119669973850250244e-02 -1.604695431888103485e-02 -3.120040893554687500e-02 -3.580001741647720337e-02 7.629099488258361816e-02 -2.938222289085388184e-01 3.327304422855377197e-01 -1.424780339002609253e-01 -4.648033529520034790e-02 2.191492021083831787e-01 1.265410631895065308e-01 1.835558861494064331e-01 1.354796290397644043e-01 2.809138596057891846e-01 1.154066547751426697e-01 -2.185578346252441406e-01 -1.106279566884040833e-01 2.211070805788040161e-01 1.022766306996345520e-01 -7.107797265052795410e-02 2.500923573970794678e-01 1.366306543350219727e-01 7.174354791641235352e-02 -2.524779736995697021e-01 7.083583623170852661e-02 -1.299716681241989136e-01 -2.022944688796997070e-01
-2.426532804965972900e-01 2.002665400505065918e-01 -1.785919517278671265e-01 1.359376162290573120e-01 2.835653126239776611e-01 -1.780935674905776978e-01 -2.048380821943283081e-01 3.071621805429458618e-02 -1.555235981941223145e-01 9.346546977758407593e-02 -2.282061129808425903e-01 9.141109138727188110e-02 5.306752026081085205e-02 7.667537033557891846e-02 1.728833317756652832e-01 1.094747558236122131e-01 -1.830971837043762207e-01 9.907667338848114014e-02 1.003285497426986694e-02 -2.785807549953460693e-01 -2.248520404100418091e-01 1.194727644324302673e-01 9.072363376617431641e-02 3.196038603782653809e-01 -7.402782887220382690e-02 2.515082620084285736e-02 1.689452975988388062e-01 1.150917559862136841e-01 1.267648339271545410e-01 -1.121066138148307800e-01 -4.123077988624572754e-01 9.428376704454421997e-02
1.488296538591384888e-01 2.206144928932189941e-01 7.841446995735168457e-02 7.374991476535797119e-02 2.893653512001037598e-01 4.978846013545989990e-02 -3.277899324893951416e-02 2.157105058431625366e-01 -4.720187187194824219e-02 2.161152064800262451e-01 -1.415524929761886597e-01 7.170567661523818970e-02 -9.025775641202926636e-02 1.202410757541656494e-01 1.561131924390792847e-01 -5.404515564441680908e-02 8.379016071557998657e-02 1.652792096138000488e-01 -1.979562491178512573e-01 -1.627158969640731812e-01 -2.477059662342071533e-01 1.199359670281410217e-01 1.010132357478141785e-01 1.728698797523975372e-02 1.466118544340133667e-01 -5.474362522363662720e-02 -1.115471646189689636e-01 3.599811792373657227e-01 6.986951082944869995e-02 9.339836984872817993e-02 -5.375947952270507812e-01 6.621545553207397461e-02
-7.933802902698516846e-02 2.213694900274276733e-01 -1.188686341047286987e-01 2.921750843524932861e-01 1.668085902929306030e-01 1.037897616624832153e-01 1.608129590749740601e-02 9.775138646364212036e-02 -1.403053551912307739e-01 2.077977806329727173e-01 -1.870275586843490601e-01 1.838089525699615479e-01 9.345412999391555786e-02 1.010424643754959106e-01 1.658983081579208374e-01 1.902729719877243042e-01 -2.651957571506500244e-01 2.977017462253570557e-01 1.441803425550460815e-01 -1.797511428594589233e-01 -1.070390567183494568e-01 2.034303247928619385e-01 -4.121897742152214050e-02 2.012442946434020996e-01 3.170338273048400879e-02 -1.301813125610351562e-01 -7.923990488052368164e-03 2.466894835233688354e-01 8.322734385728836060e-02 -5.888599902391433716e-02 -3.827185034751892090e-01 1.991537362337112427e-01
-2.520058490335941315e-02 2.597231864929199219e-01 -1.086211483925580978e-02 -2.562129683792591095e-02 3.704493120312690735e-02 1.820179671049118042e-01 -1.558452397584915161e-01 5.751659721136093140e-02 9.224032610654830933e-02 1.341072022914886475e-01 -2.656266093254089355e-01 6.820181012153625488e-02 -5.120251327753067017e-02 -7.569900155067443848e-02 -7.871720939874649048e-02 -6.221740320324897766e-02 -6.111262366175651550e-02 1.032842770218849182e-01 2.476258575916290283e-01 -4.145658016204833984e-01 2.712771296501159668e-01 -2.981455251574516296e-02 1.144606843590736389e-01 9.365899860858917236e-02 -2.046886682510375977e-01 8.643124252557754517e-02 -1.814745515584945679e-01 3.576295450329780579e-02 -3.254130780696868896e-01 -1.231209188699722290e-01 -4.416234195232391357e-01 7.288094609975814819e-02
1.797266304492950439e-02 2.340140044689178467e-01 1.689698845148086548e-01 -1.286594718694686890e-01 2.649722099304199219e-01 6.671728193759918213e-02 -2.923475205898284912e-01 1.100991442799568176e-01 3.245111107826232910e-01 1.893343180418014526e-01 3.095105290412902832e-02 2.467990517616271973e-01 1.153671815991401672e-01 1.558124423027038574e-01 6.092717498540878296e-02 1.393551677465438843e-01 -1.482348293066024780e-01 9.413117170333862305e-02 5.345545709133148193e-02 4.653017222881317139e-02 -1.456581652164459229e-01 -7.121719419956207275e-02 -1.147493794560432434e-01 -2.281096018850803375e-02 1.804287433624267578e-01 3.446049690246582031e-01 1.173402965068817139e-01 -3.997140005230903625e-02 -2.520194649696350098e-01 -5.061414465308189392e-02 -3.808043897151947021e-01 -1.011153981089591980e-01
1.479151193052530289e-02 2.496314346790313721e-01 1.130590867251157761e-02 -1.181537881493568420e-01 -1.029411852359771729e-01 -9.217841923236846924e-02 -3.443628549575805664e-01 -1.546693146228790283e-01 7.349572330713272095e-02 2.893425822257995605e-01 -1.312412470579147339e-01 7.089142501354217529e-02 5.921629443764686584e-02 5.856417492032051086e-02 -1.078910455107688904e-01 1.263697892427444458e-01 7.563312351703643799e-02 3.495103716850280762e-01 2.172570377588272095e-01 -6.548409163951873779e-02 1.228574663400650024e-01 -3.995224833488464355e-02 -1.018574461340904236e-01 2.521395981311798096e-01 -2.463238537311553955e-01 -2.101871222257614136e-01 2.545353397727012634e-02 1.759301275014877319e-01 -9.278555959463119507e-02 -2.765736281871795654e-01 -3.251521587371826172e-01 1.362821310758590698e-01
-9.621068090200424194e-02 -9.295216202735900879e-02 -3.707286119461059570e-01 -1.037746518850326538e-01 4.032639265060424805e-01 1.908511668443679810e-02 7.462884485721588135e-02 1.318439841270446777e-01 3.444986417889595032e-02 1.095365136861801147e-01 -2.759870886802673340e-01 2.199888974428176880e-01 -8.759500086307525635e-02 -7.633183896541595459e-02 -9.812435507774353027e-02 -2.994197607040405273e-01 1.269378811120986938e-01 3.068345487117767334e-01 1.786067336797714233e-01 -2.095673084259033203e-01 6.524763256311416626e-02 1.423947811126708984e-01 -8.302783966064453125e-02 9.233659505844116211e-02 -4.089525714516639709e-02 1.638087928295135498e-01 -1.250998973846435547e-01 -2.213151380419731140e-02 -1.587978452444076538e-01 -1.065426692366600037e-01 -3.000898957252502441e-01 -1.126750744879245758e-02
-1.452759951353073120e-01 -2.173908054828643799e-02 9.055776894092559814e-02 3.088478371500968933e-02 2.757526002824306488e-02 -6.544794142246246338e-02 8.363279700279235840e-02 2.599554657936096191e-01 -4.496397078037261963e-02 1.771337836980819702e-01 -1.905784159898757935e-01 2.607600688934326172e-01 -2.005633339285850525e-02 -1.684187352657318115e-01 -8.141276985406875610e-02 3.015696406364440918e-01 9.961362183094024658e-02 2.239534556865692139e-01 6.772793084383010864e-02 2.591490931808948517e-02 -1.112962365150451660e-01 2.620803415775299072e-01 -2.879644930362701416e-01 3.579854369163513184e-01 6.138331815600395203e-02 3.928454816341400146e-01 -2.701670527458190918e-01 1.015972718596458435e-01 -1.145221740007400513e-01 -8.094193041324615479e-02 -6.300357729196548462e-02 5.539131164550781250e-02
-2.439650297164916992e-01 3.557183742523193359e-01 -3.740457445383071899e-02 3.139666914939880371e-01 1.778351962566375732e-01 1.081101745367050171e-01 -1.880216151475906372e-01 -2.791846916079521179e-02 3.766466397792100906e-03 2.028419822454452515e-01 -1.231499537825584412e-01 1.659784317016601562e-01 8.230027556419372559e-02 -2.514768950641155243e-02 1.195955052971839905e-01 -5.369907617568969727e-02 2.643671929836273193e-01 9.700468927621841431e-02 -5.686274264007806778e-03 2.800827324390411377e-01 1.987122744321823120e-01 -1.516566276550292969e-01 -2.163884975016117096e-02 3.454543650150299072e-01 1.176521405577659607e-01 -1.655707359313964844e-01 5.410832911729812622e-02 7.323240488767623901e-02 -1.353784352540969849e-01 -5.165829136967658997e-02 -3.261469006538391113e-01 -9.525957703590393066e-02
1.705472730100154877e-02 7.881818711757659912e-02 1.808563172817230225e-01 1.392961144447326660e-01 3.698206245899200439e-01 7.276356220245361328e-02 -4.543438255786895752e-01 5.770880728960037231e-02 1.135710328817367554e-01 1.885516792535781860e-01 -4.283565655350685120e-02 2.981251180171966553e-01 3.117367997765541077e-02 4.375410825014114380e-02 -1.629012525081634521e-01 1.061674356460571289e-01 1.595425307750701904e-01 2.608386799693107605e-02 -6.915776431560516357e-02 8.815922588109970093e-02 9.042681753635406494e-02 2.420823872089385986e-01 8.247821778059005737e-02 1.400304734706878662e-01 2.265624850988388062e-01 1.373415738344192505e-01 -1.151926070451736450e-01 3.196887373924255371e-01 -5.354713276028633118e-02 -9.458600729703903198e-02 -2.760709524154663086e-01 -6.428147107362747192e-02
-1.652671545743942261e-01 1.791939437389373779e-01 2.094447799026966095e-02 -1.588957197964191437e-02 1.859915256500244141e-01 2.249868810176849365e-01 -7.189255207777023315e-02 -4.289937391877174377e-02 2.456778585910797119e-01 7.578267902135848999e-02 -2.125665545463562012e-01 6.374895572662353516e-02 -7.840114831924438477e-02 -2.511131167411804199e-01 3.862134413793683052e-03 2.493348345160484314e-02 -8.228626847267150879e-02 2.763167917728424072e-01 -5.241525918245315552e-02 -2.067894674837589264e-02 -1.477625034749507904e-02 -2.978681586682796478e-02 -9.825070947408676147e-02 5.374497175216674805e-02 -4.086772352457046509e-02 1.555454283952713013e-01 2.777847945690155029e-01 1.555512398481369019e-01 -4.070410430431365967e-01 1.881738007068634033e-01 -4.271154701709747314e-01 -2.275637686252593994e-01
-2.820418477058410645e-01 1.590483933687210083e-01 -1.077315136790275574e-01 1.205210313200950623e-01 2.560537755489349365e-01 5.275987554341554642e-03 -1.103986203670501709e-01 -4.230889957398176193e-03 1.861570030450820923e-01 1.921710371971130371e-02 -2.407489866018295288e-01 3.220458924770355225e-01 4.306428134441375732e-02 -3.258138000965118408e-01 8.955702185630798340e-02 -9.378539025783538818e-02 8.254387974739074707e-02 3.328792452812194824e-01 6.674899905920028687e-02 -8.672014623880386353e-02 1.809511184692382812e-01 -2.920753695070743561e-02 6.704479455947875977e-02 3.112505078315734863e-01 7.936655730009078979e-02 -3.124124137684702873e-03 -1.188596040010452271e-01 2.520737349987030029e-01 -1.367527842521667480e-01 -4.911842569708824158e-02 -2.749696671962738037e-01 1.563290655612945557e-01
-4.292946308851242065e-02 2.068221718072891235e-01 9.172139316797256470e-02 8.004390448331832886e-02 1.907921731472015381e-01 -9.800828248262405396e-02 -1.242381334304809570e-01 1.293323282152414322e-02 2.998875826597213745e-02 7.124093919992446899e-02 5.723076313734054565e-02 8.761385083198547363e-02 1.049104109406471252e-01 1.903664320707321167e-01 -4.556208848953247070e-02 -1.994488984346389771e-01 6.300462037324905396e-02 -2.590141892433166504e-01 6.029432639479637146e-02 -1.814440935850143433e-01 -4.157402366399765015e-02 7.503012567758560181e-02 3.280687332153320312e-01 4.248361885547637939e-01 1.872649192810058594e-01 2.724806070327758789e-01 -1.169104501605033875e-02 1.994072943925857544e-01 -4.382197260856628418e-01 -3.899384289979934692e-02 -1.645150184631347656e-01 -7.911326247267425060e-04
[truncated: 3,265,816 more chars]
