# Supplementary material for: The Language of Innovation
Source: PLoS One. 2020 Apr 30;15(4):e0230107. doi: 10.1371/journal.pone.0230107 (PMC7194493; doi:10.1371/journal.pone.0230107)
Supplement: S15 File — (GZ) [file pone.0230107.s015.tar.gz › 1993-1997/V2Run_20_VS_4500_embeddings1993-1997ED32.txt]

2.028255909681320190e-01 1.460594087839126587e-01 -1.192395314574241638e-01 1.397729068994522095e-01 -1.651097685098648071e-01 1.757787317037582397e-01 1.318261120468378067e-02 5.804027989506721497e-02 4.970721527934074402e-02 1.282106637954711914e-01 1.510075032711029053e-01 2.189978361129760742e-01 -3.162164390087127686e-01 -2.782600820064544678e-01 4.855753108859062195e-02 -2.450104355812072754e-01 -3.434047102928161621e-02 -3.228143155574798584e-01 -1.468856036663055420e-01 3.806350007653236389e-02 -1.717696487903594971e-01 6.483510881662368774e-02 1.497545689344406128e-01 2.096226960420608521e-01 1.689247190952301025e-01 -7.706094067543745041e-03 -1.905380636453628540e-01 6.099274009466171265e-02 1.663806140422821045e-01 1.719356141984462738e-02 4.150215685367584229e-01 1.235350668430328369e-01
1.603369861841201782e-01 2.575193047523498535e-01 -3.050456009805202484e-02 -1.787836700677871704e-01 -1.517597138881683350e-01 1.406324505805969238e-01 1.113796457648277283e-01 2.630854249000549316e-01 7.104210555553436279e-02 3.482595980167388916e-01 2.790534794330596924e-01 1.292015165090560913e-01 -2.514379024505615234e-01 4.571467638015747070e-02 3.117203712463378906e-01 -1.541856229305267334e-01 -1.391208618879318237e-01 1.069163456559181213e-01 -6.345116347074508667e-02 -6.478425115346908569e-02 -5.811749398708343506e-02 2.031315714120864868e-01 2.408052533864974976e-01 2.204073816537857056e-01 -1.174205020070075989e-01 -1.850073337554931641e-01 -2.284090071916580200e-01 2.537206048145890236e-03 2.032863646745681763e-01 -1.071796566247940063e-01 1.308035716647282243e-04 1.685111038386821747e-02
6.209339201450347900e-02 2.883619666099548340e-01 -3.207369744777679443e-01 -1.397982835769653320e-01 -2.109862565994262695e-01 1.677156835794448853e-01 -8.448979258537292480e-02 4.080967605113983154e-02 1.042598187923431396e-01 -4.296165704727172852e-02 1.436124444007873535e-01 -4.600940272212028503e-03 -3.577933907508850098e-01 -2.939226627349853516e-01 -9.685964882373809814e-02 -1.499180048704147339e-01 -3.592309653759002686e-01 1.168292909860610962e-01 -1.035254001617431641e-01 -1.420154720544815063e-01 -6.778771989047527313e-03 2.789556980133056641e-01 1.578983068466186523e-01 -7.007336243987083435e-03 -4.775437060743570328e-03 1.589410454034805298e-01 1.134985461831092834e-01 -2.845484204590320587e-02 1.337919384241104126e-01 4.481225460767745972e-02 2.574124038219451904e-01 1.671269088983535767e-01
2.436126209795475006e-02 3.339045047760009766e-01 -2.896851003170013428e-01 1.030052825808525085e-01 -3.162795305252075195e-01 2.305116057395935059e-01 7.230148464441299438e-02 1.279235035181045532e-01 -2.621318399906158447e-01 1.731309592723846436e-01 -5.737642198801040649e-02 1.912194937467575073e-01 -2.253156900405883789e-01 -1.101877093315124512e-01 -1.036401391029357910e-01 -3.646746873855590820e-01 -2.656874954700469971e-01 -9.392545372247695923e-02 -1.521299928426742554e-01 -5.564365535974502563e-02 1.261274237185716629e-02 4.819861147552728653e-03 1.267784237861633301e-01 -2.549997568130493164e-01 -1.064991485327482224e-02 1.009068787097930908e-01 -1.501891314983367920e-01 5.608046427369117737e-03 1.443210095167160034e-01 -4.601826891303062439e-02 1.509407907724380493e-01 8.888198435306549072e-02
7.540266960859298706e-02 2.146729379892349243e-01 -1.981126610189676285e-03 -5.089688301086425781e-02 1.136689726263284683e-02 1.186174377799034119e-01 2.730676718056201935e-02 -2.232369594275951385e-02 8.229941129684448242e-02 4.601255059242248535e-02 8.032974600791931152e-02 -2.644586861133575439e-01 -5.694982409477233887e-01 -3.875443339347839355e-02 -5.667943879961967468e-02 -2.188388407230377197e-01 -1.370011270046234131e-01 -2.137985825538635254e-02 -1.642149835824966431e-01 1.336721479892730713e-01 -2.867133729159832001e-02 -1.477857232093811035e-01 4.679294303059577942e-02 3.234929740428924561e-01 -3.251454234123229980e-01 -5.799852311611175537e-02 4.707050696015357971e-02 -1.155031006783246994e-02 3.609750866889953613e-01 3.420387953519821167e-02 1.517650783061981201e-01 -9.207849204540252686e-02
1.435060650110244751e-01 1.263052523136138916e-01 -2.440706044435501099e-01 -2.489906996488571167e-01 -2.396398633718490601e-01 2.212697267532348633e-02 6.086206808686256409e-02 4.926824569702148438e-02 -2.980492115020751953e-01 -7.162880618125200272e-03 1.350647807121276855e-01 -5.327388271689414978e-02 -4.125797748565673828e-01 -1.142627838999032974e-02 -1.083042472600936890e-01 -2.402068376541137695e-01 5.739479511976242065e-02 1.528526283800601959e-02 2.790011279284954071e-02 -3.211169540882110596e-01 1.830672472715377808e-01 -7.295907288789749146e-02 5.996159836649894714e-02 -7.370919734239578247e-02 1.235573217272758484e-01 8.740213513374328613e-02 -3.077003061771392822e-01 3.017804957926273346e-02 2.859705984592437744e-01 -2.202931344509124756e-01 1.536051332950592041e-01 -2.012264169752597809e-02
1.392626464366912842e-01 8.893839269876480103e-02 -1.614198535680770874e-01 1.987974345684051514e-01 -7.317969948053359985e-02 2.420524358749389648e-01 -2.847121655941009521e-01 -4.211403895169496536e-03 -6.868351250886917114e-02 2.869734764099121094e-01 5.335173755884170532e-02 2.015643119812011719e-01 -4.490345120429992676e-01 -9.406071156263351440e-02 5.960495769977569580e-02 2.841212321072816849e-03 -3.690144792199134827e-02 2.461575269699096680e-01 -1.834135502576828003e-02 -1.500435173511505127e-02 -9.253273904323577881e-02 7.343541085720062256e-02 2.960385978221893311e-01 -2.795755164697766304e-03 -3.375054597854614258e-01 -1.101561188697814941e-01 -1.621387004852294922e-01 2.618988417088985443e-02 1.617200076580047607e-01 2.531611360609531403e-02 2.136559933423995972e-01 1.671196371316909790e-01
2.416584342718124390e-01 1.922786235809326172e-01 -5.037130415439605713e-02 9.734337031841278076e-02 -9.541960805654525757e-02 2.654299139976501465e-01 1.482861042022705078e-01 -1.625736355781555176e-01 -1.378555744886398315e-01 1.467121243476867676e-01 1.616346836090087891e-01 1.125962734222412109e-01 -2.993799448013305664e-01 -2.560548484325408936e-01 -4.363776743412017822e-02 -4.067951738834381104e-01 -2.684004008769989014e-01 8.081836998462677002e-02 -1.781853288412094116e-01 -2.569244205951690674e-01 8.121561259031295776e-02 1.609934121370315552e-01 6.239132583141326904e-02 9.450457245111465454e-02 -1.002620905637741089e-01 1.983346492052078247e-01 -1.874005645513534546e-01 5.306820571422576904e-02 -1.048339623957872391e-02 -9.336617588996887207e-02 2.050370872020721436e-01 -5.355436354875564575e-02
1.660306155681610107e-01 1.049817278981208801e-01 -5.772592872381210327e-02 1.580999344587326050e-01 -1.355526000261306763e-01 1.185594871640205383e-01 -2.463233768939971924e-01 -1.156362667679786682e-01 -2.412359416484832764e-02 1.889069974422454834e-01 2.562057375907897949e-01 2.219159454107284546e-01 -4.478204250335693359e-01 -2.529400587081909180e-01 1.844169944524765015e-01 -2.601827383041381836e-01 -2.265747487545013428e-01 1.409150063991546631e-01 -6.589812785387039185e-02 1.824468374252319336e-01 1.297129839658737183e-01 1.934498101472854614e-01 -4.260376095771789551e-02 2.232824563980102539e-01 5.105826072394847870e-03 -2.427738718688488007e-02 -1.761303097009658813e-01 -2.328657954931259155e-01 1.947580836713314056e-02 -6.016912311315536499e-02 -5.819625407457351685e-02 3.511678054928779602e-02
3.570458590984344482e-01 1.876032948493957520e-01 1.120320037007331848e-01 -2.516839280724525452e-02 -9.193916618824005127e-02 6.764149293303489685e-03 6.142352893948554993e-02 -4.840909689664840698e-02 1.263624709099531174e-02 9.659461677074432373e-02 1.050332188606262207e-01 1.189120188355445862e-01 -3.827691078186035156e-01 1.397312581539154053e-01 1.312860548496246338e-01 4.030719771981239319e-02 -3.765007555484771729e-01 1.606918126344680786e-01 1.182816922664642334e-01 -2.156740128993988037e-01 2.838805913925170898e-01 6.777197867631912231e-02 1.376640982925891876e-02 1.407814025878906250e-01 -1.114507243037223816e-01 -2.191747575998306274e-01 -4.075573086738586426e-01 -4.687689617276191711e-02 3.721978887915611267e-02 -3.332444280385971069e-02 1.488516330718994141e-01 5.728353187441825867e-02
3.037486672401428223e-01 -6.239133421331644058e-03 3.615628182888031006e-02 9.771436452865600586e-02 -9.212039411067962646e-02 1.003933548927307129e-01 -3.840583190321922302e-02 1.210314854979515076e-01 3.523551300168037415e-02 -5.966490134596824646e-02 5.879690870642662048e-02 4.810814559459686279e-02 -4.269744157791137695e-01 7.088360935449600220e-02 2.878614068031311035e-01 -8.430700004100799561e-02 -1.212499067187309265e-01 4.097434282302856445e-01 9.762334823608398438e-02 1.020123437047004700e-01 6.242760643362998962e-02 1.861285269260406494e-01 1.424095630645751953e-01 -6.671670824289321899e-02 -1.630712747573852539e-01 -1.614515855908393860e-02 -3.987398147583007812e-01 -2.115243524312973022e-01 1.912246197462081909e-01 -9.270938485860824585e-02 1.736132949590682983e-01 5.083664506673812866e-02
1.267791092395782471e-01 2.536334097385406494e-01 -2.950544655323028564e-01 2.213510721921920776e-01 -1.496742963790893555e-01 8.171359449625015259e-02 3.105993149802088737e-03 7.486675679683685303e-02 -2.156215254217386246e-03 1.094456166028976440e-01 2.501519024372100830e-01 1.234949380159378052e-01 -3.938882946968078613e-01 -1.650301516056060791e-01 -7.372728735208511353e-02 -2.432689517736434937e-01 -1.710771918296813965e-01 -7.989144325256347656e-02 -1.537775993347167969e-01 -2.617269158363342285e-01 2.251736372709274292e-01 -6.345633417367935181e-02 3.441663384437561035e-01 -8.374884724617004395e-02 -4.494641721248626709e-02 -7.989510893821716309e-03 2.763208746910095215e-01 -1.013828143477439880e-01 8.038482815027236938e-02 -7.967218756675720215e-02 2.447672747075557709e-02 4.386692494153976440e-02
6.203919649124145508e-02 2.110115736722946167e-01 -2.126456797122955322e-01 9.053818881511688232e-02 -9.065385162830352783e-02 1.733365654945373535e-01 -6.273123621940612793e-02 -1.156674027442932129e-01 9.298709034919738770e-02 1.465141773223876953e-01 9.817477315664291382e-02 3.978182375431060791e-01 -3.459427952766418457e-01 -8.332217484712600708e-02 -2.039013653993606567e-01 -3.169204890727996826e-01 -1.682118475437164307e-01 1.471535861492156982e-01 -3.552300482988357544e-02 2.933002635836601257e-02 2.059897333383560181e-01 2.522245943546295166e-01 7.504500448703765869e-02 -7.441148161888122559e-02 -1.484710425138473511e-01 -5.005590990185737610e-02 -5.416889488697052002e-02 1.510144174098968506e-01 1.577388346195220947e-01 -2.044078148901462555e-02 2.435225546360015869e-01 -2.679687440395355225e-01
1.867291629314422607e-01 1.327114403247833252e-01 8.551989495754241943e-02 5.279812961816787720e-02 -3.976242244243621826e-01 6.702669709920883179e-02 -2.958597149699926376e-03 7.375141978263854980e-02 2.528864704072475433e-02 2.211165577173233032e-01 9.303414821624755859e-02 1.157010868191719055e-01 -3.398787677288055420e-01 -2.139799296855926514e-01 5.945615097880363464e-02 -1.521124541759490967e-01 -3.171882033348083496e-01 2.829034328460693359e-01 -7.670435309410095215e-02 2.005069553852081299e-01 1.964509673416614532e-02 3.967651352286338806e-02 -1.489407271146774292e-01 1.381529420614242554e-01 -1.367961466312408447e-01 8.608072251081466675e-02 -1.650548130273818970e-01 -3.077996671199798584e-01 1.222101673483848572e-01 -2.042950540781021118e-01 1.728835850954055786e-01 -7.207129150629043579e-02
2.757551670074462891e-01 1.375503689050674438e-01 -1.575896702706813812e-02 -2.000676393508911133e-01 6.542985886335372925e-02 2.207918018102645874e-01 -2.351978421211242676e-02 1.023365110158920288e-01 -1.028748825192451477e-01 1.009729038923978806e-02 1.835719868540763855e-02 2.551435232162475586e-01 -5.651776865124702454e-02 -3.561750054359436035e-02 2.093437127768993378e-02 -1.002139523625373840e-01 -2.448782920837402344e-01 -5.247301608324050903e-02 -4.829121381044387817e-02 1.234872788190841675e-01 2.052541524171829224e-01 -2.382732629776000977e-01 2.702844738960266113e-01 2.453018426895141602e-01 -7.059106230735778809e-02 2.781852148473262787e-02 4.352221637964248657e-02 7.899867743253707886e-02 5.708408355712890625e-01 6.340616196393966675e-02 2.309861034154891968e-01 -9.332873858511447906e-03
2.021489590406417847e-01 2.132519781589508057e-01 -1.737016588449478149e-01 1.704741865396499634e-01 8.826053142547607422e-02 2.085350640118122101e-02 -9.216018021106719971e-02 -8.911872655153274536e-02 -5.346351116895675659e-02 -9.298436343669891357e-02 1.992423683404922485e-01 7.958778738975524902e-02 -3.067322671413421631e-01 -1.782037317752838135e-01 -1.160083636641502380e-01 -4.688810110092163086e-01 -2.258852124214172363e-01 -2.324363775551319122e-02 -2.353782653808593750e-01 -1.305508911609649658e-01 -4.519362701103091240e-04 -3.342158719897270203e-02 8.854091167449951172e-02 -7.161627709865570068e-02 -1.993869096040725708e-01 4.802738875150680542e-02 1.323590148240327835e-02 -2.399393022060394287e-01 -8.750226348638534546e-03 4.802775382995605469e-02 3.887035250663757324e-01 -1.473181396722793579e-01
3.181198537349700928e-01 5.988077446818351746e-02 -3.605515956878662109e-01 6.577250361442565918e-02 -1.330456584692001343e-01 2.653714716434478760e-01 -1.869979649782180786e-01 1.984344795346260071e-02 -1.070145592093467712e-01 1.271122097969055176e-01 2.878869473934173584e-01 1.602841168642044067e-01 -3.352560475468635559e-02 -1.138943657279014587e-01 2.218995988368988037e-01 -1.084125488996505737e-01 -1.821897625923156738e-01 -1.236844062805175781e-01 -1.107049584388732910e-01 -1.841845512390136719e-01 -5.506622418761253357e-02 1.054475083947181702e-01 1.616759300231933594e-01 -1.948420703411102295e-02 2.067896425724029541e-01 1.289801150560379028e-01 -3.846850693225860596e-01 6.855667382478713989e-02 2.534187138080596924e-01 -1.901433616876602173e-02 1.080156192183494568e-01 4.966236650943756104e-02
3.095585703849792480e-01 3.036157786846160889e-01 -1.793296933174133301e-01 -8.581753075122833252e-02 -2.323032356798648834e-02 -1.882761344313621521e-02 -1.810709983110427856e-01 4.315429925918579102e-02 -1.041299849748611450e-01 -4.402796737849712372e-03 1.050902158021926880e-02 4.879714548587799072e-02 -2.858294248580932617e-01 -7.759619504213333130e-02 1.889351755380630493e-01 -2.793095707893371582e-01 -1.561780422925949097e-01 -2.433969080448150635e-01 -2.616864144802093506e-01 2.497092485427856445e-01 -2.602398954331874847e-02 -1.668172478675842285e-01 -2.903611212968826294e-02 4.854403436183929443e-02 4.558176919817924500e-02 -3.330272808670997620e-02 4.755819216370582581e-02 2.756100520491600037e-02 4.563261270523071289e-01 1.389928758144378662e-01 1.907355040311813354e-01 -7.633004337549209595e-02
1.043369397521018982e-01 2.424849271774291992e-01 -3.424257934093475342e-01 6.661370396614074707e-02 -3.020749054849147797e-02 1.366270780563354492e-01 1.044062152504920959e-01 -1.996951997280120850e-01 7.427299022674560547e-02 7.942563295364379883e-02 3.030168712139129639e-01 1.360395550727844238e-01 -4.507296383380889893e-01 -5.424259603023529053e-02 -2.261577360332012177e-02 -4.307473301887512207e-01 -6.699618697166442871e-02 3.422252088785171509e-02 -1.388352066278457642e-01 -3.056943649426102638e-03 -3.020915389060974121e-02 1.197803989052772522e-01 2.153236716985702515e-01 -9.000475704669952393e-02 7.788427174091339111e-02 4.146390780806541443e-02 -6.348849833011627197e-02 -5.385339632630348206e-02 -1.234815176576375961e-02 -1.151668727397918701e-01 2.905012071132659912e-01 -1.294851750135421753e-01
2.648691534996032715e-01 2.652867138385772705e-01 -7.732466608285903931e-02 3.834513947367668152e-03 -1.186293736100196838e-02 4.003067612648010254e-01 -8.102881163358688354e-02 -1.621422171592712402e-02 5.893243104219436646e-02 1.685000211000442505e-01 1.533950120210647583e-01 3.457786142826080322e-01 -3.284221589565277100e-01 -6.942664086818695068e-02 -1.765847206115722656e-01 -1.059005036950111389e-01 -2.474581748247146606e-01 -4.224352538585662842e-02 -6.825862079858779907e-02 -1.134013459086418152e-01 2.554145157337188721e-01 1.346556097269058228e-01 1.585754007101058960e-01 -1.910928189754486084e-01 1.020706593990325928e-01 6.068500131368637085e-02 1.901697949506342411e-03 -1.079847589135169983e-01 1.090321913361549377e-01 -1.976405680179595947e-01 2.212896645069122314e-01 -7.048036903142929077e-02
2.659900113940238953e-02 1.994502246379852295e-01 -1.472408920526504517e-01 2.232445478439331055e-01 -1.537057906389236450e-01 -1.141702309250831604e-01 1.801166087388992310e-01 2.226841449737548828e-01 -2.568408101797103882e-02 1.760147213935852051e-01 1.993461549282073975e-01 2.039861083030700684e-01 -4.795498847961425781e-01 -3.787388652563095093e-02 3.940748050808906555e-02 -8.907510340213775635e-02 -2.132175266742706299e-01 -2.831937968730926514e-01 2.980068027973175049e-01 -2.006652392446994781e-02 -6.663597375154495239e-02 2.852199040353298187e-02 8.439182490110397339e-02 2.899927832186222076e-02 -6.140217557549476624e-02 -8.735315874218940735e-03 -7.494796067476272583e-02 3.150492310523986816e-01 2.418289184570312500e-01 7.267676293849945068e-02 8.619682490825653076e-02 8.615625649690628052e-02
1.862970292568206787e-01 1.123878508806228638e-01 1.269063353538513184e-01 8.003370463848114014e-02 -2.795287668704986572e-01 9.215307980775833130e-02 -1.131051853299140930e-01 -1.306475605815649033e-02 1.835622787475585938e-01 -4.666886851191520691e-02 1.068514063954353333e-01 1.189349591732025146e-02 -4.186646938323974609e-01 -6.106751039624214172e-02 -3.261283040046691895e-02 -1.500355601310729980e-01 -1.395834535360336304e-01 -1.599199920892715454e-01 -2.146350294351577759e-01 1.907591074705123901e-01 4.372791200876235962e-02 -9.656836092472076416e-02 6.159375235438346863e-02 2.183301150798797607e-01 -1.365725696086883545e-01 -5.276342853903770447e-03 8.346725255250930786e-02 1.114745512604713440e-01 5.078737735748291016e-01 2.583090960979461670e-01 1.061612218618392944e-01 -1.277770847082138062e-01
2.315465360879898071e-01 -3.120070509612560272e-02 7.706966251134872437e-02 3.709702491760253906e-01 6.410967558622360229e-02 9.539783746004104614e-02 -2.613698542118072510e-01 9.728869050741195679e-02 -1.188533827662467957e-01 -4.515846446156501770e-02 2.038529515266418457e-01 3.095968812704086304e-02 -3.538365364074707031e-01 9.245171397924423218e-02 -2.041792869567871094e-02 -1.328054368495941162e-01 1.144969929009675980e-02 3.078070236369967461e-03 -9.322215616703033447e-02 3.246606886386871338e-02 -5.260416492819786072e-02 8.697067387402057648e-03 -2.347254902124404907e-01 3.313641846179962158e-01 -2.812885344028472900e-01 -8.598677068948745728e-02 9.941319376230239868e-02 1.653985381126403809e-01 3.365177512168884277e-01 -6.600140035152435303e-02 2.809610366821289062e-01 4.959976673126220703e-02
8.707296103239059448e-02 1.458335071802139282e-01 -2.124774307012557983e-01 1.437003016471862793e-01 -6.508534401655197144e-02 7.663603127002716064e-02 1.551263332366943359e-01 2.937870845198631287e-02 -7.499196380376815796e-02 8.591277524828910828e-03 3.447541594505310059e-01 9.634562581777572632e-02 -2.147287130355834961e-01 -1.149386167526245117e-01 1.901574730873107910e-01 -1.528744250535964966e-01 -3.662608265876770020e-01 4.037681519985198975e-01 1.888584196567535400e-01 6.896784156560897827e-02 6.122350692749023438e-02 -3.417466953396797180e-02 -7.454724609851837158e-02 4.210058227181434631e-02 -2.093233913183212280e-01 -9.563574939966201782e-02 -3.165638446807861328e-01 -6.729089468717575073e-02 1.316974163055419922e-01 -1.164221838116645813e-01 2.416222840547561646e-01 1.442363113164901733e-01
1.768887490034103394e-01 2.643970549106597900e-01 -1.103832293301820755e-02 1.078779101371765137e-01 2.515887282788753510e-02 1.547138988971710205e-01 -2.194669842720031738e-01 -9.500055015087127686e-02 4.441811889410018921e-02 -1.632217317819595337e-02 1.246690154075622559e-01 3.762838616967201233e-02 -2.860684394836425781e-01 -2.532527148723602295e-01 2.735498361289501190e-02 -1.731770187616348267e-01 -2.724100053310394287e-01 1.918162778019905090e-02 -1.519822627305984497e-01 3.849866986274719238e-01 -4.498228803277015686e-02 -2.077872753143310547e-01 -1.638020202517509460e-02 1.756271570920944214e-01 -8.481869101524353027e-02 1.937419176101684570e-02 1.458926051855087280e-01 9.798704832792282104e-02 3.966991603374481201e-01 4.479284957051277161e-02 2.988353669643402100e-01 -6.400925572961568832e-03
2.483498156070709229e-01 2.051607072353363037e-01 -1.079419814050197601e-02 -6.912360340356826782e-02 7.122267782688140869e-02 2.528432905673980713e-01 -1.473616808652877808e-01 1.721452474594116211e-01 1.995518654584884644e-01 1.261387765407562256e-01 1.358830183744430542e-01 -2.322128564119338989e-01 -1.281483173370361328e-01 -2.651820778846740723e-01 1.825780570507049561e-01 -2.572008669376373291e-01 -1.202572733163833618e-01 3.437599539756774902e-02 8.576861768960952759e-02 1.096528023481369019e-01 4.263669997453689575e-02 -1.198704615235328674e-01 -1.597371101379394531e-01 3.400316461920738220e-02 -1.316208741627633572e-03 -8.241115510463714600e-02 -9.213387966156005859e-02 3.554443642497062683e-02 3.296927511692047119e-01 -2.523697912693023682e-01 1.004271432757377625e-01 4.239506423473358154e-01
1.223342940211296082e-01 2.996889948844909668e-01 -1.480957567691802979e-01 -8.772850781679153442e-02 -1.440931707620620728e-01 2.826050221920013428e-01 -3.437317907810211182e-01 -8.221812546253204346e-02 9.395974129438400269e-02 1.207961589097976685e-01 -5.854258686304092407e-02 -2.965756505727767944e-02 -1.962002515792846680e-01 -1.675907336175441742e-02 1.229237541556358337e-01 1.303128302097320557e-01 -3.008860945701599121e-01 3.272712975740432739e-02 1.198208257555961609e-01 -1.335186064243316650e-01 -1.136666014790534973e-01 1.722453976981341839e-03 6.725420057773590088e-02 1.880574598908424377e-02 -1.696306616067886353e-01 4.296544566750526428e-02 -3.792040348052978516e-01 -5.158860702067613602e-03 3.309053182601928711e-01 -1.798291653394699097e-01 2.891207635402679443e-01 -5.923614371567964554e-04
2.198645770549774170e-01 1.377813369035720825e-01 -4.821102693676948547e-02 1.414825394749641418e-02 -3.369530662894248962e-02 1.381664425134658813e-01 5.526286959648132324e-01 2.213320434093475342e-01 8.359175920486450195e-02 1.069159153848886490e-02 1.005428805947303772e-01 -1.225445121526718140e-01 -2.770734727382659912e-01 -3.706213235855102539e-01 -8.031801134347915649e-02 2.780874818563461304e-02 -1.274255812168121338e-01 1.507717370986938477e-01 3.310677409172058105e-02 7.967186719179153442e-02 1.370277553796768188e-01 -2.495383322238922119e-01 -1.860399916768074036e-02 -6.317455321550369263e-02 9.127287566661834717e-02 -1.776552349328994751e-01 -1.906368881464004517e-01 9.564821608364582062e-03 2.503087222576141357e-01 -1.765694655478000641e-02 1.702458709478378296e-01 -4.342288151383399963e-02
2.675222158432006836e-01 8.918181806802749634e-02 7.759406417608261108e-02 1.730775237083435059e-01 -1.453771442174911499e-01 -7.213912438601255417e-03 9.798227995634078979e-02 -1.084417626261711121e-01 -1.434335410594940186e-01 1.797360032796859741e-01 1.668570935726165771e-01 1.387014538049697876e-01 -5.329357981681823730e-01 1.409025341272354126e-01 -7.465624809265136719e-02 -9.620475023984909058e-02 -9.809142351150512695e-02 -1.017640065401792526e-02 1.494092792272567749e-01 -1.939334273338317871e-01 -2.040521949529647827e-01 -1.736611276865005493e-01 -5.994591396301984787e-03 -5.946685373783111572e-02 -1.350074857473373413e-01 -1.022181957960128784e-01 -2.195612490177154541e-01 5.965478718280792236e-02 4.061075747013092041e-01 -7.089910656213760376e-02 1.669562160968780518e-01 -1.506604021415114403e-03
2.223329097032546997e-01 2.372053079307079315e-02 -2.320020347833633423e-01 -2.266243845224380493e-02 -6.426082551479339600e-02 1.130155920982360840e-01 -6.793236732482910156e-02 9.503063559532165527e-02 -1.730378121137619019e-01 4.555748775601387024e-02 -3.371838107705116272e-02 1.105304583907127380e-01 -5.183498263359069824e-01 1.446280777454376221e-01 2.565350942313671112e-02 -3.726901412010192871e-01 -6.158429384231567383e-02 -2.395837157964706421e-01 -8.507257699966430664e-02 -2.754430174827575684e-01 1.095698252320289612e-01 2.019891291856765747e-01 7.634343951940536499e-02 -1.665094047784805298e-01 4.460053518414497375e-03 6.005593016743659973e-02 -3.014333844184875488e-01 -1.697526872158050537e-02 2.089933007955551147e-01 -1.050583645701408386e-01 -4.027464985847473145e-02 9.389097988605499268e-02
2.949837446212768555e-01 2.856725156307220459e-01 -1.347225010395050049e-01 2.173496484756469727e-01 4.412885382771492004e-02 3.426983579993247986e-02 -5.816083773970603943e-02 1.287318021059036255e-02 1.042134836316108704e-01 -2.100652754306793213e-01 1.226920187473297119e-01 1.215675622224807739e-01 -5.548917651176452637e-01 -9.048954397439956665e-02 -1.645779162645339966e-01 -2.742612957954406738e-01 -2.733949720859527588e-01 1.904665380716323853e-01 -5.323317646980285645e-02 -1.454492099583148956e-02 5.073469132184982300e-02 1.718461327254772186e-02 9.523247927427291870e-02 5.857085064053535461e-02 6.143181771039962769e-02 -3.475961834192276001e-02 -1.135541591793298721e-02 -2.070192396640777588e-01 -1.028607413172721863e-01 1.522218137979507446e-01 3.511211648583412170e-02 2.090621888637542725e-01
8.591616898775100708e-02 2.197672128677368164e-01 -1.119447275996208191e-01 -8.317330479621887207e-02 -3.064931333065032959e-01 -9.129306674003601074e-02 -2.044948935508728027e-01 -1.691706106066703796e-02 -1.065019890666007996e-01 -1.445154249668121338e-01 1.180458366870880127e-01 2.151782512664794922e-01 -2.682207822799682617e-01 6.203396618366241455e-02 1.473055779933929443e-01 -2.194900065660476685e-01 -2.145784795284271240e-01 3.312464356422424316e-01 -2.036242038011550903e-01 5.070323497056961060e-02 8.036504685878753662e-02 -1.494509130716323853e-01 2.092134058475494385e-01 4.151915386319160461e-02 1.011367216706275940e-01 -1.458285003900527954e-02 -2.392123490571975708e-01 -2.341553866863250732e-01 6.939478963613510132e-02 -1.355219036340713501e-01 3.185768425464630127e-01 -1.452915668487548828e-01
3.206805288791656494e-01 2.030084580183029175e-01 -1.297145485877990723e-01 2.010181695222854614e-01 -1.393475234508514404e-01 3.037599325180053711e-01 2.042400091886520386e-01 7.640995085239410400e-02 -8.165176957845687866e-02 -8.491718024015426636e-02 2.771763503551483154e-01 2.151366770267486572e-01 -2.711735665798187256e-01 -1.001022011041641235e-01 -1.244101580232381821e-02 1.609831154346466064e-01 -3.097816929221153259e-02 1.036842539906501770e-01 -9.471913427114486694e-02 -1.316238343715667725e-01 -1.193599030375480652e-01 3.656230568885803223e-01 -4.583448544144630432e-02 -9.782372415065765381e-02 -1.931527853012084961e-01 -1.294387280941009521e-01 -7.840578258037567139e-02 -1.459889113903045654e-01 2.769265770912170410e-01 -1.275901496410369873e-01 -9.368271380662918091e-02 1.095090135931968689e-01
1.872702687978744507e-01 7.842382788658142090e-02 -2.366880327463150024e-02 -2.119185626506805420e-01 -1.021853461861610413e-01 1.199598461389541626e-01 9.512160718441009521e-02 2.385626435279846191e-01 -3.584218397736549377e-02 2.132306694984436035e-01 3.127971291542053223e-01 3.083596527576446533e-01 -3.859233856201171875e-01 -1.432895809412002563e-01 8.079233765602111816e-02 4.931020364165306091e-02 -9.174388647079467773e-02 1.859225332736968994e-01 -6.712419539690017700e-02 7.863035053014755249e-02 2.914099954068660736e-02 -2.269012778997421265e-01 3.466637060046195984e-02 -2.251176536083221436e-02 -1.382442712783813477e-01 2.886554300785064697e-01 -1.962650120258331299e-01 -1.436560600996017456e-01 1.274435371160507202e-01 1.893059462308883667e-01 2.875202894210815430e-01 1.893432997167110443e-02
2.040872275829315186e-01 4.116952717304229736e-01 -3.583109378814697266e-01 5.987809225916862488e-02 -2.239268422126770020e-01 2.039472907781600952e-01 5.106372013688087463e-02 -8.356534689664840698e-02 -8.944985270500183105e-02 -3.429114818572998047e-02 3.064775764942169189e-01 7.078418135643005371e-02 -2.240143716335296631e-01 -3.387025371193885803e-02 -3.161116270348429680e-03 -3.841322064399719238e-01 -1.332027912139892578e-01 3.524025529623031616e-02 -2.678570449352264404e-01 -2.395933121442794800e-02 2.030433267354965210e-01 5.898908153176307678e-02 -7.831842452287673950e-02 1.783166676759719849e-01 -6.456568092107772827e-02 1.117616519331932068e-02 -3.214920684695243835e-02 -1.338249444961547852e-01 -2.152173593640327454e-02 -1.737763583660125732e-01 6.914523243904113770e-02 -1.261724829673767090e-01
-1.964435875415802002e-01 3.600448369979858398e-01 -2.624559998512268066e-01 -3.150600474327802658e-03 1.335178464651107788e-01 1.350823231041431427e-02 -1.579322367906570435e-01 6.444421410560607910e-02 -8.566028438508510590e-03 1.518147289752960205e-01 7.331953197717666626e-02 2.527727782726287842e-01 -1.439390331506729126e-01 -1.341342180967330933e-01 -4.806337878108024597e-03 -2.441009692847728729e-02 -3.220615983009338379e-01 -1.636720895767211914e-01 -2.253489792346954346e-01 6.607702374458312988e-02 1.656335741281509399e-01 3.549451008439064026e-02 2.311486899852752686e-01 -2.011885680258274078e-02 -5.571556836366653442e-02 5.938497930765151978e-02 -2.385587543249130249e-01 -1.170951351523399353e-01 4.328854084014892578e-01 -9.030077606439590454e-02 1.718993932008743286e-01 -1.162926852703094482e-01
2.488962709903717041e-01 1.915230154991149902e-01 -3.454516530036926270e-01 1.276792436838150024e-01 -8.627832680940628052e-02 2.246104925870895386e-01 -2.044634334743022919e-02 -1.553110219538211823e-02 3.045458160340785980e-02 1.417605113238096237e-02 2.251390665769577026e-01 1.860076785087585449e-01 -1.446081846952438354e-01 -1.443491876125335693e-01 -1.001915410161018372e-01 -3.737373948097229004e-01 -1.231923475861549377e-01 1.546928733587265015e-01 -1.931613832712173462e-01 -1.297839451581239700e-02 9.602643549442291260e-02 5.672381445765495300e-02 9.318721294403076172e-02 -3.291021287441253662e-02 2.524346299469470978e-02 -2.322816848754882812e-01 -9.923443943262100220e-02 3.879791125655174255e-02 3.799231722950935364e-02 -2.220537364482879639e-01 2.532160282135009766e-01 -3.868985474109649658e-01
1.920544803142547607e-01 2.875013947486877441e-01 -1.571194231510162354e-01 1.110082790255546570e-01 -3.082368969917297363e-01 1.616813540458679199e-01 -4.942831024527549744e-02 5.817704834043979645e-03 5.016975849866867065e-02 2.520671673119068146e-02 9.746752679347991943e-02 3.019959032535552979e-01 -2.149513661861419678e-01 4.638122767210006714e-02 -7.480976730585098267e-02 -5.325857400894165039e-01 -2.574366033077239990e-01 8.574833162128925323e-03 -5.176527053117752075e-02 -6.441927701234817505e-02 1.861552000045776367e-01 9.502231329679489136e-02 6.813855469226837158e-02 6.033409014344215393e-02 3.329064697027206421e-02 -6.891778856515884399e-02 5.069532245397567749e-02 9.329907596111297607e-02 -1.056438833475112915e-01 -2.252953797578811646e-01 2.095749378204345703e-01 -1.739308089017868042e-01
2.088023722171783447e-02 8.061299473047256470e-02 -7.102493196725845337e-02 7.808013260364532471e-02 -1.737155616283416748e-01 1.302858814597129822e-02 -4.949761554598808289e-02 1.184910610318183899e-01 1.827310770750045776e-01 7.013012468814849854e-02 -3.432525098323822021e-01 1.440405547618865967e-01 -1.357894539833068848e-01 -2.428157925605773926e-01 5.808806419372558594e-02 -9.954132884740829468e-02 9.837655723094940186e-02 -8.191339671611785889e-02 2.934616059064865112e-02 1.145383790135383606e-01 6.516866385936737061e-02 -2.942775562405586243e-02 4.416091367602348328e-02 1.003388240933418274e-01 -1.084112934768199921e-02 -2.816154658794403076e-01 -2.629400789737701416e-01 2.765034735202789307e-01 4.172957539558410645e-01 -2.879606783390045166e-01 3.098236620426177979e-01 2.048523426055908203e-01
2.605709433555603027e-01 2.485911697149276733e-01 1.459438055753707886e-01 -7.095337659120559692e-02 1.067633256316184998e-01 2.911650836467742920e-01 1.545572727918624878e-01 1.493533253669738770e-01 1.849289238452911377e-02 -4.305573925375938416e-02 -6.126268580555915833e-02 -2.740320190787315369e-02 -1.972095668315887451e-01 -1.464529894292354584e-02 3.191234469413757324e-01 -1.914615035057067871e-01 -6.686644256114959717e-02 -3.296426683664321899e-02 -6.071453541517257690e-02 -2.087777405977249146e-01 -1.670076847076416016e-01 6.101862341165542603e-02 -1.112993657588958740e-01 2.355419844388961792e-01 -3.041146695613861084e-02 -2.173963747918605804e-02 9.743234515190124512e-02 1.462689787149429321e-01 3.985898792743682861e-01 1.762256771326065063e-01 3.420269489288330078e-01 1.605826318264007568e-01
1.840676218271255493e-01 4.053207337856292725e-01 9.918577224016189575e-02 1.720925122499465942e-01 -1.809481531381607056e-01 7.053522765636444092e-02 -1.660628616809844971e-01 2.624712586402893066e-01 -7.514951284974813461e-03 -9.810294210910797119e-02 -1.352254487574100494e-02 -1.854513287544250488e-01 -2.187845259904861450e-01 -3.767723217606544495e-02 -5.682111252099275589e-03 -1.124878525733947754e-01 -8.344586193561553955e-02 3.765426576137542725e-02 1.359703242778778076e-01 -1.385435555130243301e-02 -1.152377128601074219e-01 -1.431386619806289673e-01 1.397210080176591873e-02 3.812278807163238525e-01 -5.278168246150016785e-02 3.443224355578422546e-02 1.167760267853736877e-01 1.195465475320816040e-01 4.716559350490570068e-01 1.750564435496926308e-03 2.474768757820129395e-01 -1.183864776976406574e-03
2.281989008188247681e-01 2.239702939987182617e-01 -2.954719066619873047e-01 8.187906444072723389e-02 1.036948934197425842e-01 1.504519730806350708e-01 -1.864108443260192871e-02 1.258478462696075439e-01 9.863260388374328613e-02 -1.560383290052413940e-01 9.597983956336975098e-02 1.525883972644805908e-01 -3.856495916843414307e-01 -1.384539008140563965e-01 -8.490349166095256805e-03 -3.163588047027587891e-01 -3.990491032600402832e-01 1.676461473107337952e-02 -4.812952503561973572e-02 -2.680981718003749847e-02 -9.533693641424179077e-02 -1.545324921607971191e-01 3.536036014556884766e-01 1.261549592018127441e-01 -1.605949103832244873e-01 -1.108887940645217896e-01 1.272525489330291748e-01 -4.872509464621543884e-02 -9.938304871320724487e-02 -9.400467574596405029e-02 5.581510439515113831e-02 6.781952828168869019e-02
1.235633343458175659e-01 6.027365475893020630e-02 -1.262744069099426270e-01 2.069087028503417969e-01 -2.092633992433547974e-01 -2.531931698322296143e-01 1.866025291383266449e-02 1.061628460884094238e-01 1.731649599969387054e-02 6.438050419092178345e-02 3.646775782108306885e-01 6.984067708253860474e-02 -4.845645725727081299e-01 -3.497283905744552612e-02 -8.855977095663547516e-03 -2.859517559409141541e-02 -2.156790345907211304e-02 2.040074579417705536e-02 9.565143287181854248e-02 -7.297269999980926514e-02 -2.841151058673858643e-01 -9.857962280511856079e-02 -1.662096381187438965e-01 3.972884640097618103e-02 5.494789779186248779e-02 -1.047859266400337219e-01 -2.540335059165954590e-01 1.157617419958114624e-01 3.577960729598999023e-01 -1.159152109175920486e-02 2.047076076269149780e-01 1.631014049053192139e-01
6.599272042512893677e-02 1.884687542915344238e-01 -1.923729628324508667e-01 2.340024262666702271e-01 -2.650774717330932617e-01 -5.823911726474761963e-02 -1.620913594961166382e-01 1.087596863508224487e-01 1.775285005569458008e-01 -1.274155378341674805e-01 1.929613351821899414e-01 1.625240407884120941e-02 -5.152217149734497070e-01 -1.741393283009529114e-02 1.618484966456890106e-02 9.209119528532028198e-02 4.781080409884452820e-02 2.104179859161376953e-01 2.055902928113937378e-01 -2.804530858993530273e-01 -4.722095653414726257e-02 -4.218496382236480713e-02 -3.773588920012116432e-03 1.572384685277938843e-02 -5.338663980364799500e-02 -4.770847409963607788e-02 -2.971201241016387939e-01 4.355471953749656677e-02 1.730247586965560913e-01 -8.959940075874328613e-02 3.548401221632957458e-02 -3.009468019008636475e-01
-8.742236346006393433e-02 2.303655594587326050e-01 -2.159697115421295166e-01 8.858149498701095581e-02 -2.674265205860137939e-01 7.826356589794158936e-02 -9.805974550545215607e-03 9.550211578607559204e-02 1.996746473014354706e-02 1.618389785289764404e-01 -2.757700346410274506e-02 5.041351914405822754e-01 -2.524985074996948242e-01 6.126619502902030945e-02 2.221614681184291840e-02 6.775162369012832642e-02 -2.286559194326400757e-01 -1.908098161220550537e-02 -6.136120855808258057e-02 -1.305193603038787842e-01 3.390362262725830078e-01 7.983002066612243652e-02 1.192203313112258911e-01 8.317627012729644775e-02 -4.670147225260734558e-02 8.120730519294738770e-02 4.742955043911933899e-02 -2.201171815395355225e-01 1.582394093275070190e-01 -2.176030129194259644e-01 3.097925484180450439e-01 -1.033997908234596252e-02
3.113369047641754150e-01 2.769054174423217773e-01 -3.567472696304321289e-01 -7.286130636930465698e-02 -2.216781228780746460e-01 5.435276776552200317e-02 -3.181460872292518616e-02 -1.671006530523300171e-01 -4.996889829635620117e-02 -1.080447733402252197e-01 1.679364591836929321e-01 -4.997380450367927551e-02 -4.612066447734832764e-01 -6.172674521803855896e-02 2.014370448887348175e-02 -2.166246026754379272e-01 -2.066763639450073242e-01 2.630594670772552490e-01 -1.481871753931045532e-01 -3.324013203382492065e-02 1.075014472007751465e-01 4.193250089883804321e-02 -1.520873513072729111e-02 -7.673881947994232178e-02 6.856105476617813110e-02 -9.371031075716018677e-02 -1.738956123590469360e-01 -2.916264720261096954e-02 -3.010492958128452301e-02 2.056800723075866699e-01 1.877344250679016113e-01 -1.631526052951812744e-01
3.308814167976379395e-01 4.635414481163024902e-01 -1.528927832841873169e-01 -3.007382713258266449e-02 -2.606306672096252441e-01 3.518228828907012939e-01 5.495077371597290039e-02 2.130945585668087006e-02 -5.786139145493507385e-02 1.028274372220039368e-01 2.091622799634933472e-01 2.432793825864791870e-01 -3.680246770381927490e-01 -1.042814701795578003e-01 8.256240189075469971e-02 1.133420020341873169e-01 -4.297616425901651382e-03 1.110977120697498322e-02 -9.788908809423446655e-02 -1.575648337602615356e-01 -1.988833397626876831e-01 2.933765202760696411e-02 9.063356369733810425e-02 6.573773920536041260e-02 -7.726775109767913818e-02 2.095295675098896027e-02 -1.548717617988586426e-01 1.741003096103668213e-01 9.332405030727386475e-02 -2.391475997865200043e-02 -1.137875691056251526e-01 5.397732183337211609e-02
1.403003782033920288e-01 2.840240001678466797e-01 -3.065135180950164795e-01 2.260165214538574219e-01 -3.694030344486236572e-01 1.378678977489471436e-01 -1.752289980649948120e-01 -9.390865266323089600e-02 -1.466536521911621094e-01 -2.545485794544219971e-01 2.044616639614105225e-01 3.422743678092956543e-01 -3.056763708591461182e-01 -1.963302046060562134e-01 -2.123201042413711548e-01 -1.091613844037055969e-01 -1.351049244403839111e-01 4.357184469699859619e-02 -4.053044691681861877e-02 -3.809864073991775513e-02 -8.951134234666824341e-02 9.574332088232040405e-02 1.332597285509109497e-01 3.817541897296905518e-02 4.751929640769958496e-02 -1.028211712837219238e-01 1.062623783946037292e-01 4.044596105813980103e-02 9.240594506263732910e-02 1.578392833471298218e-02 1.016592606902122498e-01 -1.444385051727294922e-01
2.198719829320907593e-01 1.562397032976150513e-01 -2.802596986293792725e-01 1.553725451231002808e-01 -2.390936911106109619e-01 2.527258098125457764e-01 1.074485387653112411e-02 1.211711913347244263e-01 -1.229282990097999573e-01 1.863913387060165405e-01 2.344541102647781372e-01 1.432634592056274414e-01 -4.102132022380828857e-01 -8.595708757638931274e-02 1.229186728596687317e-02 2.051358371973037720e-01 -1.703202426433563232e-01 1.833314262330532074e-02 1.891365647315979004e-01 3.389202803373336792e-02 1.104872301220893860e-01 -5.179396830499172211e-03 2.081140875816345215e-01 2.892666123807430267e-02 -1.189630627632141113e-01 1.396301090717315674e-01 -9.439291805028915405e-02 -3.212830424308776855e-01 2.125269323587417603e-01 2.102408744394779205e-02 1.077751740813255310e-01 1.408122032880783081e-01
1.760598421096801758e-01 2.841431498527526855e-01 -2.068440243601799011e-02 1.697379648685455322e-01 -3.542212396860122681e-02 3.222387433052062988e-01 -1.340476423501968384e-01 1.047021150588989258e-02 4.935756325721740723e-02 -2.211598679423332214e-02 -7.238753885030746460e-02 6.843579560518264771e-02 -3.120514154434204102e-01 1.842312701046466827e-02 5.378560349345207214e-02 -3.252047598361968994e-01 -8.356710523366928101e-02 -2.203646600246429443e-01 -2.836619019508361816e-01 3.771119415760040283e-01 -6.064146757125854492e-02 -1.676524728536605835e-01 -9.112102538347244263e-02 1.150999665260314941e-01 -6.967879831790924072e-02 9.362698346376419067e-02 -8.911246061325073242e-02 6.832260638475418091e-02 3.669157326221466064e-01 1.130640041083097458e-02 4.569481685757637024e-02 1.483582258224487305e-01
3.549411892890930176e-01 -1.024509221315383911e-01 -2.826188802719116211e-01 7.395961135625839233e-02 -4.215911775827407837e-02 1.116205155849456787e-01 -7.457481231540441513e-03 6.923200190067291260e-02 3.544050455093383789e-02 -2.168691307306289673e-01 2.860409617424011230e-01 -2.552620507776737213e-02 -2.276134938001632690e-01 3.531027585268020630e-02 -1.244862936437129974e-02 -4.365376234054565430e-01 -3.477509617805480957e-01 1.529227644205093384e-01 -4.218502715229988098e-02 -4.092418029904365540e-02 9.610636532306671143e-02 -1.080154404044151306e-01 2.078402787446975708e-01 -8.544978499412536621e-02 6.370116770267486572e-02 1.362533718347549438e-01 -4.441210068762302399e-03 -7.815869897603988647e-02 1.062976866960525513e-01 1.289012581110000610e-01 3.025312423706054688e-01 1.311220973730087280e-01
9.409867972135543823e-02 1.184488087892532349e-01 -3.127608820796012878e-02 1.606501489877700806e-01 -2.664730846881866455e-01 -2.632473781704902649e-02 -2.653670869767665863e-02 1.784639656543731689e-01 1.814548969268798828e-01 -6.475810706615447998e-02 2.954018414020538330e-01 1.174868121743202209e-01 -3.713163137435913086e-01 1.319510769098997116e-02 9.523481875658035278e-02 -7.420397549867630005e-02 -2.392463088035583496e-01 -1.503545939922332764e-01 3.294003009796142578e-01 3.158975020051002502e-02 -2.012489438056945801e-01 -6.427297741174697876e-02 -3.860602900385856628e-02 -7.319472730159759521e-02 -6.813735701143741608e-03 9.936905698850750923e-04 -2.259508967399597168e-01 -7.082802802324295044e-02 4.701957106590270996e-01 1.419652402400970459e-01 1.953826751559972763e-03 1.306751072406768799e-01
9.382934123277664185e-02 2.924195230007171631e-01 1.173870041966438293e-01 3.309007501229643822e-03 -2.776866853237152100e-01 1.606532633304595947e-01 -5.797147378325462341e-02 -1.047063153237104416e-02 -3.170236013829708099e-03 -1.285655498504638672e-01 1.263281330466270447e-02 -1.004140973091125488e-01 -4.676303565502166748e-01 -2.554767020046710968e-02 1.071591600775718689e-01 -1.591128259897232056e-01 -4.285541176795959473e-02 -1.685648411512374878e-01 -1.461811810731887817e-01 1.691783815622329712e-01 -4.844103008508682251e-02 -1.823544353246688843e-01 4.756567627191543579e-02 4.023676216602325439e-01 -2.693696618080139160e-01 1.253155991435050964e-02 4.733014106750488281e-02 -2.005459554493427277e-02 2.548812031745910645e-01 1.132272183895111084e-01 2.631930708885192871e-01 1.328536495566368103e-02
1.787282526493072510e-01 3.125057816505432129e-01 -2.156721502542495728e-01 1.640569418668746948e-01 -2.156898230314254761e-01 1.270097941160202026e-01 3.443121165037155151e-02 -1.738211065530776978e-01 1.602438390254974365e-01 -1.140576973557472229e-02 1.088709384202957153e-01 1.795065701007843018e-01 -2.582885622978210449e-01 -1.349938362836837769e-01 1.324549615383148193e-01 -4.172407090663909912e-01 -1.015080288052558899e-01 4.214790835976600647e-02 -2.465146631002426147e-01 -4.587347805500030518e-02 1.390015184879302979e-01 1.344875246286392212e-01 2.703571319580078125e-01 -7.684393972158432007e-02 -3.190948665142059326e-01 -6.170055270195007324e-02 -1.277043223381042480e-01 -8.674521744251251221e-02 -2.674055844545364380e-02 -1.151037365198135376e-01 1.072937473654747009e-01 -1.008069589734077454e-01
1.600308120250701904e-01 2.273541986942291260e-01 -2.628260850906372070e-01 -4.030973091721534729e-02 1.391129493713378906e-01 1.904777139425277710e-01 -1.530724857002496719e-02 -8.494403958320617676e-02 -4.354923963546752930e-02 -3.579811379313468933e-02 2.247709929943084717e-01 2.525723278522491455e-01 -4.128562211990356445e-01 -1.482312828302383423e-01 -4.220962896943092346e-02 -5.319619178771972656e-01 -3.036016225814819336e-01 8.697327971458435059e-02 -2.793891355395317078e-02 5.369858816266059875e-02 1.935322210192680359e-02 -1.557538360357284546e-01 -8.930622041225433350e-02 -3.250723332166671753e-02 -2.583979396149516106e-03 2.341690286993980408e-02 8.234765380620956421e-02 -4.271615669131278992e-02 7.241540402173995972e-02 7.745596766471862793e-02 1.916732639074325562e-01 4.661821760237216949e-03
2.282606214284896851e-01 1.959307938814163208e-01 -2.638302743434906006e-01 1.381374597549438477e-01 1.962460428476333618e-01 2.825715206563472748e-02 -8.660060912370681763e-02 1.571137271821498871e-02 1.678851395845413208e-01 -5.545498058199882507e-02 2.328415364027023315e-01 1.633715182542800903e-01 -4.264267385005950928e-01 -1.843209415674209595e-01 -2.090335041284561157e-01 -3.926640450954437256e-01 -1.954634934663772583e-01 4.322730377316474915e-02 -1.130443438887596130e-01 -1.606806814670562744e-01 1.038905233144760132e-01 -1.527343243360519409e-01 1.359120104461908340e-02 -3.223551064729690552e-02 -4.196116700768470764e-02 1.814316213130950928e-01 3.244251711294054985e-03 -3.970870375633239746e-02 -7.264051586389541626e-02 -2.075786590576171875e-01 2.219332903623580933e-01 -2.771712024696171284e-04
2.198205441236495972e-01 2.258581668138504028e-01 -2.261844277381896973e-01 2.648496925830841064e-01 -2.455119639635086060e-01 1.512589603662490845e-01 -5.323012545704841614e-02 -1.363701522350311279e-01 3.337575867772102356e-02 1.968593299388885498e-01 1.168071702122688293e-01 7.427962124347686768e-02 -3.732274472713470459e-01 -8.017297089099884033e-02 -3.681532144546508789e-01 -1.289902329444885254e-01 -1.456895619630813599e-01 2.613956294953823090e-02 -1.566358953714370728e-01 -3.132053837180137634e-02 1.297949254512786865e-01 5.461365729570388794e-02 2.363289743661880493e-01 1.140319555997848511e-01 3.142854943871498108e-02 1.638304889202117920e-01 -1.556372046470642090e-01 -3.516982123255729675e-02 -4.610124230384826660e-02 -2.183453142642974854e-01 2.799475193023681641e-01 1.669123955070972443e-02
1.405139565467834473e-01 2.615565061569213867e-01 -7.527737319469451904e-02 5.675604939460754395e-02 -1.976629793643951416e-01 -2.250771783292293549e-02 -7.230638712644577026e-02 1.284013874828815460e-02 1.094063557684421539e-02 -1.590120792388916016e-01 1.413160264492034912e-01 1.692748367786407471e-01 -3.481002151966094971e-01 1.779735786840319633e-03 3.191010653972625732e-01 -2.869220376014709473e-01 -2.887361347675323486e-01 1.143794506788253784e-01 -8.055300265550613403e-02 -2.656309306621551514e-01 1.713814288377761841e-01 -2.484945654869079590e-01 -2.246928401291370392e-02 -8.949626237154006958e-02 -2.453864216804504395e-01 -1.292671561241149902e-01 -1.175188422203063965e-01 6.891570240259170532e-02 -6.670028716325759888e-02 5.583323910832405090e-02 2.235822230577468872e-01 2.290307581424713135e-01
2.850838303565979004e-01 -1.669226735830307007e-01 -3.112965524196624756e-01 1.035908535122871399e-01 5.964786931872367859e-02 1.100409775972366333e-01 -3.126081824302673340e-02 -6.591415405273437500e-02 -1.597406268119812012e-01 -9.882114082574844360e-02 -1.086512282490730286e-01 3.332661986351013184e-01 -2.625394463539123535e-01 1.410834491252899170e-02 4.963022843003273010e-02 -1.920059770345687866e-01 -3.260859847068786621e-01 9.772174060344696045e-02 3.085642307996749878e-02 1.438943445682525635e-01 -1.590509712696075439e-01 -1.665373444557189941e-01 1.436709016561508179e-01 2.056969404220581055e-01 -7.595786452293395996e-02 -2.643655538558959961e-01 -3.487808704376220703e-01 4.509185627102851868e-02 9.301657974720001221e-02 -1.749491691589355469e-01 2.657375484704971313e-02 -5.291103199124336243e-02
2.574796974658966064e-01 4.101948812603950500e-02 1.548343598842620850e-01 -4.644648358225822449e-02 -9.977331757545471191e-02 -1.884467452764511108e-01 -1.547946874052286148e-02 2.208252996206283569e-01 -1.272870898246765137e-01 -1.827995330095291138e-01 1.033335626125335693e-01 3.375124037265777588e-01 -3.652053773403167725e-01 -3.133875131607055664e-01 1.112896651029586792e-01 -2.904318831861019135e-02 1.168154552578926086e-01 1.826934069395065308e-01 9.972241520881652832e-02 3.931577876210212708e-02 -1.155755221843719482e-01 1.052966490387916565e-01 -5.079936981201171875e-02 9.235624969005584717e-02 -3.697301447391510010e-02 -2.584254145622253418e-01 -1.371661424636840820e-01 1.258493214845657349e-01 3.359681665897369385e-01 -1.546045094728469849e-01 2.207096070051193237e-01 1.001637727022171021e-01
-7.640662044286727905e-02 2.705314755439758301e-01 -6.833839416503906250e-02 3.089672625064849854e-01 -2.022561430931091309e-01 1.215787231922149658e-01 9.872452914714813232e-02 1.128453388810157776e-01 4.920769482851028442e-02 -1.146690547466278076e-01 2.295545041561126709e-01 1.402707993984222412e-01 -3.411856591701507568e-01 -8.295053243637084961e-02 1.766414940357208252e-01 -1.347917914390563965e-01 -4.060843959450721741e-03 -9.530069306492805481e-03 2.962175011634826660e-01 -7.741045206785202026e-02 -2.028649300336837769e-01 -1.796749234199523926e-01 2.490506023168563843e-01 -5.117450281977653503e-02 2.611988186836242676e-01 -1.041182279586791992e-01 -2.943346798419952393e-01 -1.827967539429664612e-02 2.329610586166381836e-01 -4.131529852747917175e-02 9.181030839681625366e-02 -1.403817236423492432e-01
1.325172185897827148e-01 4.246604740619659424e-01 -1.427776068449020386e-01 1.182786971330642700e-01 5.813836306333541870e-02 2.121812403202056885e-01 -1.953208893537521362e-01 -5.589518323540687561e-02 1.702453382313251495e-02 4.743642732501029968e-02 -3.232810646295547485e-02 2.025474458932876587e-01 -3.255656063556671143e-01 1.651374995708465576e-02 5.884172022342681885e-02 -2.512781322002410889e-01 -5.999206379055976868e-02 1.454783529043197632e-01 -2.473405189812183380e-02 -1.714140772819519043e-01 2.091488391160964966e-01 -5.610922817140817642e-03 2.988928258419036865e-01 1.688946783542633057e-01 8.631511032581329346e-02 -1.761782020330429077e-01 5.051844567060470581e-02 2.016558945178985596e-01 -5.998923629522323608e-02 -7.037290185689926147e-02 3.671367168426513672e-01 -1.383156031370162964e-01
2.753604650497436523e-01 2.283913642168045044e-01 -1.355877518653869629e-01 2.041784375905990601e-01 1.420336067676544189e-01 -1.146181896328926086e-01 3.714090213179588318e-02 6.710235029458999634e-02 -2.221248447895050049e-01 2.372490055859088898e-02 1.167641729116439819e-01 1.682676076889038086e-01 -3.995217978954315186e-01 -2.053025923669338226e-02 1.753187775611877441e-01 9.861937165260314941e-02 -2.720879614353179932e-01 -1.824025064706802368e-01 9.331690520048141479e-02 -1.787157543003559113e-02 -2.193108350038528442e-01 -8.786035329103469849e-02 -5.484226625412702560e-03 3.562415950000286102e-03 -3.059562444686889648e-01 -6.393992155790328979e-02 -2.850347198545932770e-02 1.053203120827674866e-01 2.408339977264404297e-01 -2.320040315389633179e-01 2.817688882350921631e-01 8.593016862869262695e-02
1.342689990997314453e-01 3.599588572978973389e-01 3.172455728054046631e-02 -2.632845938205718994e-02 -1.373956203460693359e-01 6.308437883853912354e-02 -5.569291301071643829e-03 -1.380143612623214722e-01 -3.571894019842147827e-03 1.400686204433441162e-01 7.761713117361068726e-02 2.439290881156921387e-01 -1.969804763793945312e-01 3.177581354975700378e-02 1.348484307527542114e-01 -2.269379347562789917e-01 -1.750361174345016479e-01 -1.867307126522064209e-01 -1.917730718851089478e-01 3.295161947607994080e-02 -3.403499722480773926e-02 -1.809503585100173950e-01 1.679042875766754150e-01 1.433995962142944336e-01 2.396336011588573456e-02 1.787710469216108322e-03 3.048935830593109131e-01 6.208049505949020386e-02 5.362833738327026367e-01 -3.110522590577602386e-02 1.570206135511398315e-01 1.321820765733718872e-01
3.071247935295104980e-01 2.868121266365051270e-01 -1.134985312819480896e-01 9.739867597818374634e-02 -8.286416530609130859e-02 2.447096854448318481e-01 -4.704849794507026672e-02 -8.607374131679534912e-02 6.247873976826667786e-02 3.735186532139778137e-02 -4.072194918990135193e-03 3.725794330239295959e-02 -2.691764831542968750e-01 -1.302193701267242432e-01 2.480950504541397095e-01 -7.262599468231201172e-02 -2.039906084537506104e-01 -1.915277093648910522e-01 -2.634876370429992676e-01 3.053217828273773193e-01 -7.684247940778732300e-02 -1.834027022123336792e-01 -1.128028929233551025e-01 2.977361083030700684e-01 1.726784110069274902e-01 -6.239021569490432739e-02 -3.339349851012229919e-02 1.471427977085113525e-01 3.397073745727539062e-01 2.630430087447166443e-02 -3.896282985806465149e-02 7.608307898044586182e-02
-4.702669754624366760e-02 1.576564460992813110e-01 -6.414325535297393799e-02 3.582718968391418457e-01 -8.544787019491195679e-02 -1.161558702588081360e-01 2.363212853670120239e-01 1.009576544165611267e-01 1.550822705030441284e-01 3.500534594058990479e-02 7.339508086442947388e-02 2.674167156219482422e-01 -3.181414008140563965e-01 8.977819234132766724e-02 -7.968393713235855103e-02 -1.359543502330780029e-01 -5.381405353546142578e-02 3.764651343226432800e-02 1.200946420431137085e-01 -2.627634070813655853e-02 -2.524357736110687256e-01 -6.619881093502044678e-02 -1.295781135559082031e-01 1.554290950298309326e-01 -1.641102731227874756e-01 5.764449387788772583e-02 -2.352507412433624268e-01 1.190422624349594116e-01 4.354031383991241455e-01 -4.327076300978660583e-02 2.168582975864410400e-01 2.249857038259506226e-01
1.835816651582717896e-01 3.340863287448883057e-01 -2.655788362026214600e-01 1.681907474994659424e-02 -4.471728578209877014e-02 2.379797697067260742e-01 -4.067125171422958374e-02 5.096459761261940002e-02 3.837578743696212769e-02 -7.180929929018020630e-02 3.057332038879394531e-01 8.607660233974456787e-02 -2.617229819297790527e-01 -1.245856285095214844e-01 -5.840030312538146973e-02 -5.644432902336120605e-01 -2.388189546763896942e-02 -2.423569373786449432e-02 -1.522893458604812622e-01 -8.475606888532638550e-02 2.718422934412956238e-02 -1.591984629631042480e-01 2.168795466423034668e-01 4.518762603402137756e-02 -8.380485326051712036e-02 4.430713504552841187e-02 1.154526043683290482e-02 -3.278864175081253052e-02 -1.128208413720130920e-01 -1.488685980439186096e-02 2.752183079719543457e-01 -4.312505573034286499e-02
2.092977166175842285e-01 2.431385815143585205e-01 -1.398379355669021606e-01 1.823258697986602783e-01 -7.106169313192367554e-02 2.431512027978897095e-01 7.404998689889907837e-02 -1.858582049608230591e-01 -2.707565128803253174e-01 -3.905072435736656189e-02 1.774432510137557983e-01 2.849343419075012207e-02 -2.446026355028152466e-01 -7.874691486358642578e-02 -5.467614531517028809e-02 -1.022494509816169739e-01 -5.517054721713066101e-02 -1.801221966743469238e-01 2.346009165048599243e-01 -1.396328806877136230e-01 1.719323843717575073e-01 1.420347392559051514e-01 1.934170424938201904e-01 -4.448552802205085754e-02 -3.417716026306152344e-01 8.957796543836593628e-02 -1.848879605531692505e-01 3.445762395858764648e-02 4.123527705669403076e-01 1.087483987212181091e-01 1.062300056219100952e-01 3.128222748637199402e-02
2.250458896160125732e-01 1.016055569052696228e-01 1.705178618431091309e-01 2.405153661966323853e-01 -3.637352958321571350e-02 -7.808857411146163940e-02 -1.232716664671897888e-01 5.297804996371269226e-02 3.389053046703338623e-02 1.790021508932113647e-01 2.117118565365672112e-03 2.202867530286312103e-02 -2.906012833118438721e-01 1.309538632631301880e-01 -1.190843209624290466e-01 -2.608605325222015381e-01 -2.357302457094192505e-01 1.536659598350524902e-01 -3.249036967754364014e-01 -9.937707334756851196e-02 2.819907367229461670e-01 9.917218238115310669e-02 -5.262956954538822174e-03 5.892121791839599609e-02 5.901505798101425171e-02 2.432027906179428101e-01 7.538381963968276978e-02 -2.161605954170227051e-01 4.236289858818054199e-01 5.711538344621658325e-02 1.536546498537063599e-01 -1.817504502832889557e-02
1.686944216489791870e-01 2.121790945529937744e-01 -1.965050399303436279e-01 5.569975450634956360e-02 -1.089638993144035339e-01 -4.115464165806770325e-02 -6.200326234102249146e-02 2.000745013356208801e-02 4.721888154745101929e-02 1.342281848192214966e-01 1.616992503404617310e-01 1.147858500480651855e-01 -4.423059523105621338e-01 -2.041771449148654938e-02 5.732606630772352219e-03 -5.590648055076599121e-01 -2.196183353662490845e-01 -7.274425029754638672e-02 5.975245684385299683e-02 1.071351841092109680e-01 2.980104880407452583e-03 -2.907929420471191406e-01 2.176771312952041626e-01 -3.585755825042724609e-02 -1.203569620847702026e-01 1.547243595123291016e-01 7.946489006280899048e-02 1.156172808259725571e-02 -1.390040107071399689e-02 -1.070691794157028198e-01 1.807314306497573853e-01 -8.821300417184829712e-02
3.736183047294616699e-02 3.738039433956146240e-01 1.374871432781219482e-01 2.206766977906227112e-02 -1.687476038932800293e-01 1.222986429929733276e-01 1.667169332504272461e-01 -1.021313518285751343e-01 2.827639877796173096e-01 1.452545970678329468e-01 -3.676873072981834412e-02 2.146070450544357300e-01 -3.798641562461853027e-01 -6.741884350776672363e-02 5.583745986223220825e-02 -2.084853798151016235e-01 -5.473591759800910950e-02 -1.047928910702466965e-02 -2.808500826358795166e-01 -1.739662140607833862e-01 1.803933270275592804e-02 2.163705080747604370e-01 1.122413873672485352e-01 -1.958933621644973755e-01 -2.098436281085014343e-02 -3.542522713541984558e-02 -1.548649072647094727e-01 -1.094172820448875427e-01 -5.946240574121475220e-02 -7.388876378536224365e-02 3.364210724830627441e-01 -2.091708928346633911e-01
1.411746740341186523e-01 1.981545537710189819e-01 -2.641842700541019440e-03 -1.592239141464233398e-01 -2.845807373523712158e-01 2.155735529959201813e-02 -6.767657399177551270e-02 -3.283838555216789246e-02 8.525957912206649780e-02 -1.177148222923278809e-01 1.372681707143783569e-01 2.487747520208358765e-01 -3.712018132209777832e-01 -4.504646658897399902e-01 1.885953247547149658e-01 1.276585161685943604e-01 -2.144496887922286987e-01 2.641680464148521423e-02 2.241210639476776123e-01 3.605856746435165405e-02 -9.816268086433410645e-02 2.097136229276657104e-01 4.481318593025207520e-02 6.034087389707565308e-02 -4.707498103380203247e-02 5.707716196775436401e-02 -9.811946004629135132e-02 -5.126385018229484558e-03 3.209428191184997559e-01 -1.733386665582656860e-01 1.644661575555801392e-01 -3.457064554095268250e-02
1.174186728894710541e-02 1.628490537405014038e-01 -1.919182986021041870e-01 1.623387932777404785e-01 -6.223123893141746521e-02 9.224116057157516479e-02 1.167075429111719131e-02 -1.302730292081832886e-01 -1.347201019525527954e-01 1.938823796808719635e-02 -2.108898758888244629e-01 -1.363322734832763672e-01 -4.161861836910247803e-01 6.914456933736801147e-02 -7.222859561443328857e-02 -2.672813832759857178e-01 -2.141742734238505363e-03 -2.343280613422393799e-02 -9.630572050809860229e-03 5.982130765914916992e-02 -1.155500113964080811e-02 6.284066289663314819e-02 1.423110365867614746e-01 3.220373392105102539e-01 -1.413927823305130005e-01 -2.182330191135406494e-01 -1.097922325134277344e-01 -2.854104638099670410e-01 3.528504967689514160e-01 -1.911635994911193848e-01 1.800002902746200562e-01 2.399720400571823120e-01
2.731387913227081299e-01 -9.075724333524703979e-02 1.703909598290920258e-02 1.381316334009170532e-01 -1.254842430353164673e-01 6.096284836530685425e-02 -4.524949938058853149e-02 -1.129392832517623901e-01 1.621690988540649414e-01 8.800844103097915649e-02 -4.396837204694747925e-02 3.485827744007110596e-01 -2.697612941265106201e-01 -1.439198106527328491e-01 -3.583782166242599487e-02 -1.772449165582656860e-01 2.681959606707096100e-02 -2.836030535399913788e-02 -2.745658457279205322e-01 -3.005878925323486328e-01 9.642665088176727295e-02 -1.528220325708389282e-01 4.270253330469131470e-02 1.164136920124292374e-02 -2.063938230276107788e-01 -3.181238472461700439e-01 2.944156229496002197e-01 -1.658262312412261963e-01 2.201770693063735962e-01 -1.834140568971633911e-01 1.473164856433868408e-01 1.271802484989166260e-01
1.406829524785280228e-02 2.097720354795455933e-01 -2.922384738922119141e-01 -2.461940050125122070e-02 -2.311786860227584839e-01 2.167425304651260376e-02 -8.381203748285770416e-03 4.040846228599548340e-02 1.752409338951110840e-01 -2.931167930364608765e-02 -2.053127810359001160e-02 1.824861317873001099e-01 -3.488509356975555420e-01 7.531495392322540283e-02 8.323100209236145020e-02 -1.039046514779329300e-02 -2.921297848224639893e-01 -2.178048342466354370e-02 6.555802375078201294e-02 7.601528195664286613e-04 1.906094700098037720e-01 1.594832837581634521e-01 -4.157630801200866699e-01 1.930147595703601837e-02 -3.128293156623840332e-02 8.295049518346786499e-02 -1.310155838727951050e-01 3.964006900787353516e-01 2.508352696895599365e-01 2.074521780014038086e-02 1.871025115251541138e-01 -9.407900273799896240e-02
6.367675960063934326e-02 1.881992816925048828e-01 -2.749001085758209229e-01 2.583454176783561707e-02 -1.691717356443405151e-01 1.919184774160385132e-01 3.055330514907836914e-01 -6.207406520843505859e-03 2.348470091819763184e-01 1.685572117567062378e-01 -1.276722103357315063e-01 2.049150466918945312e-01 -4.638955295085906982e-01 1.993404626846313477e-01 -1.861306428909301758e-01 -1.244746521115303040e-01 -1.838742345571517944e-01 1.443894654512405396e-01 -8.058024197816848755e-02 -1.839552968740463257e-01 9.262765944004058838e-02 -1.140664219856262207e-01 1.691811978816986084e-01 1.282975375652313232e-01 -2.611403726041316986e-02 2.179139107465744019e-02 1.376410871744155884e-01 -1.670696288347244263e-01 8.336921781301498413e-02 -1.653576642274856567e-02 1.949041038751602173e-01 -1.537172794342041016e-01
1.539101637899875641e-02 1.495349109172821045e-01 -2.410988956689834595e-01 2.589737176895141602e-01 -1.843654513359069824e-01 2.300819605588912964e-01 8.748173713684082031e-02 -1.199030876159667969e-01 -5.999343469738960266e-03 2.068599164485931396e-01 2.775383591651916504e-01 3.829440847039222717e-02 -2.586888074874877930e-01 -1.783466637134552002e-01 1.465317904949188232e-01 1.433711871504783630e-02 -3.359039127826690674e-01 2.588542997837066650e-01 -5.505676195025444031e-02 8.097106963396072388e-02 -4.071552306413650513e-02 1.092743575572967529e-01 1.860264986753463745e-01 -1.154881268739700317e-01 6.568246334791183472e-02 -3.940353170037269592e-02 -1.796278506517410278e-01 -1.668729633092880249e-01 7.797329872846603394e-02 8.962858468294143677e-02 3.850243985652923584e-01 1.490631252527236938e-01
1.593007147312164307e-01 2.061674296855926514e-01 -3.485428690910339355e-01 1.654057800769805908e-01 -7.940704375505447388e-02 6.722985208034515381e-02 3.168096765875816345e-02 2.167510613799095154e-02 -8.873003534972667694e-03 1.929469257593154907e-01 1.099621951580047607e-01 3.604072630405426025e-01 -2.114983350038528442e-01 -1.528706252574920654e-01 -1.839649230241775513e-01 -3.532405570149421692e-02 -1.606737524271011353e-01 1.032496318221092224e-01 -1.644222298637032509e-03 -1.580191999673843384e-01 3.328997194766998291e-01 6.082624569535255432e-02 1.598017215728759766e-01 2.517786994576454163e-02 2.546055316925048828e-01 7.756535708904266357e-02 1.535493973642587662e-02 -1.995816677808761597e-01 2.164593189954757690e-01 -9.449454396963119507e-02 3.193081319332122803e-01 -1.330472528934478760e-01
2.392435669898986816e-01 2.944793701171875000e-01 -3.329212963581085205e-02 2.244130522012710571e-01 -7.366608828306198120e-02 -3.574758395552635193e-02 9.428508579730987549e-03 6.799604743719100952e-02 -1.224137470126152039e-01 2.991286292672157288e-02 1.610069870948791504e-01 1.748444139957427979e-01 -4.300312697887420654e-01 4.826005175709724426e-02 9.516375139355659485e-03 -1.400411967188119888e-02 -1.568414419889450073e-01 -6.529073417186737061e-02 1.461255997419357300e-01 4.289367422461509705e-02 -2.541753947734832764e-01 -1.648626476526260376e-01 -1.961197853088378906e-01 1.669794321060180664e-02 4.996863380074501038e-02 -1.103727892041206360e-01 -2.598410546779632568e-01 8.683215826749801636e-02 4.281162619590759277e-01 1.879916936159133911e-01 1.396393328905105591e-01 1.509976089000701904e-01
1.482544094324111938e-01 2.418520860373973846e-02 -2.671931982040405273e-01 1.649958938360214233e-01 -3.329249620437622070e-01 2.034665495157241821e-01 1.324758119881153107e-02 -1.951482295989990234e-01 -4.934767633676528931e-02 1.666894108057022095e-01 3.328839242458343506e-01 7.039346545934677124e-02 -3.705371916294097900e-01 2.157271467149257660e-02 1.462381482124328613e-01 -5.187297984957695007e-02 -3.516193926334381104e-01 4.927166923880577087e-02 -1.564026325941085815e-01 1.242016032338142395e-01 8.998247981071472168e-02 1.181314215064048767e-01 1.035170182585716248e-01 5.225537344813346863e-02 1.872538179159164429e-01 7.956413924694061279e-02 1.177474297583103180e-02 -2.092933505773544312e-01 -3.019806742668151855e-02 5.613417923450469971e-02 2.776373028755187988e-01 1.120923087000846863e-01
1.215011179447174072e-01 5.741423368453979492e-01 -4.282642528414726257e-02 2.282244712114334106e-01 8.260541409254074097e-02 2.066256105899810791e-01 -1.401369869709014893e-01 -6.603985279798507690e-02 2.757862210273742676e-02 1.160033568739891052e-01 -5.646057426929473877e-02 1.150431334972381592e-01 -2.623097002506256104e-01 -7.782417815178632736e-04 -1.194467917084693909e-01 -3.849297165870666504e-01 -1.331996917724609375e-01 1.406922042369842529e-01 -9.890090674161911011e-02 6.138863973319530487e-03 1.699625700712203979e-01 6.363727897405624390e-02 1.278912425041198730e-01 1.228115633130073547e-01 4.809515550732612610e-03 -2.480028755962848663e-02 -8.637131750583648682e-02 5.803363397717475891e-02 8.633468300104141235e-02 -2.571003139019012451e-01 2.196737974882125854e-01 -1.458298414945602417e-01
9.696566313505172729e-02 1.874724477529525757e-01 2.264236509799957275e-01 -7.005101442337036133e-02 -4.143424332141876221e-01 -1.520934551954269409e-01 -1.500357966870069504e-02 2.878218293190002441e-01 -2.698556287214159966e-03 1.410219520330429077e-01 9.054506570100784302e-02 5.824468657374382019e-02 -4.336839616298675537e-01 -4.367138817906379700e-02 -2.020788192749023438e-01 -8.491994440555572510e-02 -3.739019483327865601e-02 -7.039969414472579956e-02 -7.973710447549819946e-02 -5.462751537561416626e-02 2.793166637420654297e-01 -1.278331577777862549e-01 -6.960673630237579346e-02 1.824659854173660278e-01 7.939630001783370972e-02 1.927103996276855469e-01 6.059895455837249756e-02 6.587840616703033447e-02 1.992225944995880127e-01 8.120765537023544312e-02 2.728194594383239746e-01 -1.775231361389160156e-01
2.155369818210601807e-01 2.664161622524261475e-01 -2.692290544509887695e-01 1.283794939517974854e-01 -2.846828103065490723e-01 1.798007935285568237e-01 -5.505088716745376587e-02 4.037708509713411331e-03 -1.957963407039642334e-02 -4.796431586146354675e-02 1.797351092100143433e-01 5.181594938039779663e-02 -1.783085763454437256e-01 -2.075796946883201599e-02 -2.105065584182739258e-01 -3.272472321987152100e-01 -7.034026831388473511e-02 -9.075864404439926147e-02 -1.501210182905197144e-01 -1.491945087909698486e-01 3.150418698787689209e-01 -9.750810451805591583e-03 -1.123348716646432877e-02 -1.334159672260284424e-01 -3.362943977117538452e-02 6.016935780644416809e-02 -4.551392197608947754e-01 1.025484278798103333e-01 1.181428506970405579e-02 -5.561939254403114319e-02 2.074106931686401367e-01 1.093376055359840393e-01
9.837429970502853394e-02 1.400373429059982300e-01 -2.052982002496719360e-01 8.697431534528732300e-02 -3.567149043083190918e-01 1.169020533561706543e-01 3.120041824877262115e-02 1.429363787174224854e-01 -1.046143025159835815e-01 1.612304151058197021e-01 2.663801610469818115e-01 3.711246699094772339e-02 -4.125199913978576660e-01 -2.998717725276947021e-01 -3.468589112162590027e-02 -3.880643751472234726e-03 -1.618299037218093872e-01 -1.521285176277160645e-01 -2.209367901086807251e-01 -2.251483350992202759e-01 -7.004401413723826408e-05 2.759689986705780029e-01 2.381518483161926270e-01 3.865638747811317444e-02 6.568333506584167480e-02 1.240018457174301147e-01 6.031606346368789673e-02 6.713878363370895386e-03 6.682192906737327576e-03 6.302015483379364014e-02 2.660949230194091797e-01 8.180613815784454346e-02
1.687461584806442261e-01 2.754404544830322266e-01 2.241720557212829590e-01 -5.721807014197111130e-03 -4.587582126259803772e-02 7.043211907148361206e-02 -2.430703639984130859e-01 -8.807803690433502197e-02 3.960206359624862671e-02 -2.373626641929149628e-02 -6.966552883386611938e-02 1.106301099061965942e-01 -4.385921955108642578e-01 -1.135986670851707458e-02 -9.637267887592315674e-02 -8.313696831464767456e-02 -1.269441843032836914e-01 -2.806551381945610046e-02 1.901144743897020817e-03 4.723783116787672043e-03 -1.109518185257911682e-01 -1.165103912353515625e-01 -1.320192366838455200e-01 3.082314431667327881e-01 -9.969794750213623047e-02 -1.306459456682205200e-01 -3.975975885987281799e-02 6.531190127134323120e-02 4.457643628120422363e-01 1.809995919466018677e-01 3.520663976669311523e-01 5.317457485944032669e-03
2.397781014442443848e-01 3.128413558006286621e-01 -2.684574760496616364e-02 1.554769724607467651e-01 -1.941609010100364685e-02 2.504877150058746338e-01 5.681831389665603638e-03 -6.055296957492828369e-02 -7.324633002281188965e-02 -2.931610215455293655e-03 1.173728778958320618e-01 9.955463558435440063e-02 -2.938995659351348877e-01 -1.185402423143386841e-01 8.215031772851943970e-02 -2.087573409080505371e-01 -6.878947466611862183e-02 -2.106685936450958252e-01 -2.381991446018218994e-01 3.356726467609405518e-01 -1.700675487518310547e-01 3.266368061304092407e-02 -6.853856146335601807e-02 2.719670534133911133e-01 -2.152626402676105499e-03 -6.122272834181785583e-02 9.960649907588958740e-02 7.001210004091262817e-02 4.237002730369567871e-01 -9.329228848218917847e-02 3.715653717517852783e-02 -1.942714154720306396e-01
4.449013769626617432e-01 -4.554911330342292786e-02 2.172326594591140747e-01 -1.465484779328107834e-02 -1.449713706970214844e-01 -2.395271956920623779e-01 2.105406671762466431e-01 5.009359680116176605e-03 -8.959191851317882538e-03 -2.624506950378417969e-01 1.113248057663440704e-02 1.532890498638153076e-01 -2.563903629779815674e-01 -2.422136515378952026e-01 1.068684458732604980e-01 4.223221167922019958e-02 -2.418182343244552612e-01 -1.976667344570159912e-01 6.590202450752258301e-03 -2.401138395071029663e-01 4.141268134117126465e-02 1.098416373133659363e-01 1.040403544902801514e-02 1.805467307567596436e-01 -1.755778305232524872e-02 -2.516318857669830322e-02 3.037160076200962067e-02 -6.205071508884429932e-02 2.296339869499206543e-01 -2.142533957958221436e-01 3.058298826217651367e-01 6.048434879630804062e-03
2.526641488075256348e-01 1.374577581882476807e-01 1.781689561903476715e-02 2.348441481590270996e-01 1.744493842124938965e-02 -4.831337556242942810e-02 -2.250022441148757935e-01 2.208520919084548950e-01 -7.788253575563430786e-02 -2.083527743816375732e-01 9.744205325841903687e-02 -1.430988013744354248e-01 -2.627592384815216064e-01 1.465329229831695557e-01 7.958548516035079956e-02 -3.245871663093566895e-01 -1.014916673302650452e-01 -1.826440691947937012e-01 -1.572273820638656616e-01 -6.791158020496368408e-02 -1.561383008956909180e-01 1.406330522149801254e-02 -1.668659299612045288e-01 2.762723863124847412e-01 -2.210245728492736816e-01 -1.704743653535842896e-01 -1.074912622570991516e-01 -2.328530699014663696e-02 3.718159496784210205e-01 6.615247577428817749e-02 1.778453886508941650e-01 -1.100068837404251099e-01
2.232946902513504028e-01 1.938507109880447388e-01 -1.247627567499876022e-02 1.811990439891815186e-01 -2.585102990269660950e-02 1.402008235454559326e-01 -4.831938818097114563e-02 -8.688370883464813232e-02 -3.373900055885314941e-02 4.203143995255231857e-03 7.616208493709564209e-02 9.524384886026382446e-02 -4.229561090469360352e-01 -6.444421410560607910e-02 1.071999743580818176e-01 -2.291128486394882202e-01 -1.350711733102798462e-01 5.548593588173389435e-03 -1.824441254138946533e-01 3.056099414825439453e-01 -1.281034015119075775e-02 -2.009747326374053955e-01 1.919197849929332733e-02 1.326544433832168579e-01 1.267452239990234375e-01 -4.331808537244796753e-02 1.947625279426574707e-01 1.733043976128101349e-02 5.235778093338012695e-01 1.252213120460510254e-01 1.369792371988296509e-01 -1.344509571790695190e-01
7.442831993103027344e-02 1.366146504878997803e-01 -1.637089066207408905e-02 2.320067435503005981e-01 -1.237244382500648499e-01 1.074534803628921509e-01 -1.237786561250686646e-01 -2.000375092029571533e-02 1.381263285875320435e-01 7.534844428300857544e-02 2.974293231964111328e-01 -6.530211120843887329e-02 -3.767795264720916748e-01 -2.084905058145523071e-01 5.055822059512138367e-02 8.732346445322036743e-02 1.600244781002402306e-03 -2.371331602334976196e-01 4.934646561741828918e-02 1.047323569655418396e-01 -3.095055222511291504e-01 2.392810396850109100e-02 -1.964367032051086426e-01 5.530415847897529602e-02 -1.979954689741134644e-01 -1.572300940752029419e-01 -3.217982351779937744e-01 8.945891261100769043e-02 3.582353889942169189e-01 -8.493375778198242188e-02 1.497341394424438477e-01 1.578948944807052612e-01
-2.934386581182479858e-02 6.901477277278900146e-02 -3.020004183053970337e-02 -7.199585437774658203e-02 1.683855988085269928e-02 1.116292029619216919e-01 -1.457685232162475586e-01 -6.277630478143692017e-02 1.578587889671325684e-01 -2.721542550716549158e-04 7.556789368391036987e-02 3.932226002216339111e-01 -2.553056180477142334e-01 -4.979578405618667603e-02 -7.877048850059509277e-02 -4.864788055419921875e-02 -2.886501252651214600e-01 -1.397869288921356201e-01 -3.197866380214691162e-01 2.229571491479873657e-01 2.136582881212234497e-01 -5.680938251316547394e-03 2.020552158355712891e-01 -6.981778889894485474e-02 -1.175557002425193787e-01 -1.761065796017646790e-03 -2.341635823249816895e-01 8.127228915691375732e-02 4.932307302951812744e-01 -1.341335028409957886e-01 4.382611066102981567e-02 6.477383524179458618e-02
1.504334658384323120e-01 2.689586281776428223e-01 -3.670008182525634766e-01 2.759903669357299805e-01 4.061108455061912537e-02 -1.263900753110647202e-02 5.237961560487747192e-02 1.850021779537200928e-01 4.194021224975585938e-02 -4.634978622198104858e-02 1.239867359399795532e-01 -1.518622972071170807e-02 -3.361208438873291016e-01 -3.851160779595375061e-02 -6.963097304105758667e-02 -4.852211773395538330e-01 -2.549736499786376953e-01 2.019961923360824585e-01 -6.859990209341049194e-02 -2.112184315919876099e-01 5.545310303568840027e-02 -1.515906751155853271e-01 1.001967489719390869e-01 1.332534197717905045e-02 -7.329379022121429443e-02 -4.524527862668037415e-02 -1.891948468983173370e-02 -2.324810028076171875e-01 5.326829850673675537e-02 3.828553855419158936e-02 1.014123558998107910e-01 1.153962835669517517e-01
8.900050073862075806e-02 3.574858307838439941e-01 1.585344523191452026e-01 1.167133450508117676e-01 -2.004831135272979736e-01 9.123610332608222961e-03 -1.824540086090564728e-02 -1.727540194988250732e-01 -1.379818171262741089e-01 -1.517865061759948730e-01 -2.229478769004344940e-02 -2.677062293514609337e-03 -4.747217893600463867e-01 -1.010641679167747498e-01 4.934800788760185242e-03 -1.990814656019210815e-01 -1.166618466377258301e-01 -1.740867793560028076e-01 -1.772123724222183228e-01 9.078279137611389160e-02 3.113447688519954681e-02 -1.856798380613327026e-01 3.229432180523872375e-02 3.037900328636169434e-01 -8.619350939989089966e-02 -1.550021171569824219e-01 9.501958638429641724e-02 1.003744900226593018e-01 3.540060520172119141e-01 7.190268486738204956e-02 1.768799424171447754e-01 1.121793240308761597e-01
2.068516910076141357e-01 2.478022873401641846e-01 -1.072332710027694702e-01 1.676884144544601440e-01 -1.714074760675430298e-01 3.402984738349914551e-01 -1.048042550683021545e-01 4.894836619496345520e-02 -1.353132426738739014e-01 1.311656683683395386e-01 1.256932597607374191e-02 1.250823438167572021e-01 -5.194387435913085938e-01 -9.789102524518966675e-02 1.705560018308460712e-03 1.931366920471191406e-01 -6.700240075588226318e-02 2.780827879905700684e-02 -1.065216287970542908e-01 -9.891836345195770264e-02 1.087146401405334473e-01 6.297118216753005981e-02 1.813574880361557007e-01 -7.010350376367568970e-02 1.527426298707723618e-02 1.154458671808242798e-01 -4.309838265180587769e-02 -3.491888344287872314e-01 5.240399390459060669e-02 7.105936110019683838e-02 2.687243223190307617e-01 1.796093434095382690e-01
-5.787695944309234619e-02 -1.516740117222070694e-02 -4.488508775830268860e-02 -6.093069538474082947e-02 -2.331765592098236084e-01 9.162210673093795776e-02 9.590403642505407333e-04 5.842243880033493042e-02 -3.412398276850581169e-03 1.035194322466850281e-01 2.137942053377628326e-02 3.712957501411437988e-01 -4.477694928646087646e-01 -2.567993104457855225e-01 2.544795870780944824e-01 4.732827097177505493e-02 -7.554956525564193726e-02 -1.246951706707477570e-02 8.638650178909301758e-02 1.756282299757003784e-01 -4.889313504099845886e-02 2.857487201690673828e-01 -1.288553625345230103e-01 2.934561967849731445e-01 -5.823899060487747192e-03 2.034519053995609283e-02 -7.132682204246520996e-02 -2.473619021475315094e-02 2.718829512596130371e-01 -3.219847083091735840e-01 1.636033356189727783e-01 -2.413207851350307465e-02
2.466555535793304443e-01 2.953316569328308105e-01 -1.115155965089797974e-01 4.232627153396606445e-02 1.852524653077125549e-02 3.159914538264274597e-02 -1.131309270858764648e-01 -7.879712432622909546e-02 8.891590684652328491e-02 2.145869284868240356e-02 1.058572456240653992e-01 1.766150146722793579e-01 -3.441217839717864990e-01 -1.754181981086730957e-01 -4.902357608079910278e-02 -3.626251965761184692e-02 -4.663272574543952942e-02 -2.450578957796096802e-01 -3.025971353054046631e-01 1.708153486251831055e-01 -3.983655571937561035e-02 -2.881605923175811768e-01 -3.599298745393753052e-02 2.622129917144775391e-01 8.056034147739410400e-02 1.562163978815078735e-01 7.930616289377212524e-02 7.988514751195907593e-02 4.547988176345825195e-01 3.218323737382888794e-02 1.518752723932266235e-01 3.918143361806869507e-02
1.685062609612941742e-02 4.189332425594329834e-01 -1.562827229499816895e-01 -1.016434431076049805e-01 4.642187431454658508e-02 -1.085090339183807373e-01 1.475053280591964722e-01 2.105839699506759644e-01 5.157556012272834778e-02 -7.604545354843139648e-02 -1.309832632541656494e-01 1.849902123212814331e-01 -2.567680478096008301e-01 1.241955384612083435e-01 1.768737882375717163e-01 -7.542692124843597412e-02 -6.621144711971282959e-02 -1.183085441589355469e-01 -3.612418100237846375e-02 5.245983600616455078e-02 2.485269606113433838e-01 4.676644504070281982e-02 8.970496803522109985e-02 3.345493078231811523e-01 1.754806041717529297e-01 5.885987728834152222e-02 -3.452435433864593506e-01 -1.045231670141220093e-01 6.597014516592025757e-02 -5.686405301094055176e-02 3.473887443542480469e-01 -1.796448975801467896e-01
2.333270311355590820e-01 -8.172499388456344604e-02 -2.954213023185729980e-01 -6.028604879975318909e-02 -1.647082716226577759e-01 8.874166756868362427e-02 -1.512825638055801392e-01 -5.844119563698768616e-02 3.947951365262269974e-03 -3.578025400638580322e-01 -6.230421364307403564e-02 1.834078282117843628e-01 -1.630588769912719727e-01 -7.004803419113159180e-02 1.601578891277313232e-01 -1.145488992333412170e-01 -3.007087111473083496e-01 2.035020850598812103e-02 3.497222363948822021e-01 6.236121430993080139e-02 -1.290553342550992966e-02 -8.602969348430633545e-02 -2.481958828866481781e-02 4.003132507205009460e-02 -1.565207913517951965e-02 -1.954038143157958984e-01 -1.489064991474151611e-01 -2.148628383874893188e-01 3.233083784580230713e-01 -1.974344253540039062e-01 1.773792058229446411e-01 2.056229114532470703e-01
1.937290281057357788e-01 3.358975946903228760e-01 1.112414523959159851e-01 -6.246083416044712067e-03 -1.356738954782485962e-01 1.571181565523147583e-01 -1.058409512042999268e-01 -2.791112754493951797e-03 5.107517540454864502e-02 -7.237520068883895874e-02 1.646163612604141235e-01 4.191217198967933655e-02 -3.008981347084045410e-01 -5.475135520100593567e-02 -5.953377485275268555e-02 -2.095711082220077515e-01 -1.809273809194564819e-01 -1.137248277664184570e-01 -2.321297973394393921e-01 2.190536856651306152e-01 -9.420956484973430634e-03 -3.552818596363067627e-01 -1.004412844777107239e-01 1.482137739658355713e-01 2.543927170336246490e-03 -1.313587129116058350e-01 9.252061694860458374e-02 -1.208278685808181763e-01 4.676743745803833008e-01 4.796154424548149109e-02 1.486686915159225464e-01 -1.255834847688674927e-01
6.741861999034881592e-02 4.384169355034828186e-02 2.107255719602108002e-02 2.967134118080139160e-01 -1.414308547973632812e-01 1.407277882099151611e-01 1.269617229700088501e-01 2.344844788312911987e-01 1.287252157926559448e-01 -6.977394223213195801e-02 1.759459078311920166e-01 1.002446264028549194e-01 -3.489455878734588623e-01 -4.072043299674987793e-01 -1.211749017238616943e-01 8.248975500464439392e-03 -2.438075393438339233e-01 -1.084021180868148804e-01 2.626288235187530518e-01 -1.022072732448577881e-01 -2.354291453957557678e-02 -8.715405128896236420e-03 4.458580166101455688e-02 1.156498342752456665e-01 1.079774871468544006e-01 -6.189034506678581238e-02 -3.228778839111328125e-01 2.283065617084503174e-01 2.634876966476440430e-01 7.724895328283309937e-02 1.218071654438972473e-01 -2.580883353948593140e-02
1.809163205325603485e-02 2.467363327741622925e-02 -1.272033452987670898e-01 7.059168070554733276e-02 -2.354275584220886230e-01 2.446074783802032471e-01 -3.797451406717300415e-02 3.184512853622436523e-01 -1.147614121437072754e-01 1.197188273072242737e-01 2.842067368328571320e-02 3.515298664569854736e-01 -5.070300102233886719e-01 -1.297918409109115601e-01 9.276115335524082184e-03 4.372574016451835632e-02 1.743013225495815277e-02 -1.552383229136466980e-02 -8.236404508352279663e-02 -3.327707946300506592e-01 1.759862899780273438e-01 1.656451225280761719e-01 4.496508836746215820e-02 6.391190737485885620e-02 -1.154950037598609924e-01 9.319558739662170410e-02 2.012292621657252312e-03 -2.215587794780731201e-01 1.136699393391609192e-01 6.110786646604537964e-02 1.544126570224761963e-01 1.943820714950561523e-01
3.483543545007705688e-02 2.520157396793365479e-01 6.319120526313781738e-02 9.549750387668609619e-02 -1.832019984722137451e-01 1.363485306501388550e-01 -8.453292399644851685e-02 4.167653154581785202e-03 -1.739286333322525024e-01 -5.078116059303283691e-02 -1.227278914302587509e-02 -2.919059246778488159e-02 -4.989408850669860840e-01 -8.356787264347076416e-02 8.873298764228820801e-02 -1.092697307467460632e-01 -1.525317281484603882e-01 -1.653574556112289429e-01 -2.720700204372406006e-01 1.725257784128189087e-01 5.979586148896487430e-06 -2.512592971324920654e-01 2.617065422236919403e-02 2.875002622604370117e-01 -1.782519668340682983e-01 -1.513340771198272705e-01 1.301016509532928467e-01 5.248496681451797485e-02 3.654258549213409424e-01 4.821840301156044006e-02 2.045074999332427979e-01 1.905561983585357666e-02
1.188965067267417908e-01 -6.982813030481338501e-02 -1.728856377303600311e-02 1.451922953128814697e-01 -9.821274131536483765e-02 2.155899405479431152e-01 -2.487283386290073395e-02 -7.470144331455230713e-02 5.095333606004714966e-02 -7.737103104591369629e-02 -9.670588374137878418e-02 -1.162808313965797424e-01 -4.243131875991821289e-01 -8.700011670589447021e-02 -2.518151700496673584e-02 2.511963807046413422e-02 -9.263586252927780151e-02 -1.045568287372589111e-01 2.343408763408660889e-02 5.606564506888389587e-02 -5.222255364060401917e-02 -5.051668360829353333e-02 2.891894876956939697e-01 1.764811575412750244e-01 -1.686675474047660828e-02 -4.684107601642608643e-01 -5.395356938242912292e-02 -2.761841714382171631e-01 4.105475544929504395e-01 -2.361214309930801392e-01 9.890197962522506714e-02 2.693319879472255707e-02
1.670956760644912720e-01 1.314867585897445679e-01 -2.323275655508041382e-01 1.160511523485183716e-01 -1.052107959985733032e-01 3.026505559682846069e-02 -1.165591776371002197e-01 1.797438859939575195e-01 -1.140829026699066162e-01 1.444913148880004883e-01 -1.603066921234130859e-01 2.514089643955230713e-01 -3.549609780311584473e-01 -3.963587880134582520e-01 8.561810106039047241e-02 -7.158478349447250366e-02 -2.139451652765274048e-01 2.619495093822479248e-01 7.976690679788589478e-02 1.113871335983276367e-01 1.314237900078296661e-02 8.265525847673416138e-02 8.437020331621170044e-02 -1.860548853874206543e-01 -1.687831431627273560e-02 -2.256450802087783813e-01 -1.386832445859909058e-01 -3.563019931316375732e-01 1.501160562038421631e-01 1.301899785175919533e-03 8.802992850542068481e-02 -3.933862596750259399e-02
-5.354600772261619568e-02 1.429665684700012207e-01 -2.242919523268938065e-03 2.251528948545455933e-01 6.615322083234786987e-02 -8.956249803304672241e-03 -1.891778260469436646e-01 9.603462181985378265e-03 2.342481352388858795e-02 2.091985791921615601e-01 2.948116362094879150e-01 8.211851119995117188e-02 -3.726236522197723389e-01 1.361661851406097412e-01 -3.440082073211669922e-02 -3.531596064567565918e-02 -5.467252805829048157e-02 -2.498887479305267334e-01 6.487625837326049805e-02 -7.683856785297393799e-02 -1.591109633445739746e-01 6.232937797904014587e-02 2.669219672679901123e-01 7.020194083452224731e-02 -3.882310912013053894e-02 -5.372774973511695862e-02 -1.997109949588775635e-01 -1.151409745216369629e-01 4.388403594493865967e-01 -1.100889220833778381e-01 3.325639665126800537e-01 1.846862137317657471e-01
1.462644189596176147e-01 -2.946045100688934326e-01 -2.813674136996269226e-02 1.408618539571762085e-01 3.993297740817070007e-02 4.037983119487762451e-01 1.704684197902679443e-01 1.484530419111251831e-01 1.485016793012619019e-01 1.257739365100860596e-01 -1.508220471441745758e-02 3.397124111652374268e-01 -2.982373535633087158e-01 6.614220142364501953e-02 -3.874635696411132812e-02 -1.319676917046308517e-02 -4.165630340576171875e-01 7.365357130765914917e-02 -1.194683164358139038e-01 -1.457813978195190430e-01 -1.013486832380294800e-01 -9.904947876930236816e-02 1.645924150943756104e-01 1.368395686149597168e-01 -2.868323400616645813e-02 -1.103485450148582458e-01 -2.794981002807617188e-01 6.873963028192520142e-02 9.084480255842208862e-02 5.008252710103988647e-02 1.082575246691703796e-01 -9.076827764511108398e-02
2.863237261772155762e-01 1.022268831729888916e-01 -1.572326272726058960e-01 -8.627538383007049561e-02 -3.880901336669921875e-01 -1.272249966859817505e-01 -1.008333563804626465e-01 1.131726056337356567e-02 1.339615136384963989e-01 -9.413145482540130615e-02 -5.798564106225967407e-02 1.215063929557800293e-01 -4.196625947952270508e-01 -7.242794334888458252e-02 1.920377612113952637e-01 -1.944720298051834106e-01 -1.416753828525543213e-01 1.070904210209846497e-01 -3.307785689830780029e-01 3.025276772677898407e-02 -6.145855784416198730e-02 7.262935489416122437e-02 -2.449071221053600311e-02 4.348821565508842468e-02 1.502226889133453369e-01 -1.051396727561950684e-01 -7.691046595573425293e-02 2.219058722257614136e-01 -5.647516995668411255e-02 -1.075224280357360840e-01 2.617959380149841309e-01 2.680204212665557861e-01
-9.195322543382644653e-02 1.017925143241882324e-01 -4.030588269233703613e-01 8.905839920043945312e-02 -3.210002183914184570e-01 2.741953730583190918e-01 -9.735630452632904053e-02 3.712755739688873291e-01 -8.848090469837188721e-02 5.121841654181480408e-02 1.647412627935409546e-01 3.657401353120803833e-02 -3.791218698024749756e-01 -1.387998610734939575e-01 1.584292352199554443e-01 -8.350750803947448730e-02 -1.382069885730743408e-01 -6.940972805023193359e-02 -1.202107369899749756e-01 -2.265074253082275391e-01 6.497485190629959106e-02 -2.763044647872447968e-02 1.381103843450546265e-01 2.270046025514602661e-01 1.566267758607864380e-02 6.861733645200729370e-02 5.912318825721740723e-02 9.867766499519348145e-02 -2.769557991996407509e-03 -1.921583265066146851e-01 -2.537607587873935699e-02 1.738291382789611816e-01
2.365528792142868042e-01 8.049608021974563599e-02 -1.826713830232620239e-01 1.513311415910720825e-01 -2.848815321922302246e-01 5.177941173315048218e-03 -1.575742363929748535e-01 8.518481999635696411e-02 2.076590992510318756e-02 9.051414579153060913e-02 1.446034908294677734e-01 5.262438952922821045e-02 -4.408277273178100586e-01 -9.178182482719421387e-02 5.459516867995262146e-02 -2.160524576902389526e-01 -2.164657711982727051e-01 9.570227563381195068e-02 -2.676051557064056396e-01 2.156350165605545044e-01 3.955204412341117859e-02 3.523717522621154785e-01 -4.163183737546205521e-03 1.296574175357818604e-01 -2.662506103515625000e-01 -3.266653791069984436e-02 -1.813055714592337608e-03 3.868343681097030640e-02 3.628116846084594727e-02 -1.325339674949645996e-01 3.144799917936325073e-02 -2.707293033599853516e-01
1.324288249015808105e-01 2.076532095670700073e-01 -6.043192371726036072e-02 9.870122373104095459e-02 3.693603724241256714e-02 4.478118196129798889e-02 1.105230525135993958e-01 1.896275579929351807e-01 -1.976006431505084038e-03 -1.007612869143486023e-01 5.649968609213829041e-02 1.597264260053634644e-01 -3.542776703834533691e-01 8.584159612655639648e-02 1.210518628358840942e-01 5.197760462760925293e-02 1.104952245950698853e-01 -2.694967687129974365e-01 -2.082148492336273193e-01 1.070357784628868103e-01 1.017254963517189026e-01 -3.036849498748779297e-01 1.480605900287628174e-01 6.689108908176422119e-02 2.470926642417907715e-01 -2.594504356384277344e-01 -1.440539658069610596e-01 2.800023257732391357e-01 1.635981798171997070e-01 -3.444578051567077637e-01 9.966669976711273193e-02 1.838998943567276001e-01
2.416561357676982880e-02 -1.496849302202463150e-02 -1.743628829717636108e-01 2.341794073581695557e-01 -3.617789149284362793e-01 -8.214300125837326050e-02 2.008121460676193237e-02 -3.053873591125011444e-02 -1.600594446063041687e-02 -7.392717152833938599e-02 1.568919122219085693e-01 2.381114810705184937e-01 -2.246987521648406982e-01 -2.420355975627899170e-01 3.390061259269714355e-01 -3.747557103633880615e-01 -2.490560412406921387e-01 2.398075461387634277e-01 7.029014825820922852e-02 -2.296047359704971313e-01 2.559260725975036621e-01 1.030773855745792389e-02 -6.114032119512557983e-03 -6.360156089067459106e-02 -1.914427243173122406e-02 -8.215443044900894165e-02 -1.302485466003417969e-01 2.849126420915126801e-02 7.729160785675048828e-02 1.805253326892852783e-01 1.139888167381286621e-01 1.339104305952787399e-02
-5.681285262107849121e-02 1.177424713969230652e-01 -3.208485543727874756e-01 4.454227164387702942e-02 -5.306465923786163330e-02 5.260490998625755310e-02 2.139234095811843872e-01 3.003944456577301025e-01 1.728813052177429199e-01 5.168746039271354675e-02 -1.635309681296348572e-02 -1.021708995103836060e-01 -3.461525440216064453e-01 6.989813596010208130e-02 9.623715281486511230e-02 -1.156361326575279236e-01 -2.639061808586120605e-01 -1.805322617292404175e-02 1.965327560901641846e-01 -3.858493268489837646e-02 1.281321346759796143e-01 1.446327567100524902e-01 -1.931444853544235229e-01 2.636451125144958496e-01 7.986757159233093262e-02 -1.080500707030296326e-02 -1.341182589530944824e-01 2.267351299524307251e-01 4.339790344238281250e-01 -4.834294691681861877e-02 1.135041341185569763e-01 1.100225821137428284e-01
6.597235053777694702e-02 3.301647603511810303e-01 6.825809925794601440e-02 3.709357678890228271e-01 -2.222652137279510498e-01 4.747761413455009460e-02 4.304466024041175842e-02 7.265257835388183594e-02 2.847808003425598145e-01 -1.223779246211051941e-01 5.421107169240713120e-03 -2.465725503861904144e-02 -4.622121751308441162e-01 -2.309961616992950439e-02 2.384454905986785889e-01 -6.460992991924285889e-02 7.360470015555620193e-03 -1.920863986015319824e-02 2.022030055522918701e-01 -4.806108772754669189e-02 -1.377456784248352051e-01 -9.825068525969982147e-03 1.379477083683013916e-01 7.850540429353713989e-02 -6.985447555780410767e-02 1.538003236055374146e-01 -3.675152361392974854e-01 -1.622510254383087158e-01 1.153969168663024902e-01 -5.718378722667694092e-02 -5.972292646765708923e-02 -1.253727078437805176e-01
1.276643425226211548e-01 3.846845030784606934e-01 -1.869378685951232910e-01 2.601681090891361237e-02 -1.851741820573806763e-01 8.418916165828704834e-02 -1.196628361940383911e-01 1.773571074008941650e-01 1.448965519666671753e-01 5.112867802381515503e-03 1.808311641216278076e-01 1.791300475597381592e-01 -3.874619603157043457e-01 -9.991316497325897217e-02 2.495020925998687744e-01 -1.961479932069778442e-01 -2.147148251533508301e-01 6.482667475938796997e-02 -2.063104063272476196e-01 1.336117740720510483e-02 -1.975295692682266235e-01 -1.282630711793899536e-01 1.447026878595352173e-01 -1.314474046230316162e-01 2.901643700897693634e-02 1.979758143424987793e-01 2.452658861875534058e-02 -3.102919459342956543e-01 -5.528773367404937744e-02 1.016867160797119141e-01 1.503547281026840210e-01 8.151674270629882812e-02
1.175375953316688538e-01 2.632234990596771240e-01 -4.880528897047042847e-02 3.152210116386413574e-01 1.428048610687255859e-01 5.397356301546096802e-02 1.351450234651565552e-01 1.860314160585403442e-01 -5.982683226466178894e-02 3.876533359289169312e-02 -4.275501519441604614e-02 4.065330326557159424e-02 -2.869054675102233887e-01 -2.335360646247863770e-01 2.805433273315429688e-01 6.752021610736846924e-02 -2.888261079788208008e-01 -2.474352717399597168e-01 2.815875113010406494e-01 -8.246614784002304077e-02 4.961248487234115601e-03 -4.967581480741500854e-02 -3.551298379898071289e-02 1.327206641435623169e-01 -2.357927560806274414e-01 1.836553215980529785e-02 -2.767212390899658203e-01 -7.052889466285705566e-02 2.326607555150985718e-01 -2.293143123388290405e-01 6.223324686288833618e-02 1.005737259984016418e-01
-1.028148308396339417e-01 9.823312610387802124e-02 7.412031292915344238e-03 4.579493701457977295e-01 -3.056751787662506104e-01 7.241173833608627319e-02 7.693996280431747437e-02 4.803051427006721497e-02 1.885770112276077271e-01 -6.116976216435432434e-02 1.314630657434463501e-01 1.631039083003997803e-01 -4.984454214572906494e-01 -1.260924637317657471e-01 1.617664694786071777e-01 -2.997612580657005310e-02 -8.584672212600708008e-02 -1.037366315722465515e-02 9.328047931194305420e-02 -4.416423663496971130e-02 -6.754332035779953003e-02 -8.748115599155426025e-02 -4.816756397485733032e-02 -3.025437472388148308e-03 9.154301136732101440e-02 6.322958320379257202e-02 -4.153783321380615234e-01 1.328179389238357544e-01 2.747025527060031891e-02 -1.004344746470451355e-01 3.629511967301368713e-02 -2.027481049299240112e-01
1.384694874286651611e-01 3.416806757450103760e-01 -7.473027217201888561e-04 7.908878475427627563e-02 -1.306198537349700928e-01 -8.305373787879943848e-02 3.942610695958137512e-02 -7.848100364208221436e-02 -1.375411287881433964e-03 7.473730295896530151e-02 1.290954947471618652e-01 8.363632112741470337e-02 -2.161690443754196167e-01 -1.537398099899291992e-01 2.850465849041938782e-02 -3.433101475238800049e-01 -2.756375968456268311e-01 -2.012682259082794189e-01 -1.196599826216697693e-01 2.903886735439300537e-01 8.414148353040218353e-03 -2.086345702409744263e-01 1.624185405671596527e-02 2.771106362342834473e-01 -3.005653433501720428e-02 -7.117923349142074585e-02 1.114656999707221985e-01 8.421336859464645386e-02 4.334796369075775146e-01 1.740544736385345459e-01 1.675162613391876221e-01 1.827428489923477173e-02
4.238095283508300781e-01 1.743865944445133209e-02 1.675674766302108765e-01 3.566928803920745850e-01 -2.581164836883544922e-01 1.894061714410781860e-01 -2.132871001958847046e-01 -6.721767038106918335e-02 1.550134569406509399e-01 7.124653458595275879e-02 2.425409704446792603e-01 -1.090085655450820923e-01 -1.243314146995544434e-01 2.236183434724807739e-01 1.858597695827484131e-01 -1.231124922633171082e-01 -2.274353057146072388e-01 -1.313468366861343384e-01 -7.496083527803421021e-02 5.530555173754692078e-02 -5.106703564524650574e-02 5.888616293668746948e-02 1.569424639455974102e-03 8.977180719375610352e-02 -1.021448299288749695e-01 -1.224022284150123596e-01 -9.769383072853088379e-02 8.168342709541320801e-02 4.032792448997497559e-01 7.147524971514940262e-03 3.428098559379577637e-02 3.712458419613540173e-04
3.561736643314361572e-01 3.003958463668823242e-01 -1.157423630356788635e-01 2.886767387390136719e-01 -3.139161467552185059e-01 1.535822600126266479e-01 -9.196371585130691528e-02 -1.886853203177452087e-02 -1.335626933723688126e-02 -2.970001101493835449e-01 9.468766301870346069e-02 2.254604548215866089e-01 -3.446711003780364990e-01 -8.806814998388290405e-02 -6.341455876827239990e-02 -9.021026641130447388e-02 -2.729271538555622101e-02 -4.852908849716186523e-02 -2.118820399045944214e-01 -2.570797502994537354e-01 -7.206362485885620117e-02 1.843993663787841797e-01 -1.468070000410079956e-01 1.028960123658180237e-01 3.092345595359802246e-02 2.416859120130538940e-01 -4.348456487059593201e-02 -1.208694353699684143e-01 5.579851940274238586e-02 -1.009775977581739426e-02 -6.176238507032394409e-02 3.175099147483706474e-03
6.390266120433807373e-02 1.781552135944366455e-01 3.648032248020172119e-02 3.877521306276321411e-02 -2.115348428487777710e-01 9.820209443569183350e-02 -5.129143595695495605e-02 1.085609346628189087e-01 -1.457490772008895874e-01 -4.897335544228553772e-02 7.479605078697204590e-02 -5.845941603183746338e-02 -5.519692897796630859e-01 -1.352411806583404541e-01 -5.263344198465347290e-02 -5.371382832527160645e-02 -1.030068099498748779e-01 -1.118028387427330017e-01 -2.881373465061187744e-01 1.415767520666122437e-01 -2.144276723265647888e-02 -1.391695737838745117e-01 4.690849781036376953e-02 3.643393218517303467e-01 -1.447970122098922729e-01 -2.776624262332916260e-01 1.474187076091766357e-01 9.240066260099411011e-02 2.707320451736450195e-01 1.126494333148002625e-01 1.877568811178207397e-01 2.733321487903594971e-02
2.291303128004074097e-01 -4.238024353981018066e-02 -3.608570992946624756e-01 1.429694145917892456e-01 -2.071910649538040161e-01 1.843167245388031006e-01 1.182275414466857910e-01 7.223081309348344803e-03 2.414102405309677124e-01 -3.659188002347946167e-02 1.868685185909271240e-01 3.228672444820404053e-01 -1.665099263191223145e-01 2.305953018367290497e-02 1.542514562606811523e-01 -1.330245882272720337e-01 -2.756816744804382324e-01 1.672502011060714722e-01 -2.619845867156982422e-01 -1.323972642421722412e-01 -6.430856138467788696e-02 -3.041811585426330566e-01 8.111542463302612305e-02 -1.881957054138183594e-01 -9.234890341758728027e-02 -2.171678245067596436e-01 -1.942013949155807495e-01 2.606668695807456970e-02 1.192158553749322891e-02 -6.925485562533140182e-03 5.648187920451164246e-02 -9.657099843025207520e-02
3.878376483917236328e-01 4.100655615329742432e-01 -3.589841723442077637e-01 3.283447325229644775e-01 -6.130626797676086426e-02 3.978036716580390930e-02 -6.519990414381027222e-02 1.054970175027847290e-01 3.002686798572540283e-02 -6.211785948835313320e-04 4.492604359984397888e-02 2.169863730669021606e-01 -1.931210160255432129e-01 2.992201969027519226e-02 1.807818412780761719e-01 -1.774020642042160034e-01 -3.143615722656250000e-01 2.850322052836418152e-02 1.492507755756378174e-03 -1.485201418399810791e-01 -1.067828610539436340e-01 2.900789380073547363e-01 1.169839575886726379e-01 -5.101460963487625122e-02 -1.226990222930908203e-01 -7.029065489768981934e-02 -6.203024834394454956e-02 7.664977014064788818e-02 5.906258709728717804e-03 -5.206346884369850159e-02 7.514411211013793945e-02 5.973700899630784988e-03
-1.091805845499038696e-01 2.249843925237655640e-01 1.529724150896072388e-02 2.429492473602294922e-01 -2.147867381572723389e-01 1.475489437580108643e-01 1.050987467169761658e-01 2.447115778923034668e-01 2.380910217761993408e-01 -1.289259493350982666e-01 1.425406783819198608e-01 1.232970133423805237e-01 -3.436322808265686035e-01 2.886846894398331642e-03 1.972968131303787231e-01 4.577883332967758179e-02 -1.302243769168853760e-01 -9.357380121946334839e-02 7.957448810338973999e-02 -6.927447766065597534e-02 -1.680330783128738403e-01 -9.723050147294998169e-02 7.075852900743484497e-02 -3.235788643360137939e-01 6.657801568508148193e-02 -1.871242187917232513e-02 -2.371446937322616577e-01 1.330313179641962051e-02 4.555508196353912354e-01 1.402346696704626083e-02 1.347925812005996704e-01 9.664151817560195923e-03
1.147488355636596680e-01 2.662470340728759766e-01 -2.948397696018218994e-01 2.670556306838989258e-01 -1.056765094399452209e-01 2.505562305450439453e-01 -1.493774652481079102e-01 -5.630686134099960327e-02 -1.966408640146255493e-01 -2.024480551481246948e-01 1.064552143216133118e-01 1.623647063970565796e-01 -4.182222187519073486e-01 -1.945952922105789185e-01 -1.096934750676155090e-01 -1.164005249738693237e-01 4.209782183170318604e-02 2.050632834434509277e-01 -2.657018005847930908e-01 -1.533747166395187378e-01 -9.969343990087509155e-02 1.683488935232162476e-01 7.401116192340850830e-02 1.423956751823425293e-01 -5.655836313962936401e-02 9.964793920516967773e-02 7.318108528852462769e-02 7.609816640615463257e-02 2.354494035243988037e-01 -1.102285534143447876e-01 6.827060878276824951e-02 -6.370307505130767822e-02
1.193382963538169861e-01 1.830435991287231445e-01 -5.425672233104705811e-02 6.525991111993789673e-02 -1.703803688287734985e-01 1.875226497650146484e-01 -9.400711953639984131e-02 6.609621644020080566e-02 -1.172072663903236389e-01 -6.320738792419433594e-02 5.572049878537654877e-03 -5.638403445482254028e-02 -4.953138828277587891e-01 -6.939749419689178467e-02 -6.535084452480077744e-03 -8.972100913524627686e-02 -1.581956595182418823e-01 -3.712745755910873413e-02 -2.321743965148925781e-01 2.132538706064224243e-01 6.611898541450500488e-02 -1.551364064216613770e-01 1.841380447149276733e-02 3.350792825222015381e-01 -2.272235304117202759e-01 -1.992114782333374023e-01 7.196405529975891113e-02 1.031283289194107056e-01 3.111763000488281250e-01 2.256922274827957153e-01 2.305715382099151611e-01 1.164456158876419067e-01
3.318183422088623047e-01 4.249852895736694336e-01 -3.836119472980499268e-01 2.100087255239486694e-01 -2.916628122329711914e-02 6.425690650939941406e-02 1.087217554450035095e-01 4.204547405242919922e-02 -1.939248144626617432e-01 6.859249621629714966e-02 2.312018126249313354e-01 2.104797214269638062e-01 -1.856647729873657227e-01 -2.524099545553326607e-03 -2.664415352046489716e-02 2.053362131118774414e-02 -2.538236975669860840e-01 -1.348798815160989761e-02 2.439488023519515991e-01 2.340015396475791931e-02 7.529444247484207153e-02 4.540664330124855042e-02 -2.898668684065341949e-02 1.378874033689498901e-01 -3.081988543272018433e-02 1.165157258510589600e-01 -1.535793989896774292e-01 2.244734317064285278e-01 7.149689644575119019e-02 -9.635864198207855225e-02 2.556750476360321045e-01 -5.708846077322959900e-02
-8.507302403450012207e-02 2.080243229866027832e-01 3.532219305634498596e-02 1.929023116827011108e-01 1.853351294994354248e-01 2.445606142282485962e-01 1.397451311349868774e-01 4.121128469705581665e-02 -1.548470407724380493e-01 -3.685099259018898010e-02 2.102732509374618530e-01 -1.083401031792163849e-02 -5.405907630920410156e-01 5.855253711342811584e-02 -1.240982487797737122e-01 -1.124740093946456909e-01 -2.402903884649276733e-01 -7.715656608343124390e-02 7.845552265644073486e-02 7.839158922433853149e-02 -1.691497266292572021e-01 -7.168637961149215698e-02 1.133072748780250549e-01 9.253929555416107178e-02 -6.820069998502731323e-02 -2.952206879854202271e-02 -3.294243812561035156e-01 -1.063938140869140625e-01 3.383857607841491699e-01 -8.553086221218109131e-02 8.331760764122009277e-02 1.303341835737228394e-01
2.196680307388305664e-01 3.128909766674041748e-01 -2.474014163017272949e-01 1.812840849161148071e-01 -9.558677673339843750e-02 2.846381366252899170e-01 -8.257688581943511963e-02 -1.907984912395477295e-01 4.360127821564674377e-02 2.302523851394653320e-01 1.807847991585731506e-02 5.260728672146797180e-02 -2.400259971618652344e-01 -7.569070160388946533e-02 -2.376974225044250488e-01 -2.690007388591766357e-01 -2.981357276439666748e-01 -2.136659622192382812e-02 -6.273082643747329712e-02 -2.456689178943634033e-01 2.949584126472473145e-01 1.646369248628616333e-01 5.876058340072631836e-02 6.365892291069030762e-02 9.654564410448074341e-02 -1.142798736691474915e-01 -1.302753388881683350e-01 -1.685129851102828979e-01 1.500238627195358276e-01 -8.027594536542892456e-02 6.430120766162872314e-02 1.021007355302572250e-02
8.152581751346588135e-02 2.862888872623443604e-01 -1.477863043546676636e-01 -1.938092522323131561e-03 -1.869339048862457275e-01 1.211768761277198792e-01 -2.572552859783172607e-01 -1.908839307725429535e-02 3.156774342060089111e-01 -1.976727694272994995e-01 -6.808429956436157227e-02 1.566217839717864990e-01 -2.991901040077209473e-01 -1.229633241891860962e-01 2.190727442502975464e-01 -8.227340877056121826e-02 1.283904910087585449e-02 -6.209297850728034973e-02 -2.272762358188629150e-01 -2.932598888874053955e-01 2.199109643697738647e-01 -1.143837422132492065e-01 -1.435238271951675415e-01 3.023096546530723572e-02 -1.147045567631721497e-01 -3.522188961505889893e-01 3.212571144104003906e-02 -3.989363554865121841e-03 2.256499528884887695e-01 -2.185479365289211273e-02 -1.780710667371749878e-01 -9.157700464129447937e-03
2.957182526588439941e-01 4.412074685096740723e-01 -1.599769741296768188e-01 2.631661295890808105e-01 6.391176581382751465e-02 1.968566179275512695e-01 -8.124185726046562195e-03 1.356781087815761566e-02 8.662359416484832764e-02 1.590321809053421021e-01 8.952172845602035522e-02 2.326387465000152588e-01 -2.489351630210876465e-01 1.058298423886299133e-01 4.454837366938591003e-02 -4.310386776924133301e-01 3.230142965912818909e-02 1.061892285943031311e-01 -1.194674149155616760e-01 -1.871465295553207397e-01 1.197994127869606018e-01 -1.439795829355716705e-02 1.348862946033477783e-01 2.623378857970237732e-02 6.162699684500694275e-02 8.573933504521846771e-03 -3.106883727014064789e-02 8.363468945026397705e-02 4.304505512118339539e-02 -7.124301046133041382e-02 2.530723512172698975e-01 -2.149650305509567261e-01
6.983181089162826538e-02 -1.010200157761573792e-01 -6.245585680007934570e-01 -8.261937648057937622e-02 -1.120680198073387146e-01 -1.338085532188415527e-01 8.117763698101043701e-02 2.328534796833992004e-02 9.928291290998458862e-02 -6.203341484069824219e-02 -8.308292925357818604e-02 3.277732133865356445e-01 -4.006722569465637207e-01 -7.209488004446029663e-02 1.171229965984821320e-02 -2.809213101863861084e-01 -1.881948858499526978e-01 5.567170679569244385e-02 -3.660194203257560730e-02 6.508359313011169434e-02 9.410466998815536499e-02 -1.578555069863796234e-02 -4.219423606991767883e-02 8.874609321355819702e-02 -3.915809094905853271e-02 -1.302694380283355713e-01 -7.069209963083267212e-02 -7.495704293251037598e-02 -8.602005243301391602e-02 -8.559698611497879028e-02 2.182388454675674438e-01 1.525216847658157349e-01
6.602748483419418335e-02 2.365320175886154175e-01 -3.406227529048919678e-01 1.025806739926338196e-01 -1.882572472095489502e-02 8.542799949645996094e-02 -1.060560867190361023e-01 1.049748733639717102e-01 -4.603946954011917114e-02 -1.244269236922264099e-01 2.335190773010253906e-01 1.973499059677124023e-01 -2.319897413253784180e-01 -3.636944293975830078e-01 -2.376923412084579468e-01 -3.702777028083801270e-01 -5.670373886823654175e-02 -1.202601268887519836e-01 -1.260106414556503296e-01 -4.100710526108741760e-02 1.314219534397125244e-01 1.714567244052886963e-01 2.759531438350677490e-01 2.520304322242736816e-01 1.879237890243530273e-01 7.762987911701202393e-02 -1.488426141440868378e-02 -4.177580773830413818e-02 8.909656852483749390e-02 -1.139049604535102844e-02 1.348720788955688477e-01 -3.614964708685874939e-02
1.181064993143081665e-01 -2.713160216808319092e-02 -6.525573879480361938e-02 1.433888822793960571e-01 -1.055194213986396790e-01 -6.639204174280166626e-02 3.260837495326995850e-01 2.070082724094390869e-01 1.240552030503749847e-02 -5.112946778535842896e-02 1.988945007324218750e-01 7.000882178544998169e-02 -4.137043654918670654e-01 -1.988813281059265137e-01 1.112824529409408569e-01 1.768848113715648651e-02 -1.151665747165679932e-01 -8.189404010772705078e-02 2.895408570766448975e-01 -2.393404394388198853e-01 -3.584226593375205994e-02 2.105476260185241699e-01 1.639149934053421021e-01 -5.981017276644706726e-02 -1.972567588090896606e-01 -1.634443551301956177e-01 -2.116413414478302002e-01 8.177401870489120483e-02 2.932190895080566406e-01 -4.175194352865219116e-02 1.895808577537536621e-01 2.173189520835876465e-01
9.090998768806457520e-02 2.821787893772125244e-01 -2.174705415964126587e-01 4.040245711803436279e-02 -1.833928823471069336e-01 -7.532227784395217896e-02 -1.430276334285736084e-01 2.394405305385589600e-01 -6.629690527915954590e-02 2.050810605287551880e-01 2.485999837517738342e-02 2.399043440818786621e-01 -2.583370208740234375e-01 -3.988257944583892822e-01 1.867446005344390869e-01 -1.306217312812805176e-01 3.147006779909133911e-02 -1.443350780755281448e-02 -8.452492207288742065e-02 1.595368534326553345e-01 3.980113938450813293e-02 1.452905982732772827e-01 1.302870810031890869e-01 1.098543256521224976e-01 -9.036107361316680908e-02 1.619173586368560791e-01 -2.336625158786773682e-01 -3.031509518623352051e-01 1.295783072710037231e-01 1.802901774644851685e-01 2.016196697950363159e-01 8.585215359926223755e-02
1.539603993296623230e-02 2.905789911746978760e-01 -2.563113272190093994e-01 1.554185897111892700e-01 -1.420271694660186768e-01 2.807122170925140381e-01 -1.459348797798156738e-01 1.105391159653663635e-01 -3.398526012897491455e-01 1.410993654280900955e-02 5.268982052803039551e-02 6.970048695802688599e-02 -2.255752235651016235e-01 -5.609990283846855164e-02 -9.226992726325988770e-03 1.193438321352005005e-01 -1.568949967622756958e-01 2.063127607107162476e-02 2.900909185409545898e-01 -1.621133089065551758e-01 1.604578793048858643e-01 -1.593998670578002930e-01 1.773913763463497162e-02 1.231847926974296570e-01 -1.331660002470016479e-01 -2.490585297346115112e-01 -2.418604306876659393e-02 7.947945594787597656e-02 4.183895289897918701e-01 -1.361809074878692627e-01 1.352466195821762085e-01 2.501057647168636322e-02
1.555921882390975952e-01 -1.872015371918678284e-02 -1.141830906271934509e-01 2.634279131889343262e-01 1.691086590290069580e-01 1.770046800374984741e-01 3.682282865047454834e-01 1.433182507753372192e-01 1.490616947412490845e-01 1.050717532634735107e-01 5.185393244028091431e-02 8.231415599584579468e-02 -3.921557366847991943e-01 -3.484546244144439697e-01 6.249023228883743286e-02 -3.265974670648574829e-02 5.989645048975944519e-02 -9.251408278942108154e-03 -4.756889119744300842e-02 2.507831454277038574e-01 2.058875560760498047e-01 -3.717285767197608948e-02 3.610021248459815979e-02 5.595882982015609741e-02 8.515916019678115845e-02 -2.333914935588836670e-01 -2.666141390800476074e-01 -2.164278179407119751e-02 1.583470217883586884e-02 2.132523506879806519e-01 2.398791760206222534e-01 2.160436660051345825e-02
1.609320342540740967e-01 1.705547422170639038e-01 -6.713396310806274414e-02 1.814237982034683228e-01 -1.529558897018432617e-01 2.423105388879776001e-02 2.173419147729873657e-01 2.111812084913253784e-01 8.005756139755249023e-02 1.504509449005126953e-01 1.460227817296981812e-01 1.455600410699844360e-01 -3.560622036457061768e-01 -2.887967526912689209e-01 1.335625629872083664e-02 1.332025323063135147e-02 -2.424894720315933228e-01 -1.222973242402076721e-01 3.352998495101928711e-01 -1.341141909360885620e-01 -5.816947296261787415e-02 1.252230256795883179e-01 1.057048663496971130e-01 2.195004932582378387e-02 -7.633622735738754272e-03 7.373104989528656006e-02 -1.553553640842437744e-01 2.552163004875183105e-01 3.298373818397521973e-01 1.766030341386795044e-01 1.833551377058029175e-01 8.013762533664703369e-02
-8.086368441581726074e-02 3.311091661453247070e-01 2.883267588913440704e-02 -1.261536628007888794e-01 -1.522703319787979126e-01 1.376735121011734009e-01 -9.414121508598327637e-02 -3.256899490952491760e-02 9.797853976488113403e-02 1.131931617856025696e-01 1.669549793004989624e-01 3.282548487186431885e-01 -1.046208143234252930e-01 -1.626152098178863525e-01 7.961002737283706665e-02 -1.360044181346893311e-01 -1.843567751348018646e-02 -2.134158276021480560e-02 -5.825632065534591675e-02 7.682871073484420776e-02 3.594888448715209961e-01 2.099770493805408478e-02 4.433786123991012573e-02 4.492146894335746765e-02 7.385934889316558838e-02 5.660301446914672852e-02 2.855014428496360779e-02 6.651982665061950684e-02 5.705195665359497070e-01 -2.013915628194808960e-01 2.658475041389465332e-01 1.955713331699371338e-02
2.618702650070190430e-01 -1.790957897901535034e-01 -1.022146046161651611e-01 1.042548418045043945e-01 3.054823167622089386e-02 4.123448580503463745e-02 1.468933075666427612e-01 6.366401165723800659e-02 7.615274190902709961e-02 4.751814901828765869e-02 -1.957284286618232727e-02 2.326171845197677612e-01 -2.797946929931640625e-01 -4.736309647560119629e-01 -1.096395254135131836e-01 -2.786808460950851440e-02 -4.056601971387863159e-02 1.047170162200927734e-01 -6.304569542407989502e-02 -3.091044127941131592e-01 -1.752861738204956055e-01 1.548766903579235077e-02 -2.605045139789581299e-01 -4.235752671957015991e-02 3.550559654831886292e-02 -1.107992231845855713e-02 -1.719621121883392334e-01 -1.869970411062240601e-01 2.774414718151092529e-01 1.147724241018295288e-01 2.229034304618835449e-01 -2.308668494224548340e-01
1.635714024305343628e-01 2.990581840276718140e-02 -2.603206336498260498e-01 2.739243209362030029e-01 5.192444473505020142e-02 3.128405809402465820e-01 3.517774865031242371e-02 -9.747076034545898438e-02 1.956734061241149902e-01 7.557018101215362549e-02 -1.528312116861343384e-01 2.337753325700759888e-01 -2.568083405494689941e-01 2.666492760181427002e-02 -1.180716678500175476e-01 -2.221251577138900757e-01 -2.526358366012573242e-01 1.775647401809692383e-01 -5.736865475773811340e-02 -2.220032066106796265e-01 -1.685489085502922535e-03 5.471768975257873535e-02 1.032512336969375610e-01 3.324644565582275391e-01 -1.910590678453445435e-01 1.893119513988494873e-01 4.418703168630599976e-02 -1.912896931171417236e-01 1.866440474987030029e-01 -8.577672392129898071e-02 2.027014791965484619e-01 2.608010545372962952e-03
-1.880508810281753540e-01 1.395156830549240112e-01 -5.052693188190460205e-02 2.036775052547454834e-01 -2.022712528705596924e-01 1.356015503406524658e-01 5.816208571195602417e-02 3.492752909660339355e-01 1.013181060552597046e-01 -1.379017084836959839e-01 7.862650603055953979e-02 1.646735221147537231e-01 -4.604727625846862793e-01 -5.496623739600181580e-02 1.461484730243682861e-01 -1.604207605123519897e-01 2.690847590565681458e-02 1.492626592516899109e-02 1.994838714599609375e-01 -2.331003248691558838e-01 1.159341484308242798e-01 8.318553119897842407e-02 1.490391194820404053e-01 -1.095314696431159973e-01 -1.638896912336349487e-01 5.976860597729682922e-02 -2.857125997543334961e-01 7.321044057607650757e-02 3.014408648014068604e-01 6.470232456922531128e-02 1.597660630941390991e-01 -6.384669244289398193e-02
8.045530319213867188e-02 1.283433139324188232e-01 1.137372702360153198e-01 5.249997973442077637e-02 -1.016523241996765137e-01 1.662956476211547852e-01 -1.447665989398956299e-01 7.084831595420837402e-02 9.148193895816802979e-02 -6.079010292887687683e-02 -6.730611622333526611e-02 -1.112929657101631165e-01 -4.114064276218414307e-01 -2.067444175481796265e-01 7.555827498435974121e-02 -1.778041422367095947e-01 -7.652166485786437988e-02 -1.827494055032730103e-02 -1.347433775663375854e-01 2.209111452102661133e-01 -8.969482779502868652e-02 -1.233799383044242859e-01 -2.828921675682067871e-01 2.509240508079528809e-01 2.085296064615249634e-02 5.265239253640174866e-02 1.295386999845504761e-01 7.394005358219146729e-02 4.888381958007812500e-01 1.951955817639827728e-02 3.004243969917297363e-01 -1.569617837667465210e-01
9.856057167053222656e-02 1.928570270538330078e-01 -1.552712917327880859e-01 1.589727699756622314e-01 -1.215397045016288757e-01 -1.550631690770387650e-02 1.385137885808944702e-01 1.342705637216567993e-01 -1.219598501920700073e-01 -8.773316442966461182e-02 3.165205717086791992e-01 1.246157810091972351e-01 -3.739957511425018311e-01 1.507535278797149658e-01 5.607185885310173035e-02 -4.610699042677879333e-02 -1.132450327277183533e-01 -8.601445704698562622e-03 2.162688374519348145e-01 -2.439517527818679810e-03 -1.075108945369720459e-01 -2.571528553962707520e-01 -1.747250556945800781e-01 1.792163699865341187e-01 -1.237955391407012939e-01 1.109731420874595642e-01 -2.522436976432800293e-01 -4.705845564603805542e-02 4.840659499168395996e-01 8.281355351209640503e-02 6.837210059165954590e-02 7.735612243413925171e-02
1.568009108304977417e-01 -2.778182737529277802e-02 -4.452542588114738464e-02 1.384034454822540283e-01 -1.384178698062896729e-01 -7.226872444152832031e-02 2.146984189748764038e-01 3.731989860534667969e-02 2.313517928123474121e-01 -2.570728398859500885e-02 -1.205187961459159851e-01 -9.911160916090011597e-02 -4.443651437759399414e-01 -2.280315458774566650e-01 -4.691709205508232117e-02 -1.278535425662994385e-01 1.098217293620109558e-01 1.020719483494758606e-01 9.457342326641082764e-03 -2.414661794900894165e-01 3.640241026878356934e-01 -2.928544282913208008e-01 -2.805460989475250244e-02 -1.704490631818771362e-01 1.133359894156455994e-01 -6.411332637071609497e-02 -4.268293734639883041e-03 1.766206026077270508e-01 2.302144467830657959e-01 -2.430391907691955566e-01 2.139805704355239868e-01 -8.903193287551403046e-03
2.690905630588531494e-01 9.402240626513957977e-03 1.072633266448974609e-01 2.383474707603454590e-01 5.433478578925132751e-02 3.668656572699546814e-02 -2.268600910902023315e-01 3.178585320711135864e-02 -7.038868498057126999e-03 -1.882890462875366211e-01 2.173449099063873291e-01 -1.740053147077560425e-01 -3.173849284648895264e-01 -1.295125228352844715e-03 -2.467494644224643707e-02 -3.192474246025085449e-01 -6.236779689788818359e-02 -2.326259166002273560e-01 -3.973134607076644897e-02 -1.315053179860115051e-02 -2.157226651906967163e-01 3.064377233386039734e-02 7.577295601367950439e-02 3.724458515644073486e-01 -2.610702216625213623e-01 3.657034412026405334e-02 -2.030849456787109375e-01 4.691438376903533936e-02 2.735169529914855957e-01 3.848111629486083984e-02 2.056321054697036743e-01 5.409297347068786621e-02
1.274262219667434692e-01 -8.193325996398925781e-02 -2.800186723470687866e-02 1.795800402760505676e-02 -2.266634814441204071e-02 1.014472171664237976e-01 1.336619108915328979e-01 -7.356990873813629150e-02 1.962949335575103760e-01 2.726121619343757629e-02 -4.647343233227729797e-02 3.359931707382202148e-01 -3.135691285133361816e-01 -3.864758880808949471e-03 -1.189195215702056885e-01 -2.646576762199401855e-01 1.117406636476516724e-01 7.736814767122268677e-02 -3.756006956100463867e-01 -2.078487575054168701e-01 9.909134358167648315e-03 6.694238632917404175e-02 4.610045254230499268e-02 -1.319041196256875992e-02 -2.678283452987670898e-01 -2.681058049201965332e-01 5.142895504832267761e-02 -2.184963673353195190e-01 3.793984949588775635e-01 -2.974583394825458527e-02 2.377600371837615967e-01 -4.884060937911272049e-03
1.575162261724472046e-01 1.884393095970153809e-01 9.152179211378097534e-02 5.532582476735115051e-02 -9.506695717573165894e-02 1.821788549423217773e-01 2.835570368915796280e-03 7.677540183067321777e-02 -1.458935439586639404e-01 -1.460146456956863403e-01 -1.755892671644687653e-02 -7.881958782672882080e-02 -4.571883976459503174e-01 -1.517207175493240356e-01 5.269371345639228821e-02 -2.034869194030761719e-01 -1.551702618598937988e-01 -7.506503909826278687e-02 -2.640014290809631348e-01 1.974739432334899902e-01 -2.410542406141757965e-02 -1.840326339006423950e-01 3.853411972522735596e-02 3.049320280551910400e-01 -1.720067262649536133e-01 -6.114893406629562378e-02 5.149597302079200745e-02 8.335915952920913696e-02 3.939356505870819092e-01 1.827946901321411133e-01 2.364061474800109863e-01 -5.171659868210554123e-03
1.262516230344772339e-01 5.458127707242965698e-02 5.265703797340393066e-02 1.653273701667785645e-01 -3.234176933765411377e-01 1.457541435956954956e-01 -1.922036521136760712e-02 -1.489473730325698853e-01 -6.813734304159879684e-03 2.020377665758132935e-01 -1.082597672939300537e-01 2.988535761833190918e-01 -1.799744516611099243e-01 -1.607094258069992065e-01 1.783430278301239014e-01 2.503364533185958862e-02 -3.890239298343658447e-01 -9.580931067466735840e-02 -4.811478033661842346e-02 -5.639722570776939392e-02 1.924871802330017090e-01 2.443007081747055054e-01 -4.360299184918403625e-02 1.434220671653747559e-01 3.081958182156085968e-02 -9.647855162620544434e-02 -1.175865828990936279e-01 -2.581134438514709473e-01 3.876642286777496338e-01 -1.694964766502380371e-01 -8.751066029071807861e-02 -8.619210124015808105e-02
1.205719634890556335e-01 5.298010259866714478e-02 2.710998952388763428e-01 -1.100521236658096313e-01 -4.355104640126228333e-02 -1.370440274477005005e-01 2.204904258251190186e-01 -1.211424171924591064e-01 -6.488515436649322510e-02 -1.878005713224411011e-01 3.322199285030364990e-01 7.555621117353439331e-02 -4.466527402400970459e-01 -1.581608504056930542e-01 4.568404331803321838e-02 -1.649750173091888428e-01 -2.654681913554668427e-02 -3.209260404109954834e-01 -3.686669841408729553e-02 -1.811188310384750366e-01 1.785727441310882568e-01 9.885791689157485962e-02 1.588892005383968353e-02 2.846688032150268555e-01 -1.002316549420356750e-02 -2.626140415668487549e-02 -7.936564832925796509e-02 -2.492331713438034058e-01 7.242418825626373291e-03 -1.952163130044937134e-01 1.879008114337921143e-01 -1.477763243019580841e-02
2.224160581827163696e-01 9.427815675735473633e-02 1.543577313423156738e-01 8.684649318456649780e-02 -6.198066473007202148e-02 9.274467825889587402e-03 -1.514475941658020020e-01 3.971907496452331543e-01 1.538408100605010986e-01 1.291195303201675415e-01 7.027015089988708496e-02 8.409984409809112549e-02 -3.437172472476959229e-01 -6.452267616987228394e-02 7.208151277154684067e-03 2.070684432983398438e-01 -3.338195979595184326e-01 -4.151272587478160858e-03 -5.918368324637413025e-02 -3.449883684515953064e-02 -1.131716072559356689e-01 -2.306069433689117432e-01 -1.287709176540374756e-01 1.467307209968566895e-01 5.925062671303749084e-02 1.815372407436370850e-01 6.802064180374145508e-02 -7.600116543471813202e-03 3.586195409297943115e-01 -7.405912876129150391e-02 2.476260811090469360e-01 -2.264041602611541748e-01
7.083190977573394775e-02 2.969270646572113037e-01 -3.751925826072692871e-01 1.023418977856636047e-01 -3.042799979448318481e-02 7.793447375297546387e-02 -7.423575222492218018e-02 9.401544928550720215e-02 1.998066455125808716e-01 7.097996026277542114e-02 2.774889171123504639e-01 1.706590056419372559e-01 -3.175183832645416260e-01 -1.769920587539672852e-01 7.326673716306686401e-02 -3.743761479854583740e-01 -2.313284575939178467e-01 -4.075058177113533020e-02 -4.533065110445022583e-02 1.922766566276550293e-01 -7.565883547067642212e-02 -1.656560301780700684e-01 2.021655589342117310e-01 -1.388924419879913330e-01 -1.221928372979164124e-01 8.887418359518051147e-02 2.262223139405250549e-02 -1.338712424039840698e-01 5.089211463928222656e-02 1.699223071336746216e-01 1.758736968040466309e-01 -1.195163801312446594e-01
8.177344501018524170e-02 2.345694601535797119e-01 7.954651862382888794e-02 1.555667221546173096e-01 -8.055184781551361084e-02 -5.582791566848754883e-02 1.728790849447250366e-01 1.529514882713556290e-02 -2.258755266666412354e-01 8.269728720188140869e-02 1.360993385314941406e-01 3.747373074293136597e-02 -3.916028738021850586e-01 1.786931455135345459e-01 1.674979925155639648e-01 -1.589657962322235107e-01 -1.497709751129150391e-01 9.600172936916351318e-02 2.229498177766799927e-01 -5.994483456015586853e-02 -2.081156075000762939e-01 -1.090361271053552628e-02 1.973117515444755554e-02 1.944829672574996948e-01 -7.200718671083450317e-02 -2.645598053932189941e-01 -3.332936167716979980e-01 -1.023398414254188538e-01 1.811155676841735840e-01 -1.493790652602910995e-02 3.788783252239227295e-01 1.083418354392051697e-01
8.648729324340820312e-02 -1.743706762790679932e-01 -4.731500446796417236e-01 -1.439539641141891479e-01 3.264806419610977173e-02 7.171098887920379639e-02 8.227799087762832642e-03 9.047738462686538696e-02 -6.373106688261032104e-02 -1.828828603029251099e-01 1.290431171655654907e-01 2.557428181171417236e-01 -3.102247416973114014e-01 -9.137889742851257324e-02 4.417356103658676147e-02 -1.681236177682876587e-01 -1.988820880651473999e-01 2.589625418186187744e-01 2.316342741250991821e-01 -3.767864406108856201e-02 -1.338711827993392944e-01 -8.795053511857986450e-02 -9.419610351324081421e-02 1.295529901981353760e-01 2.300406573340296745e-03 -2.200372964143753052e-01 -2.570544183254241943e-01 -6.295047234743833542e-03 6.762600503861904144e-03 -5.516422912478446960e-02 3.430708348751068115e-01 1.897839643061161041e-02
2.227486073970794678e-01 -8.314401656389236450e-02 -4.227668419480323792e-02 4.931531846523284912e-02 -2.691959440708160400e-01 1.678259968757629395e-01 -2.222142927348613739e-02 6.310217082500457764e-02 -4.913423582911491394e-02 2.244981974363327026e-01 2.763986587524414062e-01 2.089142501354217529e-01 -3.000594377517700195e-01 -1.202141791582107544e-01 2.691977620124816895e-01 1.506814658641815186e-01 -3.630054593086242676e-01 -9.979819506406784058e-02 3.514813631772994995e-02 -7.882715761661529541e-02 6.222690455615520477e-03 1.171599999070167542e-01 2.699083089828491211e-01 -1.004537343978881836e-01 7.084706425666809082e-02 -1.028905361890792847e-01 3.966806456446647644e-02 -3.902460681274533272e-03 1.371988207101821899e-01 -2.091532200574874878e-01 3.384531140327453613e-01 1.463781893253326416e-01
3.229383826255798340e-01 2.750914692878723145e-01 -4.891280829906463623e-02 1.753834933042526245e-01 -1.707908809185028076e-01 1.272635608911514282e-01 -1.160424128174781799e-01 1.620007306337356567e-01 -5.305388569831848145e-02 1.530187875032424927e-01 2.133536711335182190e-02 1.435969769954681396e-01 -2.186845391988754272e-01 -3.257151842117309570e-01 -4.017452150583267212e-02 -5.509512126445770264e-02 -9.306520223617553711e-02 -3.288536891341209412e-02 -2.182203158736228943e-02 -3.317524194717407227e-01 1.721638292074203491e-01 1.796332374215126038e-02 -4.690338298678398132e-02 4.563766345381736755e-02 -1.251041740179061890e-01 2.498323023319244385e-01 -1.914765238761901855e-01 -3.775644600391387939e-01 6.359157711267471313e-02 1.192438416182994843e-02 1.042585521936416626e-01 2.628209888935089111e-01
2.633702009916305542e-02 1.190031021833419800e-01 -2.168764024972915649e-01 2.159572392702102661e-01 3.833157196640968323e-02 4.254628717899322510e-02 -2.403776161372661591e-02 -1.166988089680671692e-01 2.035379782319068909e-02 4.852128773927688599e-02 1.277748346328735352e-01 3.277305960655212402e-01 -4.964885711669921875e-01 -1.470888108015060425e-01 7.800742983818054199e-02 -2.580213248729705811e-01 -1.188618596643209457e-02 1.644656956195831299e-01 -2.594495117664337158e-01 -2.739088535308837891e-01 -4.698874428868293762e-03 -1.639338433742523193e-01 2.501246929168701172e-01 -5.305176135152578354e-03 8.547633141279220581e-02 -5.217336118221282959e-02 7.716273516416549683e-02 1.714634150266647339e-01 -6.062443554401397705e-02 4.168858379125595093e-02 3.107465207576751709e-01 -1.793052256107330322e-02
-1.083943918347358704e-01 7.341829687356948853e-02 1.453350335359573364e-01 1.401871740818023682e-01 8.401415310800075531e-03 1.935410499572753906e-02 3.616902604699134827e-02 7.506525143980979919e-03 -6.445682048797607422e-02 2.025678008794784546e-02 -1.283798832446336746e-02 2.080004960298538208e-01 -5.128326416015625000e-01 -3.122920393943786621e-01 1.606417447328567505e-01 -1.558730304241180420e-01 -9.946349263191223145e-02 -4.542666953057050705e-03 -1.906192600727081299e-01 -2.690795660018920898e-01 5.628028512001037598e-02 1.459674388170242310e-01 -7.507001608610153198e-02 -1.276912987232208252e-01 2.238867282867431641e-01 -1.180745586752891541e-01 -3.475684821605682373e-01 1.552941650152206421e-01 2.690601348876953125e-01 -1.243274584412574768e-01 -2.748242020606994629e-02 1.378249228000640869e-01
8.294638246297836304e-02 2.077385932207107544e-01 -2.413064390420913696e-01 2.129935324192047119e-01 -2.397050708532333374e-01 6.519897282123565674e-02 -5.546652898192405701e-02 1.047105267643928528e-01 9.487574920058250427e-03 1.258770972490310669e-01 -3.362268581986427307e-02 -2.513520419597625732e-01 -1.982845366001129150e-01 1.636255383491516113e-01 1.672114431858062744e-01 1.420743614435195923e-01 -1.704652458429336548e-01 -1.785262972116470337e-01 -5.639208108186721802e-02 2.146376371383666992e-01 -7.020668685436248779e-02 -5.976524576544761658e-02 -6.636265665292739868e-02 3.060987591743469238e-01 -1.585280746221542358e-01 -1.444964110851287842e-01 -7.770679146051406860e-02 -2.872898280620574951e-01 3.157385885715484619e-01 -1.035414561629295349e-01 3.120994269847869873e-01 1.302239596843719482e-01
1.633114814758300781e-01 2.190886065363883972e-02 -4.659447818994522095e-02 1.371244341135025024e-01 -1.110373884439468384e-01 -2.875298857688903809e-01 5.247541517019271851e-02 6.839610636234283447e-02 -8.395878970623016357e-02 -1.206907704472541809e-01 7.426565140485763550e-02 2.126211524009704590e-01 -2.402295321226119995e-01 -1.801589578390121460e-01 2.427393943071365356e-01 -1.894501000642776489e-01 -2.510966956615447998e-01 1.440162211656570435e-01 -1.041649132966995239e-01 -1.147403642535209656e-01 2.769788205623626709e-01 -2.954385578632354736e-01 2.034830302000045776e-02 4.010127484798431396e-02 -2.987546324729919434e-01 7.304316014051437378e-02 -2.822103202342987061e-01 9.555712342262268066e-02 1.864339858293533325e-01 4.120842739939689636e-02 2.593648731708526611e-01 1.766420900821685791e-01
7.288729399442672729e-02 5.475658550858497620e-02 -2.211349308490753174e-01 1.899300962686538696e-01 -3.415979444980621338e-01 -1.536409109830856323e-01 4.103228077292442322e-02 1.143549159169197083e-01 1.200718507170677185e-01 9.586084634065628052e-02 1.060472726821899414e-01 1.161712110042572021e-01 -3.613088726997375488e-01 -1.218244880437850952e-01 8.085793256759643555e-02 -3.031345009803771973e-01 -1.279639750719070435e-01 2.520540356636047363e-01 -3.512435853481292725e-01 9.871632605791091919e-02 1.536933332681655884e-02 1.898405104875564575e-01 1.449987143278121948e-01 9.926471114158630371e-02 8.123392611742019653e-02 1.732057332992553711e-01 -2.463246285915374756e-01 -1.487340778112411499e-01 7.134454697370529175e-02 -1.196120828390121460e-01 1.508036255836486816e-01 1.333611607551574707e-01
3.180106878280639648e-01 2.293754816055297852e-01 -3.715603426098823547e-02 3.813214972615242004e-02 -2.752405703067779541e-01 1.991032809019088745e-01 1.494118720293045044e-01 -8.654657006263732910e-02 1.801455207169055939e-02 -1.104476004838943481e-01 1.549070924520492554e-01 -1.534930467605590820e-01 -4.371539354324340820e-01 1.298558562994003296e-01 -8.529362082481384277e-02 7.153081148862838745e-02 -2.353860139846801758e-01 -3.170832097530364990e-01 -1.190942451357841492e-01 1.114305928349494934e-01 1.251344196498394012e-02 -1.861778646707534790e-01 -1.421898454427719116e-01 4.434701800346374512e-02 -1.759022474288940430e-01 -2.662243843078613281e-01 1.229042038321495056e-01 8.790528774261474609e-02 1.286219209432601929e-01 -4.982103779911994934e-02 1.043884828686714172e-01 1.537734568119049072e-01
-7.310909777879714966e-02 9.073906391859054565e-02 -1.842892616987228394e-01 2.515825033187866211e-01 6.001802533864974976e-02 -6.288494914770126343e-02 -1.501271501183509827e-02 -6.469641625881195068e-02 8.754469454288482666e-02 -1.628478020429611206e-01 1.119487807154655457e-01 1.885959804058074951e-01 -4.076153635978698730e-01 -1.590914130210876465e-01 1.228113397955894470e-01 -6.726113706827163696e-02 -7.672275602817535400e-02 1.788795590400695801e-01 -6.397423148155212402e-02 -1.242496352642774582e-02 2.569309771060943604e-01 -4.314198493957519531e-01 -2.033611088991165161e-01 -1.485175341367721558e-01 -2.144397497177124023e-01 -3.775645792484283447e-02 -2.627363204956054688e-01 7.612738013267517090e-02 1.033218577504158020e-01 1.208182051777839661e-01 2.745254635810852051e-01 -5.737942084670066833e-02
2.064709216356277466e-01 -1.948616057634353638e-01 -9.610838443040847778e-02 -9.666673839092254639e-02 1.160184964537620544e-01 1.805986315011978149e-01 -9.615827351808547974e-03 1.834953725337982178e-01 2.948260903358459473e-01 3.490634262561798096e-02 -2.718890607357025146e-01 7.977458834648132324e-02 -4.374949038028717041e-01 -1.409930735826492310e-01 -6.644118577241897583e-02 -4.780722036957740784e-02 1.324516236782073975e-01 2.967804670333862305e-02 -1.972533762454986572e-02 1.929691433906555176e-02 -2.109072916209697723e-02 -2.474510855972766876e-02 9.619957208633422852e-02 -5.538732558488845825e-02 -1.200083196163177490e-01 -1.524268537759780884e-01 -1.029780432581901550e-01 -1.556084305047988892e-01 2.457971274852752686e-01 -4.553221762180328369e-01 2.471733987331390381e-01 -2.684049308300018311e-02
1.221981719136238098e-01 1.571022272109985352e-01 2.462900727987289429e-01 2.607163488864898682e-01 -3.023606026545166969e-03 3.107361868023872375e-02 -3.786766529083251953e-02 3.576435148715972900e-02 4.543699789792299271e-03 7.535172253847122192e-02 2.609934285283088684e-02 5.417091771960258484e-02 -4.422208368778228760e-01 8.589082211256027222e-02 1.462595164775848389e-01 -1.562990844249725342e-01 5.336474161595106125e-03 -1.401925683021545410e-01 -2.473459579050540924e-02 -4.514204710721969604e-02 -2.674860656261444092e-01 5.360790342092514038e-02 -2.778706848621368408e-01 1.651960015296936035e-01 -2.506095767021179199e-01 -5.565812345594167709e-03 -4.551468193531036377e-01 -5.680886656045913696e-02 2.795744538307189941e-01 3.179797530174255371e-02 1.236300319433212280e-01 3.254432231187820435e-02
1.432711929082870483e-01 2.360476255416870117e-01 5.370823293924331665e-02 1.234519630670547485e-01 -1.874974519014358521e-01 3.106715977191925049e-01 9.567715972661972046e-02 2.703706324100494385e-01 2.665700614452362061e-01 -6.763703655451536179e-03 -8.098190277814865112e-02 3.596602380275726318e-01 -3.803204298019409180e-01 3.251273185014724731e-03 -9.389545768499374390e-02 -1.031239554286003113e-01 -2.946472764015197754e-01 1.313665062189102173e-01 -1.034959480166435242e-01 -1.231967359781265259e-01 7.865138351917266846e-02 -2.136864699423313141e-03 2.698262035846710205e-01 6.127272173762321472e-02 4.337315633893013000e-02 1.907207071781158447e-01 -4.832485225051641464e-03 -7.491241674870252609e-03 1.707741320133209229e-01 -1.588436961174011230e-02 -4.948865249752998352e-02 1.940747350454330444e-01
6.130173057317733765e-02 2.439456582069396973e-01 -2.828638553619384766e-01 8.832400292158126831e-02 2.013046443462371826e-01 1.343445777893066406e-01 2.499090284109115601e-01 -5.290124565362930298e-02 5.547766014933586121e-02 -7.949434965848922729e-02 1.363739669322967529e-01 3.866772726178169250e-02 -3.764255642890930176e-01 -3.046439290046691895e-01 -3.766423463821411133e-02 -2.646648557856678963e-03 -8.459752798080444336e-02 -2.004888802766799927e-01 2.566445469856262207e-01 5.060513317584991455e-02 1.554822474718093872e-01 -4.708958417177200317e-02 -3.695782646536827087e-02 -4.933032765984535217e-02 -9.590149670839309692e-02 -2.929419875144958496e-01 -3.472117781639099121e-01 5.553652346134185791e-02 9.455239772796630859e-02 8.998889476060867310e-02 2.414942383766174316e-01 -1.403326094150543213e-01
6.518144905567169189e-02 2.643132805824279785e-01 -2.562723495066165924e-02 1.102030090987682343e-02 1.402803361415863037e-01 1.694921217858791351e-02 3.252804875373840332e-01 5.226589441299438477e-01 1.226040907204151154e-02 -1.784698814153671265e-01 1.010062266141176224e-02 8.103096485137939453e-02 -3.016091883182525635e-01 -2.341557592153549194e-01 -1.198544129729270935e-01 -9.918294101953506470e-02 -1.525800116360187531e-02 -4.494943097233772278e-02 -6.654785573482513428e-02 -5.485693737864494324e-02 2.360805273056030273e-01 1.238595992326736450e-01 -5.036266893148422241e-02 -6.852551829069852829e-03 -1.000544801354408264e-01 -2.719030678272247314e-01 3.688702592626214027e-03 -1.037793084979057312e-01 9.074562788009643555e-02 8.556686341762542725e-02 3.153630197048187256e-01 -1.562398970127105713e-01
2.851228117942810059e-01 8.558597415685653687e-02 -2.012988924980163574e-01 1.432973053306341171e-02 -3.484095335006713867e-01 2.109161578118801117e-02 -2.366190254688262939e-01 2.730413712561130524e-02 1.847201883792877197e-01 3.577176630496978760e-01 -7.125062402337789536e-03 2.082487642765045166e-01 -3.122222721576690674e-01 -1.938316822052001953e-01 1.672528982162475586e-01 -2.715000510215759277e-01 -1.210574582219123840e-01 1.993190348148345947e-01 2.809407413005828857e-01 3.055804781615734100e-02 6.353692710399627686e-02 -2.507079206407070160e-02 4.605312645435333252e-02 7.399420719593763351e-03 -1.091179400682449341e-01 7.504356652498245239e-02 -1.407165974378585815e-01 -1.683480292558670044e-01 7.418178766965866089e-02 7.395289093255996704e-02 1.356559693813323975e-01 1.170627176761627197e-01
1.058507859706878662e-01 2.609719932079315186e-01 1.352643519639968872e-01 1.405480355024337769e-01 -7.915749400854110718e-02 2.834285497665405273e-01 -5.509671196341514587e-02 1.136097759008407593e-01 1.175459101796150208e-01 -4.136012122035026550e-02 1.401508152484893799e-01 -2.396632581949234009e-01 -3.049389123916625977e-01 -2.972687780857086182e-02 7.298332452774047852e-02 -2.899841070175170898e-01 1.309892684221267700e-01 -7.139888405799865723e-02 -1.913483589887619019e-01 1.213409528136253357e-01 -8.802648633718490601e-02 -1.580770462751388550e-01 -2.561358511447906494e-01 3.594244718551635742e-01 -9.399442374706268311e-02 -5.610876902937889099e-02 -8.343092352151870728e-02 1.307345330715179443e-01 3.046622872352600098e-01 7.421554625034332275e-02 2.542289197444915771e-01 -6.390829384326934814e-02
2.224018424749374390e-01 2.931911349296569824e-01 -1.500103175640106201e-01 1.264470517635345459e-01 2.752967774868011475e-01 -7.995187491178512573e-02 -2.203593403100967407e-02 -4.186292365193367004e-02 6.200268492102622986e-02 -1.898677200078964233e-01 2.359765321016311646e-01 1.300576478242874146e-01 -4.378954470157623291e-01 -1.620071083307266235e-01 -1.430019587278366089e-01 5.197650939226150513e-02 5.904296785593032837e-02 -8.866190165281295776e-02 9.879596531391143799e-02 3.126274943351745605e-01 1.412961333990097046e-01 -3.585951775312423706e-02 7.253731042146682739e-02 -2.291182428598403931e-02 1.021718159317970276e-01 -2.033567726612091064e-01 -2.700266242027282715e-01 -7.273181527853012085e-02 2.415283024311065674e-01 5.373363941907882690e-02 1.872903406620025635e-01 1.258688271045684814e-01
1.231367960572242737e-01 3.142910003662109375e-01 -3.923460841178894043e-02 1.386081278324127197e-01 -8.108624815940856934e-02 2.553649842739105225e-01 -5.484828352928161621e-02 1.228929609060287476e-01 1.781348437070846558e-01 -1.253747642040252686e-01 1.399133056402206421e-01 -7.613073289394378662e-02 -4.022492468357086182e-02 -2.638726532459259033e-01 5.625720694661140442e-02 -1.674418598413467407e-01 -1.229274272918701172e-01 -2.226431816816329956e-01 -1.153612136840820312e-01 4.345427826046943665e-02 -1.013147085905075073e-01 2.163567766547203064e-02 1.821594536304473877e-01 -1.436651945114135742e-01 3.585284054279327393e-01 -2.611799836158752441e-01 3.650370985269546509e-02 6.114067882299423218e-02 4.166987836360931396e-01 -1.114480644464492798e-01 1.176459491252899170e-01 2.323343902826309204e-01
-2.965454757213592529e-02 2.030139714479446411e-01 1.306010410189628601e-02 3.737215697765350342e-02 -9.656903892755508423e-02 -1.486475467681884766e-01 -1.528787054121494293e-02 1.945666521787643433e-01 -4.257633164525032043e-02 1.698124557733535767e-01 1.977029442787170410e-01 1.362362504005432129e-01 -3.189892768859863281e-01 -3.264442086219787598e-01 1.928319633007049561e-01 4.763447493314743042e-02 1.027185395359992981e-01 5.085505172610282898e-02 7.825971394777297974e-02 -3.334634006023406982e-01 1.578466147184371948e-01 7.823338732123374939e-03 1.143924221396446228e-01 1.410229951143264771e-01 -1.179690733551979065e-01 1.712639927864074707e-01 -1.676926165819168091e-01 -1.768089830875396729e-01 1.127794310450553894e-01 -3.305249810218811035e-01 3.645398020744323730e-01 6.973500549793243408e-02
1.446938812732696533e-01 1.073369681835174561e-01 -1.944866627454757690e-01 6.187763810157775879e-02 -7.687622681260108948e-03 3.717667236924171448e-02 4.558093100786209106e-02 7.513257116079330444e-02 6.991212815046310425e-02 -6.831616908311843872e-02 3.483129143714904785e-01 2.425054162740707397e-01 -5.128380656242370605e-01 -5.066572129726409912e-02 -1.937555223703384399e-01 -4.655906260013580322e-01 -5.014067515730857849e-02 -1.596938520669937134e-01 -1.834933459758758545e-01 9.119173884391784668e-02 -6.483356654644012451e-02 2.485836483538150787e-02 1.287835538387298584e-01 7.437743991613388062e-02 -1.145950555801391602e-01 9.021370112895965576e-02 6.817081477493047714e-03 -1.048862561583518982e-01 -9.098990261554718018e-02 2.084427475929260254e-01 1.609332710504531860e-01 1.636272482573986053e-02
7.822714000940322876e-02 1.342166513204574585e-01 5.021190270781517029e-03 5.319444462656974792e-02 -3.805757034569978714e-03 7.337268441915512085e-02 3.062668442726135254e-01 2.919896543025970459e-01 -3.793341666460037231e-02 -2.436539083719253540e-01 2.499254478607326746e-04 2.120119333267211914e-01 -5.409023761749267578e-01 -9.630709886550903320e-02 6.664757430553436279e-02 -1.705430448055267334e-01 -4.016813933849334717e-01 2.372672408819198608e-01 7.761243730783462524e-02 -1.276693940162658691e-01 -1.011156383901834488e-02 -9.630001336336135864e-02 7.072753459215164185e-02 1.801331490278244019e-01 -1.691544800996780396e-01 7.843027263879776001e-02 5.212288349866867065e-02 -6.178336217999458313e-02 1.037275698035955429e-02 1.913782395422458649e-02 1.307003349065780640e-01 4.213657230138778687e-02
-3.647611662745475769e-02 2.140796929597854614e-01 -2.498800866305828094e-02 2.589592151343822479e-02 -2.033990770578384399e-01 2.171912491321563721e-01 -2.996652014553546906e-02 9.302902966737747192e-02 -7.969930022954940796e-02 -1.961147487163543701e-01 1.062140315771102905e-01 -1.432492434978485107e-01 -4.869593381881713867e-01 -1.016593724489212036e-01 7.021163403987884521e-02 -1.397925615310668945e-01 -1.236616298556327820e-01 -1.031837761402130127e-01 -1.723294258117675781e-01 1.293605566024780273e-01 -8.030324429273605347e-02 -5.405366793274879456e-02 -8.104377985000610352e-02 3.163307607173919678e-01 -1.568612456321716309e-01 -1.667468249797821045e-01 1.616080105304718018e-01 2.517135813832283020e-02 3.939937055110931396e-01 1.417949944734573364e-01 2.487986236810684204e-01 -1.121591217815876007e-02
2.380714267492294312e-01 8.220229297876358032e-02 -3.674078583717346191e-01 2.610068321228027344e-01 -2.759029716253280640e-02 1.104860901832580566e-01 1.996361613273620605e-01 -2.264216076582670212e-03 5.586737766861915588e-02 -1.227295547723770142e-01 -5.856646224856376648e-02 -6.311148405075073242e-02 -3.907014131546020508e-01 -2.486883252859115601e-01 -1.496240403503179550e-02 2.904770970344543457e-01 -1.131426170468330383e-01 -1.407137513160705566e-01 7.501909881830215454e-02 -7.337672263383865356e-02 3.133265972137451172e-01 -2.314108237624168396e-02 8.771680295467376709e-02 8.695176802575588226e-03 1.197531595826148987e-01 -2.237552404403686523e-01 -2.869389653205871582e-01 -5.987566709518432617e-02 1.820648014545440674e-01 7.195100933313369751e-02 4.248326644301414490e-02 -1.240334287285804749e-01
-9.931973367929458618e-02 -9.426890313625335693e-02 -2.720560133457183838e-01 2.436047345399856567e-01 -4.330413788557052612e-02 3.984905779361724854e-02 -1.021386682987213135e-01 1.207320988178253174e-01 2.675450220704078674e-02 3.328261375427246094e-01 1.766326464712619781e-02 7.599699497222900391e-02 -3.665727674961090088e-01 2.315329760313034058e-01 6.003400310873985291e-02 -1.930732429027557373e-01 -6.964570842683315277e-03 -1.138271763920783997e-01 5.593426898121833801e-02 8.377587050199508667e-02 -2.981555163860321045e-01 1.356565579771995544e-02 1.155801564455032349e-01 -3.258958458900451660e-02 2.565136365592479706e-02 -1.654029190540313721e-01 -4.797796905040740967e-02 2.045268192887306213e-02 3.305479288101196289e-01 -1.937174052000045776e-01 4.062972962856292725e-01 -6.101217493414878845e-02
1.947801411151885986e-01 2.541268467903137207e-01 -3.232256472110748291e-01 2.373712658882141113e-01 -1.791050732135772705e-01 5.080190673470497131e-02 7.086697220802307129e-02 1.971508860588073730e-01 8.180809020996093750e-02 -7.310455292463302612e-02 2.715161740779876709e-01 1.961729526519775391e-01 -2.411204725503921509e-01 -2.613826692104339600e-01 -1.054422184824943542e-01 -3.785314857959747314e-01 -3.940708562731742859e-02 -1.039255876094102859e-02 -1.855686455965042114e-01 1.498628556728363037e-01 -1.035324782133102417e-01 -3.173057734966278076e-02 1.218439340591430664e-01 1.445155143737792969e-01 -8.711117506027221680e-02 2.986475452780723572e-02 -3.022551536560058594e-02 -1.716590970754623413e-01 -2.080023586750030518e-01 1.074666306376457214e-01 2.276519238948822021e-01 -3.863149881362915039e-02
5.726421368308365345e-04 1.063101291656494141e-01 -3.440292179584503174e-01 1.416340321302413940e-01 -1.434678137302398682e-01 2.446317076683044434e-01 -1.872740685939788818e-01 2.765066325664520264e-01 -1.879852563142776489e-01 1.527455896139144897e-01 1.951126009225845337e-01 -6.588626652956008911e-03 -2.966112494468688965e-01 -1.154717653989791870e-01 9.542686864733695984e-03 -1.364155858755111694e-02 -3.629709780216217041e-02 -7.063448429107666016e-02 -5.822634696960449219e-02 -2.033628970384597778e-01 3.169100284576416016e-01 1.945528835058212280e-01 4.398651048541069031e-02 -8.567245677113533020e-03 1.235273778438568115e-01 3.229312971234321594e-02 -3.311886787414550781e-01 -1.324020177125930786e-01 1.243681013584136963e-01 -1.775414049625396729e-01 2.470521926879882812e-01 1.306508481502532959e-01
2.550345659255981445e-02 1.708443164825439453e-01 -1.172436475753784180e-01 -2.671897411346435547e-02 3.745716437697410583e-02 1.803245693445205688e-01 2.171303927898406982e-01 7.577227801084518433e-02 -9.598463028669357300e-02 1.749249175190925598e-02 1.427719593048095703e-01 3.352101743221282959e-01 -1.972739249467849731e-01 1.557062864303588867e-01 2.614529728889465332e-01 5.723004043102264404e-02 -1.535890549421310425e-01 2.901062965393066406e-01 -8.671013265848159790e-02 -8.715884387493133545e-02 1.919285058975219727e-01 7.386865466833114624e-02 7.669563591480255127e-02 1.991888284683227539e-01 1.027564331889152527e-01 -1.502712368965148926e-01 -3.889859914779663086e-01 1.121733784675598145e-01 1.401599645614624023e-01 -2.323018852621316910e-04 3.862048387527465820e-01 -1.236167997121810913e-01
2.196064442396163940e-01 -5.539602786302566528e-02 -1.997269541025161743e-01 1.666086763143539429e-01 -3.496592342853546143e-01 -7.376067340373992920e-02 -1.595512330532073975e-01 1.463049352169036865e-01 -4.633214324712753296e-02 -5.691966786980628967e-02 4.588503018021583557e-02 1.142019703984260559e-01 -2.989647090435028076e-01 -3.071521818637847900e-01 1.564209014177322388e-01 -2.639910876750946045e-01 -2.142960578203201294e-01 1.303232014179229736e-01 -3.009144067764282227e-01 9.181590378284454346e-02 2.336116693913936615e-02 1.905650645494461060e-01 -1.494758855551481247e-02 -8.991321176290512085e-02 7.713585346937179565e-02 -1.485749334096908569e-01 -1.233251318335533142e-01 -1.858374178409576416e-01 -4.543687030673027039e-02 -1.994634568691253662e-01 2.463150024414062500e-01 1.439803987741470337e-01
5.782815441489219666e-02 2.279768139123916626e-01 4.158496856689453125e-02 2.647026441991329193e-02 -1.438707113265991211e-01 1.289118826389312744e-01 -1.487188637256622314e-01 -1.499824412167072296e-02 -2.549242787063121796e-02 -1.346056759357452393e-01 9.782189875841140747e-02 -1.303237378597259521e-01 -4.398084878921508789e-01 -9.053766727447509766e-02 4.235347732901573181e-02 -1.179175004363059998e-01 -2.450960874557495117e-02 -1.153907850384712219e-01 -1.320604234933853149e-01 9.413681179285049438e-02 3.060488961637020111e-02 -2.492656558752059937e-01 5.357734858989715576e-02 4.420306980609893799e-01 -2.210661917924880981e-01 -2.003762125968933105e-01 4.607920348644256592e-02 5.211912840604782104e-02 3.661034107208251953e-01 1.818110048770904541e-01 2.287831008434295654e-01 -7.145579904317855835e-02
1.287264376878738403e-01 1.316642314195632935e-01 -2.223064154386520386e-01 1.834539510309696198e-02 -2.226165123283863068e-02 9.334032982587814331e-02 -1.253659743815660477e-02 7.389859110116958618e-02 -5.757208168506622314e-02 7.886552065610885620e-02 1.957533657550811768e-01 1.520438492298126221e-01 -4.086836278438568115e-01 -2.048054933547973633e-01 -4.424908757209777832e-01 -2.192595005035400391e-01 -2.214877456426620483e-01 -1.896342784166336060e-01 -1.754192858934402466e-01 -2.156458646059036255e-01 9.167551994323730469e-02 2.673408985137939453e-01 1.320213824510574341e-01 -1.570887304842472076e-02 2.846056595444679260e-02 -2.970289671793580055e-03 1.537926681339740753e-02 -2.071788012981414795e-01 2.027202546596527100e-01 -6.208540871739387512e-04 1.789139658212661743e-01 -2.775008045136928558e-02
4.032181501388549805e-01 -8.429393917322158813e-02 -1.620125770568847656e-01 1.600806042551994324e-02 -1.537173390388488770e-01 2.605337202548980713e-01 5.099258571863174438e-02 -6.947214156389236450e-02 1.589641422033309937e-01 1.492615342140197754e-01 1.081755682826042175e-01 3.409757614135742188e-01 -3.321507871150970459e-01 1.356167644262313843e-01 1.712861284613609314e-02 -6.751340627670288086e-02 1.426680833101272583e-01 -8.063119649887084961e-02 -3.286739885807037354e-01 -2.482936531305313110e-01 1.477731168270111084e-01 -1.255028396844863892e-01 -1.881689727306365967e-01 2.032020390033721924e-01 8.250460028648376465e-02 -1.792012304067611694e-01 -8.048351109027862549e-02 -7.312986999750137329e-02 2.150347270071506500e-02 1.512663811445236206e-01 1.040283069014549255e-01 7.709230296313762665e-03
1.030500978231430054e-01 2.911180555820465088e-01 -2.400222979485988617e-02 -8.297818154096603394e-02 -1.005055159330368042e-01 -2.141721844673156738e-01 1.607086393050849438e-03 2.325418405234813690e-02 -2.467717789113521576e-02 -4.295578598976135254e-02 3.386772051453590393e-02 2.584565877914428711e-01 -2.677638828754425049e-01 -2.842347323894500732e-01 -1.648034751415252686e-01 3.211130574345588684e-02 -3.104234933853149414e-01 8.712380379438400269e-02 -2.237613648176193237e-01 -8.026245981454849243e-02 2.344748228788375854e-01 -4.912578314542770386e-02 -3.863966790959239006e-03 3.985490798950195312e-01 -2.478399872779846191e-01 9.565320611000061035e-02 4.916409403085708618e-02 5.583738908171653748e-03 2.633437812328338623e-01 -2.572892010211944580e-01 5.437001213431358337e-02 3.656501322984695435e-02
1.586909443140029907e-01 2.007051259279251099e-01 2.118151485919952393e-01 2.149961143732070923e-01 -2.154736667871475220e-01 1.456664204597473145e-01 -5.438370630145072937e-02 1.010764110833406448e-02 -2.833547070622444153e-02 -1.068705692887306213e-01 8.618779480457305908e-02 -2.650611102581024170e-01 -3.886339068412780762e-01 -1.774881184101104736e-01 -1.620123349130153656e-02 -1.903013885021209717e-01 -3.651999682188034058e-02 -1.220376491546630859e-01 -1.514732837677001953e-01 6.681618839502334595e-02 -4.920261353254318237e-02 -1.129929795861244202e-01 -2.243423163890838623e-01 3.827048838138580322e-01 -2.322938740253448486e-01 -5.242819711565971375e-02 1.546913385391235352e-02 -2.561907470226287842e-02 3.355316817760467529e-01 8.332176506519317627e-02 1.759915351867675781e-01 9.740574285387992859e-03
8.876851201057434082e-02 2.264669090509414673e-01 -6.629429012537002563e-02 7.858784869313240051e-03 -1.798940747976303101e-01 1.590036451816558838e-01 -2.148008346557617188e-02 1.615813970565795898e-01 1.844831407070159912e-01 -1.512834429740905762e-01 1.771764606237411499e-01 2.578721940517425537e-01 -2.043158411979675293e-01 -1.630371063947677612e-01 -1.463739275932312012e-01 4.649676382541656494e-02 -7.561364769935607910e-02 4.902094230055809021e-02 -4.192909598350524902e-01 -1.600661128759384155e-01 1.247106790542602539e-01 2.405154518783092499e-02 1.854821145534515381e-01 1.358353048563003540e-01 -2.170778214931488037e-01 1.848244071006774902e-01 -2.811306715011596680e-01 -2.797982096672058105e-01 2.173102051019668579e-01 -1.634342670440673828e-01 7.137840986251831055e-02 9.629324823617935181e-02
3.627650439739227295e-01 3.701006174087524414e-01 -2.937382459640502930e-01 3.711008653044700623e-02 -7.565779983997344971e-02 1.894094496965408325e-01 -1.327769458293914795e-01 3.174816071987152100e-02 -2.367860265076160431e-02 -5.750812962651252747e-02 1.001088544726371765e-01 2.887465953826904297e-01 -2.064662873744964600e-01 9.645628929138183594e-02 -2.237291932106018066e-01 -1.190576329827308655e-01 -2.109967768192291260e-01 2.836005203425884247e-02 -6.563335657119750977e-02 -1.775431931018829346e-01 2.534607648849487305e-01 6.017470266669988632e-03 2.861188650131225586e-01 2.095195651054382324e-02 1.112416610121726990e-01 3.151997923851013184e-02 -6.191583722829818726e-02 -2.459384687244892120e-02 1.010506078600883484e-01 -2.287094891071319580e-01 2.365381717681884766e-01 -7.805967330932617188e-02
-6.171941757202148438e-02 7.800353318452835083e-02 -5.168257281184196472e-02 1.736437529325485229e-01 -1.701525598764419556e-01 1.133788749575614929e-01 -2.228685021400451660e-01 -7.217769324779510498e-02 2.862395159900188446e-02 9.248494356870651245e-02 6.849138066172599792e-03 1.386826038360595703e-01 -3.155033588409423828e-01 -1.482704132795333862e-01 2.766522467136383057e-01 1.049113050103187561e-01 -1.940877549350261688e-02 -1.621926575899124146e-01 7.799709215760231018e-03 1.496724188327789307e-01 2.911458909511566162e-02 5.549147352576255798e-02 1.540411859750747681e-01 1.074956580996513367e-01 1.399824321269989014e-01 -7.539398968219757080e-02 -1.784024685621261597e-01 -2.441718988120555878e-02 5.916407108306884766e-01 -3.081565499305725098e-01 9.008985757827758789e-02 1.539455801248550415e-01
-8.207459002733230591e-02 1.504563540220260620e-01 3.421330079436302185e-02 2.088575810194015503e-01 9.309134632349014282e-02 1.558466404676437378e-01 -1.057331413030624390e-01 4.488166272640228271e-01 1.643562912940979004e-01 2.274468094110488892e-01 -7.077496498823165894e-02 1.127231791615486145e-01 -2.650888264179229736e-01 -3.259126469492912292e-02 -1.641540229320526123e-01 -2.016022056341171265e-01 -2.580150961875915527e-01 -9.455119818449020386e-02 1.846995055675506592e-01 3.251595422625541687e-02 -1.586189270019531250e-01 3.284887969493865967e-02 -4.956310614943504333e-02 1.468203663825988770e-01 -4.420466721057891846e-02 -2.179760299623012543e-02 -6.722357124090194702e-02 1.722613275051116943e-01 3.244848549365997314e-01 2.581191807985305786e-02 3.191671669483184814e-01 -1.987421959638595581e-01
2.921300828456878662e-01 1.440299302339553833e-01 1.195950154215097427e-02 1.010433882474899292e-01 -9.399876743555068970e-02 3.122047334909439087e-02 -9.541274607181549072e-02 1.073776334524154663e-01 -1.695548593997955322e-01 2.518794238567352295e-01 9.975741803646087646e-02 2.320222109556198120e-01 -3.013948500156402588e-01 -2.285030484199523926e-01 2.118454724550247192e-01 -3.294147178530693054e-02 -5.789904668927192688e-02 2.087204754352569580e-01 6.402113288640975952e-02 -4.679540172219276428e-02 2.556384727358818054e-02 -5.088726803660392761e-02 9.623094648122787476e-02 1.965083479881286621e-01 9.390763938426971436e-02 2.015245109796524048e-01 -1.498465612530708313e-02 -5.036044120788574219e-01 1.313730627298355103e-01 4.313833639025688171e-02 2.760195434093475342e-01 7.225856930017471313e-02
1.081831157207489014e-01 1.872074455022811890e-01 8.062497526407241821e-02 2.032902687788009644e-01 -7.803079485893249512e-02 1.104371398687362671e-01 -3.686644434928894043e-01 1.448675245046615601e-01 2.840761244297027588e-01 4.048287123441696167e-02 2.130660414695739746e-01 4.313257522881031036e-03 -1.411931663751602173e-01 -1.463621705770492554e-01 3.027547597885131836e-01 -2.562738768756389618e-02 -1.756326109170913696e-01 -2.113435566425323486e-01 1.395306270569562912e-02 2.770157903432846069e-02 3.457013070583343506e-01 3.780068829655647278e-02 -7.732415199279785156e-02 1.704506725072860718e-01 -2.041612565517425537e-02 3.180804476141929626e-02 -2.897852361202239990e-01 1.253285706043243408e-01 7.903806120157241821e-02 -3.320854306221008301e-01 1.276541799306869507e-01 -4.928096383810043335e-02
-1.813481003046035767e-01 3.174335062503814697e-01 -9.754854440689086914e-02 1.723238229751586914e-01 1.322550326585769653e-01 6.727754324674606323e-02 -7.940028794109821320e-03 1.531042903661727905e-01 -3.597353026270866394e-02 1.220079977065324783e-02 7.624781876802444458e-02 1.351546049118041992e-01 -3.824515342712402344e-01 -2.024828642606735229e-01 2.001322507858276367e-01 1.002064570784568787e-01 -2.675338685512542725e-01 -4.038111567497253418e-01 1.706405878067016602e-01 -6.831431388854980469e-02 -4.672843962907791138e-02 1.876756995916366577e-01 -6.748732179403305054e-02 1.113536134362220764e-01 -1.042296886444091797e-01 -1.320834755897521973e-01 -2.305012047290802002e-01 -1.333578974008560181e-01 1.756007969379425049e-01 -1.968768239021301270e-01 1.646915227174758911e-01 -1.609650673344731331e-03
5.583924427628517151e-02 1.228399351239204407e-01 -5.407259333878755569e-03 2.321360707283020020e-01 -1.679475456476211548e-01 7.778830826282501221e-02 1.178237870335578918e-01 1.477368921041488647e-01 2.155516296625137329e-02 1.401448994874954224e-01 8.169622719287872314e-02 1.617676764726638794e-01 -3.351477980613708496e-01 -9.385606646537780762e-02 1.519495099782943726e-01 1.309933662414550781e-01 -3.573257923126220703e-01 -2.163034975528717041e-01 2.085283100605010986e-01 -9.796946495771408081e-02 -1.289470940828323364e-01 -3.202606737613677979e-02 -3.527548164129257202e-02 1.718918420374393463e-02 -1.309136003255844116e-01 4.689518362283706665e-02 -2.689573764801025391e-01 1.202335804700851440e-01 4.557442367076873779e-01 -1.627329140901565552e-01 9.502153843641281128e-02 2.179249972105026245e-01
1.020614504814147949e-01 2.073483318090438843e-01 -3.146203756332397461e-01 2.832211852073669434e-01 -3.133322000503540039e-01 1.700792461633682251e-01 7.540202699601650238e-03 3.394050151109695435e-02 -3.150641918182373047e-02 -3.303606510162353516e-01 3.029349446296691895e-01 1.213034912943840027e-01 -1.830267757177352905e-01 -2.318780869245529175e-01 1.766918897628784180e-01 -1.932965219020843506e-02 -7.678032666444778442e-02 2.548997998237609863e-01 -6.170951575040817261e-02 -2.323242127895355225e-01 7.601705193519592285e-02 1.199159100651741028e-01 -3.005435131490230560e-02 2.313927859067916870e-01 -4.339449107646942139e-02 1.257824152708053589e-01 -9.942594915628433228e-02 1.393007040023803711e-01 1.161123141646385193e-01 1.605151295661926270e-01 1.070945560932159424e-01 5.133654922246932983e-02
2.187391519546508789e-01 2.196555733680725098e-01 -1.046813558787107468e-02 1.562634408473968506e-01 1.381774395704269409e-01 4.250659048557281494e-02 -1.600757241249084473e-01 1.580170691013336182e-01 9.003118425607681274e-02 5.027575418353080750e-02 1.517329663038253784e-01 1.207056716084480286e-01 -3.259791135787963867e-01 -9.706503897905349731e-02 -6.372281908988952637e-02 -1.183436289429664612e-01 -1.722839623689651489e-01 -1.328175538219511509e-03 4.412632584571838379e-01 -8.791545778512954712e-02 -3.076379187405109406e-03 7.213184237480163574e-02 8.297285437583923340e-02 4.227393865585327148e-02 -2.934324145317077637e-01 1.173779368400573730e-02 -2.248476594686508179e-01 9.178581088781356812e-02 1.806227713823318481e-01 1.405885517597198486e-01 4.269475638866424561e-01 1.473341253586113453e-03
2.717461585998535156e-01 -1.016807109117507935e-01 -2.545233666896820068e-01 1.010786518454551697e-01 -1.363770067691802979e-01 7.763752341270446777e-02 -9.080552309751510620e-02 -2.729619853198528290e-02 2.302169352769851685e-01 -6.054836139082908630e-02 6.762070953845977783e-02 2.502361834049224854e-01 -2.412798106670379639e-01 -2.086963504552841187e-01 1.734355092048645020e-01 -1.680815517902374268e-01 1.845328360795974731e-01 -3.276253044605255127e-01 -3.044334650039672852e-01 -1.490517146885395050e-02 -4.973464459180831909e-02 9.435727447271347046e-02 1.004802659153938293e-01 -6.868219375610351562e-02 -2.736714184284210205e-01 1.170263253152370453e-02 1.876559257507324219e-01 -2.013433724641799927e-01 2.547190487384796143e-01 -2.362936548888683319e-02 2.140804380178451538e-01 2.646702341735363007e-02
1.347653716802597046e-01 7.777252793312072754e-02 1.704054772853851318e-01 2.709539607167243958e-02 -2.831735610961914062e-01 1.070701777935028076e-01 1.843795031309127808e-01 7.681501656770706177e-02 1.967132985591888428e-01 -2.674162760376930237e-02 -1.759772896766662598e-01 -7.890788465738296509e-02 -4.402182400226593018e-01 -2.910253107547760010e-01 1.439384520053863525e-01 -4.151141643524169922e-01 1.571152061223983765e-01 -7.281839847564697266e-02 3.381373733282089233e-02 -2.083413451910018921e-01 2.554090619087219238e-01 -9.624771773815155029e-02 1.039269343018531799e-01 -2.110886014997959137e-02 5.646172910928726196e-03 5.890183895826339722e-02 5.096894502639770508e-02 1.343532204627990723e-01 2.740723788738250732e-01 5.719129741191864014e-02 5.507554858922958374e-02 2.208143286406993866e-02
1.142878457903862000e-01 4.937507584691047668e-02 8.144036680459976196e-02 9.266089648008346558e-02 -3.197184950113296509e-02 2.498719096183776855e-01 -1.096046641469001770e-01 1.002305671572685242e-01 1.499811410903930664e-01 -1.100726723670959473e-01 -1.409373730421066284e-01 1.653430014848709106e-01 -3.475845754146575928e-01 1.656190305948257446e-02 -1.704254001379013062e-01 -1.795251965522766113e-01 -1.140251159667968750e-01 -1.706894934177398682e-01 1.634455472230911255e-01 2.653883695602416992e-01 1.272863596677780151e-01 5.200093984603881836e-02 3.239936009049415588e-02 9.077443182468414307e-02 3.665331006050109863e-02 -2.310962378978729248e-01 -1.152673959732055664e-01 1.415101289749145508e-01 5.481070280075073242e-01 -2.165975868701934814e-01 -4.093619436025619507e-02 1.226335316896438599e-01
2.301713079214096069e-01 4.266499355435371399e-02 -2.178895473480224609e-01 2.662917375564575195e-01 -2.676599100232124329e-02 8.675307780504226685e-02 3.270166218280792236e-01 -7.350294291973114014e-02 8.728132396936416626e-02 -2.427514642477035522e-01 1.213179826736450195e-01 -1.624860242009162903e-02 -3.468047380447387695e-01 7.308882474899291992e-02 1.825968176126480103e-01 -4.038410633802413940e-02 -2.697373032569885254e-01 -1.901924312114715576e-01 -2.696965038776397705e-01 -1.375898569822311401e-01 2.501119077205657959e-01 -2.281707227230072021e-01 6.156171113252639771e-02 -1.129778698086738586e-01 1.101406216621398926e-01 -1.498223394155502319e-01 1.229169294238090515e-01 -9.334063157439231873e-03 2.486537024378776550e-02 -7.384065538644790649e-03 2.047867029905319214e-01 -1.998956501483917236e-01
1.689766496419906616e-01 3.687294721603393555e-01 2.053083479404449463e-01 -1.819555833935737610e-02 -3.209835886955261230e-01 1.680923551321029663e-01 -4.291706159710884094e-02 7.317023724317550659e-02 1.236980855464935303e-01 -1.443482283502817154e-02 8.396881632506847382e-03 2.245122790336608887e-01 -3.723730146884918213e-01 -2.996960878372192383e-01 2.414285987615585327e-01 1.168115511536598206e-01 1.722574932500720024e-03 1.929536163806915283e-01 1.874761364888399839e-04 2.475810348987579346e-01 -2.024059444665908813e-01 1.368809193372726440e-01 -1.764679327607154846e-02 9.952235221862792969e-02 3.357461839914321899e-02 -1.886344142258167267e-02 -7.331588119268417358e-02 -1.709425747394561768e-01 1.518439948558807373e-01 -9.558186680078506470e-02 1.330747604370117188e-01 1.835525035858154297e-01
2.024967782199382782e-02 -3.326100856065750122e-02 -2.384646981954574585e-02 1.514771282672882080e-01 -1.567330509424209595e-01 2.244919687509536743e-01 1.571381464600563049e-02 -1.179511174559593201e-01 7.695094496011734009e-02 2.415222488343715668e-02 7.201808970421552658e-03 -4.801070317625999451e-02 -4.413853287696838379e-01 1.963955014944076538e-01 4.074580222368240356e-02 -1.243444681167602539e-01 -6.035810336470603943e-02 -8.576140552759170532e-02 8.287592977285385132e-02 1.755352020263671875e-01 -9.074033051729202271e-02 -1.001063138246536255e-01 2.116691321134567261e-01 1.195194348692893982e-01 -1.601053923368453979e-01 -3.997045159339904785e-01 1.865097880363464355e-02 -2.158639430999755859e-01 3.974678814411163330e-01 -1.668042540550231934e-01 2.837295830249786377e-01 4.243100434541702271e-02
4.558554589748382568e-01 3.979876041412353516e-01 -3.131040632724761963e-01 2.765912115573883057e-01 -7.198689132928848267e-02 -1.084108836948871613e-02 4.013000428676605225e-02 -8.906640112400054932e-03 -7.168593257665634155e-02 -1.560921818017959595e-01 -5.978068336844444275e-03 2.412896305322647095e-01 -2.096744477748870850e-01 3.891750425100326538e-02 4.763370007276535034e-02 -2.130871713161468506e-01 -1.997541934251785278e-01 1.283451020717620850e-01 -9.246706962585449219e-02 9.738228470087051392e-02 1.636957377195358276e-01 4.546479135751724243e-02 1.383140683174133301e-01 8.615994453430175781e-02 -1.840907186269760132e-01 1.422040015459060669e-01 -7.838413864374160767e-02 2.200509309768676758e-01 2.764134109020233154e-02 -3.505212068557739258e-02 1.730477213859558105e-01 -3.034390695393085480e-02
9.094686247408390045e-03 2.125036865472793579e-01 -5.897936969995498657e-02 9.066289663314819336e-02 -2.016991227865219116e-01 1.510311216115951538e-01 -1.617687195539474487e-02 2.703059278428554535e-02 -5.340431258082389832e-02 -1.394981145858764648e-01 1.231355685740709305e-02 4.542100429534912109e-01 -1.054783388972282410e-01 -9.310125559568405151e-02 -9.145087003707885742e-02 1.694324314594268799e-01 -6.698333472013473511e-02 3.899982944130897522e-02 -1.251946985721588135e-01 -2.452723979949951172e-01 1.718438863754272461e-01 -4.978929087519645691e-02 3.094518482685089111e-01 2.006495594978332520e-01 -8.468011766672134399e-02 -3.793065622448921204e-02 -1.496166586875915527e-01 -1.658912748098373413e-01 2.912330031394958496e-01 -2.256910055875778198e-01 2.454847246408462524e-01 -2.975589036941528320e-01
2.162907421588897705e-01 4.308302421122789383e-03 -8.115678280591964722e-02 1.033726483583450317e-01 -2.920413017272949219e-01 2.321632653474807739e-01 2.231499701738357544e-01 -3.578385571017861366e-03 1.318810582160949707e-01 -2.038682401180267334e-01 1.387784928083419800e-01 1.041543111205101013e-01 -1.335893273353576660e-01 -2.594015300273895264e-01 2.011019438505172729e-01 -8.952601253986358643e-02 9.255536831915378571e-03 -1.309459060430526733e-01 1.219201907515525818e-01 -1.657184958457946777e-01 -1.430471986532211304e-01 -8.194453269243240356e-02 -1.253210306167602539e-01 3.719262778759002686e-02 -1.793818175792694092e-01 2.045009881258010864e-01 -2.290603667497634888e-01 -4.322735369205474854e-01 9.482827782630920410e-02 -2.586954236030578613e-01 6.370448321104049683e-02 1.647694855928421021e-01
4.833033680915832520e-02 1.380201131105422974e-01 -1.818735897541046143e-01 -1.659216708503663540e-03 -3.587573170661926270e-01 1.333288997411727905e-01 -2.320455573499202728e-02 6.171841174364089966e-03 -1.735143661499023438e-01 1.694115847349166870e-01 2.804144052788615227e-03 -2.002066373825073242e-02 -4.571471214294433594e-01 -5.908849835395812988e-02 -4.567099735140800476e-02 -1.685318350791931152e-01 -1.121410354971885681e-01 -1.571853905916213989e-01 2.273841528221964836e-03 9.833788126707077026e-02 -3.172046318650245667e-02 -3.403028547763824463e-01 -1.280343383550643921e-01 3.547013401985168457e-01 -1.935834437608718872e-01 -2.162499874830245972e-01 -2.071466296911239624e-02 1.395185440778732300e-01 1.142140552401542664e-01 8.253628015518188477e-02 2.575364112854003906e-01 1.517083146609365940e-03
2.853003144264221191e-01 1.271302551031112671e-01 -2.325507253408432007e-01 -2.306590974330902100e-02 -4.823421537876129150e-01 2.454186230897903442e-02 2.082809656858444214e-01 1.838521510362625122e-01 -3.532475978136062622e-02 -2.014975398778915405e-01 -8.551994711160659790e-02 6.029710546135902405e-02 -9.059690684080123901e-02 -1.095775589346885681e-01 1.399040222167968750e-01 -1.620334535837173462e-01 -4.051381256431341171e-03 3.394098579883575439e-02 -2.545603811740875244e-01 -3.041725754737854004e-01 -5.915087834000587463e-02 -9.618494659662246704e-02 -3.309248685836791992e-01 -1.767239882610738277e-03 -1.767884045839309692e-01 1.020106300711631775e-02 -1.004234477877616882e-01 2.208328247070312500e-02 1.998933702707290649e-01 -1.338772028684616089e-01 1.756605952978134155e-01 8.441711217164993286e-02
2.391051203012466431e-01 1.577612906694412231e-01 -3.456561267375946045e-01 2.917379140853881836e-01 -2.462366521358489990e-01 2.787249684333801270e-01 -2.046260423958301544e-02 -2.421694695949554443e-01 1.500387582927942276e-02 4.225279763340950012e-02 1.122038140892982483e-01 3.720626235008239746e-02 -1.123776361346244812e-01 4.640640690922737122e-02 -3.830890730023384094e-02 -4.142616093158721924e-01 -1.958830207586288452e-01 -4.545517638325691223e-02 3.526010364294052124e-02 -1.162249594926834106e-01 2.113997042179107666e-01 1.146191582083702087e-01 7.008226960897445679e-02 -5.043704435229301453e-02 1.068930700421333313e-01 1.377796530723571777e-01 -2.383548319339752197e-01 -3.468373790383338928e-02 1.803795248270034790e-01 -1.136775538325309753e-01 2.395409643650054932e-01 1.959417574107646942e-02
3.868244886398315430e-01 -8.822299540042877197e-02 -2.407902851700782776e-02 1.539559066295623779e-01 -6.381745636463165283e-02 2.990298569202423096e-01 -1.241367608308792114e-01 -1.024534739553928375e-02 4.593030083924531937e-03 4.648308455944061279e-02 1.925870180130004883e-01 -1.655786186456680298e-01 -3.353999853134155273e-01 2.263499796390533447e-01 9.966101497411727905e-03 -8.536690473556518555e-02 -8.617176115512847900e-02 -2.489014714956283569e-01 -7.404007762670516968e-02 4.481596872210502625e-02 6.026667729020118713e-02 9.221101552248001099e-02 -1.169615089893341064e-01 2.817334532737731934e-01 -2.120818495750427246e-01 -1.560317911207675934e-02 -2.145847529172897339e-01 6.279240828007459641e-03 3.783452510833740234e-01 -1.778109818696975708e-01 9.159359149634838104e-03 -1.525851339101791382e-01
2.753341495990753174e-01 4.332220554351806641e-02 -1.638346165418624878e-01 4.189037531614303589e-02 -5.803381651639938354e-02 2.501215934753417969e-01 -9.196427464485168457e-02 6.762116402387619019e-02 -6.382288411259651184e-03 2.573231160640716553e-01 2.265708148479461670e-02 2.776402831077575684e-01 -2.474735379219055176e-01 -2.219792604446411133e-01 -3.026562333106994629e-01 -2.163081020116806030e-01 -1.971944421529769897e-01 -8.961125463247299194e-02 -1.227712407708168030e-01 -1.492858529090881348e-01 3.581988215446472168e-01 2.335285395383834839e-01 1.950218379497528076e-01 -5.358225107192993164e-02 -8.200734853744506836e-03 -6.139587238430976868e-02 -7.985739409923553467e-02 -4.430212080478668213e-03 1.951787024736404419e-01 -6.750908493995666504e-02 1.991907805204391479e-01 1.463331133127212524e-01
1.042640805244445801e-01 1.904088854789733887e-01 -2.359982579946517944e-01 -2.880614995956420898e-02 -6.152849271893501282e-02 -3.058119304478168488e-02 3.394254297018051147e-02 1.133300438523292542e-01 5.641604587435722351e-02 -3.186548948287963867e-01 2.381186038255691528e-01 3.010159730911254883e-01 -4.730768203735351562e-01 -1.866993010044097900e-01 -1.478091627359390259e-01 -3.899740278720855713e-01 -1.408338174223899841e-02 -1.594588905572891235e-02 -9.040316939353942871e-02 -8.739493787288665771e-02 -4.971338063478469849e-02 -3.859659656882286072e-03 2.454857677221298218e-01 -9.339068830013275146e-02 -7.651434093713760376e-02 -4.627032577991485596e-02 2.579347975552082062e-02 -1.037245690822601318e-01 -5.386484786868095398e-02 1.427809707820415497e-02 2.654973566532135010e-01 -1.107395961880683899e-01
3.776565194129943848e-02 1.817470788955688477e-01 -1.895045787096023560e-01 2.318733632564544678e-01 -2.060043066740036011e-01 2.334162890911102295e-01 3.446460887789726257e-02 3.700065892189741135e-03 -2.942111901938915253e-02 -2.546330988407135010e-01 2.505548000335693359e-01 3.349424600601196289e-01 -3.036775290966033936e-01 -2.281505167484283447e-01 -1.765134558081626892e-02 -8.192961663007736206e-02 -1.383979767560958862e-01 -1.065780892968177795e-01 -2.852320671081542969e-01 -2.547318935394287109e-01 -5.831170082092285156e-02 9.822931140661239624e-02 -7.422104477882385254e-02 2.291565835475921631e-01 4.724471643567085266e-02 2.118510752916336060e-01 -9.571161866188049316e-02 1.976815611124038696e-01 -3.613219782710075378e-02 -9.762454777956008911e-02 -6.002210453152656555e-02 1.678030937910079956e-01
2.271328568458557129e-01 3.503309786319732666e-01 -1.029833778738975525e-01 7.033586502075195312e-02 -2.172486484050750732e-01 1.803073585033416748e-01 -6.193717941641807556e-02 -5.914825573563575745e-02 3.585394471883773804e-02 -2.594601809978485107e-01 6.633327156305313110e-02 3.669717311859130859e-01 -2.282020002603530884e-01 -2.733300030231475830e-01 1.207974627614021301e-01 -6.188809871673583984e-02 -1.070871353149414062e-01 -2.022991329431533813e-02 -7.486391812562942505e-02 -3.310434520244598389e-01 -2.309771925210952759e-01 2.342929989099502563e-01 4.099166393280029297e-02 1.831954568624496460e-01 -1.455329954624176025e-01 1.572851687669754028e-01 -2.959736855700612068e-03 3.555469587445259094e-02 2.118101865053176880e-01 2.159382961690425873e-02 7.853478193283081055e-02 3.095122799277305603e-02
3.889958858489990234e-01 2.104652822017669678e-01 -1.079346090555191040e-01 9.341857396066188812e-03 -1.120082736015319824e-01 1.711365133523941040e-01 1.890368200838565826e-02 2.216527312994003296e-01 -9.798522293567657471e-02 -1.267405506223440170e-02 4.440746828913688660e-02 7.153242826461791992e-02 -2.836302518844604492e-01 9.217282384634017944e-02 3.464297950267791748e-02 -2.056480497121810913e-01 9.790436178445816040e-02 -1.343034356832504272e-01 -3.450264409184455872e-02 -1.040192916989326477e-01 3.126744031906127930e-01 7.957899570465087891e-02 -1.932914555072784424e-02 -1.556555330753326416e-01 1.983501464128494263e-01 1.107380539178848267e-01 -5.100554227828979492e-01 -1.944583356380462646e-01 1.142800450325012207e-01 -9.700094163417816162e-02 1.000560224056243896e-01 -4.067758470773696899e-02
9.467998892068862915e-02 2.354316562414169312e-01 3.705088794231414795e-02 6.582461297512054443e-02 -1.464166939258575439e-01 1.499163657426834106e-01 4.434507712721824646e-02 9.011429548263549805e-02 -8.439763635396957397e-02 -9.056177735328674316e-02 9.788010269403457642e-03 -2.185720652341842651e-01 -5.411162972450256348e-01 -1.220040842890739441e-01 -3.719039028510451317e-03 -8.606288582086563110e-02 -1.010956764221191406e-01 -3.744883835315704346e-02 -2.493234127759933472e-01 1.105631142854690552e-01 -4.479472711682319641e-02 -1.663202941417694092e-01 -5.289366468787193298e-02 3.310877084732055664e-01 -1.681307554244995117e-01 -1.498258411884307861e-01 4.408552125096321106e-02 3.651125729084014893e-02 3.267320692539215088e-01 2.063332796096801758e-01 2.571956217288970947e-01 5.606010090559720993e-03
8.912445604801177979e-02 1.401805430650711060e-01 -2.010716646909713745e-01 9.865281730890274048e-02 1.418636441230773926e-01 1.240013912320137024e-01 4.063295423984527588e-01 9.851315617561340332e-02 1.109041571617126465e-01 1.814990676939487457e-02 6.961803138256072998e-02 6.175982579588890076e-02 -4.734344780445098877e-01 -3.423571884632110596e-01 -2.198066189885139465e-02 1.306395977735519409e-02 -2.791402861475944519e-02 -1.150209605693817139e-01 4.212234541773796082e-02 1.173876449465751648e-01 1.230754256248474121e-01 4.904183372855186462e-02 -3.178126737475395203e-02 -1.226789504289627075e-01 -3.813566640019416809e-02 -2.478646636009216309e-01 -3.208360671997070312e-01 1.655903011560440063e-01 2.540283203125000000e-01 -4.200199991464614868e-02 1.967807300388813019e-02 -1.598011106252670288e-01
1.614582687616348267e-01 3.162291049957275391e-01 -3.007715046405792236e-01 1.680683642625808716e-01 -1.186469793319702148e-01 2.295821905136108398e-01 -4.857807606458663940e-02 4.310597851872444153e-02 -1.198570132255554199e-01 1.113925594836473465e-02 -9.181413054466247559e-02 3.636975958943367004e-02 -1.675186455249786377e-01 -7.862021774053573608e-02 8.893172256648540497e-03 -4.378837347030639648e-01 1.448918282985687256e-01 -1.859312355518341064e-01 5.116018652915954590e-02 -1.784799396991729736e-01 1.239199489355087280e-01 1.582573540508747101e-02 1.966415718197822571e-02 -9.904067963361740112e-02 1.443083882331848145e-01 1.343698799610137939e-01 -4.085918366909027100e-01 -7.039227336645126343e-02 1.842873990535736084e-01 -6.773710250854492188e-02 2.536783516407012939e-01 -6.622115522623062134e-02
2.588778436183929443e-01 -8.009055256843566895e-02 1.683854162693023682e-01 1.720579117536544800e-01 -1.006687358021736145e-01 -1.669032275676727295e-01 2.022663056850433350e-01 -9.964694082736968994e-02 9.534290432929992676e-02 -2.315586358308792114e-01 1.154393032193183899e-01 -3.370939567685127258e-02 -3.560253679752349854e-01 -2.805100381374359131e-01 2.053025737404823303e-02 -1.817077100276947021e-01 -2.524417340755462646e-01 -2.431377768516540527e-01 8.580293506383895874e-02 -1.995251514017581940e-02 5.040857009589672089e-03 2.911357283592224121e-01 2.546820342540740967e-01 7.292629778385162354e-02 -1.147130057215690613e-01 -5.883348360657691956e-02 2.853621914982795715e-02 -1.992926001548767090e-01 5.550681427121162415e-02 -1.793997883796691895e-01 2.843147814273834229e-01 -7.003467530012130737e-02
-2.559636719524860382e-02 2.048963308334350586e-01 -1.087082996964454651e-01 2.720005810260772705e-01 -1.799124032258987427e-01 1.392798125743865967e-01 1.966102719306945801e-01 1.569596529006958008e-01 2.188065201044082642e-01 -3.947189450263977051e-02 2.318488806486129761e-01 1.761659085750579834e-01 -4.423726201057434082e-01 -2.140071988105773926e-02 1.340059787034988403e-01 -5.962130054831504822e-02 -1.065726131200790405e-01 -1.697099804878234863e-01 3.307346403598785400e-01 -1.317508965730667114e-01 3.588080778717994690e-02 -2.009880244731903076e-01 1.598820835351943970e-01 8.707067929208278656e-03 -7.321520894765853882e-02 5.943777039647102356e-02 -3.210806846618652344e-01 1.293881386518478394e-01 1.956300586462020874e-01 -2.836826816201210022e-02 -2.997795306146144867e-02 -4.108997061848640442e-02
1.032191421836614609e-02 -4.519750177860260010e-02 -1.249971166253089905e-01 2.558874785900115967e-01 -3.211089968681335449e-02 -9.859099239110946655e-02 -5.995104555040597916e-03 7.366323471069335938e-02 1.556394696235656738e-01 -1.035165786743164062e-01 3.936690837144851685e-02 -6.954135745763778687e-02 -5.166969299316406250e-01 -2.349938824772834778e-02 -1.054605394601821899e-01 -1.543780565261840820e-01 -1.862827986478805542e-01 -1.374000608921051025e-01 3.287818729877471924e-01 8.267218619585037231e-02 -1.588928848505020142e-01 -3.057052493095397949e-01 -6.132508441805839539e-02 8.287076652050018311e-02 -2.173066325485706329e-02 1.232823543250560760e-02 -2.953091263771057129e-01 2.943587675690650940e-02 3.351603448390960693e-01 -1.611863821744918823e-01 1.153058335185050964e-01 1.362951993942260742e-01
1.516181677579879761e-01 2.981645762920379639e-01 -1.356068551540374756e-01 1.142338365316390991e-01 -2.197606861591339111e-01 -5.725648999214172363e-02 -7.698162645101547241e-02 1.571612656116485596e-01 2.298805266618728638e-01 4.817006736993789673e-02 3.172997832298278809e-01 1.265762746334075928e-01 -3.882521390914916992e-01 -1.870405972003936768e-01 -5.812732130289077759e-02 -1.892179548740386963e-01 -1.239458397030830383e-01 1.866529136896133423e-01 -3.091900646686553955e-01 2.380540221929550171e-01 8.236555755138397217e-02 2.033365815877914429e-01 1.861317828297615051e-02 3.675231337547302246e-02 -2.782455645501613617e-02 -9.204841405153274536e-02 -1.242576390504837036e-01 -1.396084278821945190e-01 -1.302295178174972534e-01 -1.674846708774566650e-01 1.572982221841812134e-01 -1.071066036820411682e-01
4.177000373601913452e-02 1.607436686754226685e-01 2.106314711272716522e-02 1.570132523775100708e-01 -1.701543852686882019e-02 -1.580479554831981659e-02 -8.681260794401168823e-02 1.433849930763244629e-01 4.829600919038057327e-03 -2.089437283575534821e-02 2.631313502788543701e-01 6.145046278834342957e-02 -3.891092836856842041e-01 2.414755895733833313e-02 1.638189330697059631e-02 -2.414016611874103546e-02 -8.620422333478927612e-02 -1.524872928857803345e-01 1.168627887964248657e-01 -1.128232330083847046e-01 -3.466994166374206543e-01 -1.707136631011962891e-01 -4.685652256011962891e-02 -3.815926983952522278e-02 2.636622823774814606e-02 -9.699695557355880737e-02 -2.634374797344207764e-01 1.002160459756851196e-02 5.520268678665161133e-01 -4.271897301077842712e-02 2.714794874191284180e-01 1.498091369867324829e-01
8.453778177499771118e-02 7.820824533700942993e-02 -3.123381733894348145e-01 2.909231483936309814e-01 -3.080280721187591553e-01 1.556333620101213455e-02 3.563751652836799622e-02 7.127670198678970337e-02 2.276501208543777466e-01 1.708967834711074829e-01 -1.732339262962341309e-01 8.976010233163833618e-02 -2.884164154529571533e-01 -1.748302429914474487e-01 5.493672937154769897e-02 5.117326974868774414e-02 -2.007158845663070679e-01 3.252828493714332581e-02 2.554768696427345276e-02 1.413501240313053131e-02 2.076842188835144043e-01 -1.451277732849121094e-01 1.327241957187652588e-01 1.642658561468124390e-02 -1.222097426652908325e-01 7.340656965970993042e-02 -7.413797080516815186e-02 -1.211870238184928894e-01 1.797227263450622559e-01 2.655608654022216797e-01 3.229843378067016602e-01 3.044044971466064453e-01
1.104945614933967590e-01 2.232818156480789185e-01 -6.869211792945861816e-02 1.821844875812530518e-01 -4.845153540372848511e-02 -3.532138094305992126e-02 5.870972201228141785e-02 9.831516444683074951e-02 7.493414729833602905e-02 -1.610052734613418579e-01 2.296812236309051514e-01 1.432712376117706299e-01 -3.822628259658813477e-01 -1.654566079378128052e-01 -1.758184581995010376e-01 -3.602667748928070068e-01 -1.678833514451980591e-01 -6.121037155389785767e-02 -1.445860713720321655e-01 -3.635384514927864075e-02 -1.365626454353332520e-01 1.328689604997634888e-01 4.643579125404357910e-01 7.807378470897674561e-02 -3.161915019154548645e-02 -7.497812062501907349e-02 -2.062739990651607513e-02 -1.253808736801147461e-01 1.327720843255519867e-02 2.443733364343643188e-01 2.176080942153930664e-01 4.576663300395011902e-02
2.407975196838378906e-01 2.936874926090240479e-01 -1.124269142746925354e-01 1.476705372333526611e-01 -6.683317571878433228e-02 -1.484813094139099121e-01 7.610517740249633789e-02 4.703617189079523087e-03 8.779260516166687012e-02 1.195138990879058838e-01 1.676093339920043945e-01 5.461003258824348450e-02 -2.707600593566894531e-01 1.599075645208358765e-01 2.134997695684432983e-01 -7.613811641931533813e-02 -3.057076036930084229e-01 1.582757681608200073e-01 2.134287506341934204e-01 -8.586442470550537109e-02 -3.174223601818084717e-01 -7.955293357372283936e-02 2.101664058864116669e-02 1.387966424226760864e-01 -9.754029661417007446e-02 -1.588100939989089966e-01 -2.457480728626251221e-01 -3.310653567314147949e-02 3.290943205356597900e-01 -3.722689300775527954e-02 2.851337492465972900e-01 1.502198912203311920e-02
-3.711761161684989929e-02 1.480720341205596924e-01 1.475756466388702393e-01 2.604819238185882568e-01 -3.204422295093536377e-01 1.310888975858688354e-01 2.308656424283981323e-01 2.695239484310150146e-01 3.005467951297760010e-01 2.094981819391250610e-02 2.711222469806671143e-01 1.760707646608352661e-01 -4.428064227104187012e-01 -7.307557761669158936e-02 6.441840529441833496e-02 -3.047894872725009918e-02 -7.419649977236986160e-03 -6.559943407773971558e-02 2.059705406427383423e-01 -4.584334045648574829e-02 1.160686369985342026e-02 -8.501382172107696533e-02 6.282812356948852539e-02 5.230977013707160950e-02 4.216160625219345093e-02 -1.207804158329963684e-01 -3.533524870872497559e-01 5.729014426469802856e-02 1.500286012887954712e-01 2.420605719089508057e-02 2.938162162899971008e-02 -8.996206521987915039e-02
3.796961307525634766e-01 3.980195224285125732e-01 -3.622424006462097168e-01 3.194482028484344482e-01 4.988755658268928528e-02 2.301025902852416039e-03 -2.971922792494297028e-02 2.082535438239574432e-02 -1.019143983721733093e-01 -1.169723942875862122e-01 -7.967063039541244507e-02 1.348013430833816528e-01 -2.491738945245742798e-01 4.289312660694122314e-02 2.171144485473632812e-01 -2.349212914705276489e-01 -1.399104446172714233e-01 7.845933735370635986e-02 -4.371399432420730591e-02 -5.969166755676269531e-02 2.470981515944004059e-02 6.846992671489715576e-02 1.401134729385375977e-01 4.399060085415840149e-02 2.444936893880367279e-02 2.076573669910430908e-01 7.123765349388122559e-02 1.145443841814994812e-01 6.723801791667938232e-02 -2.409326732158660889e-01 2.205015867948532104e-01 -1.196497231721878052e-01
2.588610053062438965e-01 1.645899713039398193e-01 6.000676751136779785e-02 -2.561382204294204712e-02 7.162136584520339966e-02 -2.727155387401580811e-02 -1.180289313197135925e-02 1.101039275527000427e-01 -4.683963581919670105e-02 3.028929606080055237e-02 4.126749038696289062e-01 1.921370029449462891e-01 -4.015753865242004395e-01 -4.007877707481384277e-01 1.289437264204025269e-01 4.933360219001770020e-02 -1.478600548580288887e-03 2.611588686704635620e-02 1.771106123924255371e-01 1.257181316614151001e-01 3.935433924198150635e-03 9.036027640104293823e-02 -6.601534783840179443e-02 1.925861835479736328e-02 -6.236725300550460815e-02 -2.566796243190765381e-01 -2.977460324764251709e-01 3.465300891548395157e-03 2.484041303396224976e-01 -1.681687384843826294e-01 1.270952671766281128e-01 8.295892924070358276e-02
1.958807855844497681e-01 1.039878278970718384e-01 6.219089031219482422e-02 2.426386624574661255e-01 -9.020364843308925629e-03 -7.326094806194305420e-02 1.712328754365444183e-02 -4.299248009920120239e-02 -2.045013383030891418e-02 1.193704605102539062e-01 2.913841307163238525e-01 1.168171241879463196e-01 -3.433989882469177246e-01 -1.134270709007978439e-02 -1.223863363265991211e-01 6.816686689853668213e-02 -8.527556806802749634e-02 -1.616805493831634521e-01 1.435607969760894775e-01 -1.169400736689567566e-01 -2.232749760150909424e-01 -8.969065546989440918e-02 -1.029561832547187805e-02 1.859178841114044189e-01 2.621558494865894318e-02 7.440970838069915771e-02 -3.605353534221649170e-01 -3.191518411040306091e-02 4.250602424144744873e-01 9.749399125576019287e-02 3.721008598804473877e-01 5.879864096641540527e-02
2.806966602802276611e-01 2.823213636875152588e-01 -1.687571108341217041e-01 2.496162056922912598e-01 -1.074036806821823120e-01 2.020459920167922974e-01 2.120512872934341431e-01 -5.815171822905540466e-02 -1.717161014676094055e-02 -1.086457222700119019e-01 1.100386902689933777e-01 1.385915428400039673e-01 -4.016257822513580322e-01 -8.304723352193832397e-02 8.726648986339569092e-03 -3.508276045322418213e-01 -5.199647322297096252e-02 1.070875898003578186e-01 -1.457311958074569702e-01 -2.774771489202976227e-02 1.201249808073043823e-01 2.323014736175537109e-01 6.257422268390655518e-03 -9.829200059175491333e-02 -6.671676039695739746e-02 1.900053396821022034e-02 6.042828038334846497e-02 -3.834168612957000732e-02 -1.398039013147354126e-01 -2.842341065406799316e-01 2.892123758792877197e-01 -8.399409055709838867e-02
4.056955575942993164e-01 1.806926280260086060e-01 -4.848372563719749451e-02 2.853890657424926758e-01 -2.351325750350952148e-01 -1.939166486263275146e-01 1.641211509704589844e-01 -5.823049694299697876e-02 -1.141002997756004333e-01 -2.119216918945312500e-01 2.864345312118530273e-01 6.734601408243179321e-02 -2.132802009582519531e-01 -5.334655195474624634e-02 -8.958975225687026978e-02 1.304177641868591309e-01 -2.663840055465698242e-01 -4.533795267343521118e-02 5.040724948048591614e-02 -1.074295565485954285e-01 7.411412149667739868e-02 4.059444740414619446e-02 2.819535695016384125e-02 1.814086288213729858e-01 2.777436003088951111e-02 -7.729026675224304199e-02 1.449105329811573029e-03 -1.245470345020294189e-01 2.179021835327148438e-01 -4.179873466491699219e-01 -3.400783240795135498e-02 6.567690521478652954e-02
2.384627759456634521e-01 -1.154942288994789124e-01 -1.193196922540664673e-01 3.210414052009582520e-01 -3.287009000778198242e-01 -1.120481789112091064e-01 -4.133465513586997986e-02 -1.962829083204269409e-01 -1.219759881496429443e-01 1.184377893805503845e-01 2.834466099739074707e-01 4.948409646749496460e-02 -3.405111730098724365e-01 -2.150306552648544312e-01 7.925856858491897583e-02 8.704625815153121948e-02 -1.920317858457565308e-01 1.717235520482063293e-02 3.834823891520500183e-02 -2.385364286601543427e-02 1.058879494667053223e-01 6.547588109970092773e-02 2.145211398601531982e-01 -5.409649759531021118e-02 3.588993847370147705e-02 4.862750321626663208e-02 4.435601457953453064e-02 3.668963164091110229e-02 3.849848508834838867e-01 -2.013571858406066895e-01 1.849944889545440674e-01 1.741058230400085449e-01
2.628330886363983154e-01 1.744772493839263916e-01 -3.366756141185760498e-01 -3.118503838777542114e-02 1.130217462778091431e-01 1.284932494163513184e-01 -5.708073452115058899e-02 2.993910908699035645e-01 1.496509090065956116e-02 3.368859365582466125e-02 2.607483416795730591e-02 1.360761821269989014e-01 -2.527916133403778076e-01 4.409876838326454163e-02 6.305859237909317017e-02 -3.046438992023468018e-01 2.218112945556640625e-01 1.357362885028123856e-02 -1.065250560641288757e-01 -7.336229085922241211e-03 9.415288269519805908e-02 9.612420946359634399e-02 -6.935259699821472168e-02 -8.516182005405426025e-02 1.432474255561828613e-01 1.358277499675750732e-01 -5.198390483856201172e-01 -5.450854077935218811e-02 1.516342461109161377e-01 -4.919214546680450439e-02 2.243710756301879883e-01 -4.366791248321533203e-02
2.039895057678222656e-01 6.436792016029357910e-02 -2.074631117284297943e-02 8.911213278770446777e-02 -4.152803719043731689e-01 1.675596833229064941e-01 1.788617372512817383e-01 -1.695972234010696411e-01 3.515700995922088623e-01 -1.139583289623260498e-01 7.275781035423278809e-02 -4.183303564786911011e-02 -1.718282550573348999e-01 -3.197641074657440186e-01 -1.565908081829547882e-02 -1.883542835712432861e-01 1.458914279937744141e-01 -2.231147140264511108e-01 -1.175496354699134827e-01 -1.992991268634796143e-01 1.623731106519699097e-01 2.466724440455436707e-02 -2.877727746963500977e-01 2.445926703512668610e-02 5.023892223834991455e-02 1.248514428734779358e-01 -9.669161587953567505e-02 8.154055476188659668e-02 2.228951901197433472e-01 -2.291009128093719482e-01 3.259608149528503418e-02 3.357312455773353577e-02
1.046454235911369324e-01 1.085296571254730225e-01 -4.710293710231781006e-01 -2.952672354876995087e-02 -1.769635453820228577e-02 7.663358747959136963e-02 2.291319221258163452e-01 2.407422810792922974e-01 7.129643112421035767e-02 3.586810082197189331e-02 1.817000359296798706e-01 2.376644872128963470e-02 -3.160476684570312500e-01 1.782603445462882519e-03 1.410646140575408936e-01 -1.556000113487243652e-01 -2.543929405510425568e-02 -4.488592594861984253e-02 2.750010192394256592e-01 -3.728047758340835571e-02 1.840071827173233032e-01 1.312629552558064461e-03 -2.935914993286132812e-01 2.529332339763641357e-01 -1.521162595599889755e-02 2.483246624469757080e-01 -2.228120714426040649e-02 1.679905503988265991e-01 2.192755788564682007e-01 -5.627909675240516663e-02 2.113194316625595093e-01 -6.090121716260910034e-02
5.676607787609100342e-02 3.567893803119659424e-02 2.659172751009464264e-02 2.099196193739771843e-03 3.900764137506484985e-02 -1.164915114641189575e-01 3.122242391109466553e-01 6.658649444580078125e-02 1.396954506635665894e-01 1.292116791009902954e-01 1.640129238367080688e-01 1.516739726066589355e-01 -3.049023151397705078e-01 -4.234524369239807129e-01 4.234891384840011597e-02 4.875273909419775009e-03 -1.410630345344543457e-02 1.354967709630727768e-02 -8.458657562732696533e-02 -3.000204861164093018e-01 2.564778327941894531e-01 1.334396451711654663e-01 7.194989174604415894e-02 2.808779776096343994e-01 -1.786796450614929199e-01 -7.007742673158645630e-02 -6.648887693881988525e-02 -1.251962184906005859e-01 6.999781820923089981e-03 -2.539967000484466553e-01 3.524396717548370361e-01 8.159647881984710693e-02
1.480663865804672241e-01 1.275771111249923706e-01 -8.933725766837596893e-03 1.144143939018249512e-01 -7.674130145460367203e-03 1.112080141901969910e-01 -2.441156059503555298e-01 4.058604836463928223e-01 1.061645615845918655e-02 1.938517242670059204e-01 -6.711083650588989258e-02 4.066489636898040771e-03 -3.823484778404235840e-01 1.363493967801332474e-02 -5.346436798572540283e-02 -9.874233044683933258e-03 -2.236132472753524780e-01 4.241673275828361511e-02 -9.646416455507278442e-02 -1.483370810747146606e-01 3.146378397941589355e-01 -1.979894489049911499e-01 -5.209284648299217224e-02 9.474772214889526367e-02 1.325297504663467407e-01 2.074263691902160645e-01 -7.223608344793319702e-02 5.383406579494476318e-02 3.147715628147125244e-01 1.395596116781234741e-01 2.603813111782073975e-01 -1.796763241291046143e-01
1.165691986680030823e-01 -3.645774722099304199e-02 -3.663944900035858154e-01 2.672265172004699707e-01 -9.451109915971755981e-02 -4.771741852164268494e-02 7.903660088777542114e-02 4.785709897987544537e-04 2.093319082632660866e-03 -2.024680078029632568e-01 3.716450035572052002e-01 1.119872629642486572e-01 -3.643777668476104736e-01 -2.046686261892318726e-01 2.584952116012573242e-01 -1.753882169723510742e-01 -2.888995707035064697e-01 2.153787910938262939e-01 1.011851429939270020e-02 -2.059260010719299316e-01 2.592251896858215332e-01 -4.467889666557312012e-02 -4.447712376713752747e-02 4.478965885937213898e-03 2.591442503035068512e-02 5.557868629693984985e-02 -1.981581598520278931e-01 -1.009247079491615295e-02 -4.871749319136142731e-03 5.760305002331733704e-02 8.463869988918304443e-02 2.975804917514324188e-02
2.256260663270950317e-01 5.090693943202495575e-03 -2.490694820880889893e-01 7.115096598863601685e-02 -1.914062500000000000e-01 -1.655122488737106323e-01 -2.533913403749465942e-02 -5.411963909864425659e-02 6.436152756214141846e-02 1.540791895240545273e-02 6.236161664128303528e-02 1.892536580562591553e-01 -3.682411909103393555e-01 -1.866528838872909546e-01 1.443118155002593994e-01 -3.486079573631286621e-01 -1.283347606658935547e-01 1.583290696144104004e-01 -3.080076277256011963e-01 1.569978892803192139e-01 -4.367619752883911133e-02 1.786448210477828979e-01 -4.185291007161140442e-02 8.428815007209777832e-02 1.608596295118331909e-01 5.615753307938575745e-02 -1.847722530364990234e-01 -7.590392231941223145e-02 8.629609830677509308e-03 -2.383663803339004517e-01 1.763330698013305664e-01 3.111857771873474121e-01
2.406715452671051025e-01 1.772974431514739990e-01 -4.184846207499504089e-02 1.677160263061523438e-01 -3.252054154872894287e-01 -3.437728285789489746e-01 5.164363980293273926e-02 6.747020035982131958e-02 9.950888156890869141e-02 -2.292936742305755615e-01 1.744276471436023712e-02 2.506189420819282532e-02 -2.543504238128662109e-01 -3.375421091914176941e-02 -4.145016521215438843e-02 -1.252901703119277954e-01 -3.749276101589202881e-01 1.444534510374069214e-01 -7.853952050209045410e-02 1.727950945496559143e-02 1.617268025875091553e-01 1.446568220853805542e-01 -8.823835849761962891e-02 -1.212124899029731750e-01 -2.824780344963073730e-01 -2.554823756217956543e-01 2.911933406721800566e-04 -1.768694631755352020e-02 1.876437067985534668e-01 -1.681196987628936768e-01 1.864557415246963501e-01 1.478639394044876099e-01
1.243109703063964844e-01 3.187792897224426270e-01 -3.941598907113075256e-02 -1.421091845259070396e-03 -6.678861379623413086e-02 2.337887883186340332e-01 -2.888703718781471252e-02 -1.043996438384056091e-01 -1.094247773289680481e-01 4.165556281805038452e-02 -2.219271287322044373e-02 1.932010650634765625e-01 -1.769984215497970581e-01 -6.942332535982131958e-02 1.070930436253547668e-01 -1.038349717855453491e-01 -1.892167776823043823e-01 -2.296989113092422485e-01 -2.516732513904571533e-01 2.344256043434143066e-01 -5.341669917106628418e-02 -2.191548347473144531e-01 1.332851648330688477e-01 1.647015064954757690e-01 -1.621314734220504761e-01 -2.097825855016708374e-01 4.070978984236717224e-02 1.575214415788650513e-01 4.446216225624084473e-01 6.059444323182106018e-02 2.725791931152343750e-01 -1.597940325736999512e-01
2.801069021224975586e-01 -1.775668710470199585e-01 -8.203867822885513306e-02 2.594046890735626221e-01 -6.514278054237365723e-02 6.570212077349424362e-03 -5.861079320311546326e-02 8.275885134935379028e-02 2.069129496812820435e-01 -2.127774655818939209e-01 1.146493330597877502e-01 2.049102336168289185e-01 -1.062861084938049316e-01 -2.055745124816894531e-01 2.976192347705364227e-02 -5.233467742800712585e-02 1.316267997026443481e-01 -4.508496448397636414e-02 7.131253182888031006e-02 -1.260298341512680054e-01 7.916421443223953247e-02 -2.391147911548614502e-01 -2.811778783798217773e-01 5.161864310503005981e-02 -2.123287320137023926e-01 9.608415514230728149e-02 -4.227162897586822510e-01 -1.416592597961425781e-01 3.306079506874084473e-01 -1.159677207469940186e-01 8.214008063077926636e-02 -1.815247535705566406e-01
3.111217916011810303e-02 9.347565472126007080e-02 -1.004061624407768250e-01 1.120163649320602417e-01 -2.571020722389221191e-01 1.289085000753402710e-01 -6.302914116531610489e-04 1.332481354475021362e-01 3.486042097210884094e-02 -1.608178168535232544e-01 1.484693586826324463e-01 4.602388739585876465e-01 -1.243188530206680298e-01 -7.175835222005844116e-02 3.948535025119781494e-02 1.108869016170501709e-01 -9.291303157806396484e-02 1.049363464117050171e-01 -3.657986223697662354e-01 -1.095707491040229797e-01 2.773973941802978516e-01 1.034877672791481018e-01 9.070403873920440674e-02 1.686974912881851196e-01 -2.139696031808853149e-01 -6.822785735130310059e-02 -1.674371026456356049e-02 -9.675575792789459229e-02 3.438026010990142822e-01 -2.587256729602813721e-01 1.695304363965988159e-01 -8.959522843360900879e-02
2.666558027267456055e-01 1.840043067932128906e-01 -1.199765130877494812e-01 2.976581752300262451e-01 -1.108141690492630005e-01 7.637599855661392212e-02 3.816981315612792969e-01 2.717919945716857910e-01 1.059832051396369934e-01 8.977669477462768555e-02 1.947927474975585938e-02 2.956143319606781006e-01 -2.430270463228225708e-01 1.481978446245193481e-01 -5.454608425498008728e-02 -1.150369942188262939e-01 -2.859266400337219238e-01 1.136281639337539673e-01 -1.899923682212829590e-01 -8.962246030569076538e-02 2.855319157242774963e-02 -9.929028153419494629e-02 1.771041005849838257e-01 2.848123908042907715e-01 -9.597426652908325195e-02 4.012178257107734680e-02 1.107246279716491699e-01 -1.616781651973724365e-01 1.473130881786346436e-01 -8.496878296136856079e-02 -1.918772794306278229e-02 9.802930802106857300e-02
3.799921274185180664e-01 2.847345769405364990e-01 6.327400356531143188e-02 1.954560130834579468e-01 6.876192986965179443e-02 3.559301421046257019e-02 1.880813241004943848e-01 -1.061590686440467834e-01 2.157699763774871826e-01 1.101953834295272827e-01 1.872273087501525879e-01 -7.509652525186538696e-02 -4.029885530471801758e-01 5.993247777223587036e-02 -1.533622294664382935e-01 6.466424558311700821e-03 -1.446854025125503540e-01 -2.845824062824249268e-01 9.851697087287902832e-02 -4.173363000154495239e-02 6.503173708915710449e-02 -1.142755821347236633e-01 -2.441774457693099976e-01 1.223261505365371704e-01 -2.950855344533920288e-02 -2.727563381195068359e-01 -1.412918418645858765e-02 9.409513324499130249e-02 2.719937264919281006e-01 3.049310296773910522e-02 1.268363445997238159e-01 1.008885800838470459e-01
2.910131514072418213e-01 1.273580342531204224e-01 -2.912172377109527588e-01 1.605484262108802795e-02 -2.848114371299743652e-01 1.201532855629920959e-01 2.075699865818023682e-01 7.716314494609832764e-02 -1.380086783319711685e-02 -1.224062591791152954e-01 -2.410759031772613525e-01 1.202997788786888123e-01 -1.323970109224319458e-01 -3.030466735363006592e-01 9.341970086097717285e-02 -1.682927608489990234e-01 -8.505953848361968994e-02 -6.873475760221481323e-02 -2.820618450641632080e-01 -3.939236104488372803e-01 -1.115251779556274414e-01 -8.085311204195022583e-02 -1.347484737634658813e-01 1.363377422094345093e-01 -3.284422680735588074e-02 4.631297290325164795e-02 -1.778522729873657227e-01 -8.808737993240356445e-02 1.401060521602630615e-01 -7.371337711811065674e-02 2.001842558383941650e-01 1.583888083696365356e-01
1.995074599981307983e-01 1.632013320922851562e-01 -2.485633641481399536e-01 1.785147041082382202e-01 4.608476161956787109e-02 -8.629795908927917480e-02 -1.868791282176971436e-01 3.439528346061706543e-01 1.493701487779617310e-01 -9.494275436736643314e-04 -6.849157810211181641e-02 -9.630046784877777100e-02 -3.617460131645202637e-01 -3.744729608297348022e-02 2.880474328994750977e-01 -1.587290316820144653e-01 -7.858803868293762207e-02 -1.189133301377296448e-01 1.835303902626037598e-01 -9.296638518571853638e-02 1.474626511335372925e-01 1.954464167356491089e-01 -4.121672511100769043e-01 2.505823411047458649e-02 1.224667280912399292e-01 1.206159666180610657e-01 -4.509672150015830994e-02 -3.807270526885986328e-02 1.938023120164871216e-01 -3.293130174279212952e-02 1.444930434226989746e-01 1.214816197752952576e-01
-7.796691264957189560e-03 4.873355105519294739e-02 2.717449143528938293e-02 6.986456364393234253e-02 -7.494978606700897217e-02 2.202147394418716431e-01 -2.922767996788024902e-01 3.004856705665588379e-01 -2.374557405710220337e-02 2.915014624595642090e-01 2.179742604494094849e-01 2.401583045721054077e-01 -4.224412143230438232e-01 -3.649170277640223503e-03 -1.362644881010055542e-01 -1.124646961688995361e-01 -4.264683276414871216e-02 2.582499384880065918e-02 -3.018963336944580078e-01 -6.760898232460021973e-02 1.493101269006729126e-01 -2.459950596094131470e-01 -2.270579896867275238e-02 6.677248328924179077e-02 1.419119685888290405e-01 1.970545500516891479e-01 -1.304878443479537964e-01 5.402982980012893677e-02 1.314571797847747803e-01 7.827375829219818115e-02 2.695514857769012451e-01 2.724926359951496124e-02
-2.614312618970870972e-02 -1.308455616235733032e-01 -1.794519722461700439e-01 6.866765767335891724e-02 -1.611509621143341064e-01 2.749868333339691162e-01 7.174830883741378784e-02 1.486770212650299072e-01 3.804952502250671387e-01 -8.179558813571929932e-02 1.455540060997009277e-01 -1.480519473552703857e-01 -2.970603406429290771e-01 -1.321188956499099731e-01 -7.718874514102935791e-02 1.205524057149887085e-02 -3.145385384559631348e-01 -2.697781845927238464e-02 -2.619682550430297852e-01 -4.778852313756942749e-02 -1.204886510968208313e-01 -6.487441062927246094e-02 1.625435799360275269e-01 8.286057412624359131e-02 2.523062825202941895e-01 6.528814882040023804e-02 -2.614472508430480957e-01 2.074497565627098083e-02 8.929483592510223389e-02 -7.680133730173110962e-02 2.336713075637817383e-01 -2.868714928627014160e-01
1.823064684867858887e-01 1.054716855287551880e-01 -2.241620719432830811e-01 3.162541687488555908e-01 -5.450564622879028320e-02 9.870269149541854858e-02 -1.209380552172660828e-01 2.562168240547180176e-01 1.269097924232482910e-01 -3.234942210838198662e-03 1.690343767404556274e-01 4.340935498476028442e-02 -8.563942462205886841e-02 -2.280921190977096558e-01 2.057820558547973633e-01 -2.008369266986846924e-01 1.028533652424812317e-01 -1.160100847482681274e-02 7.094712555408477783e-02 -7.735531777143478394e-02 4.243521690368652344e-01 -2.547560334205627441e-01 -7.055772840976715088e-02 5.910383909940719604e-02 2.056436985731124878e-01 -3.716740012168884277e-01 -1.633579432964324951e-01 1.200236976146697998e-01 1.512119770050048828e-01 -1.655581779778003693e-02 -5.182116106152534485e-02 -3.532864525914192200e-02
6.968877464532852173e-02 4.345003515481948853e-02 -2.001902163028717041e-01 2.550886757671833038e-02 -1.136543080210685730e-01 2.112325653433799744e-02 -1.196396425366401672e-01 2.278952151536941528e-01 2.488612681627273560e-01 1.466917842626571655e-01 3.582001328468322754e-01 -1.093638986349105835e-01 -9.097304195165634155e-02 -1.880048066377639771e-01 1.097764149308204651e-01 -3.889352977275848389e-01 -2.475861459970474243e-03 -2.589219212532043457e-01 -9.579972177743911743e-02 -1.182151287794113159e-01 1.218831837177276611e-01 -1.532238870859146118e-01 1.336818635463714600e-01 -3.645227849483489990e-02 6.568345427513122559e-02 -3.218524456024169922e-01 -6.479285657405853271e-02 2.049352079629898071e-01 3.143270611763000488e-01 -1.981385946273803711e-01 2.016431093215942383e-02 4.421650618314743042e-02
1.555888056755065918e-01 7.394207268953323364e-02 2.452761679887771606e-02 3.918408975005149841e-02 -2.852942049503326416e-01 2.090970426797866821e-01 2.888020128011703491e-02 3.669675886631011963e-01 1.256710737943649292e-01 -1.157122775912284851e-01 2.979880273342132568e-01 1.551855057477951050e-01 -1.379450112581253052e-01 1.548544913530349731e-01 -2.733550965785980225e-01 -2.242817431688308716e-01 -2.323291003704071045e-01 -1.438529193401336670e-01 4.099809750914573669e-02 1.597872972488403320e-01 -2.221738696098327637e-01 -9.638568758964538574e-02 -7.929771393537521362e-02 -1.089079864323139191e-02 -1.424378249794244766e-02 -6.990719586610794067e-02 -2.614756524562835693e-01 -5.877809599041938782e-02 3.551424145698547363e-01 6.909274309873580933e-02 1.303222179412841797e-01 7.575360685586929321e-02
1.258432716131210327e-01 -1.011623591184616089e-01 -2.398947030305862427e-01 3.514131009578704834e-01 -1.388518512248992920e-01 1.177760213613510132e-01 2.691125571727752686e-01 1.367599219083786011e-01 3.786834776401519775e-01 -1.552314963191747665e-02 9.380986541509628296e-02 7.115524262189865112e-02 -2.648427784442901611e-01 -1.141593456268310547e-01 -6.212408188730478287e-03 8.017350733280181885e-02 -2.522236704826354980e-01 -4.813024774193763733e-02 4.749998822808265686e-02 -1.262321621179580688e-01 -1.515070647001266479e-01 -1.927215903997421265e-01 2.350086420774459839e-01 -1.116614267230033875e-01 -2.262361496686935425e-01 -5.013850703835487366e-02 -1.991927921772003174e-01 2.006729692220687866e-01 1.056047230958938599e-01 -1.268477588891983032e-01 1.669062674045562744e-01 -1.442395448684692383e-01
-1.710707694292068481e-02 -4.248544946312904358e-02 -2.219385653734207153e-01 3.116160333156585693e-01 -7.564914226531982422e-02 -3.866963461041450500e-02 1.633007824420928955e-01 -2.413260936737060547e-02 1.586754322052001953e-01 -2.714426815509796143e-01 1.082908660173416138e-01 4.954709857702255249e-02 -4.219202995300292969e-01 -8.867947757244110107e-02 -2.912751398980617523e-02 2.380271255970001221e-01 -1.594952791929244995e-01 9.625031054019927979e-02 -2.009226977825164795e-01 -1.850043982267379761e-01 3.033866174519062042e-02 -8.237189799547195435e-02 2.423486709594726562e-01 7.405776530504226685e-02 1.642035692930221558e-01 -1.218679472804069519e-01 -1.678919047117233276e-01 1.152518168091773987e-01 1.637150049209594727e-01 6.132373586297035217e-02 2.844358980655670166e-01 -2.909840643405914307e-01
1.305178254842758179e-01 1.611074805259704590e-01 -3.994847238063812256e-01 2.572553157806396484e-01 -7.948822341859340668e-03 4.857746064662933350e-01 2.087661623954772949e-01 3.934764768928289413e-03 -6.844720989465713501e-02 1.676879227161407471e-01 -7.373207807540893555e-02 1.450276374816894531e-01 -1.841010749340057373e-01 1.260048002004623413e-01 -9.300941973924636841e-02 -1.559484750032424927e-01 -2.017919272184371948e-01 1.695733815431594849e-01 -9.210059791803359985e-02 -6.619628518819808960e-02 -1.191531866788864136e-02 -1.398129612207412720e-01 5.303151905536651611e-02 2.598782181739807129e-01 -7.842617481946945190e-02 -7.318470627069473267e-02 2.583258086815476418e-03 -8.543921262025833130e-02 3.774181753396987915e-02 -2.330076545476913452e-01 2.454517632722854614e-01 -4.931781440973281860e-02
7.037153840065002441e-02 8.812860399484634399e-02 -2.907054498791694641e-03 1.193840801715850830e-01 -3.005273342132568359e-01 1.926609575748443604e-01 1.113257259130477905e-01 2.460451424121856689e-01 -2.569143176078796387e-01 -8.159991353750228882e-02 1.343262046575546265e-01 3.894865885376930237e-02 -3.597455024719238281e-01 1.998637020587921143e-01 1.231683269143104553e-01 1.197615638375282288e-03 -2.294847816228866577e-01 -5.412161722779273987e-02 2.256155014038085938e-01 -3.482481930404901505e-03 -1.667599827051162720e-01 -1.471503078937530518e-01 -9.344981610774993896e-02 8.476522564888000488e-02 3.635478019714355469e-02 -4.065115936100482941e-03 -6.876648217439651489e-02 1.593929529190063477e-02 4.642137587070465088e-01 -6.824020296335220337e-02 1.971539407968521118e-01 2.422121018171310425e-01
9.413142502307891846e-02 -3.142624795436859131e-01 -1.967157572507858276e-01 3.857705891132354736e-01 -8.555560559034347534e-02 1.595323830842971802e-01 3.905179724097251892e-02 7.408913969993591309e-02 2.687695920467376709e-01 1.748145557940006256e-02 9.172300249338150024e-02 1.521703153848648071e-01 -2.407059818506240845e-01 -1.500852257013320923e-01 1.257968395948410034e-01 8.806718140840530396e-02 -1.527780443429946899e-01 1.548541635274887085e-01 -4.196875542402267456e-02 -7.263211905956268311e-02 -9.533017128705978394e-02 -2.148626148700714111e-01 1.036074534058570862e-01 8.375872671604156494e-02 1.029276847839355469e-01 -1.838267594575881958e-01 -6.959037482738494873e-02 5.996778234839439392e-02 1.314017474651336670e-01 -7.851747423410415649e-02 3.227640092372894287e-01 -3.861677646636962891e-01
2.204535752534866333e-01 1.021687760949134827e-01 -1.792714893817901611e-01 2.125150263309478760e-01 -2.051701545715332031e-01 -2.305096983909606934e-01 -1.502832770347595215e-01 1.784570366144180298e-01 8.186242729425430298e-02 1.707098446786403656e-02 1.049046516418457031e-01 2.699750363826751709e-01 -3.507466912269592285e-01 -2.635120451450347900e-01 3.017039038240909576e-02 -2.799296677112579346e-01 -2.581190466880798340e-01 1.555897295475006104e-01 -9.883250296115875244e-02 1.171213164925575256e-01 -8.102989196777343750e-02 1.734213680028915405e-01 2.350757420063018799e-01 2.910456061363220215e-01 1.478250026702880859e-01 1.429133415222167969e-01 -5.852141603827476501e-02 -4.403538629412651062e-02 8.352764695882797241e-02 -5.318806320428848267e-02 5.470989271998405457e-03 5.457503348588943481e-02
2.686068117618560791e-01 5.967290997505187988e-01 -3.113359212875366211e-01 1.845927685499191284e-01 4.134152084589004517e-02 1.491442471742630005e-01 -7.617297023534774780e-02 -1.104733720421791077e-01 7.461299002170562744e-02 6.951066851615905762e-02 -1.248689591884613037e-01 1.166899725794792175e-01 -2.538789808750152588e-01 -5.385552346706390381e-02 3.741950914263725281e-02 -3.251021802425384521e-01 -1.116277575492858887e-01 5.528229475021362305e-02 -3.595778718590736389e-02 -3.182351216673851013e-02 2.923189848661422729e-02 -4.608117043972015381e-03 9.411787986755371094e-02 2.251305244863033295e-02 5.163200572133064270e-02 9.866989403963088989e-02 2.181237377226352692e-02 3.122293204069137573e-02 2.044470049440860748e-02 -2.546347863972187042e-02 3.395897448062896729e-01 -1.626138687133789062e-01
1.987644471228122711e-02 2.320803552865982056e-01 -2.609148621559143066e-02 1.557295918464660645e-01 -5.656823143362998962e-02 1.894565522670745850e-01 -2.641041278839111328e-01 4.383525252342224121e-01 3.645873442292213440e-02 -5.119086708873510361e-03 -1.271618753671646118e-01 -9.853731095790863037e-02 -1.940548866987228394e-01 -1.360303908586502075e-01 -2.140871435403823853e-01 -2.608745098114013672e-01 -2.282970845699310303e-01 -1.154644321650266647e-02 2.830268144607543945e-01 -2.678993344306945801e-02 6.254076212644577026e-02 -1.618544012308120728e-01 -1.314656287431716919e-01 1.996429711580276489e-01 3.638936951756477356e-02 2.043754458427429199e-01 -1.919857114553451538e-01 -5.935718491673469543e-02 2.175181657075881958e-01 -2.536134608089923859e-02 2.001665830612182617e-01 -1.752284765243530273e-01
1.016578450798988342e-01 4.538246989250183105e-02 -9.750016033649444580e-02 5.946404114365577698e-02 2.064652554690837860e-02 -1.156179606914520264e-01 1.814071685075759888e-01 7.918562740087509155e-02 -4.710179567337036133e-02 -1.574737578630447388e-01 2.320005148649215698e-01 1.124995499849319458e-01 -4.953446984291076660e-01 -3.791276812553405762e-01 8.004251122474670410e-02 -1.097794100642204285e-01 -3.029402196407318115e-01 2.337066084146499634e-01 -2.387975528836250305e-02 -4.939660057425498962e-02 6.059581413865089417e-02 2.025313675403594971e-01 8.161641657352447510e-02 -1.066743433475494385e-01 -1.715039461851119995e-01 -1.023805215954780579e-01 -2.340125143527984619e-01 1.675340533256530762e-01 1.186904758214950562e-01 1.109769567847251892e-01 2.175766527652740479e-01 1.092274859547615051e-01
1.558638960123062134e-01 -6.776013225317001343e-02 -2.053007781505584717e-01 1.753403693437576294e-01 -1.106239035725593567e-01 1.401899605989456177e-01 9.665275365114212036e-02 -1.492045223712921143e-01 2.009661942720413208e-01 -9.541822224855422974e-02 1.828658878803253174e-01 3.738175928592681885e-01 -1.310529410839080811e-01 -8.500459790229797363e-02 1.358703076839447021e-01 -2.007580697536468506e-01 -4.890758171677589417e-02 1.057278960943222046e-01 -3.166730403900146484e-01 -7.802767306566238403e-02 1.389461755752563477e-01 -3.077767491340637207e-01 -1.433155238628387451e-01 3.867596387863159180e-01 4.458627477288246155e-02 7.876572757959365845e-02 -8.611278235912322998e-02 -2.986354827880859375e-01 9.550067037343978882e-02 -8.212921768426895142e-02 -5.004250630736351013e-02 4.043900221586227417e-02
6.327683478593826294e-02 3.818959295749664307e-01 -1.134669184684753418e-01 2.018115296959877014e-02 -8.076675236225128174e-02 1.828078925609588623e-01 1.160995364189147949e-01 1.749036647379398346e-02 1.501220017671585083e-01 -9.141916781663894653e-02 -2.817943096160888672e-01 1.898969113826751709e-01 -2.006341218948364258e-01 -2.087664157152175903e-01 2.262383848428726196e-01 -1.866949200630187988e-01 -2.694675922393798828e-01 2.024801969528198242e-01 1.153249889612197876e-01 -3.161367401480674744e-02 1.544200330972671509e-01 8.271164447069168091e-02 -1.362766474485397339e-01 3.454939648509025574e-02 1.849114745855331421e-01 -2.116136997938156128e-02 -8.611466735601425171e-02 -9.626314789056777954e-02 2.706108801066875458e-02 1.287209987640380859e-01 3.770888745784759521e-01 -2.787853777408599854e-01
1.730563789606094360e-01 2.507954537868499756e-01 -3.256176114082336426e-01 8.021841198205947876e-02 -1.962754875421524048e-01 3.704157173633575439e-01 9.902064502239227295e-02 3.981307893991470337e-02 3.487634286284446716e-02 -2.469806522130966187e-01 3.004834949970245361e-01 2.062561511993408203e-01 -2.508217096328735352e-01 -7.467881590127944946e-02 2.229503542184829712e-01 2.156172133982181549e-02 -3.049194067716598511e-02 -2.867568284273147583e-02 5.101471394300460815e-02 -1.983345896005630493e-01 -6.394708156585693359e-02 3.753088712692260742e-01 5.026922747492790222e-02 1.579115241765975952e-01 -1.434201654046773911e-02 1.563233286142349243e-01 -7.183672487735748291e-02 7.413875311613082886e-02 9.717520326375961304e-02 1.577781885862350464e-01 8.984646946191787720e-02 -7.212994620203971863e-03
1.312762349843978882e-01 2.260524407029151917e-02 3.739297762513160706e-02 3.309035897254943848e-01 -4.211521148681640625e-02 2.476435620337724686e-03 -1.916516199707984924e-02 4.123577103018760681e-02 1.532915607094764709e-02 2.298611104488372803e-01 1.449967920780181885e-01 1.194027289748191833e-01 -3.745906651020050049e-01 2.422687113285064697e-01 4.138785414397716522e-03 -1.262841373682022095e-01 -8.649147301912307739e-02 -3.009604811668395996e-01 1.259874254465103149e-01 5.129234492778778076e-02 -1.587621271610260010e-01 -8.208408206701278687e-02 1.739746779203414917e-01 6.978471577167510986e-02 2.502723829820752144e-03 -4.632411152124404907e-02 -1.695107817649841309e-01 -8.276460319757461548e-02 4.530763626098632812e-01 -3.190772607922554016e-02 2.635372281074523926e-01 2.589540779590606689e-01
1.859411746263504028e-01 3.995449542999267578e-01 -4.431258141994476318e-02 1.799926757812500000e-01 -1.970745325088500977e-01 -2.587827444076538086e-01 1.492337137460708618e-01 1.478494405746459961e-01 -1.411103755235671997e-01 -2.729395925998687744e-01 6.736843287944793701e-02 7.269649952650070190e-02 -3.825400024652481079e-02 -2.071209698915481567e-01 6.975088268518447876e-02 8.795706555247306824e-03 -2.712826728820800781e-01 -1.041845902800559998e-01 -8.018583059310913086e-02 1.347351912409067154e-02 1.090647205710411072e-01 8.785679191350936890e-02 1.757138520479202271e-01 1.510561406612396240e-01 -1.813188791275024414e-01 -8.195500075817108154e-02 -3.144050240516662598e-01 -1.932369023561477661e-01 2.345180809497833252e-01 -2.171484977006912231e-01 2.792146801948547363e-02 1.577082425355911255e-01
2.147361040115356445e-01 4.007447063922882080e-01 -1.405625343322753906e-01 2.297508567571640015e-01 1.001336723566055298e-01 2.243083417415618896e-01 5.908785015344619751e-02 -8.227323740720748901e-02 2.053797841072082520e-01 -6.570124067366123199e-03 -4.275611042976379395e-02 2.977397143840789795e-01 -1.022255122661590576e-01 9.623644500970840454e-02 3.032917901873588562e-02 -2.563949525356292725e-01 -3.639014065265655518e-02 1.112182587385177612e-01 -1.748983189463615417e-02 -1.384451389312744141e-01 3.726217150688171387e-02 1.212503984570503235e-01 7.112533599138259888e-02 1.477734148502349854e-01 -6.373588740825653076e-02 -1.015769392251968384e-01 -1.461016386747360229e-01 7.081112265586853027e-02 1.512079592794179916e-02 9.621009975671768188e-02 4.160009324550628662e-01 -3.628256022930145264e-01
3.837468326091766357e-01 4.123801290988922119e-01 -3.708136081695556641e-01 1.236935332417488098e-01 -8.777095377445220947e-02 2.859102375805377960e-02 -2.168337814509868622e-02 9.268435835838317871e-02 -1.586905270814895630e-01 -5.343479663133621216e-02 6.701483577489852905e-02 2.987304627895355225e-01 -3.044852316379547119e-01 4.445734247565269470e-02 1.539863198995590210e-01 -9.607543051242828369e-02 -2.341919541358947754e-01 1.079668253660202026e-01 -5.423144996166229248e-02 -2.168588936328887939e-01 1.317202895879745483e-01 3.926777839660644531e-02 1.472788006067276001e-01 8.084236085414886475e-02 9.147709235548973083e-03 2.431716918945312500e-01 -6.207641214132308960e-02 4.277146607637405396e-02 8.263366669416427612e-02 -1.231817062944173813e-02 1.500032097101211548e-01 7.019461691379547119e-02
7.906874269247055054e-02 -1.163292303681373596e-01 1.342011243104934692e-01 6.172157358378171921e-03 -3.190168738365173340e-01 2.085056155920028687e-01 -3.694067522883415222e-02 6.558877974748611450e-02 3.890714049339294434e-01 7.983917370438575745e-03 1.273681968450546265e-02 -8.895308710634708405e-03 -2.801897227764129639e-01 -2.287687361240386963e-01 -1.233231183141469955e-02 -1.436001509428024292e-01 1.776057630777359009e-01 -1.383352652192115784e-02 1.890222914516925812e-02 2.541403286159038544e-02 2.023317068815231323e-01 -8.141283877193927765e-03 1.623829603195190430e-01 -1.658610850572586060e-01 1.455175876617431641e-01 -6.006563454866409302e-02 -2.224847674369812012e-01 2.312961071729660034e-01 3.587125539779663086e-01 -2.247523665428161621e-01 2.673139274120330811e-01 4.372828081250190735e-02
-2.660248242318630219e-02 2.710887193679809570e-01 9.589820355176925659e-02 1.042482927441596985e-01 -1.550424396991729736e-01 1.045177653431892395e-01 -1.664338558912277222e-01 1.627876907587051392e-01 3.203305229544639587e-02 8.158594369888305664e-03 8.831909857690334320e-03 -1.098788380622863770e-01 -4.071420133113861084e-01 -1.401870101690292358e-01 2.778680436313152313e-02 -8.280444890260696411e-02 -1.846678853034973145e-01 -1.026084795594215393e-01 -1.831245273351669312e-01 1.575147062540054321e-01 -1.090486943721771240e-01 -2.144668251276016235e-01 -3.642039746046066284e-02 3.650922179222106934e-01 -1.914818584918975830e-01 -1.666054129600524902e-01 -1.795381307601928711e-02 5.648692324757575989e-02 4.301418066024780273e-01 9.128073602914810181e-02 2.121618688106536865e-01 -9.220661222934722900e-02
-1.082950159907341003e-01 -1.716478765010833740e-01 -2.098526954650878906e-01 1.556621938943862915e-01 -2.340434342622756958e-01 7.794051617383956909e-02 -2.718295156955718994e-02 -1.976399682462215424e-02 2.914823591709136963e-01 5.525757744908332825e-02 -1.690870970487594604e-01 2.537968568503856659e-02 -5.122759342193603516e-01 -1.987021267414093018e-01 1.959851831197738647e-01 -2.994178831577301025e-01 -3.908721730113029480e-02 3.724760189652442932e-02 -2.551747262477874756e-01 -1.481888145208358765e-01 5.009431764483451843e-02 -1.356727331876754761e-01 1.476683914661407471e-01 1.273262314498424530e-02 -7.846584916114807129e-02 -8.079507201910018921e-02 -1.165254712104797363e-01 6.135754659771919250e-02 2.159422039985656738e-01 -1.225127577781677246e-01 -1.016850546002388000e-01 -2.155403792858123779e-01
7.313714921474456787e-02 6.991436332464218140e-02 -3.381198048591613770e-01 2.009186148643493652e-01 1.167340949177742004e-02 2.240078337490558624e-02 6.230579316616058350e-02 2.268491983413696289e-01 1.906590014696121216e-01 -1.121953502297401428e-02 1.237242296338081360e-01 1.415050476789474487e-01 -3.835861980915069580e-01 -5.713214166462421417e-03 2.964906096458435059e-01 -6.025254353880882263e-02 -1.732552796602249146e-01 -1.154616773128509521e-01 2.293062359094619751e-01 -1.244269981980323792e-01 2.332912981510162354e-01 1.380288898944854736e-01 -2.205428481101989746e-01 2.481925189495086670e-01 5.480680614709854126e-02 1.604462563991546631e-01 1.121120247989892960e-02 2.285746634006500244e-01 1.763248443603515625e-01 -7.649686187505722046e-02 2.311604768037796021e-01 -4.414941743016242981e-02
1.063071563839912415e-01 -1.725903898477554321e-02 -2.962973713874816895e-01 1.589520722627639771e-01 -2.046385705471038818e-01 4.988097772002220154e-02 2.772834897041320801e-01 2.315730005502700806e-01 1.847212552092969418e-04 8.360617607831954956e-02 6.221255660057067871e-02 4.430568963289260864e-02 -4.548567235469818115e-01 1.561575084924697876e-01 3.001430034637451172e-01 1.046522986143827438e-02 -5.633934959769248962e-02 3.380849957466125488e-02 2.477990835905075073e-01 1.382344774901866913e-02 5.921396240592002869e-02 1.009571179747581482e-01 -2.348159253597259521e-01 2.091487348079681396e-01 1.856773942708969116e-01 1.774887554347515106e-02 1.031465129926800728e-03 1.260927617549896240e-01 3.419383168220520020e-01 -2.246110700070858002e-02 1.081851124763488770e-01 -8.861351013183593750e-02
7.059694081544876099e-02 -2.041143365204334259e-02 -2.911767661571502686e-01 2.429125607013702393e-01 3.506089374423027039e-02 1.667640209197998047e-01 -5.375945568084716797e-02 2.231302559375762939e-01 2.594977021217346191e-01 -2.397107481956481934e-01 2.524512112140655518e-01 2.412060052156448364e-01 -1.947050243616104126e-01 -2.313617989420890808e-02 -7.503489404916763306e-02 -5.479171872138977051e-02 1.815907470881938934e-02 1.620592176914215088e-02 -2.944801449775695801e-01 -2.070941478013992310e-01 4.777273163199424744e-02 -1.279829144477844238e-01 -1.497820615768432617e-01 6.197813898324966431e-02 1.891442835330963135e-01 -3.371319174766540527e-01 -9.779269993305206299e-02 -2.034134566783905029e-01 -1.098739635199308395e-02 -1.182192843407392502e-02 1.848962604999542236e-01 -2.556257843971252441e-01
3.170638978481292725e-01 4.002867639064788818e-01 -1.737430691719055176e-01 2.026435732841491699e-01 -1.928004026412963867e-01 2.199186682701110840e-01 -1.595168560743331909e-02 -1.034507602453231812e-01 -9.531704336404800415e-02 -6.965624541044235229e-02 1.006121262907981873e-01 1.686420589685440063e-01 -2.752993404865264893e-01 -2.444844543933868408e-01 1.586773693561553955e-01 5.939031019806861877e-03 -1.497913151979446411e-01 -2.383638732135295868e-02 -3.030761145055294037e-02 -1.669771224260330200e-01 -1.731091737747192383e-01 1.817677468061447144e-01 5.392570421099662781e-02 1.808970123529434204e-01 -1.129139140248298645e-01 1.346791833639144897e-01 -1.642338745296001434e-02 -2.340526729822158813e-01 2.477196753025054932e-01 -3.114535287022590637e-02 -2.395232170820236206e-01 4.617894440889358521e-02
2.299714237451553345e-01 2.022916376590728760e-01 1.254716217517852783e-01 3.452550619840621948e-02 1.373232807964086533e-02 1.371355801820755005e-01 -8.648442476987838745e-02 1.049909144639968872e-01 1.538851559162139893e-01 2.275808453559875488e-01 -2.704897895455360413e-02 -5.759455636143684387e-02 -4.982365667819976807e-01 1.130416095256805420e-01 1.284509450197219849e-01 -1.848545297980308533e-02 -3.441862165927886963e-01 -1.851454526185989380e-01 4.331550747156143188e-02 -3.514815866947174072e-02 2.233148515224456787e-01 -3.865499794483184814e-02 -9.445845335721969604e-02 2.396895140409469604e-01 1.763527989387512207e-01 -1.629859209060668945e-01 2.855703979730606079e-02 2.440589368343353271e-01 3.043791651725769043e-01 -5.543598905205726624e-02 -8.005113154649734497e-02 2.473786845803260803e-02
6.837634742259979248e-02 2.177373133599758148e-02 -1.416910439729690552e-02 2.029413580894470215e-01 -9.867416322231292725e-02 5.051838234066963196e-02 7.092294842004776001e-02 7.911322265863418579e-02 7.709147781133651733e-02 2.020382508635520935e-02 -1.574477851390838623e-01 -6.555615365505218506e-02 -3.976235389709472656e-01 -1.155593320727348328e-01 -1.247636042535305023e-02 1.074607819318771362e-01 4.817736148834228516e-02 -1.538112908601760864e-01 8.136375248432159424e-02 -1.321191899478435516e-02 2.504979968070983887e-01 5.600484460592269897e-02 1.734043806791305542e-01 4.601286351680755615e-02 -1.289183795452117920e-01 -4.107873737812042236e-01 -2.211046665906906128e-01 -8.837258815765380859e-02 4.435728788375854492e-01 -2.614657282829284668e-01 1.171632781624794006e-01 2.439859062433242798e-01
3.284858167171478271e-01 1.873985677957534790e-01 -1.531233787536621094e-01 2.193832844495773315e-01 -1.499840617179870605e-01 2.444259673357009888e-01 1.278770565986633301e-01 -2.555254474282264709e-02 -1.041847653687000275e-02 8.833138644695281982e-02 2.467760443687438965e-01 7.903986424207687378e-02 -2.618570029735565186e-01 -2.870814204216003418e-01 -1.422513723373413086e-01 -3.065075278282165527e-01 -2.228007465600967407e-01 1.552116870880126953e-01 -2.309313714504241943e-01 -2.401180863380432129e-01 -4.892201349139213562e-02 -2.390991710126399994e-02 1.369480509310960770e-02 6.521707028150558472e-02 1.399959027767181396e-01 -1.971802301704883575e-02 2.214791774749755859e-01 2.183112949132919312e-01 1.345108151435852051e-01 1.161018535494804382e-01 7.340122014284133911e-02 1.228308398276567459e-02
1.917633265256881714e-01 2.734086215496063232e-01 -1.417292505502700806e-01 1.839945465326309204e-02 1.378512978553771973e-01 2.539781033992767334e-01 -2.949208766222000122e-02 3.026294410228729248e-01 -1.066945567727088928e-01 -5.680122971534729004e-02 4.151548445224761963e-02 1.059876531362533569e-01 -1.636986583471298218e-01 2.977015264332294464e-02 5.290297418832778931e-02 -3.453314602375030518e-01 6.545798480510711670e-02 -1.398109346628189087e-01 -5.924402922391891479e-02 -8.843670599162578583e-03 2.339044511318206787e-01 6.733075529336929321e-02 -5.279826000332832336e-02 -9.250947088003158569e-02 1.180351525545120239e-02 1.163103282451629639e-01 -4.711565375328063965e-01 -1.146848574280738831e-01 7.702932506799697876e-02 -1.616573035717010498e-01 3.654243946075439453e-01 4.861269891262054443e-02
-6.225362420082092285e-02 6.166432425379753113e-02 -2.850310802459716797e-01 -2.233814448118209839e-02 -1.552251130342483521e-01 4.726651310920715332e-01 -6.600173190236091614e-03 3.023266494274139404e-01 -1.235035359859466553e-01 3.324646269902586937e-03 1.214655861258506775e-01 1.515209823846817017e-01 -3.956975042819976807e-01 -2.320211678743362427e-01 4.020956903696060181e-02 9.776999801397323608e-02 -2.452519088983535767e-01 -1.171955987811088562e-01 -2.387168109416961670e-01 -8.850405365228652954e-02 1.709356307983398438e-01 -1.156032979488372803e-01 3.409910202026367188e-02 1.320057958364486694e-01 -1.293619908392429352e-02 -2.010752912610769272e-03 6.827446818351745605e-02 -2.270231842994689941e-01 1.742064356803894043e-01 -3.285259474068880081e-03 -3.721947222948074341e-02 9.526663273572921753e-02
1.357497572898864746e-01 1.224636733531951904e-01 -2.746506035327911377e-02 -7.837356626987457275e-02 -1.343868821859359741e-01 -9.768287092447280884e-02 1.824939250946044922e-01 6.615156680345535278e-02 1.130303367972373962e-01 -2.089407742023468018e-01 1.568174213171005249e-01 3.109261989593505859e-01 -1.665820628404617310e-01 1.213211845606565475e-02 3.511105775833129883e-01 -1.008915826678276062e-01 -2.129359245300292969e-01 7.954349368810653687e-02 -1.063117980957031250e-01 -4.314881190657615662e-02 1.442493200302124023e-01 -2.968907356262207031e-02 -6.517140567302703857e-02 -2.339533343911170959e-02 -2.925342917442321777e-01 7.499891519546508789e-02 -3.728362917900085449e-01 -6.370975077152252197e-02 2.171437442302703857e-01 2.051413059234619141e-01 3.739317953586578369e-01 2.644611150026321411e-02
-8.253170177340507507e-03 1.868488490581512451e-01 -1.873465478420257568e-01 1.570786386728286743e-01 -2.565243244171142578e-01 1.595609188079833984e-01 4.043028876185417175e-02 -9.992348402738571167e-02 -6.842511892318725586e-02 1.893542557954788208e-01 5.727014318108558655e-02 -9.426092356443405151e-02 -4.966106414794921875e-01 8.336976170539855957e-02 2.397096529603004456e-02 -1.901767998933792114e-01 -2.818495035171508789e-02 -1.980815678834915161e-01 -6.200806424021720886e-02 -4.126782994717359543e-03 -3.202192857861518860e-02 -2.800638675689697266e-01 2.095207013189792633e-02 2.963028252124786377e-01 -1.597570180892944336e-01 -2.407772988080978394e-01 -1.504517719149589539e-02 9.425819665193557739e-02 1.890393942594528198e-01 1.941747069358825684e-01 2.271368801593780518e-01 1.735527813434600830e-01
2.398020029067993164e-02 2.773163318634033203e-01 -5.633175373077392578e-03 1.715394854545593262e-01 -2.831506431102752686e-01 1.386131197214126587e-01 3.726196475327014923e-03 2.513942420482635498e-01 2.117750495672225952e-01 -1.874448545277118683e-02 2.151107490062713623e-01 4.620267450809478760e-02 -4.130873084068298340e-01 -4.215122759342193604e-02 1.133837103843688965e-01 7.999739050865173340e-02 -9.956999123096466064e-02 -5.686357244849205017e-02 2.596559822559356689e-01 -7.973748445510864258e-02 -1.313183903694152832e-01 -1.871360242366790771e-01 1.043992266058921814e-01 -1.335395276546478271e-01 8.669842034578323364e-02 -9.894591569900512695e-02 -3.284711241722106934e-01 5.810863524675369263e-02 2.615795731544494629e-01 1.990782329812645912e-03 7.818295806646347046e-02 -2.722884714603424072e-01
2.498312294483184814e-01 1.836225539445877075e-01 -1.356033980846405029e-01 7.582663744688034058e-02 -1.765134483575820923e-01 -1.163772270083427429e-01 5.502808466553688049e-02 1.764146089553833008e-01 -4.511147737503051758e-03 -9.731635451316833496e-02 1.401834040880203247e-01 9.254699200391769409e-02 -2.213913351297378540e-01 4.879361391067504883e-02 1.343488693237304688e-01 -2.034122198820114136e-01 -2.932521700859069824e-01 2.540465593338012695e-01 -7.364149391651153564e-02 -9.251839667558670044e-02 1.862598657608032227e-01 -5.251327157020568848e-02 -6.161039927974343300e-04 -9.222858399152755737e-02 -2.744709551334381104e-01 -7.981587201356887817e-02 -3.283504545688629150e-01 1.378808468580245972e-01 9.458266943693161011e-02 1.438990831375122070e-01 4.383324384689331055e-01 1.074977815151214600e-01
1.680535376071929932e-01 3.551962673664093018e-01 -4.858379811048507690e-02 -1.582982204854488373e-02 -2.006203830242156982e-01 -1.568128019571304321e-01 2.249265164136886597e-01 2.030030488967895508e-01 1.151387840509414673e-01 1.074777245521545410e-01 4.406487569212913513e-02 3.640813529491424561e-01 -1.613951176404953003e-01 9.094016626477241516e-03 1.590318679809570312e-01 2.618875354528427124e-02 -2.726553380489349365e-01 -4.790613800287246704e-02 9.579034149646759033e-02 5.934056639671325684e-02 6.960514932870864868e-02 -3.279060423374176025e-01 1.732422388158738613e-04 -3.796065598726272583e-02 -3.747725784778594971e-01 -9.268362820148468018e-02 -1.657351553440093994e-01 -9.562745690345764160e-02 1.009122058749198914e-01 -2.597939670085906982e-01 7.550360262393951416e-02 5.246547982096672058e-02
2.533175051212310791e-01 -1.381332799792289734e-02 7.437772303819656372e-02 1.849219053983688354e-01 -1.196504533290863037e-01 -9.327415376901626587e-03 9.096454828977584839e-02 1.350164264440536499e-01 2.845724225044250488e-01 3.032944351434707642e-02 -5.420916154980659485e-02 1.859423965215682983e-01 -2.695975303649902344e-01 -3.969850540161132812e-01 -2.638460099697113037e-01 -1.266482323408126831e-01 -1.165477931499481201e-01 2.020258158445358276e-01 1.045843809843063354e-01 -2.330052107572555542e-01 -3.842673823237419128e-02 -7.592707872390747070e-02 2.743732035160064697e-01 -1.433342546224594116e-01 5.139342974871397018e-03 -9.123104065656661987e-02 -7.172362506389617920e-02 1.956155002117156982e-01 2.829013764858245850e-01 1.701302081346511841e-01 1.634332835674285889e-01 -9.753943979740142822e-02
3.052394986152648926e-01 2.516586780548095703e-01 -1.060857772827148438e-01 1.316959410905838013e-01 -1.166084110736846924e-01 1.522256135940551758e-01 -1.151079759001731873e-01 -1.174302324652671814e-01 -3.141873776912689209e-01 7.450835406780242920e-02 2.805055081844329834e-01 1.090760529041290283e-01 -2.519428133964538574e-01 -1.537490170449018478e-02 -4.711919277906417847e-02 -6.645386666059494019e-02 3.323042392730712891e-02 -2.052587866783142090e-01 1.322021633386611938e-01 -1.435580849647521973e-01 -1.885358244180679321e-02 1.247921586036682129e-01 -7.400982826948165894e-02 1.324792355298995972e-01 -1.465246528387069702e-01 -5.228862911462783813e-02 -3.075892031192779541e-01 7.195762544870376587e-02 1.621803790330886841e-01 -4.677268490195274353e-02 3.317744731903076172e-01 3.210284411907196045e-01
1.734468638896942139e-01 4.398943856358528137e-02 -2.523815035820007324e-01 2.302083224058151245e-01 -1.044132262468338013e-01 2.829640507698059082e-01 -8.763018250465393066e-02 7.330662012100219727e-02 -5.227559432387351990e-02 2.113112062215805054e-01 1.192516013979911804e-01 1.065224260091781616e-01 -1.734489053487777710e-01 -2.116278707981109619e-01 -2.970077097415924072e-01 -2.754422724246978760e-01 -2.610750496387481689e-01 -3.876145556569099426e-02 -1.266361624002456665e-01 -2.016503959894180298e-01 2.463772743940353394e-01 2.322243601083755493e-01 1.699014753103256226e-01 -8.585949428379535675e-03 -1.446720852982252836e-04 -3.396496921777725220e-02 -4.793752729892730713e-02 -1.355058699846267700e-01 2.248517721891403198e-01 -1.747850179672241211e-01 2.498013824224472046e-01 1.022423058748245239e-02
1.256593316793441772e-01 1.565555781126022339e-01 1.063476651906967163e-01 2.067036926746368408e-02 -1.329286396503448486e-01 -4.669506102800369263e-02 1.393625396303832531e-03 8.775729686021804810e-02 3.506275415420532227e-01 7.341865450143814087e-02 -3.188343644142150879e-01 2.101689204573631287e-02 -4.700350463390350342e-01 -3.797491490840911865e-01 3.406181186437606812e-02 -2.059840857982635498e-01 1.059097945690155029e-01 -4.888276010751724243e-02 1.951252669095993042e-02 -3.006125614047050476e-02 3.603827655315399170e-01 4.457838088274002075e-02 4.310409724712371826e-02 -1.223587989807128906e-01 9.799454361200332642e-02 1.864374056458473206e-02 -1.408268958330154419e-01 1.720427423715591431e-01 1.010841205716133118e-01 -5.728672072291374207e-02 2.109697610139846802e-01 1.664755679666996002e-02
9.612890332937240601e-02 1.966478824615478516e-01 -5.815525352954864502e-02 -2.314732968807220459e-02 1.490371674299240112e-01 3.286604285240173340e-01 3.470459878444671631e-01 1.560876518487930298e-01 9.367413818836212158e-02 9.541856497526168823e-02 1.617225557565689087e-01 2.495337463915348053e-02 -3.327745795249938965e-01 -2.942312061786651611e-01 -8.267205208539962769e-02 -7.367371022701263428e-02 2.176453545689582825e-02 -3.787170350551605225e-02 -3.283824399113655090e-02 -1.160009130835533142e-01 8.489916101098060608e-03 -1.121370941400527954e-01 1.287401020526885986e-01 2.164642699062824249e-02 -7.500056922435760498e-02 -3.091399967670440674e-01 -3.747664391994476318e-01 3.051480054855346680e-01 9.343019127845764160e-02 1.291794180870056152e-01 6.809815019369125366e-02 8.923926204442977905e-02
2.981736660003662109e-01 2.877116501331329346e-01 -2.145577371120452881e-01 8.684861660003662109e-02 -2.434173971414566040e-01 -1.574110537767410278e-01 -1.955442875623703003e-02 1.557488888502120972e-01 4.122364521026611328e-02 -1.232430487871170044e-01 1.035012900829315186e-01 2.417648732662200928e-01 -3.751716017723083496e-01 -1.615665107965469360e-01 -8.663602918386459351e-02 -3.733902573585510254e-01 -4.199267178773880005e-02 -8.268573880195617676e-02 -2.801937758922576904e-01 5.290809273719787598e-02 -1.140395775437355042e-01 2.287419326603412628e-02 3.046760559082031250e-01 -1.376421842724084854e-02 -1.079987585544586182e-01 8.601314574480056763e-02 -7.515896856784820557e-02 -3.577936813235282898e-02 8.548558689653873444e-03 1.969558894634246826e-01 5.695165321230888367e-02 -4.097972065210342407e-02
-1.901691555976867676e-01 2.708997130393981934e-01 -1.004931926727294922e-01 2.063136547803878784e-01 -2.280775457620620728e-01 1.731145940721035004e-02 1.424639225006103516e-01 8.098367601633071899e-02 9.531091898679733276e-02 -1.502173244953155518e-01 1.833092719316482544e-01 2.487579733133316040e-01 -4.052950441837310791e-01 1.343957334756851196e-01 -1.752579584717750549e-02 4.350221902132034302e-02 -1.720252782106399536e-01 -2.819519340991973877e-01 3.606878221035003662e-01 -7.638736069202423096e-02 1.431246194988489151e-02 -2.470939606428146362e-01 9.035126864910125732e-02 1.111129224300384521e-01 -4.773694276809692383e-02 -6.467886269092559814e-03 -1.545127481222152710e-01 -2.325501292943954468e-02 2.742348909378051758e-01 1.789204776287078857e-02 1.200666651129722595e-01 5.904939398169517517e-02
1.046929880976676941e-01 1.370524764060974121e-01 -2.416413873434066772e-01 2.084997892379760742e-01 2.550213932991027832e-01 3.027696013450622559e-01 3.262047469615936279e-02 2.609786093235015869e-01 1.717425882816314697e-01 -5.457763560116291046e-03 -8.200443536043167114e-02 -7.441070675849914551e-02 -3.800910413265228271e-01 -3.894033133983612061e-01 -3.525817394256591797e-02 -2.263471484184265137e-01 -3.754389286041259766e-02 -3.037193603813648224e-02 -1.962129026651382446e-03 7.225093990564346313e-02 2.867041528224945068e-01 -3.283695131540298462e-02 1.346233189105987549e-01 -9.373204410076141357e-02 1.017705188132822514e-03 -2.375187426805496216e-01 -8.034747093915939331e-02 8.670837432146072388e-02 2.968462184071540833e-02 1.829979717731475830e-01 1.673873960971832275e-01 -4.032139107584953308e-02
7.263872027397155762e-02 1.794726252555847168e-01 2.279260307550430298e-01 1.952873356640338898e-02 -4.749904200434684753e-02 5.992674827575683594e-02 -2.594259679317474365e-01 3.396025300025939941e-01 9.157955646514892578e-02 1.998609900474548340e-01 1.417308151721954346e-01 3.061771765351295471e-02 -2.076663970947265625e-01 -1.404806226491928101e-01 -1.669436506927013397e-02 -3.251602351665496826e-01 -5.263688787817955017e-02 1.037206780165433884e-02 5.134089291095733643e-02 -7.921810448169708252e-02 1.378810852766036987e-01 -2.914623320102691650e-01 -1.911058872938156128e-01 3.071688711643218994e-01 1.746689379215240479e-01 1.363524496555328369e-01 -3.574637696146965027e-02 -8.961277455091476440e-02 3.722363710403442383e-01 -4.805666580796241760e-02 1.381535828113555908e-01 1.359691768884658813e-01
2.069512456655502319e-01 -1.363620907068252563e-01 -2.765441238880157471e-01 1.338899284601211548e-01 -5.479406565427780151e-02 1.572811305522918701e-01 1.379967927932739258e-01 -4.239295795559883118e-02 3.467170596122741699e-01 6.678823381662368774e-02 -1.280577033758163452e-01 4.175253510475158691e-01 -3.208804726600646973e-01 8.820291608572006226e-02 2.948374301195144653e-02 -1.990068852901458740e-01 2.437198534607887268e-02 -8.269952982664108276e-02 -3.042139112949371338e-01 -1.186781674623489380e-01 6.677818950265645981e-03 -1.085845977067947388e-01 1.177513785660266876e-02 9.505423158407211304e-02 -1.134091801941394806e-02 -1.245373561978340149e-01 5.772312358021736145e-02 -2.886662185192108154e-01 1.431295275688171387e-01 -8.417132496833801270e-02 2.289392054080963135e-01 1.078023985028266907e-01
2.517389655113220215e-01 7.542778551578521729e-02 -1.274565793573856354e-02 2.427026778459548950e-01 -1.195419207215309143e-01 2.340646088123321533e-01 -1.177533566951751709e-01 1.023639664053916931e-01 -3.866114839911460876e-02 2.043892145156860352e-01 1.547101289033889771e-01 1.941260099411010742e-01 -4.831342399120330811e-01 -1.402173638343811035e-01 1.339251697063446045e-01 3.042543232440948486e-01 -2.352144569158554077e-01 -5.771361291408538818e-03 1.532662957906723022e-01 8.341100066900253296e-02 -1.153120398521423340e-01 -1.309098117053508759e-02 1.740832775831222534e-01 9.839863330125808716e-02 -8.266225457191467285e-02 7.230521738529205322e-02 -1.150762885808944702e-01 -1.391405463218688965e-01 3.023235201835632324e-01 -1.911766640841960907e-02 8.436610549688339233e-02 1.648191213607788086e-01
2.042964994907379150e-01 2.468184977769851685e-01 -1.295383572578430176e-01 3.094922518357634544e-03 -2.828366160392761230e-01 2.250680327415466309e-01 -1.905133575201034546e-01 9.601466357707977295e-02 1.498434692621231079e-01 -3.121182881295681000e-02 2.140073478221893311e-01 6.161832436919212341e-02 -4.413209259510040283e-01 -8.263511955738067627e-02 2.234147191047668457e-01 -2.711493372917175293e-01 -6.177816912531852722e-02 9.357859194278717041e-02 -1.468072831630706787e-01 2.959300875663757324e-01 1.023824512958526611e-01 2.980808913707733154e-01 7.668416947126388550e-02 -2.609389834105968475e-03 -7.677043229341506958e-02 -6.956873834133148193e-02 -1.388211362063884735e-02 3.679677471518516541e-02 -5.926305055618286133e-02 -2.094869911670684814e-01 5.321823805570602417e-02 -1.300154328346252441e-01
1.649084836244583130e-01 1.928416043519973755e-01 -2.012667208909988403e-01 6.939894706010818481e-02 -2.227073162794113159e-01 1.330071091651916504e-01 -1.241940036416053772e-01 5.910365842282772064e-03 -7.099419087171554565e-02 2.465636730194091797e-01 7.691121101379394531e-02 -1.337912678718566895e-01 -4.477536678314208984e-01 -8.769551292061805725e-03 -1.303819008171558380e-02 -1.144390329718589783e-01 -6.924217939376831055e-02 -2.234556525945663452e-01 -8.089710772037506104e-02 3.031777217984199524e-02 -1.197951957583427429e-01 -1.254604756832122803e-01 4.224492982029914856e-02 2.428503483533859253e-01 -2.352273762226104736e-01 -4.034512042999267578e-01 1.134338676929473877e-01 -3.120844997465610504e-02 1.666606962680816650e-01 9.847550839185714722e-02 2.248132377862930298e-01 1.762540042400360107e-01
3.309309482574462891e-01 2.474003434181213379e-01 -3.330509066581726074e-01 3.471218645572662354e-01 -1.336821615695953369e-01 9.245526045560836792e-02 1.214160993695259094e-01 1.067545786499977112e-01 1.294467300176620483e-01 1.427538692951202393e-01 1.286406368017196655e-01 2.423890233039855957e-01 -1.766364276409149170e-01 5.777013674378395081e-02 1.182969938963651657e-02 -1.020158529281616211e-01 -2.583044469356536865e-01 -7.290450483560562134e-02 2.146634459495544434e-01 1.697109267115592957e-02 1.641146391630172729e-01 1.217005681246519089e-02 -4.381867498159408569e-02 7.575765252113342285e-02 -9.370227158069610596e-02 2.732236087322235107e-01 -1.812225878238677979e-01 3.006549477577209473e-01 3.503638878464698792e-02 -2.491893246769905090e-02 1.205646842718124390e-01 1.076422184705734253e-01
1.200107634067535400e-01 3.704489171504974365e-01 -5.610695481300354004e-02 8.372114598751068115e-02 -1.329456120729446411e-01 3.478400781750679016e-02 1.869912259280681610e-02 1.726890355348587036e-02 1.761574111878871918e-02 -2.111659571528434753e-02 -3.804340586066246033e-02 8.895898610353469849e-02 -2.567800879478454590e-01 -1.032515987753868103e-01 -7.328134775161743164e-02 -1.072712317109107971e-01 -2.175266146659851074e-01 -1.175032630562782288e-01 -1.692537963390350342e-01 2.540036141872406006e-01 -2.323959581553936005e-02 -3.836152851581573486e-01 -1.244662981480360031e-02 3.204630911350250244e-01 1.866159960627555847e-02 -3.834324330091476440e-02 3.175024688243865967e-02 7.637898623943328857e-02 4.828000366687774658e-01 1.560335010290145874e-01 2.027875483036041260e-01 -5.492491647601127625e-02
1.095469668507575989e-01 1.349482834339141846e-01 -1.507789790630340576e-01 6.487464532256126404e-03 -8.231430500745773315e-02 2.939152121543884277e-01 -2.627951502799987793e-01 -1.497812569141387939e-02 -1.264978051185607910e-01 2.284484207630157471e-01 1.719419062137603760e-01 1.644578278064727783e-01 -3.187227249145507812e-01 5.876029282808303833e-02 5.298018455505371094e-02 5.138967931270599365e-02 -2.820896208286285400e-01 -3.332750871777534485e-02 4.012911394238471985e-02 -1.000769287347793579e-01 2.586829364299774170e-01 9.926808625459671021e-02 1.804719120264053345e-01 2.081910222768783569e-01 -5.540573503822088242e-03 2.244354039430618286e-02 -3.624272644519805908e-01 -6.304922699928283691e-02 1.689365059137344360e-01 -2.560463547706604004e-01 2.218293994665145874e-01 -1.584708690643310547e-01
-3.309506177902221680e-02 5.998899787664413452e-02 1.194103434681892395e-02 3.183894753456115723e-01 -4.284782335162162781e-02 -8.407356590032577515e-02 9.451659023761749268e-02 3.910417482256889343e-02 -9.070039540529251099e-02 -2.491645328700542450e-02 1.077308654785156250e-01 3.015682399272918701e-01 -3.516883552074432373e-01 -5.459454283118247986e-02 -3.377715358510613441e-03 -4.030074179172515869e-02 -1.560593210160732269e-02 -1.414330899715423584e-01 9.247648715972900391e-02 -1.311690313741564751e-03 -2.590431571006774902e-01 -1.697235405445098877e-01 -2.433844059705734253e-01 -3.139720484614372253e-02 -6.136842444539070129e-02 9.569489955902099609e-02 -3.793916702270507812e-01 -1.042045056819915771e-01 4.110116362571716309e-01 -4.914056882262229919e-02 3.206999003887176514e-01 8.877909928560256958e-02
1.913572847843170166e-01 7.259873300790786743e-02 3.819248825311660767e-02 2.648943066596984863e-01 -1.018350124359130859e-01 -1.730698347091674805e-01 4.651374742388725281e-02 8.970362693071365356e-02 1.948947906494140625e-01 1.365485638380050659e-01 2.957535982131958008e-01 3.192283213138580322e-01 -3.078740537166595459e-01 -4.141580313444137573e-02 -4.851443518418818712e-04 -1.896589249372482300e-02 -3.061726093292236328e-01 7.827460020780563354e-02 1.422419548034667969e-01 1.348970979452133179e-01 -1.623493432998657227e-01 -7.163400202989578247e-02 -1.773929446935653687e-01 -1.581159383058547974e-01 -1.308996379375457764e-01 -2.007082998752593994e-01 -1.116835922002792358e-01 -1.798629164695739746e-01 1.317291706800460815e-01 -2.158091068267822266e-01 2.391574531793594360e-01 2.084738761186599731e-01
2.926382049918174744e-02 -5.757017526775598526e-03 -3.654231429100036621e-01 2.211688011884689331e-01 -1.573799848556518555e-01 1.561973839998245239e-01 9.846179187297821045e-02 1.208300739526748657e-01 2.363671511411666870e-01 1.194094941020011902e-01 -6.321387737989425659e-02 1.010948717594146729e-01 -3.176198005676269531e-01 5.231674760580062866e-02 9.889825433492660522e-02 1.831970959901809692e-01 -2.603681087493896484e-01 2.196385115385055542e-01 -1.906477212905883789e-01 -1.781810671091079712e-01 -5.837411805987358093e-02 -3.430358767509460449e-01 2.441202849149703979e-01 1.202798113226890564e-01 4.193814843893051147e-02 7.929977029561996460e-03 -9.516164660453796387e-02 1.966574043035507202e-02 8.163680136203765869e-02 5.717446655035018921e-02 3.117614686489105225e-01 1.192925050854682922e-01
3.333557248115539551e-01 -7.736417651176452637e-02 -3.936715051531791687e-02 9.342057257890701294e-02 -1.290477067232131958e-01 2.873065471649169922e-01 1.137732788920402527e-01 2.877235412597656250e-01 -5.008444190025329590e-02 -3.349841386079788208e-02 3.191574215888977051e-01 5.416679382324218750e-02 -2.194429636001586914e-01 5.655539035797119141e-02 -2.336698174476623535e-01 -1.165499240159988403e-01 -2.592571079730987549e-01 -1.524902135133743286e-01 1.318374127149581909e-01 1.330878883600234985e-01 -1.028689369559288025e-01 5.828740447759628296e-02 -1.925455033779144287e-01 1.446398645639419556e-01 4.842188209295272827e-02 -2.420449852943420410e-01 -1.639489829540252686e-01 -1.546385288238525391e-01 3.105572760105133057e-01 -4.097882285714149475e-02 3.478466346859931946e-02 -2.027951329946517944e-01
1.380337923765182495e-01 -1.897032558917999268e-02 -2.107286453247070312e-01 -1.487582176923751831e-01 1.901462115347385406e-02 1.293152570724487305e-01 3.038898408412933350e-01 1.918738782405853271e-01 1.421642899513244629e-01 -1.043290738016366959e-02 -2.948275953531265259e-02 1.237199604511260986e-01 -4.256182610988616943e-01 -5.062460303306579590e-01 1.042407676577568054e-01 -1.516166031360626221e-01 -1.941675692796707153e-01 -2.273240238428115845e-01 6.147748976945877075e-02 1.864783465862274170e-01 1.774351149797439575e-01 -9.304713457822799683e-02 7.433891296386718750e-02 -1.511887013912200928e-01 2.779128402471542358e-02 -1.059758290648460388e-01 -1.391374319791793823e-01 -3.020489588379859924e-02 1.313109695911407471e-02 2.615595981478691101e-02 6.923612207174301147e-02 1.601130813360214233e-01
3.419201970100402832e-01 -2.073184847831726074e-01 -6.936707347631454468e-02 1.376026868820190430e-02 -2.584292292594909668e-01 8.798280358314514160e-02 -6.297902669757604599e-03 6.855132430791854858e-02 1.406740695238113403e-01 -1.349805444478988647e-01 1.036568265408277512e-02 1.006149575114250183e-01 -2.195490449666976929e-01 -1.194571796804666519e-02 -1.645576953887939453e-02 -1.248552948236465454e-01 -5.572478100657463074e-02 -2.155212014913558960e-01 -1.598234027624130249e-01 -3.514613211154937744e-01 -8.924247324466705322e-02 -3.876393437385559082e-01 3.163079917430877686e-02 1.571199893951416016e-01 2.245556861162185669e-01 -1.428432017564773560e-01 -3.475641831755638123e-02 -2.830820679664611816e-01 1.024264171719551086e-01 9.855794161558151245e-02 2.963530421257019043e-01 -2.563725784420967102e-02
9.165023453533649445e-03 3.268437460064888000e-02 -1.617075204849243164e-01 2.067990154027938843e-01 4.964982159435749054e-03 -7.028030604124069214e-02 -4.912825301289558411e-02 -9.660803526639938354e-02 1.837481395341455936e-03 7.336440682411193848e-02 2.124221175909042358e-01 2.816025614738464355e-01 -4.026203751564025879e-01 6.893784552812576294e-02 2.867869287729263306e-02 -1.504410505294799805e-01 -7.531465590000152588e-02 -1.068469807505607605e-01 6.063948199152946472e-02 -8.640877902507781982e-02 -3.352183401584625244e-01 -3.064843453466892242e-02 -9.616278111934661865e-03 1.331656426191329956e-01 1.066681668162345886e-01 1.137484759092330933e-01 -3.524785041809082031e-01 7.108103483915328979e-02 4.557660222053527832e-01 1.221891269087791443e-01 2.371830791234970093e-01 -3.485861420631408691e-02
8.424609899520874023e-02 -1.946673169732093811e-02 -2.532567083835601807e-01 1.006643921136856079e-01 -1.047731284052133560e-02 2.050434201955795288e-01 2.140436768531799316e-01 1.093005994334816933e-03 3.235592842102050781e-01 1.782262027263641357e-01 5.345457466319203377e-04 3.052967786788940430e-01 -3.393792510032653809e-01 1.318222880363464355e-01 -2.503857016563415527e-01 4.945637285709381104e-02 -8.507069945335388184e-02 3.359169885516166687e-02 -3.399801552295684814e-01 -2.226033955812454224e-01 3.293740376830101013e-02 -9.366425871849060059e-02 9.893702715635299683e-02 3.208127617835998535e-01 1.789440214633941650e-01 9.704435244202613831e-03 -6.183026358485221863e-02 -9.481256455183029175e-02 1.094125434756278992e-01 -1.205489113926887512e-01 1.354904174804687500e-01 1.306417882442474365e-01
3.226997554302215576e-01 4.438244551420211792e-02 -1.364568900316953659e-02 1.684326380491256714e-01 1.424590777605772018e-02 1.661817729473114014e-01 -4.238155111670494080e-02 2.246036231517791748e-01 -5.643894546665251255e-04 1.359097361564636230e-01 2.692407369613647461e-01 2.077171802520751953e-01 -3.071013987064361572e-01 1.510742604732513428e-01 -1.234461516141891479e-01 -2.355728447437286377e-01 -2.361664623022079468e-01 -2.805895507335662842e-01 1.841884702444076538e-01 1.478339731693267822e-01 -2.455653697252273560e-01 -2.715813554823398590e-02 -1.115613207221031189e-01 1.188525706529617310e-01 -4.439384490251541138e-02 -1.861779391765594482e-01 -2.400031238794326782e-01 -1.097968295216560364e-01 2.135139107704162598e-01 3.287144750356674194e-02 1.983615197241306305e-02 -1.790274381637573242e-01
1.524683088064193726e-01 -8.347684890031814575e-02 6.703267246484756470e-02 5.682980641722679138e-02 -3.774848952889442444e-02 1.659870147705078125e-01 -1.381961852312088013e-01 3.847582042217254639e-01 1.046382710337638855e-01 -1.376304328441619873e-01 1.161162629723548889e-01 2.166403383016586304e-01 -2.465609908103942871e-01 -2.123351246118545532e-01 -9.497658163309097290e-02 -2.338538467884063721e-01 -2.893865704536437988e-01 -2.195557057857513428e-01 2.892580926418304443e-01 3.258971730247139931e-03 -1.740321815013885498e-01 -7.140138000249862671e-02 -4.789365921169519424e-03 -9.033290296792984009e-02 -1.095813326537609100e-02 -2.018292993307113647e-01 -2.325700372457504272e-01 8.183697611093521118e-02 3.123820126056671143e-01 1.099590510129928589e-01 1.363450437784194946e-01 -1.301966309547424316e-01
1.958456188440322876e-01 1.432334333658218384e-01 1.568632572889328003e-01 2.215250134468078613e-01 5.201724171638488770e-02 4.343555867671966553e-02 8.205544203519821167e-02 -5.109004303812980652e-02 1.137072294950485229e-01 -9.177394211292266846e-02 -4.549985751509666443e-02 1.296238750219345093e-01 -1.612861454486846924e-01 -2.503666281700134277e-01 6.076405569911003113e-02 -3.177744746208190918e-01 1.506403833627700806e-01 -1.290252506732940674e-01 -1.995296031236648560e-01 1.033995747566223145e-01 -4.284427687525749207e-02 -1.255616843700408936e-01 2.674924135208129883e-01 2.014247626066207886e-01 3.124211132526397705e-01 -8.538170158863067627e-02 -3.619810938835144043e-01 4.235096275806427002e-02 1.458078026771545410e-01 -2.039837688207626343e-01 2.393898665904998779e-01 2.060410082340240479e-01
9.880874305963516235e-02 8.260527253150939941e-02 8.096408098936080933e-02 -7.852621376514434814e-02 -2.027017436921596527e-02 1.969454884529113770e-01 3.276971280574798584e-01 -1.533346027135848999e-01 2.032948732376098633e-01 5.600607767701148987e-02 5.753974243998527527e-02 -1.915519535541534424e-01 -3.680967986583709717e-01 7.820013165473937988e-02 2.121018320322036743e-01 -7.345364242792129517e-02 3.071585670113563538e-02 -1.580346971750259399e-01 -6.044326350092887878e-03 -6.221308186650276184e-02 1.090382784605026245e-01 -1.801127567887306213e-02 -1.192955598235130310e-01 2.375266999006271362e-01 1.341632157564163208e-01 -1.094350032508373260e-02 9.208871982991695404e-03 2.278588265180587769e-01 5.201804637908935547e-01 -3.072996996343135834e-02 2.619139552116394043e-01 3.450231999158859253e-02
-7.775053381919860840e-02 2.675334513187408447e-01 -1.289320141077041626e-01 1.675433814525604248e-01 -1.228361576795578003e-02 9.632949531078338623e-02 -7.277338951826095581e-02 -2.536257803440093994e-01 2.808918058872222900e-01 1.630821973085403442e-01 1.540707349777221680e-01 3.597242236137390137e-01 -2.538176476955413818e-01 -7.189234346151351929e-02 -4.761311411857604980e-02 -3.352443575859069824e-01 -6.096686422824859619e-02 3.742721304297447205e-02 -3.096269965171813965e-01 -1.727468520402908325e-01 1.745155155658721924e-01 -1.862380537204444408e-03 8.030921220779418945e-02 -4.712467640638351440e-02 1.350612044334411621e-01 -1.847119778394699097e-01 -1.613408476114273071e-01 -2.242612838745117188e-02 1.751753874123096466e-02 -1.411120146512985229e-01 2.503537237644195557e-01 -1.549303978681564331e-01
2.232911735773086548e-01 2.115002423524856567e-01 -1.770166456699371338e-01 1.142107993364334106e-01 1.664466969668865204e-02 -1.720350384712219238e-01 -9.035012871026992798e-02 3.914184123277664185e-02 2.089687287807464600e-01 -3.661934286355972290e-02 2.167098522186279297e-01 3.368692994117736816e-01 -3.326513469219207764e-01 -3.012368679046630859e-01 -1.396017521619796753e-01 -3.358193337917327881e-01 -2.023600488901138306e-01 1.287275850772857666e-01 -1.740944981575012207e-01 -1.148327812552452087e-01 -1.067874282598495483e-01 -1.324032694101333618e-01 3.126763105392456055e-01 -5.824125930666923523e-02 8.945205248892307281e-03 -6.184661388397216797e-02 -8.207373321056365967e-02 5.948184803128242493e-02 8.945526182651519775e-02 1.244665235280990601e-01 1.061061397194862366e-01 4.800188913941383362e-02
8.618531376123428345e-02 2.949385643005371094e-01 -2.555760443210601807e-01 8.110632002353668213e-02 -2.045596688985824585e-01 2.031189203262329102e-01 -1.976155191659927368e-01 3.393767178058624268e-01 9.016631543636322021e-02 1.616973727941513062e-01 2.117875218391418457e-01 2.123792469501495361e-01 -2.894485890865325928e-01 -1.328489333391189575e-01 -1.425566226243972778e-01 1.834782361984252930e-01 2.964372374117374420e-02 6.965146213769912720e-02 -1.812064051628112793e-01 2.683589933440089226e-03 2.172032296657562256e-01 -7.509643584489822388e-02 1.799849607050418854e-02 1.720178574323654175e-01 2.027039229869842529e-01 1.240289807319641113e-01 5.798640847206115723e-02 -3.295725956559181213e-02 2.341748476028442383e-01 1.953473389148712158e-01 1.575559079647064209e-01 1.290657520294189453e-01
1.279363185167312622e-01 7.356101274490356445e-02 1.996324360370635986e-01 4.607759043574333191e-02 -1.439197659492492676e-01 -1.421082764863967896e-01 -1.085847914218902588e-01 3.921471536159515381e-01 3.983639180660247803e-03 1.445355862379074097e-01 -6.373553723096847534e-02 2.177583724260330200e-01 -4.004014730453491211e-01 -7.649544626474380493e-02 -1.153542771935462952e-01 -1.337835490703582764e-01 -1.557842195034027100e-01 -3.319398313760757446e-02 2.256586216390132904e-02 -2.735086083412170410e-01 2.807792723178863525e-01 -2.241516411304473877e-01 -1.932233422994613647e-01 2.319538593292236328e-01 -3.028577938675880432e-02 8.975136280059814453e-02 2.733871527016162872e-02 -9.574375301599502563e-02 3.286361694335937500e-01 4.660202190279960632e-02 8.596023172140121460e-02 -5.145303905010223389e-02
2.570206224918365479e-01 1.005968153476715088e-01 1.516611427068710327e-01 -2.326102405786514282e-01 -8.293578028678894043e-02 1.425057351589202881e-01 2.585698664188385010e-01 -1.481225043535232544e-01 1.840199977159500122e-01 -2.562948763370513916e-01 3.629492223262786865e-01 1.251059174537658691e-01 -3.372578918933868408e-01 -1.849943958222866058e-02 4.167221859097480774e-02 -8.800283074378967285e-02 -1.403198838233947754e-01 -4.873960837721824646e-02 7.027114927768707275e-02 -1.091360580176115036e-02 1.795346140861511230e-01 -5.548876896500587463e-02 2.352060526609420776e-01 -5.841556005179882050e-03 -2.021484822034835815e-02 3.554438054561614990e-02 -5.654415860772132874e-02 -5.837716907262802124e-02 1.875545978546142578e-01 -4.150664508342742920e-01 9.984568506479263306e-02 -1.293578594923019409e-01
-6.293781101703643799e-02 2.313823252916336060e-01 1.120434552431106567e-01 9.194871783256530762e-02 -9.605238586664199829e-02 1.050871238112449646e-01 1.804521381855010986e-01 -1.803361624479293823e-02 2.367342263460159302e-01 1.829428672790527344e-01 -2.861992418766021729e-01 8.606115728616714478e-02 -4.626931548118591309e-01 -2.512069046497344971e-01 9.515178203582763672e-02 -3.776069581508636475e-01 -4.156133159995079041e-02 8.433481305837631226e-02 -2.645416557788848877e-01 -1.747941374778747559e-01 3.064449317753314972e-02 -1.025597155094146729e-01 -7.850733585655689240e-03 -1.734676361083984375e-01 7.928860932588577271e-02 -4.496099427342414856e-02 3.184041008353233337e-02 4.312175139784812927e-02 1.281615495681762695e-01 -2.426036000251770020e-01 8.752388507127761841e-02 1.247712448239326477e-01
-4.243678972125053406e-02 1.282324828207492828e-02 -2.151574641466140747e-01 4.302974790334701538e-02 -3.118757531046867371e-02 1.166269066743552685e-03 3.853857144713401794e-02 1.683524250984191895e-01 -2.706993371248245239e-02 2.198690026998519897e-01 9.116242825984954834e-02 3.428745269775390625e-01 -4.586384296417236328e-01 -1.817494183778762817e-01 1.698710173368453979e-01 -5.762727186083793640e-02 -2.997562289237976074e-01 1.417488008737564087e-01 -1.719258427619934082e-01 5.861573666334152222e-02 1.769896745681762695e-01 3.990085795521736145e-02 1.203210204839706421e-01 -5.145548284053802490e-02 9.241487830877304077e-02 2.084818333387374878e-01 5.821303278207778931e-02 -2.566355466842651367e-01 2.533734142780303955e-01 -2.309591472148895264e-01 1.354041844606399536e-01 1.358949244022369385e-01
1.759080030024051666e-02 1.413064356893301010e-02 -1.627353727817535400e-01 2.335292100906372070e-01 -2.730115056037902832e-01 1.851732470095157623e-02 3.061912581324577332e-02 -2.088473923504352570e-02 1.185809224843978882e-01 2.093906104564666748e-01 -1.892894655466079712e-01 2.478531599044799805e-01 -3.351208567619323730e-01 2.470013797283172607e-01 -2.401001937687397003e-02 -1.930754631757736206e-01 -4.420797154307365417e-02 -2.411247789859771729e-01 1.998438239097595215e-01 2.832215838134288788e-02 -1.896017044782638550e-01 2.089823186397552490e-01 -4.168356582522392273e-02 1.115123089402914047e-02 -2.212316542863845825e-02 -1.356306374073028564e-01 -1.671716943383216858e-02 -5.796843767166137695e-02 4.647454321384429932e-01 -1.289722174406051636e-01 1.952708065509796143e-01 -1.689283549785614014e-02
2.765232622623443604e-01 3.148271739482879639e-01 1.185524463653564453e-01 -2.141392044723033905e-02 2.543480321764945984e-02 2.329523861408233643e-01 -5.281820893287658691e-02 -7.674400508403778076e-02 -6.123458966612815857e-02 1.367178857326507568e-01 9.536899626255035400e-02 9.992593526840209961e-02 -2.995254099369049072e-01 -5.916254594922065735e-02 1.080212667584419250e-01 -3.183231949806213379e-01 -8.351458609104156494e-02 -1.056827604770660400e-01 -6.890562176704406738e-02 1.914327442646026611e-01 7.477110717445611954e-03 -1.836904441006481647e-03 7.198620587587356567e-02 2.516671121120452881e-01 8.213143795728683472e-02 -1.386625170707702637e-01 6.782893836498260498e-02 -1.292117238044738770e-01 4.995457530021667480e-01 2.398761212825775146e-01 3.917336463928222656e-02 1.207080632448196411e-01
1.142611950635910034e-01 2.868527472019195557e-01 1.436606515198945999e-03 2.824163138866424561e-01 6.077692285180091858e-02 2.351531386375427246e-01 1.632269173860549927e-01 1.217681095004081726e-01 2.715893983840942383e-01 -2.597038149833679199e-01 1.423910856246948242e-01 2.411818057298660278e-01 -3.077650666236877441e-01 -3.715555667877197266e-01 -8.412879705429077148e-02 8.069842308759689331e-02 1.659574359655380249e-02 -7.234033942222595215e-02 3.981337696313858032e-02 1.883865296840667725e-01 3.198353946208953857e-01 -6.981531158089637756e-03 -1.262680143117904663e-01 -5.975373834371566772e-02 -5.736010149121284485e-02 -5.500208958983421326e-02 8.283275365829467773e-02 8.556258678436279297e-02 1.838952600955963135e-01 4.213548451662063599e-02 1.935505717992782593e-01 2.076121233403682709e-02
1.844412535429000854e-01 -9.114020317792892456e-02 -1.511152088642120361e-01 9.369530528783798218e-02 1.092243660241365433e-02 -6.740950793027877808e-02 7.233583182096481323e-02 1.468965262174606323e-01 2.763821184635162354e-01 -6.413064897060394287e-02 -2.353340759873390198e-02 2.465675473213195801e-01 -2.344357967376708984e-01 -1.451971381902694702e-01 7.406147569417953491e-02 -1.628978550434112549e-01 1.514267176389694214e-01 -2.706065475940704346e-01 -2.349501997232437134e-01 -1.190349645912647247e-02 -5.339559167623519897e-02 -1.672689616680145264e-02 1.190723180770874023e-01 3.468640521168708801e-02 -2.861481308937072754e-01 -1.409970372915267944e-01 3.675621375441551208e-02 -2.466352134943008423e-01 3.846052289009094238e-01 -3.151320219039916992e-01 1.662360131740570068e-01 1.893551200628280640e-01
1.200410053133964539e-01 7.333954423666000366e-02 -3.911014795303344727e-01 5.259616300463676453e-02 -5.111827328801155090e-02 2.776610665023326874e-02 3.045777790248394012e-02 3.018640577793121338e-01 2.711068987846374512e-01 4.560806229710578918e-02 1.938947476446628571e-02 -2.434831112623214722e-02 -3.537180423736572266e-01 -3.654297441244125366e-02 2.054063975811004639e-01 -9.151545912027359009e-02 -7.873731851577758789e-02 -6.027943920344114304e-03 2.109309881925582886e-01 -7.312244921922683716e-02 3.014607913792133331e-02 2.139303088188171387e-01 -2.197273671627044678e-01 1.547865718603134155e-01 -6.388736888766288757e-03 8.300794661045074463e-02 -8.591072261333465576e-02 2.644563019275665283e-01 3.608119785785675049e-01 8.469925075769424438e-02 2.572090327739715576e-01 1.128330305218696594e-01
3.689379394054412842e-01 1.866357624530792236e-01 6.457885261625051498e-03 1.237208917737007141e-01 -1.746183037757873535e-01 2.313339710235595703e-01 1.527781933546066284e-01 1.794111914932727814e-02 2.353707849979400635e-01 -1.482013463973999023e-01 -2.856608331203460693e-01 2.347942739725112915e-01 -2.538453936576843262e-01 -2.229497954249382019e-02 7.630394399166107178e-02 1.375416759401559830e-02 -2.576263546943664551e-01 -1.410903930664062500e-01 2.267853170633316040e-01 1.147926077246665955e-01 6.975739449262619019e-02 -6.018375977873802185e-02 -1.764908134937286377e-01 -1.564410477876663208e-01 1.228673458099365234e-01 -6.705256551504135132e-02 -1.525529474020004272e-01 2.295151166617870331e-02 2.278636693954467773e-01 2.935360670089721680e-01 1.506900489330291748e-01 -4.256366938352584839e-02
-9.126777946949005127e-02 1.430415868526324630e-04 -4.406382329761981964e-03 -1.024627238512039185e-01 2.702165208756923676e-02 3.275382220745086670e-01 -2.308264374732971191e-01 1.526974588632583618e-01 3.464460670948028564e-01 -9.870912134647369385e-02 1.689598262310028076e-01 4.485909342765808105e-01 -2.358193993568420410e-01 -2.695192210376262665e-02 -9.383016824722290039e-02 -2.984598278999328613e-01 -3.592363372445106506e-02 9.807714819908142090e-02 -2.654961943626403809e-01 1.806544698774814606e-02 1.789682954549789429e-01 -4.940980300307273865e-02 4.377331584692001343e-02 1.030984520912170410e-02 -1.120206667110323906e-03 -6.414362043142318726e-02 7.927709259092807770e-03 1.535366103053092957e-02 2.917768359184265137e-01 -1.043013855814933777e-01 2.359554767608642578e-01 9.195012599229812622e-02
5.496891587972640991e-02 1.591624170541763306e-01 -2.122791856527328491e-01 1.416986435651779175e-01 -1.681866049766540527e-01 -1.223331764340400696e-01 7.934471964836120605e-02 2.155222892761230469e-01 1.143119111657142639e-02 -1.033845823258161545e-03 1.934279799461364746e-01 3.112871050834655762e-01 -1.632744818925857544e-01 -8.192792534828186035e-03 3.108433187007904053e-01 -6.876350939273834229e-02 4.109147191047668457e-02 -1.078588217496871948e-01 -1.401517838239669800e-01 -1.113184243440628052e-01 3.428582251071929932e-01 -7.003546506166458130e-02 -7.382423430681228638e-02 6.789700686931610107e-02 -4.838830791413784027e-03 -7.402352988719940186e-02 -1.713955104351043701e-01 -7.957626879215240479e-02 4.817898198962211609e-02 -9.445786476135253906e-02 2.827412188053131104e-01 -4.875580370426177979e-01
1.206269860267639160e-01 2.008913159370422363e-01 -1.205367818474769592e-01 2.026342451572418213e-01 6.389880925416946411e-02 1.312012970447540283e-01 6.903948634862899780e-02 1.672643870115280151e-01 -9.935059398412704468e-02 9.503938257694244385e-02 1.766912937164306641e-01 9.257141500711441040e-02 -2.792355716228485107e-01 -3.604305386543273926e-01 1.996019929647445679e-01 1.151011511683464050e-01 -2.866044342517852783e-01 -3.375783860683441162e-01 2.208674401044845581e-01 -2.443013638257980347e-01 -1.248714178800582886e-01 6.029443442821502686e-02 -3.583152219653129578e-02 5.745365470647811890e-02 -4.515212401747703552e-02 -1.145465821027755737e-01 -2.060199826955795288e-01 8.443338423967361450e-02 1.853595972061157227e-01 -2.111651003360748291e-01 1.864405125379562378e-01 9.473879635334014893e-02
3.379699960350990295e-02 2.541926503181457520e-01 -2.348337024450302124e-01 2.030891031026840210e-01 -1.287128478288650513e-01 -9.522651880979537964e-02 -7.175513543188571930e-03 1.219441369175910950e-01 -1.402299106121063232e-01 -1.014985591173171997e-01 2.847962379455566406e-01 -7.778204744681715965e-04 -3.971906006336212158e-01 -3.137850165367126465e-01 -1.642140895128250122e-01 -2.303595989942550659e-01 4.410569369792938232e-02 1.892423778772354126e-01 -2.070169299840927124e-01 9.741415828466415405e-02 9.943748265504837036e-02 1.339929997920989990e-01 2.060757726430892944e-01 3.323835134506225586e-01 -8.114946633577346802e-02 5.318744108080863953e-02 -1.626592874526977539e-01 -4.781518876552581787e-02 -6.344486027956008911e-02 -2.117991447448730469e-02 1.763200163841247559e-01 7.316634058952331543e-02
8.346150815486907959e-02 2.515740394592285156e-01 -9.529739618301391602e-02 1.363025903701782227e-01 -2.773477137088775635e-01 -5.590982735157012939e-02 4.733913391828536987e-02 4.539451003074645996e-02 -1.003209948539733887e-01 2.377477735280990601e-01 8.036012947559356689e-02 1.351464912295341492e-02 -2.713358700275421143e-01 1.084103509783744812e-01 5.215110257267951965e-03 -8.493613451719284058e-02 -8.873637020587921143e-02 -2.072791755199432373e-01 -7.070528715848922729e-02 2.214149534702301025e-01 -2.165027260780334473e-01 -1.459869444370269775e-01 -1.943945139646530151e-01 2.717184126377105713e-01 -9.948953241109848022e-02 -2.762244343757629395e-01 -1.454223096370697021e-01 4.535286128520965576e-02 4.750763773918151855e-01 2.040488272905349731e-02 1.762730479240417480e-01 2.514627575874328613e-02
2.556777298450469971e-01 2.905514836311340332e-01 -4.658564180135726929e-02 1.657349318265914917e-01 -3.024066388607025146e-01 3.744453191757202148e-02 3.321860730648040771e-01 -1.371889747679233551e-02 -1.463257521390914917e-01 -2.565374672412872314e-01 -1.584963500499725342e-01 1.187922284007072449e-01 -4.911240562796592712e-02 -2.073187828063964844e-01 3.788255527615547180e-02 -1.674207001924514771e-01 -4.741609469056129456e-02 -2.444748021662235260e-02 -2.130039632320404053e-01 -2.793240845203399658e-01 -8.906990289688110352e-02 1.223547756671905518e-01 -2.087666392326354980e-01 1.697167158126831055e-01 5.517281964421272278e-02 -2.070446461439132690e-01 -9.426377713680267334e-02 -1.617085486650466919e-01 2.240794152021408081e-01 -1.511000394821166992e-01 1.502916812896728516e-01 1.332751065492630005e-01
1.282674670219421387e-01 2.800249457359313965e-01 -1.097336709499359131e-01 6.029544770717620850e-02 -6.538552790880203247e-02 2.390007823705673218e-01 -4.030830785632133484e-02 -1.386774424463510513e-02 2.500053346157073975e-01 1.941392198204994202e-02 -1.595296114683151245e-01 5.088347792625427246e-01 -2.256299257278442383e-01 -1.496280878782272339e-01 -9.243363887071609497e-02 -2.742897160351276398e-02 -3.222407400608062744e-01 -1.139911338686943054e-01 -1.009358372539281845e-02 -2.018990665674209595e-01 1.957331225275993347e-02 -1.513585746288299561e-01 1.471593677997589111e-01 3.151620924472808838e-01 1.047145128250122070e-01 3.019898384809494019e-02 -7.360921241343021393e-03 -3.585403785109519958e-02 -1.163748800754547119e-01 -4.411768168210983276e-02 1.866964399814605713e-01 -1.757021695375442505e-01
2.272993773221969604e-01 3.119787434116005898e-03 1.029577031731605530e-01 2.039286941289901733e-01 -6.667386740446090698e-03 3.986884653568267822e-02 -1.560974121093750000e-01 1.351537257432937622e-01 -8.338028937578201294e-02 -1.962178945541381836e-01 1.127503439784049988e-01 9.646896272897720337e-03 -2.359853833913803101e-01 -2.457048185169696808e-02 1.207489371299743652e-01 -1.160403415560722351e-01 -1.138405054807662964e-01 -1.908061951398849487e-01 -9.217094630002975464e-02 -1.351656168699264526e-01 -2.355324029922485352e-01 -6.031468138098716736e-02 -1.969601511955261230e-01 3.756918013095855713e-01 -3.374878466129302979e-01 -1.657908409833908081e-01 -2.252922356128692627e-01 9.722923487424850464e-02 3.836605846881866455e-01 -6.254976242780685425e-02 1.963420510292053223e-01 5.326908826828002930e-02
3.371272385120391846e-01 2.884380519390106201e-01 -3.555794358253479004e-01 1.125990971922874451e-01 -2.467831522226333618e-01 2.937154471874237061e-01 -4.699714947491884232e-03 -4.656133428215980530e-02 1.050684251822531223e-03 -2.850304543972015381e-01 3.737824037671089172e-02 3.764017820358276367e-01 -1.958696395158767700e-01 -1.898006200790405273e-01 5.081203952431678772e-02 7.683596108108758926e-03 -6.403332576155662537e-03 8.454409241676330566e-02 -1.154456287622451782e-02 -1.734332442283630371e-01 1.537405047565698624e-02 1.818604022264480591e-01 -2.125604748725891113e-01 2.281572967767715454e-01 -1.321182306855916977e-02 5.978841334581375122e-02 4.316033050417900085e-02 1.068223342299461365e-01 7.094915956258773804e-02 3.103664144873619080e-02 1.461326330900192261e-01 -3.162874281406402588e-02
2.246862649917602539e-01 7.924816571176052094e-03 1.641985401511192322e-02 2.702948451042175293e-01 -3.025501370429992676e-01 -5.261440202593803406e-02 1.225978657603263855e-01 1.165228560566902161e-01 -1.247332617640495300e-01 -6.572315841913223267e-02 2.663554251194000244e-01 3.098005950450897217e-01 -1.923381835222244263e-01 5.841750651597976685e-03 1.856709085404872894e-02 -4.609657451510429382e-02 -2.511104643344879150e-01 2.477359026670455933e-01 1.351651251316070557e-01 1.435962021350860596e-01 1.027289927005767822e-01 6.651472300291061401e-02 8.434269577264785767e-02 6.460994482040405273e-02 -1.036071181297302246e-01 -3.659604787826538086e-01 -2.325627952814102173e-01 6.480681151151657104e-02 1.398913562297821045e-01 -2.598956227302551270e-01 1.857305765151977539e-01 1.130120903253555298e-01
-8.042334020137786865e-02 9.526885300874710083e-02 -3.124794960021972656e-01 1.009012907743453979e-01 -2.595358192920684814e-01 -1.385131031274795532e-01 2.619388140738010406e-02 3.217859193682670593e-02 1.065159961581230164e-01 -8.884514123201370239e-02 -1.070527881383895874e-01 2.647872865200042725e-01 -3.232870399951934814e-01 -4.923192039132118225e-02 1.684399247169494629e-01 -2.444055378437042236e-01 -2.796263694763183594e-01 -1.548281777650117874e-02 -4.142584800720214844e-01 9.551978856325149536e-02 -1.448958665132522583e-01 -8.653731085360050201e-03 1.191058829426765442e-01 4.072043672204017639e-02 3.864565491676330566e-02 -1.161763444542884827e-01 -2.848111689090728760e-01 -5.168081074953079224e-02 -1.873049139976501465e-02 -2.546851038932800293e-01 1.450759321451187134e-01 1.067198738455772400e-01
1.544278264045715332e-01 9.152282960712909698e-03 1.397104263305664062e-01 1.233345270156860352e-01 -2.264418303966522217e-01 1.050507500767707825e-01 -1.122100874781608582e-01 3.433643653988838196e-02 8.759005926549434662e-03 2.830385863780975342e-01 2.629688568413257599e-02 3.515685349702835083e-02 -4.880169034004211426e-01 -4.992962628602981567e-02 1.292598396539688110e-01 -1.050077229738235474e-01 -1.733142882585525513e-02 -9.693540632724761963e-02 7.393380999565124512e-02 1.473333686590194702e-01 -3.032579421997070312e-01 -1.046193987131118774e-01 5.819355323910713196e-02 1.512214094400405884e-01 -3.003874719142913818e-01 -2.459181398153305054e-01 -9.009844064712524414e-02 -8.559656888246536255e-02 2.986132800579071045e-01 -1.065621972084045410e-01 2.553744912147521973e-01 1.297045499086380005e-01
-4.973855987191200256e-02 -4.429599270224571228e-02 -1.759188473224639893e-01 2.249943912029266357e-01 2.225898355245590210e-01 2.952034175395965576e-01 -1.293363571166992188e-01 3.231410384178161621e-01 1.277061104774475098e-01 -3.253835812211036682e-02 1.210371851921081543e-01 -1.571086943149566650e-01 -2.402880191802978516e-01 -4.462044537067413330e-01 3.456617519259452820e-02 -1.414088308811187744e-01 -1.726683229207992554e-01 -8.427413552999496460e-02 7.407535612583160400e-02 -1.225210651755332947e-01 1.324216127395629883e-01 -1.120994985103607178e-01 1.649071276187896729e-01 2.130577415227890015e-01 2.074727565050125122e-01 -2.201007604598999023e-01 -3.454266861081123352e-02 1.146300137042999268e-01 1.606716662645339966e-01 -1.655528694391250610e-01 4.079884663224220276e-02 -2.471964061260223389e-02
2.803483903408050537e-01 1.428945362567901611e-01 -1.445900648832321167e-01 7.045416533946990967e-02 -2.860850095748901367e-01 1.400617212057113647e-01 2.825330942869186401e-02 7.477105408906936646e-02 -7.240270823240280151e-02 -3.939101845026016235e-02 3.344252109527587891e-01 9.349577128887176514e-02 -3.358876705169677734e-01 -2.059840857982635498e-01 1.601507700979709625e-02 -2.850449681282043457e-01 -2.596969306468963623e-01 -4.053190723061561584e-02 -2.140581309795379639e-01 2.009298056364059448e-01 1.601459830999374390e-01 3.892594575881958008e-01 -6.736770272254943848e-02 5.403292924165725708e-02 2.386197820305824280e-02 5.060736835002899170e-02 -5.624426528811454773e-02 -1.292832046747207642e-01 -2.404753118753433228e-02 8.333725854754447937e-03 6.340937316417694092e-02 -1.885451227426528931e-01
6.939608603715896606e-02 -1.658419333398342133e-02 -5.652443319559097290e-02 1.371507346630096436e-01 -7.165233790874481201e-02 -6.795580685138702393e-02 9.432277828454971313e-02 -2.106126584112644196e-02 4.335661232471466064e-02 -2.800598368048667908e-02 1.942995339632034302e-01 2.348407953977584839e-01 -4.070509076118469238e-01 1.908851712942123413e-01 -7.114473730325698853e-02 -2.097511198371648788e-03 -1.304009407758712769e-01 -1.308382302522659302e-01 -8.154525421559810638e-03 -9.056925028562545776e-02 -3.389236629009246826e-01 -2.901073917746543884e-02 -1.365667674690485001e-02 6.727954000234603882e-02 1.509723253548145294e-02 2.046130448579788208e-01 -3.131590187549591064e-01 7.999884337186813354e-02 4.534714221954345703e-01 3.417260944843292236e-02 3.671054542064666748e-01 1.007807441055774689e-02
2.990745902061462402e-01 4.694648832082748413e-02 7.281715422868728638e-02 1.905072331428527832e-01 1.216858103871345520e-01 2.168426364660263062e-01 3.630751371383666992e-02 2.493246048688888550e-01 1.012226492166519165e-01 -1.473160684108734131e-01 8.736071735620498657e-02 6.626812368631362915e-02 -6.192897632718086243e-02 -1.075201779603958130e-01 1.821776777505874634e-01 -1.760292500257492065e-01 -6.817238777875900269e-02 -2.733783721923828125e-01 -6.361640244722366333e-02 1.779829263687133789e-01 1.134952828288078308e-01 -4.074243083596229553e-02 1.375612765550613403e-01 8.306020498275756836e-02 1.859092116355895996e-01 -2.270630449056625366e-01 -7.406962662935256958e-02 2.016424834728240967e-01 3.337292373180389404e-01 -1.591866016387939453e-01 2.922753393650054932e-01 3.286731243133544922e-01
8.116549998521804810e-02 7.250457257032394409e-02 -1.494144275784492493e-02 -1.356767117977142334e-01 -3.519298881292343140e-02 1.992073506116867065e-01 5.172616243362426758e-02 3.363667428493499756e-01 2.998961508274078369e-01 1.713833026587963104e-02 2.335129380226135254e-01 -1.652489788830280304e-02 5.591498315334320068e-02 -1.679530590772628784e-01 1.198489740490913391e-01 -3.387922942638397217e-01 -3.819921612739562988e-02 -3.616679608821868896e-01 -1.460909843444824219e-02 -9.460853785276412964e-02 6.604643166065216064e-02 -2.473890781402587891e-01 6.447292119264602661e-02 1.405094284564256668e-02 -9.981803596019744873e-03 -1.836880743503570557e-01 -1.716094613075256348e-01 2.280716747045516968e-01 3.231337368488311768e-01 -1.561332046985626221e-01 2.187289297580718994e-01 6.312306225299835205e-02
3.820208013057708740e-01 2.570227682590484619e-01 -1.159902587532997131e-01 1.854699552059173584e-01 -1.128685399889945984e-01 1.140142008662223816e-01 1.745546609163284302e-01 2.947661876678466797e-01 1.045949682593345642e-01 1.468514651060104370e-01 1.468568593263626099e-01 -1.693435311317443848e-01 -2.902014553546905518e-01 6.466680765151977539e-02 9.998276829719543457e-02 -9.303110092878341675e-02 -6.973378360271453857e-02 2.322938889265060425e-01 -2.057541608810424805e-01 -1.136803179979324341e-01 5.293037369847297668e-02 8.234561234712600708e-02 4.256382584571838379e-02 -1.534545719623565674e-01 8.438813686370849609e-02 -4.687082767486572266e-02 -3.258036449551582336e-02 2.385421097278594971e-01 -2.482477389276027679e-02 -2.592238187789916992e-01 3.339014947414398193e-01 -1.079018563032150269e-01
2.692491710186004639e-01 2.865983843803405762e-01 -3.529429137706756592e-01 1.072212755680084229e-01 1.048194803297519684e-02 1.234891042113304138e-01 3.788557648658752441e-02 1.220343559980392456e-01 -1.036492511630058289e-01 -1.985950022935867310e-01 -1.359834615141153336e-02 1.352765411138534546e-02 -4.953396022319793701e-01 -7.895741611719131470e-02 3.684863820672035217e-02 -3.402145802974700928e-01 -9.349778294563293457e-03 -1.756440848112106323e-02 -2.240174263715744019e-01 -6.202124431729316711e-02 8.601775765419006348e-02 1.029555127024650574e-01 1.827023923397064209e-01 -9.772397577762603760e-02 3.109923750162124634e-02 7.721609622240066528e-02 1.768814474344253540e-01 -5.003994330763816833e-02 -6.487957388162612915e-02 -3.838327899575233459e-02 2.497817873954772949e-01 -1.849705874919891357e-01
1.076696515083312988e-01 1.332049220800399780e-01 -2.906192541122436523e-01 1.639989614486694336e-01 1.190358772873878479e-01 -1.011496558785438538e-01 1.650678366422653198e-01 1.182695850729942322e-01 5.161195993423461914e-02 -3.355146571993827820e-02 1.494787037372589111e-01 2.473803162574768066e-01 -5.054884552955627441e-01 4.883949458599090576e-02 -3.325182572007179260e-02 4.712976887822151184e-02 -4.306516647338867188e-01 7.702413946390151978e-03 -3.078562319278717041e-01 -7.342545688152313232e-02 1.601806730031967163e-01 1.405123174190521240e-01 2.961134910583496094e-02 -3.950022906064987183e-02 1.133843585848808289e-01 1.534341126680374146e-01 7.588785141706466675e-02 -3.338848054409027100e-02 8.837301284074783325e-02 3.840149613097310066e-03 2.265904694795608521e-01 9.563667327165603638e-02
1.055583208799362183e-01 1.072226166725158691e-01 -1.778516620397567749e-01 -1.682789027690887451e-01 -1.321631371974945068e-01 -1.030529364943504333e-01 -1.561807692050933838e-01 1.358644813299179077e-01 1.750949956476688385e-02 -9.597411751747131348e-02 4.811197053641080856e-03 3.331078886985778809e-01 -2.964673042297363281e-01 -1.232687011361122131e-01 7.687969505786895752e-02 -5.382357630878686905e-03 -5.174291506409645081e-02 -1.252345442771911621e-01 1.649705767631530762e-01 1.975363641977310181e-01 -9.675834327936172485e-02 5.294628068804740906e-02 -6.063380092382431030e-02 2.687262296676635742e-01 1.965807080268859863e-01 -3.073994219303131104e-01 -2.098726332187652588e-01 -2.155484557151794434e-01 4.001072943210601807e-01 -2.083788514137268066e-01 7.106634229421615601e-02 1.099419593811035156e-01
-2.280425280332565308e-01 1.549171507358551025e-01 -4.853224009275436401e-02 5.588709935545921326e-02 -2.629487514495849609e-01 1.251832693815231323e-01 8.534709364175796509e-02 1.108055263757705688e-01 4.472105577588081360e-02 -1.809339374303817749e-01 2.771251797676086426e-01 2.423234730958938599e-01 -4.355359077453613281e-01 3.717272356152534485e-02 -2.356025390326976776e-02 -7.771269418299198151e-03 -1.510352343320846558e-01 -1.577623039484024048e-01 3.502262532711029053e-01 -1.679521948099136353e-01 -1.095496490597724915e-02 -1.865934282541275024e-01 1.422465033829212189e-02 6.247455626726150513e-02 -8.582678437232971191e-02 1.377390231937170029e-02 -7.782140374183654785e-02 7.831310480833053589e-02 3.648965954780578613e-01 4.401107877492904663e-02 2.197156697511672974e-01 1.071568951010704041e-01
1.357182711362838745e-01 1.372610628604888916e-01 -1.945055723190307617e-01 -1.722011864185333252e-01 -2.156334668397903442e-01 1.687734425067901611e-01 1.155525147914886475e-01 4.248481616377830505e-02 1.464339792728424072e-01 -1.527304798364639282e-01 2.121342569589614868e-01 1.380473971366882324e-01 -4.542748630046844482e-01 -1.697773188352584839e-01 2.562593668699264526e-02 -2.469446957111358643e-01 -1.408860683441162109e-01 5.569440498948097229e-02 -2.373231649398803711e-01 1.608690470457077026e-01 7.616767287254333496e-02 2.498046159744262695e-01 -3.387180715799331665e-02 2.015319280326366425e-02 -1.559565812349319458e-01 -2.112297713756561279e-02 -2.596222162246704102e-01 -5.162888020277023315e-02 -3.326950594782829285e-02 -1.976005285978317261e-01 1.911708712577819824e-02 -2.986528873443603516e-01
1.746812909841537476e-01 4.118653386831283569e-02 -4.092250019311904907e-02 -5.747258663177490234e-02 -8.865803480148315430e-02 2.948731184005737305e-02 -9.837845712900161743e-02 -1.121212020516395569e-01 -2.389078773558139801e-02 -1.502328664064407349e-01 1.979091018438339233e-01 2.668035030364990234e-01 -3.450433909893035889e-01 -9.293114393949508667e-02 8.799733221530914307e-02 -6.697779148817062378e-02 -3.242058157920837402e-01 9.194470942020416260e-02 1.946324557065963745e-01 -6.390427052974700928e-02 -2.397680878639221191e-01 -3.038978949189186096e-02 -2.752059372141957283e-03 -1.489344090223312378e-01 -8.089195191860198975e-02 -2.764571905136108398e-01 -3.286340832710266113e-01 -1.267822980880737305e-01 2.757740914821624756e-01 -2.325046434998512268e-02 2.557256519794464111e-01 2.706578671932220459e-01
2.383834272623062134e-01 1.464619189500808716e-01 -4.130151867866516113e-02 1.336092054843902588e-01 -2.140582650899887085e-01 -4.935213178396224976e-02 1.072233840823173523e-01 8.368781208992004395e-02 8.294029533863067627e-02 -2.254675514996051788e-02 2.347164154052734375e-01 1.978497356176376343e-01 -4.254564344882965088e-01 9.049797058105468750e-02 1.149834226816892624e-02 5.240085721015930176e-02 -1.289567500352859497e-01 1.594593822956085205e-01 5.941234156489372253e-02 -6.293898820877075195e-02 -3.142016232013702393e-01 -1.040629670023918152e-01 -1.609254032373428345e-01 -2.016811259090900421e-02 -6.089787464588880539e-03 -1.224841326475143433e-01 -3.459235727787017822e-01 4.142874479293823242e-02 4.480046629905700684e-01 -7.216411177068948746e-03 1.313034892082214355e-01 4.335077106952667236e-02
-6.584677100181579590e-02 6.456064432859420776e-02 1.736235469579696655e-01 9.896236658096313477e-02 2.299501374363899231e-02 -1.660422831773757935e-01 1.280519217252731323e-01 -6.534689664840698242e-02 9.282453916966915131e-03 -9.349258989095687866e-02 1.707941442728042603e-01 1.066504716873168945e-01 -4.411074817180633545e-01 -1.904603838920593262e-01 3.438414931297302246e-01 -2.116943299770355225e-01 -7.792050391435623169e-02 -8.092112839221954346e-02 -1.538596600294113159e-01 -2.767243087291717529e-01 1.037362068891525269e-01 1.706366986036300659e-01 1.542597729712724686e-02 9.897281229496002197e-02 2.512291669845581055e-01 8.282929658889770508e-02 -2.352221906185150146e-01 2.553197182714939117e-02 2.085144817829132080e-01 -1.012798249721527100e-01 1.419717371463775635e-01 3.112813234329223633e-01
2.316778302192687988e-01 1.714315414428710938e-01 6.820856779813766479e-02 2.570618502795696259e-02 -3.468267023563385010e-01 1.068511828780174255e-01 -6.668409705162048340e-02 2.318937480449676514e-01 1.054505482316017151e-01 9.795462340116500854e-02 2.042963355779647827e-01 3.307441174983978271e-01 -1.195093840360641479e-01 -1.721254587173461914e-01 -1.075507774949073792e-01 -1.153377667069435120e-01 -1.141820941120386124e-02 2.216447144746780396e-01 5.769959837198257446e-02 -1.902295649051666260e-01 1.790596693754196167e-01 -4.750049673020839691e-03 -1.223393827676773071e-01 1.664574742317199707e-01 -3.392893075942993164e-02 -1.785661876201629639e-01 -1.989356130361557007e-01 -2.184382826089859009e-01 5.036398768424987793e-02 -2.991717159748077393e-01 1.292416267096996307e-02 3.240441083908081055e-01
2.916775941848754883e-01 -2.424369603395462036e-01 -1.830707341432571411e-01 -6.818363070487976074e-02 -1.722455024719238281e-01 7.100407034158706665e-02 3.092419542372226715e-02 -1.534123271703720093e-01 3.423762917518615723e-01 7.862192392349243164e-02 7.191713154315948486e-02 7.574096322059631348e-02 -4.460627138614654541e-01 1.670759916305541992e-01 -8.871762081980705261e-03 -1.000519096851348877e-01 -1.620498299598693848e-01 -5.104814097285270691e-02 -2.637290656566619873e-01 -3.032383620738983154e-01 1.955810338258743286e-01 -1.819352060556411743e-01 -2.365191467106342316e-02 2.514744400978088379e-01 -5.140630900859832764e-02 -2.016972377896308899e-02 -5.529339611530303955e-02 -1.362627148628234863e-01 1.721742451190948486e-01 -7.993233948945999146e-02 3.515567630529403687e-02 -5.355628672987222672e-03
6.439303606748580933e-02 1.858738511800765991e-01 8.147083967924118042e-02 3.098405301570892334e-01 -5.162087455391883850e-02 -2.572691440582275391e-02 1.989168673753738403e-01 -3.896759822964668274e-02 9.434543550014495850e-02 -2.805406227707862854e-02 1.435866206884384155e-01 3.156577944755554199e-01 -2.924522459506988525e-01 -4.509930498898029327e-03 1.210174262523651123e-01 4.399901628494262695e-02 -2.166325598955154419e-01 1.679793447256088257e-01 -4.883639514446258545e-02 -9.859541803598403931e-02 -1.031564399600028992e-01 -2.922486662864685059e-01 -3.071792889386415482e-04 -1.500959396362304688e-01 -2.948437631130218506e-01 -2.908881194889545441e-02 -1.788282841444015503e-01 1.128558367490768433e-01 1.923324763774871826e-01 -3.155614063143730164e-02 3.265219628810882568e-01 3.150344491004943848e-01
2.056102901697158813e-01 -4.693701863288879395e-02 2.153026312589645386e-01 -5.698927864432334900e-02 -1.500535905361175537e-01 -1.242149993777275085e-01 1.352393478155136108e-01 -1.242481321096420288e-01 -3.745862469077110291e-02 -1.348275095224380493e-01 1.375225484371185303e-01 1.967699639499187469e-02 -3.005682229995727539e-01 -3.236340582370758057e-01 8.220810443162918091e-02 -8.503457158803939819e-02 -1.463884711265563965e-01 -1.605491638183593750e-01 6.943683326244354248e-02 -1.156351566314697266e-01 1.761012375354766846e-01 7.556780427694320679e-02 1.148287132382392883e-01 3.697814941406250000e-01 2.349121123552322388e-01 -1.206791214644908905e-02 -2.277744412422180176e-01 -5.266280472278594971e-02 1.087984219193458557e-01 -3.742451369762420654e-01 2.184763848781585693e-01 -1.569650918245315552e-01
2.724965214729309082e-01 4.545533657073974609e-02 5.066367983818054199e-02 1.449401974678039551e-01 2.536586718633770943e-03 1.604977399110794067e-01 4.653121810406446457e-03 1.559891849756240845e-01 3.048008074983954430e-03 2.407346619293093681e-03 3.784988820552825928e-01 2.794630266726016998e-02 -2.789715230464935303e-01 1.355714648962020874e-01 -1.993157416582107544e-01 -3.396845459938049316e-01 -2.312920838594436646e-01 -1.868681311607360840e-01 2.266744524240493774e-01 1.198011636734008789e-01 -1.501682847738265991e-01 9.559297561645507812e-02 -1.012324094772338867e-01 9.696131199598312378e-02 -3.354315832257270813e-02 -2.828581631183624268e-01 -1.373911350965499878e-01 -9.311701357364654541e-02 3.037896156311035156e-01 7.109108380973339081e-03 3.519822284579277039e-02 -2.164814025163650513e-01
4.946988821029663086e-02 6.507661938667297363e-02 -1.568732559680938721e-01 2.010498642921447754e-01 -6.090888008475303650e-02 2.455635368824005127e-02 3.075678646564483643e-01 2.393878996372222900e-01 1.051470264792442322e-01 1.169484853744506836e-01 3.895108820870518684e-03 7.052298635244369507e-02 -3.643085658550262451e-01 -3.676939010620117188e-01 -1.688496395945549011e-02 -3.939382359385490417e-02 -1.274453401565551758e-01 -1.603153496980667114e-01 3.506432771682739258e-01 -1.409762203693389893e-01 5.341400578618049622e-02 8.671949058771133423e-02 2.489060014486312866e-01 6.578540056943893433e-02 -4.769110586494207382e-03 -8.196866139769554138e-03 -1.904308348894119263e-01 1.620238423347473145e-01 3.525244593620300293e-01 4.034005478024482727e-02 1.297701597213745117e-01 -7.630082219839096069e-02
4.956022202968597412e-01 1.926516852108761668e-04 9.747021645307540894e-02 2.367638349533081055e-01 5.925882235169410706e-02 6.843683868646621704e-02 -8.346652239561080933e-02 -8.236476033926010132e-02 1.463461369276046753e-01 1.882723718881607056e-01 2.501144409179687500e-01 -1.157920658588409424e-01 -1.499386876821517944e-01 1.542208343744277954e-01 1.808954030275344849e-01 -2.194381058216094971e-01 -4.659401252865791321e-02 -1.867469549179077148e-01 5.733698979020118713e-02 4.366459790617227554e-03 3.710607439279556274e-02 1.836996078491210938e-01 -6.840889900922775269e-02 3.538564145565032959e-01 -5.411369726061820984e-02 -3.975505754351615906e-02 -9.543046355247497559e-02 6.622844934463500977e-02 2.928572297096252441e-01 -1.087840199470520020e-01 2.193578332662582397e-01 -1.944656968116760254e-01
2.433835156261920929e-02 -3.495517000555992126e-02 -6.008724123239517212e-02 1.077201887965202332e-01 2.073480784893035889e-01 1.364734470844268799e-01 -2.341694831848144531e-01 -1.543087884783744812e-02 2.088200151920318604e-01 -9.509750455617904663e-02 2.205044217407703400e-02 -7.144147157669067383e-02 -2.520219087600708008e-01 -4.333587586879730225e-01 1.828963756561279297e-01 -4.612939059734344482e-01 -2.402344942092895508e-01 1.062621101737022400e-01 -1.137190908193588257e-01 -1.112606897950172424e-01 8.567624539136886597e-02 -1.038778200745582581e-01 1.055894047021865845e-01 -3.072341904044151306e-03 2.577361837029457092e-02 -1.732359379529953003e-01 -2.453634440898895264e-01 5.532006919384002686e-02 2.603251039981842041e-01 -5.599163100123405457e-02 1.331596672534942627e-01 6.559963524341583252e-02
2.255401462316513062e-01 3.100326955318450928e-01 -1.535710245370864868e-01 3.123513758182525635e-01 9.006678313016891479e-02 6.720535457134246826e-02 5.657496675848960876e-02 -4.690390080213546753e-02 -1.775907427072525024e-01 -1.706713736057281494e-01 2.477454394102096558e-01 5.425763130187988281e-02 -3.406249284744262695e-01 -4.281475022435188293e-02 9.389008581638336182e-02 1.543215811252593994e-01 -1.281772553920745850e-01 -1.459128409624099731e-01 5.844866856932640076e-02 -1.745572127401828766e-02 -1.607525348663330078e-01 3.267145529389381409e-02 -7.974478602409362793e-02 1.801101416349411011e-01 -2.397499382495880127e-01 -4.009269922971725464e-02 -1.135533824563026428e-01 8.196607232093811035e-02 3.284470140933990479e-01 -2.370986044406890869e-01 8.218069374561309814e-02 2.857640385627746582e-01
9.664500504732131958e-02 -4.783169832080602646e-03 2.395646087825298309e-02 8.563890308141708374e-02 -2.368968725204467773e-01 1.842808425426483154e-01 -6.307925283908843994e-02 -5.610753223299980164e-02 -8.793574757874011993e-03 -1.194063946604728699e-01 3.313465276733040810e-03 -1.935238093137741089e-01 -4.373110830783843994e-01 1.139843389391899109e-01 -7.785206194967031479e-03 -7.637409865856170654e-02 9.798010438680648804e-02 -9.580661356449127197e-02 9.180513769388198853e-02 1.262978315353393555e-01 6.135936453938484192e-02 -4.890904575586318970e-02 1.482654809951782227e-01 1.129765361547470093e-01 -9.241516701877117157e-03 -3.984293043613433838e-01 -7.973074167966842651e-02 -2.786541879177093506e-01 3.533356487751007080e-01 -2.747263014316558838e-01 2.865558266639709473e-01 1.194346025586128235e-01
1.598391681909561157e-01 3.266318887472152710e-02 -8.146301843225955963e-03 2.454795688390731812e-01 -1.570593863725662231e-01 3.057700395584106445e-01 1.061001513153314590e-02 -7.466927170753479004e-02 -1.361782252788543701e-01 9.700777009129524231e-03 -1.440614834427833557e-02 -1.886326223611831665e-01 -3.135616779327392578e-01 8.039542287588119507e-02 2.462559938430786133e-02 -1.389169842004776001e-01 1.434708833694458008e-01 1.850264379754662514e-03 -3.313988819718360901e-02 1.470843553543090820e-01 -1.757878996431827545e-02 -4.532968252897262573e-02 3.018750064074993134e-02 1.188701689243316650e-01 -2.455530315637588501e-01 -1.827782094478607178e-01 -8.556333370506763458e-03 -1.801604479551315308e-01 4.242163598537445068e-01 -7.483592629432678223e-02 4.378407001495361328e-01 2.141628861427307129e-01
2.723962962627410889e-01 5.494874715805053711e-02 -1.820863634347915649e-01 7.583723217248916626e-02 -7.635021209716796875e-02 1.747298389673233032e-01 2.263224869966506958e-02 3.440286517143249512e-01 2.849914729595184326e-01 -2.047025859355926514e-01 -6.078048422932624817e-02 3.342971801757812500e-01 -2.371832877397537231e-01 -5.264439061284065247e-02 3.214830532670021057e-03 -8.088090270757675171e-02 -8.581224083900451660e-02 1.663859817199409008e-03 -1.594408899545669556e-01 -1.217333599925041199e-01 8.535495400428771973e-02 -3.346855938434600830e-02 -1.043761223554611206e-01 4.125374853610992432e-01 1.144367009401321411e-01 -1.469331085681915283e-01 -1.803917437791824341e-01 3.788007423281669617e-02 -1.138405129313468933e-01 3.503983467817306519e-02 5.127054452896118164e-02 -3.192547857761383057e-01
1.271067559719085693e-01 2.059176564216613770e-01 -2.867460548877716064e-01 2.369556427001953125e-01 -3.037341833114624023e-01 3.278816342353820801e-01 3.977070003747940063e-02 1.080076098442077637e-01 -1.340260207653045654e-01 2.051370590925216675e-01 2.316844463348388672e-01 -9.233464300632476807e-02 -4.436677992343902588e-01 -1.514496505260467529e-01 6.929662823677062988e-02 1.286357939243316650e-01 -1.124367043375968933e-01 1.016695890575647354e-02 -1.943641155958175659e-02 -6.340755522251129150e-02 1.635330617427825928e-01 -1.288247015327215195e-02 2.034933418035507202e-01 -4.967008531093597412e-02 1.134415939450263977e-01 1.217074394226074219e-01 -6.665755808353424072e-02 -1.229540631175041199e-01 6.736966967582702637e-02 -3.029022365808486938e-02 1.543588936328887939e-01 2.494648098945617676e-01
2.124960720539093018e-01 1.544418931007385254e-01 1.606249213218688965e-01 -2.012249827384948730e-02 -1.890417337417602539e-01 2.211660891771316528e-01 -1.199791133403778076e-01 6.043927744030952454e-02 8.748666197061538696e-02 1.161835063248872757e-02 7.235972583293914795e-02 1.577274650335311890e-01 -2.358272969722747803e-01 -3.140886723995208740e-01 2.979042530059814453e-01 -1.868952251970767975e-02 -1.530967950820922852e-01 9.863052517175674438e-02 1.178728416562080383e-01 -1.910696364939212799e-02 7.307151705026626587e-02 1.461984664201736450e-01 1.079613193869590759e-01 2.710919380187988281e-01 -8.977429568767547607e-02 8.563083410263061523e-02 -2.834328114986419678e-01 -1.695926934480667114e-01 4.240623414516448975e-01 -2.190807312726974487e-01 8.934073895215988159e-02 3.525779023766517639e-02
2.714565396308898926e-01 8.136698603630065918e-02 1.007305681705474854e-01 1.177364587783813477e-01 -8.335628360509872437e-02 1.406743228435516357e-01 1.698629371821880341e-02 1.139075458049774170e-01 3.104200959205627441e-01 2.485291957855224609e-01 -1.626194715499877930e-01 -3.298024535179138184e-01 -4.841552972793579102e-01 -7.889692485332489014e-02 -2.435124851763248444e-02 -9.560904651880264282e-02 -8.813957124948501587e-02 -1.053512543439865112e-01 1.345392167568206787e-01 -3.344527259469032288e-02 9.369427710771560669e-02 -1.646771794185042381e-03 -1.307336091995239258e-01 2.543540112674236298e-02 1.643526107072830200e-01 -7.325650751590728760e-02 -1.144260913133621216e-01 7.321139425039291382e-02 3.919357359409332275e-01 -4.108179733157157898e-02 -3.475894406437873840e-02 2.000665068626403809e-01
2.384088784456253052e-01 1.199027895927429199e-01 -1.253972202539443970e-01 -2.706537023186683655e-02 -9.874577820301055908e-02 3.282023966312408447e-02 -1.927825063467025757e-01 2.583536505699157715e-01 -2.704910039901733398e-01 -1.155071556568145752e-01 1.593616753816604614e-01 1.166142821311950684e-01 -2.634503841400146484e-01 3.474546968936920166e-02 -1.607611030340194702e-01 -1.410907506942749023e-02 -8.843529038131237030e-03 -3.284251987934112549e-01 -1.109970808029174805e-01 -7.919698953628540039e-03 -1.563749834895133972e-02 4.438669234514236450e-02 -1.728304624557495117e-01 -1.761183440685272217e-01 4.549892619252204895e-02 1.378890872001647949e-01 -2.540971934795379639e-01 -1.263797879219055176e-01 4.442105591297149658e-01 -1.898944228887557983e-01 1.012749299407005310e-01 2.161976099014282227e-01
7.591415941715240479e-02 2.368715703487396240e-01 -2.391810119152069092e-01 2.259209007024765015e-02 -7.813499867916107178e-02 8.418225497007369995e-02 2.494936138391494751e-01 1.504708677530288696e-01 1.386485993862152100e-01 1.757348701357841492e-02 1.449574530124664307e-01 9.886613488197326660e-02 -2.918731272220611572e-01 3.177766129374504089e-02 3.805027157068252563e-02 6.220162287354469299e-02 -1.319913566112518311e-01 -1.420321613550186157e-01 3.190147876739501953e-01 -3.666610270738601685e-02 6.786532234400510788e-03 1.556982006877660751e-02 -9.646692126989364624e-02 6.564165651798248291e-02 1.401065289974212646e-02 6.757752597332000732e-02 -1.301833838224411011e-01 2.824898958206176758e-01 5.190662145614624023e-01 1.240319386124610901e-01 3.146280646324157715e-01 -2.379391156136989594e-02
-3.175553679466247559e-02 2.937600910663604736e-01 -5.945598334074020386e-02 8.769850432872772217e-02 -1.030686125159263611e-01 8.477433025836944580e-02 -4.753292351961135864e-02 2.578504011034965515e-02 2.431379109621047974e-01 6.716805975884199142e-03 1.388318538665771484e-01 2.327242195606231689e-01 -1.339923143386840820e-01 -2.478156238794326782e-01 7.002597302198410034e-02 -2.360130101442337036e-02 -1.146756708621978760e-01 1.008995920419692993e-01 -9.111145138740539551e-02 -3.926094174385070801e-01 7.325828820466995239e-02 1.942831724882125854e-01 -2.977857133373618126e-03 9.802003204822540283e-02 2.116071879863739014e-01 -7.663996517658233643e-02 -1.433119177818298340e-01 -2.487760782241821289e-02 8.392664045095443726e-02 -2.896299399435520172e-02 4.896603822708129883e-01 -3.245779275894165039e-01
-8.114580065011978149e-02 2.829390466213226318e-01 1.183988898992538452e-01 2.229721695184707642e-01 -3.049241006374359131e-01 1.932145096361637115e-02 -8.939413353800773621e-03 4.264735430479049683e-02 2.115555107593536377e-01 2.317438088357448578e-02 1.430850476026535034e-01 4.107752814888954163e-02 -5.229542851448059082e-01 8.097908645868301392e-02 1.357439458370208740e-01 3.256979584693908691e-02 8.630875498056411743e-03 -1.600173860788345337e-01 2.351956069469451904e-01 -1.881966441869735718e-01 8.670251071453094482e-02 -1.364342421293258667e-01 5.354250594973564148e-02 4.770329222083091736e-02 2.006555348634719849e-01 -4.536069557070732117e-02 -3.545668125152587891e-01 -1.415378004312515259e-01 1.560769379138946533e-01 -1.571378856897354126e-01 4.384591430425643921e-02 -2.571353316307067871e-02
1.666710823774337769e-01 2.375985980033874512e-01 -9.854979813098907471e-02 2.197186350822448730e-01 1.421163380146026611e-01 1.801460087299346924e-01 7.198586314916610718e-02 1.958246678113937378e-01 -2.038591057062149048e-01 -1.355427354574203491e-01 1.382970958948135376e-01 3.005983494222164154e-02 -3.684714138507843018e-01 -2.556070126593112946e-02 1.263589225709438324e-02 8.462042361497879028e-02 -2.918978035449981689e-01 -1.306440234184265137e-01 1.660003811120986938e-01 -8.526234328746795654e-02 -2.480917274951934814e-01 -2.234758138656616211e-01 9.250771254301071167e-03 1.521327644586563110e-01 -1.423200517892837524e-01 9.510049968957901001e-02 -1.168198958039283752e-01 -1.395071744918823242e-01 1.713917851448059082e-01 -3.373789787292480469e-01 1.706653982400894165e-01 1.770367771387100220e-01
1.864347308874130249e-01 1.785016655921936035e-01 -1.828453093767166138e-01 8.490709960460662842e-02 -2.419874519109725952e-01 -1.236811056733131409e-01 6.167255342006683350e-02 -1.028001978993415833e-01 3.841717913746833801e-02 1.744096279144287109e-01 -1.163809746503829956e-01 2.227897047996520996e-01 -2.106896489858627319e-01 -1.780452579259872437e-01 4.891485720872879028e-02 -4.362721443176269531e-01 -1.763511151075363159e-01 -6.939968559890985489e-03 -3.630464971065521240e-01 4.607439413666725159e-02 3.241542726755142212e-02 -1.532898563891649246e-02 1.212363317608833313e-01 -8.214349299669265747e-02 7.155080884695053101e-02 -3.004478812217712402e-01 -1.843700259923934937e-01 6.804327666759490967e-02 -5.901526659727096558e-02 -1.759860664606094360e-01 1.995859295129776001e-01 2.109898477792739868e-01
-2.008444862440228462e-04 7.033978402614593506e-02 -7.567127048969268799e-02 3.409188389778137207e-01 -1.503179073333740234e-01 4.411112889647483826e-02 7.093772292137145996e-02 2.661472372710704803e-02 2.127656042575836182e-01 -2.458366006612777710e-02 1.560880988836288452e-01 4.183591157197952271e-02 -4.003006517887115479e-01 2.513177990913391113e-01 2.064865827560424805e-01 -4.698260873556137085e-02 3.943971544504165649e-02 8.179153501987457275e-02 3.789947628974914551e-01 -2.173171788454055786e-01 2.248480543494224548e-02 -2.232722043991088867e-01 1.322411149740219116e-01 2.024151831865310669e-01 1.059742197394371033e-01 1.932889921590685844e-03 -5.182463303208351135e-02 7.401197403669357300e-02 3.191732466220855713e-01 2.791115269064903259e-02 1.993923038244247437e-01 -1.812608391046524048e-01
1.236279308795928955e-01 6.189804524183273315e-02 6.350729614496231079e-02 2.465454638004302979e-01 -2.785238623619079590e-01 2.620544135570526123e-01 -3.074843995273113251e-02 5.121867358684539795e-02 2.937693297863006592e-01 -1.410654336214065552e-01 3.164061577990651131e-03 -1.999576985836029053e-01 -3.580409884452819824e-01 -1.574642658233642578e-01 -5.870111659169197083e-02 -1.204828396439552307e-01 -2.787355184555053711e-01 -1.207517385482788086e-01 -1.020334213972091675e-01 -7.806219160556793213e-02 3.452771529555320740e-02 -7.516176998615264893e-02 1.578291505575180054e-01 1.189361233264207840e-02 1.994817703962326050e-01 1.472496986389160156e-01 -3.580149412155151367e-01 1.099524870514869690e-01 8.430159091949462891e-02 1.127968356013298035e-01 3.894425183534622192e-02 -2.921449244022369385e-01
1.502057164907455444e-02 9.141952544450759888e-02 -2.388304620981216431e-01 6.643047928810119629e-02 -1.290646344423294067e-01 -1.899564266204833984e-01 2.663218416273593903e-02 1.880289800465106964e-02 1.201362013816833496e-01 8.861585706472396851e-02 1.124998778104782104e-01 2.286486327648162842e-01 -3.993394076824188232e-01 -7.644280791282653809e-02 2.790758758783340454e-02 -3.398207724094390869e-01 -1.938068568706512451e-01 1.640965491533279419e-01 -4.918847382068634033e-01 1.217030882835388184e-01 2.597335912287235260e-02 -5.476732179522514343e-02 -3.886210173368453979e-02 1.176664680242538452e-01 -9.099658578634262085e-02 -1.615477949380874634e-01 -2.346216142177581787e-01 6.581649184226989746e-02 3.256172407418489456e-03 -1.856640577316284180e-01 1.608120501041412354e-01 1.139540448784828186e-01
3.294929265975952148e-01 -1.650195568799972534e-01 -6.867121160030364990e-02 1.658921688795089722e-01 4.812655597925186157e-02 1.661131829023361206e-01 -1.247449442744255066e-01 1.154756452888250351e-02 1.622566431760787964e-01 -9.019315987825393677e-02 -6.138532608747482300e-02 3.436982035636901855e-01 -2.010781466960906982e-01 -9.353603422641754150e-02 -1.979190483689308167e-02 -1.427701115608215332e-01 2.879125773906707764e-01 -5.935818701982498169e-02 -1.445741504430770874e-01 -1.180706918239593506e-01 1.115203797817230225e-01 -2.032370865345001221e-01 6.476030498743057251e-02 5.903644859790802002e-02 -1.384231746196746826e-01 -6.438571959733963013e-02 -7.123129069805145264e-02 -1.536634564399719238e-01 5.236997604370117188e-01 -2.095134109258651733e-01 8.415538072586059570e-02 -1.160813495516777039e-02
2.164852023124694824e-01 1.486010551452636719e-01 -2.665251791477203369e-01 7.777573913335800171e-02 -2.088803052902221680e-01 3.610495626926422119e-01 4.382208734750747681e-02 -1.227868869900703430e-01 -1.289849281311035156e-01 -3.627221286296844482e-02 -3.267903998494148254e-02 1.630429774522781372e-01 -1.576558351516723633e-01 -3.848604112863540649e-02 3.191661834716796875e-02 -2.181962579488754272e-01 1.171149984002113342e-01 -1.893729269504547119e-01 1.013274956494569778e-02 -1.492325030267238617e-02 1.712921559810638428e-01 1.266029179096221924e-01 4.805616289377212524e-02 -6.706782616674900055e-03 2.980333380401134491e-02 2.314346730709075928e-01 -4.471640288829803467e-01 5.037697032094001770e-02 1.124013736844062805e-01 -4.063887521624565125e-02 4.110852479934692383e-01 6.757669895887374878e-02
1.536352187395095825e-01 1.803403645753860474e-01 -3.562354668974876404e-02 7.866570353507995605e-02 -4.620003700256347656e-02 1.507380902767181396e-01 -1.553160138428211212e-02 1.104384213685989380e-01 -2.396434731781482697e-02 -9.657212649472057819e-04 8.437020704150199890e-03 4.448668623808771372e-04 -5.541853308677673340e-01 -5.267013236880302429e-02 1.916136406362056732e-02 7.195581216365098953e-03 -8.737129718065261841e-02 -2.071738541126251221e-01 -2.260298877954483032e-01 2.964641749858856201e-01 1.198960933834314346e-02 -1.184624955058097839e-01 7.253278791904449463e-02 3.699233829975128174e-01 -1.290377676486968994e-01 -1.465970575809478760e-01 1.327870786190032959e-01 -7.982736453413963318e-03 2.988663911819458008e-01 1.954194903373718262e-01 2.333842813968658447e-01 6.729302555322647095e-02
6.200087815523147583e-02 2.153148502111434937e-01 1.893801540136337280e-01 1.879968345165252686e-01 -2.693988382816314697e-01 6.612962484359741211e-02 5.304617434740066528e-02 1.482920795679092407e-01 5.448472127318382263e-02 7.135910540819168091e-02 3.205061331391334534e-02 2.860074937343597412e-01 -5.616195127367973328e-02 -1.511024534702301025e-01 -7.345188409090042114e-02 -1.142501160502433777e-01 -2.557877898216247559e-01 2.165427803993225098e-01 -1.114258617162704468e-01 -1.736335307359695435e-01 3.134541511535644531e-01 -1.873696446418762207e-01 2.245496213436126709e-01 -4.684444982558488846e-03 1.152181774377822876e-01 -8.019919693470001221e-02 2.851380035281181335e-02 1.286470592021942139e-01 4.366595447063446045e-01 -1.318250149488449097e-01 2.230380475521087646e-01 8.921056985855102539e-02
2.730433940887451172e-01 -1.933133304119110107e-01 -2.618364095687866211e-01 2.812894247472286224e-02 -1.472787559032440186e-01 1.590017080307006836e-01 7.022948563098907471e-02 -7.701936364173889160e-02 2.132553309202194214e-01 1.360725495032966137e-03 -1.458628773689270020e-01 2.543115019798278809e-01 -3.981332182884216309e-01 1.494407951831817627e-01 6.473156809806823730e-02 -1.895591467618942261e-01 -9.542271494865417480e-02 -4.929204657673835754e-02 -3.443273305892944336e-01 -1.308491080999374390e-01 3.265263885259628296e-02 -1.554115414619445801e-01 -1.028238534927368164e-01 1.927185803651809692e-01 4.297348484396934509e-02 -1.417812705039978027e-01 -4.818019270896911621e-02 -3.156957924365997314e-01 1.788217425346374512e-01 -1.062755882740020752e-01 9.859599173069000244e-02 1.068578884005546570e-01
2.368586212396621704e-01 2.142269760370254517e-01 -1.758189499378204346e-01 8.135127276182174683e-02 -3.056258261203765869e-01 1.924529969692230225e-01 -1.100263651460409164e-02 -2.095822803676128387e-02 -1.746362298727035522e-01 1.013798713684082031e-01 2.670657038688659668e-01 -2.457550317049026489e-01 -3.464231789112091064e-01 1.248099748045206070e-02 3.513829037547111511e-02 1.205466017127037048e-01 -4.901861771941184998e-03 1.632639914751052856e-01 1.506664305925369263e-01 -2.022399194538593292e-02 -1.632524430751800537e-01 -1.113020628690719604e-01 -5.933573003858327866e-03 1.610268056392669678e-01 -1.283147037029266357e-01 -3.983407467603683472e-02 1.674475893378257751e-02 -3.352935314178466797e-01 2.579598128795623779e-01 -9.799932129681110382e-03 3.123213350772857666e-01 1.063587069511413574e-01
1.712773740291595459e-01 1.241666227579116821e-01 -1.937918514013290405e-01 2.264634370803833008e-01 -3.183300793170928955e-01 -7.692636549472808838e-02 -4.073870927095413208e-02 1.369671374559402466e-01 7.843407988548278809e-02 -1.096794530749320984e-01 2.804756164550781250e-01 1.641360819339752197e-01 -3.205099403858184814e-01 -2.517413198947906494e-01 -5.610683560371398926e-02 -2.416299134492874146e-01 2.233365178108215332e-02 1.308292746543884277e-01 -2.867246866226196289e-01 1.983365118503570557e-01 1.474751532077789307e-01 1.245228648185729980e-01 1.918643862009048462e-01 2.195405662059783936e-01 -1.789393126964569092e-01 1.905487664043903351e-02 -1.869425922632217407e-01 -1.408190876245498657e-01 -1.193555444478988647e-01 -3.231425955891609192e-02 1.522047221660614014e-01 1.636265218257904053e-02
2.334612011909484863e-01 6.322145462036132812e-02 2.540272101759910583e-02 4.956842213869094849e-02 -2.555254399776458740e-01 9.853111952543258667e-02 -1.452796757221221924e-01 4.944331943988800049e-02 -3.731400370597839355e-01 5.086999759078025818e-02 2.998574078083038330e-02 -1.408137977123260498e-01 -4.338155686855316162e-01 -1.943280547857284546e-01 -4.414890334010124207e-02 4.030242934823036194e-02 -1.380616128444671631e-01 -1.536119133234024048e-01 -1.485618650913238525e-01 -4.990132525563240051e-02 6.259691901504993439e-03 6.741873919963836670e-02 2.310379967093467712e-02 -1.868532896041870117e-01 -8.711698651313781738e-02 -2.469268999993801117e-02 -4.463235437870025635e-01 -1.004013940691947937e-01 3.280715048313140869e-01 -1.218831986188888550e-01 9.955881163477897644e-03 2.102141454815864563e-02
3.840921521186828613e-01 3.765629529953002930e-01 -2.652577459812164307e-01 5.477599427103996277e-02 1.467406153678894043e-01 1.790968924760818481e-01 2.480939589440822601e-02 9.997857734560966492e-03 -7.178444415330886841e-02 1.949109733104705811e-01 2.088847011327743530e-02 1.509775817394256592e-01 -2.741451561450958252e-01 1.107670292258262634e-01 2.186877839267253876e-02 -3.848349750041961670e-01 5.131287872791290283e-02 -1.593487709760665894e-01 -2.493815869092941284e-01 1.620095223188400269e-02 5.340434610843658447e-02 1.877890825271606445e-01 9.183348715305328369e-02 -4.117386043071746826e-02 6.710328627377748489e-03 -1.249415501952171326e-01 -5.907040834426879883e-02 1.799393147230148315e-01 6.785043329000473022e-02 -5.709214881062507629e-02 2.851609587669372559e-01 -3.443178907036781311e-02
2.035676836967468262e-01 1.947031170129776001e-01 -7.101953774690628052e-02 1.873665153980255127e-01 -3.124116361141204834e-01 -3.704281151294708252e-02 2.224684506654739380e-01 1.150990575551986694e-01 1.685602404177188873e-02 -4.739118367433547974e-02 1.122307032346725464e-01 -5.537356436252593994e-02 -9.805407375097274780e-02 2.177098393440246582e-02 2.075208425521850586e-01 -2.227322161197662354e-01 -2.097798325121402740e-02 -2.514501214027404785e-01 -2.944547124207019806e-02 1.552081108093261719e-01 -2.145942300558090210e-01 -3.224926814436912537e-02 9.237618744373321533e-02 1.207658499479293823e-01 -4.107352197170257568e-01 1.867914497852325439e-01 -9.341643750667572021e-02 -1.085486710071563721e-01 3.008646965026855469e-01 -2.815507352352142334e-01 1.441823095083236694e-01 1.559406667947769165e-01
9.535715728998184204e-02 2.913215011358261108e-02 -7.310450077056884766e-02 1.758607029914855957e-01 -2.518251240253448486e-01 -3.034285269677639008e-02 1.136138141155242920e-01 -3.189058229327201843e-02 -5.388007033616304398e-03 -9.958360344171524048e-02 2.937272787094116211e-01 1.521254777908325195e-01 -4.532837271690368652e-01 1.083773225545883179e-01 -6.728474795818328857e-02 -8.280609548091888428e-02 -1.261844485998153687e-01 1.370256394147872925e-01 7.694827020168304443e-02 -2.723930217325687408e-02 -1.751251518726348877e-01 9.434722363948822021e-03 -1.750941425561904907e-01 3.204579651355743408e-02 2.199297398328781128e-02 6.148732826113700867e-02 -3.029084503650665283e-01 1.124092563986778259e-02 5.204337835311889648e-01 1.405093371868133545e-01 1.342570483684539795e-01 1.378335952758789062e-01
2.903296053409576416e-01 2.112185768783092499e-02 -1.337593197822570801e-01 6.862482428550720215e-02 -1.864752173423767090e-01 3.090797960758209229e-01 1.615674644708633423e-01 -2.892580032348632812e-01 8.127744495868682861e-02 -8.892678469419479370e-02 4.166042506694793701e-01 9.472561627626419067e-02 -3.098043799400329590e-01 -2.006736099720001221e-01 -2.410050481557846069e-01 -1.629821509122848511e-01 -8.826125413179397583e-02 7.116523385047912598e-02 -2.642970681190490723e-01 3.357858210802078247e-02 1.117081567645072937e-02 1.888480968773365021e-02 1.445578411221504211e-02 1.253892332315444946e-01 2.043788731098175049e-01 7.504911720752716064e-02 5.504703149199485779e-02 2.007162570953369141e-01 4.782830923795700073e-02 -4.208783060312271118e-02 1.827816665172576904e-01 7.878174632787704468e-02
7.794406265020370483e-02 5.600180849432945251e-02 -1.597954779863357544e-01 2.328062504529953003e-01 -2.684036791324615479e-01 -8.492489159107208252e-02 1.270250827074050903e-01 -2.332110516726970673e-02 1.288982778787612915e-01 1.101223006844520569e-01 2.457168102264404297e-01 -1.496481597423553467e-01 -3.517751991748809814e-01 -1.460257172584533691e-02 8.601588755846023560e-02 -2.763174474239349365e-01 -2.541615664958953857e-01 1.181062459945678711e-01 -4.516937434673309326e-01 -2.138763219118118286e-01 1.268303096294403076e-01 -1.466424614191055298e-01 -2.118599601089954376e-02 -2.260506711900234222e-02 -9.239497780799865723e-02 -3.233938477933406830e-03 -2.977662384510040283e-01 9.228291362524032593e-02 9.615051001310348511e-02 1.664007827639579773e-02 8.590977638959884644e-02 8.002166450023651123e-02
1.711321324110031128e-01 5.714360997080802917e-02 1.504586637020111084e-01 -4.875047504901885986e-02 -6.995139271020889282e-02 3.386598825454711914e-02 -1.433783769607543945e-01 2.096757479012012482e-02 2.363979518413543701e-01 8.144693449139595032e-03 -2.145393192768096924e-02 3.353158533573150635e-01 -3.955323398113250732e-01 -3.277459740638732910e-01 2.406422644853591919e-01 1.122772842645645142e-01 -2.371109426021575928e-01 -1.393598169088363647e-01 1.097011491656303406e-01 1.011709496378898621e-01 7.527951896190643311e-02 1.529999226331710815e-01 1.831647008657455444e-01 1.186530739068984985e-01 1.894447021186351776e-02 -1.868365518748760223e-02 -3.751225769519805908e-02 -2.806059420108795166e-01 3.105385601520538330e-01 -2.054655104875564575e-01 5.908432602882385254e-02 -1.206601634621620178e-01
2.062757760286331177e-01 3.283912539482116699e-01 -2.508552670478820801e-01 1.877235472202301025e-01 1.100234836339950562e-01 1.046050563454627991e-01 -3.148013353347778320e-02 -2.355252951383590698e-02 -2.102815359830856323e-01 4.274679720401763916e-02 -2.886630361899733543e-03 2.068908661603927612e-01 -2.980889379978179932e-01 1.159637495875358582e-01 1.177674680948257446e-01 -2.278517931699752808e-01 2.398291975259780884e-01 -1.102902460843324661e-02 -2.077621370553970337e-01 -3.998868912458419800e-02 2.061474174261093140e-01 1.041008308529853821e-01 -4.288325831294059753e-02 1.121174893341958523e-03 1.893372237682342529e-01 1.096462309360504150e-01 -4.131887108087539673e-02 2.202189117670059204e-01 1.758888810873031616e-01 -1.558927148580551147e-01 3.813477456569671631e-01 -1.165420264005661011e-01
1.446597427129745483e-01 -3.261730074882507324e-02 -2.134702168405056000e-02 2.292166799306869507e-01 -2.197433114051818848e-01 2.536761574447154999e-02 6.661359220743179321e-02 1.813287883996963501e-01 3.417668640613555908e-01 -1.687497049570083618e-01 2.199092060327529907e-01 -1.207565888762474060e-01 -1.487748771905899048e-01 -4.283197522163391113e-01 1.326707750558853149e-01 -3.963643684983253479e-02 -2.892017364501953125e-01 -3.086966648697853088e-02 -1.887364387512207031e-01 -2.328757494688034058e-01 -1.419712156057357788e-01 3.100948641076683998e-03 -8.949518948793411255e-02 -3.271485492587089539e-02 1.562586240470409393e-02 -1.285843271762132645e-02 -3.216490522027015686e-02 -2.272796034812927246e-01 2.743192315101623535e-01 2.027927935123443604e-01 7.360044866800308228e-02 -1.649136394262313843e-01
1.214666068553924561e-01 2.712225019931793213e-01 -1.375840045511722565e-02 -7.350655645132064819e-02 -2.298574596643447876e-01 -2.049510926008224487e-02 -1.527584064751863480e-02 -1.409788876771926880e-01 7.944928109645843506e-02 -2.832274511456489563e-02 -1.346485912799835205e-01 1.962165534496307373e-01 -1.806289851665496826e-01 -2.048038840293884277e-01 5.148059874773025513e-02 -3.817153871059417725e-01 -1.810646057128906250e-02 -3.578937947750091553e-01 1.402937024831771851e-01 -6.435713171958923340e-02 -1.074004620313644409e-01 -1.981564760208129883e-01 -7.632168382406234741e-02 1.202825084328651428e-01 -1.399641633033752441e-01 -3.074011020362377167e-02 -4.855471104383468628e-02 -3.628994226455688477e-01 1.785231381654739380e-01 -2.348789423704147339e-01 1.105821952223777771e-01 -2.624232172966003418e-01
-1.388164237141609192e-02 9.091892093420028687e-02 3.987820353358983994e-03 2.416439652442932129e-01 -1.029223948717117310e-01 1.766588538885116577e-01 2.687397040426731110e-02 1.915251165628433228e-01 2.439344376325607300e-01 -1.949645578861236572e-02 2.976619899272918701e-01 4.217444062232971191e-01 -2.389487773180007935e-01 -2.720502018928527832e-01 1.104638576507568359e-01 -8.175858110189437866e-02 1.388256400823593140e-01 -5.789580196142196655e-02 1.252821646630764008e-02 -1.843827515840530396e-01 2.337843030691146851e-01 -3.339806795120239258e-01 7.097949832677841187e-02 -1.105040460824966431e-01 4.184676334261894226e-02 -5.715753138065338135e-02 -2.028925903141498566e-02 1.281044445931911469e-02 3.155566751956939697e-01 -1.353452205657958984e-01 9.520851075649261475e-03 -1.173605993390083313e-01
1.403735876083374023e-01 -6.918757408857345581e-02 -6.892649456858634949e-03 1.364060640335083008e-01 -1.648643761873245239e-01 -1.898788511753082275e-01 9.246076643466949463e-02 1.780332438647747040e-02 6.349302828311920166e-02 1.774315908551216125e-02 2.039205580949783325e-01 9.447730332612991333e-02 -3.874313533306121826e-01 2.125944495201110840e-01 -5.310611426830291748e-02 -3.694541007280349731e-02 -2.512457966804504395e-01 -1.208457127213478088e-01 3.472255170345306396e-02 -2.499183453619480133e-02 -1.587584912776947021e-01 -8.213515579700469971e-02 -1.210378333926200867e-01 1.289971917867660522e-01 -5.088158324360847473e-02 -4.552295431494712830e-02 -4.723999798297882080e-01 -2.624582313001155853e-02 4.352110624313354492e-01 1.562459487468004227e-02 2.379634529352188110e-01 1.132392436265945435e-01
1.178670600056648254e-01 2.302525490522384644e-01 -2.025566250085830688e-01 2.323575913906097412e-01 1.325516253709793091e-01 3.662120401859283447e-01 1.329810768365859985e-01 2.256233394145965576e-01 1.529603153467178345e-01 8.646316826343536377e-03 4.462852329015731812e-02 1.168115884065628052e-01 -4.018078446388244629e-01 1.789181381464004517e-01 -1.558013260364532471e-01 -2.202170640230178833e-01 -9.730119258165359497e-02 1.500748544931411743e-01 -1.278860121965408325e-01 -1.869406402111053467e-01 4.469751939177513123e-02 -7.968030124902725220e-02 8.552867919206619263e-02 2.630860805511474609e-01 -2.240801006555557251e-01 -1.587243191897869110e-02 9.113407880067825317e-02 -2.530294656753540039e-01 -5.779486522078514099e-02 -2.779786661267280579e-02 1.043196767568588257e-01 8.065415918827056885e-02
2.144696712493896484e-01 1.598172485828399658e-01 -7.452308386564254761e-02 2.957963347434997559e-01 2.464506030082702637e-02 1.025344654917716980e-01 -2.236444205045700073e-01 -1.602970249950885773e-02 -8.098120987415313721e-02 1.979883164167404175e-01 1.696540564298629761e-01 1.386019736528396606e-01 -3.748219609260559082e-01 1.335434466600418091e-01 -1.070388872176408768e-02 9.866856038570404053e-02 -7.260947674512863159e-02 -1.287072896957397461e-01 2.502089738845825195e-01 9.448294341564178467e-02 -1.783946156501770020e-01 -8.740742504596710205e-02 1.958525478839874268e-01 1.684795469045639038e-01 1.115300506353378296e-02 -8.657665923237800598e-03 -4.178301244974136353e-02 -1.310089677572250366e-01 4.038824141025543213e-01 -1.347898505628108978e-02 3.602027595043182373e-01 1.889872923493385315e-02
-1.427867412567138672e-01 -1.612067967653274536e-02 -2.042314559221267700e-01 -1.228320896625518799e-01 -8.268194645643234253e-02 8.765310794115066528e-02 5.424080044031143188e-02 -1.888350844383239746e-01 5.663326010107994080e-02 -1.747971773147583008e-01 2.886114716529846191e-01 -5.223726108670234680e-02 -2.750822603702545166e-01 -1.580587774515151978e-01 3.370597064495086670e-01 -6.755020469427108765e-02 -1.568463891744613647e-01 -7.055120915174484253e-02 -1.265818625688552856e-01 -1.979719847440719604e-01 1.146823316812515259e-01 6.497052311897277832e-02 -1.151460334658622742e-01 2.537575066089630127e-01 2.600380480289459229e-01 -1.678586155176162720e-01 -1.974439024925231934e-01 2.502395808696746826e-01 3.364632129669189453e-01 -2.417458221316337585e-02 1.991494894027709961e-01 -1.226544473320245743e-02
3.376984000205993652e-01 -1.407513674348592758e-02 -1.534752398729324341e-01 1.344730854034423828e-01 -1.422828286886215210e-01 2.150015681982040405e-01 1.080858334898948669e-01 2.987141013145446777e-01 -4.837647452950477600e-02 -6.407532095909118652e-02 2.419081330299377441e-01 -3.341201459988951683e-03 -3.608745932579040527e-01 -1.988945752382278442e-01 -2.162740826606750488e-01 -1.468187719583511353e-01 -3.315450251102447510e-01 2.966735661029815674e-01 -1.096980720758438110e-01 -1.283074617385864258e-01 -1.900272816419601440e-02 -2.608930468559265137e-01 5.663983151316642761e-02 7.560757547616958618e-02 8.671917766332626343e-02 9.517251700162887573e-02 -6.071610003709793091e-02 1.387654244899749756e-01 1.403393298387527466e-01 -4.299900680780410767e-02 -6.009783130139112473e-03 9.359347820281982422e-02
7.805684208869934082e-02 -7.848922163248062134e-02 -2.325270920991897583e-01 1.654733717441558838e-01 -2.797491550445556641e-01 -2.068966180086135864e-01 6.401795544661581516e-04 2.228114008903503418e-01 1.082346439361572266e-01 3.584890961647033691e-01 3.386033326387405396e-02 5.315216723829507828e-03 -2.397623211145401001e-01 -2.485245317220687866e-01 -4.810826212633401155e-04 -9.342668205499649048e-02 -3.727388978004455566e-01 -3.178063407540321350e-02 -1.590581387281417847e-01 -5.840750038623809814e-02 7.785178720951080322e-02 -1.382106356322765350e-02 -2.875955961644649506e-02 2.957582846283912659e-02 -4.623854532837867737e-02 -2.025663107633590698e-01 -6.986496597528457642e-02 -1.626991778612136841e-01 -6.483903527259826660e-02 -1.529654115438461304e-01 2.923958897590637207e-01 3.193306028842926025e-01
1.856018006801605225e-01 2.879581600427627563e-02 2.580680884420871735e-02 7.851198315620422363e-02 -1.500277072191238403e-01 4.043135046958923340e-02 -1.538637727499008179e-01 5.967989936470985413e-02 -2.743526697158813477e-01 3.033064305782318115e-01 -9.623847156763076782e-02 3.109846115112304688e-01 -3.904348611831665039e-01 -2.170360386371612549e-01 -9.613710641860961914e-02 -1.144393905997276306e-01 -2.790227830410003662e-01 -7.209483534097671509e-02 -1.687156409025192261e-01 -1.571309715509414673e-01 3.238790631294250488e-01 4.271982610225677490e-02 -3.750276565551757812e-02 1.990628093481063843e-01 1.398367136716842651e-01 1.844819448888301849e-02 1.133332028985023499e-01 1.102829165756702423e-02 1.038099229335784912e-01 -9.669203311204910278e-02 1.998163610696792603e-01 -1.857928484678268433e-01
1.449920833110809326e-01 1.320343315601348877e-01 -3.910085931420326233e-02 1.908214837312698364e-01 -3.127028644084930420e-01 2.222391515970230103e-01 1.287477463483810425e-01 1.409629732370376587e-01 1.621163636445999146e-01 -3.864138573408126831e-02 2.384851314127445221e-02 3.138607442378997803e-01 -1.628804057836532593e-01 2.100497670471668243e-02 -8.928436785936355591e-02 -5.242260918021202087e-02 4.165551438927650452e-02 6.038945913314819336e-02 -4.716930687427520752e-01 -1.721877902746200562e-01 1.685318648815155029e-01 -6.139148026704788208e-03 9.952882677316665649e-02 2.777291536331176758e-01 -1.774091869592666626e-01 1.140345260500907898e-01 -5.481574311852455139e-02 -2.292082458734512329e-01 7.097864151000976562e-02 -1.857948452234268188e-01 6.804175674915313721e-02 2.413044422864913940e-01
8.455380797386169434e-02 1.731839478015899658e-01 -7.199332118034362793e-02 4.653126001358032227e-02 2.246934324502944946e-01 1.232057735323905945e-01 3.160427808761596680e-01 1.244872808456420898e-01 4.808685556054115295e-02 9.618736058473587036e-02 1.393776535987854004e-01 1.627672761678695679e-01 -3.698982298374176025e-01 9.536420693621039391e-04 -1.174014806747436523e-02 -3.091708123683929443e-01 -3.123761415481567383e-01 -1.345736440271139145e-02 -3.802595138549804688e-01 -1.617567986249923706e-01 3.395659103989601135e-02 -2.070989608764648438e-01 1.105882227420806885e-01 2.566894888877868652e-02 1.352201402187347412e-01 1.335757225751876831e-01 2.765570394694805145e-02 7.206735014915466309e-02 -2.105025202035903931e-02 -1.420402526855468750e-01 3.002664744853973389e-01 7.817310839891433716e-02
4.002061858773231506e-02 -1.258032303303480148e-02 9.346581250429153442e-02 -1.162198185920715332e-01 -1.527722477912902832e-01 1.235682368278503418e-01 1.123212650418281555e-01 2.815301716327667236e-01 3.055425286293029785e-01 -5.651434883475303650e-02 4.229210689663887024e-02 4.142140969634056091e-02 -1.721845120191574097e-01 -1.479834914207458496e-01 -1.179645657539367676e-01 -2.694943547248840332e-01 -1.191507205367088318e-01 -2.691664397716522217e-01 1.446731239557266235e-01 8.721634745597839355e-02 3.991852700710296631e-02 -1.038034185767173767e-01 6.227464228868484497e-02 -1.170906499028205872e-01 -1.002635136246681213e-01 -2.332752197980880737e-01 -2.488302737474441528e-01 1.844014227390289307e-01 4.856199920177459717e-01 -2.496861070394515991e-01 5.837369710206985474e-02 1.612709090113639832e-02
8.385988324880599976e-02 1.570545583963394165e-01 -2.808537781238555908e-01 2.364054173231124878e-01 -8.380853384733200073e-02 3.864476457238197327e-02 3.792167007923126221e-01 1.576625853776931763e-01 -1.043019890785217285e-01 1.051748245954513550e-01 -1.175401061773300171e-01 6.129180639982223511e-02 -4.811827242374420166e-01 -2.383814752101898193e-01 5.108826328068971634e-03 1.470913439989089966e-01 -1.331303566694259644e-01 -1.401399523019790649e-01 -1.499782651662826538e-01 -1.202404797077178955e-01 9.220027923583984375e-02 -7.513888925313949585e-02 1.338759660720825195e-01 -9.580741822719573975e-02 2.251420319080352783e-01 -1.549435555934906006e-01 -1.897842884063720703e-01 -1.793738752603530884e-01 1.290467530488967896e-01 8.681087940931320190e-02 1.202981621026992798e-01 -9.851129353046417236e-02
8.125662058591842651e-02 2.301900982856750488e-01 -1.184739992022514343e-01 8.941103518009185791e-02 -3.817684650421142578e-01 2.235886454582214355e-01 -2.712787128984928131e-02 -9.789339452981948853e-02 -9.296792000532150269e-02 1.111997961997985840e-01 1.829640865325927734e-01 -1.550751924514770508e-01 -4.266283214092254639e-01 -1.571677774190902710e-01 -7.093321532011032104e-02 -1.579841524362564087e-01 -7.875043153762817383e-02 -2.222319096326828003e-01 3.304810076951980591e-02 -7.806035876274108887e-02 -2.910560462623834610e-03 -2.725914120674133301e-01 -5.557280406355857849e-02 2.340455502271652222e-01 -2.285712212324142456e-01 -2.233140170574188232e-01 1.207058802247047424e-01 2.044525742530822754e-02 1.253495365381240845e-01 1.764455586671829224e-01 1.846169233322143555e-01 6.402710080146789551e-02
1.153586730360984802e-01 1.780911684036254883e-01 -2.103195935487747192e-01 3.552157282829284668e-01 -2.469999529421329498e-02 -4.983343183994293213e-02 4.352876916527748108e-02 7.816793769598007202e-02 6.876004487276077271e-02 -1.660256274044513702e-02 -1.373223513364791870e-01 5.813547223806381226e-02 -3.309441506862640381e-01 -1.518510133028030396e-01 2.736812271177768707e-02 1.492911726236343384e-01 -2.122132480144500732e-01 -1.628118194639682770e-02 -4.561905264854431152e-01 -2.267645448446273804e-01 4.566714540123939514e-02 -4.122577235102653503e-02 -9.095260757021605968e-04 -1.276246756315231323e-01 9.218479692935943604e-02 -3.650487959384918213e-01 -1.779890507459640503e-01 -1.190652474761009216e-01 4.350174590945243835e-02 -4.003449901938438416e-02 5.569124966859817505e-02 -2.673709094524383545e-01
2.227201312780380249e-01 4.866510257124900818e-02 -9.828348457813262939e-02 2.170262485742568970e-01 -2.674774527549743652e-01 -1.865166425704956055e-01 -7.701969146728515625e-02 1.797985471785068512e-02 1.201953068375587463e-01 1.557476073503494263e-02 -2.175658708438277245e-03 1.400317847728729248e-01 -4.725830852985382080e-01 -1.170587018132209778e-01 1.942062228918075562e-01 -2.911320328712463379e-01 -1.980714350938796997e-01 1.137549132108688354e-01 -3.218902349472045898e-01 3.805404528975486755e-03 -1.180902030318975449e-02 1.455004364252090454e-01 -2.141673490405082703e-02 8.698014914989471436e-02 2.113679647445678711e-01 -1.739553362131118774e-01 -9.753237664699554443e-02 -3.523420915007591248e-02 -7.093519717454910278e-02 -1.782006621360778809e-01 4.798316955566406250e-02 2.737701833248138428e-01
1.990561038255691528e-01 8.691516518592834473e-02 -1.542697101831436157e-01 2.197937518358230591e-01 5.252486094832420349e-02 -9.006566554307937622e-02 5.104736983776092529e-02 1.447113603353500366e-01 1.040400266647338867e-01 1.177515760064125061e-01 1.798482835292816162e-01 2.176386266946792603e-01 -3.732815980911254883e-01 1.314576715230941772e-01 -6.790293753147125244e-02 -1.828470230102539062e-01 8.438660949468612671e-02 3.580959886312484741e-02 3.622110933065414429e-02 -2.384376078844070435e-01 -3.737407028675079346e-01 -1.382959187030792236e-01 -1.670954227447509766e-01 4.850498214364051819e-02 2.972142584621906281e-02 -1.609339863061904907e-01 -2.941102385520935059e-01 -2.804502099752426147e-02 3.439545035362243652e-01 1.117472164332866669e-02 1.824106574058532715e-01 1.606464982032775879e-01
-4.705867916345596313e-02 8.222992718219757080e-02 -1.175855249166488647e-01 -5.224752426147460938e-02 1.459150854498147964e-02 5.210180580615997314e-02 -9.973374754190444946e-02 -9.987010806798934937e-02 1.439928412437438965e-01 -6.498167291283607483e-03 9.774185717105865479e-03 2.583017945289611816e-01 -3.260135352611541748e-01 -2.830423116683959961e-01 2.266862690448760986e-01 -3.354935944080352783e-01 -2.346531301736831665e-02 1.285443902015686035e-01 -1.961331516504287720e-01 -1.982081979513168335e-01 8.572522550821304321e-03 5.341910198330879211e-02 -7.850819826126098633e-02 -2.018519639968872070e-01 2.888764441013336182e-01 1.280385907739400864e-02 -3.177088201045989990e-01 1.175976172089576721e-01 3.759718835353851318e-01 -1.705865561962127686e-01 1.367843523621559143e-02 4.954411997459828854e-05
1.769770085811614990e-01 1.453906595706939697e-01 -2.089806348085403442e-01 1.434407848864793777e-02 -2.463108897209167480e-01 -7.368293404579162598e-02 -1.328276842832565308e-01 7.581260055303573608e-02 4.546324256807565689e-03 -7.761389017105102539e-02 7.279602438211441040e-02 3.404500484466552734e-01 -3.215602934360504150e-01 -1.239621937274932861e-01 2.022371441125869751e-02 -2.402229160070419312e-01 -9.624576568603515625e-02 1.604858636856079102e-01 -4.047681689262390137e-01 1.436765193939208984e-01 1.418515890836715698e-01 -1.101170573383569717e-02 2.408514320850372314e-01 2.240532785654067993e-01 -1.130873188376426697e-01 -2.123016305267810822e-02 -2.538270354270935059e-01 -3.793001919984817505e-02 4.920757561922073364e-02 -1.828615367412567139e-01 7.858095318078994751e-02 2.023528963327407837e-01
3.640973865985870361e-01 5.896521359682083130e-02 -8.887632936239242554e-02 -2.095860689878463745e-01 -1.683558523654937744e-01 -8.921959996223449707e-02 2.857183516025543213e-01 -2.525760047137737274e-02 1.165561750531196594e-01 -2.028443515300750732e-01 2.130640298128128052e-01 9.272507578134536743e-02 -3.176936209201812744e-01 -1.421703398227691650e-01 3.168362379074096680e-01 -1.516493782401084900e-02 -1.490166038274765015e-01 1.030128672719001770e-01 1.135655399411916733e-02 1.788344047963619232e-02 -2.753876745700836182e-01 -2.553789317607879639e-02 1.062389686703681946e-01 1.241719722747802734e-01 2.091332152485847473e-02 -2.409054487943649292e-01 -6.413806974887847900e-02 -8.094324171543121338e-02 2.230731844902038574e-01 -2.855234742164611816e-01 1.601939052343368530e-01 2.288684435188770294e-02
1.349996477365493774e-01 2.211932092905044556e-01 -4.142495095729827881e-01 3.066821694374084473e-01 -2.755953744053840637e-02 1.555582284927368164e-01 -2.344704605638980865e-02 6.964981555938720703e-02 4.875544831156730652e-02 -7.158766500651836395e-03 1.655814200639724731e-01 9.306368231773376465e-02 -3.651639521121978760e-01 -6.329923868179321289e-02 -2.658936381340026855e-01 -2.643208801746368408e-01 -5.762738734483718872e-02 -6.511550396680831909e-02 -2.309250235557556152e-01 -5.807743221521377563e-02 -1.269249171018600464e-01 -1.585014350712299347e-02 2.274076193571090698e-01 2.412724643945693970e-01 -1.124662067741155624e-02 8.587928861379623413e-02 2.297282516956329346e-01 -4.441877454519271851e-02 -5.021597817540168762e-02 -4.421894997358322144e-02 2.328654229640960693e-01 9.438952058553695679e-02
2.040767222642898560e-01 8.785016089677810669e-02 2.599732764065265656e-02 2.816959917545318604e-01 3.534738346934318542e-02 1.105205994099378586e-02 -1.956365555524826050e-01 9.070349484682083130e-02 -1.111832261085510254e-01 3.596822544932365417e-02 1.821667701005935669e-01 6.958242505788803101e-02 -4.461546838283538818e-01 2.284601330757141113e-01 1.081383377313613892e-01 8.185741305351257324e-02 -2.333071380853652954e-01 -2.421786785125732422e-01 1.327042430639266968e-01 1.007715705782175064e-02 -1.380692422389984131e-01 -2.623266726732254028e-02 1.843789666891098022e-01 7.908190041780471802e-02 -7.949011772871017456e-02 1.024731695652008057e-01 -2.719490826129913330e-01 -1.947622150182723999e-01 2.467180937528610229e-01 -4.989449307322502136e-02 3.178572654724121094e-01 1.323392987251281738e-01
-8.325104601681232452e-03 2.312839729711413383e-03 -3.645800948143005371e-01 2.856682240962982178e-01 3.330693393945693970e-02 -3.976463153958320618e-02 -1.600248068571090698e-01 1.867641955614089966e-01 1.378449052572250366e-01 1.590556502342224121e-01 -6.117630284279584885e-03 5.199497193098068237e-02 -4.218460321426391602e-01 -1.062853354960680008e-02 2.291381359100341797e-01 -1.713650524616241455e-01 4.455406963825225830e-02 -8.846279233694076538e-02 1.839039176702499390e-01 -1.637786775827407837e-01 9.570428729057312012e-02 2.352217435836791992e-01 -2.216664701700210571e-01 2.798236310482025146e-01 2.490944415330886841e-01 -3.381389006972312927e-02 8.794989436864852905e-02 5.852321162819862366e-02 1.944487690925598145e-01 -1.629019975662231445e-01 1.170952543616294861e-01 -2.125588804483413696e-02
8.020482212305068970e-02 -5.753813311457633972e-03 -1.648131757974624634e-01 1.630105376243591309e-01 -1.155831962823867798e-01 2.262273579835891724e-01 1.361048221588134766e-01 2.701565921306610107e-01 5.274242758750915527e-01 -2.465797513723373413e-01 -1.150416582822799683e-01 8.090117573738098145e-02 -2.654107809066772461e-01 -6.752359122037887573e-02 1.242230758070945740e-01 -1.280822455883026123e-01 -1.510488688945770264e-01 -1.025619730353355408e-01 -1.922248303890228271e-01 7.179723680019378662e-02 2.309015206992626190e-02 -3.182961419224739075e-02 1.480761915445327759e-01 1.363802980631589890e-02 7.186293601989746094e-02 -1.880918443202972412e-01 1.650177128612995148e-02 1.637579351663589478e-01 9.856867790222167969e-02 1.434626430273056030e-01 3.148537278175354004e-01 -1.483027189970016479e-01
1.107113137841224670e-01 2.054161876440048218e-01 7.252193987369537354e-02 -1.871091872453689575e-02 -2.441154122352600098e-01 6.207112967967987061e-02 1.625837944447994232e-02 2.384278457611799240e-03 -3.272092714905738831e-02 1.793871670961380005e-01 1.981631219387054443e-01 5.136971175670623779e-02 -2.951112091541290283e-01 1.451366245746612549e-01 4.610339924693107605e-02 -1.145288273692131042e-01 -4.493030905723571777e-01 -9.650107473134994507e-02 1.472067087888717651e-01 1.440646499395370483e-01 -8.547460287809371948e-02 -2.740434743463993073e-02 -4.233288019895553589e-02 2.417771220207214355e-01 -5.113169178366661072e-02 -1.638530045747756958e-01 -3.743211328983306885e-01 -5.242883227765560150e-03 3.115958571434020996e-01 2.565967477858066559e-02 1.574482172727584839e-01 2.522006034851074219e-01
1.716491766273975372e-02 2.990229129791259766e-01 -3.739428240805864334e-03 2.007740549743175507e-02 1.366319358348846436e-01 1.449557989835739136e-01 8.099855482578277588e-02 1.015336588025093079e-01 -5.877514556050300598e-02 9.004265069961547852e-02 6.067898869514465332e-02 1.829741746187210083e-01 -3.908753395080566406e-01 -1.389821618795394897e-01 3.174389004707336426e-01 9.215668588876724243e-02 -2.974578738212585449e-01 -3.470327258110046387e-01 1.881650239229202271e-01 -1.261155754327774048e-01 -7.502349466085433960e-02 4.619733244180679321e-02 4.160877317190170288e-02 2.178104827180504799e-03 -7.507668435573577881e-02 -5.314400419592857361e-02 -2.043275535106658936e-01 8.610589802265167236e-02 2.359010130167007446e-01 -3.104631900787353516e-01 1.633749008178710938e-01 -1.310117989778518677e-01
2.246894538402557373e-01 2.821071147918701172e-01 6.292678415775299072e-02 -7.025195658206939697e-02 -2.583059072494506836e-01 -2.079894095659255981e-01 2.913773357868194580e-01 8.028126507997512817e-02 5.265637859702110291e-02 -2.142307609319686890e-01 2.087280601263046265e-01 4.894459247589111328e-02 -2.247268557548522949e-01 -8.214793354272842407e-02 7.565078139305114746e-02 -4.868376068770885468e-03 -4.452700912952423096e-02 -1.173675209283828735e-01 6.392270792275667191e-03 5.116188153624534607e-02 -6.820808351039886475e-02 -3.107941336929798126e-02 4.113171622157096863e-02 1.312945224344730377e-02 4.229735210537910461e-02 -1.992409527301788330e-01 -2.982797026634216309e-01 -1.746876388788223267e-01 3.722571730613708496e-01 -3.576093316078186035e-01 5.710225179791450500e-02 -2.132798582315444946e-01
1.223751530051231384e-01 1.216525211930274963e-02 -6.994288414716720581e-02 1.223526522517204285e-01 -1.042222604155540466e-01 -1.112580224871635437e-01 3.054267168045043945e-01 -2.550321221351623535e-01 6.965921074151992798e-02 -9.441923350095748901e-02 1.095704585313796997e-01 2.644197829067707062e-02 -2.062332630157470703e-01 -1.553370803594589233e-01 3.283208608627319336e-01 -3.119326755404472351e-02 -1.878924816846847534e-01 9.813435375690460205e-02 1.220187023282051086e-01 1.943998783826828003e-02 2.364247441291809082e-01 1.179599463939666748e-01 -3.672432899475097656e-02 -8.907440304756164551e-02 -2.425346523523330688e-01 -1.167933344841003418e-01 -8.808661252260208130e-02 -2.154369652271270752e-01 3.529145717620849609e-01 -2.663460075855255127e-01 3.465912640094757080e-01 4.419363976921886206e-04
-3.276217728853225708e-02 2.257664501667022705e-01 1.012526676058769226e-01 7.069643586874008179e-02 2.505550347268581390e-02 7.341830059885978699e-03 -1.678720861673355103e-01 3.281159400939941406e-01 1.099306344985961914e-01 9.039549529552459717e-02 1.914022862911224365e-01 7.944013923406600952e-02 -2.781549692153930664e-01 1.355737447738647461e-01 8.706777542829513550e-02 -3.620947003364562988e-01 -1.031656861305236816e-01 4.247725009918212891e-02 -3.642798110377043486e-04 -1.868233084678649902e-01 2.310724705457687378e-01 -3.527339994907379150e-01 -1.506037712097167969e-01 3.174611330032348633e-01 1.705776304006576538e-01 1.117811948060989380e-01 3.182501345872879028e-02 -1.759690791368484497e-02 2.891759872436523438e-01 -6.593430880457162857e-03 1.421344429254531860e-01 -5.590802803635597229e-02
7.090324908494949341e-02 3.454068601131439209e-01 -3.005198575556278229e-02 2.372311204671859741e-01 -1.874991655349731445e-01 1.719549298286437988e-01 -2.661264315247535706e-02 8.543960005044937134e-02 2.074898630380630493e-01 2.959336340427398682e-01 9.729422628879547119e-02 -1.103642657399177551e-01 -3.478771150112152100e-01 -6.974653899669647217e-02 1.626633703708648682e-01 1.851066574454307556e-02 -2.049480527639389038e-01 -7.930001616477966309e-02 1.019412558525800705e-02 -1.999077945947647095e-02 1.858938038349151611e-01 -1.456131339073181152e-01 1.273081600666046143e-01 -1.052744612097740173e-01 -5.076925829052925110e-02 5.482870712876319885e-02 -2.366276644170284271e-02 -3.841901719570159912e-01 -4.220645874738693237e-02 1.764776855707168579e-01 2.791627943515777588e-01 2.105785757303237915e-01
6.038542836904525757e-02 2.295828014612197876e-01 -1.942941844463348389e-01 4.145159199833869934e-02 -2.548687160015106201e-01 3.157189488410949707e-01 -7.904569059610366821e-02 -5.543999373912811279e-02 -1.801691390573978424e-02 2.161226719617843628e-01 1.614485383033752441e-01 2.792846970260143280e-02 -1.470144242048263550e-01 -6.022670865058898926e-02 1.343548446893692017e-01 3.977489843964576721e-02 -1.733535230159759521e-01 -3.182819485664367676e-01 -1.038831006735563278e-02 -1.997165232896804810e-01 3.463049530982971191e-01 4.568051919341087341e-02 -8.032172173261642456e-02 1.572465151548385620e-01 -2.026045620441436768e-01 9.496697224676609039e-03 2.400212176144123077e-02 2.320798933506011963e-01 2.820575535297393799e-01 -1.935472935438156128e-01 1.217264831066131592e-01 2.439544796943664551e-01
3.176573514938354492e-01 -1.145187765359878540e-01 -1.698383986949920654e-01 7.789725065231323242e-02 -7.812748849391937256e-02 -7.644888013601303101e-02 -5.316384602338075638e-03 -3.206525743007659912e-02 2.979397587478160858e-02 -7.060552388429641724e-02 2.277327701449394226e-03 2.197020798921585083e-01 -2.273390740156173706e-01 -1.243618652224540710e-01 1.889358162879943848e-01 -4.500961303710937500e-02 1.156219765543937683e-01 -3.346999585628509521e-01 -2.904469668865203857e-01 -9.245743602514266968e-02 1.416553407907485962e-01 -1.532057225704193115e-01 -2.437515417113900185e-03 8.214540779590606689e-02 -3.567024171352386475e-01 -9.556021541357040405e-02 -1.497538089752197266e-01 -1.804485172033309937e-01 1.388750970363616943e-01 -2.143582701683044434e-01 2.528782486915588379e-01 -2.998516559600830078e-01
1.738841533660888672e-01 1.654994487762451172e-01 -3.540315851569175720e-02 3.724725842475891113e-01 1.379156857728958130e-01 1.706536412239074707e-01 -2.119363844394683838e-01 9.716455824673175812e-03 -4.314079135656356812e-02 2.080640196800231934e-01 1.500317305326461792e-01 6.387329101562500000e-02 -3.276869952678680420e-01 9.150791913270950317e-02 2.249016426503658295e-03 4.391665756702423096e-02 -1.056386008858680725e-01 -1.899233609437942505e-01 1.839896738529205322e-01 1.095803603529930115e-01 -1.620980054140090942e-01 2.344376221299171448e-02 1.696574091911315918e-01 1.298094391822814941e-01 5.632588639855384827e-02 6.357093900442123413e-02 -1.550586372613906860e-01 -1.524004638195037842e-01 3.941773772239685059e-01 3.646414726972579956e-02 3.779239058494567871e-01 1.543331146240234375e-02
1.319832950830459595e-01 6.587491929531097412e-02 1.513975411653518677e-01 1.956660449504852295e-01 -3.339747786521911621e-01 1.634707488119602203e-02 -5.564853549003601074e-02 -1.391659677028656006e-01 7.269054651260375977e-03 2.660461068153381348e-01 2.206012904644012451e-01 7.488763332366943359e-02 -3.106784522533416748e-01 -3.811799585819244385e-01 6.502421945333480835e-02 -9.184574708342552185e-03 -2.487073987722396851e-01 -6.412132829427719116e-02 -8.431119471788406372e-02 -1.373586952686309814e-01 3.746493533253669739e-02 1.472029685974121094e-01 3.124582767486572266e-01 -2.767416089773178101e-02 2.861556410789489746e-02 -8.161386847496032715e-02 8.154669404029846191e-02 1.506394147872924805e-01 1.907177269458770752e-01 -1.118122488260269165e-01 2.612203061580657959e-01 2.101947814226150513e-01
-2.144140563905239105e-02 1.706002056598663330e-01 -2.317158430814743042e-01 1.768177896738052368e-01 -4.750649631023406982e-02 -1.506117731332778931e-01 1.343415975570678711e-01 1.909401118755340576e-01 1.673765182495117188e-01 1.435186862945556641e-01 1.088573560118675232e-01 2.345014065504074097e-01 -1.986986994743347168e-01 -6.059414520859718323e-02 1.489478349685668945e-01 -1.844725906848907471e-01 6.771202897652983665e-04 -6.946485489606857300e-02 -1.767271012067794800e-02 -7.331622298806905746e-03 3.321384787559509277e-01 2.004356123507022858e-02 1.253389865159988403e-01 4.180426709353923798e-03 -1.249591708183288574e-01 -8.038416504859924316e-02 -3.071153163909912109e-01 -9.203192591667175293e-02 4.005924856755882502e-04 -7.190706580877304077e-02 2.911974787712097168e-01 -4.947130680084228516e-01
-1.094047725200653076e-01 9.108330123126506805e-03 -4.572664573788642883e-02 -5.662073194980621338e-02 -1.746871471405029297e-01 3.181769847869873047e-01 -1.045005172491073608e-01 4.753360524773597717e-02 2.075122147798538208e-01 2.345691621303558350e-02 1.660038083791732788e-01 -4.815969988703727722e-02 -5.938797071576118469e-02 -1.032950058579444885e-01 4.671592265367507935e-02 -2.106539011001586914e-01 -3.469774425029754639e-01 -3.055692315101623535e-01 -7.937204092741012573e-03 1.021264269948005676e-01 7.146336883306503296e-02 -5.203998461365699768e-02 -1.362127512693405151e-01 2.328158617019653320e-01 8.195738494396209717e-02 -1.664454638957977295e-01 -4.321398586034774780e-02 -6.020332127809524536e-02 4.782156050205230713e-01 -2.984488308429718018e-01 1.167825907468795776e-01 1.653248220682144165e-01
5.165652185678482056e-02 1.243911162018775940e-01 -1.244385167956352234e-01 2.952364645898342133e-02 -2.774833440780639648e-01 1.534289214760065079e-02 1.323466282337903976e-02 -1.335075348615646362e-01 -2.286592870950698853e-02 -5.564807727932929993e-02 1.574062705039978027e-01 3.037984371185302734e-01 -3.521682620048522949e-01 -3.175211325287818909e-02 1.530027836561203003e-01 -2.547532133758068085e-02 -3.321301937103271484e-01 2.893007993698120117e-01 -1.719097644090652466e-01 2.179281413555145264e-01 3.344806432723999023e-01 -1.096556633710861206e-01 7.095997780561447144e-02 1.810694336891174316e-01 -2.369959056377410889e-01 -6.494703888893127441e-02 -2.689754962921142578e-01 -9.879657067358493805e-03 8.505168557167053223e-02 -4.668012633919715881e-02 1.568420380353927612e-01 -2.955549024045467377e-02
1.848668456077575684e-01 -7.376096211373806000e-03 2.305570840835571289e-01 4.527980834245681763e-02 -2.025392353534698486e-01 -9.938862919807434082e-02 1.827741563320159912e-01 -4.878684505820274353e-02 1.185662671923637390e-02 -9.565034508705139160e-02 3.477755784988403320e-01 1.749186366796493530e-01 -1.666152626276016235e-01 -1.060907021164894104e-01 2.112000733613967896e-01 -2.674371004104614258e-01 -1.055680960416793823e-01 -2.535407245159149170e-01 1.879801899194717407e-01 -1.381787955760955811e-01 2.432017922401428223e-01 -1.157020404934883118e-01 2.573533356189727783e-01 2.253858596086502075e-01 -1.241820305585861206e-01 7.874222844839096069e-02 3.934095054864883423e-02 -1.065696328878402710e-01 7.133221626281738281e-02 -1.941337138414382935e-01 3.208156228065490723e-01 -9.084137529134750366e-02
8.657268434762954712e-02 1.887809932231903076e-01 -8.736853487789630890e-03 1.279387027025222778e-01 -1.043289303779602051e-01 1.023514289408922195e-02 4.347142577171325684e-01 9.958671778440475464e-02 -5.061540007591247559e-02 -1.594558544456958771e-02 6.763708312064409256e-03 7.449269294738769531e-02 -1.830331683158874512e-01 -5.417627096176147461e-01 -1.152054145932197571e-01 -1.498048603534698486e-01 1.578236743807792664e-02 1.082337051630020142e-01 2.370420657098293304e-02 -1.791216284036636353e-01 -3.656899183988571167e-02 -6.692773848772048950e-02 2.010300941765308380e-02 4.992150515317916870e-02 9.079892933368682861e-02 -2.978805005550384521e-01 -4.775333032011985779e-02 -1.698012836277484894e-02 2.037781774997711182e-01 2.764427959918975830e-01 2.962696552276611328e-01 2.855519950389862061e-02
1.352027151733636856e-02 1.450744122266769409e-01 -2.907937206327915192e-02 1.483868211507797241e-01 -1.695774197578430176e-01 2.059374451637268066e-01 -5.618587136268615723e-02 2.434398531913757324e-01 1.815592944622039795e-01 -3.222866356372833252e-02 1.732025891542434692e-01 -3.422759845852851868e-02 -6.757888197898864746e-01 -2.035961858928203583e-02 9.868722409009933472e-02 8.137372881174087524e-02 -9.208635240793228149e-02 2.038338221609592438e-02 1.124793067574501038e-01 -9.160879999399185181e-02 -1.503624469041824341e-01 -1.659385561943054199e-01 1.358550190925598145e-01 -5.875453725457191467e-02 2.407832257449626923e-02 -4.499322921037673950e-02 -3.603734076023101807e-01 4.118157923221588135e-02 6.595440208911895752e-02 -1.049923077225685120e-01 -4.393058829009532928e-03 -1.792398989200592041e-01
-2.585151419043540955e-02 1.640954613685607910e-02 -3.082356750965118408e-01 2.066936343908309937e-01 -3.428372442722320557e-01 -1.530386507511138916e-01 9.520246833562850952e-02 -1.726998686790466309e-01 5.386507511138916016e-02 8.990861475467681885e-02 -2.065341323614120483e-01 1.324469894170761108e-01 -2.454106062650680542e-01 -2.098298519849777222e-01 1.489126235246658325e-01 -4.793106615543365479e-01 1.192591413855552673e-01 9.532985091209411621e-02 -1.072495523840188980e-02 6.876172125339508057e-02 -5.001644790172576904e-02 -1.178159713745117188e-01 -2.944154106080532074e-02 9.272114187479019165e-02 1.452266275882720947e-01 3.815533593297004700e-02 -3.875176236033439636e-02 -7.661673426628112793e-02 3.634479045867919922e-01 -1.147778183221817017e-01 1.460892558097839355e-01 -6.002657487988471985e-02
-6.788959354162216187e-02 3.797312676906585693e-01 7.130741328001022339e-02 1.806554347276687622e-01 -8.832330256700515747e-02 6.660705059766769409e-02 1.077464371919631958e-01 2.733260393142700195e-01 3.203692659735679626e-02 -1.336694955825805664e-01 1.596805900335311890e-01 3.733934164047241211e-01 -2.180660665035247803e-01 1.964279823005199432e-02 1.685183644294738770e-01 -5.099941045045852661e-02 -5.993929877877235413e-02 -1.091881543397903442e-01 -1.554240435361862183e-01 -5.235566571354866028e-02 2.227120995521545410e-01 -3.068989515304565430e-01 -3.617235645651817322e-02 -1.485800184309482574e-02 -3.421073555946350098e-01 -4.620090872049331665e-02 -2.155002653598785400e-01 -7.022538036108016968e-02 -9.452834725379943848e-02 6.661020219326019287e-02 2.610889971256256104e-01 1.111498251557350159e-01
6.508731748908758163e-03 -1.134196296334266663e-02 7.003977149724960327e-02 6.620952486991882324e-02 -3.579749539494514465e-02 -7.797738909721374512e-02 1.524667739868164062e-01 4.269621893763542175e-02 8.364149183034896851e-02 9.972243756055831909e-02 1.010734289884567261e-01 2.785159647464752197e-02 -2.374271601438522339e-01 -2.217231392860412598e-01 3.748984932899475098e-01 -1.373981982469558716e-01 -9.378384053707122803e-02 1.784637272357940674e-01 7.584302872419357300e-02 -1.592523604631423950e-01 3.191394209861755371e-01 3.485792875289916992e-02 4.223698750138282776e-02 4.124585539102554321e-02 -3.184161186218261719e-01 -2.062838077545166016e-01 -2.281672209501266479e-01 -3.257673233747482300e-02 3.528968393802642822e-01 -2.684091925621032715e-01 3.016809225082397461e-01 4.747680947184562683e-02
1.083112210035324097e-01 4.119957983493804932e-02 1.213123202323913574e-01 2.201310247182846069e-01 -2.071797698736190796e-01 -1.324802786111831665e-01 8.592369407415390015e-02 2.910902202129364014e-01 1.616957783699035645e-01 -1.334642320871353149e-01 1.313006877899169922e-01 3.557598590850830078e-01 -3.176388442516326904e-01 -2.032420784235000610e-01 1.385270506143569946e-01 -2.864375412464141846e-01 -3.720383048057556152e-01 1.604534685611724854e-01 7.485853135585784912e-02 7.979756593704223633e-02 -4.927422106266021729e-02 1.400087475776672363e-01 1.441351324319839478e-01 1.100202724337577820e-01 -1.450099945068359375e-01 2.184817939996719360e-02 1.472565345466136932e-02 -2.929731458425521851e-02 -1.808785949833691120e-03 -6.256217509508132935e-02 2.163267731666564941e-01 1.878053694963455200e-01
1.346181184053421021e-01 2.147868573665618896e-01 -1.855866052210330963e-02 4.986850544810295105e-02 5.768531188368797302e-02 1.645637750625610352e-01 8.890678174793720245e-03 1.612544357776641846e-01 -1.345899999141693115e-01 1.307957768440246582e-01 -8.813617378473281860e-02 1.811583489179611206e-01 -1.602400094270706177e-01 -9.247244149446487427e-02 1.499484777450561523e-01 -1.602307558059692383e-01 -1.458420902490615845e-01 -1.763120442628860474e-01 -2.289956063032150269e-01 2.244773507118225098e-01 6.782018393278121948e-02 -3.056519478559494019e-02 5.400994420051574707e-02 1.418632864952087402e-01 2.936502993106842041e-01 1.141179054975509644e-01 1.480422262102365494e-02 1.469134390354156494e-01 6.046268343925476074e-01 -1.707339286804199219e-01 1.222490817308425903e-01 6.117212027311325073e-02
5.469342321157455444e-02 1.426307260990142822e-01 -1.859022974967956543e-01 2.639953494071960449e-01 1.194279175251722336e-02 -8.932049572467803955e-02 1.437623053789138794e-01 -6.907646358013153076e-02 9.662725962698459625e-03 -1.209268569946289062e-01 3.099708855152130127e-01 -6.627626251429319382e-03 -3.459298908710479736e-01 -1.417933553457260132e-01 1.719360500574111938e-01 -1.274611055850982666e-01 -1.138264909386634827e-01 1.621341109275817871e-01 -3.650234341621398926e-01 -1.380621194839477539e-01 3.676595091819763184e-01 -2.290936857461929321e-01 -1.474804431200027466e-01 7.537503540515899658e-02 -6.505531817674636841e-02 -1.910118162631988525e-01 -2.344856858253479004e-01 5.546935790334828198e-05 -6.322189234197139740e-03 1.194938644766807556e-01 1.041406840085983276e-01 1.221736669540405273e-01
2.335870862007141113e-01 9.497671574354171753e-02 1.402935292571783066e-02 2.762500643730163574e-01 2.393869459629058838e-01 1.648292988538742065e-01 9.476625174283981323e-02 1.236591264605522156e-01 -2.598725557327270508e-01 6.565836817026138306e-02 2.074499726295471191e-01 1.092960312962532043e-01 -3.170632719993591309e-01 -1.750604994595050812e-02 1.415599584579467773e-01 1.169620677828788757e-01 -1.967462748289108276e-01 -1.319187581539154053e-01 1.456075012683868408e-01 -6.927162408828735352e-02 -2.070457339286804199e-01 -9.747596830129623413e-02 -1.075442787259817123e-02 1.400354057550430298e-01 -6.108744814991950989e-02 8.517665416002273560e-02 -1.088904216885566711e-01 -2.313688583672046661e-02 2.522908151149749756e-01 -1.773826330900192261e-01 4.419369995594024658e-01 1.475398540496826172e-01
-8.246098458766937256e-02 3.195359837263822556e-03 -2.182512134313583374e-01 1.788504421710968018e-01 1.893886774778366089e-01 9.975464642047882080e-02 4.432339966297149658e-01 -1.168870627880096436e-01 1.951176077127456665e-01 -2.110012471675872803e-01 -1.546363085508346558e-01 -6.550848484039306641e-02 -4.386749565601348877e-01 -1.406631916761398315e-01 8.931732177734375000e-02 -1.424443423748016357e-01 -4.347922280430793762e-02 -3.600367158651351929e-02 3.837120160460472107e-02 3.123277053236961365e-02 3.887559846043586731e-02 -4.129651933908462524e-02 4.688664525747299194e-02 1.352747976779937744e-01 1.862501502037048340e-01 1.536674946546554565e-01 -1.515370607376098633e-01 -4.940083716064691544e-03 3.975728750228881836e-01 -7.520123571157455444e-02 1.318068206310272217e-01 -1.208839267492294312e-01
2.919439673423767090e-01 2.811450958251953125e-01 -2.769581675529479980e-01 3.124172687530517578e-01 -1.080351397395133972e-01 1.054064184427261353e-01 1.137652993202209473e-01 -7.445957046002149582e-03 2.143773995339870453e-02 2.230320572853088379e-01 1.282963603734970093e-01 -1.665181964635848999e-01 -1.133338660001754761e-01 -1.443772614002227783e-01 9.788112342357635498e-02 -9.858598560094833374e-02 -1.706503480672836304e-01 1.538444161415100098e-01 -4.547992721199989319e-02 -8.918478153645992279e-03 3.875020891427993774e-02 -1.172173619270324707e-01 -4.386166855692863464e-02 1.394135653972625732e-01 9.271746128797531128e-02 8.624103665351867676e-02 1.620738655328750610e-01 1.261495351791381836e-01 5.515150725841522217e-02 -3.962853848934173584e-01 3.906581699848175049e-01 -1.257090270519256592e-01
2.160480804741382599e-02 1.037743687629699707e-01 -2.854292839765548706e-02 4.214746877551078796e-02 -1.429572552442550659e-01 1.164789125323295593e-01 -6.425204873085021973e-02 3.953473269939422607e-02 -7.580964267253875732e-02 -1.349153462797403336e-02 2.967560430988669395e-04 -1.185430288314819336e-01 -5.616870522499084473e-01 -1.878429353237152100e-01 -9.740226715803146362e-02 -5.540177971124649048e-02 5.707838013768196106e-02 -1.863360106945037842e-01 -1.667553931474685669e-01 1.811166703701019287e-01 2.570940367877483368e-02 -2.520673573017120361e-01 -2.512199617922306061e-02 4.215073287487030029e-01 -2.044879943132400513e-01 -9.704270958900451660e-02 1.169912740588188171e-01 -4.004029557108879089e-02 3.166216909885406494e-01 1.005577221512794495e-01 2.121016085147857666e-01 -1.423872448503971100e-02
7.734800130128860474e-02 1.476739645004272461e-01 1.155646592378616333e-01 -8.093206584453582764e-02 2.171291410923004150e-01 1.956162303686141968e-01 -1.947881281375885010e-01 -2.082684934139251709e-01 1.430543214082717896e-01 -9.599615819752216339e-03 5.207584053277969360e-02 2.276604920625686646e-01 -3.466797769069671631e-01 -3.250313401222229004e-01 4.108015820384025574e-02 -3.680048286914825439e-01 6.175046414136886597e-02 5.786690860986709595e-02 -2.795952856540679932e-01 -1.986233443021774292e-01 5.925225093960762024e-02 -1.767565160989761353e-01 -9.874629788100719452e-03 1.632055491209030151e-01 4.576434940099716187e-02 -7.498593628406524658e-02 -2.385199218988418579e-01 4.856000095605850220e-02 1.091320887207984924e-01 -1.227116659283638000e-01 1.749101877212524414e-01 1.916453391313552856e-01
-4.344303160905838013e-02 5.673619359731674194e-02 -1.119020208716392517e-01 1.019617766141891479e-01 1.251032352447509766e-01 3.665881454944610596e-01 -3.888183459639549255e-02 1.757993698120117188e-01 1.488823592662811279e-01 -1.281134784221649170e-01 1.174550801515579224e-01 -1.363220810890197754e-01 -2.428291141986846924e-01 2.425112295895814896e-03 1.034248098731040955e-01 -1.796877980232238770e-01 2.360829710960388184e-02 -3.205006569623947144e-02 -2.024991661310195923e-01 1.585279591381549835e-02 -5.797444283962249756e-02 8.297510445117950439e-02 -2.018011510372161865e-01 2.947832942008972168e-01 4.642537236213684082e-02 -8.118920773267745972e-02 1.132080629467964172e-01 1.070298701524734497e-01 5.394343137741088867e-01 5.023336037993431091e-02 2.709334194660186768e-01 1.896344572305679321e-01
-1.045409007929265499e-03 2.697305679321289062e-01 8.439563214778900146e-02 1.066164076328277588e-01 -2.434736117720603943e-02 2.043459713459014893e-01 -2.483353316783905029e-01 1.738022118806838989e-01 1.313899159431457520e-01 -6.780935823917388916e-02 6.729129701852798462e-02 -1.474704891443252563e-01 -3.421423435211181641e-01 -6.735322624444961548e-02 -4.954256117343902588e-02 -5.169896036386489868e-02 -1.124901473522186279e-01 -5.230239778757095337e-02 -1.208491474390029907e-01 -1.920067472383379936e-03 -1.032141968607902527e-01 -2.317526340484619141e-01 -1.573092639446258545e-01 4.770943224430084229e-01 3.834850713610649109e-02 -2.162577509880065918e-01 -1.858099550008773804e-02 1.251948028802871704e-01 3.485292494297027588e-01 1.464491942897439003e-03 2.575358748435974121e-01 -2.971068397164344788e-02
9.128864109516143799e-02 1.390397399663925171e-01 -1.055983752012252808e-01 4.171213209629058838e-01 -1.616470515727996826e-01 2.039559781551361084e-01 1.084617078304290771e-01 -8.458628505468368530e-02 1.904395371675491333e-01 3.186475336551666260e-01 4.371554404497146606e-02 -4.308049008250236511e-02 -3.405433893203735352e-01 -1.849774569272994995e-01 1.669105738401412964e-01 -1.176082342863082886e-02 -2.954330444335937500e-01 3.221097216010093689e-02 6.925126910209655762e-02 1.779971569776535034e-01 1.928036287426948547e-02 -3.283780068159103394e-02 1.603980511426925659e-01 -1.324228048324584961e-01 -1.157176867127418518e-01 1.680737882852554321e-01 -8.847098797559738159e-02 -1.062423884868621826e-01 -5.578004568815231323e-02 9.756977111101150513e-02 3.334290683269500732e-01 1.634676903486251831e-01
-7.862784713506698608e-02 -6.749133765697479248e-02 -8.584533631801605225e-02 2.484064102172851562e-01 -3.685526251792907715e-01 2.685741484165191650e-01 -8.258329331874847412e-02 1.120367944240570068e-01 2.456596344709396362e-01 4.768039286136627197e-02 2.712269723415374756e-01 2.546733915805816650e-01 -1.177304238080978394e-01 1.164532266557216644e-02 -6.302094552665948868e-03 -7.944990880787372589e-03 -1.453812420368194580e-01 3.309252262115478516e-01 -3.005358278751373291e-01 6.463388353586196899e-02 -3.985908627510070801e-02 1.061644256114959717e-01 7.246515899896621704e-02 3.451485037803649902e-01 4.684662073850631714e-02 -4.406190291047096252e-02 -8.985193073749542236e-02 -1.785583943128585815e-01 1.722673922777175903e-01 -7.515718787908554077e-02 1.866003870964050293e-01 -3.296650946140289307e-02
1.509341597557067871e-01 1.592460870742797852e-01 -1.878504902124404907e-01 7.661274820566177368e-02 -3.520436882972717285e-01 1.703830957412719727e-01 -4.758802428841590881e-02 9.818134829401969910e-03 1.221268530935049057e-02 9.373752027750015259e-02 -2.830162271857261658e-02 -8.125698566436767578e-02 -4.795374870300292969e-01 -9.057459235191345215e-02 -1.278452724218368530e-01 -9.155594557523727417e-02 -5.990413576364517212e-02 -1.791979521512985229e-01 -2.876474149525165558e-02 4.588892217725515366e-03 1.175171509385108948e-02 -2.892640233039855957e-01 -8.720484375953674316e-02 2.255421578884124756e-01 -2.592840790748596191e-01 -2.507751882076263428e-01 -1.381527446210384369e-02 6.550103425979614258e-02 2.665231227874755859e-01 2.309187203645706177e-01 7.531815767288208008e-02 1.807938516139984131e-01
1.990256309509277344e-01 2.295753508806228638e-01 -1.690596938133239746e-01 8.103124052286148071e-02 -2.560320794582366943e-01 1.369763463735580444e-01 -1.118428111076354980e-01 -2.423738129436969757e-02 -7.606492191553115845e-02 9.023655951023101807e-02 3.237713128328323364e-02 -1.381793916225433350e-01 -4.414600133895874023e-01 1.477169096469879150e-01 1.089995950460433960e-01 -1.349194049835205078e-01 8.064869046211242676e-02 -1.469554305076599121e-01 -3.436514735221862793e-02 1.593435704708099365e-01 -4.366536810994148254e-02 -2.250615358352661133e-01 -2.578854095190763474e-03 3.082205355167388916e-01 -1.137831509113311768e-01 -3.429702222347259521e-01 -2.617564797401428223e-02 -1.727877259254455566e-01 2.717187702655792236e-01 9.075792133808135986e-02 1.802835315465927124e-01 1.278291195631027222e-01
1.185147464275360107e-01 -6.061694398522377014e-02 -3.299415409564971924e-01 2.836204320192337036e-02 9.343563765287399292e-02 -1.170248240232467651e-01 -2.189699709415435791e-01 6.445459276437759399e-02 -9.172624349594116211e-02 -1.976058632135391235e-01 -7.724770810455083847e-03 3.130865991115570068e-01 -2.254789173603057861e-01 1.011562198400497437e-01 8.369620144367218018e-02 -1.392561495304107666e-01 -3.930226266384124756e-01 -6.366108357906341553e-02 6.762433052062988281e-02 1.158474236726760864e-01 -5.931538343429565430e-02 -1.584383100271224976e-01 7.159962505102157593e-02 2.508628070354461670e-01 -7.314376533031463623e-02 -2.843990623950958252e-01 -2.896407246589660645e-01 -2.117365449666976929e-01 2.211838215589523315e-01 -4.050387442111968994e-02 1.593077778816223145e-01 3.130505606532096863e-02
4.559025764465332031e-01 2.038755863904953003e-01 -3.960724547505378723e-02 9.963704273104667664e-03 -3.447769209742546082e-02 -9.252500534057617188e-02 5.675957538187503815e-03 1.483036130666732788e-01 1.955504417419433594e-01 -1.725220978260040283e-01 1.782864183187484741e-01 1.336827278137207031e-01 -1.778228431940078735e-01 -1.467512995004653931e-01 7.547555863857269287e-02 5.362983793020248413e-03 -1.922191232442855835e-01 -6.380758434534072876e-02 -4.624277353286743164e-01 -1.288309395313262939e-01 2.745987847447395325e-02 7.084332406520843506e-02 -1.858513951301574707e-01 -1.824293732643127441e-01 7.773514091968536377e-02 8.275370299816131592e-02 -1.918668448925018311e-01 -1.297267228364944458e-01 2.490812242031097412e-01 -2.222365587949752808e-01 -1.324315518140792847e-01 -6.981470622122287750e-03
1.242382451891899109e-01 -3.199634328484535217e-02 -6.621870398521423340e-02 4.472953453660011292e-02 -3.135085105895996094e-01 4.662243649363517761e-03 2.504590153694152832e-01 -3.789325430989265442e-02 2.435535639524459839e-01 -1.913343369960784912e-01 5.106829479336738586e-02 9.967314451932907104e-02 -1.891183704137802124e-01 -1.680101007223129272e-01 1.744604259729385376e-01 1.017668172717094421e-01 -4.776221513748168945e-02 -2.422055751085281372e-01 -2.362968325614929199e-01 8.915052562952041626e-02 -2.023574663326144218e-03 -1.088817566633224487e-01 -1.135140210390090942e-01 3.356563150882720947e-01 5.589728429913520813e-02 2.965876832604408264e-02 -4.282689988613128662e-01 -3.012848198413848877e-01 2.234918624162673950e-01 7.246103882789611816e-02 -2.069648914039134979e-02 7.394040375947952271e-02
2.047490477561950684e-01 1.871358156204223633e-01 -4.551058709621429443e-01 1.007440686225891113e-01 1.383637934923171997e-01 -3.489484637975692749e-02 1.797889173030853271e-01 1.566267907619476318e-01 6.574211269617080688e-02 -5.994663760066032410e-02 1.255804598331451416e-01 -7.770664244890213013e-02 -4.304654896259307861e-01 3.798216581344604492e-02 -5.159403383731842041e-02 -4.608460664749145508e-01 -2.537863850593566895e-01 4.326327238231897354e-03 2.808805741369724274e-02 -8.611642569303512573e-02 -8.053444325923919678e-02 -1.322395354509353638e-01 1.444891244173049927e-01 -3.522610664367675781e-02 -3.569134697318077087e-02 -7.163462042808532715e-02 3.311277553439140320e-02 -2.041357010602951050e-01 1.353169232606887817e-02 7.054058462381362915e-02 1.510284543037414551e-01 3.458887338638305664e-02
8.261852711439132690e-02 1.173975244164466858e-01 -8.737739920616149902e-02 3.864074051380157471e-01 -3.511540293693542480e-01 3.983167558908462524e-02 1.516028791666030884e-01 1.886859983205795288e-01 2.581260800361633301e-01 -7.567589730024337769e-02 1.346745043992996216e-01 5.518287792801856995e-02 -4.478813707828521729e-01 2.146080732345581055e-01 3.018696904182434082e-01 2.348658815026283264e-02 -2.649634703993797302e-02 -2.684029750525951385e-02 1.594161689281463623e-01 -1.356852948665618896e-01 -1.435024756938219070e-02 -8.894875645637512207e-02 -3.757887706160545349e-02 2.352898940443992615e-02 1.053010076284408569e-01 8.758232742547988892e-02 -7.698862254619598389e-02 1.165260449051856995e-01 2.942628860473632812e-01 -1.217874512076377869e-01 -9.132072329521179199e-02 -6.114373728632926941e-02
1.007223576307296753e-01 1.321462094783782959e-01 -5.812248587608337402e-02 -7.966891862452030182e-04 -1.967194974422454834e-01 1.502462327480316162e-01 1.393107771873474121e-01 -1.596326082944869995e-01 3.629988431930541992e-01 -2.029128223657608032e-01 2.006014287471771240e-01 1.805617362260818481e-01 -3.144342601299285889e-01 -1.873087510466575623e-02 3.793607652187347412e-01 -1.738443411886692047e-02 5.751581862568855286e-02 -6.603991985321044922e-02 7.967668771743774414e-02 3.804717957973480225e-02 -2.055886536836624146e-01 -7.008685171604156494e-02 2.385154217481613159e-01 1.592002362012863159e-01 2.488153241574764252e-02 7.808168232440948486e-02 -1.326950490474700928e-01 -1.910991221666336060e-02 5.876522511243820190e-02 -2.988278567790985107e-01 1.095999032258987427e-01 -3.151160478591918945e-01
3.537998795509338379e-01 1.942267566919326782e-01 -2.097776830196380615e-01 4.546222463250160217e-02 1.104483194649219513e-02 2.705418467521667480e-01 -1.590126752853393555e-02 3.031162619590759277e-01 -8.792345970869064331e-02 -1.135441735386848450e-01 -8.886700123548507690e-02 5.005776882171630859e-02 -2.315216660499572754e-01 -8.092281222343444824e-02 9.992028027772903442e-02 -2.190077304840087891e-01 6.843557953834533691e-02 -4.047222062945365906e-02 -6.146753951907157898e-02 7.725770771503448486e-02 2.319125384092330933e-01 1.475252509117126465e-01 5.581503733992576599e-02 -1.916831135749816895e-01 8.014122396707534790e-02 2.567818462848663330e-01 -3.804125487804412842e-01 -7.688359916210174561e-02 2.854698896408081055e-01 -6.876302510499954224e-02 1.582978814840316772e-01 -1.035300418734550476e-01
-2.369470708072185516e-02 9.160170704126358032e-02 -1.798329949378967285e-01 2.415381371974945068e-01 -2.852813005447387695e-01 6.973661482334136963e-02 1.166166514158248901e-01 -9.509646147489547729e-02 2.094202041625976562e-01 3.038083901628851891e-03 2.345391511917114258e-01 -1.172898635268211365e-01 -4.525679349899291992e-01 9.645420312881469727e-02 -2.889777161180973053e-02 -1.011325567960739136e-01 -3.196699619293212891e-01 1.528390944004058838e-01 -2.438949346542358398e-01 -2.988598942756652832e-01 2.740980684757232666e-02 -1.143905520439147949e-02 -4.867810010910034180e-02 -1.601938158273696899e-01 -2.252805978059768677e-02 9.586402028799057007e-02 -3.287852108478546143e-01 -6.137794815003871918e-03 4.322039708495140076e-02 -5.131737142801284790e-02 1.577128618955612183e-01 -5.644501745700836182e-02
2.490702457726001740e-02 1.247759610414505005e-01 -1.338325589895248413e-01 1.238257065415382385e-01 -2.679217159748077393e-01 2.228183597326278687e-01 -1.938213557004928589e-01 6.448946893215179443e-02 -1.837600469589233398e-01 3.240389376878738403e-02 9.501873701810836792e-02 -1.694732308387756348e-01 -3.017143607139587402e-01 -1.311725229024887085e-01 9.311410784721374512e-02 6.223292276263237000e-02 -1.813567280769348145e-01 -2.808687090873718262e-01 1.323271393775939941e-01 -1.212451979517936707e-01 2.651970088481903076e-01 -1.982364356517791748e-01 -9.918174892663955688e-02 2.089137770235538483e-02 -3.273555040359497070e-01 9.396810829639434814e-02 -1.539605110883712769e-02 1.122384984046220779e-02 3.627422749996185303e-01 -9.886976331472396851e-02 1.630111485719680786e-01 2.142175436019897461e-01
7.104189693927764893e-02 -9.980503469705581665e-02 -2.504598796367645264e-01 2.652113735675811768e-01 -1.228040531277656555e-01 2.381139621138572693e-02 2.292893528938293457e-01 4.335256665945053101e-02 1.622263789176940918e-01 -2.722391858696937561e-02 2.603450044989585876e-02 4.947839677333831787e-02 -4.367206394672393799e-01 -9.258247166872024536e-02 1.893332600593566895e-02 3.656563460826873779e-01 -1.927496343851089478e-01 1.070957556366920471e-01 -2.217523753643035889e-01 -1.586534231901168823e-01 -8.456620573997497559e-02 3.674327582120895386e-02 2.336876094341278076e-01 -1.977792382240295410e-02 1.083309873938560486e-01 -2.014451175928115845e-01 -3.107793629169464111e-01 -8.155029267072677612e-02 1.628979146480560303e-01 -5.668560042977333069e-02 1.742098480463027954e-01 -1.271319091320037842e-01
3.977655619382858276e-02 1.993144601583480835e-01 -1.691375225782394409e-01 1.579885035753250122e-01 -2.265970557928085327e-01 -1.815345734357833862e-01 -2.550705103203654289e-03 9.970277547836303711e-03 6.577398627996444702e-02 8.455961942672729492e-03 -1.009080708026885986e-01 1.043656840920448303e-01 -1.207704618573188782e-01 -2.966465055942535400e-01 1.648589223623275757e-02 -3.668180704116821289e-01 7.735266536474227905e-02 -2.437837123870849609e-01 9.236109256744384766e-02 5.309412628412246704e-02 -3.835128247737884521e-02 -2.764586508274078369e-01 2.924791071563959122e-03 1.786182522773742676e-01 2.764317393302917480e-02 8.081012964248657227e-02 -5.412026122212409973e-02 -4.437251389026641846e-01 1.768111139535903931e-01 -2.903670370578765869e-01 1.319638639688491821e-01 -1.764952540397644043e-01
1.450021862983703613e-01 1.345131397247314453e-01 -2.793194949626922607e-01 -3.979558497667312622e-02 -2.775042653083801270e-01 1.688938885927200317e-01 -6.620762497186660767e-02 8.854110538959503174e-02 -2.889050170779228210e-02 -6.596079561859369278e-03 -9.011705964803695679e-02 -1.638023555278778076e-01 -4.850498139858245850e-01 -1.113658770918846130e-01 -9.820376336574554443e-02 -1.823490560054779053e-01 -1.459413766860961914e-01 -2.823620140552520752e-01 1.178437098860740662e-02 5.507818609476089478e-02 -6.064133718609809875e-02 -1.893283277750015259e-01 2.196962386369705200e-02 2.768007218837738037e-01 -1.793419122695922852e-01 -1.761788129806518555e-01 -2.664643712341785431e-02 -7.596224546432495117e-02 1.701043099164962769e-01 2.153206020593643188e-01 1.919511109590530396e-01 1.856599152088165283e-01
-3.941291570663452148e-02 1.150896772742271423e-02 -1.897506117820739746e-01 1.826118528842926025e-01 -2.155661582946777344e-01 1.434298008680343628e-01 -1.084736287593841553e-01 -1.829513348639011383e-03 -1.728903651237487793e-01 -2.019503414630889893e-01 -7.630479335784912109e-02 -1.611571758985519409e-01 -1.680611819028854370e-01 2.097887732088565826e-02 2.016207873821258545e-01 -1.748368740081787109e-01 -6.224289163947105408e-02 -2.048756778240203857e-01 4.385225847363471985e-02 2.461600154638290405e-01 3.103048726916313171e-02 -6.577891111373901367e-02 7.784919347614049911e-03 1.800261735916137695e-01 -1.971559524536132812e-01 -1.671744883060455322e-01 3.365678712725639343e-02 -2.252336591482162476e-01 4.153800308704376221e-01 -2.867316901683807373e-01 3.541811108589172363e-01 5.265073850750923157e-02
1.893714517354965210e-01 2.636831998825073242e-01 -4.219950735569000244e-01 1.282520592212677002e-01 1.415123492479324341e-01 -5.040661618113517761e-02 2.547032237052917480e-01 -4.108467325568199158e-02 7.554435729980468750e-02 1.549871731549501419e-02 -4.314762726426124573e-02 -1.537054181098937988e-01 -2.944154143333435059e-01 -1.093892753124237061e-01 1.817571669816970825e-01 -1.517532765865325928e-01 -1.673732418566942215e-03 1.557013243436813354e-01 -1.859457045793533325e-01 -6.709337234497070312e-02 1.129632592201232910e-01 6.716929376125335693e-02 1.994072794914245605e-01 1.332300901412963867e-02 9.318321943283081055e-02 1.259254366159439087e-01 -2.973486110568046570e-02 2.183595597743988037e-01 2.620770335197448730e-01 -6.271106004714965820e-02 3.963768482208251953e-01 3.787223622202873230e-02
1.689953207969665527e-01 1.266167163848876953e-01 1.959641128778457642e-01 1.423691660165786743e-01 -2.021306306123733521e-01 -1.120790764689445496e-01 -3.341621160507202148e-01 3.460570275783538818e-01 1.883333548903465271e-02 2.762995064258575439e-01 -4.238694533705711365e-02 1.326329708099365234e-01 -3.590103983879089355e-01 -1.732316799461841583e-02 1.236744970083236694e-01 -1.441750675439834595e-01 -2.343691587448120117e-01 -7.079672068357467651e-03 -1.900611668825149536e-01 -1.620970964431762695e-01 1.348816156387329102e-01 -2.790893912315368652e-01 9.612207114696502686e-02 1.719415485858917236e-01 5.294675752520561218e-02 8.546099811792373657e-02 7.665854413062334061e-03 -9.559723734855651855e-02 1.431237906217575073e-01 -1.702788658440113068e-02 1.724122762680053711e-01 -1.687453836202621460e-01
1.988254785537719727e-01 4.183476790785789490e-02 -1.963571608066558838e-01 2.374086827039718628e-01 -3.469812124967575073e-02 1.676193177700042725e-01 -8.339858613908290863e-03 -2.980018779635429382e-02 -9.403999894857406616e-02 1.221884861588478088e-01 1.386964172124862671e-01 1.317279338836669922e-01 -3.845645785331726074e-01 -2.690810263156890869e-01 2.767553329467773438e-01 3.786321580410003662e-01 -2.220079302787780762e-01 -5.237159505486488342e-02 9.092097729444503784e-02 1.025025174021720886e-01 -5.504241213202476501e-02 1.268516033887863159e-01 6.680363416671752930e-02 -8.103274554014205933e-02 2.908186987042427063e-02 -2.539764940738677979e-01 -1.713870614767074585e-01 -7.936789095401763916e-02 3.340775966644287109e-01 -5.951192975044250488e-02 1.249063834547996521e-01 1.418459601700305939e-02
3.003965318202972412e-01 -9.634985774755477905e-02 -1.373433470726013184e-01 7.739541120827198029e-03 8.421438187360763550e-02 -7.119973003864288330e-02 -3.925608843564987183e-02 -1.171835511922836304e-02 2.310561090707778931e-01 -1.972929537296295166e-01 1.540026813745498657e-02 1.117881760001182556e-01 -2.119516283273696899e-01 -3.278390467166900635e-01 1.907148510217666626e-01 -5.560228228569030762e-02 8.859370648860931396e-02 -2.202419489622116089e-01 -5.361433699727058411e-02 -5.052736401557922363e-02 7.813007570803165436e-03 -4.548002325464040041e-04 9.926275908946990967e-02 9.182713180780410767e-02 -4.510819613933563232e-01 -8.255354315042495728e-02 -1.419813334941864014e-01 -1.511422693729400635e-01 2.821412980556488037e-01 -1.379371881484985352e-01 2.795355319976806641e-01 -2.461952865123748779e-01
1.744415313005447388e-01 2.107476815581321716e-02 1.419944167137145996e-01 -9.447108954191207886e-02 -2.536534070968627930e-01 1.094907522201538086e-02 -3.798664510250091553e-01 2.723476290702819824e-01 -2.588467113673686981e-02 1.180420219898223877e-01 3.271802887320518494e-02 -1.020308583974838257e-01 -5.213678479194641113e-01 -1.511816382408142090e-01 1.318510621786117554e-01 -1.519151479005813599e-01 -3.170637190341949463e-01 7.523502409458160400e-02 -7.305122166872024536e-02 -3.081695176661014557e-02 7.714494317770004272e-02 -8.579298108816146851e-02 3.129216656088829041e-02 5.474923178553581238e-02 2.341805994510650635e-01 -4.686392378062009811e-03 8.665119856595993042e-02 -1.215758621692657471e-01 2.247816473245620728e-01 2.504362352192401886e-02 1.296616941690444946e-01 -1.449039131402969360e-01
2.767892479896545410e-01 2.175567746162414551e-01 9.335997700691223145e-02 2.019561082124710083e-01 -2.595481872558593750e-01 1.156793832778930664e-01 -9.387470036745071411e-02 3.490154743194580078e-01 2.607057103887200356e-03 1.155966445803642273e-01 -1.050301734358072281e-02 8.661429584026336670e-02 -8.860855549573898315e-02 -8.589464239776134491e-03 -3.229245543479919434e-01 -3.416615352034568787e-02 -3.566918969154357910e-01 6.955678015947341919e-02 -2.715669572353363037e-01 -1.782632470130920410e-01 2.298264950513839722e-01 -2.360415011644363403e-01 4.240692406892776489e-02 5.568825453519821167e-02 4.661716520786285400e-02 -1.937192305922508240e-02 -6.843934208154678345e-02 8.321335166692733765e-02 3.241856396198272705e-01 3.112434223294258118e-02 9.781144559383392334e-02 3.248068736866116524e-03
1.003200188279151917e-01 -2.020564079284667969e-01 -1.579675078392028809e-01 1.031382679939270020e-01 -9.842077642679214478e-02 1.361769288778305054e-01 1.598387062549591064e-01 1.309808492660522461e-01 2.646457552909851074e-01 -5.226047709584236145e-02 4.811327531933784485e-02 7.038383930921554565e-02 -3.305470943450927734e-01 -1.450770646333694458e-01 -2.002314291894435883e-02 1.627095788717269897e-02 4.290916025638580322e-01 -2.291920222342014313e-02 -2.104598656296730042e-02 -9.639994241297245026e-03 7.988110184669494629e-02 -2.214698046445846558e-01 1.793993264436721802e-01 -1.755629330873489380e-01 -2.892195992171764374e-02 -1.042625308036804199e-01 2.177819237112998962e-02 -2.262177169322967529e-01 3.223245143890380859e-01 -2.051895707845687866e-01 3.423582613468170166e-01 -3.732110559940338135e-02
1.522032469511032104e-01 2.754639983177185059e-01 1.959279626607894897e-01 1.861615926027297974e-01 -1.272930949926376343e-01 -1.348408460617065430e-01 1.663163602352142334e-01 1.587960124015808105e-01 9.664776176214218140e-02 -9.391895495355129242e-03 1.352430135011672974e-01 -7.710522413253784180e-02 -1.037039756774902344e-01 4.299589246511459351e-02 2.958177924156188965e-01 -2.049516141414642334e-01 2.244352549314498901e-01 4.369743168354034424e-02 -3.236005082726478577e-02 -2.030830681324005127e-01 5.366002675145864487e-03 -1.350097954273223877e-01 1.003429889678955078e-01 1.123873665928840637e-01 5.705779418349266052e-02 -1.010474637150764465e-01 -3.663936555385589600e-01 -2.200757414102554321e-01 2.740054428577423096e-01 -6.765534728765487671e-02 2.634325027465820312e-01 -2.900727391242980957e-01
6.275962293148040771e-02 3.597081303596496582e-01 -7.753568887710571289e-02 1.544654667377471924e-01 -2.244917601346969604e-01 -5.420108512043952942e-02 3.112271130084991455e-01 -2.117994613945484161e-02 2.522436343133449554e-02 -3.717099428176879883e-01 -1.017691567540168762e-01 8.986969292163848877e-02 -1.969520896673202515e-01 -7.440628856420516968e-02 3.543465211987495422e-02 5.746489763259887695e-02 8.590381592512130737e-03 5.075611546635627747e-02 -1.503893584012985229e-01 -2.349067479372024536e-01 4.222135525196790695e-03 1.107935309410095215e-01 -2.029952108860015869e-01 1.015280634164810181e-01 -1.862471848726272583e-01 -7.047849148511886597e-02 -2.690091133117675781e-01 -1.649296432733535767e-01 1.762208044528961182e-01 -2.818743288516998291e-01 2.924172580242156982e-01 2.320719137787818909e-02
6.767411530017852783e-02 1.225931346416473389e-01 -1.063994988799095154e-01 2.134662866592407227e-01 -1.249248161911964417e-01 1.661793887615203857e-02 1.110973581671714783e-02 4.072651565074920654e-01 -2.021584101021289825e-02 -1.826502382755279541e-01 9.585766494274139404e-02 2.292217016220092773e-01 -3.166586160659790039e-01 7.317386567592620850e-02 1.847891211509704590e-01 -8.174465037882328033e-03 1.729943752288818359e-01 -2.313345819711685181e-01 1.632433533668518066e-01 8.667223155498504639e-02 -3.861172497272491455e-02 -2.086330503225326538e-01 8.801449090242385864e-02 2.397146224975585938e-01 2.816756963729858398e-01 3.307861462235450745e-02 -3.575477004051208496e-01 1.040853746235370636e-02 1.788202375173568726e-01 -1.388245224952697754e-01 1.222318261861801147e-01 6.232753023505210876e-02
-6.223228201270103455e-02 8.255891501903533936e-02 7.106719166040420532e-02 1.742816530168056488e-03 -1.533237695693969727e-01 3.136594593524932861e-02 3.938576951622962952e-02 -1.468956768512725830e-01 -7.963309995830059052e-03 -2.032415568828582764e-02 3.051837384700775146e-01 2.573350071907043457e-01 -4.303277134895324707e-01 -2.549906820058822632e-02 -2.794725634157657623e-02 -3.045343756675720215e-01 -3.150022625923156738e-01 1.964829415082931519e-01 1.766427792608737946e-02 1.403519511222839355e-02 9.576540440320968628e-02 -8.526552468538284302e-02 -7.785991579294204712e-02 -1.555130928754806519e-01 -9.757343679666519165e-03 -2.412331998348236084e-01 -2.426651269197463989e-01 -6.230107322335243225e-02 1.917679905891418457e-01 -3.082116246223449707e-01 1.325075794011354446e-02 2.437555193901062012e-01
1.962149143218994141e-01 -6.157603859901428223e-02 2.414567470550537109e-01 1.973387300968170166e-01 -1.403868943452835083e-01 7.003082334995269775e-02 -1.494552493095397949e-01 1.372890919446945190e-01 -1.505492925643920898e-01 4.169964790344238281e-02 1.274801939725875854e-01 1.399916261434555054e-01 -5.171786546707153320e-01 1.311811059713363647e-01 1.637076884508132935e-01 -5.201317835599184036e-03 -1.466938555240631104e-01 -1.149959415197372437e-01 2.110139094293117523e-02 1.251710653305053711e-01 -2.373267710208892822e-01 6.736556440591812134e-02 -8.581611514091491699e-02 -1.777855865657329559e-02 -1.858736127614974976e-01 -1.114928647875785828e-01 -2.831861376762390137e-01 -1.339451521635055542e-01 3.350345790386199951e-01 -3.034441359341144562e-02 2.046134024858474731e-01 5.791253224015235901e-02
3.011551499366760254e-01 -1.562430113554000854e-01 -2.723275423049926758e-01 2.549114525318145752e-01 -1.462570130825042725e-01 2.813169658184051514e-01 1.862510889768600464e-01 1.482665687799453735e-01 1.198479980230331421e-01 -8.919048309326171875e-02 -3.844426013529300690e-03 3.750646114349365234e-02 -4.746627807617187500e-01 -1.524359881877899170e-01 -4.062836617231369019e-02 -1.246365010738372803e-01 -2.740052938461303711e-01 3.156126439571380615e-01 -6.635396927595138550e-02 -1.556941568851470947e-01 -5.431322380900382996e-02 -1.712194234132766724e-01 1.597558706998825073e-01 -5.350741744041442871e-02 -4.957502335309982300e-02 6.565661728382110596e-02 4.475836828351020813e-02 9.379693865776062012e-02 3.666754066944122314e-02 1.175283938646316528e-01 4.857517778873443604e-02 3.294872352853417397e-03
1.749622374773025513e-01 2.656100988388061523e-01 -8.520575612783432007e-02 -1.459842547774314880e-02 -3.657793402671813965e-01 1.151145100593566895e-01 -6.792532652616500854e-02 6.311234831809997559e-02 -4.686962068080902100e-02 1.064944639801979065e-01 -3.842440620064735413e-02 -7.892887294292449951e-02 -5.102946758270263672e-01 -9.781494736671447754e-02 -1.916448026895523071e-02 -1.873066127300262451e-01 -6.025542039424180984e-03 -1.062779501080513000e-01 -2.025651186704635620e-02 4.363005235791206360e-02 -5.873446539044380188e-02 -3.036950230598449707e-01 -7.840419560670852661e-02 2.270242720842361450e-01 -3.005795180797576904e-01 -2.713967263698577881e-01 1.334575656801462173e-02 -2.684355154633522034e-02 1.152784377336502075e-01 1.346108019351959229e-01 2.035378962755203247e-01 6.563080847263336182e-02
1.556585431098937988e-01 2.461236864328384399e-01 2.141387164592742920e-01 1.088757216930389404e-01 -1.070622205734252930e-01 -5.071646720170974731e-02 -5.139148980379104614e-02 3.287618458271026611e-01 -1.356403157114982605e-02 7.624679058790206909e-02 -6.015375256538391113e-02 1.148168221116065979e-01 -5.071690678596496582e-01 1.622947456780821085e-04 -1.104547679424285889e-01 2.368748635053634644e-01 -2.421426326036453247e-01 -1.395352184772491455e-01 3.186298906803131104e-02 2.283141016960144043e-01 -4.874315485358238220e-02 -1.346814632415771484e-01 -6.716939061880111694e-02 2.305542081594467163e-01 6.727261841297149658e-02 2.822018973529338837e-02 -5.819695070385932922e-02 -2.560184895992279053e-02 3.751166164875030518e-01 -8.162975311279296875e-02 9.719902276992797852e-02 -9.369947016239166260e-02
-1.580966636538505554e-02 1.947852969169616699e-01 -6.411451846361160278e-02 1.197942793369293213e-01 1.172251924872398376e-01 -2.249509282410144806e-02 -1.849998980760574341e-01 2.430284172296524048e-01 3.119089007377624512e-01 -1.092394068837165833e-01 1.292898207902908325e-01 2.039859816431999207e-02 -1.461599916219711304e-01 -1.847393959760665894e-01 1.822307519614696503e-02 9.085632860660552979e-02 -5.851485300809144974e-03 -1.806428283452987671e-01 -1.419690102338790894e-01 -1.217939481139183044e-01 -4.998573288321495056e-02 -2.019064500927925110e-02 -1.595173031091690063e-02 2.014770507812500000e-01 -1.587605848908424377e-02 -8.940419647842645645e-04 -1.327619254589080811e-01 1.694168001413345337e-01 5.421689748764038086e-01 -2.315573841333389282e-01 2.057036757469177246e-01 3.122685849666595459e-01
1.814465969800949097e-01 3.352888822555541992e-01 -2.597495019435882568e-01 6.724040210247039795e-02 -2.754187881946563721e-01 7.531517744064331055e-02 -6.357007194310426712e-03 -2.763799764215946198e-02 -1.308321505784988403e-01 1.758434772491455078e-01 6.434699147939682007e-02 -2.020703405141830444e-01 -4.038410782814025879e-01 8.360678330063819885e-03 -9.304406493902206421e-02 -1.719053387641906738e-01 -1.319701410830020905e-02 -1.377575695514678955e-01 8.032436668872833252e-02 3.178430721163749695e-02 -1.115849539637565613e-01 -1.961042732000350952e-01 7.310051470994949341e-02 2.272779494524002075e-01 -1.390419006347656250e-01 -2.587764263153076172e-01 1.073073446750640869e-01 -1.050255596637725830e-01 2.353618443012237549e-01 8.510360121726989746e-02 3.044404685497283936e-01 8.528033643960952759e-02
2.662455737590789795e-01 -6.147672981023788452e-02 -2.090871930122375488e-01 1.491162776947021484e-01 -4.259461462497711182e-01 -7.412877399474382401e-03 -9.084645658731460571e-02 6.487165391445159912e-02 -1.305709928274154663e-01 3.071347177028656006e-01 -2.965844608843326569e-02 -8.874011039733886719e-02 -3.207110762596130371e-01 -3.140897154808044434e-01 1.069153621792793274e-01 -1.637398451566696167e-01 -3.238073289394378662e-01 8.676641434431076050e-02 1.501385271549224854e-01 1.878922134637832642e-01 -3.979263827204704285e-02 -7.174664177000522614e-03 1.514187306165695190e-01 -7.087070494890213013e-02 -9.344691783189773560e-02 -6.152910366654396057e-02 -1.094203814864158630e-01 -7.841035723686218262e-02 1.288163214921951294e-01 4.580964893102645874e-02 2.374837547540664673e-01 -3.164995461702346802e-03
1.270879656076431274e-01 1.965762972831726074e-01 -1.411557346582412720e-01 6.682511419057846069e-03 -2.755608558654785156e-01 5.673912540078163147e-02 -1.126465648412704468e-01 -5.488309264183044434e-02 -2.718254327774047852e-01 2.122427225112915039e-01 2.495546266436576843e-02 8.290906250476837158e-02 -3.530434072017669678e-01 -2.935451865196228027e-01 -5.862794816493988037e-02 -7.588082551956176758e-02 3.370124846696853638e-02 -2.201525419950485229e-01 -2.541772089898586273e-02 -3.740614652633666992e-02 -1.860790550708770752e-01 -1.564568281173706055e-01 7.430749945342540741e-03 2.908224463462829590e-01 -2.156089842319488525e-01 -2.568653225898742676e-01 -5.300416797399520874e-02 1.120053157210350037e-01 3.619697093963623047e-01 3.354253619909286499e-02 1.624932289123535156e-01 -4.677421599626541138e-02
-1.599390059709548950e-01 4.241618514060974121e-02 -1.379699856042861938e-01 2.433574497699737549e-01 -1.229812577366828918e-01 1.173419952392578125e-01 8.844664692878723145e-02 1.424134075641632080e-01 2.927312850952148438e-01 -6.865994632244110107e-02 1.934014409780502319e-01 1.983430683612823486e-01 -5.367942452430725098e-01 5.667725950479507446e-02 1.617571860551834106e-01 -7.522609084844589233e-02 1.772039942443370819e-02 -1.627509742975234985e-01 2.698348164558410645e-01 -1.500749681144952774e-02 -1.790901273488998413e-01 -1.512937247753143311e-01 2.832341380417346954e-02 -6.678836047649383545e-02 -8.140976540744304657e-03 2.480992861092090607e-02 -1.827756464481353760e-01 8.788133412599563599e-02 3.360615074634552002e-01 8.727792650461196899e-02 1.554003357887268066e-01 2.119596675038337708e-02
-8.211180567741394043e-03 1.484571993350982666e-01 -4.391513019800186157e-02 -1.518573909997940063e-01 -2.575751245021820068e-01 1.752767115831375122e-01 5.911173298954963684e-02 9.377929568290710449e-02 1.523294001817703247e-01 9.925770759582519531e-02 -7.378801703453063965e-02 8.466215431690216064e-02 -2.389172464609146118e-01 -8.810483664274215698e-02 1.700625270605087280e-01 7.552967965602874756e-02 3.772483393549919128e-02 3.051786124706268311e-02 -6.965087354183197021e-02 6.786881387233734131e-02 8.477379381656646729e-02 6.142098829150199890e-02 1.462357025593519211e-02 7.552978396415710449e-02 -1.299218237400054932e-01 -7.297795265913009644e-02 -3.636453449726104736e-01 -2.165214717388153076e-01 3.571451082825660706e-02 -1.762995123863220215e-01 5.755569338798522949e-01 -3.236853480339050293e-01
-1.791843399405479431e-02 2.349240183830261230e-01 -3.234782814979553223e-01 8.194545656442642212e-02 -1.799492985010147095e-01 -1.111339107155799866e-01 1.598088294267654419e-01 2.764688134193420410e-01 1.907812207937240601e-01 6.758988648653030396e-02 1.046793684363365173e-01 -1.279273815453052521e-02 -3.366275429725646973e-01 6.974633783102035522e-02 1.564280986785888672e-01 -1.691085547208786011e-01 2.352075278759002686e-02 -3.426463007926940918e-01 1.161282882094383240e-01 8.185749500989913940e-02 4.048633947968482971e-02 2.170800045132637024e-02 -4.410810396075248718e-02 7.652979344129562378e-02 4.424856975674629211e-02 3.010369837284088135e-01 5.258261412382125854e-02 2.559333443641662598e-01 1.871255040168762207e-01 4.878972191363573074e-03 3.448946475982666016e-01 -1.392077468335628510e-02
1.243447139859199524e-01 1.699329018592834473e-01 -4.245629068464040756e-03 2.019739598035812378e-01 4.290015250444412231e-02 6.434730440378189087e-02 1.486993730068206787e-01 1.969778835773468018e-01 -2.233385890722274780e-01 -1.024009808897972107e-01 1.517425477504730225e-01 9.572035074234008789e-02 -4.725670218467712402e-01 5.816651135683059692e-02 -1.847268044948577881e-01 -8.092676103115081787e-02 -9.674480557441711426e-02 -1.631181240081787109e-01 1.124775260686874390e-01 -3.302165120840072632e-02 -2.834547460079193115e-01 -2.565075159072875977e-01 -6.674628704786300659e-02 2.326746098697185516e-02 -6.639140192419290543e-03 8.937726728618144989e-03 -3.766153156757354736e-01 -8.835419081151485443e-03 1.940898001194000244e-01 -1.668813973665237427e-01 2.245244085788726807e-01 1.708980351686477661e-01
8.613038808107376099e-02 2.649422287940979004e-01 2.300809472799301147e-01 -1.239833757281303406e-01 -1.062277480959892273e-01 -2.367685884237289429e-01 -1.981667131185531616e-01 2.329763919115066528e-01 -1.056083738803863525e-01 -3.902706503868103027e-02 3.676265850663185120e-02 -2.550608105957508087e-02 -4.864936769008636475e-01 -3.495946899056434631e-02 -1.642556935548782349e-01 -2.871136963367462158e-01 -3.982657492160797119e-01 3.420221805572509766e-02 -1.074234321713447571e-01 -1.462903469800949097e-01 5.312558636069297791e-02 -9.423591196537017822e-02 -3.028986509889364243e-03 4.040759429335594177e-02 1.259946525096893311e-01 -1.119621172547340393e-01 -8.314063772559165955e-03 2.249931730329990387e-02 2.173414528369903564e-01 -5.377816781401634216e-02 1.870575100183486938e-01 -1.049737483263015747e-01
2.171031236648559570e-01 2.561227977275848389e-01 -2.043052762746810913e-01 2.837003767490386963e-01 -1.982846558094024658e-01 3.333012759685516357e-01 -7.442475855350494385e-02 -1.204697042703628540e-01 -1.241096779704093933e-01 -5.090585723519325256e-02 1.434200406074523926e-01 1.466860920190811157e-01 -1.145799309015274048e-01 -2.280089817941188812e-02 -9.565499424934387207e-02 -3.126491308212280273e-01 -1.140238791704177856e-01 -1.410692632198333740e-01 1.445755064487457275e-01 -1.258128583431243896e-01 2.352910488843917847e-01 1.098915562033653259e-01 7.444175332784652710e-02 5.422732234001159668e-02 5.467852950096130371e-02 2.120993137359619141e-01 -3.596032261848449707e-01 9.837079793214797974e-02 3.895837068557739258e-02 -1.001423820853233337e-01 2.627900540828704834e-01 2.878641337156295776e-02
1.775483638048171997e-01 1.407976299524307251e-01 -6.722005456686019897e-02 3.104635328054428101e-02 -3.350112438201904297e-01 -1.642769873142242432e-01 -1.375311315059661865e-01 2.097759693861007690e-01 -3.105402924120426178e-02 3.790773823857307434e-02 2.611342668533325195e-01 1.188143491744995117e-01 -4.249412417411804199e-01 -2.425876408815383911e-01 3.172300457954406738e-01 -2.043380141258239746e-01 -1.292233020067214966e-01 2.145465463399887085e-01 -3.120389021933078766e-02 -6.804390251636505127e-02 1.059866249561309814e-01 2.263402789831161499e-01 -3.280286863446235657e-02 2.952976524829864502e-02 -1.061404496431350708e-01 -8.338669687509536743e-02 -2.089257091283798218e-01 -1.086953952908515930e-01 3.993668034672737122e-02 8.519277721643447876e-02 2.301880121231079102e-01 7.900202274322509766e-02
-8.122059702873229980e-02 4.054199159145355225e-01 -1.055978611111640930e-01 1.212466210126876831e-01 6.915856152772903442e-02 2.464182861149311066e-02 -1.855911463499069214e-01 1.661050468683242798e-01 -1.952727138996124268e-02 1.102768555283546448e-01 1.010699793696403503e-01 6.039971485733985901e-02 -1.780017614364624023e-01 -1.049785315990447998e-01 2.595060467720031738e-01 1.485465466976165771e-02 -2.390917092561721802e-01 -3.244310021400451660e-01 1.756436824798583984e-01 -9.224437177181243896e-02 2.152795493602752686e-01 7.545509934425354004e-02 -7.306434959173202515e-02 9.758829325437545776e-02 -1.144326571375131607e-02 -3.089656680822372437e-02 -2.835460305213928223e-01 -2.815299928188323975e-01 2.697183191776275635e-01 -2.377192378044128418e-01 9.981116652488708496e-02 -1.744766235351562500e-01
1.697415560483932495e-01 2.664164900779724121e-01 -1.826335936784744263e-01 2.626202702522277832e-01 1.300801336765289307e-01 6.963717937469482422e-02 -4.658571258187294006e-02 1.126660779118537903e-01 -1.339977979660034180e-01 1.080255284905433655e-01 1.008548438549041748e-01 1.522639095783233643e-01 -8.914863318204879761e-02 -1.243013292551040649e-01 1.171433366835117340e-03 -1.822988688945770264e-01 -2.537013888359069824e-01 -3.873358368873596191e-01 2.566418647766113281e-01 -1.197969838976860046e-01 -9.610830992460250854e-02 3.631419315934181213e-02 -1.836403012275695801e-01 1.595485806465148926e-01 -8.259513229131698608e-02 -2.051281370222568512e-02 -2.997053265571594238e-01 1.174604296684265137e-01 3.586150705814361572e-01 2.107038162648677826e-04 1.192382276058197021e-01 1.536477655172348022e-01
[truncated: 3,269,894 more chars]
