# Supplementary material for: The Language of Innovation
Source: PLoS One. 2020 Apr 30;15(4):e0230107. doi: 10.1371/journal.pone.0230107 (PMC7194493; doi:10.1371/journal.pone.0230107)
Supplement: S15 File — (GZ) [file pone.0230107.s015.tar.gz › 1993-1997/V2Run_21_VS_4500_embeddings1993-1997ED32.txt]

3.090578317642211914e-01 1.285908818244934082e-01 -6.921777967363595963e-03 -1.499280482530593872e-01 -4.740144312381744385e-02 1.726429760456085205e-01 5.230927467346191406e-02 3.390646874904632568e-01 1.722502410411834717e-01 -1.830465048551559448e-01 -7.569617778062820435e-02 -2.860010564327239990e-01 -1.977904587984085083e-01 -5.767055973410606384e-02 1.496516317129135132e-01 -7.818251103162765503e-02 -6.879436969757080078e-02 -1.057441383600234985e-01 5.708940327167510986e-02 5.848858971148729324e-03 1.655614003539085388e-02 7.899153232574462891e-02 -1.024473682045936584e-01 -9.919544309377670288e-02 -1.645617038011550903e-01 -1.276477128267288208e-01 -3.018547296524047852e-01 -7.782623916864395142e-02 1.401255428791046143e-01 -2.079920321702957153e-01 -1.078831478953361511e-01 -4.825668036937713623e-01
1.572338640689849854e-01 -2.377955913543701172e-01 -1.418371200561523438e-01 -3.732638433575630188e-02 -1.270137429237365723e-01 1.049233078956604004e-01 -8.690096437931060791e-02 3.048157393932342529e-01 2.378791384398937225e-02 -3.240308910608291626e-02 -3.944306820631027222e-02 -3.733932599425315857e-02 5.136430636048316956e-02 -1.216980665922164917e-01 2.293171137571334839e-01 1.196958944201469421e-01 4.090772476047277451e-03 -2.155173420906066895e-01 1.919706314802169800e-01 -2.102291882038116455e-01 -5.700046569108963013e-02 -1.636355668306350708e-01 4.078864455223083496e-01 9.437504410743713379e-02 -1.165407747030258179e-01 -4.277433827519416809e-02 -8.015409857034683228e-02 -3.573383986949920654e-01 5.465252697467803955e-02 6.251693516969680786e-02 -3.318764269351959229e-01 -2.851397395133972168e-01
1.634755730628967285e-01 2.936757504940032959e-01 -1.686999499797821045e-01 -7.656937092542648315e-02 -2.059986889362335205e-01 1.157327219843864441e-01 1.056776195764541626e-02 9.287722408771514893e-02 1.710866689682006836e-01 -1.171092242002487183e-01 1.043117512017488480e-02 -2.607316374778747559e-01 -3.410636633634567261e-02 -2.900776565074920654e-01 1.807835996150970459e-01 -2.819414734840393066e-01 -8.397031575441360474e-02 3.151073679327964783e-02 8.630885928869247437e-02 1.266308426856994629e-01 9.596469253301620483e-02 -2.255873382091522217e-01 2.096943557262420654e-02 2.297670096158981323e-01 -1.774576008319854736e-01 -2.232162505388259888e-01 -2.371733039617538452e-01 1.665425859391689301e-02 1.506712138652801514e-01 -1.209717914462089539e-01 -2.618482708930969238e-01 -3.016251325607299805e-01
1.817930340766906738e-01 1.952881924808025360e-02 -2.455415278673171997e-01 -2.033661603927612305e-01 -1.158173903822898865e-01 3.819175660610198975e-01 -1.720662862062454224e-01 3.015048801898956299e-01 -1.236762851476669312e-01 1.866138912737369537e-02 -8.997226506471633911e-02 -6.152179092168807983e-02 6.756602786481380463e-03 -7.667881995439529419e-02 1.007726714015007019e-01 -2.156080603599548340e-01 2.418827414512634277e-01 -2.509639225900173187e-02 -6.699538230895996094e-02 1.084101200103759766e-01 -3.220606595277786255e-02 -1.989071071147918701e-01 -8.501432836055755615e-03 1.308471560478210449e-01 -2.907213270664215088e-01 -2.425715774297714233e-01 -2.873843908309936523e-01 -2.218514233827590942e-01 -9.535251557826995850e-02 1.069403626024723053e-02 -2.699210047721862793e-01 -6.811273843050003052e-02
2.623947262763977051e-01 -1.633452177047729492e-01 1.573126018047332764e-01 -1.819163858890533447e-01 -1.525868475437164307e-01 1.637020856142044067e-01 -2.134886980056762695e-01 3.300139307975769043e-01 -6.165518611669540405e-02 1.925111934542655945e-02 -7.067932188510894775e-02 -2.600634098052978516e-01 6.630514562129974365e-02 1.585230678319931030e-01 3.760170638561248779e-01 -1.109281852841377258e-01 1.149496734142303467e-01 2.545651607215404510e-02 8.806416392326354980e-02 -1.568090356886386871e-02 8.553436398506164551e-02 1.382749527692794800e-01 -1.170506104826927185e-01 -1.938564628362655640e-01 -1.039709895849227905e-01 -3.070913851261138916e-01 2.033974379301071167e-01 -1.013765856623649597e-01 -6.943352520465850830e-02 1.152263283729553223e-01 -8.192975819110870361e-02 -3.176240622997283936e-01
3.251670002937316895e-01 1.742612570524215698e-01 -1.394878476858139038e-01 -2.041153162717819214e-01 -3.364835381507873535e-01 -1.217796429991722107e-01 -1.410964727401733398e-01 9.497451782226562500e-02 -1.186141297221183777e-01 -5.738941486924886703e-03 -1.409733742475509644e-01 -1.121373008936643600e-02 -1.067584604024887085e-01 8.410697430372238159e-02 -5.743479728698730469e-02 -1.410119682550430298e-01 2.845049500465393066e-01 -1.615543812513351440e-01 2.993274331092834473e-01 5.176040530204772949e-02 -2.399823963642120361e-01 -2.353241890668869019e-01 -6.844074279069900513e-02 7.773152738809585571e-02 -3.293113112449645996e-01 1.586981117725372314e-02 -8.606053143739700317e-02 -3.210706412792205811e-01 -1.770730689167976379e-02 -9.159491956233978271e-02 -1.178259104490280151e-01 -7.247576117515563965e-02
1.433777511119842529e-01 5.241587758064270020e-02 1.862238198518753052e-01 4.263973981142044067e-02 -1.851126551628112793e-01 -4.259190708398818970e-02 6.555442512035369873e-02 2.189783900976181030e-01 6.257914751768112183e-02 1.263236254453659058e-01 8.563090115785598755e-02 1.766901090741157532e-02 1.215123832225799561e-01 -8.355730772018432617e-02 3.050975203514099121e-01 -6.320163607597351074e-02 8.468961715698242188e-02 -1.394762396812438965e-01 1.430370807647705078e-01 1.230366975069046021e-01 -9.551578760147094727e-02 -1.646608263254165649e-01 -1.180159822106361389e-01 -1.008357778191566467e-01 -2.528116703033447266e-01 -3.688223659992218018e-01 -1.932489424943923950e-01 -3.768032789230346680e-01 -2.399243414402008057e-02 1.905472725629806519e-01 -3.969502151012420654e-01 -9.615042805671691895e-02
1.549890786409378052e-01 9.027497470378875732e-02 -5.803614109754562378e-02 -3.578842580318450928e-01 -1.094421222805976868e-01 1.563185751438140869e-01 1.123237423598766327e-02 2.632044553756713867e-01 7.744757831096649170e-02 4.191657993942499161e-03 5.351649224758148193e-02 -2.031124681234359741e-01 -2.337376773357391357e-01 -2.767014205455780029e-01 -9.413997083902359009e-02 -1.066653877496719360e-01 1.790792942047119141e-01 -7.201708108186721802e-02 -4.858089238405227661e-02 3.360203504562377930e-01 -4.846157506108283997e-02 -2.304294109344482422e-01 -1.663860306143760681e-02 2.280015349388122559e-01 1.467251800931990147e-03 -5.686568841338157654e-02 -6.011599674820899963e-02 -9.025053679943084717e-02 -9.582494944334030151e-02 1.460644900798797607e-01 -4.044618308544158936e-01 -2.442493289709091187e-01
1.245730593800544739e-01 8.646843582391738892e-02 3.081399761140346527e-02 -2.718631923198699951e-01 2.331755589693784714e-03 2.138599194586277008e-02 1.413925290107727051e-01 1.283597946166992188e-01 1.906078308820724487e-01 6.237092986702919006e-02 -5.927935987710952759e-02 -1.473153084516525269e-01 7.201126962900161743e-02 -1.804056912660598755e-01 2.309887111186981201e-01 2.186349928379058838e-01 -1.257980614900588989e-01 -1.909527778625488281e-01 1.711321324110031128e-01 5.087682977318763733e-02 -5.159434513188898563e-04 -2.477297782897949219e-01 -9.339193999767303467e-02 -2.586304396390914917e-02 -2.003552466630935669e-01 -7.315240800380706787e-02 -6.693810969591140747e-02 -2.789777219295501709e-01 -3.493227362632751465e-01 1.616838574409484863e-01 -2.859361767768859863e-01 -3.850119113922119141e-01
3.890486806631088257e-02 -3.630452975630760193e-02 -2.862553112208843231e-02 -8.704663068056106567e-02 1.003632601350545883e-02 -2.120683342218399048e-02 9.474519640207290649e-03 2.660367488861083984e-01 2.410124987363815308e-01 1.072507500648498535e-01 1.234231963753700256e-01 -1.228304393589496613e-02 -9.412486851215362549e-02 4.556510224938392639e-02 1.280944198369979858e-01 5.892204865813255310e-02 -1.661077439785003662e-01 -2.110025100409984589e-02 2.548954188823699951e-01 6.409983336925506592e-02 -2.358714789152145386e-01 1.248162332922220230e-02 1.364280879497528076e-01 2.407810539007186890e-01 -2.478027939796447754e-01 1.564572751522064209e-01 -2.471129149198532104e-01 -8.155121654272079468e-02 1.521992385387420654e-01 2.632964253425598145e-01 -3.307678401470184326e-01 -4.653731882572174072e-01
-2.072266116738319397e-02 -2.399454638361930847e-02 -7.116921246051788330e-02 -1.035302504897117615e-01 -3.078887760639190674e-01 -3.334189578890800476e-02 1.026487126946449280e-01 7.245626300573348999e-02 6.605029106140136719e-02 1.500404179096221924e-01 2.603271901607513428e-01 -1.166696771979331970e-01 -8.084537833929061890e-02 -6.469351053237915039e-02 1.407975703477859497e-01 7.263432443141937256e-02 -1.654288172721862793e-01 -1.776406615972518921e-01 2.714439034461975098e-01 5.840016528964042664e-02 -1.748235672712326050e-01 4.007214307785034180e-02 1.463176757097244263e-01 -1.336694955825805664e-01 -2.664665281772613525e-01 -9.918525815010070801e-03 -1.631945371627807617e-01 -3.395951092243194580e-01 1.827213168144226074e-01 -4.876944422721862793e-02 -3.007427155971527100e-01 -4.250966012477874756e-01
1.144445911049842834e-01 1.528161019086837769e-01 -1.190114766359329224e-02 -2.821243405342102051e-01 -4.855018109083175659e-02 2.498666048049926758e-01 8.156805485486984253e-02 7.553980499505996704e-02 6.995906680822372437e-02 1.586175560951232910e-01 1.521766334772109985e-01 -1.423949152231216431e-01 -2.150552868843078613e-01 5.754307843744754791e-03 2.964635193347930908e-01 -4.136431217193603516e-01 -8.265575021505355835e-02 1.013453081250190735e-01 1.392285227775573730e-01 7.532766461372375488e-02 -2.257551811635494232e-02 -3.507109582424163818e-01 -2.028424441814422607e-01 9.776187688112258911e-02 -2.385198138654232025e-02 -2.073865830898284912e-01 -1.877970397472381592e-01 -3.059024177491664886e-02 -6.079514697194099426e-02 1.674333363771438599e-01 -2.885292470455169678e-01 -1.295005381107330322e-01
3.386985883116722107e-02 -4.401130229234695435e-02 -3.459615632891654968e-02 -3.208348751068115234e-01 -1.245204284787178040e-01 2.203197181224822998e-01 -1.072997786104679108e-02 2.602526247501373291e-01 9.221974015235900879e-02 9.567591547966003418e-02 6.572730839252471924e-02 -2.290063053369522095e-01 -9.372579306364059448e-02 -4.059964716434478760e-01 -3.254205733537673950e-02 -8.231136947870254517e-02 -6.681227684020996094e-02 7.500299811363220215e-02 1.580828130245208740e-01 1.510826498270034790e-01 -1.181152909994125366e-01 -2.010676562786102295e-01 1.358722057193517685e-02 -2.870230078697204590e-01 -8.827978745102882385e-03 -2.703621685504913330e-01 -9.891398251056671143e-02 -2.546932101249694824e-01 -3.773083165287971497e-02 -1.944772005081176758e-01 -3.266941010951995850e-01 -1.279264837503433228e-01
-1.211886480450630188e-01 -4.134669154882431030e-02 -2.065011672675609589e-02 -1.790322810411453247e-01 1.437945067882537842e-01 -1.494042016565799713e-02 -3.101984597742557526e-02 3.091377615928649902e-01 1.640909463167190552e-01 -3.176932781934738159e-02 1.227075457572937012e-01 -1.721816807985305786e-01 -4.771395027637481689e-02 -1.708193719387054443e-01 2.398419678211212158e-01 1.373142004013061523e-01 -1.400183141231536865e-01 -1.615119278430938721e-01 1.982568949460983276e-01 1.944596022367477417e-01 5.632764101028442383e-02 1.347855851054191589e-02 -1.202194988727569580e-01 1.913308501243591309e-01 -1.095720604062080383e-01 -1.985504925251007080e-01 -4.821592569351196289e-02 -1.038133576512336731e-01 -2.529561817646026611e-01 -5.703635886311531067e-02 -2.613284289836883545e-01 -5.252933502197265625e-01
3.869628310203552246e-01 -1.050270125269889832e-01 4.152223933488130569e-03 -2.397067546844482422e-01 -1.127671375870704651e-01 3.887085244059562683e-02 -7.249196618795394897e-02 4.885608255863189697e-01 1.283933129161596298e-02 -1.581930667161941528e-01 3.289112448692321777e-02 -1.429223120212554932e-01 -9.040728211402893066e-02 5.015034601092338562e-02 9.559804946184158325e-02 1.638089716434478760e-01 -2.697620391845703125e-01 7.518541067838668823e-02 2.883123159408569336e-01 1.875966321676969528e-03 -9.071090072393417358e-02 -3.038282096385955811e-01 -1.891200393438339233e-01 -1.439449489116668701e-01 9.543029963970184326e-02 -1.221016719937324524e-01 1.383549720048904419e-01 -5.061396583914756775e-02 -1.143201664090156555e-01 -2.386971935629844666e-02 -1.664237976074218750e-01 -1.567970067262649536e-01
1.449210047721862793e-01 6.130133196711540222e-02 -1.600305736064910889e-01 -2.599439918994903564e-01 7.231598347425460815e-02 -6.059610284864902496e-03 1.024791598320007324e-01 2.288729101419448853e-01 1.067330911755561829e-01 1.754032373428344727e-01 8.371619135141372681e-02 -9.723104536533355713e-02 -3.165889978408813477e-01 -2.145846933126449585e-01 1.434680540114641190e-02 -2.691473066806793213e-01 3.379287719726562500e-01 1.695517897605895996e-01 3.587280213832855225e-02 1.266799718141555786e-01 1.882408112287521362e-01 -1.716025769710540771e-01 -2.665750682353973389e-02 -8.046297729015350342e-02 -1.392926275730133057e-01 -2.333557605743408203e-01 -6.085176765918731689e-02 -2.199208438396453857e-01 7.833466865122318268e-03 8.841548115015029907e-02 -2.675761580467224121e-01 -3.140383958816528320e-01
1.086501255631446838e-01 1.997726783156394958e-02 -5.771777406334877014e-02 -2.961462736129760742e-02 -2.660932838916778564e-01 3.379006683826446533e-02 -6.303276866674423218e-02 2.427689135074615479e-01 -5.664958432316780090e-02 -6.429488211870193481e-02 -2.690176069736480713e-01 -1.274597197771072388e-01 -5.925953015685081482e-02 -2.188481241464614868e-01 -1.693432182073593140e-01 -1.160476803779602051e-01 6.228500604629516602e-02 2.206826061010360718e-01 2.464988082647323608e-01 1.216860711574554443e-01 -8.937179297208786011e-02 8.008971065282821655e-02 -1.014986410737037659e-01 1.238078996539115906e-01 -4.239841699600219727e-01 -6.266552954912185669e-02 -2.315187454223632812e-01 -2.419109791517257690e-01 -5.626418441534042358e-02 -7.746521383523941040e-02 -1.939539909362792969e-01 -3.852833211421966553e-01
4.742838442325592041e-01 -4.052431881427764893e-02 -1.419021375477313995e-02 -1.664178669452667236e-01 2.914605103433132172e-02 7.708394527435302734e-02 5.877228453755378723e-02 2.160810530185699463e-01 -1.250405162572860718e-01 -8.762945979833602905e-02 -8.668864518404006958e-02 -2.411811500787734985e-01 -1.574170738458633423e-01 1.223118305206298828e-01 2.129248678684234619e-01 1.177360191941261292e-01 -1.052999030798673630e-02 1.871414110064506531e-02 1.743069589138031006e-01 -3.266146406531333923e-02 -1.404580771923065186e-01 -1.570558100938796997e-01 -3.147553503513336182e-01 -6.219309195876121521e-02 -8.287368714809417725e-02 -1.687222421169281006e-01 1.798297017812728882e-01 7.787366956472396851e-02 5.430874228477478027e-02 -2.223357260227203369e-01 -8.862338215112686157e-02 -4.329245090484619141e-01
7.756926864385604858e-02 1.853998005390167236e-01 -7.705456763505935669e-02 -3.590685129165649414e-01 -1.014926657080650330e-02 1.229020953178405762e-01 -1.018216311931610107e-01 4.102462232112884521e-01 3.408628404140472412e-01 8.620359003543853760e-02 -8.217410743236541748e-02 8.916806429624557495e-03 -1.975506544113159180e-01 -1.090398579835891724e-01 -1.226015388965606689e-01 -2.097606360912322998e-01 8.212438551709055901e-04 5.924892611801624298e-03 2.566257491707801819e-02 1.610880643129348755e-01 -2.161574736237525940e-02 -2.329159826040267944e-01 3.466102108359336853e-02 -1.872653812170028687e-01 -1.073963716626167297e-01 -2.063528895378112793e-01 -1.028790697455406189e-01 -9.174908697605133057e-02 -8.686061948537826538e-02 1.329157799482345581e-01 -3.313332796096801758e-01 -2.544139921665191650e-01
9.964099526405334473e-02 -8.721552789211273193e-03 -3.663337230682373047e-02 -2.024358212947845459e-01 -2.159921675920486450e-01 2.389374673366546631e-01 -1.173111572861671448e-01 1.519736200571060181e-01 3.510321304202079773e-02 1.123455017805099487e-01 7.845646888017654419e-02 -2.675587236881256104e-01 -2.181369066238403320e-01 -7.128610461950302124e-02 -2.362613566219806671e-02 -1.112703606486320496e-01 -1.829358339309692383e-01 -3.100932762026786804e-02 3.569606542587280273e-01 1.097046677023172379e-02 -3.236778778955340385e-03 -2.607432901859283447e-01 -5.103674530982971191e-02 2.128820568323135376e-01 -4.976776242256164551e-02 -2.990137934684753418e-01 -1.469759345054626465e-01 2.381291799247264862e-02 -2.165206074714660645e-01 -5.357012152671813965e-02 -4.510231018066406250e-01 -6.894207745790481567e-02
2.698475122451782227e-01 -1.055435761809349060e-01 1.413475573062896729e-01 -2.917399406433105469e-01 -6.486568599939346313e-02 -1.903729438781738281e-01 -2.760382631095126271e-05 2.192889899015426636e-01 2.652940750122070312e-01 -1.504734158515930176e-01 -2.545811235904693604e-01 -1.174392178654670715e-01 2.201829478144645691e-02 1.865493482910096645e-03 -3.058280423283576965e-02 -9.218985587358474731e-02 -1.226530894637107849e-01 -1.960048526525497437e-01 -8.046822994947433472e-02 2.502838522195816040e-02 -1.916711479425430298e-01 -7.147061824798583984e-02 -7.878114702180027962e-04 2.434213086962699890e-02 -4.771592020988464355e-01 2.443967945873737335e-02 -1.725839376449584961e-01 8.960395306348800659e-02 6.272824108600616455e-02 -1.643557250499725342e-01 -1.679479032754898071e-01 -3.355837464332580566e-01
2.425414770841598511e-01 -3.574158251285552979e-01 7.289603352546691895e-02 -1.343358308076858521e-01 -4.976722877472639084e-03 2.224081307649612427e-01 1.081556528806686401e-01 2.121591717004776001e-01 -7.039662450551986694e-02 4.734695423394441605e-03 1.791141331195831299e-01 -3.050502538681030273e-01 -1.291699409484863281e-01 1.318051666021347046e-01 3.132694959640502930e-01 -2.707179449498653412e-02 -1.171041280031204224e-02 1.620042920112609863e-01 1.677659898996353149e-01 1.007669344544410706e-01 8.206254243850708008e-02 3.441506065428256989e-03 -1.944751590490341187e-01 -2.103348970413208008e-01 -6.517331302165985107e-02 -2.696712911128997803e-01 2.788995020091533661e-02 8.925695717334747314e-02 1.332064568996429443e-01 9.839984029531478882e-02 -2.170727550983428955e-01 -3.272204697132110596e-01
1.805843710899353027e-01 -2.721023857593536377e-01 -2.811582013964653015e-02 1.219255253672599792e-01 -1.003141105175018311e-01 5.319248884916305542e-02 -2.419056557118892670e-02 1.464604586362838745e-01 -1.746795475482940674e-01 -3.065760061144828796e-02 -2.743655443191528320e-01 -2.335803806781768799e-01 -1.079064831137657166e-01 2.207648456096649170e-01 1.083698719739913940e-01 -1.788949817419052124e-01 9.389666467905044556e-02 2.609545737504959106e-02 2.233156003057956696e-02 1.380653530359268188e-01 2.596110701560974121e-01 -2.267485409975051880e-01 1.356291491538286209e-02 -1.314397305250167847e-01 -3.436466157436370850e-01 -2.532176375389099121e-01 7.475531194359064102e-03 -1.185565590858459473e-01 1.928079873323440552e-01 -2.518104575574398041e-02 -1.690435856580734253e-01 -3.864035606384277344e-01
-9.995312429964542389e-03 5.264207720756530762e-02 4.612985998392105103e-02 -2.206315547227859497e-01 -2.253083139657974243e-01 1.101264078170061111e-02 -6.324706599116325378e-03 2.476676702499389648e-01 2.679443061351776123e-01 2.392221987247467041e-01 -8.000092953443527222e-02 -2.463907450437545776e-01 3.720109909772872925e-02 -1.354104131460189819e-01 5.965493619441986084e-02 5.319828912615776062e-02 -2.031479626893997192e-01 -2.336877137422561646e-01 2.221938669681549072e-01 1.353111714124679565e-01 9.111034125089645386e-02 1.757083982229232788e-01 8.733257651329040527e-02 7.190920412540435791e-02 -2.152421772480010986e-01 -8.993120864033699036e-03 -2.961297035217285156e-01 -1.623451709747314453e-01 1.410391926765441895e-01 6.540548801422119141e-02 -4.260038733482360840e-01 -1.737262606620788574e-01
3.492079377174377441e-01 -2.541929781436920166e-01 7.660034298896789551e-02 5.211823433637619019e-02 -2.680812217295169830e-02 5.135289952158927917e-02 1.081048771739006042e-01 2.061476707458496094e-01 1.472111511975526810e-02 -6.753259897232055664e-02 -1.166860237717628479e-01 -3.075079917907714844e-01 -3.446516022086143494e-02 3.959831222891807556e-02 3.822934627532958984e-01 -2.647044509649276733e-02 8.250344544649124146e-02 1.915109455585479736e-01 2.016831636428833008e-01 2.776793763041496277e-02 2.229238860309123993e-02 -2.469397485256195068e-01 -2.628710269927978516e-01 -7.065246999263763428e-02 -4.743750393390655518e-02 -8.523387461900711060e-02 2.821004688739776611e-01 -7.208760827779769897e-02 -5.841875448822975159e-02 -5.656372383236885071e-02 -2.199306935071945190e-01 -3.390929400920867920e-01
-3.406671807169914246e-02 -4.808096215128898621e-02 -1.652714610099792480e-02 -8.913744240999221802e-02 -2.002432495355606079e-01 4.978035390377044678e-02 2.211909890174865723e-01 3.156549632549285889e-01 1.196415126323699951e-01 -3.991185873746871948e-02 -2.600392792373895645e-03 -1.871541701257228851e-02 -1.912824809551239014e-01 2.891522049903869629e-01 -2.551002241671085358e-02 -1.802248507738113403e-01 -2.422256022691726685e-01 3.924816474318504333e-02 6.567585747689008713e-03 5.441192165017127991e-02 3.210775256156921387e-01 -3.973415791988372803e-01 -4.104945808649063110e-02 9.116300940513610840e-02 -2.445351183414459229e-01 -1.326681375503540039e-01 9.227273613214492798e-02 -1.832104772329330444e-01 1.023341119289398193e-01 -1.934631168842315674e-01 -3.349514305591583252e-02 -3.533996641635894775e-01
2.146324515342712402e-01 -2.661259472370147705e-01 -4.133545793592929840e-03 -2.335593998432159424e-01 -1.300577372312545776e-01 7.959869503974914551e-02 -1.226727813482284546e-01 -9.733052551746368408e-02 1.210347935557365417e-01 1.711472868919372559e-02 1.520266830921173096e-01 -1.239778473973274231e-01 9.917508065700531006e-02 3.546015545725822449e-02 1.716973483562469482e-01 5.897339060902595520e-02 3.527365252375602722e-02 6.767497956752777100e-02 3.883320689201354980e-01 1.612920463085174561e-01 -4.158845916390419006e-02 -1.746530979871749878e-01 8.377709984779357910e-02 5.016204342246055603e-02 -4.375948905944824219e-01 -1.565875858068466187e-01 -2.082358151674270630e-01 -2.657564580440521240e-01 -3.016423666849732399e-03 -6.735741347074508667e-02 -3.456004858016967773e-01 -7.001069933176040649e-02
-1.279382556676864624e-01 -1.929421871900558472e-01 1.109325513243675232e-01 -8.541073650121688843e-02 -1.341839134693145752e-01 -7.905082404613494873e-02 1.861396580934524536e-01 8.078183978796005249e-02 4.094257652759552002e-01 1.914373934268951416e-01 8.309347182512283325e-02 -3.068764209747314453e-01 -1.180022135376930237e-01 1.331590116024017334e-01 1.199065372347831726e-01 -1.807244122028350830e-01 1.436328291893005371e-01 -2.507938742637634277e-01 -1.638690382242202759e-02 2.817087620496749878e-02 -1.739463955163955688e-01 -2.547964155673980713e-01 1.575232446193695068e-01 1.166386157274246216e-01 8.784908801317214966e-02 4.686859995126724243e-02 -1.370483785867691040e-01 -7.938905060291290283e-02 1.958510726690292358e-01 -5.576126649975776672e-02 -1.226723194122314453e-01 -4.094199240207672119e-01
3.374016880989074707e-01 -1.146767362952232361e-01 1.625421345233917236e-01 -1.106531992554664612e-01 -1.413278877735137939e-01 -1.542812138795852661e-01 1.046487689018249512e-01 2.773302197456359863e-01 2.119304537773132324e-01 8.433727920055389404e-02 -2.952156588435173035e-02 -3.344615399837493896e-01 -2.623795531690120697e-02 3.085647225379943848e-01 1.314702481031417847e-01 1.846503615379333496e-01 3.523062169551849365e-02 -1.378001421689987183e-01 -9.622030705213546753e-02 1.861361414194107056e-01 -3.214101120829582214e-02 6.564865261316299438e-02 1.905325055122375488e-02 4.084760323166847229e-02 -3.880580067634582520e-01 -2.283240854740142822e-01 -1.486669182777404785e-01 -2.116573154926300049e-01 1.703279167413711548e-01 3.074397705495357513e-02 -1.123048886656761169e-01 -8.343508839607238770e-02
1.349033117294311523e-01 6.329973787069320679e-02 -2.799013853073120117e-01 -1.105094775557518005e-01 -3.269705474376678467e-01 1.904601580463349819e-03 -5.142520740628242493e-02 2.467959374189376831e-01 -8.184456825256347656e-02 1.409086585044860840e-01 3.201550804078578949e-03 -1.104036942124366760e-01 -1.487851291894912720e-01 1.314517706632614136e-01 -1.806985586881637573e-01 -1.731780469417572021e-01 8.337622135877609253e-02 2.846882119774818420e-02 1.036880686879158020e-01 -9.339592605829238892e-02 -1.726323813199996948e-01 -1.561626791954040527e-01 -1.013984382152557373e-01 -2.985104219987988472e-03 -2.379226833581924438e-01 -3.748130053281784058e-03 -3.507736623287200928e-01 -3.439248502254486084e-01 -1.288284659385681152e-01 -3.026366233825683594e-01 -2.133623808622360229e-01 -1.805173903703689575e-01
1.701130270957946777e-01 2.112965732812881470e-01 -2.621961832046508789e-01 -3.115820586681365967e-01 -1.033091451972723007e-02 1.272808946669101715e-02 -1.174221113324165344e-01 6.172892823815345764e-02 1.360426396131515503e-01 2.519876360893249512e-01 -8.050178736448287964e-02 -2.402391284704208374e-01 -2.055982649326324463e-01 -8.058509975671768188e-02 2.538476288318634033e-01 -9.577351808547973633e-02 1.005206350237131119e-02 1.497152894735336304e-01 9.286573156714439392e-03 -8.623213320970535278e-02 8.109124004840850830e-02 -2.454950846731662750e-02 -1.161152198910713196e-01 -1.079420223832130432e-01 -1.708560138940811157e-01 -9.673685580492019653e-02 -1.723193973302841187e-01 -2.626153267920017242e-02 1.039040312170982361e-01 3.197692632675170898e-01 -3.298281133174896240e-01 -3.478827476501464844e-01
-1.557237282395362854e-02 2.825729548931121826e-01 -2.322715222835540771e-01 -3.278088569641113281e-01 -1.141462326049804688e-01 2.449907362461090088e-02 -6.202038377523422241e-02 2.230310440063476562e-01 2.017919570207595825e-01 1.026097685098648071e-01 1.623269915580749512e-01 -7.925210893154144287e-02 -3.389605283737182617e-01 -5.848343670368194580e-02 2.506436109542846680e-01 1.931998133659362793e-01 -5.932180956006050110e-02 -1.185046136379241943e-01 1.703640520572662354e-01 9.594955295324325562e-02 4.109331592917442322e-02 -1.791898608207702637e-01 8.226067572832107544e-02 2.995439469814300537e-01 -1.940602660179138184e-01 3.284574672579765320e-02 4.577005654573440552e-02 -1.842192560434341431e-01 -3.746051713824272156e-02 -2.976556308567523956e-02 -3.030428290367126465e-01 -1.842881292104721069e-01
3.318863213062286377e-01 6.955624558031558990e-03 9.979326277971267700e-02 -7.322142273187637329e-02 -1.355614960193634033e-01 2.183393537998199463e-01 -2.102640271186828613e-01 -1.482165884226560593e-02 1.663093417882919312e-01 2.247577011585235596e-01 1.972629874944686890e-01 -1.786503344774246216e-01 1.337611526250839233e-01 2.917217463254928589e-02 1.630388796329498291e-01 -1.507582813501358032e-01 -1.862242966890335083e-01 -2.196315675973892212e-01 1.120714619755744934e-01 -2.702358663082122803e-01 -8.558218181133270264e-02 -2.200330421328544617e-02 -5.409881472587585449e-02 1.873154193162918091e-01 1.259178481996059418e-02 -1.538091003894805908e-01 -2.031673640012741089e-01 -2.241369932889938354e-01 2.488909065723419189e-01 1.992805488407611847e-02 -2.550858557224273682e-01 -2.997954785823822021e-01
-8.109486103057861328e-02 1.860207319259643555e-01 1.198093593120574951e-01 6.367812305688858032e-02 -2.479793876409530640e-01 -7.280555367469787598e-02 2.073637098073959351e-01 3.247327208518981934e-01 -2.828875184059143066e-02 -2.369268983602523804e-01 9.888317435979843140e-02 -1.057473421096801758e-01 -5.382343381643295288e-02 -2.703651040792465210e-02 3.665618002414703369e-01 -3.073113597929477692e-02 1.466803997755050659e-01 6.216953694820404053e-02 1.443068534135818481e-01 5.609675496816635132e-02 1.079676970839500427e-01 -6.499763578176498413e-02 -5.492477118968963623e-02 2.912074625492095947e-01 -1.492200642824172974e-01 -4.132040962576866150e-02 -3.487469553947448730e-01 -1.137400418519973755e-01 2.279510796070098877e-01 8.329386264085769653e-02 -2.538651525974273682e-01 -2.709173560142517090e-01
1.693615466356277466e-01 4.098340123891830444e-02 -1.350117772817611694e-01 -3.973665535449981689e-01 -1.207692734897136688e-02 1.299722045660018921e-01 1.190575212240219116e-01 8.665407449007034302e-02 1.703147739171981812e-01 8.338663727045059204e-02 -1.067142933607101440e-02 -2.186657935380935669e-01 -2.376875281333923340e-01 -2.649112045764923096e-01 -7.980835437774658203e-02 -1.420287042856216431e-01 -9.316156059503555298e-02 -5.738185346126556396e-02 -1.290264427661895752e-01 6.353177130222320557e-02 -1.878300867974758148e-02 -3.225434720516204834e-01 9.237346798181533813e-02 -4.504489526152610779e-02 -3.653298616409301758e-01 -1.488321572542190552e-01 -5.404407531023025513e-02 -1.327626407146453857e-01 -8.302260190248489380e-02 1.106908917427062988e-01 -1.714495569467544556e-01 -3.812792897224426270e-01
3.707228228449821472e-02 -1.568015366792678833e-01 -5.687556788325309753e-02 -1.747172772884368896e-01 -2.057339549064636230e-01 3.086246848106384277e-01 1.794355362653732300e-01 3.300626277923583984e-01 1.058776974678039551e-01 -2.618226706981658936e-01 3.221818432211875916e-02 2.329590357840061188e-02 -1.143779307603836060e-01 -4.553579259663820267e-03 1.596308946609497070e-01 -4.788461700081825256e-02 -2.573333382606506348e-01 2.874065637588500977e-01 2.401557266712188721e-01 -8.941460400819778442e-02 -1.306298673152923584e-01 3.079790808260440826e-02 -2.124987393617630005e-01 1.636038720607757568e-01 -1.929531693458557129e-01 -1.979991197586059570e-01 -4.045918956398963928e-02 -1.970858871936798096e-01 -2.008467912673950195e-02 -1.041439399123191833e-01 -3.113335669040679932e-01 -9.911669045686721802e-02
4.159218445420265198e-02 1.539172511547803879e-02 -1.278155446052551270e-01 -2.923607230186462402e-01 -1.161502525210380554e-01 2.012741565704345703e-01 1.333114877343177795e-02 2.077534943819046021e-01 1.259260326623916626e-01 5.479917302727699280e-02 6.679791957139968872e-02 2.006926760077476501e-02 -4.053915739059448242e-01 -1.383251398801803589e-01 2.269021607935428619e-02 -2.791953086853027344e-01 4.688769951462745667e-02 -1.217428594827651978e-01 1.199163198471069336e-01 2.470795959234237671e-01 -1.214202865958213806e-01 -1.222541332244873047e-01 1.278967559337615967e-01 -2.019089609384536743e-01 -1.016958132386207581e-01 -3.100056946277618408e-01 -4.320770502090454102e-02 -1.551183164119720459e-01 -5.968421325087547302e-02 9.357476234436035156e-02 -2.114044427871704102e-01 -3.802206516265869141e-01
-1.815345734357833862e-01 6.244978681206703186e-02 -1.019127145409584045e-01 -2.950939238071441650e-01 -2.320026606321334839e-01 2.957884967327117920e-01 1.255071461200714111e-01 2.625454366207122803e-01 2.027647644281387329e-01 7.282813638448715210e-02 4.547382891178131104e-02 -1.862493008375167847e-01 -2.394529134035110474e-01 -1.653961986303329468e-01 -5.854263901710510254e-03 -1.989946663379669189e-01 1.070072576403617859e-01 -8.656699955463409424e-02 6.696417927742004395e-02 8.993136137723922729e-02 -6.522820889949798584e-02 -2.860624194145202637e-01 1.891708225011825562e-01 -5.083232000470161438e-02 -2.163707613945007324e-01 -3.042707443237304688e-01 1.142795942723751068e-02 -2.448427379131317139e-01 4.404453188180923462e-02 6.585504114627838135e-02 -2.445273846387863159e-01 -1.032535061240196228e-01
2.398966401815414429e-01 -1.125500653870403767e-03 -8.860123157501220703e-02 -3.041884303092956543e-01 7.483503967523574829e-02 -1.612080261111259460e-02 9.880466759204864502e-02 2.778212726116180420e-01 1.184584125876426697e-01 -7.034414261579513550e-02 6.676027178764343262e-02 7.224342226982116699e-02 7.698506116867065430e-02 2.846022844314575195e-01 1.952470391988754272e-01 -3.170152306556701660e-01 -4.437694698572158813e-02 -3.674595057964324951e-02 1.872542500495910645e-01 -4.330903664231300354e-02 1.832347363233566284e-01 -1.351541280746459961e-01 1.001827418804168701e-01 -1.730469465255737305e-01 -2.864359319210052490e-01 3.312620520591735840e-02 -1.198563352227210999e-02 -8.541555702686309814e-02 1.114475652575492859e-01 -2.507572472095489502e-01 2.107146084308624268e-01 -3.907591402530670166e-01
3.638116419315338135e-01 -3.330354988574981689e-01 -4.699018597602844238e-02 5.447703972458839417e-02 -1.852247714996337891e-01 2.668743729591369629e-01 7.273646444082260132e-02 1.821959316730499268e-01 -1.781577020883560181e-01 -1.029830239713191986e-02 -1.977719217538833618e-01 -6.933879852294921875e-02 -2.132136225700378418e-01 2.228794693946838379e-01 1.572679877281188965e-01 -3.709683194756507874e-02 -2.759014070034027100e-02 -2.737825214862823486e-01 -8.169476687908172607e-02 -4.353322833776473999e-02 -2.605004236102104187e-02 -2.697420120239257812e-01 -2.932030558586120605e-01 -1.769622415304183960e-01 -2.096062898635864258e-01 8.194769173860549927e-02 -3.735882043838500977e-02 -1.388103514909744263e-01 -2.300959266722202301e-02 7.736708968877792358e-02 -1.536477208137512207e-01 -1.845989227294921875e-01
2.866645455360412598e-01 -3.208602666854858398e-01 1.425271481275558472e-01 -4.318176582455635071e-02 -1.756406575441360474e-01 2.525558173656463623e-01 1.251032110303640366e-02 3.915135860443115234e-01 -4.493810981512069702e-02 -2.310593724250793457e-01 -1.025395020842552185e-01 -2.213394343852996826e-01 4.297441616654396057e-02 1.369001269340515137e-01 9.089836478233337402e-02 -4.620835185050964355e-02 1.908359527587890625e-01 1.404901873320341110e-02 3.455878794193267822e-02 1.322300732135772705e-01 1.085835620760917664e-01 -1.554445922374725342e-01 -1.142477914690971375e-01 -9.733680635690689087e-02 -1.083038598299026489e-01 -2.885408326983451843e-02 6.378706544637680054e-02 4.995927214622497559e-02 3.308352231979370117e-01 2.247684150934219360e-01 -2.469754964113235474e-01 -2.117747664451599121e-01
-1.714675426483154297e-01 7.581045478582382202e-02 -2.002340853214263916e-01 -2.948111593723297119e-01 -1.059807389974594116e-01 -1.209325715899467468e-02 -6.382703781127929688e-02 7.154349237680435181e-02 1.295417696237564087e-01 2.033184021711349487e-01 -1.012803167104721069e-01 -1.868623346090316772e-01 -3.251977860927581787e-01 -2.444979920983314514e-02 3.643399775028228760e-01 -2.149218320846557617e-01 1.146325375884771347e-02 1.194363385438919067e-01 1.324679050594568253e-02 -1.416735947132110596e-01 2.355087250471115112e-01 -4.513446986675262451e-02 -8.915671706199645996e-02 -1.532591879367828369e-01 -1.396558284759521484e-01 -2.404568791389465332e-01 -2.942939661443233490e-02 -9.282349050045013428e-02 -4.269929230213165283e-02 -6.480935961008071899e-02 -4.014556109905242920e-01 -2.260863780975341797e-01
2.135126292705535889e-01 -1.158770173788070679e-01 -1.804296970367431641e-01 -6.085139140486717224e-02 -9.612374007701873779e-02 -8.650183677673339844e-02 9.530646353960037231e-02 2.507187724113464355e-01 2.284869402647018433e-01 -4.863480478525161743e-02 -1.811608523130416870e-01 -2.967844307422637939e-01 3.661527857184410095e-02 2.222202718257904053e-01 1.929249912500381470e-01 1.618139892816543579e-01 -6.458319723606109619e-02 -1.976745277643203735e-01 -1.614391654729843140e-01 -3.423707559704780579e-02 -1.746903359889984131e-01 -3.529260307550430298e-02 -8.187938481569290161e-02 4.740683361887931824e-02 -4.174897074699401855e-01 -1.842562407255172729e-01 -1.914279460906982422e-01 -1.751624941825866699e-01 2.129220664501190186e-01 3.751337295398116112e-03 -1.800944656133651733e-01 -2.488173395395278931e-01
5.293772742152214050e-02 -6.455990672111511230e-02 1.486724913120269775e-01 -3.532625734806060791e-01 1.968646235764026642e-02 -8.925236761569976807e-02 -2.752995304763317108e-02 1.801551878452301025e-02 2.820589840412139893e-01 -1.203175187110900879e-01 1.727934032678604126e-01 -3.404254615306854248e-01 -1.180122569203376770e-01 1.001686695963144302e-02 5.212574731558561325e-03 1.261098980903625488e-01 1.286688148975372314e-01 -4.008429124951362610e-02 9.853759407997131348e-02 -2.213602066040039062e-01 -6.805992126464843750e-02 2.167324870824813843e-01 -5.964584276080131531e-02 -7.590429484844207764e-02 -5.012235045433044434e-01 -9.926164895296096802e-02 -5.089057981967926025e-02 -5.485513433814048767e-02 -7.042526453733444214e-02 -6.398304551839828491e-02 -3.916262686252593994e-01 7.674290332943201065e-03
6.411407142877578735e-02 1.480692625045776367e-01 -3.283577738329768181e-03 -2.096768617630004883e-01 -6.119107455015182495e-02 1.055736020207405090e-01 -5.545869469642639160e-02 3.590786159038543701e-01 2.104527652263641357e-01 -2.965466678142547607e-01 1.117258444428443909e-01 -1.447363495826721191e-01 -1.439850181341171265e-01 -1.930112540721893311e-01 2.075255215167999268e-01 5.391069501638412476e-02 -8.004619926214218140e-02 4.132803902029991150e-02 3.324246108531951904e-01 5.668578669428825378e-03 -2.453735768795013428e-01 -1.363716572523117065e-01 -1.331036090850830078e-01 8.101160079240798950e-02 5.118137970566749573e-02 -8.666588366031646729e-02 -2.178597152233123779e-01 -2.016372084617614746e-01 -6.799880415201187134e-02 -9.464405477046966553e-02 -4.194467365741729736e-01 6.293258816003799438e-02
1.593143641948699951e-01 1.808518618345260620e-01 -7.318872958421707153e-02 -2.537690401077270508e-01 -2.641990780830383301e-01 9.220900014042854309e-03 1.542540639638900757e-01 2.823730111122131348e-01 2.264064550399780273e-01 2.402119189500808716e-01 5.304179713129997253e-02 -9.602462500333786011e-02 -9.275701642036437988e-02 -1.789489090442657471e-01 2.416790835559368134e-02 -2.963671088218688965e-01 -1.700397133827209473e-01 -8.574127568863332272e-04 -1.035139858722686768e-01 9.353632479906082153e-02 -6.167782098054885864e-02 -1.888773962855339050e-02 1.444164663553237915e-01 -2.725932933390140533e-02 -3.377861678600311279e-01 -2.130234390497207642e-01 -3.795367479324340820e-02 -1.343578994274139404e-01 -1.580462157726287842e-01 1.469150092452764511e-02 -2.207687050104141235e-01 -3.487956523895263672e-01
3.137505054473876953e-01 9.438567608594894409e-02 2.365575432777404785e-01 -9.351083636283874512e-02 -3.476849233265966177e-04 7.762724161148071289e-02 5.428171902894973755e-02 7.520199287682771683e-03 1.471184939146041870e-02 2.080063335597515106e-02 1.507226824760437012e-01 -9.149283170700073242e-02 9.571085125207901001e-02 9.811310470104217529e-02 1.032907888293266296e-01 -2.102384567260742188e-01 -7.931771874427795410e-02 1.910337992012500763e-02 7.115581631660461426e-02 -1.211634278297424316e-01 -1.267284750938415527e-01 5.466141179203987122e-02 2.390464544296264648e-01 2.090489417314529419e-01 -1.312001049518585205e-01 -3.466201424598693848e-01 -1.313503980636596680e-01 -3.890255987644195557e-01 4.277487099170684814e-02 4.609841480851173401e-02 -2.776086628437042236e-01 -4.245692193508148193e-01
1.041464582085609436e-01 1.079615727066993713e-01 5.731695145368576050e-02 -3.879432380199432373e-01 5.839407071471214294e-02 3.887045681476593018e-01 -1.776720955967903137e-02 -2.446552179753780365e-02 3.732520341873168945e-01 8.850382268428802490e-02 2.454421669244766235e-02 -2.907738089561462402e-01 -5.076614767313003540e-02 -1.772905588150024414e-01 4.049732536077499390e-02 -2.928165197372436523e-01 1.239803992211818695e-02 -1.230960190296173096e-01 -3.733748197555541992e-02 7.029787451028823853e-02 6.607197225093841553e-02 8.090553432703018188e-02 -4.186493903398513794e-02 1.102690100669860840e-01 -1.549167335033416748e-01 -3.064900636672973633e-01 -1.368519365787506104e-01 -2.939401268959045410e-01 -1.123401429504156113e-02 3.357887268066406250e-02 -1.636633425951004028e-01 -1.305197179317474365e-01
1.118459627032279968e-01 4.222877323627471924e-02 2.084816396236419678e-01 -3.664979711174964905e-02 -8.872199058532714844e-02 -3.841681405901908875e-02 1.368525475263595581e-01 1.489581018686294556e-01 -3.448956646025180817e-03 2.206616289913654327e-02 -1.510888040065765381e-01 -1.877374202013015747e-01 -1.549774408340454102e-02 -1.336629092693328857e-01 3.142846226692199707e-01 -1.965729892253875732e-01 -1.375169605016708374e-01 -1.733418554067611694e-01 1.460235118865966797e-01 1.616950891911983490e-02 -5.473969504237174988e-02 -7.707902789115905762e-02 -6.325073540210723877e-02 2.530973553657531738e-01 -1.509772688150405884e-01 -1.419041007757186890e-01 -4.339109957218170166e-01 -3.510515689849853516e-01 9.016463905572891235e-02 -1.722115129232406616e-01 -3.604389131069183350e-01 -8.277970552444458008e-02
2.612071037292480469e-01 -1.357569247484207153e-01 2.978597767651081085e-03 -1.654478013515472412e-01 -1.237970683723688126e-02 1.787985712289810181e-01 -9.921583533287048340e-02 2.463977336883544922e-01 4.635441303253173828e-02 6.149803102016448975e-02 -1.610019952058792114e-01 -3.330301940441131592e-01 -1.276139914989471436e-01 1.272756159305572510e-01 3.068575561046600342e-01 1.250385195016860962e-01 4.521573334932327271e-02 1.100693494081497192e-01 1.722345054149627686e-01 2.815516889095306396e-01 3.628171980381011963e-02 -2.119951546192169189e-01 -3.973955512046813965e-01 -1.261436939239501953e-01 -1.478138118982315063e-01 -1.359231472015380859e-01 1.174230128526687622e-01 5.956582725048065186e-02 -8.822496980428695679e-02 -2.441057413816452026e-01 -4.735117405652999878e-02 -1.666615456342697144e-01
5.076237767934799194e-02 1.104788780212402344e-01 -1.428777575492858887e-01 -4.457662403583526611e-01 -1.972417533397674561e-01 -2.024931013584136963e-01 4.019093140959739685e-02 2.105591893196105957e-01 2.596242427825927734e-01 1.744196936488151550e-02 5.604411661624908447e-02 -1.173756271600723267e-01 -1.894369870424270630e-01 -1.589162945747375488e-01 1.125014014542102814e-02 -3.765902817249298096e-01 8.933171629905700684e-02 2.282946109771728516e-01 5.226991325616836548e-02 2.940325997769832611e-02 3.755256906151771545e-02 1.622250117361545563e-02 -3.010312020778656006e-01 -1.714922138489782810e-03 -1.624297499656677246e-01 -2.065593376755714417e-02 2.809592895209789276e-02 -1.068760901689529419e-01 1.899247914552688599e-01 2.705838531255722046e-03 -3.203667104244232178e-01 -1.370998919010162354e-01
3.172931969165802002e-01 -1.685513257980346680e-01 1.111860796809196472e-01 -2.277198433876037598e-01 -4.522036015987396240e-02 -4.391593113541603088e-02 4.900461062788963318e-02 9.766039997339248657e-02 1.675906330347061157e-01 -1.290200650691986084e-01 -1.909681856632232666e-01 -2.006796598434448242e-01 6.439703702926635742e-02 3.268090188503265381e-01 1.424724012613296509e-01 4.121828079223632812e-02 -1.318551786243915558e-02 -2.136315554380416870e-01 5.162567645311355591e-02 3.220016136765480042e-02 -1.589397937059402466e-01 -7.210123538970947266e-02 5.040878057479858398e-02 5.553776025772094727e-02 -3.713951408863067627e-01 6.411147862672805786e-02 -9.184658527374267578e-02 -2.319696359336376190e-02 3.799319863319396973e-01 -5.008341372013092041e-02 -3.758090138435363770e-01 -1.079526543617248535e-01
2.404502034187316895e-01 -2.674202322959899902e-01 1.319923400878906250e-01 -1.677921414375305176e-01 -1.651248782873153687e-01 1.362457722425460815e-01 -1.783422753214836121e-02 2.136031985282897949e-01 -2.028203755617141724e-01 -1.180625632405281067e-01 -1.363211963325738907e-02 -3.383647799491882324e-01 -7.779266685247421265e-02 2.655545771121978760e-01 2.226189970970153809e-01 4.965914413332939148e-02 3.256303369998931885e-01 6.424596160650253296e-02 1.397592127323150635e-01 2.206989824771881104e-01 9.980812668800354004e-02 9.239223599433898926e-02 -1.073820665478706360e-01 -2.339499145746231079e-01 -1.621618866920471191e-01 -1.706339418888092041e-01 1.524499803781509399e-01 -1.205664724111557007e-01 -5.605288967490196228e-02 -6.464928854256868362e-03 -1.044721677899360657e-01 -2.540082633495330811e-01
1.088182851672172546e-01 1.063066571950912476e-01 -1.884908229112625122e-01 -3.135000765323638916e-01 -3.400986641645431519e-02 2.289631962776184082e-01 2.179425954818725586e-01 3.785927891731262207e-01 2.059990465641021729e-01 1.350357085466384888e-01 1.255478411912918091e-01 -4.092242196202278137e-02 -2.612857520580291748e-01 -1.636289805173873901e-01 -3.352428972721099854e-02 -1.381571292877197266e-01 -3.255024552345275879e-02 5.802263319492340088e-02 -7.260810583829879761e-02 -3.913544863462448120e-02 -2.525557577610015869e-02 -2.535864412784576416e-01 1.721294671297073364e-01 -1.296980190090835094e-03 -6.513996422290802002e-02 -9.076563268899917603e-02 -7.611612975597381592e-02 -3.282561153173446655e-02 9.100798517465591431e-02 -1.891033202409744263e-01 -2.415952980518341064e-01 -4.215490520000457764e-01
2.364146411418914795e-01 -1.093081533908843994e-01 -1.142415329813957214e-01 -3.602039813995361328e-01 -2.889626324176788330e-01 -1.343993246555328369e-01 -9.989463537931442261e-02 3.444084227085113525e-01 2.461836040019989014e-01 1.902600228786468506e-01 1.346044987440109253e-02 -5.703228712081909180e-02 -2.285493910312652588e-01 -1.831153929233551025e-01 8.813760429620742798e-02 -2.064375281333923340e-01 1.712985932826995850e-01 1.490381509065628052e-01 3.416040854062885046e-04 -9.210977703332901001e-03 2.385130524635314941e-01 -5.213503167033195496e-02 -1.333006173372268677e-01 -7.685878872871398926e-02 -7.075254619121551514e-02 -2.808684110641479492e-01 -6.381568312644958496e-02 -1.364296525716781616e-01 -7.546876370906829834e-02 4.474365618079900742e-03 -2.531103193759918213e-01 -1.073821783065795898e-01
1.762346476316452026e-01 2.113059014081954956e-01 -2.032454498112201691e-02 -2.753700315952301025e-01 -2.044483274221420288e-01 -2.586375363171100616e-02 -8.015958219766616821e-02 2.253641635179519653e-01 1.127945259213447571e-01 1.955833882093429565e-01 -1.528704911470413208e-01 -2.075479030609130859e-01 -2.180780023336410522e-01 -9.996070712804794312e-02 -1.609783619642257690e-02 -3.304303884506225586e-01 2.257281392812728882e-01 8.171851187944412231e-02 1.842506527900695801e-01 -7.114864885807037354e-02 2.795508205890655518e-01 -3.272119462490081787e-01 -7.842326164245605469e-02 -4.860424622893333435e-02 1.948047801852226257e-02 -1.984962075948715210e-01 -6.635017693042755127e-02 -8.857337385416030884e-02 -6.407204270362854004e-02 5.883256345987319946e-02 -2.738591432571411133e-01 -1.974554210901260376e-01
2.024318277835845947e-01 2.208835259079933167e-02 -1.873971223831176758e-01 -2.711055874824523926e-01 8.570053428411483765e-02 1.495232731103897095e-01 -3.483408316969871521e-02 1.567086577415466309e-01 6.705396622419357300e-02 2.240146882832050323e-02 -1.744690239429473877e-01 -4.281332343816757202e-02 -1.049508675932884216e-01 -2.751857340335845947e-01 -5.302933976054191589e-03 -2.000889480113983154e-01 1.296537369489669800e-01 -2.687257528305053711e-01 2.370118647813796997e-01 1.401281058788299561e-01 -4.601301997900009155e-02 -3.849178254604339600e-01 -1.820560395717620850e-01 -1.733198203146457672e-02 -1.425324827432632446e-01 -2.969125211238861084e-01 -3.001784346997737885e-02 -6.740852445363998413e-02 -7.448454201221466064e-02 3.440565988421440125e-02 -3.427892029285430908e-01 -2.089430689811706543e-01
4.364014044404029846e-02 -4.986295476555824280e-02 -1.430876106023788452e-01 -2.743041217327117920e-01 -1.820239126682281494e-01 -8.068102598190307617e-02 9.296819567680358887e-02 2.589284777641296387e-01 3.507727384567260742e-02 2.641724348068237305e-01 1.881026327610015869e-01 -1.850306391716003418e-01 -1.172104030847549438e-01 -5.198250710964202881e-02 5.713058263063430786e-02 -1.553336083889007568e-01 2.998773939907550812e-02 -8.594541251659393311e-02 2.349998056888580322e-01 -1.605972051620483398e-01 1.192066147923469543e-01 1.626815646886825562e-01 3.524526953697204590e-02 1.217979565262794495e-02 -4.192806780338287354e-01 5.932712182402610779e-02 8.634434081614017487e-03 1.376459654420614243e-02 -1.039326377213001251e-02 5.933900922536849976e-02 -5.324422717094421387e-01 -4.496214911341667175e-02
3.828752040863037109e-02 1.484238058328628540e-01 -1.555770933628082275e-01 -8.207377046346664429e-02 -3.331140875816345215e-01 -3.178619593381881714e-02 -1.850585937500000000e-01 4.778128266334533691e-01 2.307960093021392822e-01 6.994222849607467651e-02 -2.643317580223083496e-01 -1.096584349870681763e-01 3.166196169331669807e-03 -8.895783103071153164e-04 2.953216135501861572e-01 -1.288190931081771851e-01 -2.524363398551940918e-01 -1.615382581949234009e-01 -4.113716259598731995e-02 -5.174348875880241394e-02 -2.947933971881866455e-02 1.165343821048736572e-01 3.521984815597534180e-02 -2.477415353059768677e-01 -7.055148482322692871e-02 4.017481952905654907e-02 -3.775383904576301575e-02 -2.954191267490386963e-01 3.012860380113124847e-02 -7.268302887678146362e-02 -2.281546443700790405e-01 4.872047156095504761e-02
1.079716309905052185e-01 -3.070613369345664978e-02 -1.984415203332901001e-01 8.459017262794077396e-04 -3.239335725083947182e-03 1.724366992712020874e-01 -6.173019856214523315e-02 4.129499793052673340e-01 3.215183615684509277e-01 -4.057586565613746643e-02 -2.471169084310531616e-02 -1.997160539031028748e-02 3.212368786334991455e-01 1.021293774247169495e-01 1.022059842944145203e-01 1.598950624465942383e-01 2.251103073358535767e-01 -1.904388219118118286e-01 1.793774515390396118e-01 -1.730520837008953094e-02 1.318190246820449829e-01 -1.068658977746963501e-01 3.179451823234558105e-02 -2.396600842475891113e-01 -4.368728399276733398e-01 6.413259077817201614e-03 3.799794241786003113e-02 -4.158509522676467896e-02 1.267994940280914307e-01 -9.470206499099731445e-02 -1.847267597913742065e-01 -1.684207916259765625e-01
7.836775481700897217e-02 5.840444471687078476e-03 2.238229066133499146e-01 -2.536547780036926270e-01 -1.936499401926994324e-02 -1.700678467750549316e-01 7.670808583498001099e-02 1.245518922805786133e-01 1.398140043020248413e-01 -2.132954541593790054e-03 -2.095019072294235229e-02 -2.826977074146270752e-01 -3.282018471509218216e-03 3.936199545860290527e-01 -3.268265724182128906e-02 3.332644328474998474e-02 1.019059643149375916e-01 -2.316862940788269043e-01 2.431502938270568848e-01 -2.492439448833465576e-01 -2.358858287334442139e-01 -1.326124519109725952e-01 -4.207065328955650330e-02 -1.088368967175483704e-01 -4.211730957031250000e-01 2.868562936782836914e-02 -9.113388136029243469e-03 -1.470766514539718628e-01 1.468580099754035473e-03 -9.617426246404647827e-02 -2.958877086639404297e-01 -5.271545052528381348e-02
-2.133363485336303711e-02 4.287454485893249512e-02 2.278044670820236206e-01 -3.113407492637634277e-01 -7.025720179080963135e-02 1.954785436391830444e-01 -2.276771329343318939e-02 1.506090611219406128e-01 1.696935743093490601e-01 -1.811873763799667358e-01 -2.057751268148422241e-02 -7.879515737295150757e-02 -4.463302493095397949e-01 -3.358867168426513672e-01 1.435796171426773071e-01 -9.740820527076721191e-02 7.873564958572387695e-02 9.588059782981872559e-02 4.898134618997573853e-02 -4.323371872305870056e-02 -5.424230173230171204e-02 -2.180974781513214111e-01 -5.001249723136425018e-03 -1.237216591835021973e-01 -1.128603592514991760e-01 -1.777811348438262939e-01 6.538267433643341064e-02 -7.313367910683155060e-03 -1.135503724217414856e-01 -6.861532479524612427e-02 -3.610959947109222412e-01 -2.999548614025115967e-01
9.176751971244812012e-02 -2.619712650775909424e-01 -7.854729145765304565e-02 -1.039502695202827454e-01 3.037688136100769043e-02 -9.153286926448345184e-03 -1.465798318386077881e-01 3.308803737163543701e-01 3.216893672943115234e-01 7.171114534139633179e-02 7.183453440666198730e-02 -1.669716984033584595e-01 9.275708347558975220e-02 1.079208850860595703e-01 -3.327526524662971497e-02 -9.408818930387496948e-02 -7.226397842168807983e-02 -8.090119808912277222e-02 -1.575248986482620239e-01 1.549827903509140015e-01 8.552878350019454956e-02 5.503330845385789871e-03 -4.427270218729972839e-02 2.539400160312652588e-01 -3.368653059005737305e-01 -2.181509435176849365e-01 -1.115292608737945557e-01 -5.694120377302169800e-02 2.648177146911621094e-01 -1.488540172576904297e-01 -3.720008134841918945e-01 -2.455849051475524902e-01
3.574257493019104004e-01 -8.777154982089996338e-02 1.127461567521095276e-01 -1.666529923677444458e-01 -2.641206979751586914e-01 1.676521897315979004e-01 -1.123157981783151627e-02 3.479692339897155762e-01 -5.280916113406419754e-03 -3.273414820432662964e-02 7.978562265634536743e-02 -5.876865983009338379e-02 -1.294907182455062866e-01 1.873572915792465210e-01 2.607583403587341309e-01 -3.994656354188919067e-02 1.088620051741600037e-01 4.694506525993347168e-02 2.722025215625762939e-01 3.245371952652931213e-02 4.522419348359107971e-02 -2.872139811515808105e-01 -2.713484764099121094e-01 -3.141843527555465698e-02 6.706085056066513062e-03 -2.638633251190185547e-01 1.903184950351715088e-01 4.676626250147819519e-02 5.933238565921783447e-02 -2.756448090076446533e-01 -1.781990081071853638e-01 -7.009660452604293823e-02
2.927376925945281982e-01 -7.063023746013641357e-02 2.067831158638000488e-01 -2.355433404445648193e-01 8.911862969398498535e-02 1.198663190007209778e-01 9.849675744771957397e-02 1.653558015823364258e-01 2.092328071594238281e-01 -7.811099290847778320e-02 -2.681497335433959961e-01 -1.751795411109924316e-01 -2.025728970766067505e-01 2.263094335794448853e-01 1.410080343484878540e-01 9.842568635940551758e-02 -9.522465616464614868e-02 1.761882454156875610e-01 3.988965600728988647e-02 1.670861542224884033e-01 1.060215085744857788e-01 -2.548147737979888916e-01 -2.904666364192962646e-01 -2.039560675621032715e-01 -3.830518200993537903e-02 -1.652537286281585693e-01 1.627153158187866211e-01 -9.243689477443695068e-02 -2.835639007389545441e-02 -1.697945445775985718e-01 -1.084860786795616150e-01 -3.169669806957244873e-01
1.970288604497909546e-01 -1.169614866375923157e-01 4.341885074973106384e-02 -9.113562852144241333e-02 -1.004737094044685364e-01 -2.688956856727600098e-01 3.714410960674285889e-02 2.650907337665557861e-01 1.278589963912963867e-01 -1.556954234838485718e-01 -1.945220828056335449e-01 -4.855755269527435303e-01 4.624685645103454590e-02 2.160874754190444946e-01 -8.870824240148067474e-03 1.959475688636302948e-02 -8.052714169025421143e-02 2.468169433996081352e-03 -1.544337868690490723e-01 6.476014852523803711e-02 -5.084180086851119995e-02 -2.505066804587841034e-02 -1.605941057205200195e-01 2.367944270372390747e-02 -3.391993045806884766e-01 1.627882719039916992e-01 -1.171901077032089233e-01 -3.588003814220428467e-01 9.130490571260452271e-02 2.295777574181556702e-02 -2.481807172298431396e-01 -3.416037186980247498e-02
5.691943690180778503e-02 1.118627488613128662e-01 -9.340588003396987915e-02 -4.139591455459594727e-01 -1.527209132909774780e-01 1.252478361129760742e-01 5.395959317684173584e-02 1.719540953636169434e-01 2.769402861595153809e-01 -6.818728148937225342e-02 8.667751401662826538e-02 -5.341786518692970276e-02 -3.209360539913177490e-01 -1.096143014729022980e-02 3.677064552903175354e-02 -2.201503962278366089e-01 2.297050058841705322e-01 1.417755931615829468e-01 3.180078638251870871e-04 5.026883631944656372e-02 2.479542493820190430e-01 -2.187610119581222534e-01 -1.833160221576690674e-02 2.750815264880657196e-02 -1.377870738506317139e-01 -3.287485539913177490e-01 -3.011084906756877899e-02 -6.585708260536193848e-02 -1.415331512689590454e-01 2.791235782206058502e-02 -2.847735881805419922e-01 -2.607404887676239014e-01
3.152633458375930786e-02 -1.144785732030868530e-01 3.485005199909210205e-01 -1.008504405617713928e-01 -1.896378700621426105e-03 1.172955036163330078e-01 -2.044269144535064697e-01 2.677229046821594238e-01 -6.359266489744186401e-02 7.688015699386596680e-02 1.253256946802139282e-01 -1.687546074390411377e-01 1.024798825383186340e-01 -9.090641885995864868e-02 -1.033854633569717407e-01 -2.584267258644104004e-01 3.723435103893280029e-02 -1.024851277470588684e-01 5.008050054311752319e-02 2.883121371269226074e-01 -2.192703783512115479e-01 -1.112710833549499512e-01 -2.055848389863967896e-01 1.180835515260696411e-01 -2.712742686271667480e-01 8.306967094540596008e-03 -2.907741069793701172e-01 -3.104906082153320312e-01 1.627830415964126587e-01 -7.522500306367874146e-02 -2.377623915672302246e-01 -1.384898871183395386e-01
1.612137258052825928e-01 -1.539885159581899643e-02 1.608512401580810547e-01 -1.675535887479782104e-01 -1.932359635829925537e-01 1.537420749664306641e-01 -3.200834244489669800e-02 4.220515787601470947e-01 -1.150695756077766418e-01 -1.709217950701713562e-02 5.464472249150276184e-02 -2.284340560436248779e-01 -1.239383593201637268e-02 -3.969057798385620117e-01 2.137482166290283203e-01 -2.089186012744903564e-01 -5.425909161567687988e-02 -7.192146778106689453e-02 2.140210121870040894e-01 -2.583531290292739868e-02 -1.519661247730255127e-01 -1.540905982255935669e-01 -1.044386103749275208e-01 1.875470131635665894e-01 -2.819026708602905273e-01 -1.985637545585632324e-01 1.563102155923843384e-01 1.129495650529861450e-01 1.420792341232299805e-01 1.446769535541534424e-01 -1.095231696963310242e-01 -8.522929996252059937e-02
-1.158389598131179810e-01 -1.613172329962253571e-02 -1.042826101183891296e-01 -2.951580584049224854e-01 -9.819109737873077393e-02 2.749838493764400482e-02 -1.114056035876274109e-01 3.746304214000701904e-01 2.784641385078430176e-01 2.110675424337387085e-01 -4.883737768977880478e-03 -5.345917865633964539e-02 -1.910568028688430786e-02 4.705066978931427002e-02 1.546925604343414307e-01 -1.921764165163040161e-01 3.314196169376373291e-01 1.533011496067047119e-01 4.616900160908699036e-02 -2.167814970016479492e-02 2.005888521671295166e-01 -2.956843972206115723e-01 -7.426507771015167236e-02 -4.385122656822204590e-02 -1.398156583309173584e-01 -1.111054643988609314e-01 -6.476402282714843750e-02 -1.664665788412094116e-01 -1.918482035398483276e-01 8.088406175374984741e-02 -3.655359745025634766e-01 -1.579540669918060303e-01
3.759375959634780884e-02 1.293038129806518555e-01 4.367921873927116394e-02 -1.074691489338874817e-01 5.403149127960205078e-02 2.715084850788116455e-01 -5.885029211640357971e-02 3.025267422199249268e-01 3.113561272621154785e-01 2.054122239351272583e-01 1.414919495582580566e-01 -1.736770272254943848e-01 -2.138011008501052856e-01 -1.597250550985336304e-01 7.789760082960128784e-02 -5.626183748245239258e-02 2.365740239620208740e-01 -6.382787972688674927e-02 2.661784589290618896e-01 7.915505766868591309e-02 -1.159282773733139038e-01 -3.577519357204437256e-01 2.245166599750518799e-01 -7.632257789373397827e-02 -1.478872746229171753e-01 -1.181052532047033310e-02 -3.626218810677528381e-02 -7.389913499355316162e-02 -1.977829337120056152e-01 3.062449954450130463e-02 -3.505837321281433105e-01 2.105564624071121216e-02
2.119488567113876343e-01 2.263069339096546173e-02 1.248653829097747803e-01 -1.963686794042587280e-01 3.594460338354110718e-02 7.130126003175973892e-03 -1.788003593683242798e-01 4.946857318282127380e-02 2.946168184280395508e-01 -1.871058344841003418e-02 6.822169572114944458e-02 -1.393045186996459961e-01 1.030508130788803101e-01 -6.273793429136276245e-02 2.161989808082580566e-01 2.258003950119018555e-01 7.582660019397735596e-02 -2.436014264822006226e-01 1.615466326475143433e-01 -3.369502350687980652e-02 2.430010586977005005e-01 -9.443730115890502930e-02 -9.052489697933197021e-02 1.506030708551406860e-01 -4.258642494678497314e-01 -1.291905790567398071e-01 8.635955303907394409e-02 -1.950532943010330200e-01 -9.376965463161468506e-02 -2.375753968954086304e-01 -3.157549798488616943e-01 -2.037229984998703003e-01
1.279750140383839607e-03 -1.642483770847320557e-01 -1.256460696458816528e-01 -9.632849693298339844e-02 -1.151034682989120483e-01 -7.774308323860168457e-02 -1.418582051992416382e-01 2.225537747144699097e-01 3.740460053086280823e-02 -5.264622345566749573e-02 1.455829888582229614e-01 -1.035319566726684570e-01 -5.325393751263618469e-02 1.515606641769409180e-01 3.304584920406341553e-01 -2.726458609104156494e-01 1.378197669982910156e-01 -9.026058763265609741e-02 -2.247711271047592163e-02 1.911262422800064087e-01 -1.627209782600402832e-02 4.430714249610900879e-02 -9.589003026485443115e-02 -1.731207370758056641e-01 -2.028117775917053223e-01 -2.858846485614776611e-01 2.603867053985595703e-01 -3.759209513664245605e-01 1.570614874362945557e-01 -2.246154546737670898e-01 -2.928105369210243225e-02 -3.163088858127593994e-01
2.345155179500579834e-02 5.028908327221870422e-02 -2.237239629030227661e-01 -6.962247937917709351e-02 3.682128190994262695e-01 4.293718561530113220e-02 7.523898035287857056e-02 4.212137162685394287e-01 1.514586359262466431e-01 4.418104514479637146e-02 -1.809566766023635864e-01 -1.066860184073448181e-01 -3.739331066608428955e-01 4.528008401393890381e-02 1.624070256948471069e-01 -1.651108264923095703e-01 4.146094899624586105e-03 -4.309902712702751160e-02 4.144309759140014648e-01 1.854680180549621582e-01 1.796262897551059723e-02 3.145791962742805481e-02 4.220310971140861511e-02 -3.518564254045486450e-02 -4.668084904551506042e-02 -2.101129591464996338e-01 1.443081647157669067e-01 -1.735021024942398071e-01 7.040129601955413818e-02 2.012220211327075958e-02 -4.163141548633575439e-02 -2.006887644529342651e-01
3.608310520648956299e-01 -7.226245105266571045e-02 1.581358164548873901e-01 -2.828448414802551270e-01 -1.276287436485290527e-01 2.587921731173992157e-02 8.474881201982498169e-02 6.793320178985595703e-02 2.319613546133041382e-01 -1.256790906190872192e-01 1.385330855846405029e-01 -1.227995976805686951e-01 -3.539945185184478760e-02 -3.272068500518798828e-02 1.882983148097991943e-01 -7.331106066703796387e-02 -1.517374366521835327e-01 2.439202070236206055e-01 -1.488120853900909424e-01 1.233734935522079468e-01 4.627879709005355835e-02 8.559245616197586060e-02 -4.944462701678276062e-02 -1.355747580528259277e-01 -2.808691859245300293e-01 2.516287267208099365e-01 -1.564063429832458496e-01 -8.417688310146331787e-02 -2.884536683559417725e-01 1.512670516967773438e-01 -2.671262621879577637e-01 -2.870727181434631348e-01
-6.832779943943023682e-02 7.735747843980789185e-02 -1.669789552688598633e-01 -9.616421908140182495e-02 1.701365858316421509e-01 -4.212630540132522583e-02 -9.551078826189041138e-02 2.534927725791931152e-01 -7.924366742372512817e-02 1.466557532548904419e-01 -6.579363718628883362e-03 -4.369369149208068848e-01 -2.508071660995483398e-01 -1.848087012767791748e-01 2.863951921463012695e-01 -2.036661803722381592e-01 1.045275330543518066e-01 -1.167614981532096863e-01 8.235205896198749542e-03 -9.048828482627868652e-02 -2.125837802886962891e-01 -3.831967115402221680e-01 -4.102228581905364990e-02 8.969207108020782471e-02 -1.156836077570915222e-01 -2.429799288511276245e-01 -1.304350793361663818e-01 -2.303316071629524231e-02 1.292158365249633789e-01 -4.444824531674385071e-02 -2.496987134218215942e-01 -5.699676275253295898e-02
2.121542841196060181e-01 7.139389216899871826e-02 -3.266898170113563538e-02 -1.541410535573959351e-01 -1.261431425809860229e-01 -6.400008499622344971e-02 6.403307616710662842e-02 9.704757481813430786e-02 1.187538541853427887e-02 5.003543570637702942e-03 -2.101727575063705444e-01 8.139094337821006775e-03 -1.377118080854415894e-01 -2.962964177131652832e-01 3.821571469306945801e-01 -8.986788801848888397e-03 5.459534376859664917e-02 -2.613663375377655029e-01 2.317518927156925201e-02 2.795285284519195557e-01 -1.137965708039700985e-03 -2.189409919083118439e-02 -4.882876947522163391e-02 -6.511035561561584473e-02 -2.022701948881149292e-01 -1.157876327633857727e-01 -2.331317067146301270e-01 -1.293205618858337402e-01 -6.149343028664588928e-02 -5.658683553338050842e-02 -5.244199633598327637e-01 -1.725976020097732544e-01
9.025594592094421387e-02 -7.352013140916824341e-03 -1.030135750770568848e-01 -1.306618303060531616e-01 5.265362560749053955e-02 2.318970859050750732e-01 -1.469357013702392578e-01 2.928120195865631104e-01 1.140139847993850708e-01 -2.500250749289989471e-02 1.780862659215927124e-01 -1.648479402065277100e-01 -1.701852083206176758e-01 -1.408314108848571777e-01 -1.937634497880935669e-02 -1.912723779678344727e-01 -1.596503108739852905e-01 1.998005062341690063e-01 3.737258911132812500e-01 1.052971091121435165e-02 -1.214426383376121521e-01 -2.247890084981918335e-01 -1.379001438617706299e-01 8.550995588302612305e-02 -6.653599441051483154e-02 -2.062893360853195190e-01 -1.872665435075759888e-01 -8.728367090225219727e-02 1.580385491251945496e-02 2.150635272264480591e-01 -4.302873313426971436e-01 -1.544372737407684326e-01
2.824061512947082520e-01 -1.292419284582138062e-01 1.313041746616363525e-01 -1.341862082481384277e-01 -2.145780175924301147e-01 -1.495153605937957764e-01 1.125167608261108398e-01 2.364861220121383667e-01 1.384356468915939331e-01 -1.365349441766738892e-01 -7.121954858303070068e-02 -2.906736731529235840e-01 -1.308006606996059418e-02 2.408114522695541382e-01 1.317608952522277832e-01 1.095319539308547974e-01 -1.400098055601119995e-01 -8.215027302503585815e-02 -9.838188067078590393e-03 1.129138767719268799e-01 -1.068916246294975281e-01 -9.903074055910110474e-02 -2.159898728132247925e-01 1.021444648504257202e-01 -3.253733813762664795e-01 -9.824955463409423828e-02 -1.777657717466354370e-01 -2.975499816238880157e-02 3.361694812774658203e-01 -9.797462075948715210e-02 -2.977214157581329346e-01 -1.991319060325622559e-01
1.274054944515228271e-01 1.862515509128570557e-01 -2.403483353555202484e-02 -1.544577777385711670e-01 1.238921657204627991e-03 5.335251986980438232e-02 1.282392442226409912e-01 1.091411486268043518e-01 -3.513598442077636719e-02 1.416902393102645874e-01 -3.893765807151794434e-01 -1.032858863472938538e-01 -1.245274692773818970e-01 -2.831975519657135010e-01 2.722102403640747070e-01 -6.611440330743789673e-02 -7.921906560659408569e-02 -1.841387301683425903e-01 1.302011311054229736e-01 3.269899487495422363e-01 9.231659024953842163e-02 -1.756629794836044312e-01 8.360800147056579590e-02 2.776108868420124054e-02 -1.909117102622985840e-01 -1.946276798844337463e-02 -6.485771387815475464e-02 -2.096698135137557983e-01 -9.780105948448181152e-02 -7.912924885749816895e-02 -4.119777679443359375e-01 -2.322143763303756714e-01
1.053665131330490112e-01 -6.463944166898727417e-02 1.026051864027976990e-01 -2.575212121009826660e-01 -9.944105148315429688e-02 2.864753305912017822e-01 -1.718180626630783081e-02 1.822803914546966553e-01 5.580839887261390686e-02 8.726217597723007202e-02 2.572504244744777679e-02 -1.521939039230346680e-01 -3.347981572151184082e-01 -2.082200944423675537e-01 -1.053628176450729370e-01 8.255013264715671539e-03 3.424450382590293884e-02 1.628819257020950317e-01 2.336115986108779907e-01 -8.598700910806655884e-02 -1.405246853828430176e-01 -2.999054491519927979e-01 -4.291640222072601318e-02 -2.560255825519561768e-01 -1.350242197513580322e-01 -2.456812709569931030e-01 1.516195945441722870e-02 -2.783762477338314056e-02 1.695976220071315765e-02 2.074324339628219604e-01 -3.500172495841979980e-01 -2.627763152122497559e-01
1.312185674905776978e-01 -1.533313393592834473e-01 2.763913571834564209e-01 -1.638953685760498047e-01 -7.886523753404617310e-02 5.765241757035255432e-02 1.000431701540946960e-01 2.122620344161987305e-01 -7.569352630525827408e-03 -3.813973665237426758e-01 8.263118565082550049e-03 -9.836389124393463135e-02 -7.973837107419967651e-02 -8.903473615646362305e-02 1.333859860897064209e-01 -2.613269984722137451e-01 -7.207495719194412231e-02 -1.465840935707092285e-01 4.346041679382324219e-01 1.516169607639312744e-01 2.146752923727035522e-01 1.117553263902664185e-01 -2.175093293190002441e-01 -6.676341593265533447e-02 -1.161168515682220459e-01 -6.751151382923126221e-02 1.915531791746616364e-02 2.074187546968460083e-01 -8.710583299398422241e-02 1.301639378070831299e-01 -2.005435377359390259e-01 -2.463846355676651001e-01
1.653777509927749634e-01 -7.502260617911815643e-03 -5.305286496877670288e-02 -3.905926942825317383e-01 -2.107026427984237671e-01 1.745760291814804077e-01 1.788733005523681641e-01 2.181039005517959595e-01 -6.365595012903213501e-02 2.558922395110130310e-02 -1.965960413217544556e-01 -1.081721857190132141e-01 -5.566529184579849243e-02 -6.974118202924728394e-02 -2.517180442810058594e-01 -1.595178842544555664e-01 2.511323988437652588e-01 -1.419579535722732544e-01 9.657527506351470947e-02 -4.992100968956947327e-02 -2.144737392663955688e-01 -2.301678359508514404e-01 -3.700498118996620178e-02 1.680263504385948181e-02 -3.119576275348663330e-01 -1.275758445262908936e-01 -2.629041075706481934e-01 -1.231923028826713562e-01 -1.393169313669204712e-01 -2.820116281509399414e-02 -1.393372118473052979e-01 -2.788852453231811523e-01
3.129530847072601318e-01 8.342251181602478027e-02 -2.831624150276184082e-01 -9.162876754999160767e-02 8.834602683782577515e-02 1.496526002883911133e-01 1.076520159840583801e-01 1.169103905558586121e-01 4.447545856237411499e-02 1.041387766599655151e-02 -6.869797408580780029e-02 -2.688583731651306152e-01 1.509611457586288452e-01 -2.313157618045806885e-01 9.592745453119277954e-02 -2.369016259908676147e-01 -4.186141770333051682e-03 9.105917997658252716e-03 6.408634036779403687e-02 2.338465303182601929e-01 5.660998821258544922e-02 -1.215337216854095459e-01 -2.027815878391265869e-01 6.994421035051345825e-02 -5.805012956261634827e-02 -1.686122417449951172e-01 -2.564587891101837158e-01 -1.764756739139556885e-01 -1.532681193202733994e-02 -1.114301476627588272e-02 -3.872195780277252197e-01 -3.584170043468475342e-01
4.476059973239898682e-01 -3.382065892219543457e-01 2.301257997751235962e-01 -7.331116497516632080e-02 5.885875597596168518e-02 1.368474066257476807e-01 -1.248120293021202087e-01 1.210485473275184631e-01 -1.253290921449661255e-01 -2.298446372151374817e-02 3.304976224899291992e-02 -4.149301946163177490e-01 7.850002148188650608e-04 9.162751585245132446e-02 1.515476107597351074e-01 -1.361468583345413208e-01 1.864546351134777069e-02 -2.799867466092109680e-02 9.782243520021438599e-02 1.127215698361396790e-01 5.454313009977340698e-02 -1.822151392698287964e-01 -6.151362881064414978e-02 -2.393336296081542969e-01 -2.512066066265106201e-01 -1.183619275689125061e-01 1.625305265188217163e-01 -2.762194164097309113e-02 2.167225927114486694e-01 -1.904563605785369873e-02 -1.405426263809204102e-01 -2.075828909873962402e-01
3.591481149196624756e-01 -2.641687691211700439e-01 5.715223029255867004e-02 -1.501820087432861328e-01 -1.300397366285324097e-01 3.565610945224761963e-02 -6.151709705591201782e-02 2.265349924564361572e-01 -8.477313071489334106e-02 6.670527625828981400e-03 -1.825780570507049561e-01 -3.168624639511108398e-01 -2.555744051933288574e-01 1.635880172252655029e-01 1.923203170299530029e-01 8.903531357645988464e-03 -1.059139333665370941e-02 2.704959213733673096e-01 1.852329373359680176e-01 2.934961766004562378e-02 1.078403666615486145e-01 -1.259381324052810669e-01 -4.052671492099761963e-01 -3.453387692570686340e-02 -6.905136257410049438e-02 -6.525531411170959473e-02 1.412970870733261108e-01 -1.305321604013442993e-01 -8.432287722826004028e-02 -1.356249302625656128e-01 -3.120481781661510468e-02 -2.410897165536880493e-01
1.452070176601409912e-01 2.788137495517730713e-01 1.669676601886749268e-02 2.719874083995819092e-01 -2.532882615923881531e-02 1.736904084682464600e-01 -1.012033596634864807e-01 2.330577373504638672e-01 2.729549109935760498e-01 8.772602677345275879e-02 -6.891351938247680664e-02 -1.547057479619979858e-01 -7.025678455829620361e-02 1.842609494924545288e-01 -1.788927912712097168e-01 -8.432799577713012695e-02 8.303692936897277832e-02 -2.212173640727996826e-01 2.568140029907226562e-01 -3.564558923244476318e-02 1.446984261274337769e-01 -7.461904734373092651e-02 6.139600276947021484e-02 4.595205932855606079e-02 -1.105304807424545288e-01 8.897219784557819366e-03 1.592034697532653809e-01 -2.014589905738830566e-01 2.837043106555938721e-01 -1.131585687398910522e-01 -4.047937393188476562e-01 -2.277002334594726562e-01
3.500388264656066895e-01 -1.857766807079315186e-01 3.445395454764366150e-02 3.375604376196861267e-02 -1.280302256345748901e-01 -5.459195468574762344e-03 -1.239964142441749573e-01 3.529682755470275879e-01 -1.882369518280029297e-01 -1.927039772272109985e-01 -1.687100082635879517e-01 -2.186922729015350342e-01 -2.692962586879730225e-01 5.418554320931434631e-02 1.538974791765213013e-01 -4.766937345266342163e-02 1.060183048248291016e-01 -1.498082876205444336e-01 2.466449746862053871e-03 2.683750987052917480e-01 1.381104290485382080e-01 -1.334992498159408569e-01 -3.698103502392768860e-02 -5.528409779071807861e-02 -2.537299692630767822e-01 -1.997730284929275513e-01 -5.296994745731353760e-02 -3.523680195212364197e-02 1.831440627574920654e-01 1.836445778608322144e-01 5.458456650376319885e-02 -3.291853666305541992e-01
3.431276381015777588e-01 -3.338070809841156006e-01 -4.012559074908494949e-03 -2.253552377223968506e-01 -1.651285737752914429e-01 7.314732670783996582e-02 -4.201546311378479004e-02 1.250968575477600098e-01 -7.824491709470748901e-02 -2.122048474848270416e-02 -6.921232491731643677e-02 -2.918393313884735107e-01 -1.904993802309036255e-01 1.464635580778121948e-01 3.348594605922698975e-01 -5.548915266990661621e-02 2.368635497987270355e-02 1.435906440019607544e-01 1.816289424896240234e-01 -5.268336459994316101e-02 9.517725557088851929e-03 -1.503265947103500366e-01 -2.061534970998764038e-01 -1.233524978160858154e-01 3.448134288191795349e-02 -1.419204026460647583e-01 2.863132953643798828e-01 -2.341457642614841461e-03 -2.306563779711723328e-02 -2.042129933834075928e-01 -2.397655397653579712e-01 -2.452277243137359619e-01
3.437711596488952637e-01 -2.158650457859039307e-01 1.265287846326828003e-01 -1.018903255462646484e-01 -1.569677591323852539e-01 -1.341922394931316376e-02 -2.081052400171756744e-03 2.994886338710784912e-01 1.264195293188095093e-01 -2.889647185802459717e-01 -1.110899075865745544e-01 -3.470304608345031738e-01 1.608752608299255371e-01 1.044435128569602966e-01 1.218116506934165955e-01 1.432631909847259521e-01 -1.235952787101268768e-02 -1.682414114475250244e-01 4.906237497925758362e-02 1.017778590321540833e-01 1.265482306480407715e-01 -2.147197909653186798e-02 8.084138482809066772e-02 1.638262420892715454e-01 -2.162100076675415039e-01 4.179978743195533752e-03 -1.708090007305145264e-01 -1.095291301608085632e-01 1.373859345912933350e-01 -2.388386875391006470e-01 5.593058094382286072e-02 -3.631161749362945557e-01
1.352565586566925049e-01 1.410653162747621536e-02 1.235639303922653198e-01 -1.745025366544723511e-01 -1.070704311132431030e-01 8.555889874696731567e-02 1.428864151239395142e-01 4.416575133800506592e-01 5.909615755081176758e-02 7.012327760457992554e-02 -1.719396002590656281e-02 -7.323002815246582031e-02 -1.291131377220153809e-01 -1.390258967876434326e-01 2.337481677532196045e-01 9.058273583650588989e-02 -2.603512704372406006e-01 1.162911579012870789e-01 1.800531297922134399e-01 -1.171588599681854248e-01 -2.668012976646423340e-01 -1.335342526435852051e-01 -1.017865091562271118e-01 1.092010810971260071e-01 -3.080884516239166260e-01 -6.056974828243255615e-02 3.422496318817138672e-01 -2.109524458646774292e-01 1.776549667119979858e-01 -1.847890615463256836e-01 -9.576574712991714478e-02 -1.214984729886054993e-01
3.955919295549392700e-02 2.805340588092803955e-01 -9.405273199081420898e-02 -3.024959266185760498e-01 -2.238682210445404053e-01 -9.070613980293273926e-02 -9.681492298841476440e-02 2.324316054582595825e-01 4.830544441938400269e-02 2.215107828378677368e-01 2.267574891448020935e-02 -2.995986938476562500e-01 -1.683423221111297607e-01 1.209105947054922581e-03 2.467302829027175903e-01 -2.231755554676055908e-01 1.706725656986236572e-01 2.088928222656250000e-01 -7.326943427324295044e-02 1.105471476912498474e-01 7.322011142969131470e-02 -2.030079513788223267e-01 3.542625904083251953e-02 6.220917403697967529e-02 -1.637965440750122070e-01 -2.160276770591735840e-01 -3.110131993889808655e-02 -1.395352780818939209e-01 1.183433607220649719e-01 -4.074169322848320007e-03 -3.509332239627838135e-01 -2.092430144548416138e-01
3.310275375843048096e-01 -7.078524678945541382e-02 1.074133813381195068e-01 -1.759128421545028687e-01 -2.177176177501678467e-01 2.774886786937713623e-02 5.453637987375259399e-02 3.139883279800415039e-01 -1.731137782335281372e-01 8.561215549707412720e-02 5.693815648555755615e-02 -3.655086755752563477e-01 -4.481304809451103210e-02 2.653086781501770020e-01 1.403286606073379517e-01 9.009245783090591431e-02 1.554362177848815918e-01 8.726362884044647217e-02 4.611628130078315735e-02 1.334154903888702393e-01 1.132572814822196960e-01 -1.849818378686904907e-01 -1.284336000680923462e-01 -2.246206700801849365e-01 -2.074554413557052612e-01 -2.001760452985763550e-01 2.966927886009216309e-01 -8.687607944011688232e-02 4.703073203563690186e-02 -1.972804591059684753e-02 -1.373841613531112671e-01 -2.302103042602539062e-01
1.494194660335779190e-02 5.973487719893455505e-02 2.024807929992675781e-01 -5.566060915589332581e-02 7.114251703023910522e-02 5.472722277045249939e-02 9.064529091119766235e-02 1.878091245889663696e-01 1.961216516792774200e-02 -6.975759565830230713e-02 -2.990616299211978912e-02 -2.376607656478881836e-01 1.154688745737075806e-01 -2.779110968112945557e-01 2.721751928329467773e-01 -2.388074845075607300e-01 5.725833028554916382e-02 -1.415021531283855438e-02 3.546282052993774414e-01 2.790963053703308105e-01 -7.329078763723373413e-02 -1.025850027799606323e-01 -1.415562927722930908e-01 1.048383563756942749e-01 -1.405130922794342041e-01 -1.296122372150421143e-01 -3.471857607364654541e-01 -1.948493123054504395e-01 5.860588047653436661e-03 9.009300172328948975e-02 -3.901044130325317383e-01 -8.260773867368698120e-02
2.530611455440521240e-01 -2.758501656353473663e-02 -1.088118627667427063e-01 -1.965348571538925171e-01 -1.833360083401203156e-02 -2.148753218352794647e-02 -1.175025105476379395e-01 1.765242964029312134e-01 3.180055916309356689e-01 -2.261064499616622925e-01 6.462086737155914307e-02 -2.541656419634819031e-02 8.672494441270828247e-02 -3.715651482343673706e-02 3.078317940235137939e-01 2.347800582647323608e-01 6.071643903851509094e-02 -1.027506217360496521e-01 1.334160715341567993e-01 -8.484724909067153931e-02 1.378804445266723633e-01 1.210416108369827271e-02 1.977903768420219421e-03 1.858024485409259796e-02 -3.079768121242523193e-01 -8.493845164775848389e-02 -9.173244237899780273e-02 -3.039587140083312988e-01 -1.810945570468902588e-01 -2.909153401851654053e-01 -1.317533552646636963e-01 -3.559558093547821045e-01
3.593450784683227539e-01 -9.448336809873580933e-02 3.015167117118835449e-01 6.303893774747848511e-02 -4.441345110535621643e-02 8.333406597375869751e-02 1.150349825620651245e-01 1.889406144618988037e-01 -7.477775216102600098e-02 -2.303972840309143066e-01 3.234212473034858704e-02 -3.493829071521759033e-01 -2.045867741107940674e-01 4.516352340579032898e-02 2.971013188362121582e-01 -5.262333527207374573e-02 2.505875378847122192e-02 7.163817435503005981e-02 1.644593626260757446e-01 1.704948022961616516e-02 1.446132510900497437e-01 -1.792226433753967285e-01 -2.842562496662139893e-01 -1.863710731267929077e-01 -2.845871075987815857e-02 -2.644408345222473145e-01 8.719248324632644653e-02 -2.072432311251759529e-03 -8.123396337032318115e-02 -1.806545257568359375e-01 -1.535613834857940674e-01 -2.228389084339141846e-01
2.153545618057250977e-01 -2.153684794902801514e-01 1.374069899320602417e-01 -2.438277304172515869e-01 -1.694704592227935791e-01 1.585762351751327515e-01 -1.742025762796401978e-01 2.150050103664398193e-01 1.780871301889419556e-01 -1.483587026596069336e-01 1.527656465768814087e-01 -4.916518554091453552e-02 -3.327311873435974121e-01 -3.468673303723335266e-02 1.865374445915222168e-01 3.440528735518455505e-02 3.400287404656410217e-02 -9.540475904941558838e-03 1.881114840507507324e-01 -1.086654439568519592e-01 -1.656562089920043945e-01 3.250519186258316040e-02 -1.191189512610435486e-01 -2.440936416387557983e-01 -4.300675541162490845e-02 4.680190235376358032e-02 -1.991044878959655762e-01 -1.749264895915985107e-01 -4.482489526271820068e-01 2.385044284164905548e-02 -2.110491245985031128e-01 -7.888313382863998413e-03
2.450843900442123413e-01 6.570976972579956055e-02 -1.508368253707885742e-01 -1.126521900296211243e-01 -1.210857480764389038e-01 -8.768224716186523438e-02 -1.964057236909866333e-01 2.593559324741363525e-01 3.122378289699554443e-01 1.239786744117736816e-01 -6.142326816916465759e-02 -6.568016111850738525e-02 -1.296023577451705933e-01 1.295366287231445312e-01 2.610989511013031006e-01 1.225831583142280579e-01 -3.319425508379936218e-02 -3.909396529197692871e-01 -9.845538437366485596e-02 -1.401188075542449951e-01 -7.213842123746871948e-02 -3.293772041797637939e-01 -4.280402511358261108e-02 -1.596714109182357788e-01 -1.726461946964263916e-01 -7.299172878265380859e-02 1.522500663995742798e-01 -2.830243408679962158e-01 1.827745288610458374e-01 -1.288534700870513916e-01 -1.354146003723144531e-01 -5.665902420878410339e-02
4.402040243148803711e-01 -2.240021973848342896e-01 8.547212183475494385e-02 -2.072794437408447266e-01 -5.237272009253501892e-02 7.840108126401901245e-02 1.462104916572570801e-01 3.387888669967651367e-01 -1.794975847005844116e-01 -9.122949838638305664e-02 8.201217651367187500e-02 -2.576239705085754395e-01 -5.115835741162300110e-02 3.177930414676666260e-02 4.184648096561431885e-01 -6.957133859395980835e-02 1.320270746946334839e-01 1.890387535095214844e-01 1.408478617668151855e-01 3.841822221875190735e-02 8.555284142494201660e-02 -1.698472499847412109e-01 -7.847119122743606567e-02 -1.262609809637069702e-01 1.051513105630874634e-02 -1.671695113182067871e-01 2.807235717773437500e-02 2.487197332084178925e-02 3.645338118076324463e-02 -1.114003658294677734e-01 -8.136601746082305908e-02 -2.844990789890289307e-01
1.724167913198471069e-01 -9.239067882299423218e-02 2.268910557031631470e-01 -3.945139050483703613e-01 -8.145977742969989777e-03 -2.016120553016662598e-01 1.598509848117828369e-01 1.708308756351470947e-01 2.143926918506622314e-01 -4.652073606848716736e-02 -2.075552493333816528e-01 -2.387149333953857422e-01 -6.552636623382568359e-04 1.501607894897460938e-01 -4.037995636463165283e-02 -1.885705888271331787e-01 7.420107722282409668e-03 -2.078101933002471924e-01 4.428534209728240967e-02 -1.866973042488098145e-01 9.268237650394439697e-02 -1.837154626846313477e-01 -5.565575137734413147e-02 2.547690179198980331e-03 -2.420471012592315674e-01 2.107837498188018799e-01 -2.965768575668334961e-01 4.917401447892189026e-02 1.848601549863815308e-01 -8.608176559209823608e-02 -2.029787003993988037e-01 -2.226140499114990234e-01
3.098605275154113770e-01 1.233061105012893677e-01 -8.578388392925262451e-02 -2.550250291824340820e-01 -2.639185637235641479e-03 9.111265838146209717e-02 1.557196825742721558e-01 1.371867507696151733e-01 4.236575588583946228e-02 -1.037998199462890625e-01 4.459528997540473938e-02 -2.262028604745864868e-01 1.892572641372680664e-01 -8.918004482984542847e-02 2.414622902870178223e-01 -1.857795268297195435e-01 1.227348446846008301e-01 -7.577707618474960327e-02 3.954416513442993164e-01 -8.557798713445663452e-02 -1.353837642818689346e-02 -1.427025347948074341e-01 -2.184211462736129761e-01 1.311267465353012085e-01 -3.207028144970536232e-03 2.390432544052600861e-02 -4.096144437789916992e-01 -1.400526463985443115e-01 7.576981186866760254e-02 -3.059026785194873810e-02 -3.078521192073822021e-01 5.752911418676376343e-02
5.005509257316589355e-01 -1.206868886947631836e-01 1.424822956323623657e-01 -1.658307909965515137e-01 -6.488801538944244385e-02 1.042127683758735657e-01 6.345677655190229416e-03 3.377578854560852051e-01 -1.026756688952445984e-01 4.086134023964405060e-03 6.650635600090026855e-02 -1.506871730089187622e-01 -6.545971333980560303e-02 1.452993601560592651e-01 2.202127277851104736e-01 2.279661595821380615e-03 1.696607321500778198e-01 9.521767497062683105e-02 1.210937127470970154e-01 2.150431573390960693e-01 4.412347078323364258e-02 -1.285203248262405396e-01 -1.401685774326324463e-01 -2.239457070827484131e-01 -7.163708657026290894e-02 -1.793658286333084106e-01 2.677266001701354980e-01 -1.944712847471237183e-01 7.607349008321762085e-02 3.896370530128479004e-02 -1.541787683963775635e-01 -2.853206098079681396e-01
-3.947346657514572144e-02 -1.195094585418701172e-01 1.713216751813888550e-01 -1.421572566032409668e-01 1.362117975950241089e-01 5.909281969070434570e-02 -1.986412107944488525e-01 4.248380064964294434e-01 8.587298542261123657e-02 1.421579811722040176e-02 -6.111537292599678040e-02 -1.182943880558013916e-01 -2.044334448873996735e-02 4.027989879250526428e-02 3.225245177745819092e-01 -1.657375097274780273e-01 9.749406576156616211e-02 -4.159341752529144287e-01 7.451456040143966675e-02 2.503856420516967773e-01 4.681297019124031067e-02 8.665967034175992012e-04 1.600448600947856903e-02 -1.575673073530197144e-01 -1.339448541402816772e-01 -9.934905916452407837e-03 1.149927452206611633e-01 -3.305165469646453857e-01 9.195815026760101318e-02 -2.670277357101440430e-01 7.252665609121322632e-02 -1.738385707139968872e-01
-1.233273670077323914e-01 5.486352369189262390e-02 -1.225349009037017822e-01 -1.138420179486274719e-01 -1.076226681470870972e-01 -1.499781310558319092e-01 2.353707253932952881e-01 2.312346249818801880e-01 1.961765289306640625e-01 8.470794558525085449e-02 -1.295617967844009399e-02 -2.807955443859100342e-01 1.223220676183700562e-01 -1.526333987712860107e-01 1.945862919092178345e-01 7.783029228448867798e-03 -1.794341653585433960e-01 -1.773149967193603516e-01 1.224112957715988159e-01 -7.013459503650665283e-02 5.348980054259300232e-02 -7.831814140081405640e-02 -1.690240055322647095e-01 6.249758228659629822e-02 -1.136100739240646362e-01 -6.553426384925842285e-02 -2.790828645229339600e-01 -4.424268603324890137e-01 -2.106599658727645874e-01 -2.421121597290039062e-01 -2.300963699817657471e-01 -1.955002844333648682e-01
2.311440706253051758e-01 -2.602933049201965332e-01 1.035709008574485779e-01 -2.687079012393951416e-01 5.826215818524360657e-02 -2.301739901304244995e-01 -1.105758771300315857e-01 2.515963912010192871e-01 1.324029117822647095e-01 -3.248551785945892334e-01 3.104906063526868820e-03 -6.309662014245986938e-02 5.255707725882530212e-02 1.340449601411819458e-01 1.836493015289306641e-01 -1.130461227148771286e-02 7.677579671144485474e-02 1.368545591831207275e-01 2.120018750429153442e-01 6.496121734380722046e-02 -9.364854544401168823e-02 -9.355309605598449707e-02 -9.276776015758514404e-02 3.355026990175247192e-02 -1.601656526327133179e-01 -1.402886062860488892e-01 -1.161503344774246216e-01 -3.973385691642761230e-01 3.295767903327941895e-01 -1.717001385986804962e-02 -2.062440961599349976e-01 -1.146830543875694275e-01
-1.093872264027595520e-01 2.360829821554943919e-04 -1.105080097913742065e-01 -3.507854044437408447e-01 2.190386950969696045e-01 -1.631006151437759399e-01 6.613372266292572021e-02 3.790961503982543945e-01 1.790267378091812134e-01 -2.222881764173507690e-01 -1.733266562223434448e-01 -2.993601560592651367e-01 -1.108764708042144775e-01 -9.913001209497451782e-02 1.843683868646621704e-01 -2.245455086231231689e-01 -7.697881758213043213e-02 -1.237689927220344543e-01 1.148091163486242294e-02 -7.015745341777801514e-02 -2.970621883869171143e-01 1.549727022647857666e-01 -3.069238271564245224e-03 -1.272053122520446777e-01 -2.494747377932071686e-02 -1.107927784323692322e-01 -2.247268557548522949e-01 -8.593630045652389526e-02 -1.934287995100021362e-01 -2.152402885258197784e-02 -2.429050207138061523e-01 -5.819192621856927872e-03
1.108514517545700073e-01 3.730519413948059082e-01 -1.333385258913040161e-01 -2.500566244125366211e-01 -6.913362536579370499e-03 4.184119030833244324e-02 -1.393742859363555908e-01 2.048729956150054932e-01 7.806441187858581543e-02 9.810457378625869751e-02 1.267277747392654419e-01 2.193950582295656204e-03 6.012283638119697571e-02 1.009314283728599548e-01 2.384484708309173584e-01 -1.751969903707504272e-01 5.698110163211822510e-02 -3.146778345108032227e-01 3.560224771499633789e-01 -9.187122434377670288e-02 1.572976708412170410e-01 -4.113197699189186096e-02 1.254011392593383789e-01 -1.378430128097534180e-01 -3.053533434867858887e-01 1.019147783517837524e-02 3.805730119347572327e-02 -6.083614379167556763e-02 -2.257334142923355103e-01 1.595462299883365631e-02 -1.621048301458358765e-01 -3.119285702705383301e-01
3.317593932151794434e-01 2.941587865352630615e-01 -4.809230938553810120e-02 -1.382819861173629761e-01 -4.618811607360839844e-02 2.131903618574142456e-01 9.336061775684356689e-02 1.183499991893768311e-01 7.357770204544067383e-02 -2.742313742637634277e-01 -2.631800770759582520e-01 -1.578721106052398682e-01 1.956417709589004517e-01 -3.374527022242546082e-02 1.183806434273719788e-01 -2.820815443992614746e-01 1.321694850921630859e-01 -4.361969605088233948e-02 7.893895357847213745e-02 5.045083165168762207e-02 -5.265229940414428711e-02 -2.327507734298706055e-01 1.112045943737030029e-01 3.370884340256452560e-03 -4.599437490105628967e-02 7.764961570501327515e-02 -2.338787913322448730e-02 -2.112986594438552856e-01 5.050336942076683044e-02 -8.974295109510421753e-03 -4.956232607364654541e-01 6.913153082132339478e-02
-7.553929835557937622e-02 1.412083357572555542e-01 -1.496755331754684448e-01 -1.187366768717765808e-01 -1.147093623876571655e-01 2.987156808376312256e-01 1.087077334523200989e-01 1.459918916225433350e-01 1.929250508546829224e-01 1.170979738235473633e-01 1.119390055537223816e-01 -2.092953026294708252e-01 -1.933415047824382782e-02 -2.442144602537155151e-02 1.377973109483718872e-01 1.660842597484588623e-01 -8.171741664409637451e-02 -2.610611021518707275e-01 -4.231800511479377747e-02 1.003912910819053650e-01 -8.690594881772994995e-02 -1.626381427049636841e-01 5.549532547593116760e-02 -1.138540431857109070e-01 -1.004223376512527466e-01 -2.679482698440551758e-01 -1.017183624207973480e-02 -1.935562491416931152e-01 -8.471328765153884888e-02 -1.179319918155670166e-01 -2.773523032665252686e-01 -5.415903925895690918e-01
-2.536498308181762695e-01 8.018373697996139526e-02 1.835028380155563354e-01 -2.338458001613616943e-01 -5.788252130150794983e-02 1.833619624376296997e-01 -5.741265788674354553e-02 2.065139412879943848e-01 2.766840755939483643e-01 -2.624704539775848389e-01 -2.936616539955139160e-02 -2.596395909786224365e-01 2.165432274341583252e-02 2.891222238540649414e-01 2.326242178678512573e-01 -4.615791514515876770e-02 -2.496034950017929077e-01 2.281451784074306488e-02 -9.524124860763549805e-02 -9.550876915454864502e-02 5.897236522287130356e-03 -1.661249846220016479e-01 -1.328482478857040405e-01 -1.801562607288360596e-01 -1.809460073709487915e-01 1.055892333388328552e-01 3.101393580436706543e-02 -1.304481178522109985e-01 -1.585377901792526245e-01 -1.908601224422454834e-01 -3.126481175422668457e-02 -3.475241065025329590e-01
8.569429069757461548e-02 -1.605432247743010521e-03 -1.942861080169677734e-01 -3.706716001033782959e-01 -1.382731795310974121e-01 1.039864029735326767e-02 4.189244806766510010e-01 1.481384634971618652e-01 1.281671971082687378e-01 1.104774624109268188e-01 -4.477807879447937012e-02 -9.417049586772918701e-02 -1.775932312011718750e-01 -1.281561106443405151e-01 -7.230058312416076660e-02 3.867228329181671143e-02 1.180378347635269165e-01 -1.069225296378135681e-01 5.079287290573120117e-02 -9.532960248179733753e-04 8.768583089113235474e-02 6.969939917325973511e-02 7.730987668037414551e-02 1.647770404815673828e-02 -1.258986294269561768e-01 3.029537498950958252e-01 -1.077527329325675964e-01 -1.280367970466613770e-01 5.019866302609443665e-02 -3.420040011405944824e-02 -5.013083815574645996e-01 -2.631938755512237549e-01
1.935944855213165283e-01 -2.466863393783569336e-01 3.142637386918067932e-02 -3.128672838211059570e-01 -2.152977138757705688e-01 7.486110925674438477e-02 -1.374962329864501953e-01 1.447404325008392334e-01 9.178505092859268188e-02 -1.744254231452941895e-01 -5.451655760407447815e-02 -2.296818196773529053e-01 -5.425354093313217163e-02 -2.648087404668331146e-02 1.410538405179977417e-01 -8.364564180374145508e-02 -1.613378971815109253e-01 -9.212443232536315918e-02 -2.552909553050994873e-01 -9.059192240238189697e-02 5.336169153451919556e-02 -1.857825070619583130e-01 -1.841826178133487701e-02 -5.529332440346479416e-03 -3.631572723388671875e-01 3.659799396991729736e-01 -3.356676176190376282e-02 4.822004586458206177e-02 -7.558397203683853149e-02 -5.676727369427680969e-02 -3.358648717403411865e-01 -2.218612283468246460e-01
1.672249287366867065e-01 1.334634423255920410e-02 2.657758891582489014e-01 -1.466142088174819946e-01 1.746694147586822510e-01 -1.060066092759370804e-02 2.099061161279678345e-01 1.658453792333602905e-01 1.458021849393844604e-01 -2.873227596282958984e-01 8.383465558290481567e-02 -2.967791259288787842e-01 -1.396172195672988892e-01 8.640267699956893921e-02 -1.016682758927345276e-01 2.105531692504882812e-01 4.534576833248138428e-02 -1.471302360296249390e-01 3.691165894269943237e-02 -3.526897430419921875e-01 -1.058376058936119080e-01 -4.217431321740150452e-02 3.759320825338363647e-02 -1.453226655721664429e-01 -2.750625610351562500e-01 -1.361774653196334839e-01 -1.013772040605545044e-01 -2.439113855361938477e-01 6.459055095911026001e-02 -8.378388732671737671e-02 -3.458286821842193604e-01 -1.313792318105697632e-01
-6.383575499057769775e-02 1.012960523366928101e-01 -9.552282840013504028e-02 -3.041679859161376953e-01 -3.668002039194107056e-02 2.012855745851993561e-02 1.197674050927162170e-01 2.496546357870101929e-01 -4.511829838156700134e-02 -1.789066046476364136e-01 -1.235136613249778748e-01 6.275945156812667847e-02 -8.065432310104370117e-02 -1.209218800067901611e-01 4.798463582992553711e-01 -2.438480108976364136e-01 1.302308738231658936e-01 8.655790984630584717e-02 8.535242080688476562e-02 2.278883242979645729e-03 1.320081055164337158e-01 6.633637845516204834e-02 6.754101067781448364e-02 2.069703675806522369e-02 -3.077722489833831787e-01 -2.705466747283935547e-01 -2.106337994337081909e-01 -1.576064676046371460e-01 -1.365081965923309326e-01 5.808689072728157043e-02 -2.102058380842208862e-01 -2.822053730487823486e-01
2.831089198589324951e-01 -2.198294997215270996e-01 2.216648161411285400e-01 -3.069280460476875305e-02 -2.466898038983345032e-02 -2.418799251317977905e-01 -2.239249944686889648e-01 2.747834026813507080e-01 2.969212532043457031e-01 9.059742093086242676e-03 1.567846536636352539e-01 -8.745042979717254639e-02 -3.947528451681137085e-02 7.162140309810638428e-02 -1.522691845893859863e-01 -9.961874037981033325e-02 -2.335662022233009338e-03 -1.815122216939926147e-01 1.031514629721641541e-01 -1.200648322701454163e-01 9.955787658691406250e-02 -7.724221795797348022e-02 -1.001063212752342224e-01 1.537148058414459229e-01 -4.248404800891876221e-01 -1.233328655362129211e-01 -7.792608439922332764e-02 -1.347348839044570923e-01 -6.528346799314022064e-03 -1.143095493316650391e-01 -1.772226393222808838e-01 -3.231624364852905273e-01
1.624838411808013916e-01 1.661927551031112671e-01 2.293437272310256958e-01 -3.194931745529174805e-01 7.452343590557575226e-03 -1.582112461328506470e-01 2.480234503746032715e-01 2.138556689023971558e-01 2.480817139148712158e-01 -5.837988480925559998e-02 1.827811077237129211e-02 -2.494684010744094849e-01 -1.193400770425796509e-01 1.321163922548294067e-01 -4.043406620621681213e-02 1.309593915939331055e-01 2.731974981725215912e-02 -8.044587075710296631e-02 6.570501625537872314e-02 -2.690081596374511719e-01 -1.415634900331497192e-01 5.167582258582115173e-02 2.164316922426223755e-02 -2.013138085603713989e-01 -4.126704037189483643e-01 1.551134791225194931e-02 -2.806517779827117920e-01 -6.063924357295036316e-02 -1.095901578664779663e-01 -6.405522674322128296e-02 -2.147274017333984375e-01 -1.347494870424270630e-01
3.253200948238372803e-01 -1.121220514178276062e-01 -6.416569650173187256e-02 -7.881319522857666016e-02 -2.655619382858276367e-02 1.829379200935363770e-01 5.990147963166236877e-02 2.910953164100646973e-01 -8.722751401364803314e-03 -2.590442597866058350e-01 4.283754155039787292e-02 -3.026365339756011963e-01 1.751817949116230011e-02 1.509346514940261841e-01 2.118369489908218384e-01 -1.095950528979301453e-01 9.655433148145675659e-02 2.198249250650405884e-01 1.743755191564559937e-01 4.394488781690597534e-02 1.367618441581726074e-01 -1.398275792598724365e-01 -1.919045001268386841e-01 -1.243231371045112610e-01 -5.228596180677413940e-02 -2.448301762342453003e-01 2.847552001476287842e-01 -1.091546844691038132e-02 4.481790587306022644e-02 -2.093408107757568359e-01 -1.496682167053222656e-01 -3.399362862110137939e-01
7.016114890575408936e-02 -2.300318926572799683e-01 1.220496222376823425e-01 -1.404353976249694824e-01 -2.589773237705230713e-01 -2.321008220314979553e-02 -2.724113874137401581e-02 -1.022078655660152435e-02 8.098720014095306396e-02 -1.645077913999557495e-01 -6.182369217276573181e-02 -1.618371456861495972e-01 -2.292260229587554932e-01 1.977967470884323120e-01 2.227325737476348877e-01 4.817271605134010315e-02 -6.546477973461151123e-02 3.055743128061294556e-02 3.181213140487670898e-01 1.973576098680496216e-01 1.402449458837509155e-01 -1.000270172953605652e-01 -3.717429190874099731e-02 1.238838653080165386e-03 -1.413612216711044312e-01 -2.048867642879486084e-01 -1.035149544477462769e-01 -1.225862577557563782e-01 2.646998763084411621e-01 8.972565084695816040e-02 1.046181544661521912e-01 -5.278848409652709961e-01
2.978070974349975586e-01 2.602442204952239990e-01 1.331104990094900131e-02 -2.745352089405059814e-01 9.852582216262817383e-02 3.260987401008605957e-01 1.878554672002792358e-01 -4.333519190549850464e-02 1.237312853336334229e-01 2.629225850105285645e-01 9.249051660299301147e-02 -2.414711415767669678e-01 -2.657127566635608673e-02 -3.452253341674804688e-02 -3.739926591515541077e-02 -9.165225178003311157e-02 9.216023981571197510e-02 2.893996052443981171e-02 -5.350248888134956360e-02 9.681402705609798431e-03 -2.166822552680969238e-01 -6.451787054538726807e-02 -9.605795145034790039e-02 6.491898745298385620e-02 -1.499718129634857178e-01 -5.153521150350570679e-02 6.570032238960266113e-02 -2.797453105449676514e-01 1.754827946424484253e-01 -1.973766535520553589e-01 -3.290651440620422363e-01 -2.987056970596313477e-01
2.954028248786926270e-01 -1.680825948715209961e-01 1.250156760215759277e-01 -1.943230628967285156e-01 -8.114355057477951050e-02 1.480832546949386597e-01 -1.676522009074687958e-02 3.918209373950958252e-01 -9.735194593667984009e-02 1.299980282783508301e-01 1.075217798352241516e-01 -1.676705330610275269e-01 5.299664288759231567e-02 2.974937260150909424e-01 7.638061046600341797e-02 -8.820034563541412354e-02 1.379721313714981079e-01 1.341434940695762634e-02 6.341252475976943970e-02 2.437935620546340942e-01 3.826970979571342468e-02 -5.068082362413406372e-02 -1.767371743917465210e-01 -2.155606746673583984e-01 -2.266286462545394897e-01 -2.103959023952484131e-01 2.403744608163833618e-01 -1.057304069399833679e-01 -2.630082704126834869e-02 1.179634779691696167e-01 -1.795362234115600586e-01 -3.193232119083404541e-01
2.456607483327388763e-02 1.761366575956344604e-01 -3.265366256237030029e-01 -2.035360187292098999e-01 1.200030371546745300e-02 -2.069388329982757568e-01 1.775572448968887329e-01 3.716669678688049316e-01 2.030550688505172729e-01 8.677835017442703247e-02 2.279549837112426758e-01 -2.963419258594512939e-01 -3.083505630493164062e-01 -1.370761394500732422e-01 1.956200003623962402e-01 -1.412998586893081665e-01 6.073555909097194672e-03 -3.008088655769824982e-02 -1.049916259944438934e-02 1.167833954095840454e-01 -1.438464820384979248e-01 1.573720760643482208e-02 6.035162881016731262e-02 9.672806481830775738e-04 -2.734456956386566162e-01 1.227971259504556656e-02 -2.511202692985534668e-01 1.391440480947494507e-01 -4.508659243583679199e-02 1.763714291155338287e-02 -1.472135484218597412e-01 -1.625039577484130859e-01
8.949361741542816162e-02 8.311238139867782593e-02 9.000311046838760376e-02 -3.473187983036041260e-01 -8.685650676488876343e-02 8.476033806800842285e-02 -8.103907108306884766e-02 2.135478705167770386e-01 6.640344113111495972e-02 1.363472267985343933e-02 1.378658562898635864e-01 -4.501803964376449585e-02 -2.647584676742553711e-01 -8.578229695558547974e-02 -3.806777670979499817e-02 6.199138984084129333e-02 -1.085835024714469910e-01 -6.898567825555801392e-02 -1.712479144334793091e-01 -2.376517802476882935e-01 -1.102233305573463440e-01 4.612228646874427795e-02 -2.083270996809005737e-02 4.516045749187469482e-02 -1.667542755603790283e-01 -3.001945614814758301e-01 -1.171645969152450562e-01 -5.746982246637344360e-02 7.729806751012802124e-02 -2.252073585987091064e-02 -5.446128249168395996e-01 -3.520429432392120361e-01
1.361686140298843384e-01 -8.719712495803833008e-02 3.040294349193572998e-01 -1.006233468651771545e-01 6.219859793782234192e-02 -7.080378383398056030e-02 1.302613466978073120e-01 3.149966299533843994e-01 1.769135892391204834e-01 -1.160564199090003967e-01 -1.095125172287225723e-02 -2.008741497993469238e-01 -4.131631925702095032e-02 2.460713833570480347e-01 8.557033538818359375e-02 4.733863472938537598e-02 8.809588104486465454e-02 -2.943679094314575195e-01 -1.172514110803604126e-01 -7.035830616950988770e-02 -1.127187982201576233e-01 -8.541509509086608887e-03 3.432337939739227295e-02 1.973345875740051270e-02 -4.821904301643371582e-01 8.369355648756027222e-02 -2.410628087818622589e-02 -2.871985435485839844e-01 -2.936498261988162994e-02 1.936758495867252350e-02 -3.528828322887420654e-01 1.156118661165237427e-01
3.904545307159423828e-01 1.652903258800506592e-01 1.611896455287933350e-01 -2.386136353015899658e-01 -6.659451127052307129e-02 3.100737929344177246e-01 -2.137341722846031189e-02 6.712127476930618286e-02 3.603949546813964844e-01 1.766822487115859985e-01 -3.394604474306106567e-02 -2.224610298871994019e-01 -3.054788894951343536e-02 -3.005618751049041748e-01 1.264022886753082275e-01 -1.880826354026794434e-01 7.432192564010620117e-02 -3.468127176165580750e-02 -5.573031678795814514e-02 2.361780963838100433e-02 -1.037790253758430481e-01 -7.248501479625701904e-02 -1.404741853475570679e-01 2.090831995010375977e-01 -3.088889643549919128e-02 -1.725130379199981689e-01 -4.549935460090637207e-02 -2.050388157367706299e-01 -3.721187636256217957e-02 4.900393635034561157e-02 -1.745686084032058716e-01 -2.800865173339843750e-01
3.717763721942901611e-01 -2.428915500640869141e-01 1.337355673313140869e-01 -2.687459886074066162e-01 -9.554296731948852539e-02 2.303733080625534058e-01 1.288721710443496704e-02 3.567767739295959473e-01 -9.556802362203598022e-02 -2.089048363268375397e-02 3.993625938892364502e-02 -2.512922585010528564e-01 -4.006573930382728577e-02 2.368679940700531006e-01 1.152563542127609253e-01 -1.878282055258750916e-02 1.405847966670989990e-01 -4.902333021163940430e-02 2.065443806350231171e-02 2.061793804168701172e-01 3.917150571942329407e-02 -4.350078105926513672e-02 -1.743456423282623291e-01 -1.782922297716140747e-01 -6.630200892686843872e-02 -2.291657179594039917e-01 3.043891489505767822e-01 -1.376073658466339111e-01 -7.613679021596908569e-02 7.309509813785552979e-02 -1.440131515264511108e-01 -2.150893062353134155e-01
8.827220648527145386e-02 -2.580440416932106018e-02 2.417905330657958984e-01 -1.575337499380111694e-01 -1.417169272899627686e-01 1.133758574724197388e-01 -2.756941914558410645e-01 1.196297183632850647e-01 4.940998926758766174e-02 8.880802989006042480e-02 4.369240719825029373e-03 -2.366818338632583618e-01 5.306193605065345764e-03 -1.683607548475265503e-01 -9.692154824733734131e-02 -6.808429211378097534e-02 6.601309031248092651e-02 -2.129846252501010895e-02 -1.930803060531616211e-01 -4.158457368612289429e-02 -8.436185307800769806e-03 -6.978373974561691284e-02 9.531252086162567139e-02 1.429094076156616211e-01 -3.342332839965820312e-01 -1.149512454867362976e-01 -1.595075726509094238e-01 -1.349544078111648560e-01 1.742677688598632812e-01 1.906621903181076050e-01 -4.938100278377532959e-01 -3.446999788284301758e-01
2.287894785404205322e-01 -1.117886602878570557e-01 4.548124223947525024e-02 -1.956247091293334961e-01 -1.192233804613351822e-02 -2.732733488082885742e-01 -1.335875689983367920e-01 3.885355889797210693e-01 7.501390576362609863e-02 -8.302021771669387817e-02 1.744313836097717285e-01 -2.991267740726470947e-01 2.427914291620254517e-01 3.719941675662994385e-01 8.096839487552642822e-02 -1.292089074850082397e-01 8.726613968610763550e-02 -4.178554192185401917e-02 1.509110629558563232e-01 2.368398010730743408e-02 1.067739352583885193e-01 1.077124327421188354e-01 -3.693630546331405640e-02 1.653301417827606201e-01 -1.648076325654983521e-01 -1.010608673095703125e-01 -2.628581225872039795e-01 -1.455425173044204712e-01 1.748083233833312988e-01 -4.914821311831474304e-02 -2.067239731550216675e-01 -1.021606549620628357e-01
8.303352445363998413e-02 3.683601738885045052e-03 -1.099767088890075684e-01 -2.847595512866973877e-01 -1.917428802698850632e-03 2.350415140390396118e-01 -9.254092723131179810e-02 1.684954762458801270e-01 1.288129240274429321e-01 4.646458849310874939e-02 -1.640491634607315063e-01 -2.888412773609161377e-01 -1.888498216867446899e-01 -1.328646987676620483e-01 -7.549702376127243042e-02 -8.798940479755401611e-02 -1.427417546510696411e-01 6.900812685489654541e-02 1.960948258638381958e-01 1.641633957624435425e-01 -1.725120842456817627e-01 -4.149556756019592285e-01 -1.158089861273765564e-01 -6.036505103111267090e-03 -2.962173223495483398e-01 -1.374630182981491089e-01 -1.686785519123077393e-01 1.053315550088882446e-01 -1.033218502998352051e-01 4.412760213017463684e-02 -3.625200688838958740e-01 -1.252422034740447998e-01
7.271096110343933105e-02 -1.290941238403320312e-01 -1.793187856674194336e-01 -4.391683638095855713e-02 4.726325720548629761e-02 2.268375307321548462e-01 -4.405078291893005371e-02 3.705767393112182617e-01 1.394865065813064575e-01 1.897140890359878540e-01 -1.449210643768310547e-01 -2.667708992958068848e-01 -9.175293892621994019e-02 3.198139667510986328e-01 -1.085849031805992126e-01 -2.952669262886047363e-01 2.049510627985000610e-01 -3.230075538158416748e-02 3.561036288738250732e-01 -6.134536489844322205e-02 -8.669994026422500610e-02 -1.871593110263347626e-02 1.219671033322811127e-02 2.754598557949066162e-01 -2.509497404098510742e-01 -6.888850033283233643e-02 1.925297230482101440e-01 -6.028867140412330627e-02 -1.484033465385437012e-01 -6.976177543401718140e-02 -2.054877951741218567e-02 -2.158918604254722595e-02
4.617002233862876892e-02 4.108152538537979126e-02 4.517097026109695435e-02 -2.241884022951126099e-01 -2.327639162540435791e-01 1.892854869365692139e-01 -2.004347741603851318e-01 2.418041080236434937e-01 5.148160085082054138e-02 2.786118537187576294e-02 -5.165445432066917419e-02 -1.732986271381378174e-01 -4.496930837631225586e-01 -3.065520226955413818e-01 5.883604660630226135e-02 -2.405735999345779419e-01 5.106564611196517944e-02 -2.311317250132560730e-03 4.199098423123359680e-02 -4.022721573710441589e-02 -1.254958957433700562e-01 -3.210427761077880859e-01 1.336012035608291626e-01 -1.925253719091415405e-01 -1.001436412334442139e-01 -1.143839135766029358e-01 -1.109624281525611877e-02 -3.715348429977893829e-03 -1.140993903391063213e-03 -5.575193092226982117e-02 -2.679468095302581787e-01 -2.892817556858062744e-01
2.888441085815429688e-01 3.486776053905487061e-01 -3.083216547966003418e-01 -2.504945993423461914e-01 -1.271104812622070312e-01 -1.945771276950836182e-01 6.952842324972152710e-02 3.756884038448333740e-01 -6.391566246747970581e-02 1.787566691637039185e-01 4.402960091829299927e-02 -9.609879553318023682e-02 -2.183290570974349976e-01 -6.398961693048477173e-02 2.379526495933532715e-01 -1.219087466597557068e-01 2.071421220898628235e-02 -3.318876028060913086e-01 5.092003941535949707e-02 -1.099391654133796692e-01 -4.103966802358627319e-02 -1.309212446212768555e-01 -9.937163442373275757e-03 -1.645683497190475464e-01 -1.299713551998138428e-01 -2.187062613666057587e-02 -7.978299260139465332e-02 -8.712141215801239014e-02 1.431939154863357544e-01 -4.855487123131752014e-02 -4.265852272510528564e-02 -1.986442059278488159e-01
1.192134991288185120e-01 -6.888455897569656372e-02 -1.715089380741119385e-01 -3.008982539176940918e-01 -8.869740366935729980e-02 6.001982837915420532e-02 -1.012633889913558960e-01 8.326144516468048096e-02 3.054397404193878174e-01 -3.097336180508136749e-02 -1.238935515284538269e-01 -2.579337656497955322e-01 -1.367940008640289307e-01 -1.888629347085952759e-01 -1.678477600216865540e-02 -3.037712574005126953e-01 -8.873298019170761108e-02 4.052440449595451355e-02 6.249624863266944885e-02 1.009597852826118469e-01 2.358735948801040649e-01 -2.160875201225280762e-01 -1.427280306816101074e-01 2.191718071699142456e-01 1.745583117008209229e-02 -2.428583651781082153e-01 -1.207542419433593750e-01 -4.031610488891601562e-01 -1.013439893722534180e-01 5.913132801651954651e-02 -1.255396306514739990e-01 -2.215269804000854492e-01
2.068606615066528320e-01 -2.484407424926757812e-01 -2.187209017574787140e-02 -7.990771532058715820e-02 -1.350846439599990845e-01 -2.070608884096145630e-01 5.763084813952445984e-02 1.404183730483055115e-02 3.178604543209075928e-01 -1.162558048963546753e-01 -1.657406054437160492e-02 -8.467845618724822998e-02 -8.219514787197113037e-02 4.732673242688179016e-02 -1.016287505626678467e-01 -1.476951837539672852e-01 -1.394606679677963257e-01 -3.316078484058380127e-01 8.176101744174957275e-02 -8.607142418622970581e-02 5.104479938745498657e-02 -7.947099208831787109e-02 3.392197936773300171e-02 -1.301612984389066696e-02 -3.144804537296295166e-01 1.812168955802917480e-01 -1.913688182830810547e-01 -1.018120571970939636e-01 1.931248158216476440e-01 -1.588131040334701538e-01 -4.119367301464080811e-01 -3.101039826869964600e-01
5.323140323162078857e-02 3.291650209575891495e-03 -9.932176768779754639e-02 -2.011092305183410645e-01 1.759653538465499878e-02 1.077989861369132996e-01 2.593739032745361328e-01 1.693656742572784424e-01 -1.099348366260528564e-01 -1.155912410467863083e-02 -1.715708151459693909e-02 -2.030922472476959229e-01 -1.912914100103080273e-03 -1.674450635910034180e-01 3.267828822135925293e-01 1.863675713539123535e-01 2.096921503543853760e-01 -4.587475582957267761e-02 5.416912585496902466e-02 -4.680091887712478638e-02 1.228060498833656311e-01 -6.915064901113510132e-02 -1.797070056200027466e-01 5.557625368237495422e-02 -2.158417999744415283e-01 -1.453861296176910400e-01 -3.959538638591766357e-01 -3.390041589736938477e-01 -1.057953312993049622e-01 -9.356896579265594482e-02 -2.439964860677719116e-01 -3.004628121852874756e-01
1.260521262884140015e-01 -7.986837625503540039e-02 3.904624581336975098e-01 -1.590932011604309082e-01 -3.475263714790344238e-01 1.566614508628845215e-01 -2.373298257589340210e-01 1.055633574724197388e-01 1.351582258939743042e-01 -1.519932746887207031e-01 -2.535941824316978455e-02 -1.286201626062393188e-01 2.031819820404052734e-01 1.714830249547958374e-01 1.283095329999923706e-01 -2.465786635875701904e-01 -1.305682212114334106e-01 -1.329018082469701767e-02 8.647635579109191895e-02 1.117812693119049072e-01 6.359712034463882446e-02 -8.246722631156444550e-03 -2.236810885369777679e-02 1.434281170368194580e-01 -1.920911520719528198e-01 -2.584622204303741455e-01 -6.448435783386230469e-02 -2.943320274353027344e-01 -1.359700113534927368e-01 -1.558000147342681885e-01 -2.821070253849029541e-01 -3.800796344876289368e-02
9.292993694543838501e-02 -1.237418875098228455e-01 2.062991112470626831e-01 -2.433243393898010254e-01 -1.443360000848770142e-01 -1.184179186820983887e-01 1.712907105684280396e-01 2.226236909627914429e-01 3.277196586132049561e-01 -9.283243864774703979e-02 2.871272563934326172e-01 -2.068543434143066406e-01 9.998017549514770508e-02 3.792955353856086731e-02 -2.909382618963718414e-02 -2.330269068479537964e-01 4.261617958545684814e-01 -2.460285723209381104e-01 -2.745909616351127625e-02 9.223549813032150269e-02 -4.912051931023597717e-02 -2.745661437511444092e-01 -2.772945724427700043e-02 -2.133940532803535461e-02 -3.190675750374794006e-02 1.181651558727025986e-02 1.251095384359359741e-01 1.753848232328891754e-02 -1.670743152499198914e-02 -1.200517341494560242e-01 -1.549562960863113403e-01 -2.577737569808959961e-01
2.488260120153427124e-01 -4.363388940691947937e-02 2.936435341835021973e-01 -3.321367502212524414e-01 -1.760769076645374298e-02 -2.752612531185150146e-01 8.983123302459716797e-02 1.521913558244705200e-01 1.760799437761306763e-01 -2.835223451256752014e-02 -1.389335393905639648e-01 -1.986442059278488159e-01 3.341769054532051086e-02 -7.569113373756408691e-02 3.839220106601715088e-02 -6.980112940073013306e-02 -5.039415508508682251e-02 -1.379947513341903687e-01 -4.438057169318199158e-02 -3.770679607987403870e-02 1.896702125668525696e-02 -2.046997100114822388e-01 -4.486184939742088318e-02 3.105102851986885071e-02 -2.826878130435943604e-01 2.012955099344253540e-01 -2.888840138912200928e-01 -1.136371940374374390e-01 1.135452687740325928e-01 -9.833865612745285034e-02 -3.527781069278717041e-01 -3.074743151664733887e-01
1.026811301708221436e-01 -1.043155267834663391e-01 1.435040086507797241e-01 -1.767374575138092041e-01 -3.789723291993141174e-02 1.873179525136947632e-01 1.098426580429077148e-01 4.402385056018829346e-01 -6.987675279378890991e-02 -2.281161546707153320e-01 2.523949742317199707e-01 -1.285988688468933105e-01 -1.994506120681762695e-01 -5.697394534945487976e-02 7.234749943017959595e-02 6.756004691123962402e-02 -1.737000495195388794e-01 1.501100063323974609e-01 3.050588965415954590e-01 -1.328779011964797974e-01 -3.315818309783935547e-02 -2.451779693365097046e-01 -9.734093397855758667e-02 1.548125147819519043e-01 -2.042696326971054077e-01 -6.284201145172119141e-02 1.350709050893783569e-01 -8.165408670902252197e-02 4.489228501915931702e-02 -3.327624499797821045e-01 -1.887119859457015991e-01 -1.316777169704437256e-01
2.270871847867965698e-01 2.318950593471527100e-01 -9.164892137050628662e-02 -3.210328221321105957e-01 -9.171147644519805908e-02 2.878978662192821503e-02 1.663306355476379395e-01 7.319675758481025696e-03 4.522096812725067139e-01 2.957296557724475861e-02 -7.063892483711242676e-02 -4.446063637733459473e-01 1.577575691044330597e-02 8.643769472837448120e-02 -1.036646515130996704e-01 -1.698877546004951000e-03 1.262627094984054565e-01 -4.719751700758934021e-02 2.506113648414611816e-01 1.178640872240066528e-01 -1.100410521030426025e-01 -3.023942373692989349e-02 2.008793801069259644e-01 1.480388082563877106e-02 -7.716788351535797119e-02 -1.304145604372024536e-01 -1.926932185888290405e-01 1.431555766612291336e-02 8.263155072927474976e-02 -2.678457498550415039e-01 1.009200420230627060e-02 -1.797221750020980835e-01
1.884220726788043976e-02 -6.567323952913284302e-02 -2.255468517541885376e-01 -2.893300652503967285e-01 -5.694474279880523682e-02 -1.506965234875679016e-02 -1.161958500742912292e-01 1.152471601963043213e-01 -5.667708814144134521e-02 -1.129615232348442078e-01 4.526026919484138489e-02 -4.600226283073425293e-01 -2.529939413070678711e-01 -1.720714420080184937e-01 2.437592595815658569e-01 -8.481627702713012695e-02 1.709347069263458252e-01 -8.528822660446166992e-02 1.327329576015472412e-01 2.172490656375885010e-01 -5.289108306169509888e-02 -1.962949037551879883e-01 -2.468809857964515686e-02 -1.798100769519805908e-02 -9.813380986452102661e-02 -3.320858776569366455e-01 -1.573703135363757610e-03 5.145411193370819092e-02 1.648021489381790161e-02 1.662900596857070923e-01 -3.824259638786315918e-01 -1.794194616377353668e-02
1.036959588527679443e-01 -9.303620317950844765e-04 4.594653844833374023e-01 -2.258295565843582153e-01 -8.791913092136383057e-02 -1.299525052309036255e-01 7.406198978424072266e-02 1.566412895917892456e-01 8.459724485874176025e-02 -1.816682219505310059e-01 8.976641297340393066e-02 -3.344931900501251221e-01 -9.655397385358810425e-02 -7.352498918771743774e-02 -6.624901294708251953e-02 -3.585439547896385193e-02 1.208368223160505295e-02 -2.278946489095687866e-01 1.067895367741584778e-01 -4.301398620009422302e-02 -9.269405901432037354e-02 -1.304134842939674854e-03 2.477108538150787354e-01 -4.227736499160528183e-03 -4.158397316932678223e-01 1.296988427639007568e-01 -1.100834310054779053e-01 -1.052641347050666809e-01 -1.035907715559005737e-01 -1.608620434999465942e-01 -3.132982850074768066e-01 -9.475033730268478394e-02
2.898887395858764648e-01 -1.320735961198806763e-01 1.100233122706413269e-01 -2.998210787773132324e-01 3.708799928426742554e-02 2.428005635738372803e-01 1.246050465852022171e-02 1.284958720207214355e-01 -2.325935959815979004e-01 -2.166142612695693970e-01 -9.622930735349655151e-02 -2.910047769546508789e-01 -4.078366234898567200e-02 4.562138020992279053e-02 3.254925906658172607e-01 -1.434684693813323975e-01 7.375556975603103638e-02 9.121895581483840942e-02 1.394859403371810913e-01 1.437118053436279297e-01 2.459807395935058594e-01 -2.355539947748184204e-01 -2.236514538526535034e-01 -2.195539623498916626e-01 -1.248257160186767578e-01 -8.370559662580490112e-02 1.188392192125320435e-01 5.091793090105056763e-02 3.686575591564178467e-02 8.049061149358749390e-02 -9.933131933212280273e-02 -2.630518674850463867e-01
2.515865564346313477e-01 -1.064472720026969910e-01 1.118283495306968689e-01 -4.714157059788703918e-02 -1.425838321447372437e-01 -1.089053601026535034e-01 1.013304814696311951e-01 1.769347041845321655e-01 1.925392746925354004e-01 -7.634862512350082397e-02 -5.485756695270538330e-02 -3.515612781047821045e-01 1.859708689153194427e-02 2.956928908824920654e-01 6.591698527336120605e-02 -9.637427330017089844e-02 -2.070576101541519165e-01 -1.312852352857589722e-01 -4.093848634511232376e-03 7.484512031078338623e-02 -9.173946082592010498e-02 1.234368160367012024e-01 -2.524648308753967285e-01 8.557645976543426514e-02 -3.723193705081939697e-01 -5.025554075837135315e-02 -1.937426477670669556e-01 -3.776990994811058044e-02 2.233151793479919434e-01 9.056120761670172215e-04 -4.081549942493438721e-01 -9.460268914699554443e-02
1.055348664522171021e-02 -1.848403364419937134e-01 1.359292864799499512e-01 -3.417921066284179688e-01 -1.692518405616283417e-02 -7.468857616186141968e-02 2.068761587142944336e-01 1.667889803647994995e-01 2.946299910545349121e-01 1.704348772764205933e-01 -4.634355381131172180e-02 -2.625394463539123535e-01 5.209296569228172302e-02 1.247477233409881592e-01 2.942609190940856934e-01 -2.615484036505222321e-02 3.150294423103332520e-01 8.535435423254966736e-03 1.890907138586044312e-01 -5.060761421918869019e-02 8.522616326808929443e-02 -4.007630795240402222e-02 2.694391608238220215e-01 -1.384077370166778564e-01 -9.707417339086532593e-02 5.624097213149070740e-02 -2.857980504631996155e-02 -2.299022972583770752e-01 -2.675824463367462158e-01 1.328390091657638550e-01 4.784547910094261169e-02 -2.557605504989624023e-01
3.483036756515502930e-01 -1.840849965810775757e-01 6.248921155929565430e-02 1.003145426511764526e-01 -1.478885412216186523e-01 9.747704863548278809e-02 -2.427663505077362061e-01 1.709881722927093506e-01 -7.088740170001983643e-02 4.366937093436717987e-03 -1.339892745018005371e-01 -2.794051468372344971e-01 -1.670211106538772583e-01 1.668406575918197632e-01 2.317958474159240723e-01 -1.014950722455978394e-01 1.563337296247482300e-01 -1.016640756279230118e-02 2.069758772850036621e-01 3.281680345535278320e-01 2.067222893238067627e-01 -3.987256065011024475e-02 -2.631254307925701141e-02 -1.196383014321327209e-01 -2.785951793193817139e-01 -1.027953252196311951e-01 -1.834450960159301758e-01 -1.317052990198135376e-01 1.295849829912185669e-01 1.764279007911682129e-01 5.367088690400123596e-02 -2.570416927337646484e-01
2.052470594644546509e-01 1.675565987825393677e-01 -6.277073174715042114e-02 -1.580853015184402466e-01 1.657227277755737305e-01 -1.925655524246394634e-03 4.246253520250320435e-02 4.189148843288421631e-01 1.906206607818603516e-01 3.786724433302879333e-02 -7.568662613630294800e-02 -2.561770975589752197e-01 -2.339872270822525024e-01 1.016075257211923599e-02 1.380519419908523560e-01 -1.340252161026000977e-01 8.625148795545101166e-03 -1.147305369377136230e-01 3.516300618648529053e-01 2.045287489891052246e-01 -2.952745184302330017e-02 -2.205277793109416962e-02 2.460623234510421753e-01 -5.339640006422996521e-02 -1.011815518140792847e-01 -3.303624093532562256e-01 3.027489185333251953e-01 -1.503677219152450562e-01 -8.134239166975021362e-02 -9.943615645170211792e-02 -2.728773094713687897e-02 2.729153260588645935e-02
3.069236576557159424e-01 -1.699564605951309204e-01 8.002842217683792114e-02 -2.078883796930313110e-01 -1.827393621206283569e-01 1.667870581150054932e-01 -1.048602983355522156e-01 3.083967566490173340e-01 -1.348630636930465698e-01 -3.451554849743843079e-02 9.695424139499664307e-02 -2.672149538993835449e-01 -1.835003681480884552e-02 1.730127632617950439e-01 2.390891015529632568e-01 -1.659913361072540283e-02 1.992374658584594727e-01 -5.231500137597322464e-03 3.495066193863749504e-03 2.053581029176712036e-01 1.335557550191879272e-01 -5.166934803128242493e-02 -1.170191988348960876e-01 -2.295309454202651978e-01 -1.003806591033935547e-01 -2.471499741077423096e-01 3.094715476036071777e-01 -5.340532958507537842e-02 -5.371483042836189270e-02 -1.079044397920370102e-02 -2.292622178792953491e-01 -2.791831791400909424e-01
4.273750483989715576e-01 -1.192802265286445618e-01 1.855140738189220428e-02 -5.940303578972816467e-02 1.341058611869812012e-01 9.001832455396652222e-02 7.756261527538299561e-02 3.119250833988189697e-01 8.336167037487030029e-02 6.670821458101272583e-02 1.368401199579238892e-01 -2.294299565255641937e-02 -3.689982742071151733e-02 -2.326052337884902954e-01 1.300094723701477051e-01 6.720656156539916992e-02 -7.584483176469802856e-02 1.081737354397773743e-01 2.243777662515640259e-01 -1.576663702726364136e-01 -7.044840604066848755e-02 -8.539415895938873291e-03 -3.641170682385563850e-03 8.804263919591903687e-02 -9.618515521287918091e-02 -5.047004669904708862e-02 -6.579855456948280334e-03 -2.962701916694641113e-01 -1.990568786859512329e-01 -3.947831988334655762e-01 -2.689270973205566406e-01 -2.990592718124389648e-01
3.830553293228149414e-01 2.301785163581371307e-02 -4.341226536780595779e-03 2.785897254943847656e-01 -1.940939924679696560e-03 1.831562072038650513e-01 -3.663416206836700439e-02 -1.379326172173023224e-02 3.387033939361572266e-01 9.757656604051589966e-03 1.327307987958192825e-02 -9.920211136341094971e-02 -1.377665996551513672e-01 4.556846246123313904e-02 -9.194260835647583008e-02 -6.822939217090606689e-02 1.618076860904693604e-01 -5.854763835668563843e-02 2.451438605785369873e-01 -1.183914951980113983e-02 9.226163476705551147e-02 -4.640934243798255920e-02 -1.629026979207992554e-01 2.411059476435184479e-02 -2.706236243247985840e-01 1.668927073478698730e-01 2.756402194499969482e-01 -2.710201740264892578e-01 -1.933060027658939362e-02 -8.505935221910476685e-02 -2.689113914966583252e-01 -3.506514728069305420e-01
3.201932311058044434e-01 -2.104950249195098877e-01 3.381400406360626221e-01 -1.379768103361129761e-01 -5.235279351472854614e-02 1.382414400577545166e-01 2.062493115663528442e-01 2.254728376865386963e-01 -2.726650424301624298e-02 -3.231198787689208984e-01 -2.478188090026378632e-02 -2.919064760208129883e-01 3.535133600234985352e-02 -1.164271533489227295e-01 1.482354551553726196e-01 -1.618946641683578491e-01 2.343826740980148315e-02 -2.744141034781932831e-02 2.343897968530654907e-01 -2.236628383398056030e-01 2.452645599842071533e-01 2.119517922401428223e-01 -1.346041262149810791e-01 -4.639039561152458191e-02 -1.618675589561462402e-01 -2.122420258820056915e-02 5.559046939015388489e-02 -4.102303460240364075e-02 2.077799141407012939e-01 5.685552209615707397e-02 -2.021346241235733032e-01 -1.727620884776115417e-02
-8.338399976491928101e-02 -4.943764954805374146e-02 1.658067293465137482e-02 -3.052690029144287109e-01 -7.647018134593963623e-02 1.405153423547744751e-01 -7.180583477020263672e-02 2.627742290496826172e-01 2.791677415370941162e-01 7.097020745277404785e-02 -1.153529062867164612e-01 -8.224110119044780731e-03 -2.178150564432144165e-01 -9.311854839324951172e-02 3.207234740257263184e-01 -2.270361036062240601e-01 1.903087496757507324e-01 2.340854704380035400e-01 -8.347444981336593628e-02 -8.453153073787689209e-03 2.251047641038894653e-01 -2.210546433925628662e-01 7.727202028036117554e-03 -8.922907710075378418e-02 -1.288252472877502441e-01 -1.415537893772125244e-01 -1.965963393449783325e-01 -3.451533019542694092e-01 6.825152318924665451e-03 4.471329227089881897e-02 -2.753542363643646240e-01 -1.121592521667480469e-01
1.343798786401748657e-01 -3.078140616416931152e-01 8.711566776037216187e-02 -1.203211694955825806e-01 1.075375154614448547e-01 -2.636307775974273682e-01 6.418921798467636108e-02 2.661840021610260010e-01 3.300995379686355591e-02 7.293860614299774170e-02 1.500266492366790771e-01 -3.057132661342620850e-01 -1.202020868659019470e-01 1.178192272782325745e-01 -5.022735521197319031e-02 2.350593358278274536e-01 -3.746287152171134949e-02 -2.084151506423950195e-01 6.524413824081420898e-02 1.563122719526290894e-01 3.522740304470062256e-02 1.346079353243112564e-02 -3.729372844099998474e-02 2.487879432737827301e-02 -1.657096296548843384e-01 -1.235564649105072021e-01 -1.452747881412506104e-01 -3.057409822940826416e-01 2.414751052856445312e-01 4.900685325264930725e-02 -3.813927173614501953e-01 -2.452743947505950928e-01
2.714995294809341431e-02 1.966966092586517334e-01 -1.977942287921905518e-01 -2.328617125749588013e-01 -4.017242789268493652e-01 -1.720579266548156738e-01 -4.994916915893554688e-02 3.340170681476593018e-01 1.352157741785049438e-01 -7.807543873786926270e-02 -7.401876896619796753e-02 3.118791058659553528e-02 -2.834601700305938721e-01 1.037114709615707397e-01 1.680615693330764771e-01 -2.388310283422470093e-01 -1.667338758707046509e-01 -2.874533534049987793e-01 4.903585836291313171e-02 -2.118938863277435303e-01 -3.414286673069000244e-02 -2.783441543579101562e-02 2.959334664046764374e-02 8.690842986106872559e-02 -1.307819485664367676e-01 5.902163311839103699e-02 -1.128778234124183655e-01 -1.306323558092117310e-01 2.759541273117065430e-01 -7.110688369721174240e-03 -2.300210744142532349e-01 -8.572736382484436035e-02
4.233835935592651367e-01 2.894110977649688721e-03 8.456559851765632629e-03 1.561684906482696533e-01 -9.535926580429077148e-02 1.140692308545112610e-01 1.795569807291030884e-01 1.432390809059143066e-01 6.759858876466751099e-02 2.099861502647399902e-01 8.956222236156463623e-02 5.550437420606613159e-02 -7.162930071353912354e-02 1.036893874406814575e-01 1.072560325264930725e-01 -9.760549291968345642e-03 -1.120042148977518082e-02 -1.082069501280784607e-01 2.081360667943954468e-01 1.243822351098060608e-01 1.283176690340042114e-01 -3.758551776409149170e-01 -4.215271677821874619e-03 1.616500616073608398e-01 -1.572822779417037964e-01 -1.090004481375217438e-02 -1.518224924802780151e-01 -2.630480825901031494e-01 1.424256563186645508e-01 -1.484718322753906250e-01 -4.477172493934631348e-01 -1.406408250331878662e-01
9.938965737819671631e-02 1.964820623397827148e-01 1.793473103361975518e-07 -1.194093897938728333e-01 1.689613014459609985e-01 7.295088469982147217e-02 3.239336609840393066e-01 1.254678517580032349e-01 -7.713312655687332153e-02 -1.558243483304977417e-01 4.369411990046501160e-02 -2.055934220552444458e-01 6.701380014419555664e-03 -7.908271998167037964e-02 -4.694193974137306213e-02 -8.785106986761093140e-02 2.319956421852111816e-01 -2.770828083157539368e-02 2.880241572856903076e-01 4.111924208700656891e-03 7.522557675838470459e-02 -2.143072336912155151e-01 -1.843103617429733276e-01 2.456463128328323364e-01 -2.600458264350891113e-01 -1.129043325781822205e-01 -2.793886661529541016e-01 -3.239709436893463135e-01 -2.137647569179534912e-02 -2.207732759416103363e-02 -3.586641550064086914e-01 -1.250989884138107300e-01
1.049826145172119141e-01 2.634774148464202881e-01 3.105121199041604996e-03 -3.810350596904754639e-01 9.855683147907257080e-02 1.665968298912048340e-01 2.239432334899902344e-01 2.154832780361175537e-01 2.341006547212600708e-01 1.351795196533203125e-01 -1.325238496065139771e-01 -1.300079077482223511e-01 -3.190344870090484619e-01 -1.916800141334533691e-01 1.889828890562057495e-01 -2.016639560461044312e-01 3.103706538677215576e-01 -9.637869149446487427e-02 6.252717971801757812e-02 -1.274984031915664673e-01 1.416822969913482666e-01 -1.838101148605346680e-01 -1.427783966064453125e-01 6.594464927911758423e-02 -9.588150680065155029e-02 -7.696798443794250488e-02 3.381280228495597839e-02 -1.140864789485931396e-01 -1.616057008504867554e-01 1.086681783199310303e-01 -2.145272642374038696e-01 -1.609011739492416382e-02
1.337799578905105591e-01 1.469206158071756363e-02 5.948321521282196045e-02 -1.511962115764617920e-01 -3.832051455974578857e-01 1.854840219020843506e-01 2.362262457609176636e-01 3.864629864692687988e-01 7.442848384380340576e-02 2.114851623773574829e-01 -5.085816606879234314e-02 -2.385516166687011719e-01 1.156685277819633484e-01 -5.217521265149116516e-02 -8.266000449657440186e-02 7.650920189917087555e-03 -6.865857541561126709e-02 -7.583676278591156006e-02 1.111640706658363342e-01 -1.591691821813583374e-01 1.152720600366592407e-01 8.172874897718429565e-02 -1.662579923868179321e-01 8.971323817968368530e-02 -1.678632497787475586e-01 3.257678449153900146e-01 -2.919398844242095947e-01 -1.748175472021102905e-01 -8.677184581756591797e-02 -2.011255770921707153e-01 -2.114857360720634460e-02 -1.843748092651367188e-01
1.161660701036453247e-01 -2.564403116703033447e-01 -3.618991002440452576e-02 -1.299833953380584717e-01 -2.322589047253131866e-02 8.648463338613510132e-02 -5.241039767861366272e-02 1.474935561418533325e-01 2.157230302691459656e-02 -1.699322164058685303e-01 -9.805986285209655762e-02 -1.251128911972045898e-01 -7.643050700426101685e-02 6.280899047851562500e-02 2.990407049655914307e-01 -1.574250310659408569e-01 4.413332790136337280e-03 -2.069412171840667725e-01 -1.687078503891825676e-03 3.714472949504852295e-01 -6.916619837284088135e-02 5.459161847829818726e-02 -3.048203885555267334e-01 2.368504554033279419e-02 -2.526752091944217682e-02 -2.148884981870651245e-01 5.754706636071205139e-02 -1.959196627140045166e-01 3.662491738796234131e-01 -1.993337869644165039e-01 -2.626441121101379395e-01 -2.792587280273437500e-01
-9.957817383110523224e-03 1.092259809374809265e-01 1.030348837375640869e-01 -2.260481715202331543e-01 -2.236638814210891724e-01 -1.236420497298240662e-01 1.315286010503768921e-01 3.300193250179290771e-01 6.378491967916488647e-02 2.154335826635360718e-01 2.076140344142913818e-01 -1.739941686391830444e-01 -2.419216036796569824e-01 -8.130397647619247437e-02 1.088837832212448120e-01 2.239132672548294067e-02 1.161630973219871521e-01 -1.762791126966476440e-01 2.796934247016906738e-01 9.623589366674423218e-02 2.454727739095687866e-01 9.769079089164733887e-02 -1.951862312853336334e-02 1.544271409511566162e-01 -2.867188453674316406e-01 1.185089349746704102e-01 3.159746527671813965e-02 3.378550708293914795e-02 1.798278242349624634e-01 2.896620333194732666e-02 -4.141863584518432617e-01 -6.460291147232055664e-02
-1.151386871933937073e-01 3.455679118633270264e-01 -1.396964043378829956e-01 -2.523908615112304688e-01 -4.413949698209762573e-02 3.301903977990150452e-02 -3.809837391600012779e-03 3.005581498146057129e-01 1.537526696920394897e-01 4.831838421523571014e-03 4.523720592260360718e-02 -1.489990949630737305e-01 -4.089952632784843445e-02 -1.536310017108917236e-01 1.350551396608352661e-01 -8.201669901609420776e-03 1.224666684865951538e-01 -2.808123230934143066e-01 1.705035269260406494e-01 4.438995569944381714e-02 7.986240088939666748e-02 -7.151715457439422607e-02 -1.766083687543869019e-01 1.560681313276290894e-01 -1.511352062225341797e-01 -7.872697710990905762e-02 -5.730411410331726074e-02 -1.906754672527313232e-01 -1.905367970466613770e-01 1.757786422967910767e-01 -2.223529964685440063e-01 -4.711356759071350098e-01
1.933644860982894897e-01 1.112461388111114502e-01 3.132573962211608887e-01 -1.154639720916748047e-01 -2.403580695390701294e-01 -7.231916487216949463e-02 -2.646262347698211670e-01 3.023931980133056641e-01 1.078551784157752991e-01 6.753645371645689011e-03 7.760796695947647095e-02 -2.247357070446014404e-01 -1.487719267606735229e-01 3.475152552127838135e-01 2.575513720512390137e-01 7.482220977544784546e-02 7.556431740522384644e-02 6.110847741365432739e-02 -7.591205835342407227e-02 2.767799198627471924e-01 1.660898476839065552e-01 3.682842478156089783e-02 -3.032086603343486786e-02 -2.680315636098384857e-03 3.798127174377441406e-02 -7.038289308547973633e-02 1.526918113231658936e-01 -9.983664751052856445e-02 9.902974218130111694e-02 -6.207212805747985840e-02 -1.930022090673446655e-01 -3.449524343013763428e-01
-1.484023034572601318e-01 -2.132006175816059113e-02 1.784519404172897339e-01 -2.646753489971160889e-01 -2.744855284690856934e-01 -1.780199557542800903e-01 1.846154034137725830e-01 3.803168237209320068e-01 2.669144868850708008e-01 7.948339730501174927e-02 -1.280145049095153809e-01 -2.131154090166091919e-01 -1.764326691627502441e-01 -1.556478738784790039e-01 2.429513037204742432e-01 -1.126711815595626831e-01 1.905922442674636841e-01 -1.480760872364044189e-01 1.106766387820243835e-01 7.185888476669788361e-03 5.461832508444786072e-02 2.669448852539062500e-01 1.002809554338455200e-01 8.381558209657669067e-02 -1.353629380464553833e-01 2.222375720739364624e-01 3.039281070232391357e-02 -3.930536657571792603e-02 -1.043355017900466919e-01 -4.500654712319374084e-02 -2.575127482414245605e-01 -1.101935207843780518e-01
-1.261245310306549072e-01 -1.235803589224815369e-01 -5.620377510786056519e-02 -2.067432701587677002e-01 2.364753484725952148e-01 -1.847848445177078247e-01 8.955709636211395264e-02 2.860547900199890137e-01 3.021112680435180664e-01 1.328662335872650146e-01 -3.112897090613842010e-02 -5.614207312464714050e-02 -1.619236618280410767e-01 7.511370629072189331e-02 9.482522308826446533e-02 -2.274153232574462891e-01 -6.494105607271194458e-02 -2.013272233307361603e-02 2.627133131027221680e-01 3.153161332011222839e-02 -1.940125040709972382e-02 -1.471695005893707275e-01 1.753390282392501831e-01 -2.887907624244689941e-01 -2.215227335691452026e-01 4.971028491854667664e-02 2.017669826745986938e-01 -2.960875332355499268e-01 7.716488838195800781e-02 -2.657101154327392578e-01 -1.778225004673004150e-01 -1.961527168750762939e-01
1.729618012905120850e-01 -3.780456483364105225e-01 -1.357823908329010010e-01 6.218419969081878662e-02 -2.773151099681854248e-01 -1.271180510520935059e-01 -9.111866354942321777e-02 2.975252270698547363e-01 -7.792654633522033691e-02 -1.822161823511123657e-01 -9.396784752607345581e-02 -3.832575082778930664e-01 6.002233922481536865e-02 2.914017066359519958e-02 7.084543257951736450e-02 1.008199006319046021e-01 9.470990300178527832e-02 -8.127800375223159790e-02 9.877792745828628540e-02 -1.423523016273975372e-02 9.019704908132553101e-02 1.456080526113510132e-01 -9.860914945602416992e-02 -4.933189600706100464e-02 -3.855509161949157715e-01 -5.421613901853561401e-02 -2.621756494045257568e-01 -1.920707225799560547e-01 9.806847572326660156e-02 -3.710585460066795349e-02 -1.006970331072807312e-01 -2.344515174627304077e-01
-1.387218087911605835e-01 1.233708411455154419e-01 -7.734367251396179199e-02 -3.388718664646148682e-01 -9.397361427545547485e-02 7.776997238397598267e-02 2.881404384970664978e-02 2.597909793257713318e-02 -2.425863966345787048e-02 -3.368742018938064575e-02 3.305805101990699768e-02 -5.611914992332458496e-01 4.803533200174570084e-03 -1.139602623879909515e-02 2.818617820739746094e-01 -3.311070427298545837e-02 -1.170073896646499634e-01 1.432414501905441284e-01 1.931263208389282227e-01 -1.935445815324783325e-01 -1.190495863556861877e-01 -1.356266438961029053e-01 -1.246358156204223633e-01 1.745788604021072388e-01 -2.145150750875473022e-01 -2.280240356922149658e-01 -1.195124611258506775e-01 -4.073183238506317139e-02 -9.756013005971908569e-02 1.222143471240997314e-01 -1.338333040475845337e-01 -2.932963669300079346e-01
1.350769102573394775e-01 -2.672746777534484863e-01 2.106435149908065796e-01 -1.609027832746505737e-01 -1.691366285085678101e-01 -1.678886115550994873e-01 -2.487075701355934143e-02 2.040336728096008301e-01 3.816963732242584229e-01 9.031677246093750000e-02 3.830398246645927429e-02 -2.970419824123382568e-01 1.484165489673614502e-01 -4.238733090460300446e-03 1.083903163671493530e-01 -5.743084847927093506e-02 2.363214641809463501e-01 -9.523775428533554077e-02 1.165134832262992859e-01 -6.449106335639953613e-02 -8.616261184215545654e-02 -2.201988697052001953e-01 -7.868866622447967529e-02 -1.183972321450710297e-02 2.139709517359733582e-02 2.351775914430618286e-01 -1.961920708417892456e-01 -1.309489458799362183e-02 4.192403517663478851e-03 -2.677028477191925049e-01 -1.833095103502273560e-01 -3.402403593063354492e-01
3.294868161901831627e-03 -2.757471501827239990e-01 -3.133511170744895935e-02 3.953825682401657104e-02 -2.161569744348526001e-01 -1.100626960396766663e-01 -3.384997369721531868e-03 2.166449278593063354e-01 1.780864149332046509e-01 -2.783617973327636719e-01 1.562278270721435547e-01 -3.258549273014068604e-01 -7.896677404642105103e-02 -1.797118186950683594e-01 4.843021929264068604e-02 -2.451850771903991699e-01 3.639876246452331543e-01 -1.379994750022888184e-01 2.468623369932174683e-01 -1.078410595655441284e-01 -7.249049842357635498e-02 -2.952617108821868896e-01 -6.523907184600830078e-02 8.198588155210018158e-03 7.639525085687637329e-02 1.575171053409576416e-01 3.967350721359252930e-02 6.100077554583549500e-02 8.141950517892837524e-02 -1.367181390523910522e-01 -1.650936156511306763e-01 -2.558559477329254150e-01
-7.372603565454483032e-02 1.958749741315841675e-01 1.768146604299545288e-01 -1.440761089324951172e-01 2.170385094359517097e-03 -1.188069880008697510e-01 2.596120238304138184e-01 3.441349864006042480e-01 -5.065844953060150146e-02 -5.789832025766372681e-02 5.503557994961738586e-02 -8.926586806774139404e-02 -2.160957455635070801e-02 2.771414816379547119e-02 1.246238052845001221e-01 1.292171329259872437e-01 -6.868911534547805786e-02 -2.660065293312072754e-01 1.670597046613693237e-01 2.074900269508361816e-02 1.066309958696365356e-01 -2.197875082492828369e-01 -5.920647084712982178e-02 -6.419402360916137695e-02 -1.433792561292648315e-01 -1.712108403444290161e-01 -2.939214110374450684e-01 -2.746846079826354980e-01 -2.203664183616638184e-01 -1.172114834189414978e-01 -3.605706989765167236e-01 -2.805472016334533691e-01
3.254096210002899170e-01 -2.330790460109710693e-01 1.487364340573549271e-02 -1.171573698520660400e-01 -1.477450579404830933e-01 3.711548745632171631e-01 -2.655786089599132538e-02 1.197260916233062744e-01 -2.092467844486236572e-01 -8.800589293241500854e-02 -2.106240391731262207e-01 -3.874772489070892334e-01 -6.915281713008880615e-02 1.132409498095512390e-01 2.910276055335998535e-01 -1.724633127450942993e-01 2.769240736961364746e-02 -1.016142442822456360e-01 6.926897185621783137e-05 2.564610540866851807e-01 1.243268623948097229e-01 -5.461925268173217773e-02 -1.027209684252738953e-01 -1.334807276725769043e-01 -1.385155767202377319e-01 -1.221448183059692383e-01 -2.508975565433502197e-02 8.739448338747024536e-02 -2.492129988968372345e-02 7.349291443824768066e-02 -6.829860061407089233e-02 -3.104848563671112061e-01
-3.812659904360771179e-02 -9.499980509281158447e-02 8.107259869575500488e-02 -3.855464234948158264e-02 1.047852486371994019e-01 -2.994063310325145721e-02 -9.451454132795333862e-02 3.551761806011199951e-01 5.367447137832641602e-01 -1.871654093265533447e-01 8.247144520282745361e-02 -2.831032872200012207e-01 2.605131566524505615e-01 1.071952506899833679e-01 2.483050972223281860e-01 -5.897685140371322632e-02 1.726439408957958221e-02 -1.285706758499145508e-01 1.692229509353637695e-01 1.147873029112815857e-01 2.713348343968391418e-02 -2.421616911888122559e-01 -1.021362021565437317e-01 -5.409594625234603882e-02 -1.134204789996147156e-01 -1.332566887140274048e-01 -9.590589255094528198e-02 1.549485176801681519e-01 -1.426972635090351105e-02 -2.905106544494628906e-02 -7.404201477766036987e-02 -2.796433866024017334e-01
6.988082081079483032e-02 -7.524478435516357422e-02 9.586391597986221313e-02 -5.023166537284851074e-02 -2.391064539551734924e-02 -1.172562167048454285e-01 1.839121580123901367e-01 3.383383452892303467e-01 3.019651770591735840e-02 -9.818608313798904419e-02 -5.872597545385360718e-02 -1.330997794866561890e-01 -1.328428983688354492e-01 3.769684731960296631e-01 2.989954352378845215e-01 -2.208816707134246826e-01 -1.604027152061462402e-01 -3.750087320804595947e-02 1.973730176687240601e-01 -6.897117197513580322e-02 1.951072551310062408e-02 -4.649926126003265381e-01 -2.337521761655807495e-01 -2.495034784078598022e-02 -5.406261980533599854e-02 1.378696709871292114e-01 8.715324103832244873e-02 -2.272299677133560181e-01 2.351336553692817688e-02 2.242877520620822906e-02 9.045738726854324341e-02 -2.288233488798141479e-01
2.277379184961318970e-01 5.493643134832382202e-02 3.862516488879919052e-03 -4.587971419095993042e-02 -8.081822097301483154e-02 1.861003637313842773e-01 3.056926727294921875e-01 1.700302511453628540e-01 2.330562770366668701e-01 -2.793874442577362061e-01 -5.607954412698745728e-02 1.890369802713394165e-01 -2.240317910909652710e-01 -8.056980371475219727e-02 -2.647108398377895355e-02 1.039546448737382889e-02 4.082649573683738708e-02 -1.124258339405059814e-01 3.366211056709289551e-01 -1.679537743330001831e-01 9.879481792449951172e-02 4.948532208800315857e-02 -9.913812577724456787e-02 5.846761167049407959e-02 -1.115699484944343567e-01 -1.032018885016441345e-01 -4.088680744171142578e-01 -1.012996137142181396e-01 1.431141197681427002e-01 -7.537169754505157471e-02 -2.666499316692352295e-01 -2.676729857921600342e-01
1.104235369712114334e-02 1.235520094633102417e-01 -1.879503726959228516e-01 -2.457355409860610962e-01 -3.488444536924362183e-02 4.512241482734680176e-02 4.844843875616788864e-03 3.167524039745330811e-01 2.306795418262481689e-01 1.508314814418554306e-02 -9.940627217292785645e-02 -7.602565735578536987e-02 -1.133083701133728027e-01 5.228024348616600037e-02 1.575564742088317871e-01 -2.649318277835845947e-01 1.833930015563964844e-01 4.252275824546813965e-02 -1.612670719623565674e-02 -2.487985789775848389e-02 2.197750508785247803e-01 -1.674514561891555786e-01 -8.942583948373794556e-02 -1.241160631179809570e-01 1.768910139799118042e-02 -4.241377711296081543e-01 -2.188220024108886719e-01 -1.754831969738006592e-01 4.913451895117759705e-02 2.231927812099456787e-01 -2.016544044017791748e-01 -3.431708514690399170e-01
-2.256280928850173950e-01 1.617514044046401978e-01 -2.168225944042205811e-01 -2.602766156196594238e-01 -2.272829413414001465e-01 4.229298606514930725e-02 -4.894811194390058517e-03 5.732787027955055237e-02 -1.385314110666513443e-02 5.061421543359756470e-03 -4.967566201230511069e-05 -4.027707576751708984e-01 -1.712316274642944336e-01 -6.050658412277698517e-03 2.790163159370422363e-01 -7.666875142604112625e-03 2.361690700054168701e-01 -1.596375703811645508e-01 -1.191583797335624695e-01 -1.578421741724014282e-01 3.756532818078994751e-02 5.543911457061767578e-02 -1.065778955817222595e-01 1.161872688680887222e-02 -2.265872955322265625e-01 -1.372715234756469727e-01 -2.426052279770374298e-02 -1.956993043422698975e-01 1.523630321025848389e-01 8.247083984315395355e-03 -4.482534825801849365e-01 -1.098682060837745667e-01
3.487214446067810059e-01 -2.400852590799331665e-01 1.469374001026153564e-01 -1.537348926067352295e-01 -1.555891185998916626e-01 1.743855476379394531e-01 5.090651661157608032e-02 2.697802782058715820e-01 -2.954804338514804840e-02 -8.692242205142974854e-02 8.074299991130828857e-02 -1.867191344499588013e-01 -2.244091778993606567e-02 2.611247301101684570e-01 1.469228416681289673e-01 -1.143885031342506409e-01 1.486787945032119751e-01 3.365482017397880554e-02 -3.951610624790191650e-02 2.500507831573486328e-01 1.152769923210144043e-01 1.473090704530477524e-02 -1.686215102672576904e-01 -2.447964847087860107e-01 -2.212968021631240845e-01 -1.620474755764007568e-01 2.305542975664138794e-01 -1.133200451731681824e-01 -9.764721989631652832e-02 5.570695921778678894e-02 -1.097819730639457703e-01 -3.704802393913269043e-01
2.902741134166717529e-01 -7.917565852403640747e-02 2.112220674753189087e-01 1.149468589574098587e-02 -4.970036074519157410e-02 -1.814451068639755249e-01 1.516177356243133545e-01 2.707074284553527832e-01 4.352806210517883301e-01 9.183296561241149902e-02 -1.902812421321868896e-01 -1.089965850114822388e-01 -2.824503462761640549e-03 -5.021282285451889038e-02 2.032954841852188110e-01 -1.728293150663375854e-01 2.955364286899566650e-01 -4.960259795188903809e-02 -6.199071928858757019e-02 -2.292600721120834351e-01 -2.537015080451965332e-01 2.304955571889877319e-02 -7.062106579542160034e-02 4.015802219510078430e-02 3.697213530540466309e-02 1.065019294619560242e-01 -3.170367330312728882e-02 -1.598199307918548584e-01 -4.812240973114967346e-02 -4.603512957692146301e-02 -1.233372539281845093e-01 -3.697826266288757324e-01
3.840438276529312134e-02 -2.202773094177246094e-01 4.916182905435562134e-02 -2.047991752624511719e-01 -1.215631142258644104e-01 -1.082971617579460144e-01 -2.088711112737655640e-01 1.846648156642913818e-01 2.008125782012939453e-01 -2.891905009746551514e-01 4.270673263818025589e-03 -7.398060709238052368e-02 -1.392190009355545044e-01 2.045495063066482544e-01 1.748644113540649414e-01 -1.143959686160087585e-01 2.258071303367614746e-01 -8.785622566938400269e-02 -3.730748221278190613e-02 2.025914639234542847e-01 -4.182672873139381409e-02 -6.649988144636154175e-02 -3.484547836706042290e-03 -1.713635027408599854e-01 -1.093282848596572876e-01 -6.970005482435226440e-02 -5.172957107424736023e-02 -5.078920125961303711e-01 3.127224445343017578e-01 -1.173500716686248779e-02 -2.332398444414138794e-01 2.465182542800903320e-02
4.217721521854400635e-02 1.628923565149307251e-01 -1.265197396278381348e-01 -3.525003194808959961e-01 -3.940929844975471497e-02 1.929101943969726562e-01 1.617203503847122192e-01 2.606103122234344482e-01 2.869399078190326691e-02 -9.858069010078907013e-03 -4.814293235540390015e-02 -1.577472388744354248e-01 -9.910199791193008423e-02 -5.148390680551528931e-02 9.354552626609802246e-02 -1.615921705961227417e-01 8.273138850927352905e-02 1.297506392002105713e-01 -3.586945682764053345e-02 1.055464297533035278e-01 3.369449675083160400e-01 -1.857266575098037720e-01 1.020173504948616028e-01 -1.458361744880676270e-01 6.385289877653121948e-02 -2.538686394691467285e-01 -1.615986973047256470e-01 -3.253477215766906738e-01 4.656988382339477539e-02 1.216540038585662842e-01 -3.154461681842803955e-01 -3.005875349044799805e-01
2.689448595046997070e-01 1.394726037979125977e-01 -4.349171370267868042e-02 -1.876144707202911377e-01 -1.352222561836242676e-01 1.622133702039718628e-01 8.908257633447647095e-02 2.434331327676773071e-01 1.864456832408905029e-01 -2.844105362892150879e-01 6.172807142138481140e-02 4.349313210695981979e-03 1.291982084512710571e-01 5.853750184178352356e-02 -6.344946473836898804e-02 -2.256387770175933838e-01 9.765618294477462769e-02 8.221695199608802795e-03 2.905122041702270508e-01 2.199002355337142944e-01 -1.035058423876762390e-01 -1.232628151774406433e-01 -2.585586719214916229e-02 9.252889454364776611e-02 -1.571045517921447754e-01 -9.468491375446319580e-02 -3.037782907485961914e-01 -2.658698558807373047e-01 -1.887395083904266357e-01 -2.128940820693969727e-02 -3.922690749168395996e-01 -2.706189826130867004e-02
2.892823219299316406e-01 -2.093914151191711426e-01 -1.021236181259155273e-01 -7.273006439208984375e-02 -2.137153297662734985e-01 6.041226536035537720e-02 8.113700896501541138e-02 2.231437265872955322e-01 9.206771105527877808e-02 1.271923184394836426e-01 1.702425479888916016e-01 -8.086831308901309967e-03 -2.655238807201385498e-01 -1.533502191305160522e-01 1.528259068727493286e-01 6.131017208099365234e-02 1.755314134061336517e-02 -1.950786113739013672e-01 2.515871226787567139e-01 2.811882272362709045e-02 -4.077186882495880127e-01 -7.066838443279266357e-02 -7.375719398260116577e-02 -8.695641160011291504e-02 -1.478428244590759277e-01 2.262499332427978516e-01 -2.374096065759658813e-01 -1.041190624237060547e-01 -4.835969582200050354e-02 2.207626998424530029e-01 -3.024517595767974854e-01 -8.205315470695495605e-02
4.254886507987976074e-02 4.037648439407348633e-01 -1.610345840454101562e-01 -2.578398585319519043e-01 -3.272012248635292053e-02 -5.025184527039527893e-02 9.789557196199893951e-03 3.486067652702331543e-01 2.233168184757232666e-01 -5.236353259533643723e-03 4.630606994032859802e-02 -2.419123351573944092e-01 2.022215276956558228e-01 -1.177214607596397400e-01 3.325960412621498108e-02 -1.001483574509620667e-01 -8.473956584930419922e-02 -2.968513965606689453e-01 1.804457604885101318e-01 1.724498122930526733e-01 7.332466542720794678e-02 -6.698994338512420654e-02 -2.742511779069900513e-02 -1.011623665690422058e-01 -3.428411781787872314e-01 -7.510722428560256958e-02 5.320417135953903198e-02 -8.309347182512283325e-02 -2.028415054082870483e-01 5.440860614180564880e-02 -1.329175829887390137e-01 -2.606541812419891357e-01
3.290914297103881836e-01 -2.254939377307891846e-01 1.319779455661773682e-01 -9.438504278659820557e-02 -1.182719394564628601e-01 1.312960088253021240e-01 -5.682765692472457886e-02 3.481386899948120117e-01 -1.829054802656173706e-01 -2.981898142024874687e-03 3.990960121154785156e-02 -3.313701152801513672e-01 -1.114126574248075485e-02 2.198709100484848022e-01 1.837040483951568604e-01 -1.343892663717269897e-01 1.297877579927444458e-01 2.386649139225482941e-03 1.260860711336135864e-01 1.276870965957641602e-01 2.218331769108772278e-02 -7.948943972587585449e-02 -1.208458319306373596e-01 -3.250606656074523926e-01 -5.846197903156280518e-02 -2.038216888904571533e-01 1.082865074276924133e-01 -7.231426239013671875e-02 -4.065844044089317322e-02 3.035790659487247467e-02 -4.647026583552360535e-02 -4.134595990180969238e-01
1.105646491050720215e-01 1.008164952509105206e-03 -2.556744813919067383e-01 -1.668470054864883423e-01 1.947694085538387299e-02 2.912518382072448730e-01 -4.285946860909461975e-02 6.870476901531219482e-02 1.962370276451110840e-01 -1.443018317222595215e-01 -1.220410093665122986e-01 -2.347554415464401245e-01 -2.584017217159271240e-01 -5.143720656633377075e-02 -1.708656549453735352e-02 -3.010614514350891113e-01 -5.804319679737091064e-02 -3.938610106706619263e-02 1.389317214488983154e-01 -2.318392880260944366e-02 9.681996703147888184e-02 -2.501390576362609863e-01 -1.902261823415756226e-01 1.666961461305618286e-01 9.183243662118911743e-02 -2.385756969451904297e-01 -2.296259552240371704e-01 -1.427584290504455566e-01 -2.104236483573913574e-01 -8.606030791997909546e-02 -3.015696406364440918e-01 -2.671217024326324463e-01
1.055905222892761230e-01 1.555301132611930370e-03 -2.453275769948959351e-01 -9.201133996248245239e-02 2.180657833814620972e-01 4.124077409505844116e-02 -1.663204878568649292e-01 8.413179963827133179e-02 -1.773489639163017273e-02 1.154965832829475403e-01 -1.021126657724380493e-01 -5.050255656242370605e-01 -3.408811986446380615e-01 -3.863126412034034729e-02 1.872941404581069946e-01 -1.913872212171554565e-01 -9.426873922348022461e-02 -2.036740779876708984e-01 2.964743077754974365e-01 1.499299407005310059e-01 -1.360053420066833496e-01 -5.276310816407203674e-02 2.273544520139694214e-01 8.740889281034469604e-02 -2.192668020725250244e-01 5.195791367441415787e-03 1.775348372757434845e-02 2.590791694819927216e-02 5.387895926833152771e-02 1.086153611540794373e-01 -2.230571024119853973e-02 -2.490453422069549561e-01
9.336835145950317383e-02 -4.834815859794616699e-02 -8.626168593764305115e-03 -3.493548929691314697e-01 -7.497939513996243477e-04 2.735833823680877686e-01 1.395127475261688232e-01 2.087918221950531006e-01 1.489165723323822021e-01 -1.629110723733901978e-01 5.322217196226119995e-02 -7.174633443355560303e-02 4.170436784625053406e-02 -1.759275645017623901e-01 1.372859179973602295e-01 -8.810559287667274475e-03 -1.221847236156463623e-01 -2.473298907279968262e-01 2.069549858570098877e-01 -1.446816921234130859e-01 -1.520772185176610947e-02 1.337469369173049927e-01 -1.452527344226837158e-01 1.620650738477706909e-01 -3.695539385080337524e-02 -3.131286799907684326e-01 4.106608033180236816e-01 -9.195477515459060669e-02 1.247880607843399048e-01 -2.498694136738777161e-02 -3.296125829219818115e-01 -1.179092749953269958e-01
2.822385430335998535e-01 -3.519365191459655762e-01 4.351092502474784851e-02 -7.390441745519638062e-02 -2.269135713577270508e-01 5.033805593848228455e-02 -1.770905256271362305e-01 2.342452406883239746e-01 -2.455988824367523193e-01 5.740555748343467712e-02 3.996580466628074646e-02 -2.696061134338378906e-01 -3.916437923908233643e-02 1.671547293663024902e-01 1.623245030641555786e-01 -1.368952542543411255e-01 2.077460289001464844e-01 -1.195520088076591492e-01 1.369220018386840820e-01 1.538834422826766968e-01 3.156357109546661377e-01 -9.511205554008483887e-02 -1.483888775110244751e-01 -1.595611274242401123e-01 -1.748987585306167603e-01 -1.447180062532424927e-01 4.939700663089752197e-02 -8.420160971581935883e-03 2.363799139857292175e-02 7.735627144575119019e-02 -1.340975165367126465e-01 -3.190766274929046631e-01
6.857012212276458740e-02 9.814125299453735352e-02 -9.494864940643310547e-02 -9.004634618759155273e-02 1.664435714483261108e-01 1.673071384429931641e-01 1.949289888143539429e-01 1.696343272924423218e-01 8.767336606979370117e-02 -1.429247390478849411e-02 2.173614203929901123e-01 -3.490093052387237549e-01 -1.591652184724807739e-01 -7.137949019670486450e-02 1.250978410243988037e-01 -2.338315546512603760e-02 1.246926486492156982e-01 -1.771752834320068359e-01 3.290157616138458252e-01 -2.940859459340572357e-02 -2.027411162853240967e-01 8.238065987825393677e-02 -4.740553349256515503e-02 3.652083575725555420e-01 -1.230016499757766724e-01 -2.938248813152313232e-01 1.688865423202514648e-01 -2.110390812158584595e-01 -5.861223489046096802e-02 1.204730570316314697e-01 -2.477326989173889160e-01 -1.705619394779205322e-01
-4.306340962648391724e-02 5.952461156994104385e-03 -6.199805438518524170e-02 -3.032190501689910889e-01 -1.047097593545913696e-01 1.797212958335876465e-01 -1.332267373800277710e-01 5.674965307116508484e-02 7.700010389089584351e-02 -1.119937524199485779e-01 -1.185411140322685242e-01 -6.561727821826934814e-02 -3.707652390003204346e-01 -1.114116460084915161e-01 -2.069630660116672516e-02 -2.326899468898773193e-01 -9.668622910976409912e-02 2.528939209878444672e-02 3.271205723285675049e-01 -1.077955439686775208e-01 -1.802697926759719849e-01 -1.799979060888290405e-01 -5.354160815477371216e-02 1.225529909133911133e-01 -1.495349109172821045e-01 -2.320799976587295532e-01 -3.967346996068954468e-02 -1.142473518848419189e-01 -1.251860987395048141e-02 -1.560196047648787498e-03 -5.132626295089721680e-01 -1.759699881076812744e-01
1.649189591407775879e-01 -2.337256222963333130e-01 1.700831800699234009e-01 -2.571924328804016113e-01 6.768633425235748291e-02 1.733344495296478271e-01 2.413114719092845917e-02 1.992466449737548828e-01 3.059767745435237885e-02 -5.120699480175971985e-02 1.084190756082534790e-01 -3.204251453280448914e-02 1.240426301956176758e-01 1.024188548326492310e-01 3.490523099899291992e-01 2.261426113545894623e-02 -1.744674742221832275e-01 -5.818439275026321411e-02 2.488880306482315063e-01 -1.167790815234184265e-01 8.022004365921020508e-02 -1.659393757581710815e-01 -5.821518227458000183e-02 -2.102625323459506035e-03 -3.070888519287109375e-01 -1.592610031366348267e-02 6.580392271280288696e-02 -4.874929785728454590e-01 3.026521578431129456e-02 -2.347011417150497437e-01 -2.931998809799551964e-03 -2.104936838150024414e-01
2.185761332511901855e-01 8.074667304754257202e-03 3.571095168590545654e-01 -1.504685878753662109e-01 -1.832777112722396851e-01 2.261297218501567841e-02 -1.383086293935775757e-01 4.263840615749359131e-01 -5.706863477826118469e-02 -1.197822317481040955e-01 -8.988837152719497681e-02 -1.763128489255905151e-01 -8.940712432377040386e-04 7.829644531011581421e-02 1.433801054954528809e-01 -1.705362647771835327e-01 -3.102752007544040680e-02 -2.155794352293014526e-01 1.140879243612289429e-01 -7.544704526662826538e-02 6.501737982034683228e-03 -2.188556343317031860e-01 4.706457257270812988e-02 -2.144384682178497314e-01 -2.338546663522720337e-01 -9.758392721414566040e-02 -2.604710757732391357e-01 1.662698239088058472e-01 2.070919126272201538e-01 2.524271905422210693e-01 -4.882384091615676880e-02 -1.530945301055908203e-01
-6.446362286806106567e-02 2.718699909746646881e-02 7.090908288955688477e-02 -1.397252231836318970e-01 1.044335290789604187e-01 9.321421384811401367e-03 2.574864327907562256e-01 1.875231266021728516e-01 -1.184404492378234863e-01 -1.349175721406936646e-01 -5.606017261743545532e-02 -3.502809628844261169e-02 -5.002387985587120056e-02 -2.104492783546447754e-01 2.593330442905426025e-01 -3.947629034519195557e-02 1.054173633456230164e-01 8.306812494993209839e-02 3.724312484264373779e-01 -5.315458029508590698e-02 2.092993706464767456e-01 -1.180163621902465820e-01 -1.669752299785614014e-01 7.759812474250793457e-02 7.925829850137233734e-03 3.170982748270034790e-02 -3.271656334400177002e-01 -3.454716503620147705e-01 1.267257779836654663e-01 -9.561803936958312988e-02 -3.645040392875671387e-01 -2.630419135093688965e-01
9.012032300233840942e-02 -8.785785734653472900e-02 1.525847762823104858e-01 -2.495260387659072876e-01 -2.010456174612045288e-01 1.882837414741516113e-01 6.719474494457244873e-02 7.362546771764755249e-02 2.462757676839828491e-01 -2.333050370216369629e-01 6.562992185354232788e-02 -9.624808281660079956e-02 -2.266647070646286011e-01 3.083008527755737305e-02 2.371603809297084808e-02 1.685373038053512573e-01 -7.913770526647567749e-02 1.539412289857864380e-01 2.604737281799316406e-01 1.746167987585067749e-01 1.612539142370223999e-01 -1.946106702089309692e-01 8.647818863391876221e-02 2.551078200340270996e-01 -3.684933781623840332e-01 9.722108393907546997e-02 -6.669657677412033081e-02 -2.749984860420227051e-01 3.837322071194648743e-02 -6.628008931875228882e-02 1.228546164929866791e-02 -3.267998993396759033e-01
3.263161778450012207e-01 -3.357392251491546631e-01 1.267600208520889282e-01 -2.589821219444274902e-01 -2.063170634210109711e-02 -7.928912341594696045e-02 -1.653923243284225464e-01 3.778866827487945557e-01 3.935591876506805420e-01 -6.274272501468658447e-02 1.324796676635742188e-01 2.479332685470581055e-02 -2.425944060087203979e-02 7.132700830698013306e-02 -1.308618783950805664e-01 2.678339555859565735e-02 1.182086989283561707e-01 -4.854565951973199844e-03 1.303073167800903320e-01 2.515721693634986877e-02 -5.618857964873313904e-02 -9.155011922121047974e-02 -6.000669673085212708e-02 2.846439480781555176e-01 -2.889489233493804932e-01 1.327846348285675049e-01 -4.795985668897628784e-02 -1.156876459717750549e-01 2.476815320551395416e-02 -1.884575337171554565e-01 -1.810694485902786255e-01 -8.239049464464187622e-02
3.427018821239471436e-01 -2.402385473251342773e-01 1.724357157945632935e-01 -2.503374516963958740e-01 -8.425623923540115356e-02 -1.353305429220199585e-01 -1.453732848167419434e-01 1.778636276721954346e-01 1.609845161437988281e-01 -7.103756070137023926e-02 -6.487254798412322998e-02 -1.160614192485809326e-01 1.556469053030014038e-01 1.141740083694458008e-01 1.381961703300476074e-01 -1.222010403871536255e-01 -8.214371651411056519e-02 -1.426091492176055908e-01 4.793961718678474426e-02 -5.716513097286224365e-02 9.457752853631973267e-02 3.148240968585014343e-02 5.450101103633642197e-03 1.440177708864212036e-01 -4.950780570507049561e-01 5.491382628679275513e-02 -1.260332465171813965e-01 -2.213266789913177490e-01 1.168904826045036316e-01 -1.701946109533309937e-01 -3.113991618156433105e-01 -1.355617642402648926e-01
3.788428604602813721e-01 1.043033078312873840e-01 -1.146871149539947510e-01 -2.567992508411407471e-01 -2.188372164964675903e-01 1.298618018627166748e-01 2.436282932758331299e-01 -4.928650707006454468e-02 1.502463519573211670e-01 -3.260447084903717041e-02 2.463329136371612549e-01 -2.679238915443420410e-01 -1.427132263779640198e-02 -2.253744006156921387e-01 1.036493703722953796e-01 -1.866526603698730469e-01 7.353977113962173462e-02 -1.215235516428947449e-01 -1.558130383491516113e-01 6.999655812978744507e-02 -2.142884731292724609e-01 8.606231957674026489e-02 4.451309517025947571e-02 2.668489515781402588e-02 -1.521582603454589844e-01 1.181484758853912354e-02 -2.137257717549800873e-02 -1.329668462276458740e-01 1.614593863487243652e-01 2.542846277356147766e-02 -4.201819300651550293e-01 -1.929038465023040771e-01
1.959919184446334839e-01 -1.754688024520874023e-01 1.558375358581542969e-01 -2.332862764596939087e-01 -1.860809922218322754e-01 -2.119507938623428345e-01 5.436956137418746948e-02 2.105603963136672974e-01 1.309042870998382568e-01 -1.024248376488685608e-01 4.061393067240715027e-02 -2.115839570760726929e-01 6.563355773687362671e-02 -1.288592666387557983e-01 -2.997336536645889282e-02 -1.111089810729026794e-01 -2.995078079402446747e-02 1.104603894054889679e-02 5.662854760885238647e-02 1.289838403463363647e-01 -5.060343444347381592e-02 -8.808054029941558838e-02 7.189293205738067627e-02 -1.206078678369522095e-01 -2.325981110334396362e-01 1.076074987649917603e-01 -4.546035230159759521e-01 -2.092887312173843384e-01 1.955807358026504517e-01 1.513778120279312134e-01 -1.652413755655288696e-01 -4.019121527671813965e-01
2.825366854667663574e-01 -1.038097813725471497e-01 -7.830817252397537231e-02 6.409436464309692383e-02 7.208586484193801880e-02 1.066868528723716736e-01 -1.897959597408771515e-02 2.990185916423797607e-01 2.499087601900100708e-01 1.915224641561508179e-01 -1.534725427627563477e-01 -2.942238152027130127e-01 -2.177047431468963623e-01 -3.077376633882522583e-02 7.102157175540924072e-02 -2.608501613140106201e-01 -7.231561839580535889e-02 2.210223525762557983e-01 3.387440741062164307e-01 1.236388981342315674e-01 -5.412272736430168152e-02 1.247921958565711975e-01 2.218973785638809204e-01 -1.629171669483184814e-01 -1.656403094530105591e-01 -1.078218221664428711e-01 8.117746561765670776e-02 -1.560577303171157837e-01 2.614320516586303711e-01 -1.844370216131210327e-01 -9.205383807420730591e-02 -5.365228652954101562e-02
5.813901498913764954e-02 -2.418911457061767578e-01 2.025229036808013916e-01 -2.834529876708984375e-01 6.452013552188873291e-02 6.905848532915115356e-02 3.190081119537353516e-01 6.890863925218582153e-02 1.648290664888918400e-03 2.374331355094909668e-01 1.271841973066329956e-01 -3.202126920223236084e-01 -3.738533332943916321e-02 8.478982001543045044e-02 2.232813388109207153e-01 -1.443234533071517944e-01 1.106729507446289062e-01 -1.264954507350921631e-01 1.580913066864013672e-01 -1.129621565341949463e-01 1.967902034521102905e-01 4.787326231598854065e-02 2.375781536102294922e-01 1.739228665828704834e-01 -2.854825854301452637e-01 2.667324990034103394e-02 1.415293812751770020e-01 -8.943814039230346680e-02 -1.127745211124420166e-01 -1.799838393926620483e-01 -2.601641602814197540e-02 -3.117636442184448242e-01
8.312945812940597534e-02 -2.824888229370117188e-01 1.348746716976165771e-01 -3.492292761802673340e-01 6.285265833139419556e-02 1.069244146347045898e-01 7.852397859096527100e-02 4.847803115844726562e-01 1.729130893945693970e-01 -6.617504358291625977e-02 -1.504517644643783569e-01 -1.270892620086669922e-01 9.928395599126815796e-02 3.063953667879104614e-02 3.563103973865509033e-01 -2.916760556399822235e-02 -1.258823126554489136e-01 4.500335082411766052e-02 -4.574169218540191650e-02 2.915249764919281006e-02 5.907474458217620850e-02 -3.042266964912414551e-01 -6.222411617636680603e-02 -1.944946348667144775e-01 -1.306830942630767822e-01 2.114199474453926086e-02 -2.308658324182033539e-02 -1.184946596622467041e-01 2.650696337223052979e-01 -1.175061613321304321e-01 8.828745037317276001e-02 -1.496188789606094360e-01
2.101762890815734863e-01 1.335212439298629761e-01 -6.672164308838546276e-04 -1.077825948596000671e-01 1.817904114723205566e-01 -7.395029813051223755e-02 2.044001221656799316e-01 5.647709220647811890e-02 9.081780165433883667e-02 -3.480003029108047485e-02 -1.912643760442733765e-01 -2.006177902221679688e-01 -3.052996397018432617e-01 1.833697169786319137e-04 1.024940162897109985e-01 -4.758572578430175781e-01 1.912200003862380981e-01 5.032705143094062805e-02 -1.193240806460380554e-01 -2.456261962652206421e-01 -1.698182459222152829e-04 6.364790350198745728e-02 -4.468089342117309570e-02 1.002537310123443604e-01 -2.082452327013015747e-01 1.578509509563446045e-01 1.954552233219146729e-01 -1.510306745767593384e-01 -2.658337913453578949e-02 -5.782805383205413818e-03 -2.487052977085113525e-01 -3.237227201461791992e-01
5.577119439840316772e-02 1.490250825881958008e-01 1.449350267648696899e-02 -3.598820045590400696e-02 1.035112962126731873e-01 9.484019130468368530e-02 -1.272929459810256958e-01 2.907949388027191162e-01 8.731325715780258179e-02 -3.074517846107482910e-02 -4.675467498600482941e-03 -1.127882897853851318e-01 1.361990869045257568e-01 1.299172826111316681e-02 4.376149177551269531e-01 3.645061850547790527e-01 1.487042754888534546e-01 -1.212540417909622192e-01 1.595216840505599976e-01 8.540967106819152832e-02 4.716777708381414413e-03 -6.713813543319702148e-02 -4.327689856290817261e-02 4.280783608555793762e-02 -2.907746732234954834e-01 3.189825266599655151e-02 -3.215096145868301392e-02 -4.138787984848022461e-01 -4.810411110520362854e-02 -1.134602576494216919e-01 -1.762707084417343140e-01 -3.261148929595947266e-01
2.195506691932678223e-01 -1.191611438989639282e-01 1.933922618627548218e-01 -2.776456475257873535e-01 2.698859572410583496e-02 -8.476101607084274292e-02 -9.479229897260665894e-02 2.192360311746597290e-01 7.979867607355117798e-02 -1.747023165225982666e-01 -9.176407754421234131e-02 -1.513605415821075439e-01 3.297495096921920776e-02 1.534889340400695801e-01 3.135652840137481689e-01 -1.896877437829971313e-01 1.519612967967987061e-01 -2.079913616180419922e-01 3.195375576615333557e-02 2.717093229293823242e-01 2.477885037660598755e-02 1.004910543560981750e-01 -2.095050960779190063e-01 -1.162135973572731018e-01 -8.340062049683183432e-05 -3.759058937430381775e-02 9.841120243072509766e-02 -4.730895161628723145e-01 1.781627237796783447e-01 -1.197367608547210693e-01 2.648015879094600677e-02 -1.999395042657852173e-01
-7.442366331815719604e-02 1.762229651212692261e-01 1.638260185718536377e-01 -2.356372475624084473e-01 -1.101009473204612732e-01 1.834440678358078003e-01 -2.027914114296436310e-02 2.556734979152679443e-01 -1.382094342261552811e-02 -9.501693770289421082e-03 2.646801769733428955e-01 -2.021919339895248413e-01 -2.521278262138366699e-01 -1.731130182743072510e-01 -6.115230545401573181e-02 -2.019697576761245728e-01 -1.828414388000965118e-02 1.637410372495651245e-02 -9.012003242969512939e-02 -1.578615009784698486e-01 -5.561818927526473999e-02 4.967894032597541809e-02 5.028158426284790039e-02 -2.288106828927993774e-03 -1.763152033090591431e-01 -2.167941778898239136e-01 -4.574280232191085815e-02 4.743133205920457840e-03 1.625368744134902954e-01 3.074527159333229065e-02 -4.924145638942718506e-01 -3.583653271198272705e-01
1.323246210813522339e-01 -7.012184709310531616e-02 -1.252634972333908081e-01 -1.108162030577659607e-01 1.381280925124883652e-02 9.852458536624908447e-02 6.961910426616668701e-02 2.485078573226928711e-01 2.282374650239944458e-01 -1.727123111486434937e-01 3.317248523235321045e-01 -2.364480048418045044e-01 -1.476693302392959595e-01 -1.463436782360076904e-01 9.227028489112854004e-02 5.657159537076950073e-02 1.665358245372772217e-01 8.214781433343887329e-02 2.990451753139495850e-01 -1.521673649549484253e-01 -3.601092696189880371e-01 -8.259952813386917114e-02 -1.456156522035598755e-01 1.456822752952575684e-01 1.755449362099170685e-02 -2.298684120178222656e-01 8.817753754556179047e-03 -1.269884705543518066e-01 6.075080484151840210e-02 -1.964916437864303589e-01 -3.482288122177124023e-01 -1.066997051239013672e-01
4.918210804462432861e-01 4.363365098834037781e-02 -2.307577803730964661e-02 -2.818076498806476593e-02 1.769118010997772217e-01 4.327746853232383728e-02 1.136523857712745667e-01 4.158742725849151611e-02 2.441094070672988892e-01 -2.260901965200901031e-02 1.143209934234619141e-01 -5.188362598419189453e-01 -4.099451750516891479e-02 5.523185431957244873e-02 -5.271378159523010254e-02 1.636845022439956665e-01 2.613763324916362762e-02 -1.096611320972442627e-01 2.174313068389892578e-01 -7.060912996530532837e-02 1.934490650892257690e-01 1.654426455497741699e-01 -1.326839029788970947e-01 1.282112747430801392e-01 -3.380664438009262085e-02 5.420857295393943787e-02 -1.311131417751312256e-01 -2.548761367797851562e-01 1.594424545764923096e-01 -1.233237832784652710e-01 -1.935564428567886353e-01 -4.758543521165847778e-02
1.318964213132858276e-01 -1.939059197902679443e-01 1.478414535522460938e-01 -8.826348930597305298e-02 -1.111438274383544922e-01 2.305507212877273560e-01 -3.608789667487144470e-02 3.356937170028686523e-01 -6.767499446868896484e-02 3.601929917931556702e-02 -1.726522669196128845e-02 -3.808281123638153076e-01 1.567942202091217041e-01 2.277189046144485474e-01 6.529003847390413284e-03 1.819406822323799133e-02 8.276392519474029541e-02 -4.802394285798072815e-02 -1.366098523139953613e-01 2.005334645509719849e-01 -1.381667703390121460e-01 1.851982437074184418e-02 -1.097257249057292938e-02 -4.600687697529792786e-02 3.057911805808544159e-02 -2.288077473640441895e-01 1.188381388783454895e-01 -2.232063114643096924e-01 -3.071617148816585541e-02 -9.166888892650604248e-02 -3.006891012191772461e-01 -4.484902322292327881e-01
3.131182789802551270e-01 2.716301679611206055e-01 1.339198183268308640e-02 -7.326428592205047607e-02 1.267412602901458740e-01 6.691154092550277710e-02 1.881379634141921997e-01 2.919112443923950195e-01 -4.611737653613090515e-02 2.559017241001129150e-01 3.286667168140411377e-01 -3.420910239219665527e-01 -1.003435030579566956e-01 1.096743345260620117e-01 1.140763759613037109e-01 -9.278899990022182465e-03 3.063213825225830078e-01 -1.077296882867813110e-01 1.599843204021453857e-01 7.164727151393890381e-02 1.181444004178047180e-01 1.548273861408233643e-01 7.740664482116699219e-02 -5.326284468173980713e-02 -9.248504787683486938e-02 5.018196254968643188e-02 -2.133586257696151733e-01 -2.402461916208267212e-01 9.370819479227066040e-02 1.169913634657859802e-01 -1.242808848619461060e-01 -1.359053403139114380e-01
-6.703248620033264160e-02 1.316571980714797974e-01 1.489552855491638184e-02 -2.789319157600402832e-01 -6.094465032219886780e-02 3.241572678089141846e-01 -8.734442293643951416e-03 1.959311366081237793e-01 2.002530358731746674e-02 4.432141408324241638e-02 -1.771948337554931641e-01 -1.513102352619171143e-01 -3.259456455707550049e-01 -5.557483807206153870e-02 -1.852662265300750732e-01 -1.917722523212432861e-01 -1.233365852385759354e-03 -8.688258379697799683e-02 6.977729499340057373e-02 1.969622969627380371e-01 -2.062283158302307129e-01 -1.767574846744537354e-01 -1.638098806142807007e-01 5.623653158545494080e-02 -3.138905167579650879e-01 -1.417709887027740479e-01 -2.695085108280181885e-01 -8.487351983785629272e-02 -1.100493147969245911e-01 -5.139588192105293274e-02 -2.178905606269836426e-01 -3.164287209510803223e-01
1.462699770927429199e-01 -2.365201264619827271e-01 -2.733489871025085449e-02 -1.711171567440032959e-01 -1.602618992328643799e-01 -8.246087282896041870e-02 -3.207632601261138916e-01 8.328069746494293213e-02 9.710970520973205566e-02 -5.128492414951324463e-02 -1.313286721706390381e-01 -2.703517973423004150e-01 -1.666154414415359497e-01 7.026773691177368164e-02 6.454125046730041504e-02 6.550899893045425415e-02 -1.159076672047376633e-02 5.615618079900741577e-02 2.982429862022399902e-01 3.392428159713745117e-01 3.578479886054992676e-01 -1.444033980369567871e-01 -4.327327758073806763e-02 7.138228416442871094e-02 -2.611029744148254395e-01 -1.363483518362045288e-01 1.328414231538772583e-01 -1.591364741325378418e-01 1.560018807649612427e-01 2.698928304016590118e-02 -3.380996873602271080e-03 -2.979301214218139648e-01
1.078991889953613281e-01 2.811436727643013000e-02 -1.692293882369995117e-01 -2.270079702138900757e-01 -4.943806305527687073e-02 2.164858132600784302e-01 6.074596568942070007e-02 1.751164048910140991e-01 -7.525178790092468262e-02 -8.667859435081481934e-02 1.981593482196331024e-02 -2.564038336277008057e-01 -1.661907881498336792e-01 -1.142100244760513306e-01 -1.125344410538673401e-01 -3.123663067817687988e-01 -1.822313070297241211e-01 -7.338750362396240234e-02 2.280884087085723877e-01 1.687645167112350464e-01 5.433012172579765320e-02 -3.140782713890075684e-01 -2.057326436042785645e-01 2.618534564971923828e-01 -1.931454092264175415e-01 -1.651200503110885620e-01 -1.411728113889694214e-01 -1.646967530250549316e-01 -8.979570120573043823e-02 -4.603719338774681091e-02 -3.665216267108917236e-01 -7.604715973138809204e-02
3.558434545993804932e-02 1.762351542711257935e-01 -1.625167578458786011e-01 -4.297264218330383301e-01 -1.673458330333232880e-02 6.825605034828186035e-02 1.136944741010665894e-01 2.539464831352233887e-01 1.578791588544845581e-01 1.752038858830928802e-02 -7.768759876489639282e-02 -1.453740745782852173e-01 -3.079955577850341797e-01 8.831068873405456543e-03 1.128525882959365845e-01 -2.480275779962539673e-01 7.964288443326950073e-02 8.750839531421661377e-02 -1.111417561769485474e-01 2.697511203587055206e-02 1.600362658500671387e-01 -6.823806464672088623e-02 -6.298498809337615967e-02 -6.917928904294967651e-02 1.468610912561416626e-01 -2.021636217832565308e-01 -1.351286619901657104e-01 -4.318990409374237061e-01 -6.312558799982070923e-02 1.537994388490915298e-02 -1.908291131258010864e-01 -2.804927527904510498e-01
4.476628005504608154e-01 1.654914915561676025e-01 -1.300709396600723267e-01 -2.450399100780487061e-01 1.051159501075744629e-01 3.461878895759582520e-01 1.487345844507217407e-01 -3.486851230263710022e-02 3.631116449832916260e-01 -2.192570455372333527e-02 1.786181516945362091e-02 -1.224134787917137146e-01 1.970931515097618103e-02 -3.554256260395050049e-02 -2.635268867015838623e-02 -2.241194844245910645e-01 7.061800360679626465e-02 2.835805155336856842e-02 4.138807207345962524e-02 7.605064660310745239e-02 -1.079724133014678955e-01 8.424669504165649414e-02 -2.422065101563930511e-02 8.008140325546264648e-02 -6.468202173709869385e-02 -1.069956943392753601e-01 2.601600065827369690e-02 -1.029872000217437744e-01 4.204906150698661804e-02 3.583294525742530823e-02 -4.817973077297210693e-01 -1.991597265005111694e-01
3.923348188400268555e-01 2.292482107877731323e-01 7.146035879850387573e-02 -2.487049698829650879e-01 -4.146076366305351257e-02 3.705901205539703369e-01 1.711824089288711548e-01 1.191740781068801880e-01 2.190794348716735840e-01 -8.994869887828826904e-02 1.347541213035583496e-01 -2.748053371906280518e-01 4.090426489710807800e-02 -1.778608709573745728e-01 1.850802637636661530e-02 -6.884958595037460327e-03 9.012380987405776978e-02 -7.897399365901947021e-02 -3.280341625213623047e-02 4.667589440941810608e-02 -1.817395538091659546e-01 6.336701661348342896e-02 -1.158847566694021225e-02 2.199212014675140381e-01 -8.171105384826660156e-02 -1.323720812797546387e-01 -8.248353749513626099e-02 -1.628186106681823730e-01 2.285574674606323242e-01 -1.168920695781707764e-01 -1.574683338403701782e-01 -3.304028213024139404e-01
2.025264799594879150e-01 8.634492754936218262e-02 1.071324050426483154e-01 -8.962322026491165161e-02 -2.928318679332733154e-01 2.561208903789520264e-01 -3.244487196207046509e-02 1.599897593259811401e-01 -6.682029366493225098e-02 -4.818538576364517212e-02 9.926702082157135010e-02 -1.925582885742187500e-01 -1.616951674222946167e-01 1.218681260943412781e-01 -2.074212729930877686e-01 -5.776969715952873230e-02 3.712671697139739990e-01 8.127864450216293335e-02 2.110529839992523193e-01 -1.663206890225410461e-02 -1.433037072420120239e-01 -1.288018971681594849e-01 2.194019593298435211e-02 -5.642272904515266418e-02 -1.095923259854316711e-01 -3.118377551436424255e-02 -3.307488262653350830e-01 -3.379864990711212158e-01 -1.376713514328002930e-01 -1.120833214372396469e-02 -3.279790282249450684e-01 -1.400876343250274658e-01
3.744785785675048828e-01 -2.691183090209960938e-01 1.502138972282409668e-01 -1.305054724216461182e-01 -1.163865998387336731e-01 2.833373844623565674e-01 6.675530312350019813e-05 3.192948102951049805e-01 -9.232822060585021973e-02 -1.762052252888679504e-02 5.763879790902137756e-02 -2.481144368648529053e-01 -9.368098340928554535e-03 2.347002923488616943e-01 2.156036347150802612e-01 -2.530289627611637115e-02 1.627611815929412842e-01 -3.356223180890083313e-02 -2.150733582675457001e-02 1.391283571720123291e-01 1.418958455324172974e-01 -7.846280932426452637e-02 -3.390267118811607361e-02 -2.865222692489624023e-01 -1.768656373023986816e-01 -1.375045627355575562e-01 2.162410765886306763e-01 -9.731157124042510986e-02 -4.441284015774726868e-02 1.238084137439727783e-01 -1.035968959331512451e-01 -2.907417118549346924e-01
5.779907107353210449e-02 -1.453547775745391846e-01 1.623699367046356201e-01 -5.802771821618080139e-02 -3.771547600626945496e-02 -1.590402275323867798e-01 1.479463279247283936e-01 7.278598099946975708e-02 4.589649736881256104e-01 4.963055998086929321e-02 3.385693067684769630e-03 -2.816990613937377930e-01 4.535508528351783752e-02 1.647270172834396362e-01 7.495106011629104614e-02 -1.066762432456016541e-01 2.009913325309753418e-01 -1.832513362169265747e-01 5.849016085267066956e-02 -5.723595619201660156e-02 -7.293218374252319336e-02 -2.434354275465011597e-01 -1.144121289253234863e-01 -1.963930875062942505e-01 -1.337666958570480347e-01 1.869387477636337280e-01 -1.999360471963882446e-01 3.163888305425643921e-02 -3.707373887300491333e-02 -7.171187549829483032e-02 -1.070034056901931763e-01 -4.945024847984313965e-01
4.189087450504302979e-02 -1.857828907668590546e-02 1.755114458501338959e-02 -1.786673218011856079e-01 -5.103021487593650818e-02 9.266652166843414307e-02 -1.324353069067001343e-01 2.506062984466552734e-01 -9.729024767875671387e-02 -1.954478621482849121e-01 -2.815960207954049110e-03 -9.330517798662185669e-02 -2.017288506031036377e-01 9.312673658132553101e-02 -2.063289731740951538e-01 -1.636734455823898315e-01 4.546860158443450928e-01 -3.175648674368858337e-02 1.426750570535659790e-01 -2.512579318135976791e-03 -2.411253303289413452e-01 -6.963317096233367920e-02 -1.454569399356842041e-01 -7.060784101486206055e-02 -2.502614855766296387e-01 -2.031508088111877441e-01 -2.433497905731201172e-01 -1.117889955639839172e-01 -2.017822414636611938e-01 -1.998635977506637573e-01 -2.774912416934967041e-01 -2.202407717704772949e-01
1.227527782320976257e-01 2.015031278133392334e-01 -1.109395325183868408e-01 3.026267886161804199e-01 -5.816574022173881531e-02 -2.196812070906162262e-02 -1.092473939061164856e-01 4.869901016354560852e-02 2.467880547046661377e-01 -1.795607358217239380e-01 8.628914505243301392e-02 -6.381032615900039673e-02 -1.115064173936843872e-01 1.538367867469787598e-01 -1.032995805144309998e-02 -2.086006700992584229e-01 3.835572302341461182e-02 -4.264053702354431152e-02 2.614857256412506104e-01 7.872574776411056519e-02 7.596699893474578857e-02 7.076625525951385498e-02 -2.585530579090118408e-01 -1.636540144681930542e-02 -2.222944647073745728e-01 9.529938921332359314e-03 1.016396656632423401e-01 -1.975273787975311279e-01 1.404929161071777344e-01 -2.338263764977455139e-02 -3.208923637866973877e-01 -5.099141001701354980e-01
1.746088564395904541e-01 8.595027774572372437e-02 3.148819208145141602e-01 -1.491298973560333252e-01 -6.905589252710342407e-02 -3.452574834227561951e-02 2.932353131473064423e-02 1.809314340353012085e-01 2.693828344345092773e-01 -1.255742013454437256e-01 -1.504941098392009735e-02 -3.181155920028686523e-01 3.358031436800956726e-02 1.999636441469192505e-01 -6.692196428775787354e-02 -1.798775047063827515e-01 4.271415062248706818e-03 -2.196319997310638428e-01 8.877172321081161499e-02 -1.104455292224884033e-01 -1.931374818086624146e-01 -2.767477184534072876e-02 8.094657212495803833e-02 -9.745892137289047241e-03 -4.718261957168579102e-01 1.167397648096084595e-01 -1.638212949037551880e-01 -5.731208994984626770e-02 1.349650770425796509e-01 -4.791085422039031982e-02 -3.362968862056732178e-01 -1.429768651723861694e-01
3.255268633365631104e-01 -9.845929592847824097e-02 3.532499819993972778e-02 -3.810599446296691895e-01 -1.274818181991577148e-01 -1.942443102598190308e-02 9.541539102792739868e-02 1.870948076248168945e-01 1.452986150979995728e-01 -1.649526655673980713e-01 -4.147955402731895447e-02 -2.380202561616897583e-01 1.335357278585433960e-01 3.872410356998443604e-01 7.476539909839630127e-02 9.381874464452266693e-03 5.828794091939926147e-02 -2.942209243774414062e-01 -1.053581759333610535e-01 -4.985048994421958923e-02 7.608376443386077881e-02 -1.310347020626068115e-01 -7.915168069303035736e-03 -1.541797965764999390e-01 -3.131285905838012695e-01 -8.606600016355514526e-02 -2.002863287925720215e-01 -8.634158968925476074e-02 2.148501574993133545e-01 -1.661179363727569580e-01 -1.228416636586189270e-01 6.907712668180465698e-02
-1.191896647214889526e-01 2.337626740336418152e-02 -2.267334908246994019e-01 -2.752719521522521973e-01 -1.473558545112609863e-01 3.066537976264953613e-01 5.666644498705863953e-02 8.383932709693908691e-02 1.729198098182678223e-01 5.615204572677612305e-02 1.340014487504959106e-01 -1.501232236623764038e-01 -3.505520895123481750e-02 -2.387140095233917236e-01 2.191578298807144165e-01 -3.903151676058769226e-02 1.424111425876617432e-02 -1.351457536220550537e-01 7.241539657115936279e-02 -2.897405065596103668e-02 1.775476038455963135e-01 3.151465579867362976e-02 -2.354040183126926422e-02 -1.346400529146194458e-01 -2.303651720285415649e-01 -1.815914362668991089e-01 6.921158730983734131e-02 -1.938022971153259277e-01 -2.308642566204071045e-01 -1.781841553747653961e-02 -2.761619091033935547e-01 -4.655495584011077881e-01
2.054075002670288086e-01 -1.629777848720550537e-01 1.161057502031326294e-01 -1.207899302244186401e-01 -7.832083851099014282e-02 -1.081840321421623230e-01 -1.034881994128227234e-01 3.068171739578247070e-01 2.438442409038543701e-02 -2.045114487409591675e-01 6.679628044366836548e-02 -3.278688192367553711e-01 -2.769731730222702026e-02 3.101025521755218506e-01 6.706643849611282349e-02 1.371373534202575684e-01 -5.991664947941899300e-04 -1.085890382528305054e-01 4.976037307642400265e-04 1.283886842429637909e-03 -9.636224806308746338e-02 -8.378914743661880493e-02 -1.396661102771759033e-01 -2.339311502873897552e-02 -4.802282452583312988e-01 -1.253454089164733887e-01 -1.341258436441421509e-01 -1.887260973453521729e-01 2.961801290512084961e-01 -1.007874682545661926e-01 -1.481543630361557007e-01 -1.948173642158508301e-01
-1.237064413726329803e-02 1.298782974481582642e-01 1.427027136087417603e-01 1.083344072103500366e-01 -4.089025408029556274e-02 -2.506533265113830566e-02 2.204570621252059937e-01 2.269627451896667480e-01 -4.075592011213302612e-02 9.847200661897659302e-02 -2.387561090290546417e-02 -3.506556749343872070e-01 3.475300595164299011e-02 1.579933464527130127e-01 2.462432086467742920e-01 -2.002781480550765991e-01 5.578641220927238464e-02 -1.429630815982818604e-01 9.155379980802536011e-02 4.728577658534049988e-02 2.639349400997161865e-01 3.836118429899215698e-02 2.459160797297954559e-02 -1.080753952264785767e-01 -1.813016831874847412e-01 -1.930880248546600342e-01 -1.775754690170288086e-01 1.655684784054756165e-02 -2.025330364704132080e-01 -1.335240155458450317e-01 -5.362362861633300781e-01 -1.439283490180969238e-01
-7.793121784925460815e-02 1.567820310592651367e-01 -1.687948256731033325e-01 -3.597644567489624023e-01 1.325422376394271851e-01 1.808910965919494629e-01 -1.084028035402297974e-01 1.460505872964859009e-01 1.301496773958206177e-01 -7.969369739294052124e-02 9.282033145427703857e-02 -1.358858644962310791e-01 -1.541651934385299683e-01 1.039160974323749542e-02 2.710031270980834961e-01 -3.097693622112274170e-01 1.180061697959899902e-01 -4.913146793842315674e-02 9.698734432458877563e-02 6.763195246458053589e-02 2.212041914463043213e-01 -3.838852420449256897e-02 -2.870807237923145294e-02 -1.602718606591224670e-02 -3.314901515841484070e-02 -2.856827080249786377e-01 -1.501543670892715454e-01 -2.508584260940551758e-01 1.837440431118011475e-01 2.608524560928344727e-01 -2.329349964857101440e-01 -2.799063026905059814e-01
2.673727869987487793e-01 -3.059700727462768555e-01 -5.465400591492652893e-02 -1.546151787042617798e-01 -7.360075414180755615e-02 -1.648484468460083008e-01 1.716399788856506348e-01 2.268393784761428833e-01 3.037724196910858154e-01 4.564750567078590393e-02 -2.916150353848934174e-02 -2.924057841300964355e-01 5.542768537998199463e-02 1.771884113550186157e-01 -5.673996731638908386e-02 1.851483732461929321e-01 -6.499251723289489746e-02 -1.037473231554031372e-01 1.458486020565032959e-01 7.841881364583969116e-02 -7.777253538370132446e-02 1.489358842372894287e-01 -9.215904399752616882e-03 -8.205538988113403320e-02 -1.440643072128295898e-01 -1.701901853084564209e-01 -2.038431167602539062e-01 -1.512410938739776611e-01 2.747331261634826660e-01 1.048847008496522903e-02 -3.130402863025665283e-01 -2.768168151378631592e-01
-5.275369808077812195e-02 -6.098191440105438232e-02 2.724411189556121826e-01 -1.576538980007171631e-01 -1.805304735898971558e-02 -7.587246596813201904e-02 1.543263196945190430e-01 3.040626049041748047e-01 3.235672712326049805e-01 -1.426741033792495728e-01 -9.433092176914215088e-02 -2.903092205524444580e-01 -1.078420579433441162e-01 2.264065891504287720e-01 -8.515536040067672729e-02 -7.430377602577209473e-02 9.288304299116134644e-02 -2.437116652727127075e-01 1.452257186174392700e-01 -2.019343376159667969e-01 -6.364466995000839233e-02 8.843901753425598145e-02 -3.299439698457717896e-02 -9.854707866907119751e-02 -2.884764373302459717e-01 7.003040611743927002e-02 -2.097596526145935059e-01 -2.333187684416770935e-02 2.666694819927215576e-01 -6.906937062740325928e-02 -3.376425802707672119e-01 -5.531008541584014893e-02
-1.991745084524154663e-02 6.521464139223098755e-02 1.843122094869613647e-01 -1.529874801635742188e-01 -1.539610624313354492e-01 2.890040725469589233e-02 -1.982083320617675781e-01 1.974698156118392944e-01 4.117261990904808044e-02 -1.166218332946300507e-02 1.105622872710227966e-01 -1.388817876577377319e-01 -3.183959126472473145e-01 -1.776441186666488647e-01 -2.626441605389118195e-02 -2.541463375091552734e-01 5.272016674280166626e-02 1.281580142676830292e-02 -1.651851385831832886e-01 -2.169621288776397705e-01 -8.707291632890701294e-02 4.863230139017105103e-02 -9.298776835203170776e-02 -9.301272034645080566e-02 -1.972956359386444092e-01 -2.375513166189193726e-01 2.691356092691421509e-02 -2.936159670352935791e-01 -1.551004648208618164e-01 8.917529881000518799e-02 -3.428739607334136963e-01 -4.088864326477050781e-01
2.228385396301746368e-02 -2.120426595211029053e-01 1.446813251823186874e-02 -8.355572074651718140e-02 -1.113393809646368027e-02 1.902439445257186890e-02 3.620800748467445374e-02 4.106772541999816895e-01 2.794239223003387451e-01 -2.689282782375812531e-02 4.062213376164436340e-02 -1.262926906347274780e-01 1.532531082630157471e-01 -3.106562606990337372e-02 2.100455760955810547e-02 2.212990075349807739e-01 1.008026078343391418e-01 -2.098829150199890137e-01 1.810989230871200562e-01 -1.048663258552551270e-01 2.165510952472686768e-01 -1.755164116621017456e-01 -1.083428561687469482e-01 1.738365925848484039e-02 -2.837721109390258789e-01 2.834967523813247681e-02 -1.556765884160995483e-01 -5.015010945498943329e-03 2.236580550670623779e-01 -3.117514252662658691e-01 -2.551717162132263184e-01 -3.177562654018402100e-01
1.956298500299453735e-01 -2.241424918174743652e-01 1.092076972126960754e-01 -7.468888163566589355e-02 -1.243561971932649612e-02 -1.600122451782226562e-01 -8.390011638402938843e-02 3.664590716361999512e-01 2.157709151506423950e-01 -7.384745031595230103e-02 -1.691858917474746704e-01 -4.151554703712463379e-01 8.231634646654129028e-02 5.150731187313795090e-03 1.520193517208099365e-01 4.100561887025833130e-02 -2.476610057055950165e-02 1.451044995337724686e-02 3.962510079145431519e-02 8.923424035310745239e-02 -9.303382784128189087e-02 -1.531987041234970093e-01 -3.397984430193901062e-02 4.812020808458328247e-02 -3.991426229476928711e-01 -2.948611676692962646e-01 -1.985143274068832397e-01 -1.153386980295181274e-01 2.396875023841857910e-01 -8.365432918071746826e-02 -1.814961135387420654e-01 -1.439194544218480587e-03
1.453623175621032715e-01 4.617940261960029602e-02 -9.013905376195907593e-02 -2.520311772823333740e-01 -3.162987902760505676e-02 5.395891889929771423e-02 9.791316837072372437e-02 2.730921208858489990e-01 2.179834842681884766e-01 1.530172117054462433e-02 1.175574287772178650e-01 -1.316600292921066284e-01 -3.548097610473632812e-01 -2.057184129953384399e-01 -1.971296668052673340e-01 -2.492467314004898071e-01 2.456467039883136749e-02 -1.239131540060043335e-01 -2.277643233537673950e-01 -7.207202725112438202e-03 -3.905032947659492493e-02 -1.976689845323562622e-01 -5.769582465291023254e-03 -1.128559336066246033e-01 -6.508445367217063904e-03 -1.352620720863342285e-01 2.232341561466455460e-03 -2.202809154987335205e-01 6.306350976228713989e-02 8.456730842590332031e-02 -4.278141260147094727e-01 -2.943477928638458252e-01
3.193703293800354004e-02 1.160131767392158508e-02 -1.806587539613246918e-02 6.768421083688735962e-02 -1.527280807495117188e-01 2.155603021383285522e-01 -1.098442673683166504e-01 4.711257666349411011e-02 1.302014291286468506e-01 8.712658286094665527e-02 1.566611081361770630e-01 -3.162617683410644531e-01 2.856676094233989716e-02 -6.219923496246337891e-02 -8.709893375635147095e-02 -2.693269168958067894e-03 -7.389865815639495850e-02 -2.718135416507720947e-01 1.312800496816635132e-01 -2.726114168763160706e-02 1.129777729511260986e-01 -4.132159054279327393e-03 -3.207065761089324951e-01 1.575285047292709351e-01 -2.689653337001800537e-01 -6.148845702409744263e-02 1.358979791402816772e-01 -1.991597563028335571e-01 4.293591678142547607e-01 -1.825254559516906738e-01 -3.434711694717407227e-01 -2.020174413919448853e-01
3.137797415256500244e-01 1.292853504419326782e-01 -9.814503043889999390e-02 1.644551008939743042e-01 8.216335624456405640e-02 1.524161845445632935e-01 5.194956809282302856e-02 8.503519743680953979e-02 1.195123419165611267e-01 1.137878466397523880e-02 9.317719191312789917e-02 2.308834664290770888e-04 -1.158869415521621704e-01 -6.651420146226882935e-02 1.989429891109466553e-01 -1.196834966540336609e-01 -1.510240882635116577e-01 -2.881992459297180176e-01 9.873168542981147766e-03 2.560448646545410156e-01 1.942556053400039673e-01 -2.459964156150817871e-01 -2.595639824867248535e-01 4.298602789640426636e-02 -3.737957775592803955e-01 4.053390771150588989e-02 -1.617282480001449585e-01 -1.974057406187057495e-01 1.939413137733936310e-02 -4.589613154530525208e-02 -4.028015732765197754e-01 -5.630184337496757507e-02
1.698210984468460083e-01 -9.414552152156829834e-02 3.658950328826904297e-02 -1.342809349298477173e-01 -4.044288396835327148e-01 2.034204453229904175e-01 4.071035981178283691e-02 4.644388705492019653e-02 2.065884880721569061e-03 -1.587644070386886597e-01 2.314172536134719849e-01 -1.594492644071578979e-01 -1.110680326819419861e-01 1.124319583177566528e-01 -1.873058676719665527e-01 -1.147649064660072327e-01 2.321637719869613647e-01 -6.415455788373947144e-02 2.426249682903289795e-01 1.086283102631568909e-01 -1.559779495000839233e-01 -8.351435512304306030e-02 -5.953770503401756287e-02 -1.789390295743942261e-01 -1.922446489334106445e-01 -1.879122555255889893e-01 -1.531618386507034302e-01 -2.837193608283996582e-01 -2.156646400690078735e-01 2.011367864906787872e-02 -3.688503801822662354e-01 -4.482466727495193481e-02
1.492065787315368652e-01 1.832818798720836639e-02 6.691825389862060547e-02 -2.550869882106781006e-01 6.682672537863254547e-03 -4.417917132377624512e-02 1.080695092678070068e-01 1.934663504362106323e-01 -7.453075051307678223e-02 4.288987070322036743e-02 1.137804090976715088e-01 -3.261470198631286621e-01 -1.508765970356762409e-03 2.273150980472564697e-01 -4.177447780966758728e-02 -9.718456119298934937e-02 3.575114309787750244e-01 1.493230313062667847e-01 3.166566789150238037e-01 -1.493632942438125610e-01 4.377936124801635742e-01 6.484190374612808228e-02 1.392070204019546509e-01 4.733454063534736633e-02 -9.030673652887344360e-02 1.295694261789321899e-01 3.810072690248489380e-02 -2.825373411178588867e-01 6.161885336041450500e-02 -1.530445814132690430e-01 -1.302579194307327271e-01 -1.630462259054183960e-01
3.077996075153350830e-01 -1.151159554719924927e-01 1.274574995040893555e-01 -7.300872355699539185e-02 -1.946713477373123169e-01 8.371809124946594238e-02 2.984838746488094330e-02 9.474267810583114624e-02 4.671742022037506104e-02 -2.193647902458906174e-03 -7.612503319978713989e-02 -2.507013976573944092e-01 -2.323787063360214233e-01 1.516441553831100464e-01 1.017820462584495544e-01 -6.802104413509368896e-02 -1.039592325687408447e-01 2.446220628917217255e-02 -1.151473969221115112e-01 2.018862031400203705e-02 -9.164986014366149902e-02 -2.292031198740005493e-01 7.524641603231430054e-02 -1.571546941995620728e-01 -1.356328874826431274e-01 3.916185200214385986e-01 -2.185480147600173950e-01 -2.448308281600475311e-02 -1.753000319004058838e-01 1.104261428117752075e-01 -4.785402715206146240e-01 -2.107815891504287720e-01
1.789007484912872314e-01 6.307277828454971313e-02 -2.019635438919067383e-01 5.289665609598159790e-02 -1.632312089204788208e-01 1.146671026945114136e-01 2.206916213035583496e-01 9.080937504768371582e-02 4.659652411937713623e-01 -1.887420862913131714e-01 4.044913221150636673e-03 -6.659581791609525681e-03 -1.987282782793045044e-01 -1.090987771749496460e-01 1.013137623667716980e-01 -2.131016254425048828e-01 1.334431581199169159e-02 -1.578591465950012207e-01 4.299024045467376709e-01 -2.079047113656997681e-01 3.628997877240180969e-02 -1.438114196062088013e-01 -4.029295220971107483e-02 -4.237254615873098373e-03 -2.503482997417449951e-02 1.988886892795562744e-01 -1.682241708040237427e-01 -1.116349026560783386e-01 1.142940223217010498e-01 -9.691162407398223877e-02 -1.381165534257888794e-01 -2.540676593780517578e-01
3.537478148937225342e-01 -2.942063100636005402e-02 2.576924562454223633e-01 -2.416869997978210449e-01 -1.523963660001754761e-01 1.642744988203048706e-01 1.632928848266601562e-01 1.307427734136581421e-01 7.946952246129512787e-03 -2.719400227069854736e-01 -5.654041841626167297e-02 -2.994856238365173340e-01 -7.519778609275817871e-02 -1.745743006467819214e-01 -1.977371051907539368e-02 -2.389964759349822998e-01 -2.220601737499237061e-01 4.188048467040061951e-02 2.567409873008728027e-01 -1.157223656773567200e-01 1.396264731884002686e-01 -7.120537012815475464e-02 -1.115554347634315491e-01 1.186133921146392822e-01 -2.273582220077514648e-01 9.938149154186248779e-02 3.246947750449180603e-02 2.024266123771667480e-01 9.296695888042449951e-02 8.133275806903839111e-02 -2.949434816837310791e-01 -8.581995218992233276e-02
1.529061198234558105e-01 1.406596004962921143e-01 -1.219812631607055664e-01 -3.652414083480834961e-01 -3.330178558826446533e-01 -6.855007261037826538e-02 2.883277535438537598e-01 1.606651395559310913e-01 2.575632035732269287e-01 8.614595234394073486e-02 -3.863931074738502502e-02 -8.488064259290695190e-02 -8.861262351274490356e-02 9.721586480736732483e-03 -9.023855626583099365e-02 -1.519507616758346558e-01 1.289294660091400146e-01 -1.309476140886545181e-02 -6.746122241020202637e-02 -4.499981924891471863e-02 2.275499328970909119e-02 9.820169210433959961e-02 2.175028994679450989e-02 1.134176552295684814e-01 -1.539915949106216431e-01 1.944787949323654175e-01 1.927521638572216034e-02 -1.938637197017669678e-01 3.335340693593025208e-02 1.390268560498952866e-02 -5.501199364662170410e-01 -1.098869740962982178e-01
3.587491437792778015e-02 4.038277864456176758e-01 -2.765314280986785889e-01 -2.871016263961791992e-01 -1.129258796572685242e-01 6.648544967174530029e-02 -1.160271614789962769e-01 3.441850841045379639e-01 1.470560729503631592e-01 -2.561294287443161011e-02 1.145017817616462708e-01 -1.315078735351562500e-01 7.630592584609985352e-02 -8.096574246883392334e-02 3.365729004144668579e-02 -1.190955713391304016e-01 4.738084226846694946e-02 -2.086828351020812988e-01 2.094049602746963501e-01 -9.881603717803955078e-02 1.685667037963867188e-01 -1.859089881181716919e-01 -2.054728008806705475e-02 -4.138775542378425598e-02 -2.909311354160308838e-01 6.462652236223220825e-02 2.651596441864967346e-02 -1.185355186462402344e-01 -1.443230360746383667e-01 -5.635025911033153534e-03 -1.666121035814285278e-01 -3.613133728504180908e-01
1.807732507586479187e-02 9.201072901487350464e-02 -1.236379817128181458e-01 -2.189681977033615112e-01 -9.446228295564651489e-02 1.988465934991836548e-01 1.307330429553985596e-01 2.347037792205810547e-01 2.131317555904388428e-01 2.211061120033264160e-01 2.573495209217071533e-01 -1.710516661405563354e-01 1.537832617759704590e-01 7.072857022285461426e-02 -2.410001680254936218e-02 -6.544666737318038940e-02 -5.614734441041946411e-02 -2.887284159660339355e-01 3.220877945423126221e-01 -8.047545701265335083e-02 1.501900423318147659e-02 6.842345744371414185e-02 -2.618160843849182129e-01 -1.147684082388877869e-01 -2.269970625638961792e-01 1.340181007981300354e-02 -2.469998039305210114e-02 2.593600377440452576e-02 2.327391952276229858e-01 1.502110213041305542e-01 -2.889628708362579346e-01 -2.956967353820800781e-01
4.691901504993438721e-01 -8.659668266773223877e-02 1.690096966922283173e-02 -3.053569048643112183e-02 -2.529798150062561035e-01 8.580972440540790558e-03 7.832214981317520142e-02 3.421518802642822266e-01 6.667768210172653198e-02 -1.494885236024856567e-01 1.430955529212951660e-01 -1.772583723068237305e-01 -1.233580559492111206e-01 5.838644225150346756e-03 2.975100278854370117e-01 -1.179229281842708588e-02 4.731402732431888580e-04 1.399597972631454468e-01 2.006125748157501221e-01 1.484152525663375854e-01 -9.444442391395568848e-02 -4.105750098824501038e-02 -2.778121829032897949e-01 -2.357594966888427734e-01 -8.512064814567565918e-02 -6.823582202196121216e-02 1.971631050109863281e-01 -1.029873862862586975e-01 2.619281783699989319e-02 -1.612897366285324097e-01 -4.704172909259796143e-02 -2.928361296653747559e-01
2.442929148674011230e-01 2.398826740682125092e-02 6.122060865163803101e-02 -2.136195637285709381e-02 -7.677133381366729736e-02 4.605192318558692932e-02 -7.681156974285840988e-03 3.728202879428863525e-01 3.892271816730499268e-01 3.622778132557868958e-02 1.112273484468460083e-01 -5.210756659507751465e-01 3.661915659904479980e-02 1.664398163557052612e-01 5.054127797484397888e-02 5.050868913531303406e-02 1.106859669089317322e-01 3.180970996618270874e-02 1.541395187377929688e-01 -1.047250479459762573e-01 7.914138585329055786e-02 3.405460119247436523e-01 1.455449908971786499e-01 9.300847351551055908e-02 -2.150964736938476562e-01 5.455568432807922363e-03 -9.201908856630325317e-02 -1.410152390599250793e-02 -9.518742561340332031e-02 -2.269098162651062012e-01 2.059590071439743042e-02 -4.035559296607971191e-02
1.082676947116851807e-01 5.631226301193237305e-02 -4.900644347071647644e-02 -1.640318930149078369e-01 4.459746181964874268e-02 6.340376287698745728e-02 -1.419242820702493191e-03 3.401453495025634766e-01 2.007183134555816650e-01 -1.041031703352928162e-01 2.511767745018005371e-01 -3.186526894569396973e-01 -7.522948831319808960e-02 -2.657584846019744873e-01 -4.687676951289176941e-02 2.193209528923034668e-02 1.725725829601287842e-01 -1.089422851800918579e-01 4.281104803085327148e-01 -1.211703419685363770e-01 -2.435489296913146973e-01 7.883827388286590576e-02 -1.141649559140205383e-01 1.451034694910049438e-01 -4.834820330142974854e-02 -2.698619365692138672e-01 1.449031680822372437e-01 -1.545282751321792603e-01 9.986115992069244385e-02 -7.168637961149215698e-02 -2.488120794296264648e-01 -5.550417304039001465e-02
-1.992705762386322021e-01 1.593745797872543335e-01 -1.330590099096298218e-01 -2.094739973545074463e-01 6.840272247791290283e-02 -6.314321607351303101e-02 -5.395673797465860844e-04 1.343587189912796021e-01 -1.905352771282196045e-01 -1.151448339223861694e-01 6.912679225206375122e-02 -4.579156935214996338e-01 -3.445570170879364014e-01 -2.641420066356658936e-02 1.552993804216384888e-01 -1.222608685493469238e-01 -1.896106153726577759e-01 -7.517669349908828735e-02 9.861098974943161011e-02 -1.857534199953079224e-01 1.588051393628120422e-02 -1.301246136426925659e-01 -7.802121341228485107e-02 5.217244103550910950e-02 -9.137726575136184692e-02 -3.211625218391418457e-01 -6.270758807659149170e-02 -1.185508295893669128e-01 4.699294269084930420e-02 1.187265440821647644e-01 -3.248665928840637207e-01 -2.468357831239700317e-01
1.876152902841567993e-01 -7.085298001766204834e-02 2.638153433799743652e-01 -3.039662260562181473e-03 -2.115335464477539062e-01 -3.186004981398582458e-02 -1.429904699325561523e-01 2.098468840122222900e-01 4.858492314815521240e-02 7.400973886251449585e-02 -1.188605576753616333e-01 -4.421045780181884766e-01 -3.142891824245452881e-02 2.209894657135009766e-01 2.714786529541015625e-01 -1.486137062311172485e-01 -1.668747067451477051e-01 -1.843752525746822357e-02 -1.176259890198707581e-01 7.901114225387573242e-02 2.158748060464859009e-01 -1.641831398010253906e-01 -3.177482634782791138e-02 1.307425796985626221e-01 -7.957425713539123535e-02 2.261599898338317871e-02 6.240237504243850708e-02 6.624541431665420532e-02 2.980069220066070557e-01 -6.689573824405670166e-02 -1.438978165388107300e-01 -3.845169842243194580e-01
3.720959424972534180e-01 3.951067328453063965e-01 -6.837768107652664185e-02 -1.398412585258483887e-01 1.188319474458694458e-01 1.024829149246215820e-01 9.336707741022109985e-02 1.386744827032089233e-01 -1.481061726808547974e-01 3.894325345754623413e-02 9.626056253910064697e-02 -4.095101654529571533e-01 -2.076042890548706055e-01 -4.405627399682998657e-02 1.486706286668777466e-01 -7.338808476924896240e-02 3.063809573650360107e-01 -9.247017651796340942e-02 2.180214226245880127e-01 1.551473606377840042e-02 1.206795349717140198e-01 1.043860912322998047e-01 7.492350786924362183e-02 2.311017923057079315e-02 -1.914713382720947266e-01 1.285143643617630005e-01 -1.716985851526260376e-01 -1.371182650327682495e-01 1.801522225141525269e-01 -1.234382204711437225e-02 9.461444802582263947e-03 -1.993217021226882935e-01
2.831850945949554443e-01 -1.629639416933059692e-01 1.791789010167121887e-02 -1.039179340004920959e-01 -1.231929659843444824e-01 2.228783369064331055e-01 -1.053314581513404846e-01 4.326613247394561768e-01 1.063348203897476196e-01 -1.829998195171356201e-01 9.505795687437057495e-02 -2.553724944591522217e-01 -8.756403625011444092e-02 8.143031597137451172e-02 -1.711612641811370850e-01 -1.212801188230514526e-01 -6.586130708456039429e-02 1.336089074611663818e-01 -1.638257801532745361e-01 9.163776040077209473e-02 1.140014380216598511e-01 -1.231895163655281067e-01 1.408549249172210693e-01 -6.605386734008789062e-02 -2.744472026824951172e-01 1.586487740278244019e-01 -1.643555015325546265e-01 7.732971012592315674e-02 -9.880774468183517456e-02 3.466032743453979492e-01 -1.785145550966262817e-01 -1.912808567285537720e-01
1.835638731718063354e-01 -6.948626134544610977e-03 1.460375338792800903e-01 -1.224498525261878967e-01 -6.906169652938842773e-02 2.605834007263183594e-01 -1.616441272199153900e-02 2.227220535278320312e-01 1.311810463666915894e-01 -1.338313519954681396e-01 -2.886172533035278320e-01 -2.314675152301788330e-01 -1.528525948524475098e-01 -2.736923098564147949e-01 2.459271252155303955e-01 -6.120598688721656799e-02 -2.213141173124313354e-01 4.217601567506790161e-02 2.578378021717071533e-01 -1.000592485070228577e-01 2.232718765735626221e-01 1.196780577301979065e-01 -2.555153071880340576e-01 1.801031827926635742e-01 -2.668252885341644287e-01 -9.018094278872013092e-03 -1.105416789650917053e-01 4.663598164916038513e-02 -5.028501152992248535e-02 2.060831785202026367e-01 -2.299643903970718384e-01 -1.407358609139919281e-02
3.242354393005371094e-01 4.847738146781921387e-02 3.373812511563301086e-02 -4.606917202472686768e-01 -4.410561919212341309e-02 -2.905878238379955292e-02 4.303535446524620056e-02 1.439038068056106567e-01 4.261820111423730850e-03 5.999375134706497192e-02 -9.760752320289611816e-02 -3.126663267612457275e-01 -2.967304885387420654e-01 1.042919680476188660e-01 1.546652615070343018e-01 -1.638021320104598999e-01 1.684412956237792969e-01 -4.576183259487152100e-01 4.354308545589447021e-02 -1.184006631374359131e-01 -2.788946926593780518e-01 2.047968329861760139e-03 8.029790222644805908e-02 1.656447350978851318e-01 -8.790273964405059814e-02 -1.969540491700172424e-03 -7.169109582901000977e-02 -2.843441627919673920e-02 -4.632074758410453796e-02 2.392849512398242950e-02 -1.399609446525573730e-02 1.060461327433586121e-01
6.591679528355598450e-03 -9.281143546104431152e-02 1.136763840913772583e-01 -1.441729366779327393e-01 -4.096578657627105713e-01 4.021863266825675964e-02 3.203705325722694397e-02 3.070341944694519043e-01 2.791789174079895020e-01 -3.012751415371894836e-02 1.124880164861679077e-01 -2.991634011268615723e-01 -7.733820378780364990e-02 1.830677390098571777e-01 2.067306339740753174e-01 -3.407731354236602783e-01 7.194384187459945679e-02 5.091210454702377319e-02 1.923594325780868530e-01 -3.237954154610633850e-02 -1.156173944473266602e-01 -4.686029255390167236e-02 -7.623296976089477539e-02 1.442504525184631348e-01 -2.650761008262634277e-01 1.427227109670639038e-01 7.301424443721771240e-02 6.486726552248001099e-02 -1.783013343811035156e-01 -6.731735914945602417e-02 2.829328775405883789e-01 -9.482431411743164062e-02
5.301088839769363403e-02 -6.628580391407012939e-02 1.134527847170829773e-01 -2.282480001449584961e-01 -9.025115519762039185e-02 -3.484430909156799316e-02 1.751959919929504395e-01 4.335062205791473389e-01 2.382265776395797729e-01 -5.471445620059967041e-02 8.355569839477539062e-02 -1.351190060377120972e-01 -2.454715520143508911e-01 2.641145586967468262e-01 1.948713213205337524e-01 -1.953044831752777100e-01 -1.243901625275611877e-01 1.074008047580718994e-01 1.775863766670227051e-01 3.720387443900108337e-02 3.880950808525085449e-01 -1.355585604906082153e-01 -4.175518080592155457e-02 1.120305806398391724e-02 -1.677201688289642334e-01 -2.540917880833148956e-02 -1.713436692953109741e-01 -2.215033769607543945e-01 -2.255592346191406250e-01 1.128729619085788727e-02 1.404714882373809814e-01 -2.106697065755724907e-03
-3.844931349158287048e-02 -2.352237701416015625e-01 5.170404445379972458e-03 -2.666974961757659912e-01 1.363033950328826904e-01 6.453411653637886047e-03 -1.213953346014022827e-01 3.180713355541229248e-01 2.467557638883590698e-01 -5.807346105575561523e-02 -2.198879420757293701e-01 -2.839502692222595215e-01 -9.374553710222244263e-02 3.818808794021606445e-01 1.177579462528228760e-01 -7.548703998327255249e-02 -5.447473004460334778e-02 -1.001718863844871521e-01 2.343571558594703674e-02 1.240944936871528625e-01 -9.433723054826259613e-03 1.185279246419668198e-02 -2.869758903980255127e-01 7.642483711242675781e-02 -2.546678185462951660e-01 3.448019549250602722e-02 -1.262967884540557861e-01 1.366453468799591064e-01 2.458604872226715088e-01 2.034485191106796265e-01 -2.174431830644607544e-01 5.404864996671676636e-02
8.617333322763442993e-02 1.112028583884239197e-01 2.123670578002929688e-01 -2.508845627307891846e-01 7.668232172727584839e-02 -4.340638816356658936e-01 -7.800498604774475098e-02 2.238076627254486084e-01 8.874810487031936646e-02 4.956208914518356323e-02 -3.791916370391845703e-02 -4.363668859004974365e-01 -1.733731627464294434e-01 -4.094267264008522034e-02 7.288435101509094238e-02 -1.702695339918136597e-01 1.886150985956192017e-01 -1.734528988599777222e-01 -3.747250884771347046e-02 -5.352448672056198120e-03 -1.875648945569992065e-01 3.511605085805058479e-03 1.454100608825683594e-01 -5.802481248974800110e-02 -2.818382382392883301e-01 6.159103289246559143e-02 -2.385524213314056396e-01 -2.791978977620601654e-02 -6.252074241638183594e-02 -1.649194508790969849e-01 -2.010197192430496216e-01 -1.193594709038734436e-01
1.799430847167968750e-01 1.911463886499404907e-01 1.041873916983604431e-01 -3.549157083034515381e-02 -4.236374422907829285e-02 -1.650616079568862915e-01 -5.110976845026016235e-02 3.262345194816589355e-01 1.700024008750915527e-01 4.473020322620868683e-03 -1.449892073869705200e-01 -2.495245933532714844e-01 -3.090602755546569824e-01 1.057537049055099487e-01 2.697650492191314697e-01 -2.730494737625122070e-01 3.601720929145812988e-01 -5.387788265943527222e-02 -1.049272939562797546e-01 -2.038777917623519897e-01 -2.320191413164138794e-01 8.884377032518386841e-02 2.017282396554946899e-01 1.719973236322402954e-01 -1.293335855007171631e-01 5.871104449033737183e-02 -1.952591985464096069e-01 -8.341698348522186279e-02 7.729141507297754288e-03 -4.419112578034400940e-02 -1.594605296850204468e-01 -6.889368593692779541e-02
1.942839771509170532e-01 -1.704873889684677124e-01 -2.443093210458755493e-01 -1.957365721464157104e-01 -4.184849932789802551e-02 -2.421293407678604126e-02 2.635564096271991730e-02 1.811956912279129028e-01 -5.264265462756156921e-02 8.809806779026985168e-03 -1.545609235763549805e-01 -4.135049283504486084e-01 -1.154190972447395325e-01 -1.514533013105392456e-01 1.290476173162460327e-01 -1.512348949909210205e-01 1.921748518943786621e-01 1.267034411430358887e-01 -4.335299879312515259e-02 5.721148103475570679e-02 -3.073545098304748535e-01 -2.536871433258056641e-01 -2.137341769412159920e-03 -6.717519462108612061e-02 -9.014847129583358765e-02 -2.929860949516296387e-01 -5.097619723528623581e-03 1.236544251441955566e-01 1.026508398354053497e-02 -6.111891567707061768e-02 -3.923844695091247559e-01 -1.929916739463806152e-01
3.099142611026763916e-01 -2.238728404045104980e-01 2.274884432554244995e-01 -1.350410729646682739e-01 4.181504994630813599e-02 -1.459197849035263062e-01 -1.750898063182830811e-01 2.265080511569976807e-01 3.614643588662147522e-02 -5.644016340374946594e-02 6.437085568904876709e-03 -2.141805142164230347e-01 -1.574630104005336761e-02 3.097102344036102295e-01 1.402128636837005615e-01 1.030871346592903137e-01 -1.914767175912857056e-01 -2.182213366031646729e-01 3.044806607067584991e-02 -1.674275659024715424e-02 -7.504477351903915405e-02 4.369256272912025452e-02 -4.230138361454010010e-01 -5.953707266598939896e-03 -2.244062721729278564e-01 -1.042328849434852600e-01 -1.185085624456405640e-01 -1.110432446002960205e-01 -1.511698588728904724e-02 6.385277956724166870e-02 -3.527925610542297363e-01 -1.166525036096572876e-01
3.400962054729461670e-01 1.398584544658660889e-01 -3.511745855212211609e-02 -1.368564516305923462e-01 -6.789473444223403931e-02 -2.558694779872894287e-01 4.812204092741012573e-02 2.976360023021697998e-01 1.967289447784423828e-01 4.327112808823585510e-02 -8.023669570684432983e-02 -3.443494737148284912e-01 -3.387933373451232910e-01 8.790340274572372437e-02 1.577997803688049316e-01 -3.307415843009948730e-01 1.009882241487503052e-01 -1.633678525686264038e-01 -5.522235855460166931e-02 -9.815470874309539795e-02 -1.363812573254108429e-02 3.442313894629478455e-02 2.417792826890945435e-01 2.880584262311458588e-02 -4.750641062855720520e-02 -1.543479692190885544e-02 -3.068932592868804932e-01 -1.004666313529014587e-01 -6.778698414564132690e-02 -1.981823891401290894e-01 -1.777625270187854767e-02 1.590132527053356171e-02
-7.216607034206390381e-02 2.530753016471862793e-01 -1.735756695270538330e-01 -2.602184414863586426e-01 1.471595489419996738e-03 4.548333585262298584e-02 -1.123861148953437805e-01 3.680260106921195984e-02 2.003395408391952515e-01 6.445665657520294189e-02 1.171407476067543030e-01 -2.736126184463500977e-01 1.758850961923599243e-01 -1.303431540727615356e-01 2.358667552471160889e-01 -4.221380874514579773e-02 1.269100755453109741e-01 -1.324650794267654419e-01 1.270343512296676636e-01 3.039097599685192108e-02 9.336333721876144409e-02 -7.639098912477493286e-02 -1.126849055290222168e-01 -3.996498882770538330e-02 -1.533495187759399414e-01 -1.207219809293746948e-01 3.372044488787651062e-02 -4.610359072685241699e-01 -9.512920863926410675e-03 1.015198454260826111e-01 -3.290481269359588623e-01 -3.586335778236389160e-01
1.055053323507308960e-01 1.177297234535217285e-01 1.798723191022872925e-01 -2.024394422769546509e-01 -1.428048163652420044e-01 1.822262853384017944e-01 -1.890506297349929810e-01 7.511716336011886597e-02 1.028963997960090637e-01 9.898544102907180786e-02 5.191897228360176086e-02 -2.244000136852264404e-01 -3.997665345668792725e-01 -2.229481935501098633e-01 6.268997490406036377e-02 -2.303559333086013794e-01 4.734256118535995483e-02 8.592457324266433716e-02 8.231564611196517944e-02 -8.252247422933578491e-02 -8.330995589494705200e-02 -3.866406977176666260e-01 1.551665179431438446e-02 -2.296236753463745117e-01 -1.540445834398269653e-01 -1.710702925920486450e-01 -9.532976895570755005e-03 -1.826805248856544495e-02 -4.504596069455146790e-02 7.654177397489547729e-02 -2.883621156215667725e-01 -2.994513213634490967e-01
3.588311076164245605e-01 -1.884728670120239258e-02 1.972212046384811401e-01 -4.207282364368438721e-01 -6.074119731783866882e-02 4.791395738720893860e-02 -5.055511370301246643e-02 3.627927303314208984e-01 1.437246352434158325e-01 -9.752383083105087280e-02 -3.295733034610748291e-01 -2.430600672960281372e-01 5.346259847283363342e-02 -7.707522064447402954e-02 -5.973390117287635803e-02 -6.927705556154251099e-02 -1.491807848215103149e-01 -1.787105500698089600e-01 2.209471613168716431e-01 -3.183492273092269897e-02 -7.553243637084960938e-02 -8.348467200994491577e-02 -1.022710502147674561e-01 -1.796069592237472534e-01 -7.069470733404159546e-02 1.041696742177009583e-01 -2.479712292551994324e-02 2.395464032888412476e-01 1.169027388095855713e-01 1.405286490917205811e-01 -1.016463860869407654e-01 -1.509209722280502319e-01
1.622422039508819580e-01 1.333999782800674438e-01 -9.676054120063781738e-03 -3.199222385883331299e-01 -2.662942409515380859e-01 -1.904728412628173828e-01 2.698434889316558838e-01 1.422006785869598389e-01 3.301655352115631104e-01 -3.458339348435401917e-02 7.928763516247272491e-03 -7.562287896871566772e-02 1.135601103305816650e-01 -7.767915725708007812e-02 5.399171635508537292e-02 -1.172808334231376648e-01 1.731596514582633972e-02 -2.316860258579254150e-01 1.271503567695617676e-01 -1.620629578828811646e-01 1.911717355251312256e-01 6.769511848688125610e-03 1.029978506267070770e-03 7.988527417182922363e-02 -1.673049181699752808e-01 -3.301620017737150192e-03 2.039364911615848541e-02 -5.137848481535911560e-02 3.425977528095245361e-01 4.335021972656250000e-02 -3.775444924831390381e-01 -2.634150385856628418e-01
1.840891689062118530e-01 1.682570017874240875e-02 -4.852428734302520752e-01 -2.301127612590789795e-01 1.252774596214294434e-01 8.359918370842933655e-03 1.301403492689132690e-01 2.090933471918106079e-01 -1.702737063169479370e-02 -4.689460247755050659e-02 9.262769669294357300e-02 -3.893432617187500000e-01 -2.269625812768936157e-01 1.483942717313766479e-01 1.477372497320175171e-01 4.789219796657562256e-02 4.743503034114837646e-02 -2.289917171001434326e-01 3.464958965778350830e-01 -4.578100144863128662e-02 -1.063012704253196716e-01 3.069311939179897308e-02 -2.399239316582679749e-02 -1.694498807191848755e-01 -1.244611442089080811e-01 -1.668868660926818848e-01 6.475625932216644287e-02 1.005768552422523499e-01 -1.449089944362640381e-01 2.182039432227611542e-02 -1.106411516666412354e-01 -1.759091019630432129e-01
1.061596721410751343e-01 -1.456499546766281128e-01 1.107247024774551392e-01 -3.274808824062347412e-01 -2.022912167012691498e-02 1.579261571168899536e-01 -1.053980290889739990e-01 2.521399781107902527e-02 1.251409351825714111e-01 -2.950369007885456085e-02 5.592052936553955078e-01 -2.535465657711029053e-01 -1.272277832031250000e-01 -2.413817793130874634e-01 2.254202961921691895e-01 -1.389715224504470825e-01 1.535046845674514771e-01 -1.118110045790672302e-01 3.287041559815406799e-02 -5.062686651945114136e-02 -1.465681940317153931e-01 -1.449184119701385498e-01 2.769092842936515808e-02 -1.542667448520660400e-01 -1.004860252141952515e-01 4.376107826828956604e-02 1.227106899023056030e-02 -1.079878732562065125e-01 -2.584072053432464600e-01 -9.105831384658813477e-03 -2.653095424175262451e-01 -7.059240341186523438e-02
3.246734142303466797e-01 5.608470365405082703e-02 1.614798158407211304e-01 -2.216679900884628296e-01 -2.950679659843444824e-01 2.946072518825531006e-01 5.807098373770713806e-02 -8.965314179658889771e-02 5.891502276062965393e-02 -1.400098204612731934e-01 1.723722815513610840e-01 -3.645301163196563721e-01 3.904988244175910950e-02 -7.750932127237319946e-02 4.635357484221458435e-02 -3.986411541700363159e-02 -2.324328757822513580e-02 -1.966256946325302124e-01 -1.881945878267288208e-01 -8.912722766399383545e-02 -1.080929338932037354e-01 -6.947954744100570679e-02 1.313157975673675537e-01 2.232890129089355469e-01 -1.079046204686164856e-01 -7.236684858798980713e-02 -1.205238699913024902e-01 -1.006772667169570923e-01 3.414028882980346680e-02 -4.447570443153381348e-02 -3.984054625034332275e-01 -2.538372874259948730e-01
3.195549547672271729e-01 -1.762026399374008179e-01 1.036619469523429871e-01 -2.190576344728469849e-01 2.619165554642677307e-02 -1.069875359535217285e-01 -1.429975479841232300e-01 3.304126560688018799e-01 2.364979684352874756e-01 -2.368259131908416748e-01 -1.083033457398414612e-01 -1.888650506734848022e-01 -4.671503603458404541e-02 2.330280095338821411e-01 2.418513149023056030e-01 5.169553682208061218e-02 -2.274375595152378082e-02 1.028975695371627808e-01 -8.878099732100963593e-03 1.571682989597320557e-01 -4.807384312152862549e-02 -4.766760766506195068e-02 -1.936260908842086792e-01 -1.253334432840347290e-01 -2.230648100376129150e-01 -1.854971945285797119e-01 -1.526078432798385620e-01 -3.036023080348968506e-01 2.492091059684753418e-01 -2.310872636735439301e-02 -1.822034865617752075e-01 -1.222212519496679306e-02
1.140271127223968506e-01 -2.648313902318477631e-02 -1.057798787951469421e-02 4.138587787747383118e-02 6.355437636375427246e-02 2.923212349414825439e-01 -7.458063215017318726e-02 2.259294688701629639e-01 1.469725221395492554e-01 4.563380405306816101e-02 2.226168513298034668e-01 -1.093964502215385437e-01 1.088134497404098511e-01 -1.319457888603210449e-01 8.571802824735641479e-02 -9.029930830001831055e-02 1.336934324353933334e-02 -4.606225490570068359e-01 1.523707211017608643e-01 -1.209813803434371948e-01 -2.057951688766479492e-01 2.866039574146270752e-01 -9.900744259357452393e-02 -5.185115709900856018e-02 -3.371164798736572266e-01 -3.732845187187194824e-02 5.215839669108390808e-02 -1.419233381748199463e-01 1.948982775211334229e-01 3.439293056726455688e-02 -3.151698112487792969e-01 -2.117080390453338623e-01
1.281390786170959473e-01 -3.016381338238716125e-02 1.078220903873443604e-01 -1.653911918401718140e-01 -8.137822896242141724e-02 1.844521462917327881e-01 -1.214344054460525513e-01 9.740810096263885498e-02 1.408820152282714844e-01 -1.837664470076560974e-02 1.235262379050254822e-01 -2.290195226669311523e-01 -3.888386487960815430e-01 -3.847486972808837891e-01 9.066545218229293823e-02 -9.722424298524856567e-02 2.083496451377868652e-01 1.010958477854728699e-01 1.238027811050415039e-01 -1.187946833670139313e-02 -1.994197964668273926e-01 -8.253333717584609985e-02 7.684076577425003052e-02 -3.387570083141326904e-01 -1.642458289861679077e-01 -2.309890836477279663e-02 -8.822740055620670319e-03 -7.389371842145919800e-02 -2.118415683507919312e-01 5.301235243678092957e-02 -3.668287992477416992e-01 -1.495969444513320923e-01
5.186382681131362915e-02 2.162894606590270996e-01 9.910131245851516724e-02 -2.750272154808044434e-01 -1.430622339248657227e-01 1.973552405834197998e-01 -7.343015819787979126e-02 1.807042658329010010e-01 -1.048260033130645752e-01 2.024573506787419319e-03 1.326902657747268677e-01 -2.374389618635177612e-01 -1.728477478027343750e-01 -2.397946119308471680e-01 3.364596888422966003e-02 -2.054502218961715698e-01 -3.421910572797060013e-03 1.180310770869255066e-01 4.195982217788696289e-02 -1.382236629724502563e-01 -1.278729140758514404e-01 4.960271343588829041e-02 4.765590280294418335e-02 1.909538954496383667e-01 -2.690557539463043213e-01 -1.207258999347686768e-01 -1.133848428726196289e-01 -1.578413993120193481e-01 1.212226003408432007e-01 7.259286940097808838e-02 -4.967536330223083496e-01 -2.609394490718841553e-01
-1.159693449735641479e-01 -2.394672483205795288e-02 1.018144860863685608e-01 -3.010468780994415283e-01 2.063638269901275635e-01 5.884566903114318848e-02 1.700012981891632080e-01 3.343453109264373779e-01 2.018764615058898926e-01 -1.949180476367473602e-02 9.656961262226104736e-02 -4.986864700913429260e-02 -9.303137660026550293e-02 2.236260473728179932e-01 2.582601606845855713e-01 -1.583808064460754395e-01 8.482536673545837402e-02 6.619329215027391911e-04 1.770724207162857056e-01 -2.284988164901733398e-01 2.868204712867736816e-01 -2.607887983322143555e-01 3.299161493778228760e-01 -8.550051599740982056e-02 -2.120005339384078979e-01 9.506167471408843994e-02 -7.867595180869102478e-03 -2.770524285733699799e-02 1.247697025537490845e-01 -6.191671360284090042e-03 -6.300597637891769409e-02 -2.515420615673065186e-01
3.756741583347320557e-01 -1.967516094446182251e-01 1.021299064159393311e-01 -5.383734777569770813e-02 -9.622862935066223145e-02 1.798102855682373047e-01 -8.620394766330718994e-02 2.892589271068572998e-01 -1.706610023975372314e-01 -1.563817821443080902e-02 4.102751240134239197e-02 -2.333816736936569214e-01 1.679649576544761658e-02 7.775931805372238159e-02 2.234935611486434937e-01 -1.732923984527587891e-01 4.764307662844657898e-02 1.262838840484619141e-01 2.223657071590423584e-01 1.416399329900741577e-01 -1.112636178731918335e-02 -1.121182739734649658e-01 -1.702954620122909546e-01 -2.223126441240310669e-01 -1.635176986455917358e-01 -6.295617669820785522e-02 2.113567292690277100e-01 1.410116255283355713e-02 1.162157952785491943e-01 1.359574943780899048e-01 -1.806184202432632446e-01 -4.281095564365386963e-01
6.936019659042358398e-02 -1.078368648886680603e-01 -1.991819888353347778e-01 -2.193797379732131958e-01 1.270390152931213379e-01 -4.795996099710464478e-02 3.093691170215606689e-01 1.277088224887847900e-01 -1.011170521378517151e-01 1.875216662883758545e-01 -8.765187114477157593e-02 -2.787751853466033936e-01 -1.620579659938812256e-01 9.822861850261688232e-02 8.791296184062957764e-02 -2.887173891067504883e-01 1.180175039917230606e-02 -1.968777328729629517e-01 9.389608353376388550e-02 -2.451748996973037720e-01 -5.921794846653938293e-02 1.829461604356765747e-01 1.797305643558502197e-01 1.754412502050399780e-01 -3.095122277736663818e-01 1.239846125245094299e-01 3.019246831536293030e-02 -2.394106686115264893e-01 -1.083216145634651184e-01 -2.011458873748779297e-01 -7.516692578792572021e-02 -2.690492272377014160e-01
3.300343751907348633e-01 -1.088206022977828979e-01 -3.247842565178871155e-02 -9.928729385137557983e-02 -2.651396095752716064e-01 1.284145377576351166e-02 2.528544329106807709e-02 2.893639504909515381e-01 1.613839864730834961e-01 -2.056117504835128784e-01 4.510623589158058167e-02 -1.927779167890548706e-01 -1.395103037357330322e-01 7.402794808149337769e-02 7.896871119737625122e-02 -2.012986242771148682e-01 -9.205992519855499268e-02 1.854572445154190063e-01 -1.527901589870452881e-01 -1.316820085048675537e-01 -4.254202917218208313e-02 -1.477982997894287109e-01 9.647513739764690399e-03 9.212706238031387329e-03 -2.074138373136520386e-01 3.120641112327575684e-01 -1.161100268363952637e-01 9.183695167303085327e-02 -1.887465715408325195e-01 8.640395849943161011e-02 -3.550717830657958984e-01 -3.088609278202056885e-01
2.364873290061950684e-01 -2.560993731021881104e-01 1.200543269515037537e-01 8.485904335975646973e-02 -1.125874370336532593e-01 3.495335578918457031e-02 -9.528493136167526245e-02 1.131783500313758850e-01 2.566540539264678955e-01 -8.713401854038238525e-02 -8.835966140031814575e-02 -2.614677846431732178e-01 -2.041308879852294922e-01 2.160249650478363037e-01 1.749018430709838867e-01 -6.458118557929992676e-02 -1.130264773964881897e-01 7.702901214361190796e-02 -1.968721002340316772e-01 -1.770451217889785767e-01 -4.693285003304481506e-02 -8.348899334669113159e-02 1.247962489724159241e-01 -4.595869034528732300e-02 -3.005882203578948975e-01 1.984179913997650146e-01 -9.097229689359664917e-03 -4.530578106641769409e-02 -1.295553296804428101e-01 8.050524443387985229e-02 -5.100360512733459473e-01 -1.319859474897384644e-01
-8.895417302846908569e-02 1.000381261110305786e-01 -3.059324026107788086e-01 6.431269925087690353e-03 1.254307776689529419e-01 -4.510876163840293884e-02 -3.070303425192832947e-02 2.453295290470123291e-01 1.375448107719421387e-01 -1.326644569635391235e-01 8.498116582632064819e-02 -4.319773316383361816e-01 -3.868602812290191650e-01 8.892878144979476929e-02 -1.048632040619850159e-01 -3.141037523746490479e-01 3.149148523807525635e-01 -1.286842226982116699e-01 1.344853788614273071e-01 5.576754733920097351e-02 3.595721721649169922e-02 -2.498646229505538940e-01 9.055493026971817017e-02 1.815685480833053589e-01 -1.984769105911254883e-02 2.630432695150375366e-02 -1.159549281001091003e-01 -2.113418728113174438e-01 1.897916011512279510e-02 -4.700127243995666504e-02 -5.757713690400123596e-02 -7.123331725597381592e-02
3.279635906219482422e-01 2.049361765384674072e-01 1.803670674562454224e-01 -1.857601106166839600e-01 4.691149294376373291e-02 1.615199595689773560e-01 1.694401502609252930e-01 8.386208117008209229e-02 1.244566664099693298e-01 -4.207292944192886353e-02 1.603619158267974854e-01 -2.433643341064453125e-01 1.227443963289260864e-01 -9.713696688413619995e-02 6.888142321258783340e-03 -8.029927313327789307e-02 -1.047335714101791382e-01 -6.994995474815368652e-02 2.431872766464948654e-03 -1.449103504419326782e-01 -1.559141278266906738e-01 5.200892337597906590e-04 -1.394739300012588501e-01 2.205228954553604126e-01 8.742009289562702179e-03 -1.791178733110427856e-01 -9.148620814085006714e-02 -3.093447089195251465e-01 1.826985329389572144e-01 -2.396043092012405396e-01 -3.135735392570495605e-01 -3.627260625362396240e-01
1.434361487627029419e-01 -1.811275929212570190e-01 2.956055700778961182e-01 -1.600666940212249756e-01 -2.574094235897064209e-01 2.502460964024066925e-02 3.964130580425262451e-02 2.544159591197967529e-01 -1.037352979183197021e-01 -5.642265826463699341e-02 -9.842567890882492065e-02 -1.560010761022567749e-01 -3.921138495206832886e-02 9.213468432426452637e-02 3.769834637641906738e-01 -9.953752160072326660e-02 -2.587798833847045898e-01 3.963188827037811279e-02 1.343075335025787354e-01 -1.237456724047660828e-01 2.273814827203750610e-01 -1.331973075866699219e-01 6.131617724895477295e-02 2.083000540733337402e-01 -1.919020563364028931e-01 1.432891190052032471e-01 1.890147663652896881e-02 6.245714053511619568e-02 1.869819127023220062e-02 -4.094000905752182007e-02 -7.785739749670028687e-02 -4.496950507164001465e-01
8.369810879230499268e-02 -1.453897953033447266e-01 1.065745130181312561e-01 -9.784044325351715088e-02 2.196399718523025513e-01 -5.280511826276779175e-02 1.164898499846458435e-01 2.700304388999938965e-01 1.719197332859039307e-01 3.198536112904548645e-02 5.323926731944084167e-02 2.011216990649700165e-02 -9.223813563585281372e-02 1.451206356287002563e-01 3.675886690616607666e-01 -2.346142083406448364e-01 -1.446935907006263733e-02 -3.750118017196655273e-01 1.007662937045097351e-01 1.164169237017631531e-01 2.393183708190917969e-01 -1.007203850895166397e-02 9.167737327516078949e-03 -5.713120102882385254e-02 -1.613155603408813477e-01 1.292577087879180908e-01 -1.121503785252571106e-01 -2.294777929782867432e-01 3.179805278778076172e-01 -1.339348852634429932e-01 5.180096626281738281e-02 -3.238569498062133789e-01
1.709559112787246704e-01 1.203389912843704224e-01 2.082941383123397827e-01 -4.258427321910858154e-01 3.995356336236000061e-02 1.131128892302513123e-01 1.359521131962537766e-02 4.414965212345123291e-02 2.951112389564514160e-01 2.256808280944824219e-01 -9.456692636013031006e-02 -3.124923408031463623e-01 -1.539166867733001709e-01 -2.522513270378112793e-01 1.092287972569465637e-01 -2.558578848838806152e-01 7.024098932743072510e-02 1.662391275167465210e-01 2.884742990136146545e-02 2.143900990486145020e-01 7.209116127341985703e-03 -6.188843026757240295e-02 -8.406799286603927612e-02 1.767852604389190674e-01 -3.975506406277418137e-03 -2.140327244997024536e-01 1.411691121757030487e-02 -6.366620212793350220e-02 -9.209418296813964844e-02 2.062343619763851166e-02 -2.618383765220642090e-01 -2.378980964422225952e-01
5.345788225531578064e-02 -9.173068217933177948e-03 1.598537713289260864e-01 -2.112922072410583496e-01 -1.843162477016448975e-01 2.545590400695800781e-01 -5.109786242246627808e-02 1.731164604425430298e-01 -1.062009260058403015e-01 -1.845740377902984619e-01 9.812282025814056396e-02 -1.614603698253631592e-01 -1.233021095395088196e-01 1.197405084967613220e-01 -2.319650650024414062e-01 -1.306543946266174316e-01 2.248597294092178345e-01 -6.145009025931358337e-02 2.865156531333923340e-01 6.496173888444900513e-02 -1.555877327919006348e-01 -5.243061855435371399e-02 -9.038180857896804810e-02 -2.419932782649993896e-01 -2.197232544422149658e-01 -6.937409937381744385e-02 -1.644860208034515381e-01 -3.171692192554473877e-01 -2.126537710428237915e-01 1.228774264454841614e-01 -3.723029196262359619e-01 -5.987539421766996384e-03
1.929440647363662720e-01 1.570754647254943848e-01 -7.795883715152740479e-02 -1.300716847181320190e-01 -8.509784191846847534e-02 2.505540251731872559e-01 1.940399408340454102e-01 8.703278750181198120e-02 2.577841281890869141e-01 -1.588434129953384399e-01 -2.359466552734375000e-01 -3.150619566440582275e-01 2.312935143709182739e-01 6.517947465181350708e-02 3.183111548423767090e-01 -1.626662015914916992e-01 6.250359863042831421e-02 3.829078376293182373e-02 3.667311668395996094e-01 -1.193699240684509277e-02 -1.930636763572692871e-01 -1.896852701902389526e-01 -3.629459068179130554e-02 1.455796658992767334e-01 -5.911023914813995361e-02 1.493996568024158478e-02 -1.584396809339523315e-01 -1.021542772650718689e-01 5.139668285846710205e-02 1.654316633939743042e-01 -2.503499090671539307e-01 -5.333501030690968037e-04
6.480038166046142578e-02 1.863468997180461884e-02 1.332741528749465942e-01 -1.113984882831573486e-01 -9.442047029733657837e-02 3.432079404592514038e-02 1.336050629615783691e-01 4.287246763706207275e-01 4.836880788207054138e-02 1.074959635734558105e-01 1.659516543149948120e-01 -5.867507308721542358e-02 -2.698452472686767578e-01 -4.511553049087524414e-02 2.015765011310577393e-01 6.218761205673217773e-02 1.124729737639427185e-01 -3.246055543422698975e-01 2.749765813350677490e-01 4.428396001458168030e-02 1.505070133134722710e-03 1.445745080709457397e-01 1.382191479206085205e-01 2.437813207507133484e-02 -1.125660613179206848e-01 2.918936908245086670e-01 -6.658465415239334106e-02 -4.937069118022918701e-02 1.255476623773574829e-01 1.017758101224899292e-01 -4.708684086799621582e-01 2.296256646513938904e-02
1.903145015239715576e-01 -2.504464983940124512e-01 2.567729353904724121e-01 -4.831543937325477600e-02 -1.380506157875061035e-01 9.596890956163406372e-02 -7.906407117843627930e-02 2.737753093242645264e-01 -2.589881187304854393e-03 1.645558476448059082e-01 1.389229786582291126e-03 -1.849489063024520874e-01 3.030415438115596771e-02 1.750889271497726440e-01 1.638105362653732300e-01 -3.754873573780059814e-02 1.092525273561477661e-01 -4.402478784322738647e-02 -5.373359844088554382e-02 2.448975443840026855e-01 -1.711747199296951294e-01 -4.277353733777999878e-02 -1.322147548198699951e-01 -1.592023670673370361e-01 7.215613871812820435e-02 -9.397027641534805298e-02 9.559373557567596436e-02 -2.910438776016235352e-01 7.328937947750091553e-02 -1.483369059860706329e-02 -3.413645625114440918e-01 -4.706493616104125977e-01
-2.376729995012283325e-02 1.422989880666136742e-03 3.323765397071838379e-01 -2.917892038822174072e-01 7.897308468818664551e-02 -3.204976022243499756e-02 5.551026761531829834e-02 7.356825470924377441e-02 2.431178689002990723e-01 -1.872254610061645508e-01 1.780582778155803680e-02 -2.465878874063491821e-01 -3.708652406930923462e-02 2.584685683250427246e-01 6.706238538026809692e-02 5.489614605903625488e-02 1.628567129373550415e-01 -2.201847285032272339e-01 9.898451715707778931e-02 -1.855319291353225708e-01 -1.147037371993064880e-01 -5.314480978995561600e-03 1.037795469164848328e-01 -1.942824870347976685e-01 -3.247143924236297607e-01 -3.292582556605339050e-02 -1.746574193239212036e-01 -6.167277693748474121e-02 1.268061846494674683e-01 -8.045724034309387207e-02 -4.532434046268463135e-01 -8.570906519889831543e-02
1.293266564607620239e-01 5.375091359019279480e-02 4.519599676132202148e-02 -3.716365396976470947e-01 -1.747318953275680542e-01 -9.233235567808151245e-02 5.039785057306289673e-02 3.434655964374542236e-01 -4.980211704969406128e-02 1.225190162658691406e-01 2.651455998420715332e-01 1.151446904987096786e-02 -2.117236256599426270e-01 -8.108069747686386108e-02 1.384660303592681885e-01 -2.649268135428428650e-02 1.021330729126930237e-01 -2.240026295185089111e-01 1.294193416833877563e-01 4.668257012963294983e-02 5.038996413350105286e-02 1.685536801815032959e-01 1.170028224587440491e-01 -4.036397486925125122e-02 -1.566504538059234619e-01 8.409749716520309448e-02 -7.999470084905624390e-02 -6.058737263083457947e-02 1.637515425682067871e-01 1.022976040840148926e-01 -5.394714474678039551e-01 -1.602081656455993652e-01
7.694599777460098267e-02 2.143371105194091797e-02 5.905064940452575684e-02 -7.802373915910720825e-02 -1.145514845848083496e-01 -1.150003001093864441e-01 1.670986181125044823e-03 3.293257057666778564e-01 2.014044672250747681e-01 -3.130891323089599609e-01 1.752558946609497070e-01 -1.566461473703384399e-01 -2.559043467044830322e-03 -1.315660625696182251e-01 3.742424845695495605e-01 5.803565308451652527e-02 -4.475628491491079330e-03 -2.373693287372589111e-01 1.396861076354980469e-01 -3.279956430196762085e-02 6.781283020973205566e-02 2.038749456405639648e-01 -4.094890505075454712e-02 1.922677755355834961e-01 -2.603837251663208008e-01 2.951096594333648682e-01 5.438293144106864929e-02 -2.484842091798782349e-01 4.181154072284698486e-02 1.037632226943969727e-01 -3.174745440483093262e-01 -1.061066403053700924e-03
-1.358763407915830612e-02 2.433799020946025848e-02 2.755010128021240234e-02 -5.260583162307739258e-01 -1.949483342468738556e-02 -1.003044918179512024e-01 1.535044312477111816e-01 -7.037410140037536621e-02 2.220266908407211304e-01 -2.162533104419708252e-01 -2.577574849128723145e-01 -2.639822363853454590e-01 3.890531510114669800e-02 -9.885082393884658813e-02 5.382700636982917786e-02 -2.360634356737136841e-01 1.312799453735351562e-01 -6.766362488269805908e-02 3.633092045783996582e-01 -1.569796353578567505e-01 1.855338178575038910e-02 -7.592649757862091064e-02 1.582809090614318848e-01 2.027888782322406769e-02 -2.522763311862945557e-01 -7.746220380067825317e-02 -1.547113209962844849e-01 -4.207294806838035583e-02 1.114310324192047119e-01 -7.776354998350143433e-02 5.972104892134666443e-02 -2.308073192834854126e-01
1.519861668348312378e-01 -1.630231738090515137e-01 1.157267391681671143e-01 -1.999779045581817627e-01 8.890864998102188110e-02 3.460391610860824585e-02 -2.536450922489166260e-01 2.469267398118972778e-01 -1.911923438310623169e-01 9.174201637506484985e-02 -8.257327601313591003e-03 -1.874715089797973633e-01 -2.597830630838871002e-02 1.372204571962356567e-01 -1.071233972907066345e-01 2.830971963703632355e-02 -4.131772369146347046e-02 -1.239128410816192627e-01 5.738187953829765320e-02 1.810588389635086060e-01 2.232883498072624207e-02 -1.566496640443801880e-01 -1.203900054097175598e-01 2.019695341587066650e-01 -2.766636312007904053e-01 -2.483430504798889160e-01 -3.132364451885223389e-01 -1.006059199571609497e-01 2.507129907608032227e-01 -7.473498582839965820e-02 -3.409203290939331055e-01 -2.932207584381103516e-01
8.863036334514617920e-02 2.013950236141681671e-02 -1.795591861009597778e-01 -1.650402545928955078e-01 -3.460498899221420288e-02 2.625221908092498779e-01 5.284395441412925720e-02 1.181943193078041077e-01 4.160709679126739502e-03 -4.811752960085868835e-02 -1.011736243963241577e-01 -3.791001439094543457e-01 -1.783044934272766113e-01 -2.396217137575149536e-01 -1.446674019098281860e-01 -2.588298320770263672e-01 -9.705981612205505371e-02 -5.126616358757019043e-02 2.104566842317581177e-01 2.100777626037597656e-01 -1.236323174089193344e-02 -2.805431187152862549e-01 -2.124740332365036011e-01 1.443785876035690308e-01 -1.860607564449310303e-01 -1.246199086308479309e-01 -1.636516451835632324e-01 -1.803685277700424194e-01 -1.103122681379318237e-01 9.798653423786163330e-03 -3.429237604141235352e-01 -1.652785390615463257e-01
-3.651145473122596741e-02 -1.156521216034889221e-01 2.622681856155395508e-01 -3.692223429679870605e-01 1.413269992917776108e-02 3.059794008731842041e-02 2.860211431980133057e-01 1.750360876321792603e-01 1.411733925342559814e-01 5.754652246832847595e-02 3.246437907218933105e-01 -2.183552235364913940e-01 1.075075287371873856e-02 -1.210143715143203735e-01 3.432927131652832031e-01 -2.044679820537567139e-01 1.291928738355636597e-01 -2.198444865643978119e-02 1.075671762228012085e-01 -3.320441395044326782e-02 5.103173479437828064e-02 -2.871501445770263672e-02 1.486660540103912354e-01 7.144852075725793839e-03 -1.849081069231033325e-01 9.277322888374328613e-02 6.302912253886461258e-03 -9.433693438768386841e-02 -1.711165308952331543e-01 -2.142811864614486694e-01 1.073113232851028442e-01 -3.492704331874847412e-01
-3.046420030295848846e-02 -3.074088394641876221e-01 8.909791707992553711e-02 -2.961344420909881592e-01 -2.610645294189453125e-01 -1.838726848363876343e-01 1.975225359201431274e-01 1.755615230649709702e-03 2.446417659521102905e-01 1.393653005361557007e-01 1.573342382907867432e-01 -2.368047088384628296e-01 -9.463278204202651978e-02 1.792941838502883911e-01 -1.113698109984397888e-01 -1.555782705545425415e-01 1.939794123172760010e-01 -8.952499926090240479e-02 1.710020899772644043e-01 5.805537570267915726e-03 -2.018511854112148285e-02 -3.188963234424591064e-01 -1.581751555204391479e-01 -4.518509656190872192e-02 -1.572231799364089966e-01 -1.960200630128383636e-02 -1.850185990333557129e-01 1.043071597814559937e-01 1.865276694297790527e-01 -3.188454732298851013e-02 -1.202491074800491333e-01 -3.249267041683197021e-01
3.358107805252075195e-02 2.138423770666122437e-01 -1.826183497905731201e-01 -4.368566274642944336e-01 6.552959978580474854e-02 2.543996572494506836e-01 1.083798334002494812e-01 2.276496291160583496e-01 2.263297289609909058e-01 -4.083655402064323425e-02 -3.373488038778305054e-02 -6.144881621003150940e-02 -1.245860126800835133e-03 -8.465722948312759399e-02 1.985164433717727661e-01 -1.628403961658477783e-01 2.474793642759323120e-01 6.229962036013603210e-02 -1.973257958889007568e-02 -3.783283010125160217e-02 8.333814889192581177e-02 -1.345950365066528320e-01 6.692186743021011353e-02 -2.736252546310424805e-02 -3.668606281280517578e-02 -2.311796993017196655e-01 -1.005798801779747009e-01 -3.014901876449584961e-01 -7.052781991660594940e-03 5.248492211103439331e-02 -1.441213190555572510e-01 -4.345706999301910400e-01
1.763200163841247559e-01 8.738175779581069946e-02 2.842826247215270996e-01 -1.633739173412322998e-01 -6.337076425552368164e-02 -3.310253843665122986e-02 4.698674380779266357e-02 2.639456838369369507e-02 2.399082183837890625e-01 -3.057571649551391602e-01 -1.375368088483810425e-01 -2.427598983049392700e-01 3.579502552747726440e-02 2.703386843204498291e-01 1.876036077737808228e-02 -8.944461494684219360e-02 -8.215224742889404297e-02 -2.339708954095840454e-01 4.591711238026618958e-02 -4.188099130988121033e-02 -2.304437011480331421e-01 -5.657068919390439987e-03 -1.072986796498298645e-01 7.035438716411590576e-02 -5.175657272338867188e-01 -2.371671050786972046e-02 -6.134141609072685242e-02 -2.151925116777420044e-01 7.150347530841827393e-02 1.040089726448059082e-01 -1.620489805936813354e-01 -1.961957216262817383e-01
8.612167090177536011e-02 -8.263660967350006104e-02 3.503555059432983398e-01 -2.167467176914215088e-01 -1.870278716087341309e-01 -1.364282518625259399e-01 1.565219014883041382e-01 1.377863883972167969e-01 3.630088269710540771e-01 6.281769275665283203e-02 6.585818529129028320e-02 -2.650087773799896240e-01 -1.447757780551910400e-01 -1.238886415958404541e-01 1.430356204509735107e-01 -2.600106298923492432e-01 2.059479504823684692e-01 -1.099769175052642822e-01 2.288027480244636536e-02 -2.210258506238460541e-02 1.350515782833099365e-01 -2.427930086851119995e-01 -1.418829243630170822e-02 -3.788311779499053955e-02 -7.594198454171419144e-03 -1.714144498109817505e-01 4.885727167129516602e-02 1.231020838022232056e-01 -2.163398414850234985e-01 4.505736380815505981e-02 2.899807319045066833e-02 -3.915192484855651855e-01
1.488924175500869751e-01 -8.772114664316177368e-02 1.398174315690994263e-01 -1.947457492351531982e-01 -2.576829167082905769e-03 1.880891174077987671e-01 3.141478300094604492e-01 4.593631923198699951e-01 -2.378051877021789551e-01 -1.886508017778396606e-01 -3.893518075346946716e-02 -1.849972158670425415e-01 -1.403050273656845093e-01 1.738582402467727661e-01 3.785632178187370300e-02 -7.769056409597396851e-02 -2.572664618492126465e-01 1.448504626750946045e-02 2.252729237079620361e-01 -9.445430338382720947e-02 3.026894032955169678e-01 -5.383904650807380676e-02 1.966324634850025177e-02 -1.039742454886436462e-01 -2.892554104328155518e-01 -7.730519771575927734e-02 2.472089789807796478e-02 1.423244625329971313e-01 5.549944564700126648e-02 3.549804538488388062e-02 -1.642354279756546021e-01 -9.329598397016525269e-02
5.539855733513832092e-02 1.666906476020812988e-01 -1.446000337600708008e-01 -2.724031805992126465e-01 3.507786393165588379e-01 -7.673472166061401367e-02 -1.140667870640754700e-01 2.667914330959320068e-01 -4.633184894919395447e-02 5.833739787340164185e-02 7.732342183589935303e-02 -3.567072451114654541e-01 -2.982591986656188965e-01 7.179105281829833984e-02 1.281184405088424683e-01 -2.954904735088348389e-01 -6.517285108566284180e-02 -9.489650279283523560e-02 3.748629391193389893e-01 9.075517952442169189e-02 -9.080661833286285400e-02 -6.617451459169387817e-02 2.468619793653488159e-01 -1.020666062831878662e-01 -9.616105258464813232e-02 -1.028944030404090881e-01 2.090357430279254913e-02 -1.567402780055999756e-01 -6.231749802827835083e-02 -6.958328187465667725e-02 -1.246130168437957764e-01 -9.597980231046676636e-02
2.286743670701980591e-01 -1.047297045588493347e-01 2.382904887199401855e-01 1.469433866441249847e-02 6.850028783082962036e-02 -1.224947199225425720e-01 -8.884969167411327362e-03 1.024527326226234436e-01 -7.114572916179895401e-03 -1.095212176442146301e-01 -7.191143929958343506e-02 -1.401277184486389160e-01 1.567873954772949219e-01 -9.602077305316925049e-02 3.086995780467987061e-01 -1.616736054420471191e-01 1.860249042510986328e-02 -1.753546744585037231e-01 1.502291709184646606e-01 -9.585691988468170166e-02 7.426087558269500732e-02 -4.298749938607215881e-02 -1.350786089897155762e-01 3.842051327228546143e-02 -3.282731771469116211e-01 -2.789371311664581299e-01 -3.030962944030761719e-01 -3.135958611965179443e-01 1.391664892435073853e-01 -1.220816224813461304e-01 -3.371545970439910889e-01 -2.090906500816345215e-01
-1.286123134195804596e-02 1.261609047651290894e-01 -1.157532259821891785e-01 -2.397786267101764679e-02 1.062594950199127197e-01 1.431777626276016235e-01 8.742790669202804565e-02 1.520324796438217163e-01 1.538314670324325562e-01 9.164635837078094482e-02 1.870435029268264771e-01 -2.070655077695846558e-01 -1.505650877952575684e-01 -1.925696134567260742e-01 -4.806133918464183807e-03 3.735058382153511047e-02 3.538905829191207886e-02 -1.864290535449981689e-01 3.532027360051870346e-03 -5.134953558444976807e-02 -6.044427305459976196e-02 -1.656732708215713501e-01 9.629890322685241699e-02 -1.675727218389511108e-01 -2.770067453384399414e-01 -2.439994513988494873e-01 -3.835117816925048828e-02 -3.302406966686248779e-01 -4.948083311319351196e-02 -1.050288602709770203e-01 -2.631090879440307617e-01 -5.474337339401245117e-01
1.029098704457283020e-01 -1.727348268032073975e-01 4.544750228524208069e-02 -2.322749346494674683e-01 -1.372345536947250366e-01 1.315301805734634399e-01 -8.021937310695648193e-02 3.179155886173248291e-01 -1.751789897680282593e-01 4.017889127135276794e-02 -1.122484281659126282e-01 -2.233128100633621216e-01 9.745326638221740723e-02 2.511843144893646240e-01 2.501893341541290283e-01 -5.635553225874900818e-02 3.797670453786849976e-02 -5.281388387084007263e-02 4.443487152457237244e-02 3.697709143161773682e-01 -9.013313800096511841e-02 -3.497981466352939606e-03 -3.121795132756233215e-02 -5.675408616662025452e-02 8.101981133222579956e-02 -8.188283443450927734e-02 1.614598482847213745e-01 -2.679708302021026611e-01 1.013076975941658020e-01 -7.976673543453216553e-02 -3.627014458179473877e-01 -3.349494040012359619e-01
9.593249112367630005e-02 -9.497044980525970459e-02 1.977187991142272949e-01 -1.749267727136611938e-01 -1.532240658998489380e-01 -1.396293491125106812e-01 -4.034262523055076599e-02 1.498360186815261841e-01 -6.057413667440414429e-02 -1.193441674113273621e-01 -5.241612717509269714e-02 -2.165662646293640137e-01 -1.879289746284484863e-01 -1.793527752161026001e-01 5.904962122440338135e-02 -2.532679736614227295e-01 -6.797672063112258911e-02 -7.317905779927968979e-03 -1.168454214930534363e-01 -1.322128176689147949e-01 -3.931666165590286255e-02 2.490551024675369263e-02 2.066732756793498993e-02 1.101531311869621277e-01 -2.232529520988464355e-01 9.529579430818557739e-03 -3.910396397113800049e-01 8.590707438997924328e-04 5.689660087227821350e-02 2.845177613198757172e-02 -4.316802620887756348e-01 -4.456251859664916992e-01
4.828738868236541748e-01 -1.557780206203460693e-01 1.533867865800857544e-01 -1.773011982440948486e-01 -8.529072254896163940e-02 2.393703013658523560e-01 1.393208503723144531e-01 2.751816213130950928e-01 5.946199595928192139e-02 -7.007404416799545288e-02 -9.798939526081085205e-02 -3.497928380966186523e-01 2.017658017575740814e-02 1.203458458185195923e-01 2.682387828826904297e-01 -2.651012688875198364e-02 -2.226624824106693268e-02 1.462216675281524658e-01 1.871254146099090576e-01 1.350286900997161865e-01 -3.516390919685363770e-02 -1.281245648860931396e-01 -1.085038632154464722e-01 -2.573767304420471191e-01 1.871127076447010040e-02 -1.078024730086326599e-01 1.524674296379089355e-01 1.112401783466339111e-01 -4.235786572098731995e-02 -1.032320633530616760e-01 -1.741386502981185913e-01 -1.969414204359054565e-01
2.114251852035522461e-01 -2.013119459152221680e-01 1.075768172740936279e-01 -1.827227920293807983e-01 -9.401705116033554077e-02 6.495168805122375488e-02 -3.233125060796737671e-02 5.808772891759872437e-02 9.903787821531295776e-02 -1.267319545149803162e-02 1.116989627480506897e-01 -9.039930254220962524e-02 -1.453687697649002075e-01 -5.206732824444770813e-02 1.027578338980674744e-01 8.337641507387161255e-02 -1.308441162109375000e-01 9.018037468194961548e-02 3.174325823783874512e-01 9.713511914014816284e-02 -2.146200090646743774e-01 -3.045839965343475342e-01 1.689291000366210938e-01 1.636485159397125244e-01 -2.652702629566192627e-01 -1.491090804338455200e-01 -2.482015937566757202e-01 -2.150242179632186890e-01 -1.115105003118515015e-01 -1.847819983959197998e-01 -3.444989919662475586e-01 -2.916527986526489258e-01
2.300555258989334106e-01 -4.485346004366874695e-02 -1.098290458321571350e-01 -1.211032867431640625e-01 -2.463772147893905640e-01 -2.560364902019500732e-01 1.473610196262598038e-02 1.507164090871810913e-01 2.278283834457397461e-01 -1.728477478027343750e-01 -9.825356304645538330e-02 -4.085491895675659180e-01 5.839613452553749084e-02 9.393041580915451050e-02 2.195044420659542084e-02 1.013411022722721100e-02 -4.550299793481826782e-02 -4.556740075349807739e-02 1.016280800104141235e-02 7.232882827520370483e-02 1.903919875621795654e-02 -4.497081413865089417e-02 -2.641679942607879639e-01 3.724468871951103210e-02 -4.515926241874694824e-01 -2.426659315824508667e-02 -2.046826332807540894e-01 -1.852568984031677246e-01 2.738319933414459229e-01 -1.109240427613258362e-01 -2.088336646556854248e-01 -5.745774507522583008e-02
1.435815244913101196e-01 -1.719514131546020508e-01 -4.053357988595962524e-03 -3.500989824533462524e-02 -8.728938549757003784e-02 -7.483574748039245605e-02 7.806421071290969849e-02 3.368105590343475342e-01 2.785184085369110107e-01 1.008340269327163696e-01 2.828676812350749969e-02 -2.795922160148620605e-01 9.632574766874313354e-02 -1.362455636262893677e-01 4.035824239253997803e-01 1.683472990989685059e-01 -7.459856569766998291e-02 -1.928517520427703857e-01 3.474264219403266907e-02 -2.573722600936889648e-02 -6.588880717754364014e-02 1.389750093221664429e-01 -7.162140309810638428e-02 6.349359452724456787e-02 -3.384296000003814697e-01 4.758618399500846863e-02 1.167982351034879684e-02 -1.374932378530502319e-01 3.712249100208282471e-01 1.038149669766426086e-01 -2.212173044681549072e-01 -1.387149393558502197e-01
-2.557631395757198334e-02 1.465436816215515137e-01 -1.864955127239227295e-01 -4.665375500917434692e-02 7.587419450283050537e-02 -2.570060789585113525e-01 5.042425170540809631e-02 1.579684913158416748e-01 -7.945504784584045410e-02 5.996479466557502747e-02 -2.538450062274932861e-01 -3.492173254489898682e-01 -1.356622278690338135e-01 4.254060611128807068e-02 3.070876896381378174e-01 -2.313256412744522095e-01 1.217582374811172485e-01 -2.381857298314571381e-02 1.577532589435577393e-01 -6.021073833107948303e-02 -4.298514500260353088e-02 2.335789799690246582e-02 1.402915362268686295e-02 -9.900868870317935944e-03 -1.889130920171737671e-01 8.276668190956115723e-02 -2.489715814590454102e-01 -1.297924853861331940e-02 -2.897557914257049561e-01 -1.062547191977500916e-01 -4.497815966606140137e-01 -1.686509102582931519e-01
3.930609673261642456e-02 -2.773355543613433838e-01 9.460610151290893555e-02 -3.634852468967437744e-01 4.251915961503982544e-03 -6.018728017807006836e-02 -2.033514231443405151e-01 2.505277991294860840e-01 2.664399147033691406e-01 2.637302316725254059e-02 -3.963062465190887451e-01 -1.827141344547271729e-01 -1.139287129044532776e-01 3.007242977619171143e-01 1.339190751314163208e-01 1.100058201700448990e-02 2.244745939970016479e-01 -9.540852159261703491e-02 2.181371003389358521e-01 1.290234029293060303e-01 1.386772096157073975e-01 8.311047567985951900e-04 -8.197641372680664062e-02 1.104802712798118591e-01 -1.516536772251129150e-01 4.135589301586151123e-02 -1.162875369191169739e-01 6.897364556789398193e-02 2.281455099582672119e-01 6.995753943920135498e-02 -1.206751838326454163e-01 -1.128539666533470154e-01
4.918410256505012512e-02 2.372119203209877014e-02 6.723138689994812012e-02 2.838298305869102478e-02 -2.984070479869842529e-01 -1.235300675034523010e-01 2.554740309715270996e-01 8.945080637931823730e-02 2.274638861417770386e-01 -2.102551981806755066e-02 1.416286528110504150e-01 -2.109906226396560669e-01 -2.981313690543174744e-02 -5.176260694861412048e-02 2.467292100191116333e-01 -2.509898245334625244e-01 2.192097753286361694e-01 -3.699940741062164307e-01 1.213005706667900085e-01 -4.613930359482765198e-02 6.766663864254951477e-03 -2.777366936206817627e-01 -2.628245763480663300e-02 7.253648340702056885e-02 -1.678496152162551880e-01 -1.404669368639588356e-03 -1.734756976366043091e-01 -8.465276658535003662e-02 4.106460139155387878e-02 3.066999651491641998e-02 1.663033962249755859e-01 -4.350572228431701660e-01
1.914675384759902954e-01 1.547078341245651245e-01 -2.830704748630523682e-01 -1.027905344963073730e-01 1.154061257839202881e-01 -7.052696775645017624e-03 8.211966603994369507e-03 1.498704850673675537e-01 2.644556947052478790e-02 3.541344776749610901e-02 8.331192284822463989e-02 -5.346400737762451172e-01 -2.243979275226593018e-01 1.211859434843063354e-01 1.459162086248397827e-01 -1.132704243063926697e-01 3.014103695750236511e-02 -1.501084566116333008e-01 1.526652425527572632e-01 2.583884894847869873e-01 -7.052709162235260010e-02 -8.975208550691604614e-02 2.184595018625259399e-01 -2.023538202047348022e-01 1.084977015852928162e-01 1.589516103267669678e-01 -2.425663471221923828e-01 -1.873491406440734863e-01 2.135113477706909180e-01 -1.045912355184555054e-01 -9.064021706581115723e-02 -8.936665952205657959e-02
2.342318445444107056e-01 -1.862188577651977539e-01 1.447701603174209595e-01 -1.434960514307022095e-01 -1.168871298432350159e-01 -2.396397888660430908e-01 7.785036414861679077e-02 2.299004942178726196e-01 1.708931475877761841e-01 4.133892431855201721e-02 -8.449716120958328247e-02 -3.946506679058074951e-01 -2.906279079616069794e-02 2.083983570337295532e-01 1.027881633490324020e-02 -2.632658928632736206e-02 -7.065279781818389893e-02 1.036449223756790161e-01 1.641608658246695995e-03 3.252481296658515930e-02 -2.575519979000091553e-01 8.898233645595610142e-04 -1.775993108749389648e-01 2.488003345206379890e-03 -4.205730557441711426e-01 -2.186277210712432861e-01 -2.732196636497974396e-02 -2.266201376914978027e-01 2.447031289339065552e-01 -3.586376458406448364e-02 -2.034391015768051147e-01 -7.756177335977554321e-02
1.937897056341171265e-01 1.186263337731361389e-01 -2.717651128768920898e-01 -1.745679825544357300e-01 2.627314031124114990e-01 4.722697194665670395e-03 -7.881718873977661133e-02 2.954953908920288086e-01 -1.584293842315673828e-01 -2.143617123365402222e-01 7.086412608623504639e-02 -4.562762975692749023e-01 -1.534382998943328857e-01 -2.370307594537734985e-02 1.394063383340835571e-01 -2.062367200851440430e-01 -2.083769068121910095e-02 -1.390566974878311157e-01 1.779116988182067871e-01 -1.949750073254108429e-02 -9.345835447311401367e-02 -2.175569981336593628e-01 1.371389925479888916e-01 6.018950790166854858e-02 -1.707306653261184692e-01 -2.299684286117553711e-01 -2.084214985370635986e-02 4.230913519859313965e-02 -3.652910143136978149e-02 1.170835345983505249e-01 -2.846004962921142578e-01 2.305469661951065063e-02
1.671900898218154907e-01 -2.496033161878585815e-01 1.294482201337814331e-01 -1.968280524015426636e-01 3.459921851754188538e-02 -1.232999712228775024e-01 -2.821780145168304443e-01 3.055220842361450195e-01 2.134945094585418701e-01 -5.010727792978286743e-02 -3.781816661357879639e-01 -1.967222839593887329e-01 -1.083010658621788025e-01 2.747113406658172607e-01 1.147370114922523499e-01 -9.270279109477996826e-02 2.091924846172332764e-01 -2.011266499757766724e-01 1.226611956954002380e-01 5.289056524634361267e-02 6.192910298705101013e-02 -8.487836271524429321e-02 -4.739151149988174438e-02 9.336492419242858887e-02 -1.679131686687469482e-01 -7.891720533370971680e-02 -1.876030713319778442e-01 -2.230210416018962860e-02 2.752523720264434814e-01 1.360638588666915894e-01 -4.009342566132545471e-02 -1.898813992738723755e-01
1.328300237655639648e-01 -1.405204981565475464e-01 1.674369573593139648e-01 -3.309673666954040527e-01 -9.341388195753097534e-02 -4.622567445039749146e-02 5.896219983696937561e-02 2.971960008144378662e-01 1.904872059822082520e-01 -1.363976206630468369e-02 -2.874324321746826172e-01 -1.324628740549087524e-01 -9.856830537319183350e-02 2.824519276618957520e-01 1.415078043937683105e-01 -5.779580399394035339e-02 8.168205618858337402e-02 -5.545132979750633240e-02 1.955918073654174805e-01 -1.655740588903427124e-01 -9.730155579745769501e-03 -2.135799974203109741e-01 4.260576516389846802e-02 -1.278245002031326294e-01 -2.033447474241256714e-01 1.133133545517921448e-01 -2.745134532451629639e-01 1.516301035881042480e-01 3.947157859802246094e-01 -4.955983906984329224e-02 -1.050160303711891174e-01 -1.084866002202033997e-01
-1.461414843797683716e-01 -1.617730036377906799e-02 4.350867122411727905e-02 -1.011523678898811340e-01 7.599623501300811768e-02 2.567891180515289307e-01 -5.377000570297241211e-02 2.405948936939239502e-01 1.394995748996734619e-01 2.834264636039733887e-01 -2.500516921281814575e-02 -2.194415777921676636e-01 -1.008276715874671936e-01 2.872022390365600586e-01 2.229512780904769897e-01 -1.713933348655700684e-01 -2.231435477733612061e-02 1.109086349606513977e-01 1.496983915567398071e-01 -1.180171519517898560e-01 -5.266017094254493713e-02 -2.061526179313659668e-01 -2.482756972312927246e-01 -2.457367479801177979e-01 -4.626561701297760010e-02 2.955550253391265869e-01 9.533267468214035034e-03 -2.467106282711029053e-01 -4.141029343008995056e-02 -2.751519381999969482e-01 -9.668295085430145264e-02 -2.445426583290100098e-01
3.263224661350250244e-01 -3.347081542015075684e-01 1.977725885808467865e-02 -2.239276468753814697e-01 -2.309400439262390137e-01 2.792438268661499023e-01 1.153190955519676208e-01 1.335283815860748291e-01 -4.435335099697113037e-02 -4.896489903330802917e-02 -5.624114722013473511e-02 -1.011128053069114685e-01 -1.815591901540756226e-01 1.878628283739089966e-01 2.760321199893951416e-01 9.272820502519607544e-02 -6.203242810443043709e-04 -1.162394434213638306e-01 -2.122186422348022461e-01 6.685168296098709106e-02 2.074170112609863281e-01 -4.668752476572990417e-02 3.285893425345420837e-02 1.141628995537757874e-01 -2.540592551231384277e-01 2.764458656311035156e-01 8.430185168981552124e-02 -3.604243323206901550e-02 3.758946806192398071e-02 -1.154357120394706726e-01 -1.544570624828338623e-01 -2.956491708755493164e-01
1.319465637207031250e-01 1.317235529422760010e-01 -5.833965539932250977e-02 -2.068815976381301880e-01 -2.733083441853523254e-02 3.622761070728302002e-01 -3.052832372486591339e-02 3.689634501934051514e-01 1.869625598192214966e-01 1.953049153089523315e-01 -1.314604878425598145e-01 -1.606881916522979736e-01 -4.118670821189880371e-01 -2.822831869125366211e-01 1.573260873556137085e-01 -1.013064458966255188e-01 3.429138660430908203e-02 6.544268131256103516e-02 2.247678339481353760e-01 1.136964466422796249e-02 -8.124455809593200684e-02 -3.166872262954711914e-02 2.414652705192565918e-01 2.336619049310684204e-02 -1.551869511604309082e-01 -7.359722256660461426e-02 5.806708708405494690e-02 -3.079207800328731537e-02 -2.180785536766052246e-01 -1.533824354410171509e-01 -8.987513929605484009e-02 -1.178954094648361206e-01
-2.282826229929924011e-03 1.489678621292114258e-01 -4.567995667457580566e-02 -5.061127543449401855e-01 1.333738584071397781e-02 1.167460009455680847e-01 2.435662783682346344e-02 2.745030820369720459e-01 2.674985826015472412e-01 1.852628439664840698e-01 -1.442994773387908936e-01 -1.120826825499534607e-01 1.265677809715270996e-02 -1.785477995872497559e-01 2.381138354539871216e-01 -1.964924931526184082e-01 2.488886266946792603e-01 1.249328851699829102e-01 2.202781736850738525e-01 -7.919853180646896362e-02 1.578100621700286865e-01 -1.618000492453575134e-02 5.970543622970581055e-02 4.795455560088157654e-02 6.578023731708526611e-02 -2.090945243835449219e-01 -6.137120723724365234e-02 -1.188806369900703430e-01 1.120535880327224731e-01 -3.770216926932334900e-02 -2.218384146690368652e-01 -2.658742666244506836e-01
6.690228730440139771e-02 4.218200966715812683e-02 -3.304583951830863953e-04 8.461047708988189697e-02 -5.638884007930755615e-02 1.466455459594726562e-01 3.098629713058471680e-01 2.606866061687469482e-01 1.855978667736053467e-01 -2.917078733444213867e-01 -2.061889767646789551e-01 -3.528254628181457520e-01 1.044125184416770935e-01 -1.921565085649490356e-01 2.166889309883117676e-01 -2.758325338363647461e-01 -5.120792984962463379e-02 -3.275793790817260742e-02 2.635541260242462158e-01 -7.960996776819229126e-02 1.540817916393280029e-01 -2.060354501008987427e-01 -1.637743115425109863e-01 3.210292756557464600e-02 -1.704940348863601685e-01 -2.130611836910247803e-01 -1.415236890316009521e-01 -5.569667369127273560e-02 -2.637741528451442719e-02 4.097261279821395874e-02 -2.582697272300720215e-01 1.773510873317718506e-02
4.718576744198799133e-02 -4.159434884786605835e-02 3.749337792396545410e-01 -1.244179680943489075e-01 2.328399568796157837e-02 9.715966880321502686e-02 1.125649139285087585e-01 2.777320742607116699e-01 2.652740664780139923e-02 -1.302776634693145752e-01 -6.330557912588119507e-02 -3.029458224773406982e-01 -2.994554676115512848e-02 -6.841930747032165527e-02 -1.521976757794618607e-02 -2.786443531513214111e-01 -2.252925485372543335e-01 5.889149382710456848e-02 3.655669689178466797e-01 -1.069936454296112061e-01 2.059887498617172241e-01 1.452618986368179321e-01 -1.482713073492050171e-01 -1.744939759373664856e-02 -2.894609868526458740e-01 -1.795939542353153229e-02 2.157041281461715698e-01 6.375332921743392944e-02 1.144860610365867615e-01 1.269033700227737427e-01 -2.996911108493804932e-01 -6.652703881263732910e-02
6.726912409067153931e-02 -2.820059098303318024e-02 -1.230133771896362305e-01 3.607016205787658691e-01 -8.823274821043014526e-02 3.341127419844269753e-03 -1.273388713598251343e-01 2.697367668151855469e-01 1.356589347124099731e-01 -1.330475211143493652e-01 7.812883704900741577e-02 -2.916454970836639404e-01 -1.098343953490257263e-01 -7.700362056493759155e-02 5.989718437194824219e-02 9.295621514320373535e-02 9.422747418284416199e-03 -8.450148999691009521e-02 2.661601305007934570e-01 -2.654533684253692627e-01 3.111749142408370972e-02 -2.530167400836944580e-01 -2.784806787967681885e-01 -1.050542220473289490e-01 -1.717267334461212158e-01 1.318630129098892212e-01 2.081207931041717529e-01 -2.320583015680313110e-01 7.717666029930114746e-02 2.249242179095745087e-02 -2.510493099689483643e-01 -2.820347845554351807e-01
-4.510831832885742188e-02 -5.102891474962234497e-02 -2.384936064481735229e-01 -2.433988600969314575e-01 7.419750094413757324e-02 1.111250072717666626e-01 3.045947849750518799e-01 1.767428368330001831e-01 7.129328325390815735e-03 2.131206244230270386e-01 1.773688197135925293e-01 -2.405401617288589478e-01 -7.870505005121231079e-02 1.212979014962911606e-02 2.220809608697891235e-01 -1.270684152841567993e-01 1.452224552631378174e-01 1.095768511295318604e-01 1.181147173047065735e-01 4.012565687298774719e-02 -1.971817016601562500e-02 -1.847078949213027954e-01 3.288741409778594971e-02 6.384411454200744629e-02 -1.646305173635482788e-01 6.991565972566604614e-02 1.536184251308441162e-01 -8.997403830289840698e-02 -3.072793185710906982e-01 -1.698263138532638550e-01 -2.681623399257659912e-02 -5.047605633735656738e-01
1.190827861428260803e-01 1.336306780576705933e-01 -5.769136175513267517e-02 -1.451763957738876343e-01 -1.105654463171958923e-01 1.643159389495849609e-01 1.031389683485031128e-01 3.157308399677276611e-01 -1.820830404758453369e-01 -7.867075502872467041e-02 3.411459922790527344e-02 -7.566587626934051514e-02 1.511777378618717194e-02 1.171228569000959396e-02 3.635124564170837402e-01 -1.307219732552766800e-03 -7.008527219295501709e-02 -1.370666027069091797e-01 2.839310765266418457e-01 -1.901215612888336182e-01 8.685682713985443115e-02 -1.881648898124694824e-01 -1.965309381484985352e-01 2.467024773359298706e-01 -2.993127889931201935e-02 -1.463321894407272339e-01 -1.890566349029541016e-01 -1.454883515834808350e-01 -2.342484891414642334e-01 8.129253983497619629e-03 -3.650008440017700195e-01 -2.549256086349487305e-01
1.994265168905258179e-01 -2.794830203056335449e-01 -4.200848564505577087e-02 -4.069434404373168945e-01 -4.443295300006866455e-02 -7.317799329757690430e-02 -6.380119174718856812e-02 6.459893286228179932e-02 6.784307211637496948e-02 -3.110105693340301514e-01 6.649976968765258789e-02 -1.162512749433517456e-01 -2.403738349676132202e-01 3.233785629272460938e-01 2.558887302875518799e-01 7.500625681132078171e-03 5.878519266843795776e-03 -1.587642580270767212e-01 -8.767373859882354736e-02 6.516013294458389282e-02 6.794755160808563232e-02 7.361444085836410522e-02 6.583613902330398560e-02 -2.150814048945903778e-02 -2.571646273136138916e-01 4.122069105505943298e-02 3.023205883800983429e-02 -4.130033850669860840e-01 1.373506486415863037e-01 -6.590598076581954956e-02 -1.795427054166793823e-01 7.247905433177947998e-02
3.396767973899841309e-01 -3.820030987262725830e-01 2.351580001413822174e-02 -1.107484251260757446e-01 4.757473990321159363e-02 5.384749546647071838e-02 -8.392783254384994507e-02 4.119523763656616211e-01 -1.776011846959590912e-02 -1.311235576868057251e-01 1.088754981756210327e-01 -6.610419601202011108e-02 -1.993660330772399902e-01 1.273475438356399536e-01 2.066310644149780273e-01 -4.860691726207733154e-02 1.863464713096618652e-02 1.463689506053924561e-01 4.737364500761032104e-02 7.229983806610107422e-02 3.454630076885223389e-02 -1.447775363922119141e-01 -2.196948975324630737e-01 -5.753379315137863159e-02 -2.295428887009620667e-02 -2.612341344356536865e-01 2.242037802934646606e-01 1.681716740131378174e-02 -5.054125189781188965e-02 -2.570685148239135742e-01 -1.854781657457351685e-01 -2.896101474761962891e-01
2.074239589273929596e-02 -5.984464660286903381e-02 7.060908246785402298e-03 1.143678203225135803e-01 -1.727415621280670166e-01 -9.438025206327438354e-02 1.387583464384078979e-01 2.080503702163696289e-01 2.418861538171768188e-01 -2.388392090797424316e-01 -1.153022423386573792e-01 -4.297146201133728027e-01 -1.755400747060775757e-02 1.759599447250366211e-01 2.495299279689788818e-02 -2.056866884231567383e-01 2.658108174800872803e-01 -2.125277072191238403e-01 9.488838911056518555e-02 1.219803467392921448e-01 7.912142574787139893e-02 -3.479913473129272461e-01 -1.823093295097351074e-01 9.956490993499755859e-02 8.394873701035976410e-03 2.270291894674301147e-01 -7.150906603783369064e-03 7.562048733234405518e-02 -1.318212151527404785e-01 3.579648956656455994e-02 -1.255030184984207153e-01 -3.030911087989807129e-01
1.758841127157211304e-01 -1.575921662151813507e-02 -5.655754357576370239e-02 -6.689246743917465210e-02 2.308678627014160156e-01 2.786160632967948914e-02 7.250852882862091064e-02 3.890127837657928467e-01 2.799166142940521240e-01 -2.731627412140369415e-02 -1.181373596191406250e-01 -1.427160203456878662e-01 -2.515797019004821777e-01 1.115652024745941162e-01 9.845554828643798828e-02 -9.129952639341354370e-02 -8.975905179977416992e-02 -1.305143535137176514e-01 3.529525995254516602e-01 1.003513708710670471e-01 -2.478076145052909851e-02 5.466178432106971741e-02 1.897011697292327881e-01 -1.049851551651954651e-01 -2.148032188415527344e-01 -2.546417713165283203e-01 4.415600001811981201e-02 -3.633709549903869629e-01 1.810744106769561768e-01 -1.885477751493453979e-01 8.917193114757537842e-02 -1.080667153000831604e-01
1.308372914791107178e-01 -1.497193425893783569e-01 7.548896223306655884e-02 -1.649404466152191162e-01 -2.144412696361541748e-01 -3.486698493361473083e-02 -1.461064070463180542e-01 2.229192405939102173e-01 3.912016004323959351e-02 -2.363654673099517822e-01 2.174776233732700348e-02 -1.537800878286361694e-01 -1.384266018867492676e-01 1.074327155947685242e-01 1.333129256963729858e-01 -1.279366165399551392e-01 -5.759045109152793884e-02 5.806897953152656555e-02 -2.280337214469909668e-01 3.632031753659248352e-02 -6.084811314940452576e-02 -1.670853048563003540e-01 -7.353457808494567871e-02 -3.175463154911994934e-02 -3.347283601760864258e-01 4.231530427932739258e-01 -3.076333738863468170e-02 -2.969646453857421875e-02 -9.578808397054672241e-02 1.439420133829116821e-01 -4.333344101905822754e-01 -2.330469489097595215e-01
3.126375973224639893e-01 -1.295264065265655518e-01 2.925080060958862305e-01 -1.779182553291320801e-01 -2.389288395643234253e-01 -6.656995415687561035e-02 1.625799983739852905e-01 -1.257536709308624268e-01 3.044373095035552979e-01 2.933724969625473022e-02 9.025530517101287842e-02 -4.082157015800476074e-01 -2.170265614986419678e-01 -5.249774083495140076e-02 1.606465280055999756e-01 5.671766772866249084e-02 -5.983320623636245728e-02 -1.365839838981628418e-01 -1.303146332502365112e-01 5.034755915403366089e-02 -1.460433099418878555e-02 -3.246421515941619873e-01 -1.455941349267959595e-01 9.383640438318252563e-02 1.701980945654213428e-03 2.062776833772659302e-01 -5.663878843188285828e-02 -2.450317442417144775e-01 1.128866001963615417e-01 -2.978857234120368958e-02 -1.309836506843566895e-01 -5.779698863625526428e-02
-2.002941220998764038e-01 9.324342012405395508e-02 1.100439876317977905e-01 -5.281723663210868835e-02 1.034736707806587219e-01 1.048783883452415466e-01 -5.480939522385597229e-03 3.998255431652069092e-01 -9.469243139028549194e-02 5.611522868275642395e-02 -1.168750897049903870e-01 -3.724634051322937012e-01 -2.145858854055404663e-01 -1.671236604452133179e-01 1.763595193624496460e-01 5.167072638869285583e-02 3.056083060801029205e-02 7.570781279355287552e-03 3.366108238697052002e-01 -8.181093633174896240e-02 1.119847130030393600e-02 -2.323347479104995728e-01 -1.339817047119140625e-02 8.802007883787155151e-02 -3.544415831565856934e-01 -1.874535083770751953e-01 2.188268750905990601e-01 -2.487762272357940674e-01 -6.373450160026550293e-02 8.285063505172729492e-02 2.345773205161094666e-02 -1.318922489881515503e-01
2.179577350616455078e-01 2.738967537879943848e-03 1.526573002338409424e-01 -6.542682647705078125e-02 -2.234344631433486938e-01 1.408629715442657471e-01 8.276385068893432617e-02 1.365156918764114380e-01 3.161053061485290527e-01 -7.402420789003372192e-02 2.658371329307556152e-01 -1.528421044349670410e-01 -4.436935782432556152e-01 5.201744846999645233e-03 1.653109341859817505e-01 -4.397972021251916885e-03 1.674019098281860352e-01 4.697596281766891479e-02 2.888158857822418213e-01 1.538243293762207031e-01 -9.048221260309219360e-02 1.602149158716201782e-01 1.018508076667785645e-01 1.363550685346126556e-02 -7.605952769517898560e-02 2.095435857772827148e-01 -1.432920247316360474e-01 -1.811013221740722656e-01 -8.553574979305267334e-02 -8.081632666289806366e-03 -3.281663954257965088e-01 7.848103344440460205e-02
3.100331723690032959e-01 -2.453871220350265503e-01 1.834505796432495117e-01 -1.998115330934524536e-01 -1.209480166435241699e-01 -1.156408265233039856e-01 -9.310857206583023071e-02 2.149232029914855957e-01 3.072024285793304443e-01 -5.892460420727729797e-02 -3.410441055893898010e-02 -2.315977588295936584e-02 5.724075715988874435e-03 7.326075434684753418e-02 -1.957356035709381104e-01 -1.978108584880828857e-01 -5.982162896543741226e-03 -1.275918036699295044e-01 7.138492166996002197e-02 -1.263176500797271729e-01 9.468784928321838379e-02 -7.585573941469192505e-02 -1.312294900417327881e-01 3.113546967506408691e-01 -2.509777545928955078e-01 2.074730955064296722e-02 -2.323572039604187012e-01 -1.152425035834312439e-01 8.523620665073394775e-02 -2.410249114036560059e-01 -2.299298942089080811e-01 -2.994490861892700195e-01
6.579415500164031982e-02 2.322342991828918457e-01 -2.273057699203491211e-01 -2.615748941898345947e-01 -5.463496595621109009e-02 1.931533068418502808e-01 2.870124280452728271e-01 1.309750080108642578e-01 2.715012133121490479e-01 -1.459154784679412842e-01 -2.456170693039894104e-02 -1.281964480876922607e-01 3.546965867280960083e-02 -3.185303136706352234e-02 1.647091060876846313e-01 -1.349319815635681152e-01 1.675254665315151215e-02 -6.721251457929611206e-02 -7.821012288331985474e-02 1.190603971481323242e-01 1.598355770111083984e-01 -1.256086081266403198e-01 -5.368642881512641907e-02 -7.252384722232818604e-02 -9.673754125833511353e-02 -2.748418450355529785e-01 1.554742176085710526e-02 -3.192323744297027588e-01 3.152295947074890137e-02 3.132855594158172607e-01 -2.408065944910049438e-01 -3.216227889060974121e-01
3.927585780620574951e-01 -1.736806035041809082e-01 -8.276252076029777527e-03 -6.104184687137603760e-02 -1.312536001205444336e-01 5.150307342410087585e-02 -1.569329388439655304e-02 4.122623503208160400e-01 -6.208455935120582581e-02 -1.304468214511871338e-01 -1.536964923143386841e-01 -2.265790849924087524e-01 1.017848476767539978e-01 2.082163244485855103e-01 1.600868105888366699e-01 1.280775759369134903e-02 7.504402101039886475e-02 -2.754126489162445068e-02 -7.488112896680831909e-02 2.068066596984863281e-01 -1.242549866437911987e-01 4.788948222994804382e-02 -1.512456983327865601e-01 -1.109695136547088623e-01 -7.716267555952072144e-02 -9.852918982505798340e-02 1.192438080906867981e-01 -2.502644062042236328e-01 3.015497624874114990e-01 -1.709986627101898193e-01 -2.426522970199584961e-01 -2.590411603450775146e-01
3.670799434185028076e-01 2.667571306228637695e-01 -1.029685419052839279e-02 -8.349943906068801880e-02 1.827160716056823730e-01 7.690044492483139038e-02 5.043399520218372345e-03 1.665030121803283691e-01 -1.014098078012466431e-01 1.167072728276252747e-01 2.340451627969741821e-01 -2.854252457618713379e-01 -7.597702741622924805e-02 6.361951678991317749e-02 2.857050485908985138e-02 -9.961383044719696045e-02 2.250855863094329834e-01 -2.212787419557571411e-01 1.466028541326522827e-01 -4.062518104910850525e-02 1.660631000995635986e-01 1.400218605995178223e-01 -9.566339105367660522e-02 2.431512810289859772e-03 -4.849082976579666138e-02 2.235914319753646851e-01 6.250789016485214233e-02 -3.743745088577270508e-01 2.223342955112457275e-01 1.788489669561386108e-01 -2.065518945455551147e-01 -1.991393119096755981e-01
6.767017766833305359e-03 2.965983934700489044e-03 -3.280175924301147461e-01 -2.704617083072662354e-01 1.340229529887437820e-03 9.449550509452819824e-02 -1.933845132589340210e-02 1.089828759431838989e-01 9.213093668222427368e-02 -2.432563155889511108e-02 1.094952002167701721e-01 -4.852531552314758301e-01 -3.824163675308227539e-01 -2.376093417406082153e-01 2.225366383790969849e-01 3.475286811590194702e-02 -2.462606318295001984e-02 1.436566561460494995e-01 1.474607586860656738e-01 -1.309650540351867676e-01 -8.718238025903701782e-02 -1.753756552934646606e-01 -1.627591550350189209e-01 -1.528675854206085205e-01 8.129056543111801147e-03 8.084580302238464355e-02 -2.822279930114746094e-01 7.292719930410385132e-02 -1.342574506998062134e-01 -1.558449212461709976e-02 -1.308380216360092163e-01 -1.128322854638099670e-01
1.952446997165679932e-01 -2.401313781738281250e-01 -4.959117248654365540e-02 2.433112412691116333e-01 -1.596573293209075928e-01 1.335603147745132446e-01 -2.307229340076446533e-01 2.394491285085678101e-01 -5.751520395278930664e-02 1.488200295716524124e-02 -7.303118705749511719e-02 -2.492761164903640747e-01 -1.643027663230895996e-01 7.320648431777954102e-02 2.604123055934906006e-01 -3.695019334554672241e-02 5.745689943432807922e-02 -1.195432692766189575e-01 4.733568057417869568e-02 2.714159786701202393e-01 1.383050978183746338e-01 -1.680120378732681274e-01 -3.325457451865077019e-03 -2.200066000223159790e-01 -2.838385701179504395e-01 -2.496756166219711304e-01 -2.235742807388305664e-01 -5.459936801344156265e-03 1.917501986026763916e-01 1.682264730334281921e-02 -1.316223591566085815e-01 -2.820640504360198975e-01
3.599207103252410889e-01 2.168144732713699341e-01 4.739920794963836670e-02 -2.143313288688659668e-01 -9.472195804119110107e-02 2.661384642124176025e-01 6.548163294792175293e-02 -1.732458770275115967e-01 2.030018568038940430e-01 1.220657303929328918e-02 1.841722726821899414e-01 -3.283672630786895752e-01 -1.434661597013473511e-01 -1.322958469390869141e-01 -8.887829631567001343e-02 -1.987064033746719360e-01 1.485811024904251099e-01 -8.240402489900588989e-02 -8.007540553808212280e-02 -3.803661093115806580e-02 -5.426853150129318237e-02 1.469256579875946045e-01 1.932910457253456116e-02 7.827588915824890137e-02 -1.570017635822296143e-01 1.779147982597351074e-02 -8.896328508853912354e-02 -2.048689275979995728e-01 6.878419779241085052e-03 -1.233548372983932495e-01 -3.006223142147064209e-01 -3.799218535423278809e-01
-1.129951030015945435e-01 -3.561658668331801891e-04 -9.240065701305866241e-03 -1.818101853132247925e-01 -2.963111735880374908e-02 3.446286171674728394e-02 -1.022235304117202759e-01 3.592023551464080811e-01 1.640149205923080444e-01 2.863356145098805428e-03 -1.082682423293590546e-02 -1.626166552305221558e-01 1.573296338319778442e-01 -1.881487667560577393e-01 7.378862053155899048e-02 8.689133077859878540e-02 -6.305579096078872681e-02 -3.357407450675964355e-01 1.821974217891693115e-01 7.126183249056339264e-03 -5.914545431733131409e-02 1.070327088236808777e-01 -1.371341049671173096e-01 -1.276358813047409058e-01 -3.242340385913848877e-01 1.072717607021331787e-01 -1.884231269359588623e-01 -2.829765379428863525e-01 3.048965334892272949e-01 1.843256354331970215e-01 -2.047616541385650635e-01 -2.913033664226531982e-01
1.518517881631851196e-01 3.317532241344451904e-01 -2.997318506240844727e-01 -2.001249939203262329e-01 1.664177328348159790e-02 2.053340431302785873e-03 -7.417634129524230957e-02 5.050483942031860352e-01 2.178638130426406860e-01 1.401091665029525757e-01 1.403397172689437866e-01 -1.547753065824508667e-01 1.630149036645889282e-02 -1.919643580913543701e-01 2.309077233076095581e-01 -9.261349588632583618e-02 2.162614017724990845e-01 -1.666018217802047729e-01 7.254156470298767090e-02 -6.233212724328041077e-02 -3.981987386941909790e-02 -8.081322908401489258e-02 -2.575750462710857391e-02 4.119655489921569824e-02 -2.332559376955032349e-01 1.488184332847595215e-01 2.341486327350139618e-02 -8.890514075756072998e-02 -1.356356143951416016e-01 -6.180307641625404358e-02 -5.783256888389587402e-02 -2.483104616403579712e-01
2.676075994968414307e-01 -1.179249882698059082e-01 -2.616465650498867035e-02 -1.330303400754928589e-01 3.176564350724220276e-02 -1.377018094062805176e-01 -1.511462777853012085e-01 2.884670197963714600e-01 -1.281213164329528809e-01 -1.557717919349670410e-01 -8.020922541618347168e-02 -1.456389725208282471e-01 1.286987066268920898e-01 2.131240069866180420e-01 2.643118202686309814e-01 8.963034301996231079e-02 1.337587684392929077e-01 -1.015492975711822510e-01 9.992578998208045959e-03 2.051522880792617798e-01 -7.031949236989021301e-03 4.247036576271057129e-02 -1.068106070160865784e-01 -2.128015458583831787e-01 -4.571992531418800354e-02 -1.362271606922149658e-02 -1.126068383455276489e-01 -3.907249569892883301e-01 1.845146715641021729e-01 -6.979945302009582520e-02 -1.700634062290191650e-01 -4.443723261356353760e-01
2.131762057542800903e-01 4.507975280284881592e-02 3.123804032802581787e-01 -3.455850481986999512e-01 -2.865349352359771729e-01 -5.081813782453536987e-02 3.389576971530914307e-01 3.623506724834442139e-01 1.894617229700088501e-01 2.622332796454429626e-02 -2.067012898623943329e-02 -2.206536754965782166e-02 -2.972463965415954590e-01 1.861912906169891357e-01 2.496397588402032852e-03 -9.235469996929168701e-02 9.856249392032623291e-02 -3.900467976927757263e-02 -1.327406242489814758e-02 1.107029058039188385e-02 -2.559009566903114319e-02 -1.978445351123809814e-01 -1.529483310878276825e-02 1.423642039299011230e-01 -9.770986437797546387e-02 5.966312065720558167e-02 -5.126824602484703064e-02 -2.322183996438980103e-01 6.555808335542678833e-02 9.910628944635391235e-02 2.378107607364654541e-01 -1.530162692070007324e-01
-9.181054309010505676e-03 2.438916591927409172e-03 -3.824078664183616638e-02 -2.674440443515777588e-01 -9.755000472068786621e-03 1.633308827877044678e-01 8.802738040685653687e-02 9.335416555404663086e-02 2.266754657030105591e-01 5.568197742104530334e-02 2.010925859212875366e-01 -2.244772315025329590e-01 -4.858498647809028625e-02 -3.023074269294738770e-01 8.188428357243537903e-03 -9.502440690994262695e-02 -1.406281441450119019e-01 -2.386689186096191406e-01 3.766185417771339417e-02 9.338766336441040039e-02 1.572679728269577026e-01 -2.652598619461059570e-01 6.908285617828369141e-02 -9.630852937698364258e-02 -8.066446334123611450e-02 -2.312276065349578857e-01 -7.935577630996704102e-02 -2.732869982719421387e-01 -7.260373234748840332e-02 1.248299726285040379e-03 -2.924962341785430908e-01 -4.557653963565826416e-01
2.270416319370269775e-01 -2.827495336532592773e-01 2.885340154170989990e-02 -1.160230487585067749e-01 -1.607921533286571503e-02 -2.172293514013290405e-01 -6.063547730445861816e-02 6.309244781732559204e-02 2.431444376707077026e-01 9.125704318284988403e-02 1.016880013048648834e-02 -4.723114669322967529e-01 -1.825489476323127747e-02 1.480726450681686401e-01 4.828670620918273926e-02 -5.944096297025680542e-02 7.333714514970779419e-02 8.491327613592147827e-02 3.883804753422737122e-02 -5.690175667405128479e-02 -2.036591321229934692e-01 8.394340053200721741e-03 -1.983779072761535645e-01 4.821739718317985535e-02 -4.273132979869842529e-01 -2.252451330423355103e-01 -4.963567107915878296e-02 -2.238519638776779175e-01 2.153415381908416748e-01 1.661748588085174561e-01 -1.297262609004974365e-01 -5.543367192149162292e-02
-1.322170794010162354e-01 -3.307574242353439331e-02 1.462229043245315552e-01 -1.122692748904228210e-01 1.445565372705459595e-01 1.506541073322296143e-01 -7.920818775892257690e-02 3.346658349037170410e-01 1.613589376211166382e-01 -5.948120355606079102e-02 3.869229555130004883e-02 -1.996851712465286255e-01 -9.053406119346618652e-02 3.874977231025695801e-01 3.162349760532379150e-01 -1.000239253044128418e-01 -1.285459399223327637e-01 3.879292681813240051e-02 7.395930588245391846e-02 9.588206559419631958e-02 4.147188365459442139e-02 -5.048748254776000977e-01 -1.837049126625061035e-01 -2.858385443687438965e-02 -1.598640978336334229e-01 7.509835809469223022e-02 -9.175510704517364502e-02 -1.388441920280456543e-01 -1.400302648544311523e-01 -1.143227294087409973e-01 1.616236567497253418e-02 -1.748047620058059692e-01
-1.331347972154617310e-02 -1.253779977560043335e-01 6.379812210798263550e-02 -2.718680500984191895e-01 -1.665254235267639160e-01 2.482920326292514801e-02 3.632285594940185547e-01 3.499706089496612549e-01 8.445377647876739502e-02 -2.279830425977706909e-01 -5.788270756602287292e-02 -1.585433483123779297e-01 -2.403691560029983521e-01 3.516891002655029297e-01 1.627601087093353271e-01 -3.872765973210334778e-02 -9.641776233911514282e-02 6.956880539655685425e-02 1.091446653008460999e-01 -1.881941966712474823e-02 1.458045691251754761e-01 -2.411777228116989136e-01 1.041286513209342957e-01 -2.091005444526672363e-01 -2.189728021621704102e-01 -1.900023967027664185e-02 -2.024517506361007690e-01 -2.295491844415664673e-01 -1.462569832801818848e-01 -1.834082603454589844e-02 4.532315582036972046e-02 1.204617042094469070e-02
3.534543141722679138e-02 -1.465071178972721100e-02 9.977238625288009644e-02 -1.523728966712951660e-01 -2.253463715314865112e-01 2.126835733652114868e-01 1.472354978322982788e-01 3.185515403747558594e-01 2.898932099342346191e-01 1.500458717346191406e-01 5.986059457063674927e-02 -1.154431328177452087e-01 -2.008018195629119873e-01 -5.880115926265716553e-02 -9.303046762943267822e-02 3.661295026540756226e-02 8.995121717453002930e-02 -1.960375905036926270e-01 -2.033398449420928955e-01 -2.820942699909210205e-01 -2.117172330617904663e-01 -1.544661968946456909e-01 -2.060635089874267578e-01 5.167730152606964111e-02 -1.434018462896347046e-01 -1.813534349203109741e-01 5.917851254343986511e-02 -9.090260416269302368e-02 -4.367217887192964554e-03 1.343047320842742920e-01 -4.266631305217742920e-01 -1.495971381664276123e-01
3.058339096605777740e-02 2.086284309625625610e-01 -8.788181841373443604e-02 -1.618124544620513916e-01 -1.776038855314254761e-01 3.262547031044960022e-02 -4.467600211501121521e-02 9.793324768543243408e-02 1.794449388980865479e-01 -2.848099544644355774e-02 5.333929136395454407e-02 -9.585557878017425537e-02 -5.540096163749694824e-01 -9.335278719663619995e-02 -2.184268832206726074e-02 -2.954746484756469727e-01 -1.812020316720008850e-02 -5.726802721619606018e-02 -1.245644241571426392e-01 -1.148247867822647095e-01 1.512613743543624878e-01 -2.317277342081069946e-01 -1.133169382810592651e-01 -6.230595707893371582e-02 -9.271010011434555054e-02 -2.298052310943603516e-01 -3.347795829176902771e-02 -2.090255320072174072e-01 2.140318043529987335e-02 3.949235193431377411e-03 -3.171190321445465088e-01 -3.100055754184722900e-01
2.111420929431915283e-01 1.699091643095016479e-01 -8.856827765703201294e-02 -1.331526637077331543e-01 1.164898723363876343e-01 6.169015169143676758e-02 1.115800719708204269e-02 3.547836244106292725e-01 -7.861318439245223999e-02 -1.689347624778747559e-01 -7.416579872369766235e-02 -1.532868295907974243e-01 -1.272512823343276978e-01 -1.921847462654113770e-01 1.867105066776275635e-01 -2.849484980106353760e-01 1.344923824071884155e-01 4.959234967827796936e-03 -1.391414999961853027e-01 -3.419576287269592285e-01 9.897425770759582520e-03 -6.479659676551818848e-02 -2.179396003484725952e-01 1.875395774841308594e-01 -9.082252532243728638e-02 -7.228823844343423843e-03 8.186779171228408813e-02 -1.232011467218399048e-01 -7.300716638565063477e-02 7.495041191577911377e-02 -4.607957005500793457e-01 -1.728234887123107910e-01
-5.510992370545864105e-03 -6.018144264817237854e-02 -1.167665272951126099e-01 -1.842425316572189331e-01 -5.301055312156677246e-02 1.767218858003616333e-02 -1.519305855035781860e-01 3.116688430309295654e-01 2.043346613645553589e-01 -8.881837129592895508e-02 -2.623783657327294350e-03 -3.788948059082031250e-02 -1.040260568261146545e-01 1.257322579622268677e-01 4.854345321655273438e-01 1.572773009538650513e-01 -2.262537479400634766e-01 -2.540307343006134033e-01 5.012394487857818604e-02 -1.519205123186111450e-01 -1.084193773567676544e-02 -1.337304413318634033e-01 -6.313892453908920288e-02 -1.866328716278076172e-02 -2.557620704174041748e-01 1.973973028361797333e-02 -4.351384192705154419e-02 -1.170044317841529846e-01 1.770949363708496094e-01 -3.794603347778320312e-01 -1.283312290906906128e-01 -2.246525883674621582e-01
1.277472674846649170e-01 -7.060264050960540771e-02 2.322307676076889038e-01 -1.659644246101379395e-01 -1.157322619110345840e-02 -4.010391235351562500e-02 -1.608160436153411865e-01 4.428893700242042542e-02 3.156051635742187500e-01 -2.669903337955474854e-01 -1.220269575715065002e-01 -2.766767144203186035e-01 1.028868928551673889e-01 2.935055196285247803e-01 7.966285198926925659e-02 -1.070601269602775574e-01 -4.294581338763237000e-02 -2.673428654670715332e-01 -1.868507266044616699e-02 4.214134439826011658e-02 -4.939381405711174011e-02 6.797482818365097046e-02 -3.274066746234893799e-02 1.164793744683265686e-01 -4.592779576778411865e-01 2.315180189907550812e-02 -3.872244060039520264e-02 -1.534074991941452026e-01 -1.321723032742738724e-02 9.069130569696426392e-02 -3.742051720619201660e-01 -9.332078695297241211e-02
9.745036065578460693e-02 -3.666343539953231812e-02 -1.726618558168411255e-01 -3.246873915195465088e-01 1.190415956079959869e-02 9.527187049388885498e-02 4.095914214849472046e-02 2.853477001190185547e-01 2.308694273233413696e-01 1.997468620538711548e-01 3.094359040260314941e-01 -2.416882067918777466e-01 -1.416342407464981079e-01 -2.440093606710433960e-01 1.348744183778762817e-01 -2.445716783404350281e-02 -1.346429586410522461e-01 -2.991072237491607666e-01 1.369002088904380798e-02 1.714264415204524994e-02 -2.674867399036884308e-02 -1.071881204843521118e-01 1.301899850368499756e-01 -1.462777256965637207e-01 -7.997740805149078369e-02 -2.775967419147491455e-01 -2.119310759007930756e-02 -2.033711671829223633e-01 -8.752357959747314453e-02 -3.616845607757568359e-02 -1.847210824489593506e-01 -2.981109023094177246e-01
1.783951967954635620e-01 -5.946998298168182373e-02 -1.058351099491119385e-01 -1.198988482356071472e-01 -3.183022439479827881e-01 -2.430691123008728027e-01 2.612629719078540802e-02 3.390036821365356445e-01 9.118580073118209839e-02 1.082401573657989502e-01 3.833581879734992981e-02 -6.800901144742965698e-02 2.978041302412748337e-03 2.865248732268810272e-02 1.823148876428604126e-01 2.187408655881881714e-01 1.175982225686311722e-02 -2.407559007406234741e-01 1.417564302682876587e-01 7.354322075843811035e-02 1.889277435839176178e-02 -1.435533165931701660e-01 -2.133207917213439941e-01 -5.431760102510452271e-03 -2.497001886367797852e-01 6.326794624328613281e-02 -1.580328494310379028e-01 -2.409105449914932251e-01 3.703818023204803467e-01 2.337441220879554749e-02 -3.076563179492950439e-01 -1.521953791379928589e-01
1.799268126487731934e-01 -4.428211972117424011e-02 4.718233272433280945e-02 -1.704961434006690979e-02 -5.574060231447219849e-02 -5.413221940398216248e-02 1.048946976661682129e-01 1.804231107234954834e-01 2.395744770765304565e-01 6.360681354999542236e-02 -2.530128462240099907e-03 -4.630688130855560303e-01 7.059627212584018707e-03 2.652801871299743652e-01 1.282304525375366211e-01 1.972066313028335571e-01 -8.283598721027374268e-02 -2.030458152294158936e-01 1.280858460813760757e-02 4.202743619680404663e-02 -1.190499663352966309e-01 4.079041257500648499e-02 -7.701347023248672485e-02 -2.819394133985042572e-02 -4.112321138381958008e-01 -1.978399455547332764e-01 -2.524276077747344971e-01 -6.356586515903472900e-02 2.921709418296813965e-01 -1.206790190190076828e-02 -2.506012916564941406e-01 -1.225246936082839966e-01
9.990183264017105103e-02 8.676575869321823120e-02 7.805859297513961792e-02 -1.518824398517608643e-01 -3.498249351978302002e-01 1.878851950168609619e-01 1.118632704019546509e-01 2.620588243007659912e-01 1.140466406941413879e-01 -8.548583090305328369e-02 8.180726319551467896e-03 -7.413661479949951172e-02 -1.570854894816875458e-02 2.866182476282119751e-02 -1.848272830247879028e-01 -5.774606950581073761e-03 -9.865196049213409424e-02 -1.393825262784957886e-01 7.403115183115005493e-02 -2.276409864425659180e-01 1.839008927345275879e-01 8.279931545257568359e-02 -2.808367609977722168e-01 9.982935339212417603e-02 -8.589811623096466064e-02 3.523998558521270752e-01 3.908192366361618042e-02 -2.602039575576782227e-01 -9.602642804384231567e-02 -1.482827514410018921e-01 -2.578366398811340332e-01 -3.726469874382019043e-01
7.565651834011077881e-02 2.127694189548492432e-01 -5.775216221809387207e-02 -2.688642740249633789e-01 4.343476146459579468e-02 6.853642314672470093e-02 1.529887020587921143e-01 2.667818367481231689e-01 7.985603809356689453e-02 -1.014816910028457642e-01 -2.344082891941070557e-01 -1.956423819065093994e-01 4.732199013233184814e-02 -1.963657587766647339e-01 6.733762472867965698e-02 1.923125088214874268e-01 4.138232022523880005e-02 -2.623390257358551025e-01 4.830221235752105713e-01 -3.703365847468376160e-02 -1.306841820478439331e-01 -8.730186522006988525e-02 -1.084004789590835571e-01 9.495748579502105713e-02 -1.381170451641082764e-01 -1.103299763053655624e-02 -2.107228040695190430e-01 -6.660602986812591553e-02 2.465438842773437500e-01 -8.138728886842727661e-02 1.733193360269069672e-02 -3.058978319168090820e-01
1.616691201925277710e-01 -9.723430871963500977e-02 -2.649224698543548584e-01 -2.841140329837799072e-01 2.935471236705780029e-01 -1.071496605873107910e-01 -1.193633303046226501e-01 5.420539900660514832e-02 -9.789732843637466431e-02 8.019583672285079956e-02 8.176404982805252075e-02 -3.539698719978332520e-01 -2.997055649757385254e-01 5.839964374899864197e-02 2.266086339950561523e-01 -1.989378631114959717e-01 1.020310521125793457e-01 -7.994008809328079224e-02 2.242976427078247070e-01 3.651385009288787842e-02 -2.474000304937362671e-01 -3.492094576358795166e-02 1.365385353565216064e-01 1.384355127811431885e-01 -4.853539541363716125e-02 6.999508291482925415e-02 1.611441820859909058e-01 -1.085550263524055481e-01 2.257678508758544922e-01 3.713779617100954056e-03 -2.837159633636474609e-01 -1.461056172847747803e-01
1.784486919641494751e-01 -8.884342759847640991e-02 -5.790064483880996704e-02 -1.080651357769966125e-01 -1.074749603867530823e-01 -9.105525165796279907e-02 5.810197442770004272e-02 3.568751513957977295e-01 1.300631612539291382e-01 7.198641449213027954e-02 7.107216864824295044e-02 -2.950214743614196777e-01 1.533574052155017853e-02 -1.292223781347274780e-01 2.517570257186889648e-01 1.339742820709943771e-02 2.299220561981201172e-01 -3.251636922359466553e-01 4.808078706264495850e-02 9.595639258623123169e-02 -1.842981949448585510e-02 1.945434063673019409e-01 6.368149071931838989e-02 1.276466697454452515e-01 -4.508572816848754883e-01 5.189941078424453735e-02 -5.481323599815368652e-02 -6.469844281673431396e-02 2.048674821853637695e-01 1.484158337116241455e-01 -2.436449527740478516e-01 1.865601837635040283e-01
3.603339940309524536e-02 1.601857692003250122e-02 3.659217804670333862e-02 1.416416317224502563e-01 -5.423474684357643127e-02 3.315359055995941162e-01 -1.954522877931594849e-01 1.710023544728755951e-02 2.856408953666687012e-01 1.737983315251767635e-03 4.631814360618591309e-02 -2.135163843631744385e-01 -9.245654940605163574e-02 5.790842324495315552e-02 -5.283957347273826599e-03 -1.591296195983886719e-01 -3.373644500970840454e-02 6.974435597658157349e-02 3.446918427944183350e-01 -1.093902066349983215e-01 2.553974688053131104e-01 9.631328284740447998e-02 -1.109119355678558350e-01 8.094204217195510864e-02 -1.983142793178558350e-01 1.614030748605728149e-01 1.388057321310043335e-01 -3.055547475814819336e-01 4.393650218844413757e-02 -1.885356158018112183e-01 -3.324709534645080566e-01 -3.208589851856231689e-01
1.674850732088088989e-01 -2.965603172779083252e-01 2.210561931133270264e-01 -1.573433279991149902e-01 -8.026675321161746979e-03 -4.714028909802436829e-02 -3.207468986511230469e-01 2.410678267478942871e-01 2.378103733062744141e-01 4.239347577095031738e-02 -2.707543671131134033e-01 -1.733617037534713745e-01 -1.296325176954269409e-01 3.528967201709747314e-01 2.419740706682205200e-01 -1.759830489754676819e-02 1.748563945293426514e-01 -2.027003020048141479e-01 2.212883383035659790e-01 7.910681515932083130e-02 5.635745450854301453e-02 -3.341940045356750488e-02 -5.010262504220008850e-02 8.334893733263015747e-02 -8.818784356117248535e-02 -1.097574532032012939e-01 -1.252802163362503052e-01 -3.936760872602462769e-02 2.073228359222412109e-01 1.378513574600219727e-01 2.801083214581012726e-02 -2.114377766847610474e-01
1.379051655530929565e-01 1.550101209431886673e-02 3.399358093738555908e-01 -3.262407481670379639e-01 -1.007971763610839844e-01 -2.113317400217056274e-01 1.219998300075531006e-01 1.620413959026336670e-01 2.881943285465240479e-01 -3.736623749136924744e-02 -8.238741010427474976e-02 -1.253220438957214355e-01 -5.411986261606216431e-02 1.137876063585281372e-01 -4.469085112214088440e-02 -2.083184272050857544e-01 4.459092766046524048e-02 -1.367179602384567261e-01 -3.124526003375649452e-03 -9.498514980077743530e-02 8.023250102996826172e-02 -1.743930578231811523e-01 4.906118661165237427e-02 -1.731206625699996948e-01 -3.040990233421325684e-01 2.229876816272735596e-01 -2.925845086574554443e-01 -7.310478389263153076e-02 4.560235515236854553e-02 -2.010166943073272705e-01 -1.831543445587158203e-01 -2.940263152122497559e-01
3.528035804629325867e-02 -1.101044341921806335e-01 1.345367431640625000e-01 7.642532140016555786e-02 -2.018812298774719238e-01 3.553746268153190613e-02 -2.652443945407867432e-01 1.613809764385223389e-01 8.595588803291320801e-02 -1.517824083566665649e-01 -2.595117688179016113e-01 -2.476022541522979736e-01 -1.589267849922180176e-01 1.636503338813781738e-01 2.361324131488800049e-01 4.534609988331794739e-02 -4.421086609363555908e-02 -4.747182130813598633e-02 3.053206205368041992e-01 1.442751884460449219e-01 1.208703890442848206e-01 -2.092075049877166748e-01 4.445895180106163025e-02 2.011870145797729492e-01 -3.380237519741058350e-01 -1.754128187894821167e-01 1.356441974639892578e-01 -2.454225160181522369e-02 1.063330769538879395e-01 3.476548567414283752e-02 6.565307080745697021e-02 -3.942194879055023193e-01
-7.974991947412490845e-02 -3.391030058264732361e-02 1.121078431606292725e-02 -1.265475898981094360e-01 -1.248146295547485352e-01 8.075381815433502197e-02 2.087302207946777344e-01 2.075784504413604736e-01 -5.396805703639984131e-03 3.381401002407073975e-01 -4.828538000583648682e-02 -7.574556022882461548e-02 -4.275638759136199951e-01 4.750876501202583313e-02 1.255973130464553833e-01 -3.160429596900939941e-01 3.902179747819900513e-02 4.929034039378166199e-02 2.039488404989242554e-01 4.983245581388473511e-02 1.831974685192108154e-01 -1.532055735588073730e-01 -2.438165843486785889e-01 1.605947315692901611e-01 -1.969170123338699341e-01 1.726653426885604858e-01 -1.315540373325347900e-01 -2.128092348575592041e-01 -7.893849164247512817e-03 -1.268285065889358521e-01 1.399671137332916260e-01 -2.953084707260131836e-01
2.620378434658050537e-01 -1.421236991882324219e-01 4.970302432775497437e-02 1.287593226879835129e-02 -5.979245528578758240e-02 8.861699700355529785e-02 -3.735644221305847168e-01 3.520117402076721191e-01 1.251061111688613892e-01 -7.311098277568817139e-02 4.600714519619941711e-02 -1.843120604753494263e-01 4.517911002039909363e-02 -6.067163124680519104e-02 7.139577716588973999e-02 -1.504640579223632812e-01 -3.346828743815422058e-02 -1.883395761251449585e-01 -1.035840511322021484e-01 1.274695545434951782e-01 -1.292394567281007767e-02 4.009929671883583069e-02 -7.003376632928848267e-02 2.143709659576416016e-01 -2.597281038761138916e-01 -1.542260646820068359e-01 -1.709557771682739258e-01 -1.182348746806383133e-02 3.447239398956298828e-01 -2.085227519273757935e-01 -1.882185488939285278e-01 -3.294075429439544678e-01
-7.921452634036540985e-03 -1.651834845542907715e-01 9.021363407373428345e-02 -1.398005932569503784e-01 1.248935759067535400e-01 -9.788444265723228455e-03 -1.108130663633346558e-01 2.492946088314056396e-01 9.476407617330551147e-02 -5.059634894132614136e-02 -9.915246069431304932e-02 -1.825523674488067627e-01 5.364116281270980835e-03 8.840902894735336304e-02 3.357367515563964844e-01 -1.668930500745773315e-01 6.544344872236251831e-02 -2.991034388542175293e-01 4.487369209527969360e-03 2.955197095870971680e-01 3.910450264811515808e-02 9.437270346097648144e-04 -1.578158289194107056e-01 -2.266233414411544800e-01 -7.141725718975067139e-02 1.867095753550529480e-02 1.897076219320297241e-01 -3.915828764438629150e-01 2.260507941246032715e-01 -2.823286056518554688e-01 -7.124844193458557129e-02 -2.493620067834854126e-01
2.731269784271717072e-02 -1.096369326114654541e-01 3.482468053698539734e-02 -1.458524465560913086e-01 -1.241442486643791199e-01 3.947012126445770264e-02 2.406188100576400757e-02 3.283987939357757568e-01 8.529881387948989868e-02 -1.724872291088104248e-01 -1.072257086634635925e-01 -2.307129502296447754e-01 -6.609254330396652222e-02 8.436475694179534912e-02 1.893578916788101196e-01 -1.883866488933563232e-01 -1.479207426309585571e-01 -2.477876096963882446e-01 -8.535021543502807617e-02 3.649278283119201660e-01 1.232015341520309448e-01 2.133460342884063721e-01 -2.640511691570281982e-01 -1.659159958362579346e-01 -2.038913667201995850e-01 -2.238765507936477661e-01 1.839178651571273804e-01 -2.718853354454040527e-01 1.198739036917686462e-01 -1.278456747531890869e-01 -4.474248364567756653e-02 -2.023116350173950195e-01
1.284847259521484375e-01 -3.943288233131170273e-03 -1.680371016263961792e-01 -1.836866438388824463e-01 -5.043561756610870361e-02 4.148570820689201355e-02 -2.810395695269107819e-02 1.003387868404388428e-01 -1.333410292863845825e-02 -1.919309794902801514e-01 1.104993820190429688e-01 -3.963294029235839844e-01 -3.905467987060546875e-01 1.449797768145799637e-02 9.827856719493865967e-02 -2.376284897327423096e-01 1.632121950387954712e-01 -1.303444653749465942e-01 2.734644711017608643e-01 -2.222943603992462158e-01 -6.111658737063407898e-02 -1.460021734237670898e-01 1.508314311504364014e-01 -4.232682287693023682e-02 1.969264745712280273e-01 2.354117929935455322e-01 -2.043713927268981934e-01 -9.183992445468902588e-02 -2.313189953565597534e-01 -5.623944103717803955e-03 -1.633120775222778320e-01 -1.979395598173141479e-01
1.703635454177856445e-01 1.063716635107994080e-01 7.448191195726394653e-02 -5.207677558064460754e-02 -6.532569229602813721e-02 1.373898833990097046e-01 2.397697716951370239e-01 4.274034872651100159e-02 1.335269063711166382e-01 -1.363453567028045654e-01 -2.409510910511016846e-01 -1.112899631261825562e-01 5.044579505920410156e-02 -8.110830932855606079e-02 1.670411825180053711e-01 -2.221238464117050171e-01 8.682960271835327148e-02 -1.198461428284645081e-01 1.178436130285263062e-01 2.859966754913330078e-01 9.633247740566730499e-03 -1.155287548899650574e-01 -9.806338697671890259e-02 1.075659766793251038e-01 -1.341534852981567383e-01 -1.019350588321685791e-01 -2.906109988689422607e-01 -2.355962693691253662e-01 -5.596582964062690735e-02 1.515475846827030182e-02 -5.862748026847839355e-01 -8.986778557300567627e-02
9.947548806667327881e-02 -7.891488075256347656e-02 1.846687197685241699e-01 -1.887518912553787231e-02 -6.269431859254837036e-02 1.296301782131195068e-01 8.279445767402648926e-02 5.534027889370918274e-02 1.856469064950942993e-01 -1.967995986342430115e-02 1.904494166374206543e-01 -8.671493083238601685e-02 -2.362176030874252319e-02 1.974557526409626007e-02 1.463194638490676880e-01 1.936373263597488403e-01 -6.157772615551948547e-02 -1.194597035646438599e-01 2.690798044204711914e-01 -9.496437013149261475e-02 6.783277541399002075e-02 -1.235919520258903503e-01 1.112639307975769043e-01 1.211646199226379395e-01 -2.681052386760711670e-01 -1.222489923238754272e-01 9.704666584730148315e-02 -3.864602148532867432e-01 -8.912244439125061035e-02 -2.800377905368804932e-01 -2.953582108020782471e-01 -4.633084237575531006e-01
3.031488507986068726e-02 -2.680271565914154053e-01 1.939901262521743774e-01 -3.480316996574401855e-01 -1.048536621965467930e-03 -1.860454529523849487e-01 5.923480913043022156e-02 1.680125445127487183e-01 -7.244381308555603027e-02 1.064822748303413391e-01 -6.429509073495864868e-02 -1.053864955902099609e-01 -1.288164258003234863e-01 4.652604460716247559e-02 3.105606734752655029e-01 -6.696311384439468384e-02 -1.106570214033126831e-01 -7.805621623992919922e-02 -2.002421580255031586e-02 7.392627745866775513e-02 2.944014966487884521e-01 -2.557036876678466797e-01 1.948549896478652954e-01 -1.415233761072158813e-01 -2.499433755874633789e-01 1.237076222896575928e-01 -2.139752032235264778e-03 7.047525048255920410e-02 1.270084977149963379e-01 -1.295287609100341797e-01 -6.120868399739265442e-02 -4.437978565692901611e-01
1.204782947897911072e-01 -4.488198086619377136e-02 -1.314270347356796265e-01 -1.405501067638397217e-01 -3.094907701015472412e-01 1.771885901689529419e-01 -1.164868250489234924e-01 1.892589032649993896e-01 -4.587427526712417603e-02 -1.060798391699790955e-01 2.398229390382766724e-01 -1.688784509897232056e-01 8.604282885789871216e-02 3.654475510120391846e-01 -4.793640598654747009e-02 -1.679811775684356689e-01 8.757113479077816010e-03 6.018315255641937256e-02 1.635681092739105225e-01 2.226867526769638062e-01 -2.494144067168235779e-02 -5.265806615352630615e-02 -1.161203458905220032e-01 2.136343270540237427e-01 -4.061241745948791504e-01 -1.562103033065795898e-01 -1.951617598533630371e-01 -2.734057307243347168e-01 1.772669553756713867e-01 -3.675060579553246498e-03 -1.449099183082580566e-01 -4.286110773682594299e-02
2.569599151611328125e-01 -1.271329522132873535e-01 2.791682779788970947e-01 -7.194320857524871826e-02 -1.552048325538635254e-01 1.813093945384025574e-02 -1.537660211324691772e-01 9.440950234420597553e-04 1.645592600107192993e-01 -6.560151278972625732e-02 -5.250965803861618042e-02 -2.510657608509063721e-01 -8.867675065994262695e-02 9.642582386732101440e-02 2.843678593635559082e-01 -8.938459306955337524e-02 -1.044713482260704041e-01 -1.280433684587478638e-01 -2.933619916439056396e-01 1.017105281352996826e-01 -7.587769627571105957e-02 -1.138980239629745483e-01 2.500786632299423218e-02 -1.246507093310356140e-01 -4.151871502399444580e-01 2.829626202583312988e-01 -1.255370378494262695e-01 -1.046001836657524109e-01 6.812172359786927700e-04 8.782023936510086060e-02 -2.658441662788391113e-01 -2.594248950481414795e-01
8.550891280174255371e-02 -1.862388998270034790e-01 -1.404877603054046631e-01 -8.741420507431030273e-02 2.116331306751817465e-04 3.900281786918640137e-01 4.624650254845619202e-02 2.047400623559951782e-01 3.778844773769378662e-01 -1.292356997728347778e-01 2.058850377798080444e-01 -1.295036375522613525e-01 -1.467563658952713013e-01 -2.877691984176635742e-01 1.671796441078186035e-01 -1.986936032772064209e-01 2.104574441909790039e-01 -1.471882220357656479e-02 3.345310688018798828e-01 -2.676150295883417130e-03 -1.273132562637329102e-01 6.690891087055206299e-02 6.524829566478729248e-02 -7.445936650037765503e-02 -2.110125571489334106e-01 -1.794321462512016296e-02 -1.153857484459877014e-01 4.322761669754981995e-02 -1.027671843767166138e-01 -4.734686762094497681e-02 -2.899633944034576416e-01 -1.358486991375684738e-02
1.273827552795410156e-01 3.541945666074752808e-02 3.589185476303100586e-01 -2.028827667236328125e-01 -1.012986078858375549e-01 -4.638141486793756485e-03 1.106377318501472473e-01 1.201447322964668274e-01 5.560011789202690125e-02 -2.581640779972076416e-01 -3.150675445795059204e-02 -1.728306859731674194e-01 -2.228322476148605347e-01 2.637707889080047607e-01 5.435275286436080933e-02 1.084212660789489746e-01 1.486686766147613525e-01 -1.232322007417678833e-01 1.979601085186004639e-01 -1.994808763265609741e-01 2.383045852184295654e-02 9.145637042820453644e-03 1.566723920404911041e-02 7.156488299369812012e-02 -4.024491310119628906e-01 5.514113605022430420e-02 -1.509862840175628662e-01 -1.410709321498870850e-01 6.521983444690704346e-02 -2.894986569881439209e-01 -3.506698608398437500e-01 -3.298901021480560303e-03
3.669353425502777100e-01 -2.296640723943710327e-01 5.366293340921401978e-02 -2.509082555770874023e-01 3.242761269211769104e-02 -1.060575023293495178e-01 -2.748641371726989746e-01 3.251289725303649902e-01 3.168667554855346680e-01 -1.380880922079086304e-01 1.356626898050308228e-01 -1.207135617733001709e-01 4.550080373883247375e-02 1.287249326705932617e-01 -1.804752275347709656e-03 -6.954320520162582397e-02 1.243230625987052917e-01 -1.924926191568374634e-01 -3.529913350939750671e-02 1.105830818414688110e-01 1.607829481363296509e-01 1.239925026893615723e-01 -9.373578429222106934e-02 1.187917664647102356e-01 -8.351211249828338623e-02 -2.759177684783935547e-01 -2.560338973999023438e-01 -1.771390251815319061e-02 1.087022870779037476e-01 -1.143394634127616882e-01 -2.606336474418640137e-01 -7.342630624771118164e-02
2.640984766185283661e-02 3.942554295063018799e-01 -7.706716656684875488e-02 -2.585692405700683594e-01 -1.626853644847869873e-01 3.706671996042132378e-04 -8.818033337593078613e-02 4.619570672512054443e-01 1.070052012801170349e-01 1.885050982236862183e-01 4.126488417387008667e-02 -9.867309778928756714e-02 -8.476734906435012817e-02 -1.826249510049819946e-01 4.694276303052902222e-02 -8.499381691217422485e-02 6.067613139748573303e-02 -1.639255583286285400e-01 1.181697994470596313e-01 1.060684174299240112e-01 -5.502258613705635071e-02 -1.987508535385131836e-01 -1.282700896263122559e-01 -1.229063570499420166e-01 -2.208074331283569336e-01 3.930549323558807373e-02 1.638018190860748291e-01 -2.326961420476436615e-02 -1.071252673864364624e-01 -8.436924219131469727e-02 2.170193754136562347e-02 -4.340943992137908936e-01
2.393365800380706787e-01 -1.733956038951873779e-01 1.929429173469543457e-01 -1.686645299196243286e-02 -1.195248290896415710e-01 -2.115196138620376587e-01 1.400971263647079468e-01 1.441859304904937744e-01 1.946356892585754395e-01 -2.717546820640563965e-01 -9.846876375377178192e-03 -2.206802219152450562e-01 -1.527523994445800781e-01 2.193202078342437744e-01 8.429500460624694824e-02 -1.613664478063583374e-01 -1.827489770948886871e-02 6.523689255118370056e-03 9.214869886636734009e-02 -2.788907587528228760e-01 -2.655878067016601562e-01 7.276188582181930542e-02 4.381667077541351318e-02 -1.431307196617126465e-01 -4.581262767314910889e-01 -3.130998462438583374e-02 7.015390694141387939e-02 -1.923729851841926575e-02 -5.011887475848197937e-02 -5.196648463606834412e-02 -3.222691416740417480e-01 -2.191415801644325256e-02
4.889064654707908630e-02 -4.472297057509422302e-02 9.286181628704071045e-02 -3.993805646896362305e-01 -1.432419717311859131e-01 -2.310804277658462524e-02 3.248553574085235596e-01 1.362974196672439575e-01 -8.513035625219345093e-02 2.333446778357028961e-02 8.075926452875137329e-02 -2.747617065906524658e-01 -1.510367691516876221e-01 1.639931201934814453e-01 1.622961461544036865e-01 -2.916835844516754150e-01 5.215870961546897888e-02 -4.317866861820220947e-01 1.094205863773822784e-02 -1.326388269662857056e-01 -2.049481719732284546e-01 7.246191054582595825e-02 -1.369667947292327881e-01 -1.821585744619369507e-01 -7.735621184110641479e-02 -8.467551320791244507e-02 -2.222674489021301270e-01 -6.364066153764724731e-02 -6.750632077455520630e-02 1.935329735279083252e-01 -1.962112821638584137e-02 -1.277302652597427368e-01
1.637243032455444336e-01 2.444163262844085693e-01 -3.110929727554321289e-01 -3.002042174339294434e-01 -1.183281615376472473e-01 7.909660041332244873e-02 -1.009127683937549591e-02 5.423236489295959473e-01 1.953633427619934082e-01 1.639099121093750000e-01 8.755347132682800293e-02 -7.410851866006851196e-02 -1.286524068564176559e-02 -1.710832118988037109e-01 1.134446859359741211e-01 -1.256820857524871826e-01 1.363886445760726929e-01 -1.346139907836914062e-01 7.340078800916671753e-02 -1.591490209102630615e-01 3.302940726280212402e-02 1.377065852284431458e-02 -9.843246638774871826e-02 1.978501118719577789e-02 -1.781836450099945068e-01 9.983329474925994873e-02 1.064089089632034302e-01 -3.292481601238250732e-02 -1.051215529441833496e-01 -5.641265586018562317e-02 -1.329924762248992920e-01 -3.330835700035095215e-01
1.692251116037368774e-01 -1.854157596826553345e-01 -1.663672924041748047e-01 -7.631757110357284546e-02 3.373330235481262207e-01 1.091724559664726257e-01 1.455292850732803345e-01 3.270631134510040283e-01 1.853722780942916870e-01 4.802656173706054688e-02 -2.131925374269485474e-01 -1.918710172176361084e-01 -2.580115795135498047e-01 1.024388447403907776e-01 1.544869542121887207e-01 -1.425618678331375122e-01 9.339228272438049316e-02 -8.764559775590896606e-02 2.932990491390228271e-01 -3.227238729596138000e-02 -1.359335985034704208e-02 -6.869928538799285889e-02 2.649774551391601562e-01 -7.006696611642837524e-02 -3.295608758926391602e-01 -1.539407223463058472e-01 1.054839938879013062e-01 -2.752331197261810303e-01 2.855479158461093903e-02 3.479043394327163696e-02 5.917388945817947388e-02 3.491462767124176025e-02
-3.442248329520225525e-02 1.294917166233062744e-01 7.305354624986648560e-02 -1.639217287302017212e-01 -2.229742705821990967e-01 3.426405191421508789e-01 -1.522709429264068604e-01 1.688804030418395996e-01 -8.048447966575622559e-02 -2.164203822612762451e-01 -2.378388047218322754e-01 -1.217781454324722290e-01 -2.146906554698944092e-01 9.241344779729843140e-02 -1.664536893367767334e-01 -1.288786232471466064e-01 1.919819414615631104e-01 -2.410110831260681152e-01 1.389023661613464355e-01 8.904776722192764282e-02 -1.625590175390243530e-01 -6.434322893619537354e-02 -2.127658128738403320e-01 9.336887300014495850e-02 -1.334405243396759033e-01 -5.186863616108894348e-02 -2.533434927463531494e-01 -5.611582100391387939e-02 -1.332621127367019653e-01 -1.292618662118911743e-01 -2.823354005813598633e-01 -3.140421509742736816e-01
4.104825854301452637e-01 -2.367087006568908691e-01 7.541813701391220093e-02 -2.220390588045120239e-01 -1.909488625824451447e-02 1.241998746991157532e-01 9.515848010778427124e-02 3.630802631378173828e-01 -5.797079578042030334e-02 1.618642546236515045e-02 5.427851527929306030e-02 -2.184388190507888794e-01 6.680208444595336914e-02 3.179437816143035889e-01 2.436829209327697754e-01 -5.416262149810791016e-02 1.049230322241783142e-01 1.353019773960113525e-01 1.010390836745500565e-02 2.166624069213867188e-01 2.008350798860192299e-03 -3.755694255232810974e-02 -9.848333895206451416e-02 -1.426848471164703369e-01 -1.684972792863845825e-01 -1.589545309543609619e-01 2.108660340309143066e-01 -3.080094046890735626e-02 -8.031386137008666992e-02 9.203016757965087891e-03 -1.548103988170623779e-01 -3.228874206542968750e-01
-3.659616038203239441e-02 2.672524005174636841e-02 6.186719611287117004e-02 -3.552201390266418457e-01 -2.604394853115081787e-01 1.594386249780654907e-02 4.368372261524200439e-02 1.107601821422576904e-01 -1.000534147024154663e-01 -2.289248406887054443e-01 3.215763717889785767e-02 -3.226408958435058594e-01 -2.066424638032913208e-01 -2.240272164344787598e-01 1.645286232233047485e-01 -3.273743391036987305e-02 -1.128109097480773926e-01 -1.388879679143428802e-02 5.348559021949768066e-01 -1.469428241252899170e-01 -3.055143356323242188e-02 -1.699078232049942017e-01 7.305228617042303085e-03 1.065286248922348022e-01 -5.462909117341041565e-02 -1.111235618591308594e-01 4.944906756281852722e-02 -1.433113515377044678e-01 1.380419284105300903e-01 -1.982245445251464844e-01 -3.219125419855117798e-02 -1.939395070075988770e-01
1.746462434530258179e-01 1.486695110797882080e-01 -2.964702844619750977e-01 -2.161437571048736572e-01 2.553404867649078369e-01 -1.170809864997863770e-01 -1.183430776000022888e-01 1.833288222551345825e-01 3.183522075414657593e-02 2.862031757831573486e-02 -1.932086888700723648e-03 -4.261541664600372314e-01 -2.310740500688552856e-01 2.502804063260555267e-02 1.994308382272720337e-01 -1.543053686618804932e-01 -1.538787335157394409e-01 -1.462386697530746460e-01 3.868076205253601074e-01 3.366874158382415771e-02 -1.342989504337310791e-01 -1.124837771058082581e-01 1.461515277624130249e-01 -5.130805820226669312e-02 -5.441442504525184631e-02 2.599922195076942444e-02 1.124552488327026367e-01 -1.690146178007125854e-01 3.856799751520156860e-02 -1.276398599147796631e-01 -1.953892409801483154e-01 -1.841429769992828369e-01
1.047575250267982483e-01 -1.173097491264343262e-01 1.910683959722518921e-01 -7.822456955909729004e-02 -1.315292567014694214e-01 -1.173345819115638733e-01 4.587223008275032043e-02 6.793875247240066528e-02 1.254894733428955078e-01 -1.144394725561141968e-01 -1.229089647531509399e-01 -1.818008869886398315e-01 1.235232651233673096e-01 -1.577687077224254608e-02 4.008322954177856445e-01 -6.372480094432830811e-02 7.034563273191452026e-02 -1.118073314428329468e-01 2.073691226541996002e-02 4.394937753677368164e-01 9.179183281958103180e-03 1.129775419831275940e-01 7.904959842562675476e-03 1.023751273751258850e-01 -8.566447347402572632e-02 -2.257056981325149536e-01 7.574772089719772339e-02 -3.613706827163696289e-01 4.757062718272209167e-02 2.243644371628761292e-02 -3.624853789806365967e-01 -2.727986872196197510e-01
-7.808456569910049438e-02 2.085573822259902954e-01 -2.009539455175399780e-01 -2.425296604633331299e-01 -1.891973167657852173e-01 3.206959962844848633e-01 1.766448020935058594e-01 2.137836068868637085e-01 2.466372698545455933e-01 2.787471748888492584e-02 1.297574639320373535e-01 -1.597784757614135742e-01 1.067704036831855774e-01 -8.377791196107864380e-02 1.817698776721954346e-01 -1.628886461257934570e-01 -9.152946062386035919e-03 -1.204990521073341370e-01 1.092560663819313049e-01 6.644534878432750702e-03 1.132346987724304199e-01 -1.632520258426666260e-01 1.555060222744941711e-02 -1.194962486624717712e-02 -5.789984762668609619e-02 -1.523765623569488525e-01 3.570612147450447083e-02 -2.989360690116882324e-01 9.110173559747636318e-04 2.610185146331787109e-01 -2.398951798677444458e-01 -3.799443244934082031e-01
3.266822099685668945e-01 -3.908518329262733459e-02 1.256144046783447266e-01 -5.397860333323478699e-02 -2.629431784152984619e-01 -6.857679039239883423e-02 -1.155936270952224731e-01 2.247529774904251099e-01 -9.376793354749679565e-02 8.904741704463958740e-02 2.354796826839447021e-01 -1.419199407100677490e-01 1.205079108476638794e-01 1.415515094995498657e-01 -5.822012666612863541e-03 -1.012491807341575623e-02 2.042086608707904816e-02 -2.279245853424072266e-01 1.728236377239227295e-01 1.038114652037620544e-01 5.278263241052627563e-02 2.316620945930480957e-02 -1.024494022130966187e-01 1.630294173955917358e-01 -4.092718660831451416e-01 -2.332321405410766602e-01 -7.532005757093429565e-02 -3.697081506252288818e-01 -3.056485354900360107e-01 -3.591841785237193108e-03 -9.139910340309143066e-02 -9.421966969966888428e-02
1.164147723466157913e-02 3.115641325712203979e-02 1.381248533725738525e-01 -3.229144513607025146e-01 -1.767502278089523315e-01 1.660785228013992310e-01 -1.978378444910049438e-01 1.645986884832382202e-01 4.045506566762924194e-02 -9.658679366111755371e-02 3.108711726963520050e-02 -1.085973083972930908e-01 -3.651852309703826904e-01 -1.687371879816055298e-01 -1.096310615539550781e-01 -3.464939296245574951e-01 1.628592759370803833e-01 -1.683745905756950378e-02 2.301130630075931549e-02 7.976648211479187012e-02 -2.327964603900909424e-01 -1.676522046327590942e-01 -7.004275172948837280e-02 -2.210547775030136108e-01 -6.085341796278953552e-02 -5.970552191138267517e-02 1.464584916830062866e-01 -2.811099290847778320e-01 3.792291879653930664e-02 1.341612171381711960e-02 -3.442305028438568115e-01 -1.876866817474365234e-01
3.400887846946716309e-01 -3.967194631695747375e-02 -2.046029418706893921e-01 1.612896472215652466e-01 3.820833191275596619e-02 1.355586200952529907e-01 -1.610229015350341797e-01 2.965378463268280029e-01 4.498432874679565430e-01 -2.347399145364761353e-01 1.137331593781709671e-02 -2.413860857486724854e-01 -1.286042295396327972e-02 1.933019608259201050e-01 6.400694698095321655e-02 -9.679788351058959961e-02 -1.476131230592727661e-01 -2.821352779865264893e-01 -5.381128191947937012e-02 1.905473768711090088e-01 1.360832806676626205e-02 6.212468445301055908e-02 1.027077808976173401e-02 3.044660761952400208e-02 -6.426107138395309448e-02 -1.935894191265106201e-01 8.582464605569839478e-02 -2.525099813938140869e-01 5.079453065991401672e-02 7.759508490562438965e-02 -1.788738071918487549e-01 -1.238238587975502014e-01
2.354123294353485107e-01 -1.210439875721931458e-01 9.330886602401733398e-02 -1.450152322649955750e-02 -2.289732992649078369e-01 -1.297548264265060425e-01 1.266321390867233276e-01 1.761569231748580933e-01 2.247512191534042358e-01 -2.884796261787414551e-02 -1.387058198451995850e-01 -2.624767422676086426e-01 -1.096772477030754089e-01 2.786194980144500732e-01 6.943646352738142014e-03 7.548876106739044189e-02 -6.942325085401535034e-02 -6.789813190698623657e-02 7.453005760908126831e-02 6.551838666200637817e-02 -1.907059252262115479e-01 2.575153019279241562e-03 -2.036465853452682495e-01 7.357516884803771973e-02 -3.959130644798278809e-01 -1.275923848152160645e-01 -1.791431714082136750e-04 -1.354577243328094482e-01 3.441352248191833496e-01 1.685566157102584839e-01 -3.476285636425018311e-01 -9.054074436426162720e-02
5.495905503630638123e-02 1.351803541183471680e-01 -3.764732554554939270e-02 -3.364828824996948242e-01 -6.257564574480056763e-02 3.116863965988159180e-01 -9.562268853187561035e-02 -5.644617229700088501e-02 3.904139399528503418e-01 5.775590986013412476e-02 -2.693267762660980225e-01 -2.471055239439010620e-01 1.211741343140602112e-01 -1.285006571561098099e-02 -4.617861285805702209e-02 -1.651473045349121094e-01 1.403594166040420532e-01 -3.345981985330581665e-02 8.604308217763900757e-02 2.422946989536285400e-01 -1.885519623756408691e-01 -2.010468095541000366e-01 -6.098738685250282288e-02 -1.410819292068481445e-01 -1.304424088448286057e-02 -1.823762804269790649e-01 2.730041183531284332e-02 -9.041777253150939941e-02 1.003568246960639954e-01 1.406167745590209961e-01 -3.197219669818878174e-01 -2.368925660848617554e-01
-6.330136675387620926e-03 8.181126415729522705e-02 -1.930199265480041504e-01 -3.259780108928680420e-01 2.960175275802612305e-03 9.706322848796844482e-02 7.233560085296630859e-02 3.006380200386047363e-01 1.513460427522659302e-01 8.848584443330764771e-02 -2.059538662433624268e-02 -5.482904613018035889e-02 -2.386377900838851929e-01 -1.179175674915313721e-01 1.042142584919929504e-01 -2.458689063787460327e-01 1.241334900259971619e-01 -3.076425492763519287e-01 3.743525594472885132e-02 1.550685614347457886e-01 1.083273962140083313e-01 1.276404559612274170e-01 -1.517320573329925537e-01 2.516822516918182373e-01 -2.153064757585525513e-01 7.745452970266342163e-02 -3.336837887763977051e-02 1.712360382080078125e-01 -1.828705966472625732e-01 -6.800852715969085693e-02 -3.664764165878295898e-01 -2.516247928142547607e-01
1.812947690486907959e-01 -1.079454347491264343e-01 -4.353542625904083252e-02 -2.132090032100677490e-01 2.068074345588684082e-01 1.578050255775451660e-01 -7.031270116567611694e-02 2.564741969108581543e-01 4.715078324079513550e-02 3.165467455983161926e-02 2.524509727954864502e-01 -7.124099135398864746e-02 1.045304536819458008e-01 -8.151522278785705566e-02 6.280287355184555054e-02 1.674531251192092896e-01 4.232231155037879944e-02 6.147637031972408295e-03 2.575287222862243652e-01 -2.128045856952667236e-01 1.404040604829788208e-01 -1.848718374967575073e-01 -1.990525424480438232e-02 -5.705234780907630920e-02 -1.870189160108566284e-01 1.455978155136108398e-01 -1.178005337715148926e-02 -3.041235208511352539e-01 -6.560978293418884277e-02 -4.054517447948455811e-01 -3.008635044097900391e-01 -2.629579305648803711e-01
6.006866320967674255e-02 1.578995585441589355e-01 4.395274817943572998e-02 -2.191174626350402832e-01 -4.449568986892700195e-01 1.739046275615692139e-01 -3.567406535148620605e-01 6.807927787303924561e-02 2.645734138786792755e-02 -1.195498779416084290e-01 -9.270873665809631348e-02 -2.219838649034500122e-01 -2.768564820289611816e-01 -9.029556065797805786e-02 3.035334311425685883e-02 -1.145018413662910461e-01 2.141353338956832886e-01 2.540978044271469116e-02 -2.722491137683391571e-02 -1.733018667437136173e-03 -2.473166733980178833e-01 -5.896712094545364380e-02 -1.576339602470397949e-01 -1.719648987054824829e-01 -8.645381778478622437e-02 1.245958637446165085e-02 1.596337109804153442e-01 -1.297957748174667358e-01 -1.311700940132141113e-01 -6.496444344520568848e-02 -2.864896357059478760e-01 -2.644235193729400635e-01
2.781025171279907227e-01 1.456385701894760132e-01 -5.735025275498628616e-03 -2.048257142305374146e-01 -1.301640272140502930e-01 1.412157565355300903e-01 1.789964586496353149e-01 8.031238615512847900e-02 3.173700869083404541e-01 -8.683934062719345093e-02 4.976803809404373169e-02 -4.535147845745086670e-01 -7.379114627838134766e-02 1.076939702033996582e-01 8.699775487184524536e-02 -1.888868212699890137e-01 2.620096802711486816e-01 -2.026994675397872925e-01 4.615103453397750854e-02 -7.815883308649063110e-02 -9.892355650663375854e-02 1.079110875725746155e-01 2.702187895774841309e-01 -1.132839545607566833e-01 -5.587175115942955017e-02 -3.384350538253784180e-01 -1.088320240378379822e-01 -1.168331429362297058e-01 -5.278890579938888550e-02 -1.727964133024215698e-01 6.924708932638168335e-02 3.909639641642570496e-02
6.305312365293502808e-02 -1.838035732507705688e-01 -2.509623467922210693e-01 -9.735255688428878784e-02 -2.987764403223991394e-02 1.375266630202531815e-02 -9.778589010238647461e-02 3.000032603740692139e-01 -1.754549331963062286e-02 1.541595906019210815e-02 1.188381388783454895e-01 -4.733206927776336670e-01 4.730270244181156158e-03 -8.927561342716217041e-02 -2.025318741798400879e-01 -8.400142937898635864e-02 1.304313391447067261e-01 -1.714950203895568848e-01 1.755077093839645386e-01 8.244454860687255859e-02 3.417479991912841797e-01 1.075659468770027161e-01 2.262182384729385376e-01 -2.773023843765258789e-01 -1.741401851177215576e-01 -9.618571400642395020e-02 4.389884695410728455e-02 -1.465772986412048340e-01 -4.553052783012390137e-02 -1.561573296785354614e-01 -1.476094722747802734e-01 -2.065801322460174561e-01
-1.452480852603912354e-01 -1.668839305639266968e-01 4.202596470713615417e-02 -8.672101050615310669e-02 -1.289544850587844849e-01 -1.769833452999591827e-02 1.229339241981506348e-01 2.657543718814849854e-01 2.963344454765319824e-01 -2.933293022215366364e-02 -1.845847219228744507e-01 -5.178710222244262695e-01 -8.923695422708988190e-03 7.547254115343093872e-02 -9.962447732686996460e-02 -1.449041664600372314e-01 -5.783922970294952393e-02 -6.032724305987358093e-02 4.009705483913421631e-01 -2.387017160654067993e-01 -2.207408845424652100e-02 -1.006930768489837646e-01 1.631802916526794434e-01 1.591885983943939209e-01 -2.286701649427413940e-01 1.192663758993148804e-01 7.126778364181518555e-03 -1.625499129295349121e-01 -1.475646048784255981e-01 -5.460034683346748352e-02 -6.576532125473022461e-02 -4.523168876767158508e-02
3.680365979671478271e-01 -1.240160763263702393e-01 -1.316392421722412109e-01 -2.843639254570007324e-02 -1.079258918762207031e-01 -1.786941885948181152e-01 -5.443279445171356201e-02 2.267730534076690674e-01 1.753921657800674438e-01 3.235122561454772949e-02 -1.634097695350646973e-01 -4.472922384738922119e-01 1.705365628004074097e-01 1.755333691835403442e-01 1.424277275800704956e-01 6.160210445523262024e-02 -8.699979633092880249e-02 -1.658205091953277588e-01 1.659714728593826294e-01 5.736733227968215942e-02 -8.449651300907135010e-02 -5.611145496368408203e-02 -1.493373215198516846e-01 -6.924552470445632935e-02 -3.061860799789428711e-01 -1.982028037309646606e-01 -8.322665840387344360e-02 -1.972162872552871704e-01 2.446613460779190063e-01 1.695198267698287964e-01 -1.353769302368164062e-01 -3.794373199343681335e-02
-3.171593998558819294e-04 -1.045685727149248123e-03 -2.786051332950592041e-01 -3.830140829086303711e-01 1.520565710961818695e-02 2.364418469369411469e-02 1.170026697218418121e-02 1.503136456012725830e-01 -4.600531235337257385e-02 2.215421572327613831e-02 -1.072980985045433044e-01 -5.238111019134521484e-01 -2.108552604913711548e-01 -9.791991114616394043e-02 1.580002754926681519e-01 3.189966082572937012e-03 2.148757278919219971e-01 6.566645205020904541e-02 1.019000634551048279e-02 3.424608334898948669e-02 3.202138096094131470e-02 -3.052010536193847656e-01 -1.822395771741867065e-01 4.233975708484649658e-02 -1.225277781486511230e-01 -2.606492936611175537e-01 6.132292002439498901e-02 8.461575210094451904e-02 1.873485743999481201e-02 2.571452595293521881e-02 -3.256490230560302734e-01 -5.261074006557464600e-02
1.064489185810089111e-01 -2.768156528472900391e-01 2.412121295928955078e-01 -1.774510145187377930e-01 1.603129506111145020e-01 -1.794363707304000854e-01 -1.765452772378921509e-01 3.235879540443420410e-01 9.413349628448486328e-02 -1.877211034297943115e-01 -2.104538679122924805e-02 -2.756960093975067139e-01 3.692020103335380554e-02 1.156531367450952530e-02 2.844479978084564209e-01 -2.694281935691833496e-02 -7.743451744318008423e-02 1.086687669157981873e-01 7.745990157127380371e-02 2.307542562484741211e-01 1.226357668638229370e-01 -6.473417580127716064e-02 -9.221366047859191895e-02 6.802236312068998814e-04 -2.081234306097030640e-01 -2.380891293287277222e-01 -9.351535141468048096e-02 -3.041923344135284424e-01 1.672925949096679688e-01 -5.195697396993637085e-02 -2.968551814556121826e-01 -5.814367439597845078e-03
2.079179435968399048e-01 -1.177264377474784851e-01 1.504195332527160645e-01 -1.390158236026763916e-01 -1.659545749425888062e-01 1.512841433286666870e-01 -6.316908448934555054e-02 2.101601809263229370e-01 3.412136062979698181e-02 5.407180637121200562e-02 -5.305857956409454346e-02 5.987471714615821838e-02 -3.664516508579254150e-01 -2.093737572431564331e-01 1.534629315137863159e-01 -1.146080717444419861e-01 1.087432876229286194e-01 -3.237528353929519653e-02 -8.874414116144180298e-02 9.646533429622650146e-02 1.788334101438522339e-01 -3.221322968602180481e-02 -1.990012228488922119e-01 2.187867015600204468e-01 -2.912329137325286865e-01 4.392684996128082275e-01 1.565695106983184814e-01 -1.548731029033660889e-01 -8.433759212493896484e-02 -2.139083147048950195e-01 -1.257017254829406738e-01 -1.777340769767761230e-01
1.214759275317192078e-01 1.770875304937362671e-01 2.346914708614349365e-01 -5.176891088485717773e-01 -2.779335677623748779e-01 -1.109509468078613281e-01 8.373973518610000610e-02 -9.489902108907699585e-02 8.517339825630187988e-02 6.748773157596588135e-02 -2.600206732749938965e-01 -1.996909976005554199e-01 -6.082338467240333557e-02 -1.106446459889411926e-01 2.722310423851013184e-01 -2.243710011243820190e-01 2.240392565727233887e-02 -8.650511503219604492e-02 2.974716424942016602e-01 -1.123724430799484253e-01 -4.972919821739196777e-03 6.940609216690063477e-02 -1.210517995059490204e-02 -3.777848929166793823e-02 -1.048328280448913574e-01 -1.458490490913391113e-01 2.489272877573966980e-02 -7.726998627185821533e-02 1.010164842009544373e-01 4.029141366481781006e-02 -2.719815075397491455e-01 -1.592628061771392822e-01
8.294489979743957520e-02 3.816343843936920166e-01 -1.128297150135040283e-01 -8.299827575683593750e-02 -1.463216096162796021e-01 -2.093598060309886932e-02 7.152925431728363037e-02 3.953182995319366455e-01 1.901075430214405060e-02 -3.379857540130615234e-02 -1.519436389207839966e-01 -1.155973076820373535e-01 2.392650395631790161e-01 -7.055685669183731079e-02 1.139196455478668213e-01 -1.654335260391235352e-01 -1.601992757059633732e-03 -7.725816965103149414e-02 2.450305968523025513e-01 8.951409161090850830e-02 -2.434620447456836700e-02 3.154326602816581726e-02 -2.219071388244628906e-01 -1.039656549692153931e-01 -9.495087713003158569e-02 -4.605564847588539124e-02 -2.251729136332869530e-03 1.281883865594863892e-01 7.674379646778106689e-02 -2.331197261810302734e-01 -3.370784521102905273e-01 -4.086508452892303467e-01
3.015724122524261475e-01 -1.853173375129699707e-01 -1.300912350416183472e-01 -2.456229925155639648e-01 9.611162357032299042e-03 2.188340425491333008e-01 4.651444032788276672e-02 1.126575842499732971e-01 -9.759015589952468872e-02 -2.367859333753585815e-01 -5.219414830207824707e-02 -9.912227839231491089e-02 4.194367304444313049e-02 -4.236037135124206543e-01 8.014224469661712646e-02 -2.920994758605957031e-01 -2.082190811634063721e-01 -1.797755807638168335e-01 3.583977222442626953e-01 6.265731155872344971e-02 5.954977124929428101e-02 -2.422553896903991699e-01 -9.969727694988250732e-02 -1.008332371711730957e-01 -1.813185401260852814e-02 3.790431097149848938e-02 -7.911519147455692291e-03 -4.574745520949363708e-02 -9.050513803958892822e-02 -1.372164348140358925e-03 -2.496637701988220215e-01 -1.367478519678115845e-01
1.607495397329330444e-01 1.885761916637420654e-01 -2.480417490005493164e-01 -2.135969549417495728e-01 1.880836933851242065e-01 5.033257883042097092e-03 1.864776462316513062e-01 1.847205907106399536e-01 1.304600108414888382e-02 -1.344234943389892578e-01 1.879849582910537720e-01 -4.463194012641906738e-01 -1.708177775144577026e-01 -8.960873633623123169e-02 1.125977709889411926e-01 6.627155840396881104e-02 7.340949028730392456e-02 1.088604889810085297e-02 2.456804662942886353e-01 9.979204833507537842e-02 -2.770912051200866699e-01 7.140706479549407959e-02 -1.818253397941589355e-01 1.867380589246749878e-01 -5.203804746270179749e-02 -1.587909013032913208e-01 1.159672290086746216e-01 -1.727824807167053223e-01 -1.786971092224121094e-02 1.106342673301696777e-01 -2.433546334505081177e-01 -2.268387228250503540e-01
2.203181535005569458e-01 1.859830617904663086e-01 -2.464001812040805817e-02 -2.110499143600463867e-01 3.648414090275764465e-02 9.335123747587203979e-02 -6.921201944351196289e-02 4.201771020889282227e-01 -6.895519047975540161e-02 6.712204962968826294e-02 -7.611470669507980347e-02 -1.208279281854629517e-01 -3.831870853900909424e-01 -2.170201018452644348e-02 2.737278044223785400e-01 -2.595785260200500488e-01 1.584029048681259155e-01 1.718931198120117188e-01 2.969423867762088776e-02 -7.486985623836517334e-02 1.365347206592559814e-01 -1.477611660957336426e-01 -1.030365005135536194e-01 2.322683334350585938e-01 -3.878501430153846741e-02 -1.751284599304199219e-01 1.310474574565887451e-01 -2.434408478438854218e-02 -1.906286180019378662e-01 8.585575222969055176e-02 -3.082761168479919434e-01 -7.887302339076995850e-02
1.091793254017829895e-01 -1.445375680923461914e-01 1.648018509149551392e-01 -3.816751241683959961e-01 4.895725846290588379e-02 -2.557986415922641754e-02 2.362045794725418091e-01 4.215111732482910156e-01 1.749031990766525269e-01 -4.691872745752334595e-02 -6.546009331941604614e-02 -5.666334554553031921e-02 -1.609455943107604980e-01 2.956357896327972412e-01 2.118462771177291870e-01 5.740849301218986511e-02 4.964642692357301712e-03 -9.144815057516098022e-02 1.506879180669784546e-01 -1.511831134557723999e-01 2.382519543170928955e-01 -2.138378769159317017e-01 1.186660081148147583e-01 -2.011348754167556763e-01 -1.879642754793167114e-01 8.287304639816284180e-02 -1.877247840166091919e-01 -5.873452499508857727e-02 2.154171913862228394e-01 -1.246953085064888000e-01 4.377685859799385071e-02 -1.827678456902503967e-02
2.616218030452728271e-01 -5.031599104404449463e-02 1.808196157217025757e-01 -6.661260500550270081e-03 1.134867966175079346e-01 -2.281293421983718872e-01 1.006191521883010864e-01 7.960898429155349731e-02 1.050302833318710327e-01 3.164268657565116882e-02 -2.922117337584495544e-02 -1.513242870569229126e-01 -5.663919448852539062e-02 -2.337267249822616577e-01 2.753974199295043945e-01 -3.725476861000061035e-01 4.280510842800140381e-01 -2.052703350782394409e-01 1.151351109147071838e-01 -6.492979079484939575e-02 -5.752423033118247986e-02 -4.259285703301429749e-02 2.953467331826686859e-02 1.648279577493667603e-01 -1.812373846769332886e-01 8.233451098203659058e-02 -7.807382196187973022e-02 -6.096670404076576233e-02 3.486909344792366028e-02 3.956777602434158325e-02 -1.087405607104301453e-01 -4.081633985042572021e-01
5.130002275109291077e-02 -1.356209069490432739e-01 3.128131330013275146e-01 -1.373747438192367554e-01 -2.342297881841659546e-01 1.316922158002853394e-01 -1.400199383497238159e-01 2.857646942138671875e-01 -1.870543211698532104e-01 9.038873016834259033e-02 -2.767299301922321320e-02 -2.300026565790176392e-01 3.849282860755920410e-02 2.328490763902664185e-01 1.010293662548065186e-01 -2.810543589293956757e-02 4.751705750823020935e-02 2.522394992411136627e-02 7.424296438694000244e-02 2.229631096124649048e-01 -1.208799928426742554e-01 -5.311329662799835205e-02 -1.319765597581863403e-01 -1.033569052815437317e-01 7.165062427520751953e-02 -1.857113838195800781e-02 1.374732851982116699e-01 -2.711084783077239990e-01 2.338172867894172668e-02 4.441720992326736450e-02 -3.702987730503082275e-01 -4.290500581264495850e-01
3.074384331703186035e-01 1.369236260652542114e-01 -6.171534582972526550e-02 -7.062765955924987793e-02 1.866757124662399292e-01 -1.639303416013717651e-01 1.296807676553726196e-01 2.471502423286437988e-01 7.545519620180130005e-02 -1.099639087915420532e-01 -6.725391000509262085e-02 -1.637241840362548828e-01 -1.407402157783508301e-01 -2.790930569171905518e-01 2.175356596708297729e-01 -2.365365922451019287e-01 4.946064949035644531e-01 -8.847365528345108032e-02 3.638258576393127441e-02 -1.496609151363372803e-01 -1.145294755697250366e-01 3.670412302017211914e-02 -1.118572149425745010e-02 1.846174523234367371e-02 -1.046606823801994324e-01 1.304575204849243164e-01 9.121810644865036011e-02 -2.119679898023605347e-01 -1.379746049642562866e-01 -1.073875129222869873e-01 -1.035562530159950256e-01 -2.731231749057769775e-01
1.353194564580917358e-01 3.660268187522888184e-01 -2.641170322895050049e-01 -1.995951533317565918e-01 3.680808236822485924e-03 5.098531022667884827e-02 5.562875047326087952e-02 4.172323644161224365e-01 7.212297618389129639e-02 -2.279932051897048950e-02 4.364539682865142822e-02 -1.081452965736389160e-01 1.539293825626373291e-01 -4.376766271889209747e-03 6.662184000015258789e-02 -9.548257291316986084e-02 1.357348114252090454e-01 -1.968689709901809692e-01 1.940656453371047974e-01 -1.556039750576019287e-01 1.277817785739898682e-01 -5.027201399207115173e-02 -3.790128603577613831e-02 -1.933355331420898438e-01 -1.582448631525039673e-01 1.828650385141372681e-02 9.524302184581756592e-02 -5.056503415107727051e-02 -1.542968153953552246e-01 -5.996566032990813255e-04 -2.866942882537841797e-01 -4.266198277473449707e-01
2.218164205551147461e-01 -1.842911839485168457e-01 3.169868141412734985e-02 -8.158903568983078003e-02 -1.781954765319824219e-01 -1.552427858114242554e-01 9.844679385423660278e-03 1.589187085628509521e-01 9.607859700918197632e-02 2.876984328031539917e-02 -1.943818032741546631e-01 -5.108820796012878418e-01 -1.147010475397109985e-01 2.295094281435012817e-01 6.653002649545669556e-02 1.541891545057296753e-01 1.091508418321609497e-01 -2.614459767937660217e-02 -7.330425083637237549e-02 2.039996720850467682e-02 -2.314017862081527710e-01 -1.790775102563202381e-03 -7.606162875890731812e-02 -8.818420767784118652e-02 -2.975167334079742432e-01 -2.649252489209175110e-02 -2.407148033380508423e-01 -2.400234788656234741e-01 1.591543853282928467e-01 -2.863967120647430420e-01 -1.273075342178344727e-01 -1.061102747917175293e-01
1.048442870378494263e-01 -7.526698056608438492e-03 -2.099566012620925903e-01 -3.122584223747253418e-01 -2.877131700515747070e-01 3.695569038391113281e-01 1.586731374263763428e-01 2.836251854896545410e-01 8.941619098186492920e-02 1.510168462991714478e-01 1.363025605678558350e-01 -8.739794790744781494e-02 -7.071288675069808960e-02 1.933690160512924194e-02 -7.927847653627395630e-02 -1.591163128614425659e-01 9.250452369451522827e-02 -5.764421448111534119e-02 2.255351841449737549e-01 -2.253822982311248779e-02 9.549682587385177612e-02 -3.747219964861869812e-02 -1.706187054514884949e-02 8.910461515188217163e-02 -4.140418767929077148e-01 8.755948394536972046e-02 -2.591888979077339172e-02 -2.257684320211410522e-01 -2.814351022243499756e-01 -8.307955414056777954e-02 8.776506036520004272e-02 -1.477746516466140747e-01
9.010115265846252441e-02 3.215093016624450684e-01 -2.709754109382629395e-01 -2.203075140714645386e-01 -2.090496569871902466e-01 1.187228634953498840e-01 1.529054641723632812e-01 3.335081338882446289e-01 2.417013794183731079e-01 1.289128959178924561e-01 1.655673980712890625e-01 -5.061796307563781738e-02 -1.131008267402648926e-01 -6.295552104711532593e-02 2.528510987758636475e-01 -2.543433941900730133e-02 -5.407039076089859009e-02 -1.081411391496658325e-01 1.901428997516632080e-01 -1.470090895891189575e-01 -1.751452218741178513e-03 -3.115481324493885040e-02 -7.250001281499862671e-02 1.360874325037002563e-01 -1.341989338397979736e-01 -1.135054081678390503e-01 2.238565832376480103e-01 -1.838896572589874268e-01 3.841520100831985474e-02 -2.096230164170265198e-02 -2.364862561225891113e-01 -3.435149788856506348e-01
1.766471117734909058e-01 3.939535003155469894e-03 -1.435765922069549561e-01 6.187179312109947205e-02 -9.122403711080551147e-02 8.064037561416625977e-02 -6.274754554033279419e-02 2.939127981662750244e-01 2.444475591182708740e-01 -2.421854995191097260e-02 -2.646488510072231293e-02 -5.351770669221878052e-02 -2.165738940238952637e-01 5.195736512541770935e-02 7.152777165174484253e-02 1.360264122486114502e-01 6.021189689636230469e-02 -4.364792406558990479e-01 8.147962391376495361e-02 -1.598969548940658569e-01 3.248231112957000732e-01 -5.207173898816108704e-02 -4.139185324311256409e-02 -2.248783856630325317e-01 -2.717807292938232422e-01 -8.180200308561325073e-02 1.527567803859710693e-01 -9.846588969230651855e-02 1.663636118173599243e-01 -2.762688100337982178e-01 -3.105147182941436768e-01 -3.470797836780548096e-02
1.652924865484237671e-01 1.005359739065170288e-01 -1.480128914117813110e-01 -3.306681513786315918e-01 4.812332615256309509e-02 1.314305216073989868e-01 -1.262437831610441208e-02 4.007743299007415771e-02 1.808474212884902954e-01 4.866378009319305420e-02 -3.844766318798065186e-02 -3.367140889167785645e-01 -1.884220093488693237e-01 -1.751606762409210205e-01 1.329730749130249023e-01 -2.854185402393341064e-01 1.029308289289474487e-01 6.272440776228904724e-03 -1.445599347352981567e-01 9.209832549095153809e-02 3.394676744937896729e-01 -2.843703925609588623e-01 -2.176433354616165161e-01 -3.498076647520065308e-02 -1.038281992077827454e-01 -2.555475831031799316e-01 -8.592359721660614014e-03 -3.265377134084701538e-02 -2.040448226034641266e-02 7.899972796440124512e-02 -3.204078376293182373e-01 -1.531460136175155640e-01
2.513594627380371094e-01 -3.079848289489746094e-01 8.486689627170562744e-02 -1.978249549865722656e-01 2.054279111325740814e-02 -1.595153063535690308e-01 -1.119058951735496521e-01 2.920857667922973633e-01 1.759345978498458862e-01 -1.238217726349830627e-01 1.656664460897445679e-01 -2.056286484003067017e-01 8.656418323516845703e-02 6.946126371622085571e-02 2.078749984502792358e-01 -9.756424464285373688e-03 7.014282047748565674e-02 -8.381813764572143555e-02 2.344941049814224243e-01 1.311438679695129395e-01 9.860985726118087769e-02 9.890493936836719513e-03 -2.308188192546367645e-02 1.203026771545410156e-01 -2.457585781812667847e-01 -2.641534209251403809e-01 -2.534537911415100098e-01 -1.987330168485641479e-01 2.878800332546234131e-01 2.916389890015125275e-02 -2.711173593997955322e-01 1.366861071437597275e-02
2.780784368515014648e-01 -1.737137734889984131e-01 -3.076198883354663849e-02 -3.302494063973426819e-03 2.595853758975863457e-03 4.394108429551124573e-02 -1.631115078926086426e-01 3.441241681575775146e-01 2.052449733018875122e-01 -2.631289660930633545e-01 -9.294389933347702026e-02 -2.144297808408737183e-01 -1.092810332775115967e-01 8.820545673370361328e-02 -1.137088760733604431e-01 -1.181170344352722168e-01 -1.981904730200767517e-03 2.650227248668670654e-01 -5.169569700956344604e-02 -6.850492209196090698e-02 9.898124635219573975e-02 -2.312575727701187134e-01 1.478604674339294434e-01 3.475039824843406677e-02 -2.628228962421417236e-01 2.061565369367599487e-01 6.272881478071212769e-02 1.015326380729675293e-01 -1.496860980987548828e-01 1.446981132030487061e-01 -3.069331347942352295e-01 -3.235181272029876709e-01
1.917054206132888794e-01 -6.860320270061492920e-02 -5.960233137011528015e-02 -2.572659552097320557e-01 6.111385300755500793e-02 -1.101117283105850220e-01 3.776964917778968811e-02 8.707693219184875488e-02 6.620492786169052124e-02 -2.843842804431915283e-01 6.054640933871269226e-02 -3.698362112045288086e-01 -2.177466005086898804e-01 -6.370317935943603516e-02 2.308891117572784424e-01 -5.243548750877380371e-01 8.142605423927307129e-02 -1.479619890451431274e-01 8.019234053790569305e-03 -4.467617720365524292e-02 7.784265279769897461e-02 -1.796136647462844849e-01 5.446855444461107254e-03 3.995931148529052734e-02 -3.517845645546913147e-02 1.616582721471786499e-01 -1.648566275835037231e-01 -1.572205424308776855e-01 -2.881951630115509033e-01 -5.409436672925949097e-02 7.482097297906875610e-02 -1.308671832084655762e-01
1.041896194219589233e-01 -1.509295850992202759e-01 1.515754610300064087e-01 -1.673082411289215088e-01 -3.940955922007560730e-02 -2.851244807243347168e-01 4.877545684576034546e-02 4.081865251064300537e-01 1.125571578741073608e-01 -9.007827937602996826e-02 -2.104605287313461304e-01 -2.782554179430007935e-02 1.950921677052974701e-02 2.137795835733413696e-01 1.537275761365890503e-01 2.403601109981536865e-01 -1.545112878084182739e-01 -4.900607839226722717e-02 2.217637002468109131e-01 2.960715293884277344e-01 -3.161444142460823059e-02 -6.022781133651733398e-02 -1.671709716320037842e-01 3.730471944436430931e-03 -9.712601453065872192e-02 -5.311470478773117065e-02 -3.290895372629165649e-02 -2.146040350198745728e-01 1.314662694931030273e-01 3.455942124128341675e-02 -3.945716023445129395e-01 -2.023812681436538696e-01
3.076626360416412354e-01 -2.348284423351287842e-01 2.147157341241836548e-01 -1.186533346772193909e-01 -4.557316377758979797e-02 -8.660671114921569824e-02 -2.083893418312072754e-01 3.121405541896820068e-01 4.269276559352874756e-01 -4.376879706978797913e-02 4.969304054975509644e-02 8.842296898365020752e-03 -1.528159808367490768e-02 4.608252644538879395e-02 -4.421576857566833496e-02 -2.006041258573532104e-02 2.555993944406509399e-02 -1.080974284559488297e-02 1.945045441389083862e-01 -1.062228083610534668e-01 -3.815042972564697266e-02 -7.796523720026016235e-02 -1.140906754881143570e-02 2.415249496698379517e-01 -3.765008151531219482e-01 1.040213182568550110e-01 -5.877321958541870117e-02 -2.227263301610946655e-01 -2.238120697438716888e-02 -2.653266489505767822e-01 -2.008146047592163086e-01 -1.240696832537651062e-01
1.480469852685928345e-01 -4.297716915607452393e-02 6.191954389214515686e-02 4.512349143624305725e-02 -1.800821162760257721e-02 1.285423189401626587e-01 9.381059557199478149e-02 2.360818237066268921e-01 3.300684392452239990e-01 -2.482318319380283356e-02 9.567563235759735107e-02 -2.826625667512416840e-02 -1.512520909309387207e-01 3.505987524986267090e-01 3.716645017266273499e-02 2.244017124176025391e-01 6.512565910816192627e-02 -2.770840823650360107e-01 2.447351962327957153e-01 -2.163299769163131714e-01 1.481821537017822266e-01 6.555601023137569427e-03 -1.573165357112884521e-01 -2.092136293649673462e-01 -1.200741976499557495e-01 -4.988136887550354004e-02 1.129367873072624207e-01 -6.978588551282882690e-02 2.799811959266662598e-01 -1.329736113548278809e-01 -3.725137412548065186e-01 -1.559959650039672852e-01
2.798851132392883301e-01 -6.860005110502243042e-02 -7.418692857027053833e-02 -2.878056839108467102e-02 -1.049239262938499451e-01 -4.179624468088150024e-02 -6.529274582862854004e-02 2.033945918083190918e-01 3.520579934120178223e-01 8.439512923359870911e-03 2.476271688938140869e-01 3.213911503553390503e-02 -7.307714223861694336e-02 -8.048123680055141449e-03 -4.778036102652549744e-02 -6.624900549650192261e-02 -1.544321980327367783e-02 -2.031773030757904053e-01 4.477254748344421387e-01 8.469630777835845947e-02 3.957798480987548828e-01 7.131101936101913452e-02 -1.354864686727523804e-01 -1.880683749914169312e-01 -2.430953830480575562e-02 6.854780763387680054e-02 -1.883832812309265137e-01 -1.254322230815887451e-01 1.312123984098434448e-01 -6.375498324632644653e-02 -2.468484640121459961e-01 -2.246367484331130981e-01
1.162410601973533630e-01 -2.895822376012802124e-02 1.962624043226242065e-01 -1.692911088466644287e-01 -1.389095634222030640e-01 1.948689818382263184e-01 9.390502423048019409e-02 5.226998329162597656e-01 -1.389996409416198730e-01 -3.131926059722900391e-01 -2.412738837301731110e-02 -2.748975455760955811e-01 -6.552483141422271729e-02 -7.556194812059402466e-02 -3.907994925975799561e-02 -2.721381485462188721e-01 -4.962331801652908325e-02 5.044909194111824036e-02 2.005301266908645630e-01 -6.001159176230430603e-02 1.605940908193588257e-01 -8.290725946426391602e-02 -1.242334116250276566e-02 -8.268245309591293335e-02 -3.176070153713226318e-01 1.569802500307559967e-02 2.208397984504699707e-01 1.449859589338302612e-01 -7.482629269361495972e-02 2.407050319015979767e-02 -1.856085658073425293e-01 5.730149568989872932e-04
-1.488144509494304657e-02 4.113102704286575317e-02 2.058772146701812744e-01 -9.480214864015579224e-02 9.111553430557250977e-02 -2.353725209832191467e-02 3.201201558113098145e-01 2.531243264675140381e-01 -9.286969155073165894e-02 1.003978122025728226e-02 -3.441122472286224365e-01 -7.070201635360717773e-02 3.997478261590003967e-02 -2.311363443732261658e-02 3.416258096694946289e-01 -2.154226899147033691e-01 1.579108834266662598e-01 -1.639495193958282471e-01 2.189868837594985962e-01 7.906078547239303589e-02 3.372567519545555115e-02 -5.851167812943458557e-02 -7.630350440740585327e-02 1.732678413391113281e-01 -2.642536759376525879e-01 -2.041050195693969727e-01 -6.660948693752288818e-02 -3.323244303464889526e-02 -1.938343420624732971e-02 -1.779685467481613159e-01 -3.892830908298492432e-01 -1.639449298381805420e-01
2.813081443309783936e-01 -1.954089291393756866e-02 1.299174875020980835e-01 -2.381804138422012329e-01 -4.498541355133056641e-02 2.262226194143295288e-01 -1.845097839832305908e-01 2.081874907016754150e-01 -1.818842887878417969e-01 -1.428593248128890991e-01 -3.037965483963489532e-02 -1.024549081921577454e-02 2.420440465211868286e-01 1.062130630016326904e-01 1.533996909856796265e-01 -4.242411851882934570e-01 -1.089167147874832153e-01 -1.168622225522994995e-01 1.741071343421936035e-01 1.990929245948791504e-01 -3.014208516106009483e-03 -8.856023102998733521e-02 8.662247657775878906e-02 2.359108999371528625e-02 -2.122892737388610840e-01 7.648107409477233887e-02 -2.174393236637115479e-01 -2.435834109783172607e-01 -1.358274221420288086e-01 -2.444463074207305908e-01 -1.679021716117858887e-01 -1.143946722149848938e-01
3.175537288188934326e-01 -1.368462890386581421e-01 -9.022006415762007236e-04 1.540898382663726807e-01 1.802158653736114502e-01 4.926680400967597961e-02 6.675733625888824463e-02 4.252566769719123840e-02 1.382455676794052124e-01 2.260138047859072685e-03 2.078089714050292969e-01 -3.494965434074401855e-01 -3.594637811183929443e-01 -5.144364014267921448e-02 1.758105494081974030e-02 -1.068072840571403503e-01 2.742216549813747406e-02 -2.686841972172260284e-02 4.557705223560333252e-01 -4.811822995543479919e-02 -7.752936333417892456e-03 6.468212604522705078e-02 1.581537723541259766e-01 -1.592944115400314331e-01 -1.713314354419708252e-01 -8.716189861297607422e-02 -4.409541841596364975e-03 -2.580798268318176270e-01 2.799890637397766113e-01 -1.188793629407882690e-01 -1.159953922033309937e-01 -1.085665971040725708e-01
1.159007251262664795e-01 -2.671958208084106445e-01 2.355905473232269287e-01 -1.467496156692504883e-01 1.093607321381568909e-01 -1.507537513971328735e-01 -1.868749111890792847e-01 3.604282736778259277e-01 1.932111382484436035e-01 -1.828978359699249268e-01 -7.006195187568664551e-02 -2.781157493591308594e-01 2.653646841645240784e-02 -2.520404942333698273e-02 2.996657192707061768e-01 -6.488910317420959473e-02 -1.102190315723419189e-01 1.755837947130203247e-01 7.879965752363204956e-02 1.008684337139129639e-01 6.519664078950881958e-02 -1.038084551692008972e-01 -1.456591188907623291e-01 4.223642870783805847e-02 -1.029138863086700439e-01 -2.049048095941543579e-01 -1.375474780797958374e-01 -2.726824879646301270e-01 2.650745511054992676e-01 -5.537499859929084778e-02 -2.671222090721130371e-01 -4.798459634184837341e-02
4.187261760234832764e-01 4.906797781586647034e-02 -7.927586883306503296e-02 1.112958490848541260e-01 2.159048616886138916e-01 4.087352380156517029e-02 9.147676080465316772e-02 1.635566800832748413e-01 8.381553739309310913e-02 9.889991581439971924e-02 1.181628182530403137e-02 -9.664074331521987915e-02 -3.926422446966171265e-02 -1.803559362888336182e-01 1.143150925636291504e-01 -1.263096556067466736e-02 5.322590470314025879e-03 -2.075253725051879883e-01 1.194393560290336609e-01 1.800595074892044067e-01 2.290047146379947662e-02 -3.887594640254974365e-01 -2.416185736656188965e-01 -5.408449470996856689e-02 -1.526293158531188965e-01 3.679215162992477417e-02 -8.524453639984130859e-02 -2.199200391769409180e-01 9.384794160723686218e-03 -1.639762967824935913e-01 -4.516320526599884033e-01 -1.806332767009735107e-01
1.629579961299896240e-01 -7.216642051935195923e-02 1.132136434316635132e-01 -9.128697961568832397e-02 -9.238703548908233643e-02 3.717922419309616089e-02 -1.075661703944206238e-01 2.088461071252822876e-01 3.620972335338592529e-01 -1.037586629390716553e-01 3.852135539054870605e-01 -2.522596418857574463e-01 -4.140149950981140137e-01 -2.321410924196243286e-01 -1.980306208133697510e-02 -3.905548527836799622e-02 1.681199669837951660e-01 -4.578924551606178284e-02 1.812832951545715332e-01 1.030534654855728149e-01 -1.050361022353172302e-01 1.048661023378372192e-01 2.604486048221588135e-01 -2.047551982104778290e-02 -1.055329889059066772e-01 5.415052548050880432e-02 -1.668564230203628540e-01 -7.688905298709869385e-02 5.827931314706802368e-02 9.678622335195541382e-02 -2.607858777046203613e-01 -9.021294116973876953e-02
2.308576554059982300e-01 1.027181977406144142e-03 1.334123313426971436e-01 -2.996978163719177246e-01 -3.815737739205360413e-02 1.406682133674621582e-01 7.468600571155548096e-02 3.210292160511016846e-01 -1.410221215337514877e-02 -3.940793871879577637e-02 -1.641721278429031372e-01 -1.447479277849197388e-01 -1.941050868481397629e-04 2.631370425224304199e-01 2.655645012855529785e-01 -5.022571608424186707e-02 -3.469897806644439697e-01 -1.135601028800010681e-01 1.749328672885894775e-01 1.442896872758865356e-01 1.637978702783584595e-01 -3.298788666725158691e-01 1.463336646556854248e-01 -2.240203320980072021e-02 -2.740184962749481201e-01 -1.551942080259323120e-01 6.972718983888626099e-02 -2.586269378662109375e-01 -4.684937000274658203e-02 -3.213047981262207031e-02 2.207514271140098572e-02 -1.845314912497997284e-02
1.719844341278076172e-01 6.377435475587844849e-02 -1.374066472053527832e-01 -2.876559793949127197e-01 -1.004158928990364075e-01 7.985394448041915894e-02 2.883278131484985352e-01 3.284799456596374512e-01 1.767311692237854004e-01 1.835645884275436401e-01 2.594085633754730225e-01 -2.733640000224113464e-02 -1.705381423234939575e-01 -1.811084896326065063e-01 2.431898117065429688e-01 1.902445554733276367e-01 -3.218957036733627319e-02 1.124483868479728699e-01 1.637795567512512207e-01 4.181387647986412048e-02 -7.594343740493059158e-03 5.671275779604911804e-02 1.214298419654369354e-02 2.546274662017822266e-02 -8.411459624767303467e-02 1.535546593368053436e-02 1.523218601942062378e-01 -1.591824144124984741e-01 1.289698183536529541e-01 -1.349159181118011475e-01 -4.496808350086212158e-01 -1.668070852756500244e-01
1.248381882905960083e-01 1.842610351741313934e-02 1.834649965167045593e-02 2.325810790061950684e-01 8.891288191080093384e-02 -5.822130292654037476e-02 -8.624355494976043701e-02 8.958077430725097656e-02 2.027079463005065918e-01 -2.397516816854476929e-01 1.554442644119262695e-01 -1.549269706010818481e-01 -2.170387357473373413e-01 -2.876095287501811981e-02 -7.324479520320892334e-02 -1.305621266365051270e-01 -1.145341899245977402e-02 -1.106161437928676605e-02 1.882444471120834351e-01 1.047890186309814453e-01 3.376647830009460449e-03 -1.632622778415679932e-01 -4.782018810510635376e-02 -1.007783636450767517e-01 -3.424530476331710815e-02 1.912529319524765015e-01 8.656748384237289429e-02 -5.585643053054809570e-01 -2.890687249600887299e-02 -1.280243396759033203e-01 -3.689823150634765625e-01 -2.990233898162841797e-01
1.105615422129631042e-01 -1.289801299571990967e-01 -1.641487516462802887e-02 -7.619199156761169434e-02 -1.678584814071655273e-01 -1.019877865910530090e-01 3.308160006999969482e-01 7.541204243898391724e-02 6.885882467031478882e-02 -3.431772068142890930e-02 -2.253234572708606720e-02 -4.864398539066314697e-01 -3.261720761656761169e-02 -1.052644997835159302e-01 4.262305423617362976e-02 -8.763480186462402344e-02 3.501445949077606201e-01 -1.428254991769790649e-01 8.723873645067214966e-02 -2.345405519008636475e-02 -1.763540208339691162e-01 -2.840265929698944092e-01 8.660946786403656006e-02 -6.987589597702026367e-02 2.269681543111801147e-02 3.178342804312705994e-02 -1.431767344474792480e-01 -1.295378431677818298e-02 1.724737137556076050e-01 -3.519081473350524902e-01 -8.872373029589653015e-03 -3.090226054191589355e-01
5.012094974517822266e-03 -1.409315913915634155e-01 2.138348221778869629e-01 -3.797565400600433350e-01 -3.063909523189067841e-02 -3.761881217360496521e-02 1.878850758075714111e-01 1.059015616774559021e-01 8.061398565769195557e-02 -2.572489082813262939e-01 1.983486115932464600e-01 -2.487210035324096680e-01 -1.457188464701175690e-02 1.990222781896591187e-01 6.399868428707122803e-02 -4.586151614785194397e-02 1.559655368328094482e-01 -2.368862777948379517e-01 9.600611031055450439e-02 -2.762204706668853760e-01 1.161404233425855637e-02 5.545285344123840332e-02 1.015021875500679016e-01 -5.331106856465339661e-02 -3.339649438858032227e-01 -2.176067978143692017e-01 -2.411539405584335327e-01 -5.284208804368972778e-02 4.681764915585517883e-02 -8.343697339296340942e-02 -3.317578434944152832e-01 6.468397565186023712e-03
1.767606735229492188e-01 -1.040306165814399719e-01 -3.229898512363433838e-01 -6.423178315162658691e-02 2.626603469252586365e-02 1.205161064863204956e-01 2.926324307918548584e-01 2.506003379821777344e-01 4.582096263766288757e-02 4.107963293790817261e-03 -2.071293257176876068e-02 -1.943057924509048462e-01 -1.444068085402250290e-02 1.904388666152954102e-01 -1.463400274515151978e-01 -1.934548616409301758e-01 9.194385260343551636e-02 -2.886706590652465820e-01 6.777683645486831665e-02 1.430604010820388794e-01 1.378257125616073608e-01 3.662344440817832947e-02 2.013740986585617065e-01 1.350998580455780029e-01 2.685598284006118774e-02 8.327323198318481445e-02 1.894011497497558594e-01 -3.102527558803558350e-01 -1.656181178987026215e-02 3.340268507599830627e-02 -1.126089505851268768e-02 -4.614474773406982422e-01
-1.184247657656669617e-01 -5.555590987205505371e-02 2.262071147561073303e-02 1.514980103820562363e-02 -2.442927509546279907e-01 3.718897327780723572e-02 2.704197168350219727e-01 3.506020307540893555e-01 1.662766933441162109e-01 -2.529674470424652100e-01 1.856299191713333130e-01 -1.838833391666412354e-01 -5.381247401237487793e-02 -2.793689072132110596e-02 2.950519025325775146e-01 -8.731959760189056396e-02 2.943554222583770752e-01 -2.372192442417144775e-01 1.624029725790023804e-01 2.079136855900287628e-02 1.319780759513378143e-02 1.210770383477210999e-01 2.656975947320461273e-02 2.135052233934402466e-01 -2.339524030685424805e-01 7.465280592441558838e-02 2.744705043733119965e-02 -9.536678344011306763e-02 -4.711985588073730469e-02 2.250348478555679321e-01 -3.292025029659271240e-01 6.730148941278457642e-02
2.291090935468673706e-01 -1.475767940282821655e-01 2.603219263255596161e-02 -1.084383726119995117e-01 -1.808523386716842651e-01 1.046908721327781677e-01 8.054222911596298218e-02 2.221170067787170410e-01 3.196423947811126709e-01 8.996717631816864014e-02 -3.609650954604148865e-02 4.239250347018241882e-02 -1.406126767396926880e-01 -3.746481984853744507e-02 5.755538493394851685e-02 -4.325052723288536072e-02 -1.513395756483078003e-01 -2.023410946130752563e-01 4.782152771949768066e-01 8.314737677574157715e-02 2.522782087326049805e-01 7.325316220521926880e-02 2.002464681863784790e-01 -1.154781691730022430e-02 -1.143976747989654541e-01 2.576327323913574219e-01 -6.859572231769561768e-02 -2.787779867649078369e-01 8.890851587057113647e-02 -3.253009542822837830e-02 -2.411644607782363892e-01 -1.907357871532440186e-01
-1.528154164552688599e-01 1.553614437580108643e-01 -9.650178998708724976e-02 -4.179893732070922852e-01 -4.574463237076997757e-03 1.736332476139068604e-01 6.333164870738983154e-02 1.535531878471374512e-01 3.533892333507537842e-02 -1.449542399495840073e-02 -6.414531916379928589e-02 -1.465021073818206787e-01 1.277840584516525269e-01 2.856166660785675049e-02 2.923954129219055176e-01 1.189994663000106812e-01 7.124059647321701050e-02 -1.430080235004425049e-01 7.677030563354492188e-02 -3.061934374272823334e-02 1.394017785787582397e-01 -2.090106531977653503e-02 6.099095940589904785e-02 -1.352749019861221313e-01 -3.023189604282379150e-01 -4.672329500317573547e-02 1.644762456417083740e-01 -2.898731231689453125e-01 1.680092364549636841e-01 1.874689906835556030e-01 -4.629233479499816895e-01 -1.015468835830688477e-01
2.933284342288970947e-01 -3.301800414919853210e-02 6.790767610073089600e-02 -2.603106796741485596e-01 -1.004745811223983765e-01 1.592804193496704102e-01 1.095061451196670532e-01 2.477978020906448364e-01 -5.747904255986213684e-02 -1.114298328757286072e-01 3.355235978960990906e-02 -2.815631330013275146e-01 -4.640852287411689758e-02 9.656975418329238892e-02 2.706164717674255371e-01 5.505864322185516357e-02 -2.758422195911407471e-01 2.353951483964920044e-01 1.617597341537475586e-01 -8.866836130619049072e-02 1.559399161487817764e-02 -3.471530973911285400e-01 -3.059135973453521729e-01 -6.652993708848953247e-02 -2.074103057384490967e-01 9.861867129802703857e-02 8.420988917350769043e-02 -1.449434310197830200e-01 -1.512410584837198257e-02 -2.631203532218933105e-01 -7.453821599483489990e-02 -8.722822368144989014e-02
1.271584481000900269e-01 8.608211576938629150e-02 -7.819145917892456055e-02 -2.411116957664489746e-01 -2.394664436578750610e-01 4.033296927809715271e-02 2.005847692489624023e-01 2.317789196968078613e-01 3.453321158885955811e-01 2.327951043844223022e-01 2.274928838014602661e-01 -2.162105776369571686e-02 -1.665991395711898804e-01 5.925896763801574707e-02 2.631873786449432373e-01 -1.505567580461502075e-01 2.630189061164855957e-01 -1.390876024961471558e-01 3.532168269157409668e-02 5.170505866408348083e-02 4.572045430541038513e-02 1.143684014678001404e-01 -5.070642381906509399e-02 2.400427609682083130e-01 -1.298420280218124390e-01 1.631969958543777466e-01 1.699046343564987183e-01 5.799443647265434265e-02 -2.372765168547630310e-02 -8.481770753860473633e-02 -3.586623668670654297e-01 -1.744962036609649658e-01
3.937808275222778320e-01 -3.684507012367248535e-01 4.261723160743713379e-02 -1.169882491230964661e-01 5.545100942254066467e-02 -2.480607926845550537e-01 -2.720580995082855225e-01 2.233481854200363159e-01 3.017258048057556152e-01 7.113750092685222626e-03 4.090587794780731201e-02 -1.554198712110519409e-01 -7.352631539106369019e-02 -3.122622892260551453e-02 8.161566406488418579e-02 -1.117286011576652527e-01 -7.190575450658798218e-02 -6.449533998966217041e-02 6.338406354188919067e-02 1.584613509476184845e-02 -2.950504980981349945e-02 -3.441759943962097168e-02 -1.661098003387451172e-01 1.044921129941940308e-01 -1.821752488613128662e-01 -2.700632214546203613e-01 -2.399802505970001221e-01 -8.341830968856811523e-02 1.951074898242950439e-01 -1.552557498216629028e-01 -1.851291954517364502e-01 -2.035824805498123169e-01
2.843090891838073730e-01 -2.922557890415191650e-01 -6.805612891912460327e-02 -3.079467713832855225e-01 -1.479667872190475464e-01 6.625615805387496948e-02 1.917522400617599487e-01 2.350986748933792114e-01 1.039829105138778687e-01 -3.659767797216773033e-03 -1.036475524306297302e-01 -1.903113722801208496e-01 6.330301519483327866e-03 1.575840115547180176e-01 1.965751647949218750e-01 -1.323241442441940308e-01 2.451140880584716797e-01 -2.323908656835556030e-01 -3.105990588665008545e-01 -2.606181800365447998e-01 8.218716084957122803e-02 -1.072134077548980713e-01 1.702876836061477661e-01 2.233023047447204590e-01 -1.016435176134109497e-01 1.531302183866500854e-01 1.996146887540817261e-02 -1.517734825611114502e-01 -4.831873998045921326e-02 -1.238680258393287659e-01 -1.007519736886024475e-01 -1.285385340452194214e-01
1.051779985427856445e-01 -1.473607271909713745e-01 1.342445909976959229e-01 -6.844049692153930664e-02 -2.486434876918792725e-01 2.775469422340393066e-01 7.937750220298767090e-02 9.789560735225677490e-02 2.391051203012466431e-01 1.137021481990814209e-01 -1.408866494894027710e-01 -3.666598796844482422e-01 -2.671973109245300293e-01 -1.352780908346176147e-01 5.030151805840432644e-04 -7.777005434036254883e-02 7.121991366147994995e-02 2.506499364972114563e-02 -1.665376126766204834e-01 -1.619856208562850952e-01 -1.989745944738388062e-01 -2.308970130980014801e-02 -3.851836025714874268e-01 -4.995981231331825256e-02 -1.223582681268453598e-02 -2.584630250930786133e-01 -9.854324162006378174e-02 -3.828447684645652771e-02 -4.545227810740470886e-02 6.229463964700698853e-02 -2.566496431827545166e-01 -2.627538144588470459e-01
2.654502391815185547e-01 -2.727091014385223389e-01 1.550776809453964233e-01 -2.288893461227416992e-01 -5.969158560037612915e-02 1.454360485076904297e-01 5.215685069561004639e-02 3.647846579551696777e-01 -1.823021769523620605e-01 8.909755200147628784e-02 -6.984917446970939636e-03 -3.163419961929321289e-01 2.283981442451477051e-02 1.208452880382537842e-01 1.993951201438903809e-01 -1.725689917802810669e-01 2.160434573888778687e-01 8.097200840711593628e-02 -5.181573797017335892e-03 1.918949186801910400e-01 2.912159310653805733e-03 -3.920428454875946045e-02 -1.397326737642288208e-01 -2.115028053522109985e-01 -6.110616773366928101e-02 -1.542041748762130737e-01 2.686632275581359863e-01 -1.495514959096908569e-01 3.048401884734630585e-02 1.281727701425552368e-01 -8.708192408084869385e-02 -2.989673018455505371e-01
2.587908133864402771e-02 1.513493061065673828e-01 1.910121925175189972e-02 -9.857354313135147095e-02 -7.767838984727859497e-02 4.241757392883300781e-01 1.063860654830932617e-01 3.407857716083526611e-01 3.246716409921646118e-02 2.223660647869110107e-01 -5.049968138337135315e-02 -1.698851138353347778e-01 -2.594441175460815430e-01 -3.434027731418609619e-02 1.760270260274410248e-02 -3.224253058433532715e-01 7.988228648900985718e-02 2.809923142194747925e-02 1.254871189594268799e-01 -1.017844527959823608e-01 1.336906850337982178e-01 9.651362895965576172e-03 -2.012128978967666626e-01 1.451788395643234253e-01 -2.140637338161468506e-01 -4.483063519001007080e-02 2.434044703841209412e-02 -3.212246298789978027e-01 -8.865396678447723389e-02 -2.588159739971160889e-01 1.434546113014221191e-01 -1.960019916296005249e-01
1.733909100294113159e-01 -2.273834347724914551e-01 -2.177475579082965851e-02 -3.095455765724182129e-01 -5.333665385842323303e-02 3.503079116344451904e-01 8.394422382116317749e-02 3.100326657295227051e-01 -2.559369504451751709e-01 -7.158190757036209106e-02 -5.839952081441879272e-02 -1.700585335493087769e-01 -1.840144246816635132e-01 1.461140215396881104e-01 2.193909883499145508e-01 6.823899596929550171e-02 -1.821847632527351379e-02 4.344718996435403824e-03 -2.124959081411361694e-01 1.226208359003067017e-01 1.299660503864288330e-01 -2.637540102005004883e-01 -1.663556098937988281e-01 -1.610294543206691742e-02 -3.576271235942840576e-01 -1.410209108144044876e-02 -4.166195914149284363e-02 -9.638798981904983521e-02 -5.148104950785636902e-02 7.758463919162750244e-02 -6.355964578688144684e-03 -2.439064979553222656e-01
3.275835216045379639e-01 -2.961925268173217773e-01 1.641602367162704468e-01 -1.442459672689437866e-01 9.712531231343746185e-03 3.847897648811340332e-01 1.067353785037994385e-01 3.038736879825592041e-01 -9.012448787689208984e-02 -1.613019555807113647e-01 -1.260756999254226685e-01 -3.243651390075683594e-01 7.337009906768798828e-02 7.658413052558898926e-02 1.716524511575698853e-01 -1.341372579336166382e-01 -4.436283558607101440e-02 -3.565176576375961304e-02 -9.834939613938331604e-03 2.214807420969009399e-01 2.352113872766494751e-01 -1.508819013833999634e-01 9.908703714609146118e-02 -1.975047737360000610e-01 -8.607163280248641968e-02 -7.317247241735458374e-02 -2.354793250560760498e-02 6.526208017021417618e-03 8.501486480236053467e-02 9.753020852804183960e-02 -3.698615729808807373e-02 -2.838791012763977051e-01
-2.844000048935413361e-02 -1.455637253820896149e-02 1.222487986087799072e-01 5.152875557541847229e-02 -1.062094047665596008e-01 -2.888354957103729248e-01 1.359939426183700562e-01 2.952400743961334229e-01 -1.045522540807723999e-01 3.134784474968910217e-02 -1.786293685436248779e-01 -1.509828120470046997e-01 -1.214303970336914062e-01 -1.095969080924987793e-01 2.163620889186859131e-01 -2.148093879222869873e-01 1.830369681119918823e-01 -1.428983956575393677e-01 -6.067039072513580322e-02 1.388679295778274536e-01 1.024959906935691833e-01 -9.066194295883178711e-02 -2.481166832149028778e-02 9.406202286481857300e-02 -1.858573555946350098e-01 -1.446681767702102661e-01 -1.712270975112915039e-01 -1.213641911745071411e-01 -2.510367035865783691e-01 -4.983522370457649231e-02 -5.278901457786560059e-01 -2.142768204212188721e-01
1.078835874795913696e-01 2.410193681716918945e-01 -1.322215516120195389e-02 -1.529971212148666382e-01 3.435090556740760803e-02 -1.377210915088653564e-01 4.236255586147308350e-02 3.015169203281402588e-01 9.156224131584167480e-02 -8.153945952653884888e-02 -4.711530357599258423e-02 -4.234921634197235107e-01 -2.551427781581878662e-01 -1.547411829233169556e-01 2.435227781534194946e-01 2.799651920795440674e-01 6.207003444433212280e-02 -1.849198192358016968e-01 2.861588299274444580e-01 -5.501952022314071655e-02 -3.448228910565376282e-02 9.473700076341629028e-03 9.353061020374298096e-02 2.387707382440567017e-01 -6.730479001998901367e-02 -2.720577120780944824e-01 -6.291594356298446655e-02 3.935839980840682983e-02 -6.185417622327804565e-02 3.815587982535362244e-02 -1.497072279453277588e-01 -2.622255384922027588e-01
3.028297722339630127e-01 -1.904825419187545776e-01 2.860853075981140137e-02 -1.831653416156768799e-01 -2.572759389877319336e-01 9.217037260532379150e-02 -1.587139666080474854e-01 2.758778035640716553e-01 2.071542292833328247e-02 1.472169458866119385e-01 5.739204958081245422e-02 -2.313972860574722290e-01 1.005225479602813721e-01 3.479556143283843994e-01 -2.296088635921478271e-02 1.091680396348237991e-02 1.489584296941757202e-01 -3.602254018187522888e-02 -2.163133025169372559e-02 1.464721411466598511e-01 -7.624091207981109619e-02 -1.074955239892005920e-01 3.323005139827728271e-02 -1.592738926410675049e-01 7.957672327756881714e-02 -1.426727175712585449e-01 1.046560928225517273e-01 -2.077299654483795166e-01 -3.746454045176506042e-02 -1.068412661552429199e-01 -2.425743192434310913e-01 -4.573737382888793945e-01
2.092565596103668213e-01 -2.341548949480056763e-01 5.459941923618316650e-02 -3.242085278034210205e-01 -2.490532845258712769e-01 5.794124677777290344e-02 -1.599785685539245605e-01 2.242723405361175537e-01 -7.265380769968032837e-02 -5.005877465009689331e-02 -3.479938581585884094e-02 -2.004815042018890381e-01 3.017881140112876892e-02 1.791936606168746948e-01 1.491050571203231812e-01 -1.655944883823394775e-01 -3.294682502746582031e-02 -5.327603593468666077e-02 6.662223488092422485e-02 3.505426049232482910e-01 -2.267076820135116577e-02 5.155526101589202881e-02 -2.287930250167846680e-01 -1.233302503824234009e-01 -2.392717823386192322e-02 -8.100084215402603149e-02 1.563232541084289551e-01 -2.698060274124145508e-01 1.656660884618759155e-01 -8.405509591102600098e-02 -2.060519903898239136e-01 -3.699284195899963379e-01
7.115041464567184448e-02 4.554697126150131226e-02 -2.152943015098571777e-01 -1.428429931402206421e-01 -2.703621685504913330e-01 -1.379174143075942993e-01 -1.661364585161209106e-01 3.844360411167144775e-01 2.616407275199890137e-01 5.172069370746612549e-02 -1.018191725015640259e-01 8.721474558115005493e-03 -1.618848145008087158e-01 1.024351119995117188e-01 3.869613707065582275e-01 -7.133834064006805420e-02 -1.904222369194030762e-01 -2.379164099693298340e-01 -1.871786080300807953e-02 -2.277566306293010712e-02 -1.228594779968261719e-01 -1.549808382987976074e-01 -1.078054457902908325e-01 -1.555212736129760742e-01 -2.112317383289337158e-01 3.142853826284408569e-02 -8.132239431142807007e-02 -2.257728427648544312e-01 8.110032975673675537e-02 -1.525967717170715332e-01 -2.730906903743743896e-01 9.594157338142395020e-02
3.216963112354278564e-01 -2.363764867186546326e-02 -2.595539391040802002e-01 -1.203011572360992432e-01 -2.910137735307216644e-02 1.516922712326049805e-01 1.622456908226013184e-01 3.009152710437774658e-01 -2.097271755337715149e-02 -3.680266812443733215e-02 2.907171249389648438e-01 -1.273621916770935059e-01 1.782518811523914337e-02 -8.987572044134140015e-02 -2.017243653535842896e-01 -2.002764642238616943e-01 1.795338243246078491e-01 -1.902861297130584717e-01 2.253396213054656982e-01 -2.286595106124877930e-01 -8.599845319986343384e-02 9.503938257694244385e-02 -2.584684789180755615e-01 5.295018479228019714e-02 -3.603591322898864746e-01 -8.493841439485549927e-02 1.555318199098110199e-02 7.697836961597204208e-03 2.524996399879455566e-01 4.710857197642326355e-02 -1.135871559381484985e-01 -8.863644301891326904e-02
1.806789040565490723e-01 1.784247159957885742e-02 -3.138065040111541748e-01 -1.228843927383422852e-01 -5.719493702054023743e-02 4.041831940412521362e-02 -3.410382941365242004e-02 -1.287232190370559692e-01 7.009234745055437088e-03 -2.603927254676818848e-01 -8.505074679851531982e-02 -4.598012268543243408e-01 -1.362591087818145752e-01 1.139441430568695068e-01 1.253790557384490967e-01 4.736063256859779358e-02 1.037806347012519836e-01 -2.767216563224792480e-01 3.782080113887786865e-01 -4.440644755959510803e-02 -6.776426732540130615e-02 1.610852479934692383e-01 -8.572150021791458130e-02 -3.984906524419784546e-02 -9.307760000228881836e-02 -4.329576157033443451e-03 9.518931806087493896e-02 6.915353238582611084e-02 1.509936600923538208e-01 -2.335658967494964600e-01 -2.228462249040603638e-01 -2.709870040416717529e-01
1.772544113919138908e-03 1.444339156150817871e-01 -6.557107716798782349e-02 -3.474708795547485352e-01 -8.847670257091522217e-02 -1.298257112503051758e-01 -1.912710964679718018e-01 2.486845701932907104e-01 1.743665635585784912e-01 2.084426432847976685e-01 1.930925808846950531e-02 -2.275367826223373413e-01 -2.583247125148773193e-01 1.128426343202590942e-01 1.911024451255798340e-01 -1.436487883329391479e-01 3.001282215118408203e-01 1.459245681762695312e-01 -1.391419172286987305e-01 5.444383993744850159e-02 1.454970240592956543e-01 -1.005472391843795776e-01 -1.048162877559661865e-01 2.398460358381271362e-02 -5.522615090012550354e-02 -2.017643004655838013e-01 -6.833021994680166245e-03 -1.131530106067657471e-01 5.531165376305580139e-02 4.369206726551055908e-02 -4.522033333778381348e-01 -1.605267822742462158e-01
3.436686992645263672e-01 3.102268092334270477e-02 2.635614275932312012e-01 -1.894415766000747681e-01 -6.347368657588958740e-02 -1.128738224506378174e-01 -6.141873821616172791e-02 1.978255510330200195e-01 1.097950488328933716e-01 -1.787424534559249878e-01 -2.572059072554111481e-02 -2.756011486053466797e-01 -1.067228540778160095e-01 3.379126191139221191e-01 2.088536918163299561e-01 4.106623679399490356e-02 -1.370952930301427841e-02 -6.433383561670780182e-03 6.124951690435409546e-02 -3.212172091007232666e-01 -2.302649766206741333e-01 1.100893989205360413e-01 1.124682426452636719e-01 -6.149223819375038147e-02 -2.890419065952301025e-01 1.396931707859039307e-01 8.830961771309375763e-03 -3.133217990398406982e-02 -8.340686559677124023e-02 -4.543156176805496216e-02 -3.414300084114074707e-01 -7.713706046342849731e-02
1.398954242467880249e-01 3.575252741575241089e-02 -2.979732491075992584e-02 8.428905159235000610e-02 -6.129446998238563538e-02 -4.144746344536542892e-03 -1.179200932383537292e-01 2.649119794368743896e-01 7.131084799766540527e-02 -2.128907442092895508e-01 -7.783392071723937988e-02 -1.888134777545928955e-01 -1.079448312520980835e-01 2.279777638614177704e-02 8.164882659912109375e-02 1.644766703248023987e-02 9.824010729789733887e-02 -4.210304468870162964e-02 2.958058416843414307e-01 -4.518543481826782227e-01 -6.063010543584823608e-02 -8.390707895159721375e-03 2.741348147392272949e-01 -3.010968565940856934e-01 -1.948605328798294067e-01 3.994847089052200317e-02 1.896056979894638062e-01 -2.632060945034027100e-01 4.622755572199821472e-02 -1.081701293587684631e-01 -3.696701824665069580e-01 -6.430150568485260010e-02
-5.419317167252302170e-03 -3.012154065072536469e-02 4.973639547824859619e-02 -2.020181417465209961e-01 -3.172140419483184814e-01 2.253150343894958496e-01 -9.676634520292282104e-02 1.987285763025283813e-01 -1.365956217050552368e-01 -9.984798729419708252e-02 9.392929077148437500e-02 -2.327704131603240967e-01 -5.314198136329650879e-02 2.126193605363368988e-02 -1.473902761936187744e-01 -1.469805091619491577e-01 3.402154445648193359e-01 -1.614816300570964813e-02 1.984420120716094971e-01 3.324344055727124214e-03 -5.184704810380935669e-02 -1.370755434036254883e-01 1.516296411864459515e-03 -2.320497483015060425e-01 -6.203202903270721436e-02 5.054957233369350433e-03 -2.662471830844879150e-01 -3.500000834465026855e-01 -2.725143730640411377e-01 -8.463768661022186279e-02 -3.220851719379425049e-01 -6.435313820838928223e-02
9.758368134498596191e-02 -1.868605613708496094e-02 -1.549561470746994019e-01 -2.960646450519561768e-01 -3.110966272652149200e-02 -7.371903955936431885e-02 -3.553706780076026917e-02 1.930069029331207275e-01 8.473035879433155060e-03 8.400176465511322021e-02 -2.546282410621643066e-01 -4.844990745186805725e-02 -1.728630959987640381e-01 -2.575075328350067139e-01 8.680583909153938293e-03 -2.535471022129058838e-01 2.324299812316894531e-01 -3.392023742198944092e-01 1.296036392450332642e-01 -5.512396991252899170e-02 -7.990394532680511475e-02 1.587677896022796631e-01 -5.867425352334976196e-02 1.484278123825788498e-02 -3.709278702735900879e-01 5.661560222506523132e-02 -1.729315519332885742e-01 7.015523314476013184e-02 -1.417040973901748657e-01 -5.897726863622665405e-02 -3.833069801330566406e-01 -1.685417443513870239e-01
2.063420265913009644e-01 -1.208002865314483643e-01 1.991367638111114502e-01 -2.374506145715713501e-01 3.954752162098884583e-02 1.581598371267318726e-01 -3.020050227642059326e-01 1.635431051254272461e-01 1.987691596150398254e-02 -9.026939421892166138e-02 -9.826831519603729248e-02 -1.037547588348388672e-01 3.129564821720123291e-01 1.505145877599716187e-01 1.541098672896623611e-02 -3.910219669342041016e-01 -7.255267351865768433e-02 -5.867369845509529114e-02 2.032005041837692261e-01 1.902804672718048096e-01 -7.901041209697723389e-02 -3.687719628214836121e-02 4.684993997216224670e-03 1.969009079039096832e-02 -2.045489102602005005e-01 -8.267955482006072998e-02 3.075177408754825592e-02 -3.004120588302612305e-01 -1.766516864299774170e-01 -1.120553016662597656e-01 -3.434210717678070068e-01 -6.146247684955596924e-02
2.989145815372467041e-01 7.432146370410919189e-02 8.938509970903396606e-02 -5.016074702143669128e-02 1.727703511714935303e-01 -2.204956561326980591e-01 -1.005428656935691833e-01 2.455682754516601562e-01 1.378064155578613281e-01 7.169511914253234863e-02 -1.569354236125946045e-01 -2.732899188995361328e-01 -4.048610478639602661e-02 -2.763488292694091797e-01 3.112040162086486816e-01 -1.894848048686981201e-01 3.028460144996643066e-01 -9.158145636320114136e-02 7.547121495008468628e-03 -2.358527034521102905e-01 -1.432425379753112793e-01 1.151256486773490906e-01 6.135376915335655212e-02 6.615310907363891602e-02 -2.903642952442169189e-01 1.838377565145492554e-01 -2.094846367835998535e-01 -1.252493709325790405e-01 -2.856358420103788376e-03 -9.571373462677001953e-02 -9.596107900142669678e-02 -1.333299428224563599e-01
1.511601358652114868e-01 -2.155680954456329346e-01 -1.697259545326232910e-01 -6.897244136780500412e-03 5.285151675343513489e-02 4.959015175700187683e-02 1.715171188116073608e-01 2.207507640123367310e-01 -1.164219751954078674e-01 -4.636993259191513062e-02 1.082659363746643066e-01 -5.001253485679626465e-01 -1.265236586332321167e-01 -1.153185665607452393e-01 -2.374253422021865845e-01 -2.124955691397190094e-02 7.135674357414245605e-02 -9.437897801399230957e-02 1.469548791646957397e-01 -1.427479088306427002e-02 2.864480018615722656e-01 2.804563045501708984e-01 5.783050507307052612e-02 -3.381954133510589600e-02 -1.480604708194732666e-01 1.052813138812780380e-02 1.658632904291152954e-01 -1.921969801187515259e-01 -1.934481598436832428e-02 -1.910353749990463257e-01 -1.544785648584365845e-01 -3.263964951038360596e-01
2.269774675369262695e-01 -1.460435986518859863e-01 8.242067694664001465e-02 -1.368385106325149536e-01 -2.103239297866821289e-01 1.385684907436370850e-01 -1.279015690088272095e-01 4.185334742069244385e-01 -5.772304162383079529e-02 1.770058125257492065e-01 4.791487753391265869e-02 -2.872106432914733887e-01 2.200198620557785034e-01 2.094604820013046265e-01 1.302853822708129883e-01 -4.416656494140625000e-02 1.102201864123344421e-01 4.687379673123359680e-02 -6.164667010307312012e-02 2.446913123130798340e-01 -1.921230107545852661e-01 -2.194900624454021454e-02 -1.119741275906562805e-01 -6.121183931827545166e-02 4.103411734104156494e-02 1.909807324409484863e-02 1.068244278430938721e-01 -2.704233825206756592e-01 -1.406361116096377373e-03 -2.056915499269962311e-02 -2.713516950607299805e-01 -3.516653776168823242e-01
-4.533884674310684204e-02 -3.190633356571197510e-01 -1.292616277933120728e-01 -2.454146891832351685e-01 -2.389177381992340088e-01 5.732642859220504761e-02 -7.156296074390411377e-02 1.941959708929061890e-01 3.244680585339665413e-03 -1.346044838428497314e-01 -1.735670864582061768e-01 -2.226376533508300781e-01 -2.325340174138545990e-02 1.578322499990463257e-01 9.766197949647903442e-02 -2.471528649330139160e-01 -1.899533569812774658e-01 -3.157481253147125244e-01 -1.193185988813638687e-02 1.625214964151382446e-01 -1.409693527966737747e-02 -2.662418596446514130e-02 -3.069310784339904785e-01 -7.195675373077392578e-02 -5.172533169388771057e-02 -7.518120855093002319e-02 2.398837953805923462e-01 -3.021801114082336426e-01 1.556248813867568970e-01 -1.358741074800491333e-01 -1.124921217560768127e-01 -2.167060524225234985e-01
7.791646569967269897e-02 -5.160464718937873840e-02 6.153035908937454224e-02 -2.083468139171600342e-01 -7.814861088991165161e-02 2.684408128261566162e-01 -6.835577543824911118e-03 2.324671894311904907e-01 -7.572469860315322876e-02 -9.610874950885772705e-02 -1.122979447245597839e-02 -2.072661668062210083e-01 -9.564970433712005615e-02 -1.104864850640296936e-01 -3.009595349431037903e-02 -2.458266764879226685e-01 3.271952271461486816e-01 3.336845710873603821e-02 -3.105453550815582275e-01 -2.094024121761322021e-01 6.765414774417877197e-02 -2.401784658432006836e-01 -3.797793760895729065e-02 2.588439732789993286e-02 -7.983922958374023438e-02 5.981176346540451050e-02 2.049414068460464478e-01 -1.581171303987503052e-01 -2.046325653791427612e-01 -6.980244652368128300e-04 -2.693619132041931152e-01 -4.084720313549041748e-01
1.286001652479171753e-01 -1.658447533845901489e-01 2.456347048282623291e-01 -2.135832756757736206e-01 -8.120343834161758423e-02 2.201461195945739746e-01 2.752482295036315918e-01 2.371204197406768799e-01 -1.410561501979827881e-01 -1.328706443309783936e-01 -3.115175664424896240e-02 -3.085101246833801270e-01 9.646031260490417480e-02 -2.354493141174316406e-01 1.000662371516227722e-01 -1.522601693868637085e-01 -7.717608660459518433e-02 -2.880168613046407700e-03 3.778096139430999756e-01 -1.673786938190460205e-01 3.311755657196044922e-01 1.617820411920547485e-01 -7.662981748580932617e-02 5.657653324306011200e-03 -1.308376193046569824e-01 -5.228195711970329285e-02 -1.219498068094253540e-01 -6.905683130025863647e-02 8.492101728916168213e-02 1.227703914046287537e-01 -1.447369903326034546e-01 -1.735485941171646118e-01
3.089818358421325684e-01 -1.504093855619430542e-01 4.360917955636978149e-02 4.464817792177200317e-02 1.676796525716781616e-01 -1.103290393948554993e-01 -4.814675077795982361e-02 2.147038877010345459e-01 1.853053569793701172e-01 1.343163102865219116e-01 -3.678414225578308105e-02 1.825661770999431610e-02 1.461300700902938843e-01 -1.039503887295722961e-01 2.809239029884338379e-01 -1.235331743955612183e-01 1.755691468715667725e-01 -1.433366090059280396e-01 5.893936753273010254e-02 -6.146705150604248047e-02 6.378770619630813599e-02 -1.516488790512084961e-01 -4.630428925156593323e-02 1.035994589328765869e-01 -3.942625522613525391e-01 3.716665878891944885e-02 -2.216380238533020020e-01 -2.073347717523574829e-01 1.588367223739624023e-01 -2.735432386398315430e-01 -2.593312859535217285e-01 -3.067495822906494141e-01
1.155677735805511475e-01 -1.194484680891036987e-01 -2.797877229750156403e-02 9.051372110843658447e-02 9.217364341020584106e-02 -8.462513238191604614e-02 -2.753620594739913940e-02 7.831852138042449951e-02 3.435359299182891846e-01 -9.536547213792800903e-02 8.957947045564651489e-02 -1.521830707788467407e-01 -4.565073847770690918e-01 5.842292681336402893e-02 9.258946776390075684e-02 -8.449557423591613770e-02 1.310138963162899017e-02 1.512982882559299469e-02 4.480223357677459717e-01 6.062420457601547241e-02 3.259731456637382507e-02 6.272114813327789307e-02 6.146543845534324646e-02 -1.273602545261383057e-01 -4.239767193794250488e-01 -9.966544061899185181e-02 1.356636136770248413e-01 -1.003767028450965881e-01 1.641126275062561035e-01 -2.360991984605789185e-01 -1.331065744161605835e-01 -8.169044554233551025e-02
3.183628022670745850e-01 -1.513302624225616455e-01 2.250530421733856201e-01 -2.117197811603546143e-01 7.795103825628757477e-03 1.453909128904342651e-01 3.314709663391113281e-01 3.242702484130859375e-01 -1.949176937341690063e-01 2.523893490433692932e-02 -3.178908675909042358e-02 -1.169333532452583313e-01 6.632593274116516113e-02 -2.684753835201263428e-01 1.549971103668212891e-01 -1.509860903024673462e-01 -2.105337679386138916e-01 -1.735965609550476074e-01 2.682818770408630371e-01 1.071431040763854980e-01 1.137478947639465332e-01 -1.162178739905357361e-01 -1.432090848684310913e-01 7.777478895150125027e-04 -1.819200515747070312e-01 -2.721129450947046280e-03 -8.627794682979583740e-02 1.694547533988952637e-01 8.718876540660858154e-02 -1.943021826446056366e-02 -2.119111120700836182e-01 -2.010406404733657837e-01
1.372310221195220947e-01 -1.458994206041097641e-02 1.434570103883743286e-01 -3.546386063098907471e-01 -3.044234775006771088e-02 8.966743201017379761e-02 2.081976830959320068e-01 6.693122559227049351e-04 -8.683016896247863770e-02 -2.856033444404602051e-01 -5.016456544399261475e-02 -3.653904199600219727e-01 -5.654847249388694763e-02 -3.346379101276397705e-01 1.084669157862663269e-01 -1.348836570978164673e-01 -2.356102615594863892e-01 -3.131581842899322510e-02 3.458678126335144043e-01 -9.979872405529022217e-02 -6.579738110303878784e-02 -2.453184723854064941e-01 -6.533460319042205811e-02 1.397386193275451660e-02 -1.408085674047470093e-01 -1.199584379792213440e-01 6.229492276906967163e-02 -5.201970040798187256e-02 1.366888582706451416e-01 1.648688167333602905e-01 7.546915207058191299e-03 -2.650293111801147461e-01
-1.274922490119934082e-01 -1.369545757770538330e-01 -5.634888634085655212e-02 -1.082308292388916016e-01 4.831911064684391022e-03 1.298798248171806335e-02 1.992008388042449951e-01 1.981109231710433960e-01 4.126382470130920410e-01 8.417849242687225342e-02 -2.307386845350265503e-01 -2.815618515014648438e-01 -2.463106662034988403e-01 1.424518823623657227e-01 2.179717123508453369e-01 -1.375407576560974121e-01 2.541566826403141022e-02 -2.059003859758377075e-01 2.675051987171173096e-01 -9.998337924480438232e-02 7.643484324216842651e-02 7.924593985080718994e-02 2.709816396236419678e-01 -1.651931852102279663e-01 -1.423652321100234985e-01 -9.952635318040847778e-02 2.152827680110931396e-01 -1.171128898859024048e-01 1.878140419721603394e-01 -2.162512391805648804e-01 -3.679602220654487610e-02 -5.145782604813575745e-02
-1.032751724123954773e-01 -1.245475411415100098e-01 1.703409291803836823e-02 -1.322523690760135651e-02 1.310734003782272339e-01 1.676747351884841919e-01 7.951875776052474976e-02 5.463846400380134583e-02 2.599954307079315186e-01 -1.107831522822380066e-01 7.759387791156768799e-02 -1.925508826971054077e-01 -3.062026798725128174e-01 2.502152323722839355e-01 -1.486312225461006165e-02 2.661489248275756836e-01 1.933855861425399780e-01 -2.612554132938385010e-01 2.156613469123840332e-01 -7.089926302433013916e-02 -1.689848005771636963e-01 -5.335322022438049316e-02 1.233788505196571350e-01 -2.579344213008880615e-01 -1.441671252250671387e-01 3.810889273881912231e-02 3.706677258014678955e-02 -1.204524710774421692e-01 -1.414203178137540817e-02 9.123571962118148804e-02 -4.310618638992309570e-01 -2.560490965843200684e-01
3.368346393108367920e-01 2.169875055551528931e-01 1.964893341064453125e-01 -9.496723860502243042e-02 1.116883382201194763e-01 1.686142385005950928e-02 1.337337046861648560e-01 9.332252293825149536e-02 8.943012915551662445e-03 8.156814426183700562e-02 3.611555993556976318e-01 -3.385623693466186523e-01 -6.899818032979965210e-02 7.414100226014852524e-03 -1.686774939298629761e-02 4.890403151512145996e-02 1.069372817873954773e-01 -2.631803750991821289e-01 3.507314622402191162e-01 5.936487019062042236e-02 4.821022041141986847e-03 7.505314797163009644e-02 -7.513992488384246826e-02 -9.516051411628723145e-02 -1.128248795866966248e-01 2.517299652099609375e-01 2.912346459925174713e-02 -2.461707741022109985e-01 6.981647014617919922e-02 9.128086268901824951e-02 -2.883042097091674805e-01 -1.781321913003921509e-01
-8.755809813737869263e-02 6.672222167253494263e-02 2.013017386198043823e-01 -2.136603444814682007e-01 -8.987712673842906952e-03 1.719087958335876465e-01 1.005038712173700333e-02 1.914272457361221313e-02 2.256827205419540405e-01 -1.087103262543678284e-01 1.691231578588485718e-01 -2.241194099187850952e-01 2.253392152488231659e-02 5.714231729507446289e-01 1.485441327095031738e-01 -1.451576799154281616e-01 -8.493412286043167114e-03 2.554049342870712280e-02 3.938581049442291260e-02 -1.131334342062473297e-02 -1.507019847631454468e-01 7.210128009319305420e-03 -7.396502792835235596e-02 -6.858244538307189941e-02 -4.326496124267578125e-01 9.564778953790664673e-02 -1.585139334201812744e-01 -1.465661376714706421e-01 3.270402550697326660e-02 -1.448385268449783325e-01 -1.639065891504287720e-01 -1.807202845811843872e-01
-1.030160561203956604e-01 1.122680772095918655e-02 5.897657945752143860e-02 -1.419000476598739624e-01 -1.597801297903060913e-01 -7.301870733499526978e-02 6.798323709517717361e-03 4.694688916206359863e-01 8.219156414270401001e-02 2.818195223808288574e-01 -1.477396786212921143e-01 -1.936824172735214233e-01 -5.952980369329452515e-02 -2.801476418972015381e-01 8.091902360320091248e-03 2.416727244853973389e-01 9.972453862428665161e-02 -2.759977281093597412e-01 9.639372676610946655e-02 3.677282109856605530e-02 8.362353779375553131e-03 2.913915738463401794e-02 -3.220944404602050781e-01 -1.638763025403022766e-02 -2.407012134790420532e-01 9.389864653348922729e-02 -3.064925968647003174e-02 -2.592345178127288818e-01 1.611563116312026978e-01 -2.137857675552368164e-02 -1.418798267841339111e-01 -2.125404924154281616e-01
3.193530440330505371e-01 -3.523694574832916260e-01 -1.152347102761268616e-01 2.530875802040100098e-02 -2.002556324005126953e-01 -2.164259254932403564e-01 3.168865665793418884e-02 2.103200852870941162e-01 1.372603029012680054e-01 -2.547993510961532593e-02 -1.347050964832305908e-01 -7.105533778667449951e-02 7.415870577096939087e-02 1.972865909337997437e-01 3.459371924400329590e-01 1.136666312813758850e-01 1.556670218706130981e-01 -1.245720833539962769e-01 1.942065060138702393e-01 9.135260432958602905e-02 9.599559754133224487e-02 4.077559337019920349e-02 -1.015374958515167236e-01 -1.017470937222242355e-02 -2.269359081983566284e-01 -1.016453355550765991e-01 -2.421467900276184082e-01 -3.207798600196838379e-01 9.013755619525909424e-02 -3.967083245515823364e-02 -1.493805646896362305e-01 -2.134664356708526611e-01
1.929106414318084717e-01 1.662033349275588989e-01 -1.936181820929050446e-02 -4.072507619857788086e-01 -8.277250826358795166e-02 -1.747144609689712524e-01 1.663953661918640137e-01 -1.032242178916931152e-01 2.163183391094207764e-01 2.179692834615707397e-01 -1.884284913539886475e-01 -3.701091408729553223e-01 -1.593179851770401001e-01 6.130176596343517303e-03 2.484126687049865723e-01 -3.411704301834106445e-01 1.238715872168540955e-01 -4.043630510568618774e-02 6.127078458666801453e-02 -1.176638752222061157e-01 -7.149659842252731323e-02 1.852997019886970520e-02 1.447503268718719482e-01 9.000608325004577637e-02 -1.083841919898986816e-01 -1.061672940850257874e-01 -1.975127495825290680e-02 -1.137916967272758484e-01 -5.605186149477958679e-02 4.735387861728668213e-03 -3.344663381576538086e-01 -4.921685904264450073e-02
2.036361694335937500e-01 -1.638213247060775757e-01 2.140316814184188843e-01 -2.497941851615905762e-01 -2.662240564823150635e-01 5.170602351427078247e-02 -4.430181160569190979e-02 3.006259799003601074e-01 -8.512345701456069946e-02 3.875670209527015686e-02 1.218144670128822327e-01 -3.098332285881042480e-01 1.575287431478500366e-01 2.223599553108215332e-01 1.536114811897277832e-01 -7.422970980405807495e-02 3.375826403498649597e-02 -2.400142699480056763e-02 5.301908776164054871e-02 3.296962976455688477e-01 -1.077062711119651794e-01 5.475786165334284306e-04 -4.755043890327215195e-03 -1.274649947881698608e-01 7.775162905454635620e-02 -1.217379346489906311e-01 1.563443243503570557e-02 -2.437249422073364258e-01 -7.191258668899536133e-02 9.792673587799072266e-02 -2.475577145814895630e-01 -3.701307773590087891e-01
4.335794746875762939e-01 -2.629411816596984863e-01 2.161037325859069824e-01 -1.093860492110252380e-01 1.252406239509582520e-01 -1.607473939657211304e-02 5.363242700695991516e-02 2.253426611423492432e-01 1.181010901927947998e-01 -1.605628430843353271e-01 -5.553318560123443604e-02 -1.583190709352493286e-01 1.097030788660049438e-01 1.520999819040298462e-01 3.755647316575050354e-02 8.577623404562473297e-03 -1.156515628099441528e-01 -1.893096789717674255e-02 2.946417629718780518e-01 -9.359598904848098755e-02 3.529407680034637451e-01 5.734257400035858154e-03 -1.953549087047576904e-01 -1.946836411952972412e-01 -2.411162704229354858e-01 -7.785041630268096924e-02 6.695272773504257202e-02 8.934099972248077393e-02 1.580877602100372314e-01 -7.124081999063491821e-02 -2.881169021129608154e-01 -1.017905771732330322e-01
1.020717546343803406e-01 -1.806656271219253540e-01 5.236933007836341858e-02 -2.518545389175415039e-01 6.339275091886520386e-02 2.026232779026031494e-01 3.154056891798973083e-02 2.450323700904846191e-01 1.435785461217164993e-02 -2.485064268112182617e-01 1.740140169858932495e-01 -2.581536173820495605e-01 1.347133070230484009e-01 1.905280202627182007e-01 1.856693252921104431e-02 -1.109430566430091858e-01 -8.331088721752166748e-02 1.224739402532577515e-01 7.242618501186370850e-02 3.168814256787300110e-02 1.276119053363800049e-01 -3.997013568878173828e-01 -1.662727594375610352e-01 6.010301038622856140e-02 -3.029686212539672852e-01 1.732995659112930298e-01 -1.062812469899654388e-02 -3.263337016105651855e-01 1.042795479297637939e-01 1.637080758810043335e-01 9.900186955928802490e-02 -2.174158543348312378e-01
3.181762620806694031e-02 -1.664174348115921021e-01 2.336991280317306519e-01 -1.642838865518569946e-01 -9.339936077594757080e-02 -1.576439104974269867e-02 3.415104374289512634e-02 3.041894137859344482e-01 -1.268528103828430176e-01 -1.273233257234096527e-02 -8.511052280664443970e-02 -2.782631516456604004e-01 9.007335454225540161e-02 6.794539093971252441e-02 2.455499619245529175e-01 -4.391609877347946167e-02 5.374924838542938232e-02 2.570562297478318214e-03 -4.294500499963760376e-02 3.238353431224822998e-01 -5.340337753295898438e-02 -4.782998934388160706e-03 -1.104721203446388245e-01 -5.155969411134719849e-02 7.924883812665939331e-02 -1.556016355752944946e-01 9.457990527153015137e-02 -2.932125031948089600e-01 1.556292623281478882e-01 1.661631651222705841e-02 -4.035827219486236572e-01 -4.135270416736602783e-01
4.900683648884296417e-03 2.177550643682479858e-02 -8.634939789772033691e-02 1.564294472336769104e-02 -1.713756918907165527e-01 -2.230921536684036255e-01 -3.566939756274223328e-02 3.761687278747558594e-01 -6.956955045461654663e-02 -5.036240443587303162e-02 -1.205362007021903992e-01 -9.570780396461486816e-02 8.555721491575241089e-02 1.918556541204452515e-02 9.786947071552276611e-02 6.080742925405502319e-02 5.416283383965492249e-02 -3.167103230953216553e-01 3.375281766057014465e-02 2.162829190492630005e-01 8.875780552625656128e-02 -1.719172447919845581e-01 -1.332964897155761719e-01 -5.339634604752063751e-03 -2.053793072700500488e-01 -1.701861321926116943e-01 6.475710868835449219e-02 -2.829868197441101074e-01 -2.187088727951049805e-01 -1.452555507421493530e-01 -5.027443766593933105e-01 -1.853815764188766479e-01
3.487955033779144287e-01 -1.250690519809722900e-01 1.663088947534561157e-01 -6.424517929553985596e-02 -2.250843644142150879e-01 2.437524795532226562e-01 -5.611918121576309204e-02 2.223282307386398315e-01 -1.013568714261054993e-01 5.341939628124237061e-02 -2.858373709022998810e-02 -2.371155619621276855e-01 2.198999077081680298e-01 2.010293900966644287e-01 1.314746309071779251e-02 -1.278241723775863647e-01 1.848051548004150391e-01 -3.085784800350666046e-02 1.471811980009078979e-01 2.055374681949615479e-01 -1.603413075208663940e-01 -1.160868108272552490e-01 -1.471036672592163086e-01 -6.201602891087532043e-02 1.662738993763923645e-02 -2.103740572929382324e-01 -5.537153035402297974e-02 -2.545885741710662842e-01 9.324482828378677368e-02 -2.452884018421173096e-01 -1.131681576371192932e-01 -3.674784600734710693e-01
9.640617668628692627e-02 7.862317375838756561e-03 3.052935004234313965e-01 -1.379926949739456177e-01 -8.040596544742584229e-02 -1.835434585809707642e-01 -4.890242591500282288e-02 2.197722494602203369e-01 1.331797689199447632e-01 -2.492320388555526733e-01 -7.883168756961822510e-02 -3.186319172382354736e-01 -1.486200243234634399e-01 1.962694972753524780e-01 1.339513361454010010e-01 -1.400800198316574097e-01 -3.710220754146575928e-02 -1.659483015537261963e-01 -9.223422408103942871e-02 -8.203028887510299683e-02 -1.769491732120513916e-01 2.427563071250915527e-02 -1.845951005816459656e-02 -7.975327223539352417e-02 -5.045636892318725586e-01 1.371226459741592407e-01 -1.819080114364624023e-02 -1.983133107423782349e-01 1.091757640242576599e-01 -1.976294256746768951e-02 -3.060196638107299805e-01 5.173302255570888519e-03
2.471117973327636719e-01 -2.328121960163116455e-01 2.158517539501190186e-01 -4.390656948089599609e-02 -8.669153903611004353e-04 2.444367259740829468e-01 5.900804698467254639e-02 1.635678112506866455e-01 2.111256569623947144e-01 -1.583239180035889149e-03 1.551023572683334351e-01 -1.421533674001693726e-01 -3.144859075546264648e-01 -2.633059322834014893e-01 1.796444803476333618e-01 2.498096525669097900e-01 1.925139278173446655e-01 -1.854729950428009033e-01 2.789699137210845947e-01 1.444467604160308838e-01 -5.843796581029891968e-02 7.163358479738235474e-02 8.517647534608840942e-02 3.773884382098913193e-03 -1.516271084547042847e-01 1.328469254076480865e-02 -1.296373903751373291e-01 1.317713409662246704e-03 -1.303385943174362183e-01 -3.013418614864349365e-01 -2.394590228796005249e-01 -5.832321196794509888e-02
1.797770410776138306e-01 2.729364298284053802e-02 1.498164683580398560e-01 -8.132891356945037842e-02 -7.975048571825027466e-02 -5.492324009537696838e-02 -2.256803065538406372e-01 5.327819287776947021e-02 -1.055888533592224121e-01 -1.177635043859481812e-01 -5.147890746593475342e-02 -2.776865661144256592e-01 -1.670398563146591187e-01 1.523825824260711670e-01 1.458940058946609497e-01 -3.214405775070190430e-01 -8.592028170824050903e-02 -6.918780505657196045e-02 -7.911057770252227783e-02 1.408751159906387329e-01 -7.680366933345794678e-02 -8.737097680568695068e-02 1.119798496365547180e-01 -2.300181686878204346e-01 -4.070596694946289062e-01 2.939291596412658691e-01 -5.671865306794643402e-03 7.003843039274215698e-02 -1.043127104640007019e-01 8.518396317958831787e-02 -3.304766118526458740e-01 -3.042767941951751709e-01
2.587379515171051025e-01 -1.659723371267318726e-01 -3.401391953229904175e-02 -2.816342711448669434e-01 -1.462590247392654419e-01 -1.332278102636337280e-01 -8.086238056421279907e-02 2.444469779729843140e-01 1.627931445837020874e-01 -9.598951041698455811e-02 8.291459083557128906e-02 -4.182044565677642822e-01 1.724078953266143799e-01 3.243796229362487793e-01 -3.914484754204750061e-02 3.731839731335639954e-02 9.169878810644149780e-02 -1.695402860641479492e-01 2.892221324145793915e-02 -3.967787697911262512e-02 5.942391231656074524e-02 -2.127498947083950043e-02 -7.905893027782440186e-02 1.162739023566246033e-01 -1.606618911027908325e-01 -2.566002011299133301e-01 -2.475013881921768188e-01 -6.329461187124252319e-02 2.813028991222381592e-01 -1.411850191652774811e-02 -2.485000789165496826e-01 -5.406184867024421692e-02
2.060283422470092773e-01 -2.831795997917652130e-02 1.473518311977386475e-01 -4.186060428619384766e-01 -3.032612204551696777e-01 2.836802601814270020e-02 8.516095578670501709e-02 2.918931543827056885e-01 -1.362922936677932739e-01 2.150463871657848358e-02 -9.327612072229385376e-02 -7.596080005168914795e-02 6.939964834600687027e-03 -1.577330976724624634e-01 2.243050336837768555e-01 -4.422673583030700684e-02 -1.988157331943511963e-01 -1.801286935806274414e-01 2.564133703708648682e-01 -8.342438936233520508e-02 2.224064171314239502e-01 -5.928413011133670807e-03 -7.274200022220611572e-02 -1.239789053797721863e-01 -1.555968821048736572e-01 -9.505043178796768188e-02 1.995126903057098389e-01 2.989297732710838318e-02 1.147385388612747192e-01 2.534627318382263184e-01 -2.615226805210113525e-01 -1.711306571960449219e-01
2.711018733680248260e-02 -6.462499499320983887e-03 8.387194573879241943e-02 -3.201844692230224609e-01 -1.041862368583679199e-02 3.234404325485229492e-01 1.755184493958950043e-02 9.313637018203735352e-02 -8.653023838996887207e-02 6.628034170717000961e-03 -1.877686381340026855e-01 -1.727679967880249023e-01 -2.694267332553863525e-01 -3.888203203678131104e-02 -3.090186715126037598e-01 -9.853621572256088257e-02 1.035157665610313416e-01 -5.998098477721214294e-02 7.568148523569107056e-02 1.080016568303108215e-01 -1.668644696474075317e-01 -1.758080422878265381e-01 -1.493776291608810425e-01 1.689408123493194580e-01 -1.826680749654769897e-01 2.025476470589637756e-02 -2.871939241886138916e-01 -2.947435155510902405e-02 -7.154300808906555176e-02 -1.681263558566570282e-02 -3.826282322406768799e-01 -3.373124301433563232e-01
1.033278480172157288e-01 1.300113648176193237e-01 -1.344698071479797363e-01 -2.943152487277984619e-01 -7.715699076652526855e-02 -1.432917267084121704e-01 2.377068251371383667e-01 2.624208033084869385e-01 1.161717921495437622e-01 4.009493812918663025e-02 9.381019324064254761e-02 -1.630340665578842163e-01 -1.564725302159786224e-02 -1.044616550207138062e-01 -2.298415638506412506e-02 2.516620755195617676e-01 -1.971323601901531219e-02 -2.623585760593414307e-01 1.342113465070724487e-01 1.309743970632553101e-01 5.402185767889022827e-02 -1.641063019633293152e-02 -8.384656161069869995e-03 5.841422826051712036e-02 -1.549421101808547974e-01 8.006887882947921753e-02 -9.396345168352127075e-02 -2.662689089775085449e-01 -7.785470783710479736e-02 6.222102418541908264e-02 -4.221157729625701904e-01 -4.254882633686065674e-01
[truncated: 3,280,068 more chars]
