# Supplementary material for: The Language of Innovation
Source: PLoS One. 2020 Apr 30;15(4):e0230107. doi: 10.1371/journal.pone.0230107 (PMC7194493; doi:10.1371/journal.pone.0230107)
Supplement: S15 File — (GZ) [file pone.0230107.s015.tar.gz › 1993-1997/V2Run_0_VS_4500_embeddings1993-1997ED32.txt]

6.600897759199142456e-02 -1.196382045745849609e-01 -5.260399356484413147e-02 -1.232323721051216125e-01 4.464540481567382812e-01 -2.550309300422668457e-01 -8.147615939378738403e-02 -1.838219165802001953e-01 4.673368111252784729e-02 2.694685757160186768e-01 -2.096597254276275635e-01 1.003606468439102173e-01 -3.555069211870431900e-03 -3.531562685966491699e-01 -5.736573413014411926e-02 -2.079043090343475342e-01 -3.410108089447021484e-01 2.496324777603149414e-01 -1.371694058179855347e-01 9.555645287036895752e-02 -1.383603215217590332e-01 5.550226569175720215e-02 4.440263658761978149e-02 1.305911876261234283e-02 -1.594075113534927368e-01 2.852323278784751892e-02 -1.320660859346389771e-01 1.699232161045074463e-01 1.705711148679256439e-02 -2.052618712186813354e-01 7.615143060684204102e-02 8.265683054924011230e-02
2.885009162127971649e-03 1.079262886196374893e-02 -3.579514846205711365e-02 1.904075779020786285e-02 1.728328913450241089e-01 -1.578092724084854126e-01 -6.489709764719009399e-02 -2.275038063526153564e-01 -1.103551313281059265e-01 3.777889609336853027e-01 7.664924021810293198e-03 3.062009252607822418e-02 2.977345883846282959e-01 8.630996197462081909e-02 1.573766320943832397e-01 -2.118503600358963013e-01 -7.697685807943344116e-02 3.057081699371337891e-01 -1.383700966835021973e-01 9.503760188817977905e-02 6.266285479068756104e-02 -2.864838540554046631e-01 -3.357968628406524658e-01 3.735942021012306213e-02 3.439010679721832275e-02 -3.079295456409454346e-01 -5.624547228217124939e-02 2.577104866504669189e-01 2.517100870609283447e-01 -4.378469660878181458e-02 -3.430344164371490479e-02 7.806941866874694824e-02
-2.530386447906494141e-01 -6.955451518297195435e-02 5.887332931160926819e-02 -2.214319631457328796e-02 -4.593990743160247803e-02 7.604765146970748901e-02 1.791478842496871948e-01 -1.464638710021972656e-01 8.373835682868957520e-02 3.059077858924865723e-01 1.193459406495094299e-01 3.437351435422897339e-02 5.452588945627212524e-02 -1.135406047105789185e-01 -2.071825414896011353e-02 -5.033888816833496094e-01 -1.613775454461574554e-02 1.781616955995559692e-01 -1.262699216604232788e-01 -1.896830461919307709e-02 -2.944449149072170258e-02 -2.245944887399673462e-01 -1.706482917070388794e-01 1.353465318679809570e-01 -2.288360446691513062e-01 -4.574559256434440613e-02 -2.224400639533996582e-01 1.112043038010597229e-01 -2.275285571813583374e-01 -3.839355111122131348e-01 -1.308645457029342651e-01 -1.914102956652641296e-02
1.702475845813751221e-01 -2.101127803325653076e-01 1.217767000198364258e-01 -1.630427502095699310e-02 6.185976788401603699e-02 -7.461016625165939331e-02 -8.500329405069351196e-02 -9.842550009489059448e-02 -1.052809506654739380e-01 5.488020181655883789e-01 -5.825130268931388855e-02 -1.784425787627696991e-02 6.352097541093826294e-02 -1.064606755971908569e-01 -1.648321449756622314e-01 -1.838966906070709229e-01 -1.790918260812759399e-01 8.986313827335834503e-03 -3.480334207415580750e-02 9.955196082592010498e-02 -1.035238578915596008e-01 -3.188897669315338135e-01 -2.329328358173370361e-01 -2.229325287044048309e-02 -3.550901710987091064e-01 -1.200632527470588684e-01 -1.482495199888944626e-02 1.601447761058807373e-01 -1.149893701076507568e-01 -2.300753295421600342e-01 -2.139299362897872925e-01 -6.631872802972793579e-02
-7.717942446470260620e-02 1.166686415672302246e-01 2.309462726116180420e-01 -1.580619253218173981e-02 1.241260915994644165e-01 3.594654053449630737e-02 2.908157706260681152e-01 -2.250506281852722168e-01 -1.585399061441421509e-01 3.950381278991699219e-01 -1.195889040827751160e-01 -1.240335628390312195e-01 6.300582736730575562e-02 -8.987022936344146729e-02 -1.393679231405258179e-01 -2.512156963348388672e-01 -1.145469248294830322e-01 8.752970397472381592e-02 -1.019499897956848145e-01 4.386923909187316895e-01 -9.168069809675216675e-02 2.605251967906951904e-01 1.322084218263626099e-01 2.147380262613296509e-01 -1.479642540216445923e-01 -1.555133610963821411e-01 2.433628030121326447e-02 1.145252361893653870e-01 -6.866891682147979736e-02 -1.795583069324493408e-01 7.630984485149383545e-02 -5.836687982082366943e-02
3.828102350234985352e-02 -4.786022473126649857e-03 5.537213757634162903e-02 1.653367131948471069e-01 -2.625390291213989258e-01 1.012126728892326355e-02 8.202632516622543335e-02 -2.577563226222991943e-01 1.289065033197402954e-01 3.481392860412597656e-01 -1.600579768419265747e-01 1.011757329106330872e-01 1.948395818471908569e-01 6.009823083877563477e-02 -2.687421739101409912e-01 -1.052200049161911011e-01 4.404581710696220398e-02 -4.148230329155921936e-02 -3.066813945770263672e-02 2.231993973255157471e-01 7.034088671207427979e-02 -3.522172868251800537e-01 -2.760934531688690186e-01 -5.858549848198890686e-02 -4.996655136346817017e-02 5.521457269787788391e-02 7.339938730001449585e-02 1.247391998767852783e-01 1.428005401976406574e-03 -4.756697118282318115e-01 -1.073682159185409546e-01 2.120716730132699013e-03
-3.019703030586242676e-01 -1.552437990903854370e-01 -1.501266360282897949e-01 -1.893054097890853882e-01 1.308415085077285767e-01 1.128719002008438110e-01 8.041316270828247070e-02 -3.448236361145973206e-02 -3.324569165706634521e-01 2.932415306568145752e-01 1.374483387917280197e-02 -7.826622575521469116e-02 2.420269250869750977e-01 -1.943908035755157471e-01 -7.105595618486404419e-02 -1.326424628496170044e-01 -2.675577104091644287e-01 3.789158463478088379e-01 -9.344093501567840576e-02 1.772980988025665283e-01 2.076826989650726318e-02 -4.954361915588378906e-02 -1.870738528668880463e-02 -2.015507072210311890e-01 -1.293150186538696289e-01 -7.194456458091735840e-02 -2.089544534683227539e-01 1.823619455099105835e-01 -1.686924844980239868e-01 -1.100587695837020874e-01 4.517073929309844971e-02 1.623821556568145752e-01
-1.665454208850860596e-01 -1.227165535092353821e-01 1.040165498852729797e-01 -8.683421462774276733e-02 -1.429344713687896729e-01 -1.466503441333770752e-01 -3.967568278312683105e-02 -2.422937303781509399e-01 -8.785068988800048828e-02 3.128197789192199707e-01 -1.115791574120521545e-01 -1.051703747361898422e-02 1.881807297468185425e-01 -2.036895602941513062e-01 -4.168333411216735840e-01 -2.313510775566101074e-01 -2.372260689735412598e-01 9.965512156486511230e-02 -1.420076936483383179e-01 -1.922191232442855835e-01 8.671282231807708740e-02 -2.711382508277893066e-01 -3.429184108972549438e-02 2.225302308797836304e-01 -2.010526955127716064e-01 1.712741702795028687e-01 1.602276787161827087e-02 1.510674804449081421e-01 4.114406555891036987e-02 -1.826915591955184937e-01 -1.721974313259124756e-01 -4.133792594075202942e-02
-1.400067359209060669e-01 -2.367118187248706818e-02 3.922105580568313599e-02 -1.368887871503829956e-01 8.576471358537673950e-02 1.017495617270469666e-01 1.314817965030670166e-01 -3.600188791751861572e-01 -1.789875924587249756e-01 2.600691318511962891e-01 3.006433509290218353e-02 3.580346331000328064e-02 1.147575750946998596e-01 -1.691631227731704712e-01 -9.822301566600799561e-02 -1.886023581027984619e-01 -3.201512694358825684e-01 2.563865184783935547e-01 -1.758378744125366211e-01 7.005136460065841675e-02 1.962211132049560547e-01 -1.811746656894683838e-01 -3.564825952053070068e-01 -1.305411756038665771e-02 1.519600898027420044e-01 9.496156126260757446e-02 -1.363340467214584351e-01 3.120226562023162842e-01 -1.311785876750946045e-01 1.240531057119369507e-01 1.504893600940704346e-01 1.248781848698854446e-02
-1.560313850641250610e-01 -8.095043897628784180e-02 1.057842895388603210e-01 8.501685224473476410e-03 8.077317476272583008e-02 6.376546621322631836e-02 -1.532228440046310425e-01 -2.797982692718505859e-01 7.832056842744350433e-03 3.112821877002716064e-01 -2.220162004232406616e-01 2.047890424728393555e-01 5.852990970015525818e-02 -1.895177662372589111e-01 -1.393662989139556885e-01 -1.655821502208709717e-01 -1.354125142097473145e-01 3.133462965488433838e-01 -1.188635379076004028e-01 1.776102334260940552e-01 -1.593971103429794312e-01 -2.025776952505111694e-01 -2.346635423600673676e-02 -1.382790785282850266e-02 1.152339670807123184e-02 -1.991206705570220947e-01 -1.241456270217895508e-01 3.684118688106536865e-01 3.091782927513122559e-01 1.983074545860290527e-01 -6.842198222875595093e-02 1.058765649795532227e-01
1.052640471607446671e-02 2.478227578103542328e-02 -9.732793271541595459e-02 -2.916780710220336914e-01 1.596318930387496948e-01 5.696308240294456482e-02 -2.335718646645545959e-02 -4.848704040050506592e-01 -2.185243666172027588e-01 1.138305440545082092e-01 -1.555099934339523315e-01 9.541523456573486328e-02 1.165203824639320374e-01 -3.063648939132690430e-01 -1.234121918678283691e-01 -1.516654789447784424e-01 3.692890331149101257e-02 2.371478974819183350e-01 -7.843872904777526855e-02 1.083792224526405334e-01 -1.799500882625579834e-01 -2.688752412796020508e-01 -1.640976667404174805e-01 -1.149859577417373657e-01 1.516548218205571175e-03 -8.784075826406478882e-02 6.670655682682991028e-03 3.486746847629547119e-01 2.175925821065902710e-01 -3.725124895572662354e-02 6.963902618736028671e-03 4.733159020543098450e-02
-2.201829105615615845e-01 -1.024028807878494263e-01 2.559557557106018066e-01 -5.210553109645843506e-02 3.637459501624107361e-02 1.441193222999572754e-01 -9.754168801009654999e-03 -1.412358134984970093e-01 -6.788071990013122559e-02 4.356273114681243896e-01 2.244185805320739746e-01 -1.006223186850547791e-01 -1.466581597924232483e-02 -1.960462778806686401e-01 -1.152685880661010742e-01 -1.171003505587577820e-01 -2.135576754808425903e-01 1.636909842491149902e-01 1.294192764908075333e-02 1.248177513480186462e-01 1.004087254405021667e-01 -2.303532063961029053e-01 -3.164569139480590820e-01 3.300894498825073242e-01 2.103619277477264404e-02 -1.121135428547859192e-01 -8.220410346984863281e-02 1.139311119914054871e-01 -2.130968868732452393e-01 -2.336324900388717651e-01 -5.415027216076850891e-02 -1.186548620462417603e-01
-1.642437428236007690e-01 -2.970019280910491943e-01 -6.862374395132064819e-02 -2.719025611877441406e-01 1.828268319368362427e-01 -6.467175204306840897e-03 7.060533016920089722e-02 -2.303318381309509277e-01 -1.057127118110656738e-01 2.729315459728240967e-01 -5.868657678365707397e-02 -1.770896762609481812e-01 4.976045340299606323e-02 -3.001418113708496094e-01 -3.357993066310882568e-01 -1.969846338033676147e-01 -1.056491746567189693e-03 1.458000540733337402e-01 -2.199040353298187256e-01 3.037044405937194824e-02 2.550068497657775879e-02 -3.285596966743469238e-01 -3.278810903429985046e-02 1.809625923633575439e-01 5.660240352153778076e-02 -1.048580482602119446e-01 2.523042261600494385e-01 -2.795795910060405731e-02 -2.262895461171865463e-03 -2.416441142559051514e-01 -7.416590582579374313e-03 -4.246098455041646957e-03
-9.485837817192077637e-02 -1.372985988855361938e-01 1.429173797369003296e-01 -5.661911517381668091e-02 -6.562925130128860474e-02 -1.478828191757202148e-01 1.696358919143676758e-01 -4.512704312801361084e-01 -2.355029108002781868e-03 8.633565157651901245e-02 1.497330795973539352e-02 1.381520740687847137e-02 3.763594925403594971e-01 -1.072442382574081421e-01 -8.841291815042495728e-02 -3.693006038665771484e-01 -1.689596623182296753e-01 3.404842615127563477e-01 -3.294415771961212158e-01 6.988050043582916260e-02 -6.300224363803863525e-02 -5.559480935335159302e-02 -1.786593198776245117e-01 5.273505672812461853e-02 1.344353053718805313e-02 1.703025102615356445e-01 -1.387433800846338272e-02 2.220206409692764282e-01 -1.464719534851610661e-03 3.586969897150993347e-02 -3.914611414074897766e-02 5.964389815926551819e-02
-1.758897751569747925e-01 2.656327486038208008e-01 -5.432243645191192627e-02 -1.796653419733047485e-01 1.611341685056686401e-01 -2.053245753049850464e-01 1.139593347907066345e-01 -1.287750303745269775e-01 7.782106846570968628e-02 2.951981127262115479e-01 -2.345263063907623291e-01 1.594960242509841919e-01 -1.951927840709686279e-01 -1.481620687991380692e-02 -1.025817245244979858e-01 -1.008676066994667053e-01 -3.434107005596160889e-01 2.077410668134689331e-01 -2.465089112520217896e-01 3.227187693119049072e-01 -5.804931372404098511e-02 -1.188654378056526184e-01 -1.095521673560142517e-01 6.879135966300964355e-02 -1.113452091813087463e-01 1.466527283191680908e-01 1.223590075969696045e-01 -1.379584819078445435e-01 8.153593540191650391e-02 -2.319098114967346191e-01 9.739179164171218872e-02 -1.867196410894393921e-01
-4.039862006902694702e-02 1.126338690519332886e-01 1.517957895994186401e-01 -1.118008121848106384e-01 1.128993630409240723e-01 3.967719094362109900e-04 6.748703867197036743e-02 -1.345601528882980347e-01 -2.201106399297714233e-01 5.112273097038269043e-01 2.406030446290969849e-01 -2.001280954573303461e-04 1.564435809850692749e-01 -2.994853556156158447e-01 -4.281207323074340820e-01 -1.931733340024948120e-01 -1.296019107103347778e-01 4.759839549660682678e-02 -1.268173903226852417e-01 -7.213983684778213501e-02 2.172791808843612671e-01 -5.022313445806503296e-02 9.144879132509231567e-02 1.003125589340925217e-02 7.166436314582824707e-02 -5.044066905975341797e-02 5.864669010043144226e-02 1.855222880840301514e-02 -2.213304042816162109e-01 -2.229595333337783813e-01 -1.547312131151556969e-03 -5.968499556183815002e-02
-5.984072014689445496e-02 -2.128521054983139038e-01 -1.192147806286811829e-01 -6.624498963356018066e-02 -2.788554504513740540e-02 -1.430814266204833984e-01 4.992762953042984009e-02 7.450973615050315857e-03 2.337344922125339508e-03 4.138831496238708496e-01 -1.924503147602081299e-01 7.327757030725479126e-02 2.804736793041229248e-01 -9.660796821117401123e-02 -3.936800360679626465e-01 -1.733565181493759155e-01 -9.024485945701599121e-02 2.552801668643951416e-01 -1.350787468254566193e-02 1.105694994330406189e-01 -8.745940029621124268e-02 -2.077244520187377930e-01 -8.396791666746139526e-02 -1.791191399097442627e-01 -3.053989112377166748e-01 1.648077070713043213e-01 -3.498679026961326599e-02 2.142149507999420166e-01 -3.978034481406211853e-02 -2.083688527345657349e-01 1.814431250095367432e-01 -2.917102351784706116e-02
-8.069743961095809937e-02 7.691448181867599487e-02 1.678870469331741333e-01 -2.464476041495800018e-02 1.613161116838455200e-01 -2.783043384552001953e-01 1.486666500568389893e-01 -2.924033403396606445e-01 -3.662647679448127747e-02 2.840133607387542725e-01 -7.558713108301162720e-02 -1.021398883312940598e-02 -8.521954528987407684e-03 -3.091084957122802734e-01 -2.779864519834518433e-02 -1.314320415258407593e-01 -1.264693439006805420e-01 3.438313603401184082e-01 -7.978133857250213623e-03 2.755382657051086426e-01 3.360625728964805603e-02 6.164842098951339722e-02 -1.523354053497314453e-01 2.203071266412734985e-01 -3.256317377090454102e-01 -4.401865974068641663e-02 1.130954995751380920e-01 -5.651250854134559631e-02 2.454308420419692993e-01 -1.209267750382423401e-01 2.425522506237030029e-01 -4.111484438180923462e-02
-3.448903188109397888e-02 -5.036600306630134583e-02 1.054831817746162415e-01 -2.125042080879211426e-01 2.699627280235290527e-01 -1.382967829704284668e-02 -8.356340974569320679e-02 -1.355473846197128296e-01 -1.295710168778896332e-02 3.123119175434112549e-01 -1.270675063133239746e-01 6.131797097623348236e-03 1.436373591423034668e-01 -2.799189090728759766e-01 -4.034514427185058594e-01 -2.848132252693176270e-01 -1.786389201879501343e-01 1.223984137177467346e-01 4.211503639817237854e-02 -1.557959467172622681e-01 1.258513331413269043e-01 -3.072869479656219482e-01 -1.204879507422447205e-01 1.417481303215026855e-01 -4.695179685950279236e-02 3.516691923141479492e-02 -3.080487810075283051e-02 1.478145122528076172e-01 -1.469043046236038208e-01 -3.399952352046966553e-01 5.193812400102615356e-02 -2.943143993616104126e-02
-3.216405510902404785e-01 -3.067567944526672363e-01 -1.051050573587417603e-01 -2.297077327966690063e-01 1.499939858913421631e-01 2.602118253707885742e-02 2.990698255598545074e-02 -1.332538109272718430e-02 -7.844654470682144165e-02 4.647113382816314697e-01 2.508445978164672852e-01 5.357725545763969421e-02 4.420656338334083557e-02 -1.977581828832626343e-01 -2.386693209409713745e-01 -1.846874356269836426e-01 -5.086192488670349121e-02 8.508883416652679443e-02 -1.769281625747680664e-01 2.343823462724685669e-01 1.086720973253250122e-01 -2.214624434709548950e-01 -2.294017225503921509e-01 1.614019572734832764e-01 -1.179414987564086914e-01 1.309891492128372192e-01 -8.520853705704212189e-03 4.934801906347274780e-02 -1.248599737882614136e-01 -5.476753413677215576e-02 -7.417395710945129395e-02 3.292938321828842163e-02
2.932818047702312469e-02 -1.827562153339385986e-01 -1.952919065952301025e-01 1.053942069411277771e-01 -5.724291503429412842e-02 2.514011263847351074e-01 -9.160978719592094421e-03 -1.802670210599899292e-01 2.236134707927703857e-01 3.518661558628082275e-01 -2.814485132694244385e-01 2.849031388759613037e-01 1.176833063364028931e-01 -2.995142638683319092e-01 1.939352415502071381e-02 7.574819028377532959e-02 -6.621977686882019043e-02 3.377206027507781982e-01 -1.761533617973327637e-01 5.993523821234703064e-02 6.407100707292556763e-02 3.279795348644256592e-01 -1.002942770719528198e-01 1.427586469799280167e-02 -4.883842170238494873e-02 -7.333327829837799072e-02 -1.503710895776748657e-01 1.189036387950181961e-02 -6.944580376148223877e-02 -1.307190805673599243e-01 -2.042787075042724609e-01 6.640224158763885498e-02
-6.159507110714912415e-02 1.311109066009521484e-01 3.634741529822349548e-02 -1.883800886571407318e-02 1.208717450499534607e-01 -1.930390596389770508e-01 1.377391219139099121e-01 -3.507464528083801270e-01 -1.161793917417526245e-01 3.121136724948883057e-01 -1.872337609529495239e-01 -4.974142089486122131e-02 -5.131576210260391235e-02 -2.240209281444549561e-01 -1.168183460831642151e-01 -1.492209285497665405e-01 -1.699100285768508911e-01 7.824468612670898438e-02 -2.738007903099060059e-01 2.344508320093154907e-01 -2.086094319820404053e-01 1.177704408764839172e-01 1.153840795159339905e-01 3.555243313312530518e-01 -2.166347503662109375e-01 -1.973729580640792847e-02 3.206037357449531555e-02 8.060420304536819458e-02 2.132094800472259521e-01 -2.069334536790847778e-01 -8.988563716411590576e-02 -1.818424612283706665e-01
2.440357804298400879e-01 1.555650979280471802e-01 -5.246914178133010864e-02 -3.910288959741592407e-02 3.894905373454093933e-02 1.021038815379142761e-01 -1.095174327492713928e-01 -2.457989305257797241e-01 -2.528494037687778473e-02 3.116209805011749268e-01 -3.094421466812491417e-03 -1.676159203052520752e-01 8.391090482473373413e-02 4.075459018349647522e-02 -1.615722626447677612e-01 -1.003797948360443115e-01 5.854870378971099854e-02 3.213832676410675049e-01 -2.313047051429748535e-01 5.769593715667724609e-01 9.680721908807754517e-02 1.098238304257392883e-01 -4.532895609736442566e-02 1.632086634635925293e-01 -2.672511935234069824e-01 4.577343538403511047e-02 6.054129451513290405e-02 1.370754987001419067e-01 6.918480992317199707e-02 -9.593896567821502686e-02 -1.548837590962648392e-02 -5.871549993753433228e-02
1.351761668920516968e-01 2.492924965918064117e-02 -2.957209646701812744e-01 5.982832983136177063e-02 -8.221787959337234497e-02 4.609743878245353699e-02 -2.009459072723984718e-03 -2.543763518333435059e-01 -1.126430481672286987e-01 2.184749394655227661e-01 5.678129941225051880e-02 1.605291962623596191e-01 1.778731644153594971e-01 -2.955470085144042969e-01 -2.858011722564697266e-01 -1.724694222211837769e-01 -9.878984093666076660e-02 4.121817350387573242e-01 -3.093858063220977783e-01 -1.068015694618225098e-01 -1.249812543392181396e-01 -1.727499812841415405e-01 -8.435791730880737305e-02 -1.164575442671775818e-01 9.082078188657760620e-02 -1.027094796299934387e-01 -3.244637697935104370e-02 2.624312937259674072e-01 1.267255544662475586e-01 -8.450295776128768921e-02 -1.544855982065200806e-01 8.912733942270278931e-02
-1.516650617122650146e-01 -3.073537163436412811e-02 1.627476066350936890e-01 -3.482178598642349243e-02 7.825165241956710815e-02 -3.309366405010223389e-01 1.643894761800765991e-01 -3.632578253746032715e-01 -8.077540993690490723e-02 1.719854176044464111e-01 -6.042802706360816956e-02 -5.557310581207275391e-02 8.195686340332031250e-02 -9.941033273935317993e-02 -1.505454033613204956e-01 7.734984904527664185e-02 -1.960253566503524780e-01 2.053887248039245605e-01 -2.712486982345581055e-01 3.359333872795104980e-01 -1.594026386737823486e-01 1.864296793937683105e-01 -8.355154097080230713e-02 2.904448211193084717e-01 -1.635491400957107544e-01 -1.135761886835098267e-01 6.145239248871803284e-02 -4.420053679496049881e-03 4.516282305121421814e-02 -3.136373460292816162e-01 1.446220427751541138e-01 -4.829224944114685059e-02
-1.158433929085731506e-01 2.030580304563045502e-02 -1.167538464069366455e-01 2.395001053810119629e-01 3.123458661139011383e-02 -2.209021523594856262e-02 2.117262929677963257e-01 -3.811792731285095215e-01 1.484427899122238159e-01 2.449875771999359131e-01 8.957274258136749268e-02 -6.018260493874549866e-03 1.601394414901733398e-01 -8.772400021553039551e-02 1.061572283506393433e-01 -1.738789826631546021e-01 -8.285725116729736328e-02 6.461652368307113647e-02 -1.560152415186166763e-02 4.853911697864532471e-01 -1.579299867153167725e-01 1.143048927187919617e-01 -1.131472140550613403e-01 -1.756788045167922974e-01 2.438084334135055542e-01 -1.189843341708183289e-01 1.791819185018539429e-01 -4.903760924935340881e-02 -1.433787345886230469e-01 -2.784175276756286621e-01 1.544336080551147461e-01 5.864366888999938965e-03
-2.143284827470779419e-01 -3.287691175937652588e-01 -2.955092489719390869e-01 -1.191537603735923767e-01 -6.956414878368377686e-02 -4.098475351929664612e-02 1.602919846773147583e-01 -2.833764851093292236e-01 -2.911965250968933105e-01 1.422957777976989746e-01 -5.616518110036849976e-02 3.342290595173835754e-02 1.544357240200042725e-01 -8.059289306402206421e-02 -3.306144475936889648e-01 -8.720046281814575195e-02 4.061711207032203674e-02 1.818357706069946289e-01 -2.295246124267578125e-01 2.585446238517761230e-01 -1.351522654294967651e-01 -1.914728316478431225e-03 -1.482344120740890503e-01 -1.252175867557525635e-01 -9.559507668018341064e-02 -6.383765488862991333e-02 -1.380102038383483887e-01 1.572124361991882324e-01 2.329224944114685059e-01 -2.095378041267395020e-01 -2.753823809325695038e-02 9.648046642541885376e-02
-7.907418906688690186e-02 -1.821086853742599487e-01 -2.384604960680007935e-01 5.280518159270286560e-02 1.175570115447044373e-01 -1.252984553575515747e-01 -1.637039631605148315e-01 -3.635748326778411865e-01 1.417751312255859375e-01 -7.934093475341796875e-02 -9.188123047351837158e-02 1.577311307191848755e-01 2.422269135713577271e-01 -2.235238850116729736e-01 -2.763968408107757568e-01 9.884563833475112915e-02 1.793072745203971863e-02 4.092916250228881836e-01 -1.077441722154617310e-01 1.293197367340326309e-02 1.043714657425880432e-01 1.141896620392799377e-01 1.107448413968086243e-01 5.365142971277236938e-02 -5.963614955544471741e-02 -2.147076874971389771e-01 1.883203387260437012e-01 2.200883477926254272e-01 -1.233780458569526672e-01 -1.839856207370758057e-01 2.173029929399490356e-01 9.676070511341094971e-02
7.715519517660140991e-02 -7.701900601387023926e-02 -1.401547938585281372e-01 -1.692452728748321533e-01 1.206163838505744934e-01 2.105266004800796509e-01 2.532437443733215332e-01 -1.482155025005340576e-01 4.407887533307075500e-02 2.596282064914703369e-01 -1.877167373895645142e-01 1.403868347406387329e-01 2.537372112274169922e-01 -1.901383846998214722e-01 -1.501459628343582153e-01 -1.546086519956588745e-01 2.970808185636997223e-02 3.081787824630737305e-01 7.691890746355056763e-02 3.978089392185211182e-01 1.919229179620742798e-01 2.154267281293869019e-01 -5.963115766644477844e-02 6.301558762788772583e-02 1.816022843122482300e-01 -1.156115084886550903e-01 -1.376928091049194336e-01 1.136060133576393127e-01 -1.144793629646301270e-01 -2.519434988498687744e-01 -1.299053579568862915e-01 3.341486677527427673e-02
-9.227455407381057739e-02 -5.873880907893180847e-02 -6.326594948768615723e-02 1.991642415523529053e-01 -1.263037770986557007e-01 -2.213274091482162476e-01 4.479346796870231628e-02 -1.656078849919140339e-03 1.004605367779731750e-01 4.622617363929748535e-01 -2.203783839941024780e-01 1.448621749877929688e-01 2.178690135478973389e-01 -1.592615693807601929e-01 -2.118704169988632202e-01 -6.097959354519844055e-02 -4.867258295416831970e-02 5.044926702976226807e-02 -3.566264733672142029e-02 2.407974004745483398e-01 8.966040611267089844e-02 -3.129742741584777832e-01 -2.291288673877716064e-01 -1.209153980016708374e-01 -8.888884633779525757e-02 -9.038854390382766724e-02 6.524496246129274368e-03 2.946845889091491699e-01 -2.820494174957275391e-01 -2.058642506599426270e-01 -1.481587626039981842e-02 -1.623607054352760315e-02
-7.951097935438156128e-02 7.525438070297241211e-02 8.920921385288238525e-02 3.759260848164558411e-02 1.624245494604110718e-01 9.274014085531234741e-02 1.155023351311683655e-01 -3.289512693881988525e-01 2.617231197655200958e-02 1.252901405096054077e-01 3.267203271389007568e-01 4.860245063900947571e-02 -4.732155799865722656e-02 -4.147426486015319824e-01 -2.216196954250335693e-01 -2.888331115245819092e-01 -3.128046095371246338e-01 3.388658463954925537e-01 -6.481343880295753479e-03 -7.429360598325729370e-02 2.880079299211502075e-02 -1.930015087127685547e-01 4.692530632019042969e-02 1.719652861356735229e-01 -2.395518124103546143e-01 -3.126362338662147522e-02 5.822724662721157074e-03 1.603225618600845337e-01 -2.731036581099033356e-02 -9.466877579689025879e-02 -7.335963845252990723e-02 -5.048345774412155151e-02
-1.523450464010238647e-01 2.546906769275665283e-01 1.902706325054168701e-01 -2.370753437280654907e-01 1.219559926539659500e-03 -1.289114654064178467e-01 2.410139590501785278e-01 -9.162849187850952148e-02 7.352575659751892090e-02 3.013851642608642578e-01 2.132531814277172089e-02 1.714901030063629150e-01 1.727515757083892822e-01 -2.267930805683135986e-01 -1.439627557992935181e-01 -4.631876945495605469e-01 -1.980753540992736816e-01 2.173095047473907471e-01 -1.402392685413360596e-01 -9.247513860464096069e-02 -8.948195725679397583e-02 -2.075845450162887573e-01 -1.096856817603111267e-01 1.207044795155525208e-01 2.000656425952911377e-01 5.997994914650917053e-02 6.887839175760746002e-03 1.770238578319549561e-02 1.542788147926330566e-01 -5.748595669865608215e-02 1.430491507053375244e-01 9.917074441909790039e-02
-1.439306139945983887e-02 2.484042048454284668e-01 -3.343406617641448975e-01 7.360152155160903931e-02 -1.797878295183181763e-01 1.331184655427932739e-01 -9.603846818208694458e-03 -1.819417923688888550e-01 -2.511570453643798828e-01 2.254788279533386230e-01 -6.027477607131004333e-02 1.181348636746406555e-01 4.526019096374511719e-02 -1.906649619340896606e-01 -8.565120398998260498e-02 -3.581215143203735352e-01 -1.381212472915649414e-01 2.146644443273544312e-01 3.649074211716651917e-02 5.370009317994117737e-02 1.282709091901779175e-01 -3.060519397258758545e-01 -1.342357397079467773e-01 2.061565220355987549e-01 -2.363458722829818726e-01 4.965649545192718506e-02 1.589509285986423492e-02 1.074440702795982361e-01 2.584188282489776611e-01 -7.468950003385543823e-03 -1.256066858768463135e-01 -1.984949409961700439e-01
-2.730043828487396240e-01 8.113190531730651855e-02 1.936591714620590210e-01 -1.584521532058715820e-01 -9.718284010887145996e-02 -2.909576520323753357e-02 -1.128993928432464600e-01 -2.095494419336318970e-01 4.323208704590797424e-03 2.024031728506088257e-01 3.389194980263710022e-02 1.427667438983917236e-01 1.965891867876052856e-01 9.973485022783279419e-02 -2.583113610744476318e-01 -5.655992031097412109e-02 -9.210285544395446777e-02 5.092850327491760254e-01 -1.689001172780990601e-01 1.500624716281890869e-01 -1.248357146978378296e-01 -8.351515233516693115e-02 -8.786225318908691406e-02 -2.464587539434432983e-01 -1.750565767288208008e-01 -7.526300847530364990e-02 -5.655312910676002502e-02 2.351525872945785522e-01 -4.313380643725395203e-02 -2.241813540458679199e-01 -2.013718187808990479e-01 -1.043971553444862366e-01
-6.687730550765991211e-02 3.429026529192924500e-02 6.060164421796798706e-02 7.464712858200073242e-02 2.644171118736267090e-01 9.745890647172927856e-02 1.305666118860244751e-01 -2.011495530605316162e-01 -2.757545709609985352e-01 3.875039815902709961e-01 -9.151452034711837769e-02 7.185250520706176758e-02 2.879303693771362305e-01 -1.105801984667778015e-01 -2.408820837736129761e-01 -4.358290731906890869e-01 -7.594638317823410034e-02 -2.491944096982479095e-02 -8.241011202335357666e-02 -1.390781998634338379e-01 1.317933201789855957e-01 -1.913103461265563965e-01 -1.290307492017745972e-01 2.331369072198867798e-01 -1.346775442361831665e-01 -6.896040588617324829e-02 1.156993433833122253e-01 2.112959027290344238e-01 -3.916572406888008118e-02 -1.403637379407882690e-01 6.905331462621688843e-02 3.031119145452976227e-02
-3.060178458690643311e-01 -2.723705172538757324e-01 -2.044364251196384430e-02 -9.930160641670227051e-02 6.122052203863859177e-03 -2.110426314175128937e-02 5.330681800842285156e-02 -7.778669707477092743e-03 1.939857900142669678e-01 5.573498010635375977e-01 -5.053514987230300903e-02 3.741202130913734436e-02 -9.261476993560791016e-02 -4.962651059031486511e-02 -1.426544189453125000e-01 -1.841962337493896484e-01 -2.973068356513977051e-01 2.831215262413024902e-01 -1.715246438980102539e-01 1.460797041654586792e-01 -1.834572553634643555e-01 -3.838881105184555054e-02 1.265377644449472427e-02 6.650304049253463745e-02 -9.745757281780242920e-02 7.780174165964126587e-02 -4.116441681981086731e-02 -2.119591236114501953e-01 2.596772909164428711e-01 4.249987378716468811e-02 1.025915145874023438e-01 2.006598748266696930e-03
-1.135649066418409348e-02 -5.679129809141159058e-02 7.105730473995208740e-02 -1.037698760628700256e-01 1.129878833889961243e-01 -2.089025080204010010e-01 1.443852782249450684e-01 -8.051810413599014282e-02 -1.434582173824310303e-01 3.857133984565734863e-01 -4.331879690289497375e-02 2.254237793385982513e-02 2.268279492855072021e-01 -3.170651197433471680e-01 -3.114161491394042969e-01 -2.444019168615341187e-01 2.910011075437068939e-02 -2.440797537565231323e-02 -1.226430684328079224e-01 -7.077778130769729614e-02 1.721674203872680664e-02 -1.632864326238632202e-01 -1.851034164428710938e-01 3.956400156021118164e-01 2.117605358362197876e-01 -1.331674009561538696e-01 1.335217058658599854e-01 1.864301860332489014e-01 -2.200917527079582214e-02 -2.388770878314971924e-01 -6.775312870740890503e-02 -1.069779321551322937e-02
-2.059901654720306396e-01 -1.290647536516189575e-01 7.702339440584182739e-02 -9.118717908859252930e-02 2.518773972988128662e-01 -1.032300963997840881e-01 3.294916823506355286e-02 -1.316742002964019775e-01 -8.585359156131744385e-02 3.642812371253967285e-01 -7.753242552280426025e-02 -1.555010825395584106e-01 2.207856923341751099e-01 -2.857128977775573730e-01 -3.163343966007232666e-01 -3.920973241329193115e-01 -6.162060424685478210e-02 7.190152257680892944e-02 2.633747411891818047e-03 2.996098808944225311e-02 -1.126353889703750610e-01 -2.089050114154815674e-01 2.424652129411697388e-02 2.708635628223419189e-01 -4.275133088231086731e-02 -1.165696308016777039e-01 1.834499686956405640e-01 2.745874226093292236e-01 3.301337361335754395e-02 -1.043785884976387024e-01 1.686837873421609402e-03 -5.550054088234901428e-02
-7.382336258888244629e-02 -7.202213257551193237e-02 -2.411580085754394531e-01 6.239104643464088440e-02 1.836494803428649902e-01 -5.555188283324241638e-02 4.264660552144050598e-02 -3.902834057807922363e-01 1.136968731880187988e-01 1.842772066593170166e-01 1.945579051971435547e-01 4.898393526673316956e-02 -2.125687338411808014e-02 2.590960264205932617e-02 -6.072083488106727600e-02 -3.253090381622314453e-02 -5.094766020774841309e-01 -3.043718449771404266e-02 -2.382581532001495361e-01 3.180114924907684326e-01 1.979003697633743286e-01 1.634763628244400024e-01 3.730273246765136719e-02 1.304405182600021362e-02 2.402270883321762085e-01 -1.940348148345947266e-01 1.654999405145645142e-01 9.581109136343002319e-02 1.477502286434173584e-01 8.310697041451931000e-03 2.287954650819301605e-02 5.622646585106849670e-02
-4.530311375856399536e-02 7.494943588972091675e-02 3.658642526715993881e-03 -1.418202519416809082e-01 3.428110107779502869e-02 -1.832439601421356201e-01 -1.612366586923599243e-01 -4.071488976478576660e-01 2.554560266435146332e-02 1.135265529155731201e-01 -3.144643902778625488e-01 -6.918077915906906128e-02 -5.620105564594268799e-02 -8.454659581184387207e-02 -1.580921858549118042e-01 -1.507455855607986450e-01 5.119448155164718628e-02 3.514971584081649780e-02 -5.416613072156906128e-02 4.511714577674865723e-01 -1.711958646774291992e-01 -9.367781877517700195e-02 8.969346433877944946e-02 6.991786416620016098e-03 -2.559633255004882812e-01 -1.792007684707641602e-01 1.596609801054000854e-01 -2.357969246804714203e-02 -4.850257188081741333e-02 -3.515163362026214600e-01 -1.355923116207122803e-01 2.143391221761703491e-01
-1.689736731350421906e-02 3.944937884807586670e-01 1.022196188569068909e-01 -6.985648721456527710e-02 2.681706845760345459e-02 -6.941015366464853287e-03 7.797719538211822510e-02 -3.023529350757598877e-01 -9.511759504675865173e-03 3.661102652549743652e-01 -1.134501993656158447e-01 -6.488057784736156464e-03 5.451684817671775818e-02 -4.078988358378410339e-02 -7.039479911327362061e-02 -2.498918771743774414e-02 -6.313558667898178101e-03 2.018022835254669189e-01 -2.341639101505279541e-01 2.377140969038009644e-01 3.600853309035301208e-02 3.323447108268737793e-01 -2.216804586350917816e-02 1.215904057025909424e-01 -1.601475030183792114e-01 -6.027549505233764648e-02 1.016049878671765327e-03 -1.029593721032142639e-01 1.014376282691955566e-01 -4.093824923038482666e-01 -2.657471299171447754e-01 -7.564305514097213745e-02
9.464139491319656372e-02 1.044503152370452881e-01 1.317685693502426147e-01 -1.294353157281875610e-01 1.353841871023178101e-01 3.486557630822062492e-03 2.240584045648574829e-02 -3.532835543155670166e-01 8.857656270265579224e-02 2.428282052278518677e-01 2.388283312320709229e-01 -1.400494426488876343e-01 -7.345592975616455078e-02 -3.922277688980102539e-01 -3.128809630870819092e-01 -1.747849881649017334e-01 -2.269607782363891602e-01 3.121023178100585938e-01 -2.267696559429168701e-01 -1.492944061756134033e-01 -1.961125247180461884e-02 -3.165091574192047119e-02 -1.338741481304168701e-01 1.766521334648132324e-01 -6.117955595254898071e-02 -5.064836889505386353e-02 1.059884428977966309e-01 1.522855926305055618e-02 -2.007341235876083374e-01 -8.398666977882385254e-02 -7.523304969072341919e-02 1.651939600706100464e-01
2.308401465415954590e-01 3.416287899017333984e-02 -1.973600536584854126e-01 -1.106618121266365051e-01 -2.999360859394073486e-02 4.262632224708795547e-03 1.620408147573471069e-01 -2.106777578592300415e-01 2.576902508735656738e-01 2.699728310108184814e-01 -2.153664380311965942e-01 2.646476030349731445e-01 2.087056636810302734e-01 -6.431504338979721069e-02 -2.900100052356719971e-01 -9.117952734231948853e-02 -1.393970847129821777e-01 4.120523333549499512e-01 -1.276316791772842407e-01 2.169561237096786499e-01 2.270228564739227295e-01 6.630393117666244507e-02 -2.321788109838962555e-02 6.750542088411748409e-04 -9.934064932167530060e-03 -9.075884521007537842e-02 -4.104210436344146729e-02 1.996101886034011841e-01 -8.956550061702728271e-02 -6.812296807765960693e-02 -2.143296450376510620e-01 9.719121456146240234e-02
-1.327089518308639526e-01 -1.569811701774597168e-01 -9.055975824594497681e-02 -2.450410276651382446e-01 -1.368350088596343994e-01 3.126612007617950439e-01 -3.957515209913253784e-02 -3.522754311561584473e-01 1.497917436063289642e-02 1.539330333471298218e-01 -1.624312996864318848e-01 3.765755295753479004e-01 1.237668097019195557e-01 -1.722931712865829468e-01 -7.908539474010467529e-02 -2.580434978008270264e-01 2.505422569811344147e-02 4.990525916218757629e-02 -2.658902108669281006e-02 1.341788470745086670e-01 2.810280323028564453e-01 1.678835600614547729e-02 -3.053652942180633545e-01 1.520552039146423340e-01 1.293518990278244019e-01 2.612425573170185089e-02 4.190811887383460999e-02 4.460638016462326050e-02 -7.218892872333526611e-02 -4.378455504775047302e-02 -2.998579144477844238e-01 4.167890921235084534e-02
-1.924108564853668213e-01 -2.054737657308578491e-01 -1.660559773445129395e-01 -1.093406230211257935e-01 -1.399972196668386459e-02 7.093150913715362549e-02 1.153988316655158997e-01 -4.707153886556625366e-02 -1.651133745908737183e-01 4.880000650882720947e-01 7.975839823484420776e-02 3.274667859077453613e-01 -2.099052816629409790e-01 6.958047300577163696e-02 -2.344535849988460541e-02 -1.447865515947341919e-01 -7.420416921377182007e-02 2.187992483377456665e-01 -4.240201413631439209e-01 1.180134564638137817e-01 -3.051380813121795654e-02 -1.810218691825866699e-01 -1.163666099309921265e-01 1.107797250151634216e-01 6.923840194940567017e-02 8.270536549389362335e-03 1.107858568429946899e-01 3.919205069541931152e-02 -2.608113549649715424e-02 -1.629219353199005127e-01 1.676099598407745361e-01 -1.744995266199111938e-01
-1.527049988508224487e-01 1.322779506444931030e-01 1.349164638668298721e-02 -1.460193693637847900e-01 2.045632153749465942e-01 4.647969081997871399e-02 2.505904138088226318e-01 -1.483426392078399658e-01 1.120305284857749939e-01 3.230842649936676025e-01 -7.172185927629470825e-02 -1.139788795262575150e-02 2.005215585231781006e-01 -3.506252765655517578e-01 -2.437659651041030884e-01 -2.700208723545074463e-01 -9.110360592603683472e-02 8.065599948167800903e-02 -1.124400794506072998e-01 -2.659012973308563232e-01 1.855730414390563965e-01 -1.446850895881652832e-01 -8.877729624509811401e-02 -6.896296516060829163e-03 -1.870700716972351074e-01 -2.093892917037010193e-02 1.607297062873840332e-01 3.102171421051025391e-01 -3.118273802101612091e-03 -1.683918386697769165e-01 -1.130352541804313660e-01 1.763170361518859863e-01
-3.119057230651378632e-02 4.636539146304130554e-03 -2.309256196022033691e-01 -7.738651335239410400e-02 2.086693793535232544e-02 9.554441273212432861e-02 1.753452420234680176e-01 -2.489690631628036499e-01 -1.385624408721923828e-01 4.317682683467864990e-01 -2.067655883729457855e-02 9.096745401620864868e-02 2.239228338003158569e-01 5.036796256899833679e-02 -8.982204645872116089e-02 -2.545589506626129150e-01 -1.137083768844604492e-02 2.389094829559326172e-01 2.944006351754069328e-03 -1.874732226133346558e-01 3.324117958545684814e-01 -2.000735886394977570e-02 -2.602141797542572021e-01 -8.388731628656387329e-03 -3.428433835506439209e-01 1.134407892823219299e-01 -2.829675935208797455e-02 5.207954719662666321e-02 2.084762901067733765e-01 -1.896795034408569336e-01 -1.145246326923370361e-01 -6.461617886088788509e-04
-4.333603382110595703e-02 3.690991550683975220e-02 -1.127532497048377991e-01 -3.803685307502746582e-02 5.167496576905250549e-02 6.642526388168334961e-02 9.226519614458084106e-02 -5.315591581165790558e-03 -1.119180098176002502e-01 2.631716132164001465e-01 -2.356969267129898071e-01 -2.271572947502136230e-01 -1.468414664268493652e-01 -2.373495697975158691e-01 -2.082659602165222168e-01 -3.331382274627685547e-01 -1.576405912637710571e-01 3.878777623176574707e-01 -2.809630334377288818e-02 -3.092232160270214081e-02 2.531663179397583008e-01 -1.092005288228392601e-03 -1.491574943065643311e-01 2.235891073942184448e-01 -2.034287303686141968e-01 -1.764879077672958374e-01 4.109759628772735596e-02 2.689560651779174805e-01 -1.796342581510543823e-01 -1.749174743890762329e-01 2.772428467869758606e-02 -1.490435004234313965e-01
-8.249691128730773926e-02 -7.944505661725997925e-02 9.576711803674697876e-02 -4.884993657469749451e-02 -6.183822453022003174e-02 4.192171990871429443e-01 1.447070091962814331e-01 -2.286504507064819336e-01 -2.359446585178375244e-01 4.081157445907592773e-01 -1.944235153496265411e-02 2.106808274984359741e-01 1.983207911252975464e-01 -3.548990190029144287e-02 -1.096381694078445435e-01 -8.209601044654846191e-03 -2.333593368530273438e-01 3.275423347949981689e-01 -1.869312375783920288e-01 1.180480495095252991e-01 -1.925411969423294067e-01 1.382744219154119492e-02 -1.807069033384323120e-01 3.751565515995025635e-02 -1.839266419410705566e-01 3.758883103728294373e-02 -1.275230348110198975e-01 2.034385353326797485e-01 2.326249377802014351e-03 -8.232548087835311890e-02 -9.268788993358612061e-02 -1.124957874417304993e-01
-3.691397979855537415e-02 1.224740520119667053e-01 -4.793110862374305725e-02 2.002030052244663239e-02 7.843256741762161255e-02 -3.628994822502136230e-01 -1.765625085681676865e-03 -1.414593905210494995e-01 -9.996188431978225708e-02 3.214768767356872559e-01 -6.707496196031570435e-02 -7.336635887622833252e-02 1.435185968875885010e-01 -3.183035850524902344e-01 -1.673062294721603394e-01 -4.148393869400024414e-03 -8.659435808658599854e-02 1.936853229999542236e-01 8.358168601989746094e-02 4.044554829597473145e-01 -3.835033997893333435e-02 1.857381761074066162e-01 6.606588140130043030e-03 3.248692154884338379e-01 -1.410537511110305786e-01 -2.406408824026584625e-02 1.414325833320617676e-01 -1.236298531293869019e-01 1.001527458429336548e-01 -3.014240264892578125e-01 1.351804584264755249e-01 -1.336920112371444702e-01
2.714762464165687561e-02 2.703881077468395233e-02 4.935503378510475159e-02 1.857645809650421143e-01 3.458146750926971436e-02 -4.973580595105886459e-03 1.302526742219924927e-01 -2.381909787654876709e-01 2.306560128927230835e-01 2.596216797828674316e-01 1.509642750024795532e-01 -8.729577064514160156e-02 2.887544631958007812e-01 -2.630460858345031738e-01 -4.019911885261535645e-01 -7.743909209966659546e-02 1.664591953158378601e-02 2.727054059505462646e-01 -9.745531529188156128e-02 -2.050010412931442261e-01 -2.212289720773696899e-03 -1.110366955399513245e-01 1.527771651744842529e-01 1.018542721867561340e-01 -7.255543768405914307e-02 -7.254856824874877930e-02 -6.333343684673309326e-02 1.203743293881416321e-01 -2.242610603570938110e-01 -3.919075131416320801e-01 -6.394344568252563477e-02 7.914630323648452759e-02
1.092661246657371521e-01 -9.932558983564376831e-02 -1.388993263244628906e-01 -4.268775135278701782e-02 4.052080586552619934e-02 2.703915722668170929e-02 1.289162933826446533e-01 -1.986401975154876709e-01 9.207511693239212036e-02 1.358144581317901611e-01 -2.631546258926391602e-01 4.123021066188812256e-01 1.717366874217987061e-01 -3.064791262149810791e-01 8.670808374881744385e-02 -1.705738157033920288e-01 -1.504947096109390259e-01 4.738059043884277344e-01 4.097780212759971619e-03 2.986320555210113525e-01 5.469126999378204346e-02 9.566690027713775635e-02 -6.834017485380172729e-02 1.522890180349349976e-01 1.057548355311155319e-02 -1.859734952449798584e-01 -1.364096403121948242e-01 5.311359465122222900e-02 -4.590127989649772644e-02 -1.079123914241790771e-01 -1.597842723131179810e-01 -2.592918463051319122e-02
-8.319601416587829590e-02 2.392997741699218750e-01 2.599370479583740234e-02 -1.127909794449806213e-01 2.172946035861968994e-01 -2.145383954048156738e-01 1.444078683853149414e-01 -1.791281402111053467e-01 -1.040547415614128113e-01 3.926145732402801514e-01 -3.695121780037879944e-02 -9.597437083721160889e-02 2.603012835606932640e-03 -1.900740265846252441e-01 -8.581053465604782104e-02 -1.288428008556365967e-01 -3.569910302758216858e-02 1.962513923645019531e-01 -1.868658363819122314e-01 3.496075570583343506e-01 -4.430622234940528870e-02 1.952538341283798218e-01 2.431767582893371582e-01 2.351965606212615967e-01 -3.096102178096771240e-01 -2.215556055307388306e-02 -9.961044788360595703e-02 9.213870763778686523e-02 -6.451851129531860352e-02 -2.585173249244689941e-01 5.786738544702529907e-02 2.696595620363950729e-03
1.694150641560554504e-02 -1.380665898323059082e-01 1.693666875362396240e-01 -2.314510196447372437e-01 2.621441893279552460e-02 1.843543909490108490e-02 -3.376323357224464417e-02 -3.130601942539215088e-01 2.592226304113864899e-02 4.991784691810607910e-01 -3.971952944993972778e-02 -1.844960749149322510e-01 2.410390973091125488e-01 -2.066500782966613770e-01 -1.950285881757736206e-01 -4.275220930576324463e-01 8.784000761806964874e-03 -8.909048140048980713e-02 -2.036005854606628418e-01 -9.498642385005950928e-02 1.406229138374328613e-01 -1.431039869785308838e-01 -1.172327548265457153e-01 1.745211780071258545e-01 5.553381890058517456e-02 -8.200974762439727783e-02 2.319574356079101562e-02 1.086932420730590820e-01 -1.501720696687698364e-01 -1.265366747975349426e-02 5.762801319360733032e-02 3.185307141393423080e-04
4.916111752390861511e-02 1.735040247440338135e-01 9.892325103282928467e-02 7.857472635805606842e-03 1.288567781448364258e-01 -1.524183899164199829e-01 -4.344221577048301697e-02 -2.215347588062286377e-01 -8.630936592817306519e-02 3.686029613018035889e-01 9.062104672193527222e-02 4.477085173130035400e-02 4.784095287322998047e-02 -1.716069430112838745e-01 -5.655831098556518555e-01 -1.613887697458267212e-01 -3.894918411970138550e-02 2.943040728569030762e-01 -1.168212890625000000e-01 -8.012490347027778625e-03 -1.799298822879791260e-01 -2.100918740034103394e-01 -1.470609474927186966e-02 8.658304065465927124e-02 -9.854204952716827393e-02 -1.782091259956359863e-01 1.132031753659248352e-01 1.020537689328193665e-01 -2.201469391584396362e-01 -1.353631764650344849e-01 6.947304587811231613e-03 -1.342564672231674194e-01
-9.699082374572753906e-02 -6.732339039444923401e-03 2.351710498332977295e-01 -7.409372180700302124e-02 3.426968678832054138e-02 1.998286098241806030e-01 1.169763132929801941e-01 -2.574046552181243896e-01 5.268730223178863525e-02 3.925533890724182129e-01 1.104712858796119690e-01 9.434193372726440430e-02 -8.713572286069393158e-03 -2.279035151004791260e-01 -5.344276428222656250e-01 -2.786788940429687500e-01 -1.250405013561248779e-01 1.543178856372833252e-01 1.238743308931589127e-03 -1.143915858119726181e-02 4.898831993341445923e-02 -1.296191662549972534e-01 1.147136907093226910e-03 1.987247169017791748e-01 -2.105522155761718750e-02 -6.349056214094161987e-02 1.068195328116416931e-01 6.512577179819345474e-03 -2.965609729290008545e-01 -7.467315346002578735e-02 5.714536458253860474e-02 -6.666191667318344116e-02
-2.418686449527740479e-01 -2.143538445234298706e-01 1.994465887546539307e-01 2.034059539437294006e-02 1.638580262660980225e-01 -7.441192120313644409e-02 3.812266513705253601e-02 -4.137942939996719360e-02 -1.888520643115043640e-02 4.272895753383636475e-01 -1.301019489765167236e-01 -9.928768873214721680e-02 2.318598181009292603e-01 -1.686026751995086670e-01 -1.292648315429687500e-01 -3.213936388492584229e-01 -2.253347337245941162e-01 1.251070201396942139e-01 -1.175446659326553345e-01 -1.157286465167999268e-01 3.494204208254814148e-02 -7.125803083181381226e-02 -3.563557565212249756e-01 1.900473684072494507e-01 -5.395957082509994507e-02 1.161148101091384888e-01 -9.140415117144584656e-03 -8.645211160182952881e-02 -2.648933529853820801e-01 -2.069340348243713379e-01 -3.452140837907791138e-02 8.199480175971984863e-02
2.355129085481166840e-02 2.152930945158004761e-01 -8.549828827381134033e-02 -1.401663869619369507e-01 1.185357347130775452e-01 2.650532126426696777e-01 -6.223339587450027466e-02 -1.004276052117347717e-01 2.217922359704971313e-01 5.571916103363037109e-01 1.020257771015167236e-01 1.695168912410736084e-01 1.684458702802658081e-01 -3.156396150588989258e-01 -1.542819142341613770e-01 -2.276032567024230957e-01 -6.474939733743667603e-02 1.885639727115631104e-01 8.493626117706298828e-02 -2.679444253444671631e-01 -1.142725124955177307e-01 1.637480803765356541e-03 -1.457604467868804932e-01 9.908747859299182892e-03 8.254146575927734375e-02 -1.609699428081512451e-01 7.511959969997406006e-02 1.444217562675476074e-01 1.105060204863548279e-01 -2.639763057231903076e-02 1.126527599990367889e-02 -6.644570734351873398e-03
1.444645822048187256e-01 -5.605465918779373169e-02 -2.859795987606048584e-01 1.030299216508865356e-01 8.751760423183441162e-02 9.376364946365356445e-02 3.940159678459167480e-01 -3.122805356979370117e-01 -2.583153173327445984e-02 3.145390748977661133e-01 1.456958502531051636e-01 -2.387500600889325142e-03 1.450348347425460815e-01 -2.748689353466033936e-01 -6.887351721525192261e-02 -2.111271768808364868e-01 -2.734644114971160889e-01 -1.171735301613807678e-01 -1.661002188920974731e-01 -1.181303411722183228e-01 -1.747485846281051636e-01 5.104233697056770325e-02 1.563408821821212769e-01 9.691317379474639893e-02 1.786137670278549194e-01 -1.557486653327941895e-01 -1.931401044130325317e-01 1.549302786588668823e-01 9.249434620141983032e-02 -1.474487930536270142e-01 -1.290694158524274826e-02 5.162201449275016785e-02
1.667026877403259277e-01 -1.413560588844120502e-03 -8.761086314916610718e-02 -5.730247125029563904e-02 5.979335308074951172e-02 2.104348242282867432e-01 -3.894232213497161865e-02 -3.546912968158721924e-01 2.688045799732208252e-01 1.735811084508895874e-01 -6.316863000392913818e-02 1.864611357450485229e-01 -7.524355500936508179e-02 -4.645735770463943481e-02 4.657743871212005615e-02 -2.712184190750122070e-01 -2.902713716030120850e-01 2.752185165882110596e-01 7.947909762151539326e-05 2.129064649343490601e-01 3.743500709533691406e-01 -9.328460693359375000e-02 1.050446555018424988e-02 -1.284865289926528931e-01 5.943840369582176208e-02 2.188545837998390198e-02 -1.384405940771102905e-01 1.054049655795097351e-01 2.702639400959014893e-01 -9.096214175224304199e-02 2.542894780635833740e-01 -1.015706807374954224e-01
1.204964965581893921e-01 -2.343278974294662476e-01 -7.277981936931610107e-02 -4.090411588549613953e-02 3.813088685274124146e-02 -5.131011456251144409e-02 2.079792506992816925e-02 -2.957955002784729004e-01 -5.445487052202224731e-02 2.409612983465194702e-01 5.403124168515205383e-02 5.473294854164123535e-01 2.285357564687728882e-01 -3.855537772178649902e-01 -7.380829006433486938e-02 -3.248627111315727234e-02 4.947208240628242493e-02 1.897461563348770142e-01 -2.968761604279279709e-03 9.814675152301788330e-02 -5.575767904520034790e-02 8.833775669336318970e-02 -2.789613604545593262e-01 1.908298134803771973e-01 4.122783616185188293e-02 -1.430722773075103760e-01 3.023686259984970093e-02 -1.555609703063964844e-01 7.037911564111709595e-02 -7.854035496711730957e-02 -1.694167107343673706e-01 -1.842674612998962402e-02
-3.712076842784881592e-01 5.968322232365608215e-02 1.060806363821029663e-01 -1.613983958959579468e-01 1.656394302845001221e-01 -5.083703622221946716e-02 4.655363410711288452e-02 -1.837339252233505249e-01 -1.485755592584609985e-01 3.812220990657806396e-01 -1.428971886634826660e-01 1.393627077341079712e-01 -1.447356641292572021e-01 -2.983831763267517090e-01 -1.615900695323944092e-01 -1.161689311265945435e-01 -6.410213559865951538e-02 -3.136156499385833740e-02 -1.831337213516235352e-01 -7.122953981161117554e-02 -2.856266126036643982e-02 -2.359804064035415649e-01 5.391395464539527893e-02 3.807147145271301270e-01 1.258969008922576904e-01 2.777877263724803925e-02 5.345462262630462646e-02 1.380876302719116211e-01 -1.121787875890731812e-01 -2.606496810913085938e-01 1.170510426163673401e-01 1.331621706485748291e-01
-1.048932000994682312e-01 -6.569285690784454346e-02 -2.586046159267425537e-01 8.822044730186462402e-02 5.227433890104293823e-02 1.193754225969314575e-01 8.158099651336669922e-02 -1.681306362152099609e-01 -1.308835390955209732e-02 3.310815989971160889e-01 -4.684135913848876953e-01 -3.387107700109481812e-02 1.040163040161132812e-01 -1.118919774889945984e-01 -2.501901388168334961e-01 -5.432675778865814209e-02 -2.039553225040435791e-01 2.815217971801757812e-01 6.496140360832214355e-02 1.501029431819915771e-01 1.282998025417327881e-01 1.430637687444686890e-01 1.370109021663665771e-01 1.011001169681549072e-01 1.377817839384078979e-01 -2.987755835056304932e-01 -2.475948631763458252e-01 1.116178035736083984e-01 1.029623448848724365e-01 -1.799211204051971436e-01 -1.480326754972338676e-03 -1.932873390614986420e-02
-3.136770725250244141e-01 2.448508888483047485e-01 3.283947333693504333e-02 7.796422392129898071e-02 1.893617212772369385e-01 -4.914074018597602844e-02 8.158052712678909302e-02 -2.931355237960815430e-01 -3.033488243818283081e-02 3.476659357547760010e-01 -1.534004956483840942e-01 -4.525163024663925171e-02 5.246908217668533325e-02 -1.457411050796508789e-01 1.243819948285818100e-02 1.265111118555068970e-01 -2.073407173156738281e-01 2.082512378692626953e-01 -1.069293469190597534e-01 4.288368523120880127e-01 -6.071158871054649353e-02 -1.215302869677543640e-01 -1.173498630523681641e-01 2.612350285053253174e-01 -1.049336194992065430e-01 1.635411232709884644e-01 9.060230106115341187e-02 1.335657760500907898e-02 2.027126699686050415e-01 -1.748271435499191284e-01 1.244121864438056946e-01 -2.596008218824863434e-02
-1.979062110185623169e-01 2.484922260046005249e-01 -6.882413476705551147e-02 -1.008920967578887939e-01 1.563991308212280273e-01 -1.464999616146087646e-01 3.493155539035797119e-02 -1.700922846794128418e-01 -3.861790150403976440e-02 1.996801942586898804e-01 6.530920043587684631e-03 -2.199064791202545166e-01 1.270222365856170654e-01 -3.568587601184844971e-01 -1.139414384961128235e-01 -5.344291776418685913e-02 -1.997264921665191650e-01 2.405789345502853394e-01 5.746755003929138184e-02 2.397687584161758423e-01 -6.467766314744949341e-02 1.818502396345138550e-01 -1.255014836788177490e-01 2.281676381826400757e-01 -4.347350820899009705e-02 -1.507290005683898926e-01 7.321395725011825562e-02 -2.472095042467117310e-01 1.391154378652572632e-01 -3.964532315731048584e-01 1.446758657693862915e-01 -8.271565288305282593e-02
2.034205198287963867e-01 -5.447645112872123718e-02 -2.155354805290699005e-02 -2.080212682485580444e-01 -1.211515814065933228e-01 -3.107055835425853729e-02 1.139414235949516296e-01 -2.362851947546005249e-01 1.290223151445388794e-01 2.150652408599853516e-01 -9.686629474163055420e-02 3.225374519824981689e-01 3.147267177700996399e-02 -1.962743103504180908e-01 -1.122431084513664246e-01 4.381822887808084488e-03 -1.705642491579055786e-01 3.549412488937377930e-01 1.551225483417510986e-01 3.019708395004272461e-01 8.439624309539794922e-02 2.950239777565002441e-01 -6.856011599302291870e-02 1.162297353148460388e-01 1.255527734756469727e-01 1.015049815177917480e-01 -1.081601381301879883e-01 3.008484840393066406e-01 1.084709912538528442e-01 -1.730368584394454956e-01 -2.006317228078842163e-01 7.797990739345550537e-02
-6.940095871686935425e-02 1.426983624696731567e-01 2.238005846738815308e-01 -6.673929840326309204e-02 1.212473288178443909e-01 -3.998751193284988403e-02 1.054086443036794662e-02 -2.087013274431228638e-01 2.731382101774215698e-02 4.886750280857086182e-01 9.936391562223434448e-02 -1.208879575133323669e-01 4.997013509273529053e-02 -2.330734729766845703e-01 -4.631571769714355469e-01 -1.989070177078247070e-01 -1.497657895088195801e-01 -2.408732846379280090e-02 -1.673563867807388306e-01 -1.601022332906723022e-01 7.481586188077926636e-02 -3.530215471982955933e-02 -4.575709253549575806e-02 2.345457375049591064e-01 -1.552365124225616455e-01 -1.735252887010574341e-02 -7.404409348964691162e-02 2.198466956615447998e-01 -1.805193275213241577e-01 -1.618084460496902466e-01 1.740803755819797516e-02 -8.654866367578506470e-02
-1.190289556980133057e-01 -1.757388114929199219e-01 -1.936113983392715454e-01 1.467790603637695312e-01 -3.590765967965126038e-02 1.380037069320678711e-01 1.060508862137794495e-01 -2.022609412670135498e-01 -3.278532922267913818e-01 3.698590695858001709e-01 -2.960237562656402588e-01 3.925660625100135803e-02 1.398632824420928955e-01 -8.731054514646530151e-02 -7.391481101512908936e-02 9.319420158863067627e-02 -1.481376737356185913e-01 2.418694794178009033e-01 -1.205071508884429932e-01 3.003484606742858887e-01 -4.153168946504592896e-02 -6.778435409069061279e-02 1.616910398006439209e-01 1.727671474218368530e-01 -5.662356689572334290e-02 2.016029953956604004e-01 -1.791634708642959595e-01 2.142039686441421509e-01 -1.590028554201126099e-01 -1.565397381782531738e-01 -1.093287691473960876e-01 -1.325840950012207031e-01
-9.611586481332778931e-02 -3.726595267653465271e-02 -8.067655563354492188e-02 -1.247644871473312378e-01 1.756461411714553833e-01 -7.574219256639480591e-02 7.557825744152069092e-02 -2.391742318868637085e-01 1.969492137432098389e-01 5.034751296043395996e-01 6.039126217365264893e-02 -4.001729830633848906e-04 6.033291295170783997e-02 -1.223836615681648254e-01 9.496125578880310059e-02 2.895224653184413910e-02 1.003291979432106018e-01 1.629188358783721924e-01 -2.615055441856384277e-01 5.737151514040306211e-05 -1.211469527333974838e-02 -2.198641747236251831e-01 3.030113503336906433e-02 1.931665092706680298e-01 -2.282067090272903442e-01 -1.079738885164260864e-01 2.053902596235275269e-01 1.401324719190597534e-01 -4.365383647382259369e-03 -9.228079020977020264e-02 -2.610639929771423340e-01 -3.865692913532257080e-01
3.562020882964134216e-02 1.217750385403633118e-01 3.179649710655212402e-01 -1.147973388433456421e-01 2.288202196359634399e-01 1.446850746870040894e-01 -3.459569439291954041e-02 -3.072921931743621826e-01 1.354776173830032349e-01 4.190581142902374268e-01 8.757986873388290405e-02 -7.731822133064270020e-02 1.892194151878356934e-01 -6.358041614294052124e-02 -4.454920887947082520e-01 -1.270778775215148926e-01 -1.776132881641387939e-01 1.943170279264450073e-01 2.598214894533157349e-02 1.444698777049779892e-02 -4.903188440948724747e-03 -9.255047142505645752e-02 -6.344360113143920898e-02 1.640295684337615967e-01 -6.559712439775466919e-02 -1.811363548040390015e-01 8.867648430168628693e-03 1.094848141074180603e-01 -5.454972013831138611e-02 -1.740117520093917847e-01 -1.771813333034515381e-01 -1.228646636009216309e-01
-1.991215646266937256e-01 -1.973689049482345581e-01 1.104224920272827148e-01 -3.475154638290405273e-01 1.439668238162994385e-01 -1.352176368236541748e-01 -1.353637129068374634e-01 -1.667986661195755005e-01 -1.517196148633956909e-01 3.738204836845397949e-01 -1.921963505446910858e-02 1.229561418294906616e-01 -1.652297526597976685e-01 -7.634013891220092773e-02 -2.453327775001525879e-01 -3.702947795391082764e-01 -8.369463682174682617e-02 -1.413683965802192688e-02 -7.468192279338836670e-02 -9.998096153140068054e-03 2.078072428703308105e-01 -1.165287494659423828e-01 -5.299686267971992493e-02 1.800768193788826466e-03 -7.144258916378021240e-02 -1.954902112483978271e-01 2.020776718854904175e-01 3.204506337642669678e-01 1.147469207644462585e-01 -9.057168662548065186e-02 8.606340736150741577e-02 -8.074247092008590698e-02
-1.785149574279785156e-01 -1.921322196722030640e-01 -1.089628264307975769e-01 -1.273965090513229370e-01 -2.499009221792221069e-01 3.989706747233867645e-03 3.670891001820564270e-02 -4.748604595661163330e-01 7.220614701509475708e-02 1.330543756484985352e-01 -1.342038512229919434e-01 -7.455655187368392944e-02 1.828839182853698730e-01 -4.720780998468399048e-02 1.469047814607620239e-01 -1.696567833423614502e-01 -1.741141229867935181e-01 3.624199330806732178e-01 -5.244715511798858643e-02 9.713067114353179932e-02 8.944985270500183105e-02 1.299705654382705688e-01 -2.162230610847473145e-01 6.912358850240707397e-02 1.053561046719551086e-01 1.346347033977508545e-01 -3.072862029075622559e-01 1.755672842264175415e-01 2.207356840372085571e-01 -1.584787517786026001e-01 4.626744240522384644e-02 2.353143133223056793e-02
-1.735296696424484253e-01 1.449450254440307617e-01 -7.580148428678512573e-02 -1.921284794807434082e-01 6.920672208070755005e-02 -7.059555500745773315e-02 2.500694394111633301e-01 -2.277675718069076538e-01 -1.555948406457901001e-01 2.128554880619049072e-01 5.912837386131286621e-02 1.912013888359069824e-01 8.694515377283096313e-02 -9.213515371084213257e-02 -4.086847007274627686e-01 -1.345182061195373535e-01 -2.551396489143371582e-01 -7.189939916133880615e-02 -7.599598914384841919e-02 4.486042857170104980e-01 2.674024403095245361e-01 1.273715794086456299e-01 3.968426585197448730e-02 1.555993854999542236e-01 -1.458089351654052734e-01 -1.309208869934082031e-01 -1.330496668815612793e-01 -1.821663603186607361e-02 -8.879461884498596191e-02 6.148775294423103333e-02 6.816795468330383301e-02 8.802133053541183472e-02
8.983319997787475586e-02 -5.639172345399856567e-02 -2.637041807174682617e-01 7.452431321144104004e-02 3.240212798118591309e-01 -5.206147208809852600e-02 -4.183340445160865784e-02 -3.383995592594146729e-01 1.992959380149841309e-01 1.516377329826354980e-01 1.397111713886260986e-01 -1.571785807609558105e-01 3.124504387378692627e-01 9.366583079099655151e-02 -2.999407052993774414e-01 -1.655570566654205322e-01 -1.251035183668136597e-01 -2.587223984301090240e-02 -2.834396660327911377e-01 -6.484331190586090088e-02 -1.027440950274467468e-01 8.144778758287429810e-02 -2.048018574714660645e-01 2.669226825237274170e-01 -5.692086368799209595e-02 8.536934107542037964e-02 -9.518339484930038452e-02 6.444351375102996826e-02 -9.890178591012954712e-02 -1.283593773841857910e-01 1.769677400588989258e-01 -2.154570370912551880e-01
-1.456870436668395996e-01 -9.448024630546569824e-02 -2.240697741508483887e-01 -7.815851271152496338e-02 -3.111792206764221191e-01 5.836053192615509033e-02 1.984838694334030151e-01 -2.146836668252944946e-01 5.122718960046768188e-02 3.730587661266326904e-01 3.646527975797653198e-02 1.166154146194458008e-01 -1.410686522722244263e-01 -2.450694888830184937e-01 4.465232137590646744e-03 -1.909682601690292358e-01 -6.868311017751693726e-02 2.677611112594604492e-01 -1.591929495334625244e-01 9.816456586122512817e-02 1.320273708552122116e-02 1.946578174829483032e-01 9.710007905960083008e-02 -1.342384703457355499e-02 -1.258522868156433105e-01 6.787411868572235107e-02 5.389415472745895386e-02 -8.531103283166885376e-02 3.571306169033050537e-02 -1.997047066688537598e-01 -1.088422164320945740e-01 4.603652954101562500e-01
-1.302738785743713379e-01 -2.527401745319366455e-01 1.422655582427978516e-01 -1.091875508427619934e-01 1.779793351888656616e-01 -4.965266212821006775e-02 9.246995300054550171e-02 -2.948299050331115723e-01 -8.230446279048919678e-02 2.941043674945831299e-01 2.408273518085479736e-01 1.531267315149307251e-01 -1.031426563858985901e-01 -8.975160121917724609e-02 -1.304290443658828735e-01 -1.671794801950454712e-01 -1.336980015039443970e-01 2.303097546100616455e-01 -2.078415155410766602e-01 -1.847722828388214111e-01 -2.310964763164520264e-01 2.525256760418415070e-02 -5.580218974500894547e-03 4.182217717170715332e-01 -5.830441787838935852e-02 2.119229584932327271e-01 -6.103780120611190796e-02 1.252044886350631714e-01 -8.904022723436355591e-02 -2.323467135429382324e-01 -3.443012759089469910e-02 -1.046389788389205933e-01
-1.038349568843841553e-01 -6.591255962848663330e-02 1.572257652878761292e-02 -1.053161397576332092e-01 -3.853706642985343933e-02 1.725098490715026855e-02 1.628618687391281128e-02 -1.716188639402389526e-01 -6.083498895168304443e-02 2.744930386543273926e-01 -1.486943960189819336e-01 3.503065183758735657e-02 3.303710818290710449e-01 -1.539191305637359619e-01 -1.790239661931991577e-01 -1.159226670861244202e-01 -1.677545905113220215e-01 3.952551186084747314e-01 -9.631964564323425293e-02 -1.059210896492004395e-01 -3.004053831100463867e-01 -7.066395133733749390e-02 -4.176136851310729980e-01 1.061538904905319214e-01 -6.648212671279907227e-02 -1.326644271612167358e-01 -1.603880077600479126e-01 2.809155173599720001e-02 -2.409781217575073242e-01 -9.043783694505691528e-02 1.143396943807601929e-01 2.183992862701416016e-01
-2.810741066932678223e-01 -2.191789299249649048e-01 5.924198776483535767e-03 -5.436753854155540466e-02 2.087468355894088745e-01 5.775735527276992798e-02 -6.495299935340881348e-02 -1.659036986529827118e-02 5.142005532979965210e-02 3.306805193424224854e-01 4.483073204755783081e-02 1.571176052093505859e-01 -8.057378977537155151e-02 -1.821648329496383667e-01 -3.011158704757690430e-01 -2.466215789318084717e-01 -9.130021929740905762e-02 2.085257768630981445e-01 -2.395965754985809326e-01 1.641809791326522827e-01 -4.991191625595092773e-02 -3.565132915973663330e-01 -3.284068703651428223e-01 2.936446964740753174e-01 -1.909210812300443649e-03 3.402029350399971008e-02 1.505340449512004852e-03 -6.166272237896919250e-02 5.097850784659385681e-02 -1.081079244613647461e-01 -8.656720072031021118e-02 -4.589016735553741455e-02
1.543948352336883545e-01 1.285889595746994019e-01 -2.271294146776199341e-01 -6.235563196241855621e-03 4.540441557765007019e-02 1.049806326627731323e-01 3.044648170471191406e-01 -2.602901756763458252e-01 -4.693698603659868240e-03 2.411766052246093750e-01 -2.055737227201461792e-01 2.219573706388473511e-01 7.838267087936401367e-02 -2.383875399827957153e-01 -7.224729657173156738e-02 -1.148786693811416626e-01 -4.443422704935073853e-02 4.702355861663818359e-01 2.216458320617675781e-02 2.996108829975128174e-01 9.983330219984054565e-02 9.243423491716384888e-02 -1.770551204681396484e-01 2.789857983589172363e-02 -6.978591531515121460e-02 -2.029016613960266113e-01 9.498672187328338623e-02 8.509064093232154846e-03 3.814626485109329224e-02 -2.173370420932769775e-01 -1.741299480199813843e-01 7.230389118194580078e-02
-3.435176238417625427e-02 5.930938944220542908e-02 5.794940888881683350e-02 -1.182855516672134399e-01 -6.880325078964233398e-02 5.760441347956657410e-02 1.804534047842025757e-01 -9.138067811727523804e-02 -1.774778366088867188e-01 2.944134175777435303e-01 -9.593909978866577148e-02 -2.576041594147682190e-02 1.806203275918960571e-01 1.567016122862696648e-03 -2.521981894969940186e-01 -1.319104880094528198e-01 -3.331995308399200439e-01 2.174495160579681396e-01 -3.226634860038757324e-01 -8.894999325275421143e-02 -1.995283663272857666e-01 -7.138270884752273560e-03 -4.342284202575683594e-01 2.296322584152221680e-01 -6.385361403226852417e-02 -1.724655032157897949e-01 -1.101625710725784302e-02 1.407582610845565796e-01 -2.638062238693237305e-01 -8.682021498680114746e-02 -4.242787137627601624e-02 5.608475953340530396e-02
-2.551741600036621094e-01 -1.199548617005348206e-01 1.585870385169982910e-01 -2.293815761804580688e-01 2.739814817905426025e-01 -1.254508793354034424e-01 3.810920193791389465e-02 -1.686985194683074951e-01 -1.207567080855369568e-01 4.667390584945678711e-01 -2.913089990615844727e-01 5.671351030468940735e-02 -1.343828439712524414e-01 -2.803307473659515381e-01 -1.672311425209045410e-01 -1.098385155200958252e-01 -4.526297748088836670e-02 1.849969662725925446e-02 -2.940111160278320312e-01 -2.824678318575024605e-03 1.092680916190147400e-01 -1.257663071155548096e-01 3.603982552886009216e-02 2.736429572105407715e-01 -3.494786098599433899e-02 -7.632254064083099365e-02 6.625891476869583130e-02 8.577398955821990967e-02 -2.118378281593322754e-01 -1.232988870469853282e-04 8.958014845848083496e-02 -1.909994706511497498e-02
-2.826693058013916016e-01 1.273330450057983398e-01 1.245556548237800598e-01 -2.243959158658981323e-01 -4.953470826148986816e-02 1.370437443256378174e-01 -4.479120299220085144e-02 -1.455903798341751099e-01 1.759379804134368896e-01 2.079655826091766357e-01 -3.486381843686103821e-02 4.983951896429061890e-02 1.729017868638038635e-02 -2.711667418479919434e-01 2.715076804161071777e-01 -6.529543548822402954e-02 3.596507385373115540e-02 1.428033709526062012e-01 -3.092422485351562500e-01 2.509487569332122803e-01 1.817486882209777832e-01 1.586655825376510620e-01 -9.462597221136093140e-02 5.069630220532417297e-02 -3.070058524608612061e-01 -2.092430591583251953e-01 1.809916943311691284e-01 2.525109052658081055e-01 2.995989285409450531e-02 -2.222775667905807495e-01 -1.766512170433998108e-02 -1.693216413259506226e-01
-5.947433039546012878e-02 -2.967755496501922607e-01 9.251829236745834351e-02 1.336752325296401978e-01 6.727416813373565674e-02 7.177418097853660583e-03 -1.958188414573669434e-02 -5.939373746514320374e-02 2.630253881216049194e-02 5.796016454696655273e-01 -2.586713135242462158e-01 -1.104656681418418884e-01 2.189719080924987793e-01 -1.869236975908279419e-01 -3.080371916294097900e-01 -1.846784353256225586e-01 3.720634058117866516e-02 2.543859370052814484e-02 -4.713258147239685059e-02 2.295642392709851265e-03 4.801169037818908691e-02 -3.285691374912858009e-03 -6.733621656894683838e-02 -1.292491853237152100e-01 -5.843346193432807922e-02 1.419775933027267456e-01 1.666374355554580688e-01 2.594081163406372070e-01 -5.390884354710578918e-02 -2.930997014045715332e-01 -8.178459852933883667e-02 6.241646409034729004e-02
-1.191676333546638489e-01 -1.858574524521827698e-02 -2.696622349321842194e-02 4.074986279010772705e-02 -1.848716437816619873e-01 5.013924092054367065e-02 1.596349626779556274e-01 -1.121065691113471985e-01 -1.057038083672523499e-01 2.827122509479522705e-01 4.252948984503746033e-02 -8.563452214002609253e-02 1.353092193603515625e-01 -2.543844282627105713e-01 -1.718143820762634277e-01 -2.697834074497222900e-01 -2.851477563381195068e-01 2.019870132207870483e-01 -1.241711676120758057e-01 -4.091633483767509460e-02 -3.279336914420127869e-02 -1.633247882127761841e-01 -3.503179848194122314e-01 1.673574745655059814e-01 -1.637942045927047729e-01 -1.036474406719207764e-01 -1.767250150442123413e-01 -5.674353986978530884e-02 -4.533582925796508789e-02 -4.328968822956085205e-01 -6.300382316112518311e-02 -1.990699023008346558e-01
-3.518046066164970398e-02 1.778330504894256592e-01 6.057427451014518738e-02 -1.316699087619781494e-01 1.104122921824455261e-01 -1.550958752632141113e-01 2.092918157577514648e-01 -2.344633638858795166e-01 8.271928131580352783e-02 2.140234261751174927e-01 -4.108784347772598267e-02 -1.041145101189613342e-01 1.424627006053924561e-01 -8.520486950874328613e-02 -1.516165733337402344e-01 -8.942045271396636963e-02 -1.036523357033729553e-01 2.259907722473144531e-01 -2.121407836675643921e-01 4.404963850975036621e-01 -2.675456553697586060e-02 1.424206197261810303e-01 1.545714437961578369e-01 1.446799188852310181e-01 -9.744594246149063110e-02 -5.352787673473358154e-02 1.067894250154495239e-01 2.185024023056030273e-01 3.531567156314849854e-01 -3.457056879997253418e-01 -5.050704628229141235e-02 4.921742901206016541e-02
-1.353883594274520874e-01 -5.540645867586135864e-02 -7.566570490598678589e-02 -5.712182074785232544e-02 1.748411953449249268e-01 -1.611590683460235596e-01 8.671227842569351196e-02 -1.518967598676681519e-01 -8.299811184406280518e-02 3.362181186676025391e-01 -1.622998863458633423e-01 -1.008135080337524414e-01 -1.158393174409866333e-01 -2.013989537954330444e-01 -9.283655881881713867e-02 3.213433548808097839e-02 -7.185705751180648804e-02 1.275995224714279175e-01 1.637980528175830841e-02 4.768341779708862305e-01 -1.986858993768692017e-02 1.752259135246276855e-01 -1.664973199367523193e-01 2.455523014068603516e-01 -1.792129874229431152e-01 -2.379025816917419434e-01 6.753093004226684570e-02 -1.190755665302276611e-01 8.533769845962524414e-02 -3.837611079216003418e-01 1.518457978963851929e-01 -9.562536329030990601e-02
-1.295391172170639038e-01 1.791902631521224976e-01 -1.676841229200363159e-01 -2.769518271088600159e-02 -6.842429190874099731e-02 1.128526180982589722e-01 -7.123022526502609253e-02 -2.549515664577484131e-01 1.095842942595481873e-01 1.467118710279464722e-01 -1.364344060420989990e-01 1.507178097963333130e-01 4.746130667626857758e-03 -2.287314534187316895e-01 7.027577608823776245e-02 -1.403304040431976318e-01 -1.869591176509857178e-01 -2.501865616068243980e-03 -1.733353286981582642e-01 1.741922348737716675e-01 9.764347225427627563e-02 1.044188514351844788e-01 1.682371795177459717e-01 1.323808580636978149e-01 2.877277135848999023e-01 1.001412235200405121e-02 -3.629433512687683105e-01 3.446855247020721436e-01 7.850909233093261719e-02 -2.757816016674041748e-01 2.499287873506546021e-01 -2.077916711568832397e-01
2.490852475166320801e-01 1.640471443533897400e-02 -6.002647429704666138e-02 -2.964821755886077881e-01 1.859102696180343628e-01 1.014253869652748108e-01 2.845091372728347778e-02 -2.993714213371276855e-01 -3.900144994258880615e-02 3.064034879207611084e-01 -4.372898861765861511e-02 -2.089934647083282471e-01 -3.300119191408157349e-02 5.671747028827667236e-03 -2.595081925392150879e-01 -1.732292175292968750e-01 -1.730670779943466187e-01 2.074617296457290649e-01 -8.321214467287063599e-02 3.396541476249694824e-01 4.987773299217224121e-02 2.566032409667968750e-01 -2.888774126768112183e-02 -6.705482490360736847e-03 -2.882954180240631104e-01 -2.538055554032325745e-02 1.706949025392532349e-01 -8.204614743590354919e-03 1.591137051582336426e-01 -2.462358027696609497e-01 -8.695468306541442871e-02 2.154491282999515533e-02
-2.030212879180908203e-01 1.633372753858566284e-01 1.686106175184249878e-01 5.417530611157417297e-02 1.701930314302444458e-01 -1.471463888883590698e-01 2.616115473210811615e-02 -2.075896263122558594e-01 2.735535381361842155e-04 2.520711719989776611e-01 -1.397274881601333618e-01 -4.762857407331466675e-02 -1.151810884475708008e-01 -3.625423014163970947e-01 -1.921574175357818604e-01 9.822648018598556519e-03 -3.065364062786102295e-02 2.524491250514984131e-01 -2.539587318897247314e-01 3.733694553375244141e-01 -1.377687454223632812e-01 1.284034848213195801e-01 -1.422731280326843262e-01 3.312596678733825684e-01 -1.394693106412887573e-01 -1.246346086263656616e-01 7.139361649751663208e-02 -2.868106402456760406e-02 1.317430883646011353e-01 -1.719451397657394409e-01 9.398385137319564819e-02 -9.281639754772186279e-02
-1.561360713094472885e-02 9.653894603252410889e-02 -4.564249515533447266e-01 -1.987326294183731079e-01 2.358444333076477051e-01 2.086324393749237061e-01 1.673186570405960083e-01 -2.235308885574340820e-01 -9.505494497716426849e-03 2.008921802043914795e-01 -3.054851889610290527e-01 2.510391771793365479e-01 1.668160408735275269e-02 2.467378601431846619e-02 -1.211274489760398865e-01 -2.085632085800170898e-01 -2.003324478864669800e-01 3.051559031009674072e-01 -4.880660027265548706e-02 2.795125842094421387e-01 1.312024146318435669e-01 1.161717101931571960e-01 -9.774307161569595337e-02 1.056094560772180557e-02 -1.075340956449508667e-01 -8.665142953395843506e-02 3.070305474102497101e-02 -1.996484957635402679e-02 1.655425876379013062e-01 -7.321175187826156616e-02 -1.032904349267482758e-02 4.729496315121650696e-02
-2.902148365974426270e-01 -1.057838052511215210e-01 -1.628165841102600098e-01 -5.534413456916809082e-02 8.760996162891387939e-02 -1.956801861524581909e-01 1.837543398141860962e-01 -1.571248173713684082e-01 3.043273687362670898e-01 4.162403345108032227e-01 -2.233951687812805176e-01 3.748004324734210968e-03 -6.521307677030563354e-02 4.841528460383415222e-02 -6.051060184836387634e-02 -1.744283437728881836e-01 -3.330056667327880859e-01 2.197656929492950439e-01 -3.308680951595306396e-01 1.837987750768661499e-01 1.377626508474349976e-02 -6.718333810567855835e-02 7.989669591188430786e-02 1.201214417815208435e-01 1.338818222284317017e-01 -6.874228268861770630e-02 3.469432890415191650e-02 1.095807477831840515e-01 2.078173309564590454e-02 1.743277311325073242e-01 8.342535048723220825e-02 -1.118657812476158142e-01
3.033065935596823692e-03 4.337542504072189331e-02 2.027503401041030884e-01 -1.767505258321762085e-01 4.463940858840942383e-02 9.344672411680221558e-02 1.679892390966415405e-01 -1.935616433620452881e-01 8.602322638034820557e-02 3.347097337245941162e-01 2.537170648574829102e-01 4.264820367097854614e-02 4.611388593912124634e-02 -3.720865845680236816e-01 -2.061158418655395508e-01 -9.218013286590576172e-02 -1.208603978157043457e-01 2.336112111806869507e-01 -1.379777342081069946e-01 -1.120113488286733627e-02 6.825461052358150482e-03 -1.534506231546401978e-01 4.820134118199348450e-02 2.341261655092239380e-01 -1.606308519840240479e-01 -2.887977957725524902e-01 -2.295651845633983612e-02 2.893042862415313721e-01 -2.797510325908660889e-01 -1.645375788211822510e-01 -3.942162171006202698e-02 5.269927904009819031e-02
-7.197105884552001953e-02 7.828022539615631104e-02 1.937137395143508911e-01 -1.911783218383789062e-01 3.072049021720886230e-01 -1.200090572237968445e-01 -2.569421380758285522e-02 -3.224065303802490234e-01 -5.565318092703819275e-02 2.481169253587722778e-01 -2.706957757472991943e-01 -6.394351273775100708e-02 1.955322921276092529e-02 -1.976735144853591919e-01 -1.271757856011390686e-02 -8.544539660215377808e-02 1.076043490320444107e-02 9.367855638265609741e-02 -7.331747561693191528e-02 3.907822966575622559e-01 -6.327823270112276077e-03 2.665805518627166748e-01 6.273704767227172852e-02 2.351755201816558838e-01 -1.826814115047454834e-01 4.180143773555755615e-02 -1.745431870222091675e-01 1.050734445452690125e-01 1.776327490806579590e-01 -2.648457288742065430e-01 1.547494679689407349e-01 -1.126716285943984985e-01
-1.730143725872039795e-01 -6.954722106456756592e-02 1.610545627772808075e-02 -1.730425804853439331e-01 -4.942691326141357422e-02 2.175710797309875488e-01 -2.729281224310398102e-02 -1.433670818805694580e-01 -2.460667937994003296e-01 3.718424141407012939e-01 9.806172549724578857e-02 3.364935517311096191e-02 1.768352389335632324e-01 -2.003467530012130737e-01 -1.974515058100223541e-02 6.562177836894989014e-02 -1.376460492610931396e-01 2.715797424316406250e-01 -3.223152756690979004e-01 4.040254652500152588e-02 -7.141875475645065308e-02 -8.798212558031082153e-02 -3.956125974655151367e-01 1.061260327696800232e-01 -1.725651323795318604e-01 2.890544943511486053e-02 -2.691566348075866699e-01 7.271257787942886353e-02 -1.487327963113784790e-01 -2.597141265869140625e-01 3.834344819188117981e-02 7.239243946969509125e-03
-1.474188566207885742e-01 -2.510884404182434082e-01 -7.622877508401870728e-02 -6.060744822025299072e-02 -1.211735829710960388e-01 -8.235622197389602661e-02 7.174891978502273560e-02 -5.145008563995361328e-01 5.947446916252374649e-04 1.418136060237884521e-01 -2.005799561738967896e-01 5.390697717666625977e-02 6.170498952269554138e-02 1.123389527201652527e-01 1.683004945516586304e-01 -1.920584291219711304e-01 -3.122895061969757080e-01 2.233740538358688354e-01 -2.289260178804397583e-01 2.246230840682983398e-01 1.515710055828094482e-01 1.351631432771682739e-01 -6.999101489782333374e-02 -6.280531734228134155e-02 1.102767363190650940e-01 -1.089996309019625187e-03 -2.665243744850158691e-01 2.205788940191268921e-01 1.024316176772117615e-01 -8.422560244798660278e-02 1.069092303514480591e-01 9.103389084339141846e-02
-2.132621109485626221e-01 1.697160601615905762e-01 -2.201401442289352417e-02 -4.348003864288330078e-02 -3.790663089603185654e-03 -2.293920516967773438e-01 9.666717797517776489e-02 -4.117662906646728516e-01 3.139663487672805786e-02 2.840895354747772217e-01 -2.865487895905971527e-02 1.227252278476953506e-02 -6.936150789260864258e-02 -1.336906850337982178e-01 -4.054108634591102600e-03 1.019277945160865784e-01 -1.906264722347259521e-01 2.944774031639099121e-01 -6.936694495379924774e-03 2.467509508132934570e-01 -2.585882544517517090e-01 1.420808434486389160e-01 -3.614922240376472473e-02 2.469397336244583130e-01 -2.752122879028320312e-01 -1.729856133460998535e-01 7.828077673912048340e-02 9.739717096090316772e-02 1.880772113800048828e-01 -2.450210899114608765e-01 6.671079248189926147e-02 -1.469224393367767334e-01
-1.567679047584533691e-01 -1.912144720554351807e-01 -5.533464252948760986e-03 -1.328297704458236694e-01 1.572586596012115479e-02 -1.435462832450866699e-01 -1.105149686336517334e-01 -1.154415905475616455e-01 -7.512229681015014648e-02 4.592912197113037109e-01 -6.173815578222274780e-02 1.516235172748565674e-01 -2.020152062177658081e-01 -1.611246168613433838e-01 6.377117335796356201e-02 -2.328034676611423492e-02 6.300465017557144165e-02 1.992123574018478394e-01 -1.769660115242004395e-01 2.266234308481216431e-01 5.517407506704330444e-02 -6.481566280126571655e-02 -1.078121662139892578e-01 1.937984675168991089e-01 2.330856770277023315e-01 -1.669222265481948853e-01 -2.456918060779571533e-01 4.983230307698249817e-02 -1.170300319790840149e-01 -1.935973316431045532e-01 2.993458807468414307e-01 3.023905754089355469e-01
2.054262533783912659e-02 2.667239010334014893e-01 1.518475115299224854e-01 1.277764141559600830e-01 1.285648345947265625e-01 2.994044423103332520e-01 1.952630728483200073e-01 -3.490997552871704102e-01 8.775158971548080444e-02 2.932054996490478516e-01 -5.306709185242652893e-02 2.140339165925979614e-01 2.827450037002563477e-01 -1.893066018819808960e-01 4.808539152145385742e-02 -2.405276894569396973e-01 -3.534570336341857910e-01 -3.658993169665336609e-02 -9.873544797301292419e-03 2.932348288595676422e-02 9.663169831037521362e-02 6.663411110639572144e-02 5.548240989446640015e-02 1.425980478525161743e-01 1.550690829753875732e-01 8.417419344186782837e-02 -2.267643213272094727e-01 -7.051630318164825439e-02 1.988857388496398926e-01 -1.812110282480716705e-02 -4.247662145644426346e-03 1.130975186824798584e-01
-9.455047547817230225e-02 1.759262830018997192e-01 1.896685808897018433e-01 4.750407487154006958e-02 2.504262328147888184e-01 -2.509693205356597900e-01 1.107144802808761597e-01 -2.885152697563171387e-01 2.315113507211208344e-02 3.044967651367187500e-01 -2.068844139575958252e-01 -1.098895445466041565e-01 -2.716777659952640533e-02 -1.584464609622955322e-01 -2.832922711968421936e-02 1.105726696550846100e-02 -2.440227866172790527e-01 2.210548222064971924e-01 -9.956412762403488159e-02 3.015836477279663086e-01 7.566623389720916748e-03 1.022932305932044983e-01 -1.105610653758049011e-01 4.392298758029937744e-01 -9.855555742979049683e-02 -1.042656749486923218e-01 1.492600888013839722e-01 1.164937987923622131e-01 8.907331526279449463e-02 -1.412763446569442749e-01 -7.313840091228485107e-02 -1.056429594755172729e-01
-1.588628813624382019e-02 -1.479643583297729492e-01 -1.387101858854293823e-01 7.457901537418365479e-02 -1.527923531830310822e-02 2.173219025135040283e-01 -2.752245590090751648e-02 -2.816834449768066406e-01 1.700869202613830566e-01 6.085606291890144348e-02 -1.712464392185211182e-01 4.006783366203308105e-01 2.168481945991516113e-01 -3.633131682872772217e-01 6.432108581066131592e-02 3.014530614018440247e-02 -3.694521486759185791e-01 3.187238276004791260e-01 -7.401201874017715454e-02 2.086506970226764679e-02 8.832951635122299194e-02 2.010706663131713867e-01 -5.076336674392223358e-03 4.409590736031532288e-02 -2.885903976857662201e-02 5.721669644117355347e-02 1.754588037729263306e-01 6.599502265453338623e-02 1.054517030715942383e-01 -2.456068843603134155e-01 -1.173041239380836487e-01 -1.654514670372009277e-02
-1.494288891553878784e-01 -1.375682651996612549e-01 -1.095987111330032349e-02 -8.039964362978935242e-03 -2.064603418111801147e-01 2.482604384422302246e-01 -9.189458936452865601e-02 -3.360192477703094482e-02 -5.732351541519165039e-02 4.994015395641326904e-01 2.307556867599487305e-01 -6.119890883564949036e-02 1.229510828852653503e-01 -7.173899561166763306e-02 3.839562088251113892e-02 3.743704035878181458e-02 -1.056657880544662476e-01 3.406023085117340088e-01 -2.004839628934860229e-01 1.530545949935913086e-01 -2.905061654746532440e-02 7.653376460075378418e-02 -3.889542222023010254e-01 1.190893817692995071e-02 -7.610062509775161743e-02 8.381568640470504761e-02 -1.266317516565322876e-01 2.223940491676330566e-01 -8.675187826156616211e-02 -2.530838549137115479e-01 8.975503593683242798e-02 -7.099380344152450562e-02
-8.547317981719970703e-02 1.153669804334640503e-01 1.736417859792709351e-01 -1.072511002421379089e-01 2.257171720266342163e-01 -1.103082895278930664e-01 8.291894942522048950e-02 -2.636924386024475098e-01 2.510556252673268318e-03 2.637850642204284668e-01 -2.106240093708038330e-01 -1.011541560292243958e-01 2.605425193905830383e-02 -2.323107421398162842e-01 -1.185569688677787781e-01 -5.351787433028221130e-02 -1.675156205892562866e-01 1.137318536639213562e-01 -8.583796024322509766e-02 4.467390477657318115e-01 5.879422649741172791e-02 2.459602802991867065e-01 1.424307189881801605e-02 2.583058774471282959e-01 -3.093625903129577637e-01 1.132123172283172607e-01 -1.287517398595809937e-01 1.365791708230972290e-01 3.890905529260635376e-02 -2.445326745510101318e-01 5.474506318569183350e-02 -1.248047724366188049e-01
-8.036860078573226929e-02 -1.447771638631820679e-01 -2.258149832487106323e-01 2.554340846836566925e-02 1.539018303155899048e-01 1.694567203521728516e-01 1.280702501535415649e-01 -4.458925426006317139e-01 3.080400079488754272e-02 1.994520276784896851e-01 1.542028784751892090e-01 3.657424077391624451e-02 1.081263124942779541e-01 -2.467679828405380249e-01 -3.399852216243743896e-01 -2.643747031688690186e-01 -2.875783145427703857e-01 -1.223642826080322266e-01 1.339757721871137619e-02 2.934168875217437744e-01 1.110749691724777222e-01 1.487889736890792847e-01 1.268893033266067505e-01 -5.730597302317619324e-02 -1.967369914054870605e-01 5.011179670691490173e-02 -1.640245616436004639e-01 -1.156464889645576477e-01 1.906055770814418793e-02 8.948548138141632080e-02 3.371301293373107910e-02 -2.420837990939617157e-02
-1.372330933809280396e-01 -1.952431201934814453e-01 5.834852904081344604e-02 9.150921367108821869e-03 1.994508206844329834e-01 1.288315355777740479e-01 2.889435291290283203e-01 -4.428969025611877441e-01 -8.199221338145434856e-05 2.357516139745712280e-01 -8.965823799371719360e-02 8.158721029758453369e-02 2.376952618360519409e-01 -2.461436390876770020e-01 -1.624911092221736908e-02 -1.139752343297004700e-01 -1.564759910106658936e-01 4.030613303184509277e-01 -9.637311846017837524e-02 -1.849239468574523926e-01 -2.345231547951698303e-02 -1.866811886429786682e-02 -3.058708906173706055e-01 -1.344984173774719238e-01 1.256789416074752808e-01 6.133654713630676270e-02 2.372143045067787170e-02 5.727835744619369507e-02 -3.867290169000625610e-02 -6.195410713553428650e-02 7.637622207403182983e-02 -1.593090742826461792e-01
-2.278061583638191223e-02 5.742514505982398987e-02 3.906686324626207352e-03 9.911979548633098602e-03 1.397363543510437012e-01 9.801591187715530396e-02 1.237577274441719055e-01 -4.785846918821334839e-02 -2.326732724905014038e-01 1.816904097795486450e-01 -2.167052030563354492e-01 1.718597263097763062e-01 2.261880338191986084e-01 -3.830782771110534668e-01 -1.849684268236160278e-01 -8.477427810430526733e-02 -3.366553187370300293e-01 2.931189537048339844e-01 -1.674814969301223755e-01 3.678072094917297363e-01 2.456935346126556396e-01 1.179630532860755920e-01 -1.870224624872207642e-01 -1.262373775243759155e-01 7.934157736599445343e-03 4.789043962955474854e-02 -1.163906976580619812e-01 2.669788897037506104e-02 1.368546634912490845e-01 -9.821389615535736084e-02 -7.921126484870910645e-02 -8.560237288475036621e-02
2.241146862506866455e-01 -2.455039471387863159e-01 -1.281705647706985474e-01 8.820454590022563934e-03 3.552725911140441895e-02 -3.065164200961589813e-02 4.244144633412361145e-02 -1.202834099531173706e-01 1.403586119413375854e-01 2.403935790061950684e-01 3.671973645687103271e-01 3.923810422420501709e-01 2.072485387325286865e-01 -3.441464528441429138e-02 -2.407028898596763611e-02 -2.022342234849929810e-01 -3.769516050815582275e-01 1.445831507444381714e-01 -1.482450217008590698e-01 -9.579885751008987427e-02 -7.060568314045667648e-04 -1.335076987743377686e-01 -7.856615632772445679e-02 2.267256528139114380e-01 -1.468416899442672729e-01 9.985930472612380981e-02 1.728920042514801025e-01 9.536270052194595337e-02 1.908751875162124634e-01 -1.186342090368270874e-01 -5.923829972743988037e-02 9.237845987081527710e-02
-9.844300150871276855e-02 1.498921513557434082e-01 1.949531212449073792e-02 5.941148474812507629e-02 -8.648220449686050415e-03 -5.577278137207031250e-02 1.392857283353805542e-01 2.858406864106655121e-02 5.559171363711357117e-02 3.275523781776428223e-01 -8.094213157892227173e-02 1.179033964872360229e-01 7.955469936132431030e-02 -2.758171558380126953e-01 5.774358659982681274e-02 -3.467198014259338379e-01 -4.702714085578918457e-01 1.013416722416877747e-01 -6.925524771213531494e-02 -6.193386390805244446e-02 8.132978528738021851e-02 -1.131334435194730759e-02 -1.330572366714477539e-01 -1.241637542843818665e-01 3.154512047767639160e-01 -7.357695698738098145e-02 1.299919188022613525e-01 3.436323106288909912e-01 -6.811109930276870728e-02 -2.260330617427825928e-01 1.307365745306015015e-01 -1.053317412734031677e-01
-1.715622842311859131e-01 -2.878348231315612793e-01 -2.060179598629474640e-02 9.246283024549484253e-02 -1.210161447525024414e-01 3.692951053380966187e-02 -2.605916745960712433e-02 -1.458625793457031250e-01 5.789929255843162537e-02 5.182179808616638184e-01 1.694366335868835449e-01 -9.254689514636993408e-02 8.630099892616271973e-02 -3.153484761714935303e-01 -2.462626621127128601e-02 -2.204425334930419922e-01 5.735266953706741333e-02 2.454250007867813110e-01 5.558256804943084717e-02 -4.593642428517341614e-02 -1.939217746257781982e-01 2.153322100639343262e-01 -1.924774348735809326e-01 4.673815891146659851e-02 -3.264207839965820312e-01 -3.910746425390243530e-03 -1.249425262212753296e-01 1.023218110203742981e-01 8.424499630928039551e-02 -1.819835007190704346e-01 -7.600104901939630508e-03 -1.032622903585433960e-01
-1.300030667334794998e-02 1.090187057852745056e-01 8.737204223871231079e-02 -2.354965656995773315e-01 -5.623443052172660828e-02 1.084819585084915161e-01 1.652290672063827515e-01 -3.360527753829956055e-01 -1.222479622811079025e-02 1.712396889925003052e-01 -1.863362044095993042e-01 -1.972592324018478394e-01 2.434416115283966064e-01 -1.559739559888839722e-01 -5.470206961035728455e-02 -4.276952743530273438e-01 -1.918642222881317139e-01 1.069339960813522339e-01 -1.539555937051773071e-01 1.928039938211441040e-01 2.728346735239028931e-02 -2.746229171752929688e-01 -8.824107050895690918e-02 1.731774806976318359e-01 6.516949087381362915e-02 2.983006089925765991e-02 1.044416949152946472e-01 3.039708733558654785e-01 -1.421454399824142456e-01 -5.866586789488792419e-02 -1.043559461832046509e-01 1.761720627546310425e-01
-5.770418792963027954e-02 -8.085271716117858887e-02 -3.138842992484569550e-03 -4.797584563493728638e-02 9.243100881576538086e-03 -1.985175162553787231e-02 -1.874896138906478882e-02 -4.179381430149078369e-01 3.428462892770767212e-02 1.132074892520904541e-01 -1.863433718681335449e-01 7.128472626209259033e-02 8.132460713386535645e-02 -2.582653760910034180e-01 -4.914135113358497620e-02 -1.968162953853607178e-01 -3.449062407016754150e-01 6.815543025732040405e-02 1.644052751362323761e-02 2.209183722734451294e-01 2.700857222080230713e-01 -1.926403492689132690e-02 1.746399253606796265e-01 1.501772552728652954e-01 1.343871653079986572e-01 -3.279379606246948242e-01 1.295110583305358887e-01 -3.460354506969451904e-01 -1.268543601036071777e-01 -9.633224457502365112e-02 2.188175618648529053e-01 9.815696626901626587e-02
-2.589555978775024414e-01 -1.084537878632545471e-01 -1.128688305616378784e-01 5.684719607234001160e-02 -1.940011419355869293e-02 -4.413572326302528381e-02 2.376820519566535950e-02 -1.080312430858612061e-01 1.663791239261627197e-01 2.008683085441589355e-01 7.783010601997375488e-02 1.398662328720092773e-01 3.378269970417022705e-01 -4.285775125026702881e-01 -1.562208086252212524e-01 -4.076061546802520752e-01 7.421016693115234375e-02 2.473828047513961792e-01 6.909900158643722534e-02 -1.228661164641380310e-01 -5.160207301378250122e-02 -7.144982367753982544e-02 -1.479835212230682373e-01 3.910267259925603867e-03 9.803894162178039551e-02 -2.768133878707885742e-01 7.154188305139541626e-02 3.126964271068572998e-01 3.241634462028741837e-03 2.502352930605411530e-02 -1.976028829813003540e-02 4.716904833912849426e-02
-6.582868099212646484e-02 -8.581978827714920044e-02 -3.511163294315338135e-01 2.856861054897308350e-02 -1.600181758403778076e-01 6.930519640445709229e-02 -6.951072812080383301e-02 -2.508723437786102295e-01 2.520081996917724609e-01 3.526394069194793701e-01 -6.139839068055152893e-02 3.535547107458114624e-02 -2.503083646297454834e-02 -1.113566234707832336e-01 1.882375180721282959e-01 -6.229541078209877014e-02 -1.292638182640075684e-01 1.645951569080352783e-01 -1.536718606948852539e-01 3.225026726722717285e-01 -2.655012905597686768e-02 9.211641550064086914e-02 -5.231836810708045959e-02 1.301368921995162964e-01 -7.539781183004379272e-02 -3.077888116240501404e-02 1.032522469758987427e-01 8.605876564979553223e-02 3.230087831616401672e-02 -2.466661483049392700e-01 -3.265598714351654053e-01 3.567726314067840576e-01
-1.683519780635833740e-01 -6.311696022748947144e-02 1.364706829190254211e-02 -2.949203550815582275e-01 -1.612361334264278412e-02 -6.378981471061706543e-02 -1.688402295112609863e-01 -2.340129315853118896e-01 5.994278192520141602e-02 7.233434915542602539e-02 -2.300102114677429199e-01 5.697380304336547852e-01 9.469790011644363403e-02 -1.818686425685882568e-01 -1.606917232275009155e-01 -1.673216372728347778e-01 4.728189203888177872e-03 1.833983957767486572e-01 -1.017464101314544678e-01 1.556653827428817749e-01 1.475015729665756226e-01 -4.348372295498847961e-02 -3.142781257629394531e-01 9.250602871179580688e-02 -1.932474672794342041e-01 -1.010836511850357056e-01 -7.624732097610831261e-05 3.603632748126983643e-02 3.090772777795791626e-02 -5.540373548865318298e-02 -2.209705114364624023e-01 -9.892859309911727905e-02
1.203531622886657715e-01 -8.632633835077285767e-03 1.981510072946548462e-01 -2.934228479862213135e-01 1.047240868210792542e-01 3.334461478516459465e-03 7.766757160425186157e-02 -3.155583739280700684e-01 4.039072245359420776e-02 3.245163857936859131e-01 2.413957566022872925e-01 3.081499971449375153e-02 1.021426450461149216e-02 -2.270592376589775085e-02 -2.447603642940521240e-01 -1.743865162134170532e-01 -1.786150187253952026e-01 2.240562587976455688e-01 -2.387091219425201416e-01 -1.743599325418472290e-01 1.237616688013076782e-01 -9.252600371837615967e-02 -2.072368264198303223e-01 -1.780294775962829590e-01 -2.989867925643920898e-01 -1.303143948316574097e-01 -1.565362662076950073e-01 1.594902575016021729e-01 -1.692141443490982056e-01 -1.664277017116546631e-01 -1.210549008101224899e-02 -7.475769519805908203e-02
-1.629636734724044800e-01 -6.738702207803726196e-02 -2.138857841491699219e-01 1.050480306148529053e-01 -2.004496306180953979e-01 2.870540833100676537e-03 4.215695336461067200e-02 -2.905652821063995361e-01 -7.268828898668289185e-02 3.348243534564971924e-01 -3.672144412994384766e-01 2.894052863121032715e-01 2.475848495960235596e-01 -6.342168897390365601e-03 -2.639348208904266357e-01 -1.868259534239768982e-02 -2.005179673433303833e-01 1.686147153377532959e-01 -9.003444761037826538e-02 8.599379658699035645e-02 -6.099436804652214050e-02 2.488506436347961426e-01 -1.903061871416866779e-03 9.027553349733352661e-02 1.561099886894226074e-01 2.864255569875240326e-03 -1.115990281105041504e-01 9.430104494094848633e-02 3.144403100013732910e-01 -1.161897629499435425e-01 -4.837933182716369629e-02 -2.360028447583317757e-03
5.027626454830169678e-02 -3.099698722362518311e-01 -4.817408695816993713e-02 -2.120097577571868896e-01 -1.275946944952011108e-01 7.970392704010009766e-02 -4.768130928277969360e-02 -2.545250356197357178e-01 1.326205283403396606e-01 1.067486926913261414e-01 -2.109449356794357300e-01 5.487977266311645508e-01 1.726770848035812378e-01 -2.961998581886291504e-01 -1.390247792005538940e-01 -2.980044186115264893e-01 -4.615195840597152710e-02 1.849866360425949097e-01 -1.377563476562500000e-01 -4.130996391177177429e-02 -3.498879820108413696e-02 1.993675976991653442e-01 -1.597361713647842407e-01 5.583563819527626038e-02 -1.023017335683107376e-02 -3.149913623929023743e-02 9.348433464765548706e-02 1.311475969851016998e-02 -5.547450855374336243e-02 -4.939318448305130005e-02 -1.010787561535835266e-01 1.081924587488174438e-01
-1.637630313634872437e-01 1.234978064894676208e-01 1.566101312637329102e-01 -8.833502233028411865e-02 1.693614423274993896e-01 -2.186773121356964111e-01 2.217413932085037231e-01 -3.237419426441192627e-01 3.022165969014167786e-02 3.754627406597137451e-01 -1.211347728967666626e-01 -9.160937368869781494e-02 6.774035841226577759e-02 -3.511267602443695068e-01 -1.370295882225036621e-01 9.828788787126541138e-02 -1.566349118947982788e-01 2.027874290943145752e-01 -5.422236770391464233e-02 2.729242742061614990e-01 -9.385209530591964722e-02 1.761715561151504517e-01 -7.860970497131347656e-02 2.270635217428207397e-01 -1.127904728055000305e-01 8.271285146474838257e-02 4.181779548525810242e-02 -7.974252104759216309e-02 9.268762916326522827e-02 -2.968263328075408936e-01 6.894344091415405273e-02 -6.374512612819671631e-02
1.182402819395065308e-01 -1.125573143362998962e-01 -1.865498423576354980e-01 -1.753099262714385986e-01 3.294829130172729492e-01 2.216354757547378540e-01 -3.140855580568313599e-02 -2.307134568691253662e-01 -1.137183979153633118e-01 1.923493891954421997e-01 -2.543983049690723419e-02 1.538864616304636002e-02 1.054328754544258118e-01 -6.675019860267639160e-02 -3.903488628566265106e-03 -2.415619492530822754e-01 -2.812089025974273682e-02 2.767715156078338623e-01 -5.253072455525398254e-02 5.064656734466552734e-01 -2.207335680723190308e-01 6.463739275932312012e-02 -1.474371254444122314e-01 2.352456301450729370e-01 6.614385545253753662e-02 -7.841299474239349365e-02 5.766484513878822327e-02 -2.071018964052200317e-01 1.256850063800811768e-01 -1.235385090112686157e-01 4.035348072648048401e-02 -1.228794455528259277e-01
1.087201992049813271e-03 1.173947894130833447e-04 -2.268015295267105103e-01 -1.097145676612854004e-01 -6.952486187219619751e-02 2.960032224655151367e-01 3.922209725715219975e-04 -1.972394436597824097e-01 -1.511044651269912720e-01 4.619303941726684570e-01 -1.379982978105545044e-01 -1.214001700282096863e-01 6.578211486339569092e-02 -2.306959331035614014e-01 -5.588001012802124023e-02 -3.536420166492462158e-01 1.738644987344741821e-01 1.065644845366477966e-01 9.352477267384529114e-03 -6.319511681795120239e-02 1.415873765945434570e-01 6.254758685827255249e-02 -2.277467250823974609e-01 2.590251564979553223e-01 -1.052282154560089111e-01 2.005207538604736328e-02 1.469706445932388306e-01 2.111230641603469849e-01 -1.687108427286148071e-01 -6.797734647989273071e-02 9.394908696413040161e-02 -2.032083570957183838e-01
-6.107549741864204407e-02 1.589494496583938599e-01 6.282588839530944824e-02 -1.452704519033432007e-01 1.556165218353271484e-01 -1.379365175962448120e-01 1.986290365457534790e-01 -1.287942379713058472e-01 -2.684047073125839233e-02 3.058048784732818604e-01 -1.716116368770599365e-01 -1.986302901059389114e-03 6.835556775331497192e-02 -1.169408783316612244e-01 -3.621074557304382324e-02 -2.351274639368057251e-01 -1.765859276056289673e-01 3.324951604008674622e-02 -1.316858679056167603e-01 3.827714323997497559e-01 -5.175113677978515625e-02 2.861987054347991943e-01 7.169722020626068115e-02 3.190718591213226318e-01 -3.217009603977203369e-01 1.512157469987869263e-01 -1.522582918405532837e-01 1.541355699300765991e-01 -8.711486123502254486e-03 -2.732416689395904541e-01 1.100915297865867615e-01 1.417645066976547241e-02
-1.337699741125106812e-01 9.852980077266693115e-02 2.725465595722198486e-02 -2.761588692665100098e-01 7.373757660388946533e-02 4.313986375927925110e-02 -6.173632293939590454e-02 -4.007108882069587708e-02 2.834624946117401123e-01 1.391923725605010986e-01 1.644182205200195312e-01 2.153733670711517334e-01 2.594528496265411377e-01 -2.206485867500305176e-01 -1.705269515514373779e-01 -4.654208123683929443e-01 -3.197413384914398193e-01 1.433110088109970093e-01 4.452972114086151123e-02 -1.901950240135192871e-01 -9.277382493019104004e-02 -1.063518598675727844e-02 -1.707185804843902588e-02 2.906264662742614746e-01 7.652451097965240479e-02 1.098961196839809418e-02 6.998492032289505005e-02 2.329010665416717529e-01 -2.134010009467601776e-02 -8.516571670770645142e-02 7.550919800996780396e-02 1.220681965351104736e-01
8.647432923316955566e-02 -5.498374998569488525e-02 -1.896787583827972412e-01 -1.025854349136352539e-01 6.862604618072509766e-02 1.417620573192834854e-02 1.087900344282388687e-02 -2.205220013856887817e-01 7.760155200958251953e-02 4.887050092220306396e-01 -1.925012916326522827e-01 1.398995425552129745e-02 1.662740409374237061e-01 -2.926650345325469971e-01 -1.348651349544525146e-01 -7.512216269969940186e-02 2.798775443807244301e-03 3.468117117881774902e-01 -8.277317881584167480e-02 -2.234501242637634277e-01 6.046695262193679810e-02 -2.302673757076263428e-01 -9.942245669662952423e-03 3.089333772659301758e-01 -1.867499500513076782e-01 1.397297717630863190e-02 -1.563152968883514404e-01 1.819507330656051636e-01 -2.334634587168693542e-02 9.270320087671279907e-02 -1.097141429781913757e-01 1.643976420164108276e-01
9.188947081565856934e-02 -3.902078419923782349e-02 8.276156336069107056e-02 -1.544363051652908325e-01 -1.183601319789886475e-01 7.739461027085781097e-03 -1.870536655187606812e-01 -1.530273407697677612e-01 1.598118543624877930e-01 2.757354676723480225e-01 -9.481941908597946167e-02 3.876276612281799316e-01 3.052638769149780273e-01 -2.626096010208129883e-01 1.275974661111831665e-01 -1.115756630897521973e-01 -2.697615623474121094e-01 2.463032901287078857e-01 2.643347382545471191e-01 2.776348292827606201e-01 7.663334906101226807e-02 -1.788828521966934204e-02 -1.932454109191894531e-01 1.042618378996849060e-01 -8.496858179569244385e-02 -8.834948390722274780e-02 -1.347178779542446136e-02 -7.538574934005737305e-02 1.065180301666259766e-01 -1.867602020502090454e-01 -1.786031872034072876e-01 -3.674911707639694214e-02
-4.187599942088127136e-02 -1.375551372766494751e-01 -3.905276209115982056e-02 -2.409034222364425659e-02 -4.728170484304428101e-02 4.983254894614219666e-02 1.017227992415428162e-01 -2.552124857902526855e-02 -3.772199526429176331e-02 4.340233206748962402e-01 -6.474460661411285400e-02 -6.222156435251235962e-02 2.554874680936336517e-02 -2.234952002763748169e-01 -2.081949636340141296e-02 -2.766685485839843750e-01 -1.829781681299209595e-01 2.342458963394165039e-01 -6.726063787937164307e-02 -1.071521937847137451e-01 3.943993449211120605e-01 5.635139346122741699e-02 -1.459857225418090820e-01 4.039782285690307617e-01 -2.826410830020904541e-01 1.376349199563264847e-02 -7.589533925056457520e-03 1.886769086122512817e-01 -1.494965702295303345e-01 -1.589667946100234985e-01 -2.126907929778099060e-02 -1.570319533348083496e-01
-2.928733080625534058e-02 1.675210446119308472e-01 4.673817008733749390e-02 -8.561006933450698853e-02 1.830767542123794556e-01 -1.755874603986740112e-01 1.949193775653839111e-01 -1.960112750530242920e-01 1.311094872653484344e-02 3.742950856685638428e-01 -1.561671048402786255e-01 -1.444671005010604858e-01 4.661126062273979187e-02 -1.695012897253036499e-01 -9.163522720336914062e-02 -2.409947663545608521e-01 -8.222076296806335449e-02 -6.462797056883573532e-03 -1.748255938291549683e-01 3.602506220340728760e-01 3.534851595759391785e-03 1.598054170608520508e-01 1.033714413642883301e-01 2.621136903762817383e-01 -3.574626147747039795e-01 -6.641606800258159637e-03 -1.629870086908340454e-01 9.497132897377014160e-02 -1.058981567621231079e-02 -3.089030981063842773e-01 8.283073455095291138e-02 2.937613986432552338e-03
-6.637779623270034790e-02 -1.652271002531051636e-01 -1.176133304834365845e-01 2.373386360704898834e-02 1.310209780931472778e-01 3.145093321800231934e-01 7.321909535676240921e-03 -9.687715023756027222e-02 1.754401251673698425e-02 2.695540785789489746e-01 -4.250961840152740479e-01 9.545180946588516235e-02 -3.801189735531806946e-02 -1.290228664875030518e-01 -2.611187994480133057e-01 -1.979192942380905151e-01 -1.581439226865768433e-01 3.489476740360260010e-01 -5.439405515789985657e-02 -6.143147498369216919e-02 1.261984109878540039e-01 -1.551236510276794434e-01 1.132599860429763794e-01 2.315087318420410156e-01 -1.222955733537673950e-01 1.469476222991943359e-01 -4.042579233646392822e-02 1.361004710197448730e-01 6.475934386253356934e-02 -1.533642709255218506e-01 -1.824547201395034790e-01 2.500262260437011719e-01
6.546778976917266846e-02 -1.026067882776260376e-01 -7.657355070114135742e-02 -1.062456145882606506e-01 2.734414860606193542e-02 5.764942616224288940e-02 1.861811429262161255e-01 -9.125348925590515137e-02 -3.479606285691261292e-02 2.574925422668457031e-01 -5.917367339134216309e-02 3.104179203510284424e-01 4.090779125690460205e-01 -1.893307119607925415e-01 -4.079552292823791504e-01 -6.845553219318389893e-02 -1.153334453701972961e-01 1.366820484399795532e-01 4.446354508399963379e-02 1.733876019716262817e-01 -5.488990992307662964e-02 2.668943703174591064e-01 7.011923193931579590e-02 -4.753310233354568481e-02 -1.693722009658813477e-01 -2.605197131633758545e-01 5.343259871006011963e-02 1.418867558240890503e-01 2.927777171134948730e-01 -7.540775090456008911e-02 2.593850716948509216e-02 -1.490841060876846313e-01
-2.971043884754180908e-01 -4.409338533878326416e-01 3.694072365760803223e-02 -6.564211100339889526e-02 2.359665632247924805e-01 1.115609705448150635e-01 2.578974887728691101e-02 -5.000679939985275269e-02 -1.390325129032135010e-01 3.294033408164978027e-01 -6.768808513879776001e-02 2.091553434729576111e-02 2.237009704113006592e-01 -1.128425076603889465e-01 -2.550091147422790527e-01 -1.521406918764114380e-01 -2.210513353347778320e-01 2.325557544827461243e-02 -2.260804921388626099e-01 1.424275487661361694e-01 3.754042834043502808e-02 -1.596344262361526489e-01 -3.013912029564380646e-02 3.275060355663299561e-01 -7.793212682008743286e-02 1.677494868636131287e-02 4.931021481752395630e-02 1.142159402370452881e-01 -2.017112076282501221e-01 -1.791266649961471558e-01 -1.777134090662002563e-02 -7.581933587789535522e-02
-3.099600039422512054e-02 -5.028823763132095337e-02 -1.363417655229568481e-01 -8.918911218643188477e-02 7.270531356334686279e-02 -1.649109572172164917e-01 -3.365895748138427734e-01 -1.377927660942077637e-01 3.294047415256500244e-01 3.732406198978424072e-01 5.617302842438220978e-03 1.750041544437408447e-02 -3.940516151487827301e-03 -1.910128258168697357e-02 -1.185746490955352783e-01 -1.043722257018089294e-01 3.036862984299659729e-02 -2.476856112480163574e-02 -6.499418616294860840e-02 1.537263542413711548e-01 -1.298212558031082153e-01 2.424554526805877686e-01 -2.550476193428039551e-01 2.076567411422729492e-01 2.828506231307983398e-01 -5.088988319039344788e-02 8.002898655831813812e-03 4.597993195056915283e-02 -1.696925312280654907e-01 -2.395304590463638306e-01 1.493162009865045547e-02 -3.838638067245483398e-01
-2.709316015243530273e-01 3.545035049319267273e-02 7.418070733547210693e-02 -2.125278860330581665e-01 2.320834696292877197e-01 -1.461518257856369019e-01 3.362360596656799316e-02 -1.893244832754135132e-01 1.673298329114913940e-02 5.298827886581420898e-01 -4.232995212078094482e-02 9.142632037401199341e-02 -1.774667389690876007e-02 -2.700337767601013184e-01 -2.850315570831298828e-01 -3.206161409616470337e-02 7.886110991239547729e-02 -1.852707937359809875e-02 -1.361354887485504150e-01 -1.257877498865127563e-01 6.321197003126144409e-02 -1.338264942169189453e-01 -1.033103689551353455e-01 3.296156227588653564e-01 -1.530590355396270752e-01 -1.434921175241470337e-01 6.837303936481475830e-02 9.050202369689941406e-02 -7.241202890872955322e-02 -1.969893872737884521e-01 -1.430556876584887505e-03 1.807906031608581543e-01
3.945507854223251343e-02 4.966150224208831787e-02 1.370703727006912231e-01 2.709008455276489258e-01 1.044731680303812027e-02 7.841993123292922974e-02 1.632405966520309448e-01 -1.417056173086166382e-01 1.039467081427574158e-01 3.392031490802764893e-01 5.548935756087303162e-02 8.641741238534450531e-03 1.399302929639816284e-01 -1.132864579558372498e-01 -1.560583114624023438e-01 -3.660044968128204346e-01 -3.349314033985137939e-01 3.574451431632041931e-02 -1.485593914985656738e-01 -2.021351456642150879e-01 -1.232326775789260864e-01 1.305456161499023438e-01 -4.425726458430290222e-02 -8.499144576489925385e-03 -7.137566804885864258e-02 -2.648625075817108154e-01 -3.677367931231856346e-03 3.816761672496795654e-01 -6.085655838251113892e-02 4.868560284376144409e-02 2.734476327896118164e-01 1.365304291248321533e-01
-1.110418513417243958e-02 -7.267747819423675537e-02 1.037349086254835129e-02 1.636196523904800415e-01 5.710439756512641907e-02 -1.476830709725618362e-02 1.299929320812225342e-01 -3.617382794618606567e-02 -7.887699455022811890e-02 3.254317343235015869e-01 8.666501194238662720e-02 -1.032836884260177612e-01 1.171076372265815735e-01 -2.891224026679992676e-01 -3.595916330814361572e-01 -4.183811247348785400e-01 -5.748922377824783325e-02 2.032241672277450562e-01 -2.595058381557464600e-01 1.983047872781753540e-01 2.320216447114944458e-01 -1.997817158699035645e-01 -9.727545082569122314e-02 2.270797044038772583e-01 -1.098985448479652405e-01 5.848582368344068527e-03 2.891411446034908295e-02 -1.569975353777408600e-02 -1.904774308204650879e-01 -1.050952225923538208e-01 -4.811406508088111877e-02 -2.125692069530487061e-01
-1.893534064292907715e-01 -4.609538242220878601e-02 -3.502926230430603027e-01 5.326031893491744995e-02 -1.212210059165954590e-01 2.197958379983901978e-01 -1.526137739419937134e-01 -3.269976973533630371e-01 1.093969866633415222e-01 1.817957311868667603e-01 -2.496751844882965088e-01 2.889369726181030273e-01 2.704257965087890625e-01 -3.946489989757537842e-01 8.458410948514938354e-02 -6.820754148066043854e-03 -6.774599105119705200e-02 2.816476225852966309e-01 -5.365363508462905884e-02 1.209915876388549805e-01 1.299860142171382904e-02 2.210399508476257324e-02 7.212924771010875702e-03 -9.867192711681127548e-04 -4.357232525944709778e-02 -1.601527780294418335e-01 -1.495612561702728271e-01 1.522462218999862671e-01 1.040339842438697815e-01 -1.557861119508743286e-01 -7.190272957086563110e-02 2.892626821994781494e-02
-8.538561314344406128e-02 -1.798411905765533447e-01 6.294159591197967529e-02 -1.167945116758346558e-01 1.415309756994247437e-01 -3.990193456411361694e-02 4.894873127341270447e-02 -3.257527053356170654e-01 -1.885507106781005859e-01 3.966721296310424805e-01 -6.261759996414184570e-02 8.478318899869918823e-02 7.661951333284378052e-02 -4.840545728802680969e-02 -5.576830729842185974e-02 -1.959867775440216064e-01 -2.582738734781742096e-02 3.681819140911102295e-01 -3.495982587337493896e-01 -8.891512453556060791e-02 7.635978981852531433e-03 7.837726920843124390e-02 -1.418283283710479736e-01 -2.525547444820404053e-01 4.120526369661092758e-03 2.091385237872600555e-02 -1.686361134052276611e-01 2.164320647716522217e-01 -2.194091379642486572e-01 -8.282389491796493530e-02 -5.075906962156295776e-02 -2.629137635231018066e-01
-1.073120608925819397e-01 -1.841553747653961182e-01 -1.172867193818092346e-01 1.364333787932991982e-03 -1.347617805004119873e-01 3.089117109775543213e-01 2.370721101760864258e-01 -3.085239529609680176e-01 -2.074515521526336670e-01 4.325296580791473389e-01 -1.864134520292282104e-01 3.500365838408470154e-02 2.113675773143768311e-01 -1.119070947170257568e-01 2.054657787084579468e-03 -1.200943738222122192e-01 -1.723515391349792480e-01 9.194222837686538696e-02 2.133646905422210693e-01 3.500292897224426270e-01 -7.028080523014068604e-02 9.892581403255462646e-02 -3.676350042223930359e-02 3.592611849308013916e-02 -2.910743355751037598e-01 3.858435526490211487e-02 -7.395082712173461914e-02 1.295381486415863037e-01 4.362842813134193420e-02 -5.236403644084930420e-02 3.961885347962379456e-03 -3.770259767770767212e-02
-2.359177470207214355e-01 6.238872930407524109e-02 5.319479480385780334e-02 4.498757421970367432e-02 -1.325730816461145878e-03 8.496077358722686768e-02 -3.109478950500488281e-01 -3.670804202556610107e-01 2.454808056354522705e-01 4.327717795968055725e-02 -5.117872357368469238e-02 2.236343622207641602e-01 -5.147005617618560791e-02 -1.711927205324172974e-01 -1.876085251569747925e-01 2.310394048690795898e-01 -1.965330243110656738e-01 3.299440145492553711e-01 -4.077817872166633606e-02 7.693484425544738770e-02 1.901161372661590576e-01 -7.664953917264938354e-02 -7.665520906448364258e-02 4.721767455339431763e-02 -2.580231130123138428e-01 -1.001266017556190491e-01 1.395334750413894653e-01 1.305209398269653320e-01 -1.575034856796264648e-02 -3.010126948356628418e-01 2.289715111255645752e-01 7.506298832595348358e-03
-3.655162826180458069e-02 -1.565236151218414307e-01 -2.032684683799743652e-01 7.705173641443252563e-02 -1.794067621231079102e-01 1.225414723157882690e-01 -1.901095360517501831e-02 -2.184109389781951904e-01 1.124420911073684692e-01 2.326496094465255737e-01 -2.423536032438278198e-01 1.994456350803375244e-01 2.624123990535736084e-01 -2.431307882070541382e-01 9.409251064062118530e-02 1.275723427534103394e-01 -2.052462995052337646e-01 5.079825520515441895e-01 -2.075000107288360596e-01 -1.141725573688745499e-02 -8.700568228960037231e-02 1.603320688009262085e-01 -1.306151151657104492e-01 6.911313533782958984e-02 -9.347166866064071655e-02 -7.336069393204525113e-05 -2.300324104726314545e-02 1.389973759651184082e-01 9.390370547771453857e-02 -2.505554556846618652e-01 -1.054101511836051941e-01 5.909092351794242859e-02
-4.031058847904205322e-01 -7.902733236551284790e-02 6.303760409355163574e-02 -2.171419560909271240e-01 -3.967352584004402161e-02 -1.585045158863067627e-01 1.144442707300186157e-02 -3.293638527393341064e-01 2.496166825294494629e-01 4.032759964466094971e-01 -9.591749310493469238e-02 3.489348292350769043e-02 1.977811902761459351e-01 -2.216967754065990448e-02 4.496439918875694275e-02 -9.347674250602722168e-02 -1.787879467010498047e-01 1.321644783020019531e-01 -1.145991981029510498e-01 3.717188239097595215e-01 1.498316377401351929e-01 -1.432545930147171021e-01 -1.679319143295288086e-01 1.074481755495071411e-01 6.732823699712753296e-02 5.230879783630371094e-02 4.989825561642646790e-02 -1.502292305231094360e-01 1.083592846989631653e-01 5.650489777326583862e-02 1.673124134540557861e-01 1.965985633432865143e-02
-1.092375069856643677e-01 -5.586665496230125427e-02 -2.738152146339416504e-01 -1.065931469202041626e-01 -1.201204732060432434e-01 1.944583356380462646e-01 3.152389824390411377e-02 -1.822514981031417847e-01 6.846850365400314331e-02 1.017527878284454346e-01 -3.799316659569740295e-02 1.972457617521286011e-01 1.654885411262512207e-01 -1.696700453758239746e-01 -5.805421248078346252e-02 4.048191010951995850e-02 -4.271224513649940491e-02 2.232021465897560120e-02 -2.007281482219696045e-01 8.877808600664138794e-02 4.181259870529174805e-01 1.763859838247299194e-01 -1.912921220064163208e-01 1.146896462887525558e-02 6.047622486948966980e-02 1.523634195327758789e-01 1.486812345683574677e-02 5.110986232757568359e-01 -2.391881197690963745e-01 -1.578185707330703735e-01 1.785977780818939209e-01 9.554913267493247986e-03
-4.001794755458831787e-02 -1.627676486968994141e-01 1.732719987630844116e-01 -2.272287905216217041e-01 2.814032435417175293e-01 7.263944018632173538e-03 7.212008535861968994e-02 -1.523924320936203003e-01 -4.690495133399963379e-02 2.139790803194046021e-01 2.159218192100524902e-01 9.846608340740203857e-02 1.644260138273239136e-01 -2.202663421630859375e-01 -1.656982600688934326e-01 -1.788354367017745972e-01 -2.688037157058715820e-01 2.324159294366836548e-01 -2.844898700714111328e-01 -4.042474925518035889e-02 -1.066607311367988586e-01 -7.535973191261291504e-02 -4.347950965166091919e-02 2.876679897308349609e-01 -2.079698592424392700e-01 2.136511504650115967e-01 1.570438593626022339e-01 3.092393092811107635e-02 -1.465754210948944092e-01 -1.502329707145690918e-01 2.268793284893035889e-01 1.506704092025756836e-01
6.246874853968620300e-02 -1.672483533620834351e-01 3.017274662852287292e-02 -4.066325351595878601e-02 -2.343712002038955688e-01 1.925981342792510986e-01 -2.386003136634826660e-01 -3.115333914756774902e-01 5.608654767274856567e-02 3.874620497226715088e-01 -3.591334447264671326e-02 3.874454200267791748e-01 2.663462162017822266e-01 -2.632908821105957031e-01 8.156782388687133789e-02 -7.628691941499710083e-02 4.562980681657791138e-02 1.781943887472152710e-01 -7.492902129888534546e-02 6.979357451200485229e-02 1.020006928592920303e-02 -4.367308318614959717e-02 -1.951327174901962280e-01 2.491313405334949493e-02 -4.160792753100395203e-02 -6.048347055912017822e-02 1.073936969041824341e-01 8.323784917593002319e-02 6.369647569954395294e-03 -2.309343069791793823e-01 -3.139349818229675293e-01 3.654512763023376465e-02
-5.685202404856681824e-02 2.212729305028915405e-01 1.554696708917617798e-01 -8.057047426700592041e-02 2.096780687570571899e-01 -1.396734416484832764e-01 -1.560991629958152771e-03 -2.085164338350296021e-01 -1.678198762238025665e-02 3.874259591102600098e-01 3.041255660355091095e-02 -6.846057623624801636e-02 8.148259669542312622e-02 -2.459640353918075562e-01 -4.734029527753591537e-03 -9.644956886768341064e-02 -1.149062365293502808e-01 -3.996788337826728821e-02 -2.680911421775817871e-01 2.900829613208770752e-01 -2.100951969623565674e-01 3.339207768440246582e-01 2.804046124219894409e-02 6.607675552368164062e-02 -1.904129087924957275e-01 -2.801476120948791504e-01 1.217031180858612061e-01 2.296841517090797424e-02 2.810040712356567383e-01 -1.908771246671676636e-01 5.648807622492313385e-03 -2.466022595763206482e-02
7.131924480199813843e-02 -7.613402605056762695e-02 -1.256828159093856812e-01 -6.494723726063966751e-03 -6.675123423337936401e-02 4.779556393623352051e-02 2.246990799903869629e-01 -2.833337187767028809e-01 1.090962216258049011e-01 3.237247467041015625e-01 -1.176510900259017944e-01 3.016962409019470215e-01 1.114642620086669922e-01 -8.638846874237060547e-02 -1.260930299758911133e-01 -5.149284750223159790e-02 -5.279119312763214111e-02 3.044890463352203369e-01 7.662165910005569458e-02 2.999079227447509766e-01 -2.554566133767366409e-03 9.861601889133453369e-02 -2.625363413244485855e-03 2.201513051986694336e-01 8.326760493218898773e-03 -2.756198048591613770e-01 -1.356021612882614136e-01 1.830372363328933716e-01 1.080385446548461914e-01 -2.381172031164169312e-01 -3.602561056613922119e-01 -1.290353666990995407e-02
-3.097432553768157959e-01 -1.411613821983337402e-01 -1.420529931783676147e-01 -5.726187676191329956e-02 1.074394658207893372e-01 6.733839213848114014e-02 -3.124930262565612793e-01 -1.463693827390670776e-01 9.681998938322067261e-02 1.433658003807067871e-01 1.413705945014953613e-01 7.828859239816665649e-02 1.929752975702285767e-01 -2.802983522415161133e-01 -1.997503787279129028e-01 5.661343783140182495e-02 -2.704146802425384521e-01 8.276902884244918823e-02 -9.959468245506286621e-02 1.892417371273040771e-01 4.792102053761482239e-02 2.335224151611328125e-01 -1.171890273690223694e-01 -8.922687917947769165e-02 6.980298459529876709e-02 -1.706422865390777588e-01 3.794955313205718994e-01 3.537064194679260254e-01 -1.166719477623701096e-02 1.215357147157192230e-02 -1.217609364539384842e-02 5.280129984021186829e-02
9.117125719785690308e-02 1.192765217274427414e-02 -1.127495840191841125e-01 -1.774990111589431763e-01 2.469565421342849731e-01 1.961430311203002930e-01 5.127866752445697784e-03 -1.924641430377960205e-01 -3.262717723846435547e-01 2.914532721042633057e-01 1.686418242752552032e-02 -1.070722490549087524e-01 -7.421250641345977783e-02 6.706804782152175903e-02 -2.287736833095550537e-01 -7.418697327375411987e-02 -9.328144788742065430e-02 2.170543968677520752e-01 -1.728178113698959351e-01 4.900918602943420410e-01 5.247822776436805725e-02 2.200700342655181885e-01 -1.496110763400793076e-02 -4.524389281868934631e-02 -1.365518569946289062e-01 2.461008913815021515e-02 6.190657988190650940e-02 7.234318554401397705e-02 1.783286407589912415e-02 -3.588335216045379639e-01 2.047739364206790924e-02 5.159933865070343018e-02
-7.969478145241737366e-03 -3.529510274529457092e-02 1.318850181996822357e-02 1.484184432774782181e-02 2.384639233350753784e-01 -3.022032417356967926e-02 -1.620253324508666992e-01 -1.799989938735961914e-01 1.341408193111419678e-01 3.164143264293670654e-01 1.990159153938293457e-01 -5.675861239433288574e-02 2.917830646038055420e-01 -2.895399555563926697e-02 -3.204819262027740479e-01 -1.900341063737869263e-01 -3.238140642642974854e-01 -1.337057799100875854e-01 -3.349227011203765869e-01 2.747010253369808197e-02 -6.152423843741416931e-02 5.928376223891973495e-03 5.296813469612970948e-06 1.253941655158996582e-01 1.381376478821039200e-02 2.050479352474212646e-01 -1.204708069562911987e-01 1.523760855197906494e-01 -1.194095164537429810e-01 -7.987894862890243530e-02 3.207482993602752686e-01 -1.934885829687118530e-01
-3.292379528284072876e-02 1.252208501100540161e-01 1.552458256483078003e-01 -8.269886672496795654e-02 1.649917960166931152e-01 -1.346673667430877686e-01 1.567045003175735474e-01 -1.954971402883529663e-01 2.394945174455642700e-02 3.965444266796112061e-01 -1.521553993225097656e-01 -9.301021695137023926e-02 -5.574440211057662964e-02 -2.008993327617645264e-01 -2.250358611345291138e-01 -1.215838193893432617e-01 -1.087876334786415100e-01 1.721021980047225952e-01 -1.431650370359420776e-01 3.486567735671997070e-01 -4.334955289959907532e-02 3.774063885211944580e-01 8.579774200916290283e-02 2.485478818416595459e-01 -2.150999158620834351e-01 1.278496384620666504e-01 -6.647376716136932373e-02 4.865876585245132446e-02 7.301352918148040771e-02 -2.401970326900482178e-01 1.095969006419181824e-01 -6.516836583614349365e-02
-2.225193232297897339e-01 -1.063131764531135559e-01 -1.110195294022560120e-01 -1.755666173994541168e-02 -7.990476489067077637e-02 6.835099309682846069e-03 -5.718228407204151154e-03 -2.501780688762664795e-01 -2.108626812696456909e-01 2.359897345304489136e-01 -1.148133501410484314e-01 7.914038747549057007e-02 2.330605126917362213e-02 -1.345529109239578247e-01 2.308799177408218384e-01 -4.388127923011779785e-01 -3.549652695655822754e-01 7.581404596567153931e-02 -3.052357435226440430e-01 2.214888781309127808e-01 4.890627041459083557e-02 -9.199101477861404419e-02 -2.682324349880218506e-01 1.770409941673278809e-01 -5.757360532879829407e-02 7.983740419149398804e-02 -4.070872813463211060e-02 1.010141894221305847e-01 1.834423691034317017e-01 1.144281625747680664e-01 -3.659630601759999990e-04 -1.302729845046997070e-01
-2.082297652959823608e-01 6.808542460203170776e-02 8.835868537425994873e-02 -4.259079694747924805e-02 -3.769296705722808838e-01 8.841807954013347626e-03 -1.355383843183517456e-01 -3.195669651031494141e-01 8.686174452304840088e-02 1.958541423082351685e-01 -7.394682615995407104e-02 2.221686542034149170e-01 9.958288818597793579e-02 -2.935288548469543457e-01 -1.784409433603286743e-01 -1.758354604244232178e-01 -1.113293319940567017e-01 -1.283940672874450684e-01 -1.268589049577713013e-01 2.944447100162506104e-01 1.761236935853958130e-01 7.927915453910827637e-02 -4.532209131866693497e-03 1.389418691396713257e-01 1.403529644012451172e-01 -1.209175437688827515e-01 -2.673319280147552490e-01 1.288508623838424683e-01 4.246789962053298950e-02 -7.793287187814712524e-02 2.646384537220001221e-01 -1.776786297559738159e-01
-3.876932710409164429e-02 1.384129226207733154e-01 1.533218622207641602e-01 -1.686897724866867065e-01 -1.624255925416946411e-01 1.732402294874191284e-02 4.482292756438255310e-02 -1.351597458124160767e-01 9.569484740495681763e-02 3.604411184787750244e-01 -5.266945809125900269e-02 2.641488015651702881e-01 2.585545182228088379e-01 -1.081658974289894104e-01 1.151277199387550354e-01 3.660679236054420471e-02 -2.245113253593444824e-01 7.455676048994064331e-02 -3.199496567249298096e-01 2.210175246000289917e-01 1.795439422130584717e-01 3.133387118577957153e-02 9.564086794853210449e-02 1.017513275146484375e-01 -3.316281437873840332e-01 -7.898584753274917603e-02 3.647135570645332336e-02 2.408377453684806824e-02 1.248031854629516602e-01 -2.582691907882690430e-01 -5.618174746632575989e-02 -3.349424004554748535e-01
1.303260624408721924e-01 5.509787797927856445e-02 1.124743446707725525e-01 -2.349579930305480957e-01 2.012310326099395752e-01 1.721143424510955811e-01 -8.461616188287734985e-02 -2.646861374378204346e-01 -1.121112927794456482e-01 3.421911895275115967e-01 9.978521615266799927e-02 -1.742053627967834473e-01 2.244552783668041229e-02 -1.712409704923629761e-01 -3.882488906383514404e-01 -1.517565846443176270e-01 -8.193414658308029175e-02 1.808213144540786743e-01 -6.848287582397460938e-02 -5.459818989038467407e-02 -6.498993933200836182e-02 -1.852493546903133392e-02 2.016344480216503143e-02 7.430789619684219360e-02 -1.836679130792617798e-01 -2.502794861793518066e-01 -5.176927149295806885e-02 1.598024666309356689e-01 -1.457017362117767334e-01 -3.064992427825927734e-01 3.152843564748764038e-02 -3.047848045825958252e-01
-1.053254082798957825e-01 -3.933221846818923950e-02 -2.399023771286010742e-01 -1.765238642692565918e-01 2.055613398551940918e-01 1.261038184165954590e-01 2.902906537055969238e-01 -8.052193373441696167e-02 7.177185267210006714e-02 2.887628078460693359e-01 -8.740116655826568604e-02 3.171252310276031494e-01 1.734275221824645996e-01 -1.283882558345794678e-01 -2.455685138702392578e-01 3.659275127574801445e-03 -7.671723514795303345e-02 2.498297393321990967e-01 -1.946310251951217651e-01 3.072772920131683350e-01 -4.574463889002799988e-02 3.662562370300292969e-02 1.489777117967605591e-02 1.658252924680709839e-01 2.402223944664001465e-01 -1.865290105342864990e-01 -1.271518021821975708e-01 2.531401216983795166e-01 1.579108536243438721e-01 -1.638071797788143158e-02 -1.025160774588584900e-01 -7.680604606866836548e-02
2.540463805198669434e-01 1.250754594802856445e-01 2.563990466296672821e-02 2.896064519882202148e-01 -1.102176830172538757e-01 8.650182187557220459e-02 1.680478453636169434e-01 -1.908470541238784790e-01 2.065862342715263367e-02 3.821653425693511963e-01 1.729131489992141724e-01 2.351798266172409058e-01 2.905057370662689209e-01 -3.481140136718750000e-01 -9.905991144478321075e-03 -3.324753046035766602e-01 -1.065589413046836853e-01 6.612417846918106079e-02 -2.794769406318664551e-02 -1.603220105171203613e-01 -1.202035918831825256e-01 1.818993538618087769e-01 -7.659242302179336548e-02 5.132792517542839050e-03 4.182822629809379578e-02 -1.359235644340515137e-01 -1.108872592449188232e-01 1.488999128341674805e-01 1.167136803269386292e-01 -5.943666398525238037e-02 2.107687108218669891e-02 1.875158995389938354e-01
-3.212752640247344971e-01 9.180300682783126831e-02 -1.155453994870185852e-01 -5.686543881893157959e-02 -1.304200440645217896e-01 2.432505041360855103e-02 -2.688907645642757416e-02 -7.726916670799255371e-02 -2.972890734672546387e-01 3.532886803150177002e-01 -1.663023829460144043e-01 7.456579059362411499e-02 7.705679163336753845e-03 -1.531310677528381348e-01 5.792575329542160034e-02 -1.537228524684906006e-01 -4.301317930221557617e-01 5.476123467087745667e-02 -1.884389519691467285e-01 1.223074719309806824e-01 -1.013744175434112549e-01 -5.716422456316649914e-04 -2.788378596305847168e-01 1.117404028773307800e-01 6.343278288841247559e-02 -3.193834722042083740e-01 -2.550732791423797607e-01 1.920053511857986450e-01 5.037482827901840210e-02 2.696217037737369537e-02 -2.205310855060815811e-03 -1.868578232824802399e-02
-1.427474170923233032e-01 -1.729864329099655151e-01 -8.431730419397354126e-02 -1.568665206432342529e-01 -3.078417293727397919e-02 2.019511014223098755e-01 -9.884600341320037842e-02 -8.572913706302642822e-02 -8.452755957841873169e-02 3.276664614677429199e-01 5.037552490830421448e-02 2.645276021212339401e-03 1.349460780620574951e-01 -2.976171374320983887e-01 -2.060695588588714600e-01 -2.477866970002651215e-02 -4.784507304430007935e-02 5.449168756604194641e-02 -3.777517378330230713e-01 -2.250614576041698456e-02 -4.371451586484909058e-02 2.755488269031047821e-02 -4.095240831375122070e-01 -1.262210458517074585e-01 -1.085543558001518250e-01 2.027370780706405640e-01 -3.048594295978546143e-01 1.221225634217262268e-01 -7.673253118991851807e-02 -2.337157577276229858e-01 -3.613593801856040955e-02 -1.867640912532806396e-01
-1.203776672482490540e-01 -9.333922713994979858e-02 2.160834223031997681e-01 1.014885306358337402e-01 1.333522647619247437e-01 -6.675525754690170288e-02 -1.613260954618453979e-01 -2.060935832560062408e-02 9.468995034694671631e-02 4.604808688163757324e-01 7.686230540275573730e-02 -4.254436865448951721e-02 -1.648465543985366821e-01 -2.184241563081741333e-01 -2.978091537952423096e-01 -2.147869914770126343e-01 -3.616613149642944336e-01 2.158921062946319580e-01 8.472352474927902222e-02 -2.467855513095855713e-01 -3.106764331459999084e-02 8.280671387910842896e-02 -1.052144393324851990e-01 1.287858784198760986e-01 9.412588924169540405e-02 -8.104468695819377899e-03 1.034019291400909424e-01 2.373353987932205200e-01 -6.129812449216842651e-02 -1.982726305723190308e-01 9.943587705492973328e-03 -1.805547773838043213e-01
1.216966956853866577e-01 -2.483198046684265137e-01 -6.867683678865432739e-02 -2.298885397613048553e-02 -5.824921652674674988e-03 1.020581871271133423e-01 -1.583177000284194946e-01 -3.860031962394714355e-01 1.550085097551345825e-01 2.672131061553955078e-01 -1.795758605003356934e-01 2.561895549297332764e-01 -1.860632598400115967e-01 -3.534831106662750244e-01 -1.798233687877655029e-01 -1.313017606735229492e-01 -2.313918769359588623e-01 2.523043751716613770e-02 -7.387766242027282715e-02 4.604111984372138977e-02 -3.034549653530120850e-01 1.054189726710319519e-01 -1.607790142297744751e-01 -2.893549799919128418e-01 4.666080698370933533e-02 1.239149570465087891e-01 3.039734065532684326e-02 5.159886926412582397e-02 -5.346890538930892944e-02 7.450708746910095215e-02 -1.753900013864040375e-02 -1.641489267349243164e-01
-2.800538204610347748e-02 1.339513510465621948e-01 3.916186280548572540e-03 -6.271111965179443359e-02 1.997718214988708496e-01 2.904904820024967194e-02 1.119645759463310242e-01 -1.913718283176422119e-01 1.679962426424026489e-01 2.734376490116119385e-01 1.297133266925811768e-01 1.232304796576499939e-01 1.187081411480903625e-01 -1.180577203631401062e-01 -3.648771047592163086e-01 -2.363945171236991882e-02 -1.199301481246948242e-01 2.622824609279632568e-01 -9.159068763256072998e-02 3.546684682369232178e-01 1.676545245572924614e-03 1.932358443737030029e-01 -6.148840859532356262e-02 1.908999085426330566e-01 -3.220264911651611328e-01 -1.037332788109779358e-01 -3.403383195400238037e-01 -1.217145547270774841e-01 1.143790930509567261e-01 2.117547579109668732e-02 2.051671780645847321e-02 1.915949583053588867e-01
-6.988663226366043091e-02 1.001290455460548401e-01 -1.554995328187942505e-01 -1.174861192703247070e-01 -3.902863711118698120e-03 3.260501194745302200e-03 -1.259935796260833740e-01 -1.438310295343399048e-01 1.819093227386474609e-01 4.085808992385864258e-01 8.727461844682693481e-02 1.527132242918014526e-01 1.813043951988220215e-01 -3.231561779975891113e-01 -2.167196273803710938e-01 -3.246387541294097900e-01 6.195664405822753906e-02 3.080153465270996094e-01 -2.681736834347248077e-02 -2.170566320419311523e-01 -2.345886379480361938e-01 1.626563668251037598e-01 8.795612305402755737e-02 -1.715889722108840942e-01 3.853913024067878723e-02 -1.570186018943786621e-01 -9.605824947357177734e-02 2.587175965309143066e-01 5.697202309966087341e-02 -1.375673413276672363e-01 -1.178263779729604721e-02 8.292598649859428406e-03
-2.415375225245952606e-02 5.505326017737388611e-02 1.469400376081466675e-01 -1.696644723415374756e-01 5.323732737451791763e-03 -3.938580676913261414e-02 -3.261164948344230652e-02 -2.502956390380859375e-01 7.144037634134292603e-02 2.900877296924591064e-01 -1.082716137170791626e-01 -1.427607983350753784e-01 1.111607477068901062e-01 -2.000318020582199097e-01 -6.904012523591518402e-03 -2.174247801303863525e-01 -3.056153953075408936e-01 2.389047592878341675e-01 -2.873139679431915283e-01 -1.247439682483673096e-01 -8.882335573434829712e-02 -1.944963037967681885e-01 -3.393278419971466064e-01 6.013001129031181335e-02 2.101078778505325317e-01 5.653508752584457397e-02 5.735731497406959534e-02 3.480074405670166016e-01 -1.321007609367370605e-01 -2.255915999412536621e-01 -6.210468336939811707e-02 5.162283405661582947e-02
-3.233221918344497681e-02 1.519378870725631714e-01 -1.596836149692535400e-01 4.845251142978668213e-02 2.182833850383758545e-01 5.995982885360717773e-02 8.688191324472427368e-02 -1.585636287927627563e-01 7.131621241569519043e-02 1.903222352266311646e-01 -2.869268357753753662e-01 6.008764356374740601e-02 2.203993946313858032e-01 -1.179208233952522278e-01 -1.188610941171646118e-01 -2.042556256055831909e-01 9.972622245550155640e-02 3.360214829444885254e-01 5.461899936199188232e-02 2.532555460929870605e-01 -8.289747685194015503e-02 3.800148963928222656e-01 2.960070781409740448e-02 4.211322963237762451e-01 -9.736825525760650635e-02 8.731510490179061890e-02 -8.705510199069976807e-02 4.844680894166231155e-03 -1.826985925436019897e-02 -3.951529785990715027e-02 2.425096929073333740e-01 1.166697219014167786e-01
-1.411557793617248535e-01 -6.246885284781455994e-02 -4.770548641681671143e-02 -1.965071111917495728e-01 -6.363625079393386841e-02 1.400952339172363281e-01 -2.174616977572441101e-02 -2.762381434440612793e-01 1.526409685611724854e-01 3.684183657169342041e-01 2.367173731327056885e-01 1.606778204441070557e-01 2.596081197261810303e-01 -2.594611942768096924e-01 -2.428156435489654541e-01 -2.114436030387878418e-02 7.666492834687232971e-03 2.622054219245910645e-01 2.449541836977005005e-01 -1.005092337727546692e-01 1.398622803390026093e-02 2.295465767383575439e-01 3.808445110917091370e-02 -1.302012056112289429e-01 1.212067157030105591e-01 5.074754008091986179e-04 1.073650196194648743e-01 3.466635048389434814e-01 -4.345780611038208008e-02 -9.026774764060974121e-02 1.749564111232757568e-01 5.071887373924255371e-02
-3.964914008975028992e-02 -1.660175323486328125e-01 2.303884550929069519e-02 8.314509689807891846e-02 -5.263986438512802124e-02 9.685686975717544556e-02 -1.148524731397628784e-01 -4.385646879673004150e-01 1.225712299346923828e-01 -6.895729806274175644e-03 1.720497012138366699e-01 3.270515426993370056e-02 2.358895391225814819e-01 -2.411787770688533783e-02 -1.678935438394546509e-01 -3.115643262863159180e-01 -2.794407010078430176e-01 -7.989932596683502197e-02 -2.859010994434356689e-01 2.565632760524749756e-01 1.342640668153762817e-01 2.858060896396636963e-01 -7.643215358257293701e-02 1.492495536804199219e-01 2.800356447696685791e-01 -1.256765276193618774e-01 -2.004590630531311035e-02 -1.495147030800580978e-02 -1.816066056489944458e-01 -5.803158041089773178e-03 1.591209322214126587e-02 -1.747560054063796997e-01
2.168121486902236938e-01 5.931828171014785767e-02 -2.226223796606063843e-01 -1.721124202013015747e-01 1.804559379816055298e-01 5.709587782621383667e-02 6.138078495860099792e-02 -1.546132266521453857e-01 -2.376006096601486206e-01 4.569588899612426758e-01 -9.684707224369049072e-02 1.563859879970550537e-01 -1.204223036766052246e-01 3.251542523503303528e-02 -2.155131101608276367e-01 -1.393223106861114502e-01 -1.259161084890365601e-01 3.135696649551391602e-01 -1.282108724117279053e-01 2.480545938014984131e-01 1.589829772710800171e-01 9.888432919979095459e-02 3.229627013206481934e-02 -2.415096014738082886e-02 -7.758948206901550293e-02 -2.995602786540985107e-01 -5.501125380396842957e-02 1.498999297618865967e-01 1.635663658380508423e-01 3.224436193704605103e-02 -2.178552001714706421e-01 3.064760752022266388e-02
-2.294745445251464844e-01 -1.259131133556365967e-01 -1.024812608957290649e-01 6.153792142868041992e-02 1.164842769503593445e-01 -8.712842315435409546e-02 -7.913099229335784912e-02 -5.951044335961341858e-02 1.922369897365570068e-01 1.028181985020637512e-01 2.991960942745208740e-01 -3.518166393041610718e-02 -3.774733096361160278e-02 -1.315133571624755859e-01 -4.953672364354133606e-02 -1.710335537791252136e-02 -3.617899715900421143e-01 2.928190231323242188e-01 -5.154797434806823730e-01 1.373992767184972763e-02 1.607922650873661041e-02 -1.580762416124343872e-01 -4.088169336318969727e-02 1.896927654743194580e-01 -1.838097572326660156e-01 3.218629211187362671e-02 -9.879699908196926117e-03 2.661234438419342041e-01 5.362180061638355255e-03 -2.378372997045516968e-01 -1.102521792054176331e-01 8.092363923788070679e-02
-1.027249246835708618e-01 -5.908063054084777832e-02 -9.307353943586349487e-02 1.354386508464813232e-01 1.913376152515411377e-02 3.067503571510314941e-01 -1.323839724063873291e-01 -4.059882462024688721e-01 -8.264490216970443726e-02 1.267415583133697510e-01 -1.960486620664596558e-01 2.732122838497161865e-01 1.505406200885772705e-01 -1.717465743422508240e-02 -1.285309493541717529e-01 2.062311172485351562e-01 -2.240786105394363403e-01 3.582542538642883301e-01 2.800083719193935394e-02 8.160053193569183350e-02 3.939388319849967957e-02 3.153717517852783203e-02 1.039462611079216003e-01 2.620772719383239746e-01 1.393079757690429688e-02 -5.907008796930313110e-02 1.612978279590606689e-01 2.261476367712020874e-01 1.247622668743133545e-01 -2.470821291208267212e-01 1.966209262609481812e-01 6.628838600590825081e-04
-1.547439098358154297e-01 1.004928797483444214e-01 -4.255422949790954590e-02 -1.777086965739727020e-02 2.737245559692382812e-01 8.613710850477218628e-02 -3.047112524509429932e-01 -1.651219129562377930e-01 -4.468844458460807800e-02 2.678834199905395508e-01 2.096073143184185028e-02 2.348174154758453369e-01 -1.049311608076095581e-01 -5.547880753874778748e-02 -4.903641343116760254e-02 1.333206295967102051e-01 -5.112884566187858582e-02 4.088683128356933594e-01 -1.623160839080810547e-01 -4.750674590468406677e-02 2.219197750091552734e-01 8.386112749576568604e-02 3.626988828182220459e-02 1.481143832206726074e-01 1.914798617362976074e-01 -7.599531859159469604e-02 2.031774520874023438e-01 2.046490311622619629e-01 6.927403807640075684e-02 -3.770426511764526367e-01 2.136611193418502808e-01 4.033443704247474670e-02
-2.253411114215850830e-01 -1.761949807405471802e-01 1.156400740146636963e-01 -1.752283871173858643e-01 1.245854645967483521e-01 5.616146326065063477e-02 1.458765268325805664e-01 -3.636107444763183594e-01 -6.567308306694030762e-02 2.352508753538131714e-01 5.501791462302207947e-02 7.777222245931625366e-02 1.198864132165908813e-01 -6.180586665868759155e-02 -1.015632003545761108e-01 1.638972200453281403e-02 -2.756246030330657959e-01 1.768856495618820190e-01 -1.370762884616851807e-01 2.616944909095764160e-02 4.692011047154664993e-03 -1.299286633729934692e-01 -2.108919471502304077e-01 -2.400093972682952881e-01 1.614224016666412354e-01 1.247955933213233948e-01 -3.213117718696594238e-01 2.137422263622283936e-01 -5.939509347081184387e-02 -3.307704031467437744e-01 -1.231659501791000366e-01 2.001062184572219849e-01
2.117645181715488434e-02 1.572269052267074585e-01 8.301522582769393921e-02 8.296345919370651245e-02 1.780208051204681396e-01 -3.290301933884620667e-02 -1.852332963608205318e-03 -2.790306210517883301e-01 -5.680469051003456116e-02 3.414667844772338867e-01 1.581552624702453613e-01 -2.744931876659393311e-01 3.964651003479957581e-02 -1.231367364525794983e-01 -1.262879073619842529e-01 -2.661280930042266846e-01 9.132402949035167694e-03 1.983550786972045898e-01 -1.985670030117034912e-01 3.924431800842285156e-01 -1.276969462633132935e-01 3.021852076053619385e-01 1.152833029627799988e-01 6.046042218804359436e-02 -1.714069098234176636e-01 -7.170467823743820190e-02 1.408165544271469116e-01 3.891961276531219482e-02 1.402561813592910767e-01 -2.899473309516906738e-01 -9.818167239427566528e-02 6.686359178274869919e-03
8.221492916345596313e-02 9.686540067195892334e-02 -2.272311747074127197e-01 -6.641130894422531128e-02 1.297818124294281006e-01 1.127720102667808533e-01 -1.410527527332305908e-02 -4.020846486091613770e-01 -3.943159803748130798e-02 8.665277063846588135e-02 -1.204894762486219406e-02 4.958828538656234741e-02 3.435122370719909668e-01 -6.431010365486145020e-02 -1.614642143249511719e-01 6.015558540821075439e-02 -1.868829429149627686e-01 4.370253384113311768e-01 -1.745369881391525269e-01 6.200766935944557190e-02 3.370367884635925293e-01 -3.459672443568706512e-03 -5.600937455892562866e-02 1.937089115381240845e-01 1.000604256987571716e-01 4.429709538817405701e-02 -1.392200210830196738e-04 -1.712885946035385132e-01 -1.527741458266973495e-02 -2.739094197750091553e-01 1.934267878532409668e-01 -6.640611588954925537e-02
-4.915144667029380798e-02 2.214008569717407227e-01 -9.110148996114730835e-02 2.240992039442062378e-01 1.468777805566787720e-01 -1.018512919545173645e-01 -5.528863146901130676e-02 -3.732167482376098633e-01 8.025142364203929901e-03 2.902958095073699951e-01 -6.468349695205688477e-02 2.906586043536663055e-02 9.456434100866317749e-02 -2.590467631816864014e-01 -6.155652180314064026e-02 1.420744210481643677e-01 -2.069991827011108398e-01 -6.072355806827545166e-02 -7.976164668798446655e-02 3.565872013568878174e-01 -3.783319517970085144e-02 -1.039829663932323456e-02 -3.233123123645782471e-01 -1.837054044008255005e-01 -1.170631349086761475e-01 -1.744738370180130005e-01 1.849868893623352051e-01 -1.690272092819213867e-01 -7.965087890625000000e-02 -2.419381290674209595e-01 1.648332029581069946e-01 -8.666429668664932251e-02
-1.280598789453506470e-01 -3.072102665901184082e-01 -1.481227576732635498e-01 -5.853759869933128357e-02 -1.607974320650100708e-01 2.522546648979187012e-01 -1.253238916397094727e-01 -2.990330159664154053e-01 9.378374554216861725e-03 4.206785559654235840e-01 7.985054515302181244e-03 1.917371302843093872e-01 9.026905894279479980e-02 -3.263610973954200745e-02 -3.344259411096572876e-02 -1.687816679477691650e-01 -9.504246711730957031e-02 -1.808840781450271606e-02 -4.540475606918334961e-01 -5.379827693104743958e-02 4.529375955462455750e-02 -9.845481067895889282e-02 3.788239508867263794e-02 -1.876946240663528442e-01 -6.827826052904129028e-02 -1.345844119787216187e-01 -1.864398419857025146e-01 1.474433094263076782e-01 8.181529492139816284e-02 -2.457205802202224731e-01 2.643268182873725891e-02 -5.165084823966026306e-02
-3.938148915767669678e-02 1.040049493312835693e-01 2.195248752832412720e-01 -6.005313619971275330e-02 2.053455114364624023e-01 1.675161719322204590e-02 -4.205401614308357239e-02 -1.844304502010345459e-01 -4.797630757093429565e-02 1.956493556499481201e-01 2.517142593860626221e-01 -1.028282493352890015e-01 1.379497647285461426e-01 -3.729844987392425537e-01 -4.042593538761138916e-01 -3.665992617607116699e-01 -2.217095792293548584e-01 1.336021870374679565e-01 -9.277471154928207397e-02 1.452138274908065796e-02 6.693284213542938232e-02 8.444271050393581390e-03 8.320053666830062866e-02 1.279704123735427856e-01 -1.165561974048614502e-01 -5.681509152054786682e-02 -1.358988583087921143e-01 1.384197026491165161e-01 -1.743461936712265015e-01 -1.719865649938583374e-01 -1.477736830711364746e-01 -2.172425538301467896e-01
5.835311487317085266e-02 -1.637619584798812866e-01 -5.392716079950332642e-02 -3.273871541023254395e-02 1.080119386315345764e-01 8.716764301061630249e-02 -1.483573466539382935e-01 -2.897654771804809570e-01 5.971361696720123291e-02 2.296805083751678467e-01 1.721447110176086426e-01 1.080880910158157349e-01 -2.956270799040794373e-02 -4.026716947555541992e-01 -1.764393895864486694e-01 -1.174923405051231384e-01 -1.209139749407768250e-01 4.130114316940307617e-01 -2.612612843513488770e-01 -1.441064178943634033e-01 -3.506235079839825630e-03 9.209956973791122437e-02 7.232579588890075684e-02 -2.249311096966266632e-02 -1.644303649663925171e-01 -8.610970526933670044e-02 2.079191152006387711e-03 3.196777105331420898e-01 -2.834697365760803223e-01 1.547427475452423096e-01 -4.717966541647911072e-02 5.777359008789062500e-02
4.966732114553451538e-03 3.172114193439483643e-01 5.887356400489807129e-02 -7.246599346399307251e-02 1.426029205322265625e-01 -8.839529007673263550e-03 4.529204219579696655e-02 -1.249173805117607117e-01 1.042335107922554016e-01 4.126191139221191406e-01 -1.258462965488433838e-01 -6.509643793106079102e-02 -3.037279099225997925e-02 -1.489990651607513428e-01 -1.002490445971488953e-01 -1.991160511970520020e-01 -1.550304889678955078e-01 1.280914992094039917e-01 -9.561687707901000977e-02 4.594106972217559814e-01 -1.303622126579284668e-01 1.646450906991958618e-01 1.417093276977539062e-01 1.884736567735671997e-01 -3.321352899074554443e-01 6.456681061536073685e-03 -1.203212141990661621e-01 6.435404717922210693e-02 4.053306579589843750e-02 -2.714898884296417236e-01 5.232504382729530334e-02 1.055487170815467834e-01
-2.087592780590057373e-01 -8.783009648323059082e-02 -2.077084481716156006e-01 -4.749512672424316406e-02 -2.187457978725433350e-01 -3.383816778659820557e-02 -1.854181438684463501e-01 -1.877906322479248047e-01 -1.296813189983367920e-01 1.231740415096282959e-01 -7.917299121618270874e-02 3.487945795059204102e-01 -5.210675299167633057e-02 -2.520934641361236572e-01 -3.274587690830230713e-01 1.584565788507461548e-01 -2.412642985582351685e-01 2.490304559469223022e-01 8.868248015642166138e-02 2.150339931249618530e-01 1.771875843405723572e-02 -3.105797106400132179e-03 -8.252032846212387085e-02 1.993224322795867920e-01 -1.896893084049224854e-01 -1.608707457780838013e-01 1.941064894199371338e-01 2.101743668317794800e-01 -6.332395225763320923e-02 -3.634146414697170258e-03 2.284687310457229614e-01 7.087548822164535522e-02
-6.879314314574003220e-03 1.399651616811752319e-01 -5.913135409355163574e-02 -1.165759935975074768e-02 9.457155317068099976e-02 3.613862395286560059e-02 8.914607763290405273e-02 4.950981587171554565e-02 -3.731451556086540222e-02 2.379816919565200806e-01 5.133608356118202209e-02 2.733989655971527100e-01 -7.976216077804565430e-02 -4.064818322658538818e-01 -1.633839458227157593e-01 5.781915038824081421e-02 -2.089442908763885498e-01 1.051061302423477173e-01 -2.581397593021392822e-01 3.880909085273742676e-01 2.634986042976379395e-01 1.797525882720947266e-01 -1.920031905174255371e-01 5.093792080879211426e-02 -3.063498763367533684e-03 -8.630496263504028320e-02 -3.708091676235198975e-01 4.779581911861896515e-03 -1.655359566211700439e-02 -1.701514869928359985e-01 -1.667236536741256714e-01 -6.232470646500587463e-02
8.091049641370773315e-02 1.943671107292175293e-01 2.355733513832092285e-01 -8.542911708354949951e-02 1.139344573020935059e-01 1.549765318632125854e-01 -7.212529331445693970e-02 -1.688492298126220703e-01 -1.296541839838027954e-01 3.343850970268249512e-01 1.612610518932342529e-01 -1.623346656560897827e-01 2.571729198098182678e-02 -4.748747050762176514e-01 -2.305948734283447266e-01 -3.568058609962463379e-01 -8.206851780414581299e-02 2.020329684019088745e-01 -1.467112004756927490e-01 -1.320893317461013794e-02 9.129184298217296600e-03 -8.655590564012527466e-02 -6.838566809892654419e-02 7.543915510177612305e-02 -7.602380961179733276e-02 1.128731742501258850e-01 -1.074018105864524841e-01 1.722722202539443970e-01 -1.461275070905685425e-01 -2.315402626991271973e-01 1.064283251762390137e-01 -3.633185103535652161e-02
-1.479662358760833740e-01 -2.622797489166259766e-01 4.781166836619377136e-02 8.105718344449996948e-02 -9.025437384843826294e-02 2.597672939300537109e-01 1.973309516906738281e-01 -9.933768957853317261e-02 -1.615650951862335205e-01 5.463834404945373535e-01 -3.304858505725860596e-02 1.408766508102416992e-01 1.414900552481412888e-02 -2.508451938629150391e-01 -1.893327981233596802e-01 -2.068949192762374878e-01 -3.757342696189880371e-03 -4.477182403206825256e-03 -1.237110272049903870e-01 1.747899800539016724e-01 -1.422085762023925781e-01 -3.168655559420585632e-02 -3.512425124645233154e-01 -1.151262298226356506e-01 -1.556491404771804810e-01 4.064814001321792603e-02 -9.075956046581268311e-02 1.086072176694869995e-01 -3.358131041750311852e-03 -1.641789525747299194e-01 7.516440004110336304e-02 8.002576977014541626e-02
-1.660793423652648926e-01 -3.697602823376655579e-02 5.009931325912475586e-02 -2.259827554225921631e-01 -2.297563664615154266e-02 1.242157965898513794e-01 -2.512427568435668945e-01 -1.052011996507644653e-01 1.044031977653503418e-01 5.105057954788208008e-01 -9.583332389593124390e-02 1.287368088960647583e-01 1.373843550682067871e-01 -8.727134019136428833e-02 1.675115674734115601e-01 -1.801017224788665771e-01 8.914034068584442139e-02 1.494292169809341431e-01 -1.295182853937149048e-01 1.455336064100265503e-01 -1.063886359333992004e-01 -2.662795782089233398e-01 -1.015565097332000732e-01 4.147102311253547668e-02 4.945076629519462585e-02 -1.040624603629112244e-01 -2.088597044348716736e-02 3.224769830703735352e-01 1.144599318504333496e-01 -1.505949646234512329e-01 1.669281572103500366e-01 3.150077164173126221e-01
8.252847194671630859e-02 2.414697222411632538e-02 1.291956454515457153e-01 -4.080410301685333252e-02 2.677201665937900543e-02 -6.166061013936996460e-02 9.478832036256790161e-02 -1.835441440343856812e-01 4.115905612707138062e-02 2.025575488805770874e-01 -2.884458601474761963e-01 7.565996795892715454e-02 1.996764987707138062e-01 -3.631334602832794189e-01 -8.574579656124114990e-02 -3.474853336811065674e-01 -5.105438232421875000e-01 4.139488562941551208e-02 -1.469885408878326416e-01 -9.849262982606887817e-02 -9.664633125066757202e-02 -1.782221943140029907e-01 -2.368914783000946045e-01 -9.209698438644409180e-02 -8.896004408597946167e-03 -4.491773620247840881e-02 7.433217018842697144e-02 2.575161159038543701e-01 -7.467915117740631104e-02 -2.303987741470336914e-02 7.523190975189208984e-02 -1.024258285760879517e-01
-2.943358570337295532e-02 2.977626323699951172e-01 1.585473716259002686e-01 -3.947009146213531494e-02 2.370670139789581299e-01 -1.946726590394973755e-01 1.084839627146720886e-01 -2.768889367580413818e-01 -2.026439607143402100e-01 3.349521458148956299e-01 -1.012747585773468018e-01 -4.219123721122741699e-02 6.915508210659027100e-02 -1.033586561679840088e-01 -1.232572197914123535e-01 -2.133969217538833618e-01 -1.785708665847778320e-01 1.026360839605331421e-01 -1.767268627882003784e-01 3.908072412014007568e-01 -6.478294730186462402e-02 1.656656861305236816e-01 1.555182486772537231e-01 2.071722894906997681e-01 -3.020740151405334473e-01 -2.093335799872875214e-02 -8.223691582679748535e-02 1.018000245094299316e-01 9.899175725877285004e-03 -1.503675132989883423e-01 1.165006123483181000e-02 5.441974475979804993e-02
-1.197164207696914673e-01 -3.304557502269744873e-02 -2.939659915864467621e-02 -8.358535915613174438e-02 1.631964184343814850e-02 4.382998496294021606e-02 -1.847673803567886353e-01 7.737909257411956787e-02 -6.407759338617324829e-02 3.274514079093933105e-01 7.911926507949829102e-02 -3.186136856675148010e-02 -4.379347339272499084e-02 -2.362848669290542603e-01 -2.678095102310180664e-01 -3.490999639034271240e-01 -2.101613432168960571e-01 9.697443991899490356e-02 -6.831797957420349121e-02 2.753991782665252686e-01 1.443908065557479858e-01 -3.629811108112335205e-01 -1.707627773284912109e-01 1.923507452011108398e-01 -2.408568263053894043e-01 1.219233125448226929e-01 -5.933216959238052368e-02 -2.507418580353260040e-02 -1.787730902433395386e-01 -2.857113182544708252e-01 1.011038571596145630e-01 -1.038224548101425171e-01
1.616926044225692749e-01 -1.312931180000305176e-01 5.293017998337745667e-02 -2.351840399205684662e-02 -1.111206859350204468e-01 -1.351910829544067383e-01 -1.358194798231124878e-01 -3.896097838878631592e-01 1.267465800046920776e-01 1.600361168384552002e-01 8.911663293838500977e-02 -5.972352810204029083e-03 8.736256510019302368e-02 5.723855271935462952e-02 -7.991511374711990356e-02 -2.244589924812316895e-01 -3.907040059566497803e-01 -1.968864053487777710e-01 -1.223467886447906494e-01 7.172064483165740967e-02 -1.172074899077415466e-01 1.699039712548255920e-02 -1.714588701725006104e-01 4.416295588016510010e-01 -1.765554100275039673e-01 2.029915153980255127e-01 5.673718452453613281e-02 1.398686170578002930e-01 -1.440433859825134277e-01 -1.750667095184326172e-01 1.327180564403533936e-01 -1.445930451154708862e-01
-3.076956272125244141e-01 1.610766202211380005e-01 -7.048734277486801147e-02 -1.117740124464035034e-01 -1.436256170272827148e-01 1.439239084720611572e-01 1.418926715850830078e-01 -2.301508188247680664e-01 3.881337046623229980e-01 3.282220959663391113e-01 -1.282771676778793335e-01 -1.409555822610855103e-01 1.367457509040832520e-01 -8.586409687995910645e-02 1.046710684895515442e-01 -2.368516772985458374e-01 -1.628846228122711182e-01 2.353393733501434326e-01 -1.429655998945236206e-01 3.046087734401226044e-02 7.772915065288543701e-02 -1.962498426437377930e-01 1.331717073917388916e-01 2.441384643316268921e-01 -2.585693821310997009e-02 1.985486447811126709e-01 -8.685585111379623413e-02 1.138605773448944092e-01 3.620014060288667679e-03 -2.349509745836257935e-01 9.321302920579910278e-02 -9.981650859117507935e-02
2.613456733524799347e-02 1.869935989379882812e-01 2.787066064774990082e-02 -9.655805677175521851e-02 2.649436295032501221e-01 1.345635741017758846e-03 -9.099184535443782806e-03 -2.160930633544921875e-01 -1.327174305915832520e-01 3.936923742294311523e-01 -6.219996884465217590e-02 -8.972994238138198853e-02 1.534877065569162369e-02 2.086254535242915154e-03 -1.861907839775085449e-01 -1.234789341688156128e-01 -1.710647344589233398e-01 1.943927407264709473e-01 -1.810939759016036987e-01 3.587822318077087402e-01 7.895845919847488403e-02 3.172781765460968018e-01 2.307221293449401855e-01 1.490841060876846313e-01 -3.395386338233947754e-01 -1.149663701653480530e-01 8.688451349735260010e-02 1.161776632070541382e-01 9.921942651271820068e-02 -1.789861619472503662e-01 1.236701663583517075e-02 -8.872095495462417603e-03
-8.472943678498268127e-03 -1.554359402507543564e-02 -2.230124771595001221e-01 -3.016493916511535645e-01 -7.334066927433013916e-02 2.443677000701427460e-02 -1.360338479280471802e-01 -1.136844977736473083e-01 1.983485072851181030e-01 3.378740549087524414e-01 1.870819777250289917e-01 -9.031587839126586914e-02 4.790230095386505127e-02 1.075903475284576416e-01 -1.433466523885726929e-01 -2.453753799200057983e-01 -1.077469438314437866e-01 1.872995346784591675e-01 -3.629941642284393311e-01 1.299369931221008301e-01 6.402043253183364868e-02 -1.518043279647827148e-01 -1.184779629111289978e-01 1.380963623523712158e-01 -7.834313064813613892e-02 2.604177892208099365e-01 -4.793022759258747101e-03 3.679741322994232178e-01 2.388541027903556824e-02 -1.200750917196273804e-01 6.079245731234550476e-02 -2.158982306718826294e-01
-2.294918298721313477e-01 -1.929916590452194214e-01 -3.871263936161994934e-02 -1.273009087890386581e-02 2.140939086675643921e-01 7.251548022031784058e-02 5.691098794341087341e-02 7.338737696409225464e-02 1.202125381678342819e-02 6.130102276802062988e-01 7.636941969394683838e-02 7.727850228548049927e-02 1.028887107968330383e-01 -1.714854687452316284e-01 -1.443366408348083496e-01 -1.931026279926300049e-01 2.307238243520259857e-02 1.936947703361511230e-01 -1.315842717885971069e-01 1.110573038458824158e-01 1.294346153736114502e-01 -3.057085573673248291e-01 -2.779973484575748444e-02 2.944854795932769775e-01 -9.422298520803451538e-02 5.894828587770462036e-02 2.095800079405307770e-02 1.541490554809570312e-01 -1.508233100175857544e-01 -8.246158808469772339e-02 1.765810698270797729e-01 1.326578296720981598e-02
-1.388425827026367188e-01 -6.305953115224838257e-02 -3.903851285576820374e-02 6.114115472882986069e-03 1.475123912096023560e-01 -9.198115766048431396e-02 -4.317935928702354431e-02 -4.196023941040039062e-01 4.832464401260949671e-05 2.812471985816955566e-01 -6.055547297000885010e-02 1.157812681049108505e-02 1.799074113368988037e-01 -2.142197191715240479e-01 -5.458525568246841431e-02 -1.015594080090522766e-01 -5.085152387619018555e-01 1.331591010093688965e-01 -1.401701867580413818e-01 3.809484839439392090e-01 -3.498534206300973892e-04 5.725663900375366211e-02 -1.287187486886978149e-01 -2.060744166374206543e-01 1.024383604526519775e-01 3.818578273057937622e-02 -8.608315885066986084e-02 -1.322316974401473999e-01 1.789395958185195923e-01 1.269308626651763916e-01 4.603495821356773376e-02 4.563422128558158875e-02
1.575733534991741180e-02 -2.195284701883792877e-02 -1.943982839584350586e-01 -3.573939204216003418e-02 7.727298140525817871e-02 4.852362349629402161e-02 6.595601886510848999e-02 -8.538089692592620850e-02 -1.103126555681228638e-01 2.055046409368515015e-01 -1.058483868837356567e-01 1.894131749868392944e-01 3.052297607064247131e-02 -1.543215513229370117e-01 2.092430740594863892e-01 -1.650751940906047821e-02 -2.358548641204833984e-01 1.323224604129791260e-01 -2.335300594568252563e-01 2.723955810070037842e-01 2.803544104099273682e-01 1.852906644344329834e-01 9.498162567615509033e-02 1.287011951208114624e-01 -2.653782069683074951e-01 -6.607960164546966553e-02 3.685887753963470459e-01 2.999659776687622070e-01 1.619479209184646606e-01 -2.235486507415771484e-01 -2.216352969408035278e-01 -6.008328124880790710e-02
-1.519946753978729248e-01 1.549875549972057343e-02 3.306460976600646973e-01 -1.892370581626892090e-01 6.943467259407043457e-02 1.002780124545097351e-01 -1.343647837638854980e-01 -2.300675362348556519e-01 1.902559213340282440e-02 3.069612383842468262e-01 -1.007401496171951294e-01 6.131144240498542786e-02 2.308181971311569214e-01 -1.305813044309616089e-01 -7.410802692174911499e-02 -1.109261065721511841e-01 -2.358050048351287842e-01 2.854095101356506348e-01 -3.814726471900939941e-01 -4.498178511857986450e-02 -1.521988492459058762e-02 -3.781943023204803467e-02 -2.538146674633026123e-01 -2.578878700733184814e-01 -1.045425459742546082e-01 3.865981474518775940e-02 -2.169549912214279175e-01 3.124129772186279297e-02 3.743304312229156494e-02 -1.838280409574508667e-01 2.717824466526508331e-02 -1.882525086402893066e-01
-1.083264872431755066e-01 -1.962120980024337769e-01 -9.303488768637180328e-03 -1.040921173989772797e-02 6.991886533796787262e-03 1.989440992474555969e-02 -4.996442236006259918e-03 -2.365902513265609741e-01 7.327745109796524048e-02 2.695178389549255371e-01 -1.895059347152709961e-01 2.453557252883911133e-01 3.324886783957481384e-02 -2.648958750069141388e-02 -9.144382178783416748e-02 -3.825857639312744141e-01 1.556675732135772705e-01 1.991023421287536621e-01 -3.585183024406433105e-01 2.343377768993377686e-01 -3.749459981918334961e-02 2.360954582691192627e-01 -2.974957823753356934e-01 -1.304136514663696289e-01 1.134409978985786438e-01 -1.567306816577911377e-01 1.914333403110504150e-01 -2.002125680446624756e-01 3.589407354593276978e-02 1.059952005743980408e-02 1.748109459877014160e-01 7.973312586545944214e-02
-2.693605422973632812e-01 -1.670935377478599548e-02 -1.205520406365394592e-01 2.045031189918518066e-01 -1.796240210533142090e-01 5.672129988670349121e-02 2.237387001514434814e-02 -1.005231216549873352e-01 -1.167525649070739746e-01 4.131298959255218506e-01 -3.015290498733520508e-01 2.880644500255584717e-01 1.843848526477813721e-01 -1.020796298980712891e-01 -1.955968588590621948e-01 -1.433924287557601929e-01 -7.222537696361541748e-02 2.507073879241943359e-01 -1.943072229623794556e-01 1.752678006887435913e-01 2.330119311809539795e-01 2.647456228733062744e-01 -9.936820715665817261e-02 -2.662749774754047394e-02 1.474133729934692383e-01 2.342010475695133209e-02 -4.255961626768112183e-02 -7.701276335865259171e-03 2.335351854562759399e-01 -9.368189424276351929e-02 7.539448328316211700e-03 -6.514364480972290039e-02
-9.663747251033782959e-02 -6.220510601997375488e-02 -2.345181703567504883e-01 7.142986636608839035e-03 -1.632525324821472168e-01 4.325109347701072693e-02 1.453447043895721436e-01 -1.997318863868713379e-01 -2.886968292295932770e-02 3.433004021644592285e-01 -2.022757679224014282e-01 3.094022572040557861e-01 2.885190546512603760e-01 -2.124692797660827637e-01 5.094914138317108154e-02 -3.709989413619041443e-02 -2.298195958137512207e-01 3.440421223640441895e-01 1.479469425976276398e-02 2.772357463836669922e-01 1.064481213688850403e-01 9.921728074550628662e-02 -7.571026682853698730e-02 3.313505090773105621e-03 -1.122746467590332031e-01 -5.914877355098724365e-02 -2.027382552623748779e-01 5.130510404706001282e-02 2.376537472009658813e-01 -2.119000405073165894e-01 -1.335053145885467529e-01 -1.693098805844783783e-02
-5.917435511946678162e-02 -1.860973089933395386e-01 -1.616444289684295654e-01 2.414687350392341614e-02 -1.479896157979965210e-01 4.760549589991569519e-02 -2.938973344862461090e-02 -1.536901444196701050e-01 8.742354810237884521e-02 2.511744201183319092e-01 -1.156395748257637024e-01 -3.875140100717544556e-02 2.620707638561725616e-02 -3.739781677722930908e-01 5.181185901165008545e-02 -3.818050324916839600e-01 -1.172222662717103958e-02 3.094671070575714111e-01 1.799596101045608521e-01 -1.750508546829223633e-01 3.029386997222900391e-01 1.326704677194356918e-02 -1.268690824508666992e-01 9.628981351852416992e-02 -2.209568917751312256e-01 -4.536567628383636475e-02 -1.270855683833360672e-02 3.397822678089141846e-01 -3.553178161382675171e-02 -1.785910129547119141e-01 9.126600623130798340e-02 1.663127690553665161e-01
9.552589058876037598e-02 -1.277755796909332275e-01 -5.323858931660652161e-02 -8.085855841636657715e-02 -7.115750014781951904e-02 2.034116685390472412e-01 6.161442399024963379e-02 -8.697960525751113892e-02 -2.423504143953323364e-01 3.203046023845672607e-01 -2.850142121315002441e-01 9.119402617216110229e-02 2.472360730171203613e-01 -3.059382140636444092e-01 -5.001497641205787659e-02 8.706271648406982422e-02 -7.780491560697555542e-02 3.874249458312988281e-01 -3.237341940402984619e-01 1.264236122369766235e-01 -1.549956295639276505e-02 2.082393318414688110e-01 1.468386352062225342e-01 2.906575985252857208e-02 8.582451939582824707e-02 -1.757541485130786896e-02 5.645543802529573441e-03 2.942060232162475586e-01 1.182788051664829254e-03 -1.880481541156768799e-01 -3.760305419564247131e-02 1.330452561378479004e-01
-2.407631650567054749e-02 -8.217833191156387329e-02 -2.062111943960189819e-01 1.393812149763107300e-01 2.450909465551376343e-01 -8.732909709215164185e-02 -1.861983388662338257e-01 -4.903467744588851929e-02 1.968075335025787354e-01 2.125463187694549561e-01 -3.012299723923206329e-02 5.799649283289909363e-02 2.315604686737060547e-01 5.128954350948333740e-02 -1.073579490184783936e-01 -1.798800826072692871e-01 -2.730162143707275391e-01 -2.008882462978363037e-01 -3.066667020320892334e-01 2.003868520259857178e-01 8.879971504211425781e-02 -7.631255686283111572e-02 3.443488851189613342e-02 2.357356399297714233e-01 -1.014245226979255676e-01 -1.674382835626602173e-01 -2.296449393033981323e-01 3.691534101963043213e-01 -1.963545083999633789e-01 -2.225148528814315796e-01 -2.243299596011638641e-02 -4.657218977808952332e-02
-1.443577706813812256e-01 1.891079694032669067e-01 5.357225984334945679e-02 2.608301490545272827e-02 -1.468807309865951538e-01 -6.352930516004562378e-02 -1.523118019104003906e-01 -3.549637496471405029e-01 2.850984968245029449e-02 -5.931812524795532227e-02 7.838509231805801392e-02 5.615416541695594788e-02 1.650926470756530762e-01 -3.867247402667999268e-01 -3.053474724292755127e-01 -1.588224321603775024e-01 -1.154186576604843140e-01 9.610371291637420654e-02 -9.259196370840072632e-02 1.080953031778335571e-01 1.287592202425003052e-01 2.597350776195526123e-01 -3.894734382629394531e-01 -4.129422828555107117e-02 1.005470529198646545e-01 -1.143798455595970154e-01 3.310607075691223145e-01 1.624837219715118408e-01 -2.935328148305416107e-02 -7.096013426780700684e-02 -1.007216498255729675e-01 -2.550821378827095032e-02
1.196553558111190796e-01 4.023541510105133057e-02 -1.731683909893035889e-01 1.407557353377342224e-02 1.929734833538532257e-02 -8.379631489515304565e-02 2.025570422410964966e-01 -5.059179067611694336e-01 1.288284361362457275e-01 1.063112318515777588e-01 -1.361400038003921509e-01 -8.777556568384170532e-02 2.113082557916641235e-01 -2.309630662202835083e-01 -5.120181292295455933e-02 -1.103607416152954102e-01 -3.797181248664855957e-01 2.688966691493988037e-01 -8.809695392847061157e-02 2.852050960063934326e-01 1.845619529485702515e-01 2.079861909151077271e-01 -1.139623895287513733e-01 2.533159777522087097e-02 -1.692899502813816071e-02 4.940284043550491333e-02 1.992228180170059204e-01 -1.379366219043731689e-01 -2.658501267433166504e-02 6.269647181034088135e-02 -1.063027158379554749e-01 -9.296287596225738525e-02
6.112709175795316696e-03 -2.032617628574371338e-01 -1.354077160358428955e-01 -2.855376340448856354e-02 -1.227266415953636169e-01 4.303700476884841919e-02 -5.986318737268447876e-02 -3.348800539970397949e-01 7.701972872018814087e-02 4.084861874580383301e-01 2.142560631036758423e-01 1.254284232854843140e-01 -1.444820165634155273e-01 -2.033813893795013428e-01 -1.244470477104187012e-01 -5.199368670582771301e-02 -3.130928874015808105e-01 -3.262815997004508972e-02 3.025007247924804688e-01 -6.073893047869205475e-03 3.113490156829357147e-02 1.174842119216918945e-01 9.604969620704650879e-02 2.615120708942413330e-01 -4.239574447274208069e-02 -4.666381701827049255e-02 -5.045632645487785339e-02 2.806528508663177490e-01 -3.019680976867675781e-01 -8.166044950485229492e-02 3.627198562026023865e-02 1.565798372030258179e-01
1.673731580376625061e-02 2.945651113986968994e-02 1.645660549402236938e-01 -5.575321242213249207e-02 2.756776474416255951e-02 -1.780775003135204315e-02 -1.725238980725407600e-03 -4.712103009223937988e-01 -1.488949954509735107e-01 1.521148383617401123e-01 -6.861823797225952148e-02 1.766518801450729370e-01 2.136255055665969849e-02 5.082242563366889954e-02 1.860166154801845551e-02 -4.709594249725341797e-01 -2.338762134313583374e-01 3.756705224514007568e-01 -2.493901923298835754e-02 2.064087837934494019e-01 5.612780898809432983e-02 -5.219798907637596130e-02 -1.580986827611923218e-01 -1.977560222148895264e-01 -3.121452219784259796e-02 2.275419086217880249e-01 -1.744958460330963135e-01 1.157434955239295959e-01 5.283945053815841675e-02 -6.633637845516204834e-02 1.065341830253601074e-01 -1.223268955945968628e-01
-1.385534368455410004e-02 1.719584688544273376e-02 3.954246267676353455e-02 -4.769423604011535645e-02 2.735312283039093018e-01 1.071936860680580139e-01 1.953610479831695557e-01 -2.061588317155838013e-01 1.604725718498229980e-01 2.198452055454254150e-01 -7.449445314705371857e-03 1.347505599260330200e-01 4.278431832790374756e-02 -2.499416321516036987e-01 -4.003003537654876709e-01 -8.696623891592025757e-02 -2.611911594867706299e-01 8.086282759904861450e-02 7.414909452199935913e-02 5.642735362052917480e-01 1.550383567810058594e-01 9.828034788370132446e-02 3.487549349665641785e-02 2.103829197585582733e-02 -9.738951176404953003e-02 1.985299400985240936e-02 -1.935672760009765625e-01 -3.838187083601951599e-02 -1.150535494089126587e-01 -2.234615385532379150e-02 2.354088798165321350e-02 -8.465974777936935425e-02
-7.898353971540927887e-03 -3.741385042667388916e-02 -1.857243776321411133e-01 -2.339758677408099174e-03 1.599836945533752441e-01 3.537879139184951782e-02 -3.175118193030357361e-02 -2.393497675657272339e-01 -8.225435018539428711e-02 5.169543027877807617e-01 -1.525631695985794067e-01 5.133404396474361420e-03 -7.019469141960144043e-02 -2.811328768730163574e-01 -2.509679794311523438e-01 -2.333774864673614502e-01 -1.292461063712835312e-02 2.586185336112976074e-01 -1.290506571531295776e-01 -2.750936150550842285e-01 -2.467490849085152149e-04 -1.626425832509994507e-01 3.932164981961250305e-02 1.964544951915740967e-01 -7.187686394900083542e-03 4.054822772741317749e-02 -6.325212772935628891e-03 3.008928596973419189e-01 -1.801422089338302612e-01 -2.580286562442779541e-02 -1.066832095384597778e-01 1.320169121026992798e-01
-2.151934057474136353e-01 -2.340979129076004028e-01 -1.845213174819946289e-01 -2.891207635402679443e-01 -4.776457324624061584e-02 -3.850834444165229797e-02 2.974913828074932098e-02 -1.515770703554153442e-01 8.480189368128776550e-03 3.320338726043701172e-01 1.597398817539215088e-01 1.731171160936355591e-01 7.585027068853378296e-02 1.507424861192703247e-01 -9.673317521810531616e-02 -3.120391070842742920e-01 1.163905560970306396e-01 1.445424854755401611e-01 -3.528007864952087402e-01 6.766714900732040405e-02 -2.256068401038646698e-03 -3.918212279677391052e-02 -3.088940493762493134e-02 2.293135523796081543e-01 -5.537170544266700745e-02 2.303887456655502319e-01 4.438478499650955200e-02 1.329652816057205200e-01 1.448560506105422974e-01 -2.672629654407501221e-01 2.018510252237319946e-01 -1.584361642599105835e-01
2.009883224964141846e-01 1.448509693145751953e-01 -5.314170718193054199e-01 -2.198747247457504272e-01 -3.262208774685859680e-02 6.480792909860610962e-02 -9.343813173472881317e-03 -3.018207550048828125e-01 7.353782653808593750e-02 1.566648632287979126e-01 -5.173825845122337341e-02 2.219978272914886475e-01 1.914750933647155762e-01 -6.958547234535217285e-02 -7.212709635496139526e-02 -8.028236031532287598e-02 1.927729696035385132e-02 -1.230291202664375305e-01 -1.231729537248611450e-01 -1.104097627103328705e-02 -2.146462537348270416e-02 -1.359160095453262329e-01 -3.050809204578399658e-01 1.835296303033828735e-01 -2.536880671977996826e-01 -1.177730858325958252e-01 -1.636539995670318604e-01 2.160255610942840576e-01 1.057398971170186996e-02 -1.321931481361389160e-01 1.711516082286834717e-01 -3.621292859315872192e-02
-6.868149340152740479e-02 2.037963569164276123e-01 -3.990252688527107239e-02 1.389838606119155884e-01 3.986705839633941650e-01 5.623851902782917023e-03 3.252221047878265381e-01 -2.133716940879821777e-01 6.885103136301040649e-02 2.816074788570404053e-01 -1.388301551342010498e-01 7.718146592378616333e-02 7.254534214735031128e-02 3.494206443428993225e-02 -1.974706649780273438e-01 -2.699897289276123047e-01 3.485959768295288086e-02 1.855170279741287231e-01 -1.108610257506370544e-01 1.494584381580352783e-01 -4.631808027625083923e-03 2.815913558006286621e-01 -5.286126211285591125e-02 2.435266971588134766e-01 -2.443908751010894775e-01 -4.284217488020658493e-03 -1.948564499616622925e-01 1.774405241012573242e-01 -6.073801964521408081e-02 -2.195702195167541504e-01 4.570809751749038696e-02 8.014453575015068054e-03
2.137317061424255371e-01 1.588250994682312012e-01 -3.628025352954864502e-01 -2.227893322706222534e-01 3.670133277773857117e-02 2.160531580448150635e-01 -2.679822221398353577e-02 -4.153002426028251648e-02 1.894869208335876465e-01 1.881450265645980835e-01 -8.474112488329410553e-03 7.124206423759460449e-02 -7.097408175468444824e-03 -2.385994791984558105e-01 -1.371720731258392334e-01 -3.929578065872192383e-01 -3.377795964479446411e-02 4.362255707383155823e-02 -4.708554223179817200e-02 -3.419872000813484192e-02 4.978760704398155212e-02 1.114240288734436035e-01 -4.344889521598815918e-01 -8.518741466104984283e-03 -2.940402552485466003e-02 9.223593026399612427e-02 -2.924115397036075592e-02 1.742378920316696167e-01 -5.331538990139961243e-02 -3.038589954376220703e-01 2.064475268125534058e-01 4.629502072930335999e-02
-6.715820729732513428e-02 -2.474520951509475708e-01 -3.400881588459014893e-02 8.702496439218521118e-02 1.741812191903591156e-02 -8.188838511705398560e-02 -3.863137587904930115e-02 -4.188454151153564453e-02 -1.025132909417152405e-01 4.907487630844116211e-01 -1.993091106414794922e-01 -3.966113924980163574e-02 3.431096374988555908e-01 -7.781404256820678711e-02 -3.261441290378570557e-01 -1.677349954843521118e-02 -1.069062799215316772e-01 1.079590022563934326e-01 -1.468938291072845459e-01 -4.267544485628604889e-03 -1.945259165950119495e-03 -1.211761683225631714e-01 -1.414191424846649170e-01 2.119988352060317993e-01 -8.118104189634323120e-02 1.723894625902175903e-01 1.240796819329261780e-01 2.523468434810638428e-01 -2.509018480777740479e-01 -2.711030840873718262e-01 2.710040099918842316e-02 1.237895116209983826e-01
1.631599068641662598e-01 -1.791552007198333740e-01 -1.837243139743804932e-01 -1.226010471582412720e-01 2.527975440025329590e-01 1.373747587203979492e-01 1.166764721274375916e-01 -1.728246062994003296e-01 -9.368684887886047363e-02 2.783182561397552490e-01 2.232508361339569092e-02 7.597663253545761108e-02 2.095620185136795044e-01 8.098076283931732178e-02 -1.166689768433570862e-01 -2.795144319534301758e-01 1.186496317386627197e-01 1.505862548947334290e-02 -2.239383012056350708e-01 4.652074873447418213e-01 4.137273505330085754e-02 1.302143931388854980e-01 -7.769331336021423340e-02 1.896670162677764893e-01 -2.196447178721427917e-02 -1.454435437917709351e-01 8.145055919885635376e-02 -2.447673380374908447e-01 2.086904942989349365e-01 -2.269727438688278198e-01 4.869497567415237427e-02 6.590843200683593750e-02
-3.329401314258575439e-01 -2.981331348419189453e-01 -1.550292968750000000e-01 7.560378313064575195e-02 3.283135965466499329e-02 8.420936018228530884e-02 -8.461029268801212311e-03 -1.229046508669853210e-01 -3.463906049728393555e-02 3.396447002887725830e-01 5.858590453863143921e-02 -1.960942335426807404e-02 7.339817285537719727e-02 -2.375748604536056519e-01 -1.945071518421173096e-01 -1.767774969339370728e-01 -1.978445500135421753e-01 -4.706621170043945312e-02 -2.793272137641906738e-01 2.525608241558074951e-01 9.533706307411193848e-02 -3.359256684780120850e-01 -2.017038166522979736e-01 1.177273765206336975e-01 -2.139576375484466553e-01 9.450493007898330688e-02 3.011529566720128059e-03 5.615311115980148315e-02 -1.860264986753463745e-01 -1.796188801527023315e-01 -8.405223488807678223e-02 -6.656536459922790527e-02
1.101819425821304321e-02 1.035319566726684570e-01 2.318877279758453369e-01 -8.778642117977142334e-02 1.747941970825195312e-01 4.635225981473922729e-03 -7.287500891834497452e-03 -5.097585171461105347e-02 -1.081374809145927429e-01 2.506840527057647705e-01 2.128013372421264648e-01 -6.572123616933822632e-02 -8.641321212053298950e-02 -4.066970944404602051e-01 -4.337279498577117920e-01 -3.379630148410797119e-01 -1.347477585077285767e-01 9.583560377359390259e-02 -1.879032701253890991e-01 -3.392108250409364700e-03 1.618558615446090698e-01 -4.048227518796920776e-02 -1.049560606479644775e-01 1.560581028461456299e-01 8.236046880483627319e-02 -8.710364252328872681e-02 -1.599319577217102051e-01 1.621460914611816406e-01 -9.734310954809188843e-02 -2.858677208423614502e-01 -9.447804838418960571e-02 5.364874377846717834e-02
7.120658457279205322e-02 -1.689192950725555420e-01 -8.345622569322586060e-02 -4.705730825662612915e-03 -3.494726121425628662e-01 1.773156821727752686e-01 4.889467731118202209e-02 -2.514566481113433838e-01 -3.437207266688346863e-02 5.169179439544677734e-01 4.333234392106533051e-03 -7.938627153635025024e-02 -1.003851890563964844e-01 -1.532234996557235718e-01 1.785179716534912586e-03 -2.910700142383575439e-01 -8.926906436681747437e-02 1.399236023426055908e-01 -9.253746829926967621e-03 -1.366407275199890137e-01 2.478853911161422729e-01 6.400923710316419601e-03 -2.471996098756790161e-01 1.709480136632919312e-01 -8.416319638490676880e-02 -2.152484059333801270e-01 7.441800832748413086e-02 4.913659393787384033e-02 -2.368101179599761963e-01 -1.451018154621124268e-01 9.791485220193862915e-02 -3.190660849213600159e-02
1.489505288191139698e-03 -1.470906734466552734e-01 -3.213666081428527832e-01 -7.256729155778884888e-02 -1.867909580469131470e-01 -2.624853327870368958e-02 4.946295171976089478e-03 -2.386648207902908325e-01 2.069746144115924835e-02 3.376704752445220947e-01 -1.500814259052276611e-01 -1.926029920578002930e-01 3.508414328098297119e-02 -1.183157488703727722e-01 -2.989784348756074905e-03 -2.216677069664001465e-01 1.251532286405563354e-01 2.746736407279968262e-01 -1.761413514614105225e-01 -8.615556359291076660e-02 2.665478289127349854e-01 5.574541166424751282e-02 -3.443430662155151367e-01 3.213542401790618896e-01 -6.966932862997055054e-02 -7.271524518728256226e-02 -6.591871380805969238e-02 2.137417644262313843e-01 -5.079527199268341064e-02 -1.968339383602142334e-01 -2.980955643579363823e-03 -1.084021478891372681e-01
1.642891913652420044e-01 -2.130893170833587646e-01 -9.921817481517791748e-02 6.742735859006643295e-03 3.496041288599371910e-03 4.186217859387397766e-02 -5.494514480233192444e-02 -7.086286693811416626e-02 -1.272074729204177856e-01 5.252957344055175781e-01 -1.597206741571426392e-01 1.997936517000198364e-01 -9.874887764453887939e-02 -2.759858369827270508e-01 -3.750493526458740234e-01 -1.299075782299041748e-01 1.247646734118461609e-01 -3.699309658259153366e-03 3.203779831528663635e-02 2.334662228822708130e-01 1.823831796646118164e-01 -9.272412955760955811e-02 -2.890041470527648926e-01 9.274464845657348633e-02 1.237270757555961609e-01 1.784601360559463501e-01 -1.206793040037155151e-01 8.172287791967391968e-02 -1.467489637434482574e-02 -1.652351617813110352e-01 3.667026013135910034e-02 6.740595400333404541e-02
-5.480932816863059998e-02 2.617835700511932373e-01 1.046305708587169647e-02 -4.777907952666282654e-02 1.019234433770179749e-01 -5.139325559139251709e-02 2.090728580951690674e-01 -2.230759114027023315e-01 -9.189894422888755798e-03 3.386718034744262695e-01 -1.956593692302703857e-01 -8.953011035919189453e-02 -1.742158492561429739e-04 -9.819301217794418335e-02 -1.080006882548332214e-01 -2.300289273262023926e-01 -1.022825539112091064e-01 1.084845215082168579e-01 -1.352575272321701050e-01 3.936055004596710205e-01 7.943661510944366455e-02 2.583507299423217773e-01 1.497049480676651001e-01 2.825003266334533691e-01 -3.077151775360107422e-01 -1.870312914252281189e-02 -6.839761883020401001e-02 7.370012998580932617e-02 1.214616745710372925e-02 -3.126757740974426270e-01 8.203663676977157593e-02 6.125838682055473328e-02
8.959290571510791779e-03 1.703913207165896893e-03 -2.093848288059234619e-01 2.154886350035667419e-02 8.702860027551651001e-02 1.622767150402069092e-01 -2.393477857112884521e-01 -4.545845389366149902e-01 9.056449681520462036e-02 1.281344238668680191e-02 -1.662216633558273315e-01 3.124401569366455078e-01 9.802106767892837524e-02 -3.232152163982391357e-01 -2.241403013467788696e-01 2.287695854902267456e-01 -1.298500150442123413e-01 3.060171306133270264e-01 -1.352338492870330811e-01 8.404824137687683105e-02 1.209756806492805481e-01 -3.859016299247741699e-02 -8.425429463386535645e-02 1.956398338079452515e-01 -5.117485672235488892e-02 -8.249755203723907471e-02 2.148307412862777710e-01 9.201701730489730835e-02 7.200682163238525391e-02 -1.323298811912536621e-01 1.502808928489685059e-01 2.864960953593254089e-02
1.072049289941787720e-01 -1.726598143577575684e-01 3.283473849296569824e-02 4.976375028491020203e-02 -1.362373381853103638e-01 -8.939862251281738281e-02 -3.686723113059997559e-02 -1.032298058271408081e-01 -3.477325662970542908e-02 5.167289376258850098e-01 -2.390782535076141357e-01 -2.446691738441586494e-03 8.036920428276062012e-02 -1.606034636497497559e-01 -2.569052278995513916e-01 1.305360496044158936e-01 3.706484334543347359e-03 5.337902158498764038e-02 -1.372929960489273071e-01 2.909079492092132568e-01 3.750221431255340576e-02 -1.280357837677001953e-01 -2.804446518421173096e-01 2.039111703634262085e-01 4.596786946058273315e-02 2.166476696729660034e-01 1.292486488819122314e-01 2.177269607782363892e-01 -1.813671886920928955e-01 -2.372512370347976685e-01 4.109464958310127258e-02 1.658275872468948364e-01
-1.452046781778335571e-01 3.496822714805603027e-01 -1.881380192935466766e-02 -3.310238011181354523e-03 -1.672270447015762329e-01 3.017542511224746704e-02 3.849248960614204407e-02 -3.064966499805450439e-01 -1.232903674244880676e-01 2.193808108568191528e-01 2.194555662572383881e-02 4.010109901428222656e-01 7.156545668840408325e-02 -2.214684784412384033e-01 -1.208357214927673340e-01 -8.950475603342056274e-02 -6.971862912178039551e-02 -9.311282634735107422e-02 -2.389436960220336914e-01 1.729190200567245483e-01 1.619837991893291473e-02 -4.526093229651451111e-02 6.827925890684127808e-02 8.956336975097656250e-02 1.721746921539306641e-01 -1.564868539571762085e-02 -3.541630506515502930e-01 1.458216458559036255e-01 -2.198777496814727783e-01 -1.348061114549636841e-01 1.521119177341461182e-01 -2.209345996379852295e-01
1.384511357173323631e-03 -1.985509842634201050e-01 -7.284875959157943726e-02 -1.296939253807067871e-01 -1.862668544054031372e-01 5.772396549582481384e-02 -1.492857336997985840e-01 -2.903164923191070557e-01 1.009950065053999424e-03 2.618653178215026855e-01 -3.388058841228485107e-01 4.735037088394165039e-01 2.938585579395294189e-01 -2.212125957012176514e-01 -1.527693681418895721e-02 -7.834274321794509888e-02 -9.919119626283645630e-02 1.781487315893173218e-01 2.997871860861778259e-02 9.326277673244476318e-02 -7.370775192975997925e-02 7.448536157608032227e-02 -8.479215949773788452e-02 1.914814263582229614e-01 -1.789485104382038116e-02 -1.467988938093185425e-01 2.671012841165065765e-02 4.931514710187911987e-02 -1.048186644911766052e-01 -1.689958721399307251e-01 -2.717952132225036621e-01 1.339424774050712585e-02
-5.991823505610227585e-03 2.464559162035584450e-03 4.428166151046752930e-02 6.824857741594314575e-02 1.869674585759639740e-02 1.381694972515106201e-01 1.758432537317276001e-01 -1.850250363349914551e-01 1.945387125015258789e-01 5.858573317527770996e-02 -2.074012160301208496e-01 3.106079399585723877e-01 1.818940788507461548e-01 -3.285318017005920410e-01 -8.471106737852096558e-02 -1.400059163570404053e-01 -2.408207952976226807e-01 2.265165895223617554e-01 -9.566945023834705353e-03 3.020658195018768311e-01 1.697062849998474121e-01 2.207147628068923950e-01 -1.922012865543365479e-01 -2.527125366032123566e-02 9.599822014570236206e-02 -3.517114520072937012e-01 5.415166914463043213e-02 1.318176742643117905e-02 6.163915246725082397e-02 -2.284752726554870605e-01 -2.062993198633193970e-01 9.929801523685455322e-02
5.310871079564094543e-02 -7.158252596855163574e-02 7.879031449556350708e-02 -1.822184324264526367e-01 7.221667468547821045e-02 8.603077381849288940e-02 1.364689618349075317e-01 -2.937689721584320068e-01 -1.320987641811370850e-01 1.536175310611724854e-01 7.767753303050994873e-02 -7.271785289049148560e-02 2.237006127834320068e-01 -2.482862174510955811e-01 -4.776354413479566574e-03 -4.917308092117309570e-01 -2.473649978637695312e-01 6.266341358423233032e-02 -2.493546903133392334e-01 7.310480624437332153e-02 1.777631491422653198e-01 -2.428707778453826904e-01 1.097962353378534317e-02 -7.430054992437362671e-02 -2.204389497637748718e-02 1.903169602155685425e-02 2.189356535673141479e-01 2.843937575817108154e-01 -6.319921463727951050e-02 -2.079266160726547241e-01 4.452310130000114441e-02 1.465854644775390625e-01
2.201501876115798950e-01 1.512181609869003296e-01 -9.087067097425460815e-03 -1.289870440959930420e-01 4.674160480499267578e-02 2.057742886245250702e-02 1.187689006328582764e-01 -1.943249404430389404e-01 -2.258865162730216980e-02 3.282538056373596191e-01 -2.255221009254455566e-01 2.454115748405456543e-01 1.749425232410430908e-01 -2.191199958324432373e-01 -1.535425782203674316e-01 -1.253836601972579956e-01 -1.731332242488861084e-01 3.414292335510253906e-01 -1.550617069005966187e-02 3.867639601230621338e-01 2.020900994539260864e-01 1.141198128461837769e-01 -9.326056391000747681e-02 -8.856688509695231915e-04 8.004819601774215698e-02 -1.400507092475891113e-01 1.961360918357968330e-03 -6.815243512392044067e-02 1.458425521850585938e-01 -1.533104479312896729e-01 -2.885464727878570557e-01 -5.065466463565826416e-02
-5.786685645580291748e-02 1.216889917850494385e-02 -2.356564067304134369e-02 -2.719434499740600586e-01 1.612033545970916748e-01 3.604602813720703125e-01 -1.180930808186531067e-01 -3.465202748775482178e-01 -1.611871421337127686e-01 2.134783715009689331e-01 -7.413147948682308197e-03 9.148351103067398071e-02 7.323782891035079956e-02 -7.225385867059230804e-03 -2.501770853996276855e-02 -1.046042218804359436e-01 -1.934762001037597656e-01 1.361526250839233398e-01 -6.852183490991592407e-02 -6.293983757495880127e-02 -2.535014450550079346e-01 1.417120397090911865e-01 -2.734721601009368896e-01 -1.930345036089420319e-02 -6.544679403305053711e-02 -2.252684980630874634e-01 5.905306711792945862e-02 1.813129484653472900e-01 -2.820872366428375244e-01 -3.359291255474090576e-01 -1.168580502271652222e-01 1.161535382270812988e-01
1.295436471700668335e-01 1.552125960588455200e-01 1.674679517745971680e-01 -7.398279011249542236e-02 5.990859866142272949e-02 2.078603021800518036e-02 -1.254221200942993164e-01 -9.359377622604370117e-02 2.161744982004165649e-02 2.077668458223342896e-01 1.643027961254119873e-01 -1.288008391857147217e-01 -8.578377217054367065e-02 -4.848550558090209961e-01 -1.433342993259429932e-01 -2.284049838781356812e-01 -3.467988669872283936e-01 2.001718729734420776e-01 -2.342442870140075684e-01 -3.058665804564952850e-02 2.479674816131591797e-01 -1.469019204378128052e-01 2.332187071442604065e-02 2.239740639925003052e-01 -1.196854487061500549e-01 -4.399399831891059875e-02 -9.917137026786804199e-02 1.210235059261322021e-01 -7.503465563058853149e-02 -2.788946330547332764e-01 -5.243941023945808411e-02 -1.337766647338867188e-01
-6.376878358423709869e-03 3.119305334985256195e-02 -1.743222624063491821e-01 -8.150129765272140503e-02 1.912656277418136597e-01 8.813814073801040649e-02 8.911053091287612915e-02 -1.915861070156097412e-01 -1.225114427506923676e-02 9.819839894771575928e-02 -1.636798828840255737e-01 3.021771609783172607e-01 1.852151751518249512e-01 -1.586378812789916992e-01 -2.463137209415435791e-01 -1.888540834188461304e-01 6.653304398059844971e-02 3.318432569503784180e-01 -2.100192010402679443e-01 2.974633276462554932e-01 1.484380364418029785e-01 3.172250464558601379e-02 7.807821035385131836e-02 -9.201561659574508667e-02 1.212787330150604248e-01 -2.018758058547973633e-01 -1.217723116278648376e-01 3.867128193378448486e-01 7.318557053804397583e-02 -1.860267966985702515e-01 -2.098175287246704102e-01 -2.629335410892963409e-02
2.322491444647312164e-02 -2.485892772674560547e-01 -1.611280441284179688e-01 -1.070138588547706604e-01 3.350965306162834167e-02 8.913159370422363281e-02 -1.797601878643035889e-01 -2.675356268882751465e-01 1.106724739074707031e-01 2.693111263215541840e-02 -7.816684991121292114e-02 5.818201899528503418e-01 2.064199149608612061e-01 -2.868907451629638672e-01 1.264030933380126953e-01 -1.193075999617576599e-01 -1.580787152051925659e-01 2.197477221488952637e-01 -1.290585696697235107e-01 2.132765203714370728e-01 7.046065479516983032e-02 3.432931378483772278e-02 -7.582248747348785400e-02 7.869575172662734985e-02 -4.442929755896329880e-03 -1.497215628623962402e-01 7.898545265197753906e-02 7.913808524608612061e-02 -1.223537921905517578e-01 -2.242340743541717529e-01 -1.405409723520278931e-01 -3.347180038690567017e-02
1.405479572713375092e-02 -1.019261498004198074e-02 -1.317136585712432861e-01 -1.453696191310882568e-02 2.261454463005065918e-01 1.050113588571548462e-01 4.328154027462005615e-02 -3.013932406902313232e-01 -1.141025871038436890e-01 4.436825513839721680e-01 -1.559418886899948120e-01 1.624324470758438110e-01 -1.831288337707519531e-01 -3.409656882286071777e-01 -1.722297668457031250e-01 -2.214130610227584839e-01 1.632300019264221191e-01 3.641465306282043457e-02 -4.439972341060638428e-02 -4.136447980999946594e-02 -1.242169961333274841e-01 -2.283006310462951660e-01 -5.065124016255140305e-03 3.565917015075683594e-01 2.010211534798145294e-02 -4.103832412511110306e-03 -2.487391931936144829e-03 5.095676705241203308e-02 -2.297407537698745728e-01 -6.302261352539062500e-02 -1.565103232860565186e-01 1.659626364707946777e-01
2.229170501232147217e-02 -1.285887695848941803e-02 -1.971166431903839111e-01 7.971226423978805542e-02 1.630146950483322144e-01 1.685097217559814453e-01 -7.292821258306503296e-02 -3.816612362861633301e-01 1.033370867371559143e-01 9.984774142503738403e-02 -2.714895606040954590e-01 1.737310886383056641e-01 1.397541761398315430e-01 -2.864620648324489594e-02 -9.729415178298950195e-02 -1.047615930438041687e-01 -3.318557441234588623e-01 4.558576643466949463e-01 -1.552369594573974609e-01 5.869695544242858887e-02 1.948190331459045410e-01 1.908973045647144318e-02 -1.363262832164764404e-01 -7.783076167106628418e-02 9.918313473463058472e-02 -7.155028730630874634e-02 -1.590411514043807983e-01 7.664741948246955872e-03 2.540734112262725830e-01 -1.349114924669265747e-01 2.257899791002273560e-01 -1.899322308599948883e-02
6.937571614980697632e-02 1.248503625392913818e-01 -1.111164912581443787e-01 -1.475728452205657959e-01 9.437122941017150879e-02 1.912078410387039185e-01 1.485294401645660400e-01 -1.626575589179992676e-01 -1.228982657194137573e-01 2.531012892723083496e-01 -2.548840045928955078e-01 1.437892615795135498e-01 1.310483366250991821e-01 -1.038701385259628296e-01 -2.387570291757583618e-01 -8.398137986660003662e-03 -2.633329331874847412e-01 2.919196784496307373e-01 -4.545773938298225403e-02 2.940809726715087891e-01 1.670152544975280762e-01 1.729682981967926025e-01 -1.891874670982360840e-01 -6.750553846359252930e-02 2.558643743395805359e-02 -1.534154564142227173e-01 -1.572818011045455933e-01 2.363326102495193481e-01 5.548533052206039429e-02 -3.242576122283935547e-01 -2.167422622442245483e-01 -1.983873918652534485e-02
-1.251191273331642151e-02 2.479240112006664276e-02 -9.765045344829559326e-02 -8.532042801380157471e-02 1.633962541818618774e-01 -5.944314971566200256e-02 -1.459372788667678833e-01 -2.836616039276123047e-01 -9.107033163309097290e-02 4.094177484512329102e-01 -4.615419730544090271e-02 3.686093911528587341e-02 1.275129765272140503e-01 -4.253773093223571777e-01 -2.287095040082931519e-01 -2.960438132286071777e-01 4.770875442773103714e-03 7.033076882362365723e-02 1.624723672866821289e-01 -1.249960586428642273e-01 1.519606262445449829e-01 -3.434667885303497314e-01 -7.675711810588836670e-02 2.410938292741775513e-01 -6.947399675846099854e-02 5.821900814771652222e-02 1.004715934395790100e-01 1.470776051282882690e-01 -1.861125230789184570e-01 -8.001354336738586426e-02 -8.847109042108058929e-03 2.699467912316322327e-02
8.800289034843444824e-02 2.459708601236343384e-01 -2.409838438034057617e-01 -9.854141622781753540e-02 -1.248957589268684387e-01 -1.790345609188079834e-01 7.266630977392196655e-02 -4.612643718719482422e-01 8.915723860263824463e-02 2.735228836536407471e-01 -2.728489339351654053e-01 5.159590020775794983e-02 2.336124181747436523e-01 -2.629831135272979736e-01 -2.377881295979022980e-02 -6.747876107692718506e-02 -4.614848271012306213e-02 1.576692909002304077e-01 -4.041110631078481674e-03 -5.799590796232223511e-02 1.437680274248123169e-01 -1.216757148504257202e-01 1.703945547342300415e-02 8.125366270542144775e-02 3.582692006602883339e-03 -5.706443637609481812e-02 -2.520339488983154297e-01 1.844062656164169312e-01 -1.898951269686222076e-02 -1.357589662075042725e-01 -4.620051011443138123e-02 -3.392477929592132568e-01
-3.690910637378692627e-01 2.947625704109668732e-02 -4.904190450906753540e-02 -7.921506464481353760e-02 -1.974096000194549561e-01 5.021369084715843201e-02 -1.011254489421844482e-01 -1.567960083484649658e-01 -1.094771400094032288e-01 1.917532235383987427e-01 -8.474053442478179932e-02 -3.702244907617568970e-02 3.106908798217773438e-01 -1.464446783065795898e-01 -1.005691289901733398e-01 -3.763150274753570557e-01 -3.315229117870330811e-01 1.372905373573303223e-01 1.260720565915107727e-02 1.112464740872383118e-01 5.422753095626831055e-02 1.081214323639869690e-01 -2.073422968387603760e-01 9.960407763719558716e-02 4.241142421960830688e-02 -2.912421822547912598e-01 -2.610987722873687744e-01 1.081147715449333191e-01 -1.298242211341857910e-01 6.707316637039184570e-02 -1.588504016399383545e-01 -1.703207641839981079e-01
6.180498376488685608e-02 -1.209874376654624939e-01 -8.094984292984008789e-02 -1.691205799579620361e-02 -7.117208838462829590e-02 6.552639603614807129e-02 5.466438457369804382e-02 -6.273573637008666992e-02 -5.332067236304283142e-02 5.038383007049560547e-01 -9.687156975269317627e-02 1.363418698310852051e-01 -1.791614443063735962e-01 -1.983671337366104126e-01 -3.519605398178100586e-01 4.003874585032463074e-02 7.915159314870834351e-02 2.199179306626319885e-02 -2.985572516918182373e-01 2.758451104164123535e-01 1.917461901903152466e-01 -1.686524786055088043e-02 -1.683180928230285645e-01 5.293601751327514648e-02 -5.081461369991302490e-02 1.300359219312667847e-01 -1.043902784585952759e-01 2.943791747093200684e-01 -7.196007296442985535e-03 -1.485214829444885254e-01 6.256432831287384033e-02 3.059257864952087402e-01
1.388012059032917023e-02 2.710378766059875488e-01 -3.857278823852539062e-01 3.800485515967011452e-03 9.584655612707138062e-02 1.656371206045150757e-01 -2.314019650220870972e-01 -6.717988848686218262e-02 4.206848144531250000e-02 8.673080056905746460e-02 9.055707603693008423e-02 1.581464409828186035e-01 2.209738045930862427e-01 -2.214349210262298584e-01 -2.575483359396457672e-02 -2.087987065315246582e-01 -2.648592293262481689e-01 -9.067028760910034180e-02 -2.181755155324935913e-01 1.220451146364212036e-01 -6.038050632923841476e-04 3.842244669795036316e-02 -4.715360701084136963e-01 -7.862339168787002563e-02 7.117728143930435181e-02 -5.692034587264060974e-02 1.465863287448883057e-01 9.889492392539978027e-02 -5.380318686366081238e-02 -1.678102314472198486e-01 1.077039539813995361e-01 2.124541103839874268e-01
-1.661710739135742188e-01 -7.389293611049652100e-02 -1.582894176244735718e-01 5.409465637058019638e-03 -5.256936326622962952e-02 -6.752690672874450684e-02 -1.292890757322311401e-01 -1.166114285588264465e-01 1.171713396906852722e-01 3.025376200675964355e-01 -2.513377368450164795e-01 1.436479836702346802e-01 2.116729319095611572e-02 -2.232472151517868042e-01 6.984881311655044556e-02 -1.704763919115066528e-01 2.784192003309726715e-02 3.037947118282318115e-01 1.187791302800178528e-02 2.777982950210571289e-01 2.042994350194931030e-01 9.493510425090789795e-02 1.431611627340316772e-01 1.131830513477325439e-01 -1.705701500177383423e-01 -1.739246025681495667e-02 1.773744076490402222e-01 1.339573860168457031e-01 -1.417570859193801880e-01 -2.196947187185287476e-01 -1.416335701942443848e-01 4.574422240257263184e-01
-1.509959250688552856e-01 1.152710765600204468e-01 2.797355502843856812e-02 1.049899905920028687e-01 -1.269663423299789429e-01 3.430303931236267090e-02 -2.240643054246902466e-01 -3.183814287185668945e-01 5.277402698993682861e-02 2.332783639430999756e-01 2.333791851997375488e-01 3.132672905921936035e-01 9.031763672828674316e-02 -5.137011781334877014e-02 5.814183130860328674e-02 -1.869398355484008789e-01 -2.216570377349853516e-01 -4.367553070187568665e-02 -2.698566019535064697e-01 -1.107062250375747681e-01 -9.733731299638748169e-02 -1.672621667385101318e-01 -3.682892024517059326e-02 4.977474361658096313e-02 1.717523932456970215e-01 -2.127585411071777344e-01 -8.097549527883529663e-02 1.108937337994575500e-01 2.044602185487747192e-01 -4.438239634037017822e-01 1.192489564418792725e-01 -1.682636700570583344e-02
-3.387126326560974121e-01 1.709793508052825928e-02 -3.042800724506378174e-02 -1.370117068290710449e-01 -1.095560789108276367e-01 2.248015850782394409e-01 1.025853231549263000e-01 -1.470717638731002808e-01 5.211393535137176514e-02 3.090669214725494385e-01 1.939689517021179199e-01 1.673567295074462891e-01 9.670820832252502441e-02 -2.312853932380676270e-01 1.818543374538421631e-01 -1.848873049020767212e-01 -8.652840554714202881e-02 3.807549551129341125e-02 -2.054133862257003784e-01 1.270762979984283447e-01 4.897700995206832886e-02 3.074268251657485962e-02 6.831518560647964478e-02 1.105341091752052307e-01 -2.652142941951751709e-01 -1.159351840615272522e-01 3.510848581790924072e-01 -1.174161583185195923e-01 2.442260384559631348e-01 -2.633719444274902344e-01 -1.901733726263046265e-01 -5.575526878237724304e-02
-9.399931877851486206e-02 -1.147918850183486938e-01 -1.626079529523849487e-01 5.829178169369697571e-02 -1.317460536956787109e-01 9.214916825294494629e-02 -1.669721119105815887e-02 -2.094625532627105713e-01 1.530857682228088379e-01 2.545842230319976807e-01 -1.985474675893783569e-02 1.872246712446212769e-01 2.285474836826324463e-01 -4.288816452026367188e-01 -2.843473851680755615e-01 -2.607663571834564209e-01 -8.252326399087905884e-02 2.430536597967147827e-01 -4.389736056327819824e-02 -1.748874336481094360e-01 -2.065462619066238403e-02 -1.238075196743011475e-01 -4.575693234801292419e-02 -2.622280083596706390e-02 -5.844911560416221619e-02 -1.053284481167793274e-01 1.323699057102203369e-01 2.992858290672302246e-01 -1.588043570518493652e-01 3.506844490766525269e-02 -6.468896567821502686e-02 3.166271150112152100e-01
7.644566893577575684e-02 -1.323706936091184616e-02 1.009156107902526855e-01 1.912329718470573425e-02 -9.548057615756988525e-02 -1.277443766593933105e-01 1.973406225442886353e-01 -2.491822242736816406e-01 1.972413621842861176e-02 3.155283927917480469e-01 -9.642685204744338989e-02 3.566714003682136536e-02 1.744028478860855103e-01 -2.988764345645904541e-01 -2.488461509346961975e-02 -3.121133148670196533e-01 -4.720818102359771729e-01 -6.364270299673080444e-02 -1.153098940849304199e-01 -2.789143286645412445e-02 2.709519863128662109e-02 -2.676574289798736572e-01 -1.543391048908233643e-01 -6.295002251863479614e-02 1.557685285806655884e-01 -1.468635499477386475e-01 4.163701087236404419e-02 2.772153913974761963e-01 -1.601912975311279297e-01 -1.594831347465515137e-01 9.263440221548080444e-02 -5.856828764081001282e-02
1.029336601495742798e-01 2.847512662410736084e-01 -1.713755428791046143e-01 5.923943128436803818e-03 -1.279262304306030273e-01 -1.688589155673980713e-01 -1.422589365392923355e-02 -9.191469848155975342e-02 1.695744842290878296e-01 2.172797620296478271e-01 -8.609310723841190338e-03 1.283666193485260010e-01 1.241758242249488831e-01 -3.681910932064056396e-01 -8.259025961160659790e-02 -3.445132374763488770e-01 -2.661308050155639648e-01 2.611881494522094727e-01 8.596717566251754761e-02 1.106080934405326843e-01 -5.680921673774719238e-02 -2.220630496740341187e-01 -1.200795322656631470e-01 6.893849372863769531e-02 2.118638753890991211e-01 -1.673095822334289551e-01 -6.868158280849456787e-02 2.670728266239166260e-01 7.468120753765106201e-02 -7.739970833063125610e-02 -1.997096464037895203e-03 -2.559271156787872314e-01
-3.058418333530426025e-01 3.523145616054534912e-02 1.455266922712326050e-01 -1.125754415988922119e-01 3.292784094810485840e-01 -2.827248871326446533e-01 6.836148351430892944e-02 -2.643525600433349609e-01 -4.953298345208168030e-02 1.816000938415527344e-01 -2.080730646848678589e-01 7.113182544708251953e-02 2.505434677004814148e-02 -1.995387673377990723e-01 -7.130651269108057022e-03 -7.851992547512054443e-02 -1.829946786165237427e-01 1.525563746690750122e-01 3.995238989591598511e-02 4.533793628215789795e-01 -9.161884337663650513e-02 9.772448986768722534e-02 -1.197296380996704102e-01 2.038814425468444824e-01 -4.954990372061729431e-02 1.033939868211746216e-01 5.442106723785400391e-02 -6.272011250257492065e-02 8.203421533107757568e-02 -3.163133561611175537e-01 6.809439510107040405e-02 -9.376145899295806885e-02
2.251283824443817139e-01 3.688135370612144470e-02 -3.236408233642578125e-01 -1.355131119489669800e-01 -3.049199655652046204e-02 1.183839738368988037e-01 -2.315355241298675537e-01 -1.756499558687210083e-01 2.641444504261016846e-01 2.953904271125793457e-01 5.959882959723472595e-02 2.360133826732635498e-01 2.937557399272918701e-01 5.521395802497863770e-02 2.283379621803760529e-02 -1.919714920222759247e-02 -6.675671041011810303e-02 7.358398288488388062e-02 -5.084207281470298767e-02 2.944180667400360107e-01 -6.353625655174255371e-02 2.170166745781898499e-02 -2.820592820644378662e-01 8.329465985298156738e-02 1.661358922719955444e-01 -2.674231827259063721e-01 -9.196341969072818756e-03 2.351754605770111084e-01 -1.601884216070175171e-01 -8.093508332967758179e-02 1.626039296388626099e-01 1.250207722187042236e-01
-1.396761983633041382e-01 -5.555406957864761353e-02 -3.148195147514343262e-01 -2.415584474802017212e-01 -7.083234935998916626e-02 -1.589019410312175751e-02 -2.757113426923751831e-02 -2.127696424722671509e-01 7.305997610092163086e-02 2.682776749134063721e-01 6.785284262150526047e-03 7.658302783966064453e-02 8.792701363563537598e-02 1.257994174957275391e-01 -1.560946088284254074e-02 -3.612441122531890869e-01 -4.722108319401741028e-02 2.287077903747558594e-01 -3.589048683643341064e-01 6.889954209327697754e-02 -2.266261167824268341e-02 -1.964686065912246704e-01 -5.381652340292930603e-02 1.899648159742355347e-01 -2.706979401409626007e-02 1.967690140008926392e-01 1.771818697452545166e-01 2.667101919651031494e-01 6.532678008079528809e-02 -2.297680526971817017e-01 1.389711946249008179e-01 -2.158162742853164673e-01
-3.995411470532417297e-02 -7.709656842052936554e-03 -4.811819642782211304e-02 7.016348652541637421e-03 2.936182320117950439e-01 3.698557242751121521e-02 1.049746796488761902e-01 -1.030402779579162598e-01 1.845574975013732910e-01 3.660595715045928955e-01 3.583989739418029785e-01 1.084548830986022949e-01 -1.315874010324478149e-01 -3.244463503360748291e-01 -6.725301593542098999e-02 -1.246822327375411987e-01 -1.283862888813018799e-01 2.752987444400787354e-01 -4.039041996002197266e-01 -5.915933102369308472e-02 1.363643351942300797e-02 -5.310245603322982788e-02 -1.997250616550445557e-01 2.152048349380493164e-01 -5.309148132801055908e-02 1.876815408468246460e-01 1.977768912911415100e-02 1.407587826251983643e-01 -7.664076238870620728e-02 3.630901873111724854e-02 -1.289883404970169067e-01 7.512023299932479858e-02
1.967118084430694580e-01 1.144337058067321777e-01 -1.530928313732147217e-01 1.947519034147262573e-01 1.966690868139266968e-01 1.146792173385620117e-01 -3.325735917314887047e-03 -4.787004590034484863e-01 -2.268283441662788391e-02 7.448228448629379272e-02 -3.207241296768188477e-01 -6.135042384266853333e-02 2.159698754549026489e-01 -9.183623641729354858e-02 -1.416808813810348511e-01 -2.902070060372352600e-02 5.533281341195106506e-02 2.983084022998809814e-01 -1.036102250218391418e-01 2.443442493677139282e-01 -1.776603013277053833e-01 3.551895618438720703e-01 -2.577026002109050751e-02 2.112969309091567993e-01 6.233229115605354309e-02 -3.846308588981628418e-02 1.194801479578018188e-01 6.588960438966751099e-02 -4.446732625365257263e-02 -1.450318545103073120e-01 4.412082489579916000e-03 6.805321574211120605e-02
2.344791740179061890e-01 5.834879353642463684e-02 -2.924961745738983154e-01 -5.511689931154251099e-02 -3.519155457615852356e-02 -4.124015197157859802e-02 -7.861123979091644287e-02 -7.347903400659561157e-02 5.637428537011146545e-02 1.867700666189193726e-01 -1.605292037129402161e-02 8.157248795032501221e-02 -2.204705215990543365e-02 -2.016863673925399780e-01 -1.197244003415107727e-01 -2.947568893432617188e-01 -1.197981536388397217e-01 -4.615511745214462280e-03 -2.198463976383209229e-01 -4.130922257900238037e-02 2.623439952731132507e-02 1.353614032268524170e-01 -5.283454656600952148e-01 4.456310532987117767e-03 -1.402190029621124268e-01 -9.904376417398452759e-02 3.124104067683219910e-02 2.960167825222015381e-01 -3.177099227905273438e-01 -1.847498118877410889e-01 1.865952908992767334e-01 2.446297928690910339e-02
-1.085607800632715225e-02 -8.486018329858779907e-02 -1.165109649300575256e-01 1.090778112411499023e-01 4.306366667151451111e-02 -6.811189651489257812e-02 -1.521321535110473633e-01 -7.129672914743423462e-02 5.459988024085760117e-03 6.156471371650695801e-01 -1.635363101959228516e-01 1.506013721227645874e-01 -5.143447220325469971e-02 -1.678051799535751343e-01 4.984136670827865601e-02 -1.772716194391250610e-01 6.155135855078697205e-02 8.375444263219833374e-02 -2.637192010879516602e-01 2.531226575374603271e-01 6.424016505479812622e-02 2.640078663825988770e-01 6.491411477327346802e-02 7.745008915662765503e-02 -6.714208051562309265e-03 -4.160253156442195177e-04 1.405943781137466431e-01 1.884729117155075073e-01 -3.948503360152244568e-02 1.796047985553741455e-01 -2.344529181718826294e-01 2.582956850528717041e-01
-3.306160271167755127e-01 1.633617877960205078e-01 5.461259931325912476e-02 -4.079807922244071960e-02 -1.230322569608688354e-01 1.308176964521408081e-01 -1.600598096847534180e-01 8.411762118339538574e-02 2.766145020723342896e-02 4.938201010227203369e-01 1.595325917005538940e-01 1.417398601770401001e-01 3.137691318988800049e-02 -2.140212357044219971e-01 3.821103647351264954e-02 -1.815758198499679565e-01 -1.865120232105255127e-01 1.735631227493286133e-01 -2.476585954427719116e-01 1.235755160450935364e-01 1.109483763575553894e-01 7.778456807136535645e-02 -7.972254604101181030e-02 3.807114809751510620e-02 -2.986745536327362061e-01 -1.287473440170288086e-01 4.762103036046028137e-02 1.720132865011692047e-02 -1.525522675365209579e-02 -6.160368025302886963e-02 -2.092446386814117432e-01 -3.149464428424835205e-01
4.525215178728103638e-02 -2.692888677120208740e-01 7.990217208862304688e-02 -5.272272601723670959e-02 -3.195367753505706787e-02 3.473514318466186523e-01 5.668331310153007507e-02 -1.565634906291961670e-01 3.203710019588470459e-01 1.039430201053619385e-01 6.326057761907577515e-02 3.122056424617767334e-01 -7.204526662826538086e-02 -2.034421563148498535e-01 -1.408639550209045410e-01 -3.274603784084320068e-01 -1.592602431774139404e-01 -2.367793396115303040e-02 9.239841252565383911e-03 8.727317303419113159e-02 4.250692203640937805e-03 1.235782280564308167e-01 -1.018015444278717041e-01 3.050194680690765381e-01 -9.339549578726291656e-03 1.645245850086212158e-01 2.533998787403106689e-01 1.232386156916618347e-01 1.170738339424133301e-01 -3.249537348747253418e-01 1.142182853072881699e-02 -1.203223713673651218e-03
8.350403048098087311e-03 5.611338838934898376e-02 -7.013753801584243774e-02 2.432485520839691162e-01 7.859703153371810913e-02 -2.000250667333602905e-01 -4.677824676036834717e-01 -2.923005223274230957e-01 1.568902283906936646e-01 3.846077620983123779e-01 -1.867963373661041260e-02 2.218258976936340332e-01 8.864609152078628540e-02 -2.768333852291107178e-01 5.126729235053062439e-02 -5.722019076347351074e-02 -1.885230466723442078e-02 2.227328419685363770e-01 4.313088580965995789e-02 3.963266685605049133e-02 -2.732023894786834717e-01 1.188818588852882385e-01 -8.973027020692825317e-02 5.505475401878356934e-02 -6.577890831977128983e-03 -8.982271701097488403e-02 2.951417863368988037e-01 -1.160685252398252487e-02 -4.061732068657875061e-02 -9.495341032743453979e-02 5.434671416878700256e-02 -8.676782250404357910e-02
6.816258653998374939e-03 3.623535111546516418e-02 -8.326312154531478882e-02 2.369523644447326660e-01 -3.623692691326141357e-02 -2.890348732471466064e-01 -1.530446857213973999e-01 -3.958283364772796631e-01 2.954078018665313721e-01 3.310498297214508057e-01 -7.646042108535766602e-02 1.150026693940162659e-01 2.755550146102905273e-01 -2.753212489187717438e-02 6.130757927894592285e-02 -2.690920531749725342e-01 -1.771662980318069458e-01 5.254263989627361298e-03 7.583845406770706177e-02 1.353781819343566895e-01 -5.578876286745071411e-02 2.240725457668304443e-01 -1.315216869115829468e-01 -1.590751558542251587e-01 -1.681761592626571655e-01 2.934756502509117126e-02 1.604997217655181885e-01 -1.137579977512359619e-01 -1.775216460227966309e-01 -1.777577698230743408e-01 5.090189352631568909e-02 -1.298031061887741089e-01
1.034398898482322693e-01 -9.575278311967849731e-02 -6.774460524320602417e-02 2.317561209201812744e-01 2.839887142181396484e-02 4.953558370471000671e-02 2.601698637008666992e-01 -5.093410238623619080e-02 1.020346134901046753e-01 1.655084043741226196e-01 1.266339123249053955e-01 2.998248338699340820e-01 -3.067320957779884338e-02 -1.344503909349441528e-01 -7.565371692180633545e-02 -1.980001330375671387e-01 -2.628735601902008057e-01 4.331420660018920898e-01 6.131079979240894318e-03 2.684050500392913818e-01 6.148115918040275574e-02 2.505094707012176514e-01 7.352865766733884811e-03 7.263414561748504639e-02 1.810056529939174652e-02 -1.304536759853363037e-01 6.921306997537612915e-02 1.989257056266069412e-03 -5.531680211424827576e-02 -3.328905701637268066e-01 -1.470139175653457642e-01 -2.869153618812561035e-01
-4.219783935695886612e-03 -2.888810038566589355e-01 -1.114050149917602539e-01 2.914467826485633850e-02 -9.375684708356857300e-02 3.779400885105133057e-01 -1.967068016529083252e-01 -9.949648519977927208e-04 -8.251921390183269978e-04 1.028371825814247131e-01 3.923166915774345398e-02 3.611237406730651855e-01 2.339065372943878174e-01 -1.669096499681472778e-01 -1.391189843416213989e-01 -8.130788803100585938e-02 -2.627399265766143799e-01 2.107074558734893799e-01 -5.404604598879814148e-03 5.839451774954795837e-02 -1.766276173293590546e-02 1.000945568084716797e-01 -1.654156595468521118e-01 3.165769875049591064e-01 5.100758001208305359e-02 -2.645840123295783997e-02 1.094236895442008972e-01 2.206516265869140625e-01 -8.168878406286239624e-02 -2.877993881702423096e-01 -1.018467918038368225e-02 2.313722670078277588e-01
-1.357524096965789795e-01 -3.048303723335266113e-01 -1.467304974794387817e-01 -7.397492229938507080e-02 -1.778650730848312378e-01 1.223776768893003464e-02 -5.479979142546653748e-02 -9.017586708068847656e-03 2.963216006755828857e-01 1.441785097122192383e-01 1.575766503810882568e-01 4.183297157287597656e-01 -2.547532203607261181e-04 -1.923855245113372803e-01 -3.161831200122833252e-01 -1.196661591529846191e-01 -1.836537271738052368e-01 9.549861401319503784e-02 4.849464073777198792e-02 9.733027964830398560e-02 3.385230153799057007e-02 6.822033971548080444e-02 -1.156477108597755432e-01 3.855866491794586182e-01 1.144425794482231140e-01 -1.614546626806259155e-01 -2.793268673121929169e-02 2.906638085842132568e-01 4.009573161602020264e-02 -1.149596571922302246e-01 2.027691155672073364e-02 6.971085071563720703e-02
-7.587049901485443115e-02 -2.489501088857650757e-01 -1.005546823143959045e-01 2.416057325899600983e-02 2.259105294942855835e-01 -4.155328869819641113e-02 1.237682178616523743e-01 -2.481698691844940186e-01 -2.210419774055480957e-01 2.938326597213745117e-01 1.942729800939559937e-01 1.274176985025405884e-01 2.786965668201446533e-01 -7.332564890384674072e-02 7.692401856184005737e-02 -9.746244549751281738e-02 -1.866238266229629517e-01 1.179450303316116333e-01 -1.378049552440643311e-01 -8.191109448671340942e-02 -1.492824405431747437e-01 -1.518037915229797363e-01 1.808992028236389160e-02 4.545603990554809570e-01 -1.734763979911804199e-01 -6.292066723108291626e-02 7.199524343013763428e-02 -3.568697720766067505e-02 -2.940833270549774170e-01 -1.792458593845367432e-01 6.659711152315139771e-02 1.182540208101272583e-01
-9.292513877153396606e-02 -1.830531507730484009e-01 4.378443118184804916e-03 -1.669371500611305237e-02 -1.094184909015893936e-02 -1.728376150131225586e-01 1.800992041826248169e-01 -2.186942994594573975e-01 1.779001951217651367e-01 1.847551167011260986e-01 -1.657675057649612427e-01 2.330040633678436279e-01 1.603250056505203247e-01 -1.080785319209098816e-01 -1.835278123617172241e-01 -8.981879055500030518e-02 -1.037603318691253662e-01 3.665329813957214355e-01 3.665413334965705872e-02 4.134301841259002686e-01 9.281549602746963501e-02 1.166188940405845642e-01 1.232807636260986328e-01 4.057510569691658020e-02 -8.259347081184387207e-02 -2.148446589708328247e-01 -1.753433495759963989e-01 -8.412239700555801392e-02 9.287152439355850220e-02 -1.991518884897232056e-01 -3.475440740585327148e-01 -6.557682156562805176e-02
-1.249375864863395691e-01 -1.753322184085845947e-01 -1.228002309799194336e-01 -1.601909101009368896e-01 -1.007900685071945190e-01 1.158609539270401001e-01 -5.195844173431396484e-02 5.201307125389575958e-03 3.128351569175720215e-01 1.430821716785430908e-01 2.045680284500122070e-01 3.214743435382843018e-01 2.231680750846862793e-01 -1.935322582721710205e-01 -1.570491939783096313e-01 -4.897988587617874146e-02 -2.495009899139404297e-01 1.629198715090751648e-02 -4.996220394968986511e-02 1.544597093015909195e-03 1.049160361289978027e-01 3.007619082927703857e-01 -8.332891017198562622e-02 3.978398740291595459e-01 -8.410435169935226440e-02 -2.447705715894699097e-03 -3.983008861541748047e-02 1.722076386213302612e-01 1.821956187486648560e-01 -1.398057788610458374e-01 1.678288877010345459e-01 2.404488474130630493e-01
2.241386845707893372e-02 -3.703009337186813354e-02 2.494926601648330688e-01 -1.993320323526859283e-02 -1.325160562992095947e-01 1.448505967855453491e-01 1.206359639763832092e-01 -3.354201614856719971e-01 -4.290887340903282166e-02 1.616249829530715942e-01 -1.213401742279529572e-02 -1.726889014244079590e-01 1.007471606135368347e-01 -2.883141338825225830e-01 5.125885084271430969e-02 -2.259285300970077515e-01 -2.767583429813385010e-01 3.472010791301727295e-01 -3.320452570915222168e-01 2.771481126546859741e-02 1.430288553237915039e-01 -1.311434507369995117e-01 -1.047831401228904724e-01 1.473911702632904053e-01 1.196747049689292908e-01 -1.127099469304084778e-01 5.117746815085411072e-02 3.126090168952941895e-01 -1.397535055875778198e-01 -1.872930675745010376e-01 -1.468984875828027725e-02 -6.543574482202529907e-02
-2.937519848346710205e-01 -3.146036341786384583e-02 1.322787487879395485e-03 -7.837990671396255493e-02 2.594721317291259766e-01 -1.652871817350387573e-01 -6.426670588552951813e-03 -2.041708678007125854e-01 -1.774583011865615845e-01 4.868989288806915283e-01 -1.411277502775192261e-01 4.734129458665847778e-02 -9.644290059804916382e-02 -2.177640050649642944e-01 -2.980155050754547119e-01 -7.111044228076934814e-02 3.370366990566253662e-02 1.007466763257980347e-01 -1.381689906120300293e-01 -1.535696089267730713e-01 8.396282792091369629e-02 -3.386403992772102356e-02 1.170673668384552002e-01 3.248905241489410400e-01 4.933174327015876770e-02 -8.179072290658950806e-02 -2.757694805040955544e-03 1.379060745239257812e-01 -2.131179422140121460e-01 -2.453435659408569336e-01 -1.084964275360107422e-01 4.405906423926353455e-02
5.019295588135719299e-02 1.656002551317214966e-01 1.058047935366630554e-01 6.764890253543853760e-02 1.821642518043518066e-01 2.237222939729690552e-01 -1.051310636103153229e-02 -1.840534210205078125e-01 -1.053095459938049316e-01 1.803765743970870972e-01 -1.298793107271194458e-01 2.896143496036529541e-01 1.577848196029663086e-02 -3.880206644535064697e-01 1.520313173532485962e-01 -1.128083541989326477e-01 -1.936512887477874756e-01 -3.390779346227645874e-02 -2.056943476200103760e-01 1.619689166545867920e-01 -7.132916152477264404e-02 8.427531272172927856e-02 1.788184195756912231e-01 1.415161341428756714e-01 -2.073123008012771606e-01 -1.526043862104415894e-01 3.321619629859924316e-01 1.866458505392074585e-01 3.510282933712005615e-02 -1.321791559457778931e-01 -2.477256208658218384e-01 -2.077293843030929565e-01
-1.341599822044372559e-01 8.943293988704681396e-02 -2.282984107732772827e-01 1.213641185313463211e-02 -1.739847660064697266e-01 2.583402693271636963e-01 -4.077573865652084351e-02 -2.638856470584869385e-01 1.162804216146469116e-01 2.956640422344207764e-01 -5.885352566838264465e-02 1.148230135440826416e-01 8.103881776332855225e-02 -4.731748998165130615e-01 -1.345944851636886597e-01 -6.034983694553375244e-02 -1.718823164701461792e-01 3.209686279296875000e-01 -7.692244648933410645e-02 -1.266945153474807739e-01 1.961975693702697754e-01 -2.403564751148223877e-01 6.647935509681701660e-02 -1.469081789255142212e-01 -1.672178879380226135e-02 -1.081968545913696289e-01 5.035719834268093109e-03 2.762571573257446289e-01 4.423465579748153687e-03 -1.286924481391906738e-01 -4.271877557039260864e-02 -9.260649792850017548e-03
1.308755725622177124e-01 1.708280444145202637e-01 -4.353813454508781433e-02 -8.612318895757198334e-03 8.063119836151599884e-03 -9.296903014183044434e-02 -1.224983409047126770e-01 -1.044374480843544006e-01 1.225191950798034668e-01 3.275216817855834961e-01 2.354784756898880005e-01 9.085509926080703735e-02 1.777594238519668579e-01 3.381565958261489868e-02 6.786205805838108063e-03 -8.265205472707748413e-02 -2.441274672746658325e-01 8.591385558247566223e-03 -3.775643706321716309e-01 3.504828736186027527e-02 -2.253691256046295166e-01 3.218894451856613159e-02 -1.699938923120498657e-01 3.741158545017242432e-01 5.917895957827568054e-02 9.615617804229259491e-03 1.171053722500801086e-01 4.305005669593811035e-01 -1.145757511258125305e-01 -1.265461444854736328e-01 1.049773320555686951e-01 -1.566811352968215942e-01
-1.964187175035476685e-01 -1.056334227323532104e-01 -1.143652573227882385e-02 -1.378611028194427490e-01 9.001526236534118652e-02 3.490772470831871033e-02 6.029099225997924805e-02 -3.202164471149444580e-01 4.451148957014083862e-02 4.003920257091522217e-01 -4.268725961446762085e-02 1.167064234614372253e-01 -4.201551675796508789e-01 -1.148144826292991638e-01 -3.852286562323570251e-02 -2.023957669734954834e-01 1.346256285905838013e-01 2.375671863555908203e-01 -9.882993996143341064e-03 -2.051682583987712860e-02 1.560118347406387329e-01 1.812688633799552917e-02 -1.116440966725349426e-01 2.149388790130615234e-01 8.723630011081695557e-02 4.461735859513282776e-02 1.335941106081008911e-01 2.033208459615707397e-01 1.116531491279602051e-01 -1.585304141044616699e-01 2.567076981067657471e-01 2.739240229129791260e-01
1.558781974017620087e-02 -1.562829166650772095e-01 -1.762135773897171021e-01 1.192348748445510864e-01 -1.414711326360702515e-01 -2.795474603772163391e-02 2.772313170135021210e-02 -1.502396464347839355e-01 -1.242921054363250732e-01 4.007697999477386475e-01 -1.968208402395248413e-01 7.248034328222274780e-02 1.428523845970630646e-02 -1.128762066364288330e-01 1.316148936748504639e-01 -3.319645226001739502e-01 1.120275110006332397e-01 3.599368035793304443e-01 1.282421201467514038e-01 -5.634572729468345642e-02 1.939251422882080078e-01 -7.307631522417068481e-02 -2.203606218099594116e-01 3.046081364154815674e-01 -1.060820892453193665e-01 -4.388461261987686157e-02 1.105459183454513550e-01 2.836965322494506836e-01 1.116814278066158295e-02 -2.413972914218902588e-01 -1.142204254865646362e-01 4.537535086274147034e-02
7.190129160881042480e-02 1.466595679521560669e-01 -1.532088816165924072e-01 -5.266024265438318253e-03 6.147960573434829712e-02 -7.963605225086212158e-02 1.952527612447738647e-01 3.444090485572814941e-02 -1.370963081717491150e-02 1.940137147903442383e-01 -2.042872160673141479e-01 1.929623037576675415e-01 1.754550337791442871e-01 -3.231464028358459473e-01 -1.916206777095794678e-01 -4.673162475228309631e-02 -2.676127851009368896e-01 3.423595130443572998e-01 -2.431538552045822144e-01 3.795962333679199219e-01 1.707566380500793457e-01 1.045648902654647827e-01 -1.981981098651885986e-01 1.518451571464538574e-01 5.192352458834648132e-02 -3.131566196680068970e-02 -1.803241968154907227e-01 -7.159876823425292969e-02 1.195763722062110901e-01 -1.536776423454284668e-01 -1.645314544439315796e-01 -9.327915310859680176e-02
1.144405975937843323e-01 3.127620220184326172e-01 -1.757096350193023682e-01 -1.089576408267021179e-01 -2.229855358600616455e-01 -1.351857185363769531e-02 3.197565302252769470e-02 -3.785009682178497314e-01 5.027250200510025024e-02 3.356017470359802246e-01 -2.558338344097137451e-01 1.888054907321929932e-01 -1.175882518291473389e-01 -9.675749391317367554e-02 8.208750933408737183e-02 -2.680936455726623535e-01 -3.842425066977739334e-03 1.589571982622146606e-01 -1.297679841518402100e-01 7.895786315202713013e-03 -4.863305389881134033e-02 -2.860683500766754150e-01 -6.394883245229721069e-02 5.516004934906959534e-02 1.135425120592117310e-01 -1.111467629671096802e-01 -1.057603359222412109e-01 1.813591569662094116e-01 4.770667478442192078e-02 -2.781544029712677002e-01 -1.050268560647964478e-01 -2.014351338148117065e-01
-1.458562016487121582e-01 -1.477886438369750977e-01 7.465162873268127441e-02 -2.146306037902832031e-01 2.076268941164016724e-01 -1.533057689666748047e-01 2.640620432794094086e-02 -2.312280833721160889e-01 -1.244444176554679871e-01 4.407592117786407471e-01 -3.548512980341911316e-02 1.174107342958450317e-01 -2.076479643583297729e-01 -2.070760279893875122e-01 -1.586309373378753662e-01 -8.776101469993591309e-02 -5.103551968932151794e-02 -4.119045287370681763e-02 -2.197277992963790894e-01 -1.329270750284194946e-01 7.714039087295532227e-02 -1.587612181901931763e-01 2.827435545623302460e-02 2.828261256217956543e-01 1.266103237867355347e-01 -1.282135546207427979e-01 -1.824438921175897121e-03 1.152716353535652161e-01 3.906682506203651428e-02 -3.189666867256164551e-01 7.507661730051040649e-02 3.224085271358489990e-01
-6.545905768871307373e-02 -1.156767010688781738e-01 -9.486016631126403809e-02 4.529820382595062256e-02 1.595527827739715576e-01 2.072951048612594604e-01 1.483474299311637878e-02 -2.286293953657150269e-01 5.081826820969581604e-02 5.048214197158813477e-01 -1.287469267845153809e-01 2.587511204183101654e-02 -1.707562357187271118e-01 -1.093054264783859253e-01 -2.017291486263275146e-01 -1.829440295696258545e-01 1.636299304664134979e-02 3.477683961391448975e-01 -1.311709433794021606e-01 -2.085255831480026245e-01 8.856815285980701447e-03 -2.665910124778747559e-01 -3.000041842460632324e-02 1.411738246679306030e-01 -1.842159628868103027e-01 1.160764619708061218e-01 -1.504666060209274292e-01 2.981944978237152100e-01 -1.514399517327547073e-02 -1.289090812206268311e-01 -2.799973450601100922e-02 9.971903264522552490e-02
-9.947879612445831299e-02 -1.931251436471939087e-01 -1.471292525529861450e-01 3.478679955005645752e-01 2.926341630518436432e-02 7.687343657016754150e-02 -9.049100428819656372e-02 -4.474874734878540039e-01 1.318633407354354858e-01 1.648360043764114380e-01 1.188672110438346863e-01 7.153598219156265259e-02 2.000182718038558960e-01 -5.343459174036979675e-02 -7.875009626150131226e-02 -3.023904561996459961e-01 -2.259231060743331909e-01 3.605539351701736450e-02 -1.309420764446258545e-01 6.888390332460403442e-02 3.184630572795867920e-01 1.028357967734336853e-01 -2.524709403514862061e-01 -1.712549664080142975e-02 1.093063428997993469e-01 2.813321165740489960e-02 3.366544544696807861e-01 -5.766114965081214905e-02 8.450056612491607666e-02 -5.455528944730758667e-02 1.119848527014255524e-02 -2.710779942572116852e-02
-1.339565366506576538e-01 1.363469362258911133e-01 4.045975208282470703e-02 -6.171600148081779480e-02 2.103805541992187500e-01 -1.317048668861389160e-01 2.163446545600891113e-01 -2.307870239019393921e-01 -1.046847272664308548e-02 4.035477340221405029e-01 -9.743869304656982422e-02 -1.167278364300727844e-01 7.500676065683364868e-02 -7.376460731029510498e-02 -4.239224269986152649e-02 -1.020462363958358765e-01 -1.378864943981170654e-01 1.629323810338973999e-01 -2.761426866054534912e-01 3.050276339054107666e-01 -7.399358786642551422e-03 2.592448890209197998e-01 1.608908474445343018e-01 2.220801264047622681e-01 -2.158139646053314209e-01 -6.788656115531921387e-02 4.630431532859802246e-03 1.426100451499223709e-02 1.937700808048248291e-01 -3.695356547832489014e-01 3.379143774509429932e-02 -5.485386773943901062e-02
-1.177803874015808105e-01 3.204027935862541199e-02 1.226800214499235153e-02 6.335851550102233887e-02 -8.247005939483642578e-02 -1.005485579371452332e-01 -1.916893720626831055e-01 -2.343978285789489746e-01 2.221290767192840576e-01 -1.048590242862701416e-02 1.353742033243179321e-01 1.229404807090759277e-01 2.069639116525650024e-01 -1.479225158691406250e-01 -3.426712155342102051e-01 -2.686038613319396973e-01 -3.195238113403320312e-01 3.669991344213485718e-02 -4.092976450920104980e-02 -3.159533953294157982e-03 -6.890043616294860840e-02 1.290167123079299927e-01 -4.756562411785125732e-01 2.091707438230514526e-01 2.054379284381866455e-01 1.247103214263916016e-01 4.370843619108200073e-02 1.884213536977767944e-01 7.117167860269546509e-02 -7.781817764043807983e-02 -1.392895579338073730e-01 1.137751489877700806e-01
-2.376972734928131104e-01 -6.028111651539802551e-02 -2.070741355419158936e-01 4.509811848402023315e-02 -1.950687915086746216e-01 -2.867693640291690826e-02 -5.653956532478332520e-02 -2.533234655857086182e-01 4.210059717297554016e-02 4.667295813560485840e-01 -6.686108559370040894e-02 1.724362224340438843e-01 6.068125739693641663e-02 -1.370674222707748413e-01 9.612846374511718750e-02 -9.398321062326431274e-02 -1.222361102700233459e-01 1.384489238262176514e-01 -1.560450345277786255e-01 1.601666361093521118e-01 7.402458786964416504e-02 1.166384369134902954e-01 7.434686273336410522e-02 1.075145602226257324e-01 -6.378258764743804932e-02 1.569589041173458099e-02 1.521685868501663208e-01 7.687834650278091431e-02 -1.425075978040695190e-01 -1.586874425411224365e-01 -2.949254214763641357e-01 4.563077986240386963e-01
-1.869442462921142578e-01 3.694726899266242981e-02 -2.375406026840209961e-01 2.794739790260791779e-02 -1.048164218664169312e-01 -1.529207378625869751e-01 -1.764174103736877441e-01 -1.251355260610580444e-01 -6.153978407382965088e-02 2.392027229070663452e-01 -4.460398107767105103e-02 2.564461231231689453e-01 1.103766635060310364e-01 -1.606411635875701904e-01 7.376662641763687134e-02 -7.836984097957611084e-02 -2.322116121649742126e-02 3.219543993473052979e-01 -6.776972115039825439e-02 3.486603796482086182e-01 -1.340864598751068115e-02 1.225633025169372559e-01 -4.332611802965402603e-03 2.438684254884719849e-01 -6.575915217399597168e-02 -1.084019392728805542e-01 -6.121692433953285217e-02 1.276290416717529297e-01 -1.089654862880706787e-01 -4.386923462152481079e-02 -3.995450437068939209e-01 3.638775646686553955e-01
-1.012500599026679993e-01 6.623785011470317841e-03 1.289722770452499390e-01 -6.917040050029754639e-02 9.707542508840560913e-02 -5.069069936871528625e-02 -1.225099861621856689e-01 -2.403796911239624023e-01 2.098063826560974121e-01 3.767834305763244629e-01 3.203943967819213867e-01 1.773424893617630005e-01 2.352197468280792236e-01 1.528475880622863770e-01 -3.927825763821601868e-02 -4.610397666692733765e-02 -2.233978211879730225e-01 -7.990558445453643799e-02 -5.334831029176712036e-02 -6.236112862825393677e-02 2.101391851902008057e-01 1.812760978937149048e-01 -3.693685829639434814e-01 2.013427168130874634e-01 -4.524914175271987915e-02 1.070219501852989197e-01 6.028724834322929382e-02 1.878126561641693115e-01 -4.608894884586334229e-02 -2.020134031772613525e-01 2.356882989406585693e-01 1.146545782685279846e-01
-1.067925095558166504e-01 3.172702714800834656e-02 -2.527846395969390869e-01 -1.484693735837936401e-01 -1.035153269767761230e-01 3.526019304990768433e-02 -4.318082332611083984e-02 -3.010967969894409180e-01 -1.763463318347930908e-01 2.587212920188903809e-01 -2.269226014614105225e-01 -5.143272131681442261e-02 4.988280311226844788e-02 -1.626019924879074097e-01 3.536719828844070435e-02 -2.955526709556579590e-01 -1.628707721829414368e-02 3.169461786746978760e-01 -5.141576752066612244e-02 -2.128791250288486481e-02 3.540572226047515869e-01 -6.831701099872589111e-02 -2.827356457710266113e-01 1.831281334161758423e-01 -2.922853529453277588e-01 1.232087463140487671e-01 -1.556385010480880737e-01 6.524121016263961792e-02 -1.269372366368770599e-02 -1.751939803361892700e-01 1.498045120388269424e-02 -1.413288712501525879e-01
-1.906843669712543488e-02 3.225277364253997803e-02 -2.192956395447254181e-02 4.226285219192504883e-02 3.912526369094848633e-02 1.074993610382080078e-01 4.769702628254890442e-02 -4.426694810390472412e-01 2.483983039855957031e-01 2.324205487966537476e-01 -1.499166041612625122e-01 5.478138849139213562e-02 -4.924401640892028809e-02 -1.032781973481178284e-01 1.338888406753540039e-01 -7.154066860675811768e-02 -6.104666367173194885e-02 2.955498993396759033e-01 -3.570951521396636963e-01 2.782485783100128174e-01 -1.389632821083068848e-01 3.423938751220703125e-01 -1.772457063198089600e-01 -8.400370925664901733e-02 -1.876306384801864624e-01 -1.318204104900360107e-01 2.672207355499267578e-01 -3.730025142431259155e-02 1.000373810529708862e-01 3.029656969010829926e-02 -7.447378244251012802e-03 1.687971502542495728e-02
-1.284916251897811890e-01 -5.372557416558265686e-02 -3.041559457778930664e-01 1.558728516101837158e-01 9.981278330087661743e-02 2.269337475299835205e-01 -8.124408125877380371e-02 -4.451660513877868652e-01 7.317385077476501465e-02 2.063359022140502930e-01 1.206248179078102112e-01 1.759314537048339844e-01 6.927913427352905273e-02 -8.664304763078689575e-02 -2.083601057529449463e-01 -6.318826228380203247e-02 -2.943783402442932129e-01 1.159341558814048767e-01 -4.542559385299682617e-02 2.945206463336944580e-01 2.619162499904632568e-01 3.112879097461700439e-01 1.608386822044849396e-02 -1.086834743618965149e-01 -5.303927883505821228e-02 -8.097109198570251465e-02 -1.290928572416305542e-01 3.952569141983985901e-02 2.310989191755652428e-03 2.097930610179901123e-01 7.673984020948410034e-02 2.088820375502109528e-02
-1.317811012268066406e-01 8.927043527364730835e-02 -5.521859973669052124e-02 -1.157894823700189590e-02 -1.731673181056976318e-01 -2.688216976821422577e-02 -7.929768413305282593e-02 -1.623198091983795166e-01 -1.330770552158355713e-01 3.572077453136444092e-01 8.998091518878936768e-02 -9.372492879629135132e-02 7.085226476192474365e-02 -1.786706149578094482e-01 -1.636162698268890381e-01 -1.143154725432395935e-01 -2.165648937225341797e-01 2.683868706226348877e-01 -6.578750908374786377e-02 -1.641476303339004517e-01 1.964886635541915894e-01 -5.628789961338043213e-02 3.675553575158119202e-02 2.511545419692993164e-01 -2.591043710708618164e-01 -5.776241305284202099e-04 2.912095785140991211e-01 8.034557104110717773e-02 -3.327391445636749268e-01 -3.448427915573120117e-01 -1.478764861822128296e-01 -5.351196229457855225e-02
2.010744251310825348e-02 -2.907349765300750732e-01 1.224965080618858337e-01 1.632828712463378906e-01 5.461129359900951385e-03 -3.356866165995597839e-02 7.370785623788833618e-02 -1.381697356700897217e-01 -8.512920141220092773e-02 5.857821106910705566e-01 -1.805780977010726929e-01 2.048195153474807739e-01 -1.617772728204727173e-01 -3.294457793235778809e-01 -2.986446917057037354e-01 7.456012070178985596e-02 -1.070278044790029526e-02 -4.035612568259239197e-02 -9.491957724094390869e-02 2.038712352514266968e-01 1.057573258876800537e-01 -5.597225949168205261e-02 -5.754517018795013428e-02 5.598520487546920776e-02 2.387466840445995331e-02 8.933443576097488403e-02 -1.209588572382926941e-01 1.460338234901428223e-01 7.796183973550796509e-02 -1.358471810817718506e-01 6.899931281805038452e-02 2.154986858367919922e-01
-1.649046838283538818e-01 4.741401970386505127e-02 -8.201457560062408447e-02 4.344395920634269714e-02 5.153017491102218628e-02 1.556765586137771606e-01 -2.316269464790821075e-02 -6.738177686929702759e-02 -1.584727764129638672e-01 3.495802879333496094e-01 4.850615262985229492e-01 7.526240497827529907e-02 8.636937290430068970e-02 -1.293914616107940674e-01 -3.886308148503303528e-02 -1.205365508794784546e-01 1.190574141219258308e-03 2.320384681224822998e-01 -1.473427414894104004e-01 1.537731885910034180e-01 -2.063830010592937469e-02 8.010030537843704224e-02 -4.268891513347625732e-01 -1.932688616216182709e-02 -3.040635585784912109e-01 3.550996631383895874e-02 2.932162769138813019e-02 1.812662780284881592e-01 9.546811878681182861e-02 -2.499531656503677368e-01 -1.130493953824043274e-01 -3.184296935796737671e-02
-8.595760911703109741e-02 7.608849555253982544e-02 -1.809067875146865845e-01 -2.791774272918701172e-01 -1.165979877114295959e-01 1.737502664327621460e-01 -2.199920266866683960e-01 -1.658783257007598877e-01 -5.085914395749568939e-03 4.629074931144714355e-01 1.919554620981216431e-01 1.230954602360725403e-01 8.632154017686843872e-02 -1.965595334768295288e-01 -7.390830665826797485e-02 -3.107163012027740479e-01 1.727610081434249878e-01 2.651999294757843018e-01 -1.082912608981132507e-01 9.076764807105064392e-03 -6.163395196199417114e-02 8.303637802600860596e-02 8.025027811527252197e-02 -7.054447382688522339e-02 2.144237458705902100e-01 -1.482773572206497192e-01 -3.082489781081676483e-02 3.225996792316436768e-01 6.839269306510686874e-03 -1.520433872938156128e-01 -1.040523871779441833e-01 3.135250881314277649e-02
-2.149107307195663452e-01 1.293686032295227051e-01 -1.268703863024711609e-02 8.194882422685623169e-02 2.587291300296783447e-01 1.852342672646045685e-02 2.559736669063568115e-01 -1.893768012523651123e-01 2.601647935807704926e-02 2.495215982198715210e-01 -1.456580758094787598e-01 -1.381877344101667404e-02 1.281970739364624023e-01 -1.805103570222854614e-01 -2.424242347478866577e-01 -2.196445167064666748e-01 1.414605677127838135e-01 1.640693545341491699e-01 -1.056067459285259247e-02 2.742952108383178711e-01 -6.165179982781410217e-02 4.015116989612579346e-01 -1.685556583106517792e-02 1.757818907499313354e-01 -2.656906247138977051e-01 7.734528928995132446e-02 -1.960593163967132568e-01 1.327903419733047485e-01 -9.658954292535781860e-02 -2.415362894535064697e-01 -4.115138575434684753e-02 2.587040886282920837e-02
1.507245004177093506e-01 -1.453965008258819580e-01 -8.605379611253738403e-02 -1.510718464851379395e-01 -1.231634616851806641e-02 7.575282454490661621e-02 -4.372486472129821777e-02 -3.708136081695556641e-01 -9.764815866947174072e-02 5.850501731038093567e-02 -1.464638859033584595e-01 5.309455990791320801e-01 2.615649700164794922e-01 -3.390449285507202148e-01 4.814311489462852478e-02 -1.592003405094146729e-01 -1.342248618602752686e-01 2.123655825853347778e-01 -6.931722164154052734e-02 1.294082105159759521e-01 7.661706209182739258e-02 -3.866965696215629578e-02 -1.728034764528274536e-01 2.531605362892150879e-01 -1.001452058553695679e-01 -5.717188119888305664e-02 1.308485120534896851e-02 -3.452165797352790833e-02 1.013853326439857483e-01 -1.326611489057540894e-01 -1.475326865911483765e-01 5.457224696874618530e-02
-6.967899203300476074e-02 5.688264220952987671e-02 -2.034769505262374878e-01 -3.495267331600189209e-01 -3.037149459123611450e-02 6.249769032001495361e-02 -1.346525996923446655e-01 -1.897789388895034790e-01 1.181586161255836487e-01 3.654092848300933838e-01 -3.394762054085731506e-03 1.018824726343154907e-01 1.114357560873031616e-01 -5.185684561729431152e-01 -2.481942772865295410e-01 -3.077370822429656982e-01 5.284316837787628174e-02 2.588919699192047119e-01 4.738815501332283020e-02 -1.476127654314041138e-01 -3.379783779382705688e-02 -4.901654645800590515e-02 3.333860263228416443e-02 -2.639498189091682434e-02 -4.416828602552413940e-02 -1.181702166795730591e-01 -4.923829436302185059e-02 1.777587383985519409e-01 1.058559045195579529e-01 -1.398255303502082825e-02 -8.483473956584930420e-02 7.816525548696517944e-02
-5.594568699598312378e-02 4.568438604474067688e-02 -1.417376250028610229e-01 -7.056561112403869629e-02 -5.563234910368919373e-03 4.683679342269897461e-02 -7.232231646776199341e-02 -2.295429557561874390e-01 -7.775258272886276245e-02 4.698827266693115234e-01 5.331141129136085510e-02 3.789254128932952881e-01 -8.788469433784484863e-02 -3.548027202486991882e-02 -6.625102460384368896e-02 -2.242519259452819824e-01 -1.432904303073883057e-01 3.850595653057098389e-01 1.159003674983978271e-01 -4.664680454879999161e-03 -1.127000525593757629e-01 -1.026566773653030396e-01 1.768665760755538940e-01 -1.579701006412506104e-01 2.197338789701461792e-01 1.280129700899124146e-01 -2.473015189170837402e-01 1.689328253269195557e-02 4.141719639301300049e-02 -2.677713036537170410e-01 -7.430597394704818726e-02 -7.655418664216995239e-02
-2.125954478979110718e-01 8.770014159381389618e-03 -1.232657954096794128e-01 2.264837771654129028e-01 -5.476048961281776428e-02 1.147687956690788269e-01 -9.958379715681076050e-02 -6.195711344480514526e-02 1.666540056467056274e-01 -1.579036121256649494e-03 1.259749531745910645e-01 2.434903234243392944e-01 1.855327486991882324e-01 -2.715989947319030762e-01 -1.322178989648818970e-01 -8.642785996198654175e-02 -2.388749867677688599e-01 2.587224543094635010e-01 -2.239793986082077026e-01 -1.596404984593391418e-02 4.299167692661285400e-01 -1.279454678297042847e-01 -1.226177588105201721e-01 1.288247406482696533e-01 7.436620444059371948e-02 3.062468022108078003e-02 2.353838384151458740e-01 1.772282272577285767e-01 -7.606161385774612427e-02 -3.074950277805328369e-01 -1.149199530482292175e-01 -9.032932668924331665e-02
6.838934868574142456e-02 -2.285180538892745972e-01 -1.286233216524124146e-01 7.959508895874023438e-02 1.512630879878997803e-01 3.116232156753540039e-01 3.234247118234634399e-02 -1.258388310670852661e-01 -2.511562220752239227e-02 3.474482595920562744e-01 -3.283623456954956055e-01 -7.853525131940841675e-02 3.814787864685058594e-01 -4.178844764828681946e-02 -3.091228604316711426e-01 -9.177422523498535156e-02 -1.809057146310806274e-01 1.490297317504882812e-01 -1.485261768102645874e-01 2.412640750408172607e-01 7.305750995874404907e-02 -8.649285137653350830e-02 5.670790374279022217e-02 1.017654463648796082e-01 -1.355434022843837738e-02 4.007197543978691101e-02 -2.055455297231674194e-01 8.458471857011318207e-03 3.700370341539382935e-02 -1.519520282745361328e-01 -2.579943835735321045e-01 5.834816489368677139e-03
-3.042575418949127197e-01 -3.846592605113983154e-01 -8.571362495422363281e-02 -9.014998562633991241e-03 2.614521607756614685e-02 1.753743179142475128e-02 -3.396534919738769531e-02 -5.117395427078008652e-03 -1.035545244812965393e-01 2.700433135032653809e-01 -3.247141285100951791e-05 -2.154552005231380463e-02 7.879088073968887329e-02 -2.720938324928283691e-01 -2.339498251676559448e-01 -2.195857614278793335e-01 -1.863075643777847290e-01 -3.939632792025804520e-03 -2.853864729404449463e-01 1.976240128278732300e-01 6.475271284580230713e-02 -2.428870797157287598e-01 -2.146238237619400024e-01 2.299201190471649170e-01 -1.908958107233047485e-01 7.036032527685165405e-02 6.144133396446704865e-03 5.591441690921783447e-02 -1.661865562200546265e-01 -3.045602440834045410e-01 1.409522444009780884e-02 -9.534703567624092102e-03
-2.345724552869796753e-01 -7.608930766582489014e-02 -2.430988010019063950e-03 -1.308923866599798203e-02 -7.460141927003860474e-02 1.175333186984062195e-01 -1.079170703887939453e-01 -4.669152498245239258e-01 -8.568750321865081787e-02 4.240280017256736755e-02 2.089061075821518898e-03 9.037067741155624390e-02 -4.627224057912826538e-02 -2.172930687665939331e-01 -1.962516754865646362e-01 -7.489966601133346558e-02 -2.351543009281158447e-01 8.187726885080337524e-02 -1.571577340364456177e-01 1.722620725631713867e-01 2.335700243711471558e-01 1.117642819881439209e-01 -3.178128004074096680e-01 -1.075951382517814636e-01 1.375309377908706665e-01 -6.695653498172760010e-02 4.425309300422668457e-01 1.572152823209762573e-01 -1.629487425088882446e-01 4.369125142693519592e-02 1.022377312183380127e-01 -1.777415350079536438e-02
-1.795246638357639313e-02 1.169097274541854858e-01 -7.098419219255447388e-02 1.913334876298904419e-01 1.019047223962843418e-03 8.030430972576141357e-02 -2.483692318201065063e-01 -2.259072214365005493e-01 2.188003808259963989e-01 1.755300164222717285e-02 -2.431522905826568604e-01 3.910838961601257324e-01 7.718140631914138794e-02 -2.163112312555313110e-01 -2.483256310224533081e-01 3.714910522103309631e-02 -3.010228835046291351e-02 4.130154550075531006e-01 -3.065691795200109482e-03 2.279095537960529327e-02 -3.533778339624404907e-02 3.259451314806938171e-02 2.700165845453739166e-02 2.039515525102615356e-01 -1.073057875037193298e-01 3.485062392428517342e-03 2.506174743175506592e-01 7.008496671915054321e-02 1.338805556297302246e-01 -3.055851161479949951e-01 9.938357770442962646e-02 -1.790606230497360229e-01
-2.401706762611865997e-02 1.180822104215621948e-01 2.546107172966003418e-01 -1.059428900480270386e-01 6.313034892082214355e-02 1.353447139263153076e-01 -7.942037284374237061e-02 -1.663699299097061157e-01 1.015351265668869019e-01 3.568049073219299316e-01 9.570813179016113281e-02 -2.530600130558013916e-01 1.106984820216894150e-02 -2.877141237258911133e-01 -2.341357171535491943e-01 -3.897352814674377441e-01 -2.306419759988784790e-01 2.531357407569885254e-01 -6.706179678440093994e-02 -1.880329847335815430e-02 3.058421909809112549e-01 -1.358800679445266724e-01 -1.826984062790870667e-02 1.036743521690368652e-01 -2.106258273124694824e-02 -2.272694557905197144e-02 -1.037402600049972534e-01 1.955134272575378418e-01 -1.161076873540878296e-01 -2.082185149192810059e-01 -3.720841137692332268e-03 -2.643373981118202209e-02
1.002089083194732666e-01 -2.387576699256896973e-01 7.431516889482736588e-03 -4.147568345069885254e-02 -1.512292027473449707e-01 9.265485405921936035e-02 1.601084470748901367e-01 -3.474132716655731201e-01 -2.256571548059582710e-03 3.094074130058288574e-01 -2.000805288553237915e-01 4.854596853256225586e-01 1.747207529842853546e-02 -2.389182001352310181e-01 2.922285534441471100e-02 -3.467279300093650818e-02 -1.385120749473571777e-01 1.420938074588775635e-01 2.188125438988208771e-02 2.009194493293762207e-01 2.800507843494415283e-02 2.163677103817462921e-02 4.092512279748916626e-02 9.237327426671981812e-02 -1.385044008493423462e-01 -1.713425517082214355e-01 -2.403692156076431274e-01 -3.110449761152267456e-02 -1.609450131654739380e-01 -2.518994808197021484e-01 -1.824594438076019287e-01 -2.980768121778964996e-02
-2.114278525114059448e-01 1.265298277139663696e-01 -7.986203581094741821e-02 2.063444256782531738e-01 8.040623366832733154e-02 1.184320300817489624e-01 -1.614677011966705322e-01 -3.006423115730285645e-01 1.494230628013610840e-01 4.688225388526916504e-01 -1.147450692951679230e-02 2.092557251453399658e-01 -6.266283988952636719e-02 -5.805010721087455750e-02 -1.641446799039840698e-01 1.933841705322265625e-01 -7.347444444894790649e-02 2.749412953853607178e-01 1.197022646665573120e-01 -3.506112471222877502e-02 9.294911473989486694e-02 9.893468022346496582e-02 -8.283038437366485596e-02 1.673640310764312744e-01 -1.452511847019195557e-01 -9.736891835927963257e-02 3.167599439620971680e-01 9.303482621908187866e-02 -1.976438909769058228e-01 -8.743834495544433594e-02 2.081801295280456543e-01 -1.274283379316329956e-01
-9.563989937305450439e-02 1.829122900962829590e-01 8.434396982192993164e-02 -1.256748884916305542e-01 4.527014866471290588e-02 5.725538730621337891e-02 9.511520713567733765e-02 -1.486614793539047241e-01 3.014402389526367188e-01 4.337432980537414551e-01 1.027175337076187134e-01 8.897942304611206055e-02 1.087449193000793457e-01 -1.420415043830871582e-01 3.239733874797821045e-01 -2.405301183462142944e-01 -1.457885056734085083e-01 -4.479444026947021484e-02 -6.105449423193931580e-02 3.906959891319274902e-01 1.478891521692276001e-01 1.087289527058601379e-01 -3.888678178191184998e-02 7.209514826536178589e-02 -1.269923895597457886e-01 -8.558223396539688110e-02 2.419071793556213379e-01 2.187406644225120544e-02 1.336153596639633179e-01 -6.502400338649749756e-02 -8.821883797645568848e-02 -2.708935141563415527e-01
4.121806100010871887e-02 -1.582398861646652222e-01 4.683419130742549896e-03 2.821018360555171967e-02 2.244054228067398071e-01 8.159501105546951294e-02 -2.255994454026222229e-02 -1.722660660743713379e-01 1.015383452177047729e-01 1.939884275197982788e-01 1.865803003311157227e-01 8.951083570718765259e-02 8.601611107587814331e-02 -7.016820460557937622e-02 -4.593639075756072998e-02 -3.308069705963134766e-01 -3.993835151195526123e-01 -1.308523118495941162e-01 -2.478753924369812012e-01 3.208624571561813354e-02 -1.852346062660217285e-01 1.540765762329101562e-01 -1.390807181596755981e-01 3.958315253257751465e-01 -6.002013012766838074e-02 -1.122680585831403732e-02 7.932829856872558594e-02 1.448940932750701904e-01 -2.086366713047027588e-01 -5.641378462314605713e-02 2.855504155158996582e-01 -1.953620463609695435e-01
-1.955577433109283447e-01 3.343822807073593140e-02 -1.880040764808654785e-01 -3.760417550802230835e-02 -7.671921979635953903e-03 1.808708012104034424e-01 2.237768769264221191e-01 -1.889500468969345093e-01 -2.471957802772521973e-01 1.491380482912063599e-01 -7.249006628990173340e-02 2.706127762794494629e-01 1.777756363153457642e-01 -4.988651722669601440e-02 -2.415286190807819366e-02 -2.157928422093391418e-02 -3.490878641605377197e-01 3.936417400836944580e-01 -2.055393606424331665e-01 2.392687201499938965e-01 2.144425176084041595e-02 -5.648500472307205200e-02 -2.203696072101593018e-01 -2.048032730817794800e-02 -1.596263945102691650e-01 -1.196373254060745239e-01 -2.071057260036468506e-01 1.949303597211837769e-02 7.119821757078170776e-02 -2.943432331085205078e-01 4.256537184119224548e-02 -5.312459543347358704e-02
-4.948592931032180786e-02 6.915302574634552002e-02 -7.179436739534139633e-03 -1.529169380664825439e-01 1.824967712163925171e-01 3.754171356558799744e-02 1.542690843343734741e-01 -4.440725147724151611e-01 -7.367029786109924316e-02 2.705992460250854492e-01 -1.156178712844848633e-01 -1.450258493423461914e-01 1.211500465869903564e-01 -1.367911417037248611e-02 -3.629254177212715149e-02 -4.073266386985778809e-01 -8.137319982051849365e-02 1.267158091068267822e-01 -2.937821857631206512e-02 -3.098757751286029816e-02 -2.225689403712749481e-02 -1.584026515483856201e-01 -1.680372208356857300e-01 1.589378565549850464e-01 2.369403988122940063e-01 1.507101505994796753e-01 1.393130272626876831e-01 3.697043955326080322e-01 -9.524685144424438477e-02 -1.914110630750656128e-01 -6.529192626476287842e-02 1.731151938438415527e-01
-5.978791043162345886e-02 9.081429243087768555e-02 -4.839202016592025757e-02 2.184953168034553528e-02 3.041006028652191162e-01 -1.425638049840927124e-01 2.694627642631530762e-01 -2.513791322708129883e-01 -2.255744533613324165e-03 2.289652526378631592e-01 -5.082900077104568481e-02 4.297648742794990540e-02 2.745294868946075439e-01 -8.695103973150253296e-02 -3.159825801849365234e-01 -2.015118151903152466e-01 -7.640013843774795532e-02 1.375478804111480713e-01 -1.002167388796806335e-01 2.812508046627044678e-01 -1.183161213994026184e-01 2.584304213523864746e-01 -9.041856229305267334e-02 1.438869982957839966e-01 -2.712769508361816406e-01 6.564480811357498169e-02 -2.780163288116455078e-01 -3.234616294503211975e-02 -1.148986592888832092e-01 -2.083164602518081665e-01 7.281206082552671432e-03 1.416335254907608032e-01
-1.391879618167877197e-01 -6.925638765096664429e-02 -1.572377085685729980e-01 -1.608685851097106934e-01 -5.001214891672134399e-02 3.550136834383010864e-02 -2.964453585445880890e-02 8.464954793453216553e-03 9.850826859474182129e-02 4.097200930118560791e-01 -2.956457436084747314e-01 2.013198137283325195e-01 2.610970661044120789e-02 -2.830906808376312256e-01 -6.372621655464172363e-02 9.494179859757423401e-03 -2.378074973821640015e-01 3.358653187751770020e-01 -1.177368462085723877e-01 -1.156511530280113220e-01 -7.838422805070877075e-02 -2.980771474540233612e-02 1.181364282965660095e-01 1.993195265531539917e-01 -2.534847557544708252e-01 2.442832887172698975e-01 1.214832533150911331e-02 1.334868967533111572e-01 3.507039695978164673e-02 -1.777482181787490845e-01 -1.845327615737915039e-01 2.528800666332244873e-01
-2.082510441541671753e-01 3.560781180858612061e-01 1.223444640636444092e-01 -8.809520304203033447e-02 9.328430891036987305e-02 -2.778661847114562988e-01 1.417210847139358521e-01 -2.331462949514389038e-01 -1.371029764413833618e-02 2.297407537698745728e-01 -1.606792956590652466e-01 2.551906183362007141e-02 -2.738684043288230896e-02 -1.474923193454742432e-01 2.860032580792903900e-02 -1.483536511659622192e-01 -2.433641850948333740e-01 1.659125089645385742e-01 -5.182773247361183167e-02 4.372582733631134033e-01 -6.273464113473892212e-02 1.023861914873123169e-01 -1.310378313064575195e-01 2.695065140724182129e-01 -1.548686809837818146e-02 1.718967221677303314e-02 8.299118280410766602e-02 1.250947862863540649e-01 1.033789515495300293e-01 -3.073726296424865723e-01 9.267891198396682739e-02 -1.747431978583335876e-02
-3.662383854389190674e-01 -3.282058238983154297e-01 -7.470766454935073853e-02 -5.474541336297988892e-02 6.738455593585968018e-02 1.092618331313133240e-01 1.648716628551483154e-01 -2.354165315628051758e-01 -1.439188718795776367e-01 3.687863647937774658e-01 -2.378797829151153564e-01 2.108224183320999146e-01 2.477524727582931519e-01 -5.617721751332283020e-02 -4.748351499438285828e-02 -2.770929932594299316e-01 6.915707886219024658e-02 1.466924250125885010e-01 -2.014298290014266968e-01 2.379644662141799927e-01 5.983498692512512207e-02 -1.720727980136871338e-01 -1.895212233066558838e-01 -5.432272329926490784e-02 -1.407401859760284424e-01 -1.001249440014362335e-02 5.170250311493873596e-02 1.286344043910503387e-02 4.251673072576522827e-02 -6.151802092790603638e-02 1.232103183865547180e-01 1.004382818937301636e-01
2.346963733434677124e-01 1.628514230251312256e-01 -2.202763408422470093e-01 -5.803680978715419769e-03 -1.882709115743637085e-01 2.889185585081577301e-02 2.099595367908477783e-01 -2.005705833435058594e-01 8.755401521921157837e-02 2.926922440528869629e-01 -1.142408102750778198e-01 3.384269475936889648e-01 2.910039573907852173e-02 -1.843709796667098999e-01 -1.960128396749496460e-01 1.974140480160713196e-02 -1.334037035703659058e-01 3.365238904953002930e-01 2.533476427197456360e-02 2.582795917987823486e-01 4.397324472665786743e-02 2.349863648414611816e-01 -1.688187569379806519e-01 6.220059096813201904e-02 3.457033261656761169e-02 -1.287519037723541260e-01 -1.370676010847091675e-01 2.499726712703704834e-01 1.145389601588249207e-01 -2.037007957696914673e-01 -9.484650194644927979e-02 6.410823017358779907e-02
1.102634370326995850e-01 1.795381456613540649e-01 -2.530203163623809814e-01 -1.535929739475250244e-01 1.600559651851654053e-01 -4.946039989590644836e-02 -1.749314367771148682e-02 -1.650706827640533447e-01 4.168046638369560242e-02 1.401928812265396118e-01 -1.119314059615135193e-01 2.083996981382369995e-01 1.672418974339962006e-02 -2.019455879926681519e-01 -1.348882764577865601e-01 -2.016499340534210205e-01 -3.051655292510986328e-01 6.064887046813964844e-01 5.742171406745910645e-02 1.636863350868225098e-01 -9.929385036230087280e-02 -1.191424578428268433e-01 -7.209256291389465332e-02 1.313261408358812332e-02 2.436783611774444580e-01 -6.837679538875818253e-03 -1.432405859231948853e-01 1.825505867600440979e-02 -2.764283306896686554e-02 -1.153769791126251221e-01 -1.404728144407272339e-01 -2.356303669512271881e-02
-1.388322710990905762e-01 4.435825720429420471e-02 -1.263526380062103271e-01 -1.492311507463455200e-01 1.054510399699211121e-01 2.199559062719345093e-01 8.327984064817428589e-02 -1.884127557277679443e-01 1.662757545709609985e-01 1.739855110645294189e-01 3.029742240905761719e-01 2.024639248847961426e-01 1.313166618347167969e-01 1.245896294713020325e-01 -6.114447489380836487e-02 -1.729096025228500366e-01 -3.778330385684967041e-01 1.668246537446975708e-01 -8.712556958198547363e-02 -2.619118094444274902e-01 -1.646715551614761353e-01 9.175771474838256836e-02 -2.439470142126083374e-01 2.769622802734375000e-01 -2.849167957901954651e-02 -1.026567518711090088e-01 -6.719386577606201172e-02 7.069774717092514038e-02 -5.923428758978843689e-02 -3.309118449687957764e-01 -5.724232643842697144e-02 1.606179028749465942e-01
1.870134323835372925e-01 -2.493372857570648193e-01 -3.022044003009796143e-01 1.818960905075073242e-01 1.228893026709556580e-01 1.825418323278427124e-01 2.513442561030387878e-02 -1.118382290005683899e-01 -1.305743604898452759e-01 2.056689262390136719e-01 1.187394186854362488e-01 2.030131816864013672e-01 4.020785912871360779e-02 -2.776900865137577057e-02 -1.258393824100494385e-01 -1.706842184066772461e-01 -3.108924031257629395e-01 3.089587390422821045e-01 -1.760802119970321655e-01 2.157901078462600708e-01 -5.638745054602622986e-02 2.858150601387023926e-01 1.055391728878021240e-01 2.136424481868743896e-01 3.673985227942466736e-02 -9.054047614336013794e-02 -1.202687714248895645e-02 -4.077605903148651123e-02 1.151148509234189987e-02 -2.387188673019409180e-01 -9.834980219602584839e-02 -2.557026445865631104e-01
-2.979467213153839111e-01 -5.000978335738182068e-02 -1.128338724374771118e-01 1.808135956525802612e-01 9.132131002843379974e-03 -2.937403917312622070e-01 5.337847396731376648e-02 -2.665433287620544434e-01 4.873570799827575684e-02 2.436346113681793213e-01 5.142384395003318787e-02 2.880860865116119385e-01 1.650158911943435669e-01 1.655734889209270477e-02 -1.679813861846923828e-01 2.238088399171829224e-01 -2.403754591941833496e-01 2.928964495658874512e-01 2.205194346606731415e-02 -9.942337125539779663e-02 1.128577440977096558e-01 5.628980323672294617e-02 -1.039911806583404541e-01 1.112406235188245773e-02 2.995923534035682678e-02 -2.910030484199523926e-01 1.952027827501296997e-01 2.617771625518798828e-01 -4.870610684156417847e-02 -2.002023309469223022e-01 7.751606404781341553e-02 -1.685224771499633789e-01
1.890763044357299805e-01 2.576925233006477356e-02 -5.352101847529411316e-02 -4.474066570401191711e-02 1.920582167804241180e-02 5.481425672769546509e-02 -1.036398410797119141e-01 -2.470123022794723511e-01 -2.361723780632019043e-02 9.156437963247299194e-02 -2.555941045284271240e-02 8.283909410238265991e-02 1.491876393556594849e-01 -4.035867005586624146e-02 3.047441691160202026e-02 -2.972137033939361572e-01 -2.526450157165527344e-01 -3.798896074295043945e-02 -1.206302344799041748e-01 1.941518485546112061e-01 -7.189343869686126709e-02 1.551963537931442261e-01 -1.105105802416801453e-01 4.432799220085144043e-01 -1.368633359670639038e-01 1.953931003808975220e-01 3.756341710686683655e-02 3.476648628711700439e-01 -1.076321378350257874e-01 -7.738977670669555664e-02 4.143931567668914795e-01 1.732375472784042358e-01
8.854277431964874268e-02 -1.198728308081626892e-01 -1.066554561257362366e-01 -1.307560801506042480e-01 -9.665959328413009644e-02 8.287915587425231934e-02 1.891489773988723755e-01 -1.777311265468597412e-01 -1.070677116513252258e-01 1.485691070556640625e-01 -5.131188035011291504e-02 1.039922684431076050e-01 1.260058432817459106e-01 -2.810244560241699219e-01 -2.720481157302856445e-01 -9.224756807088851929e-02 -6.996592879295349121e-02 3.181364536285400391e-01 -5.464608594775199890e-02 2.734891772270202637e-01 2.017948627471923828e-01 2.877365648746490479e-01 -2.743512690067291260e-01 2.970674820244312286e-02 -2.545204386115074158e-02 -1.683682650327682495e-01 -6.718534231185913086e-02 2.748546600341796875e-01 4.318859428167343140e-02 -1.747571825981140137e-01 -3.134968578815460205e-01 1.345049440860748291e-01
6.766904890537261963e-02 -1.265004575252532959e-01 1.578830182552337646e-02 -1.277395039796829224e-01 2.147144973278045654e-01 1.910303831100463867e-01 -4.182754456996917725e-02 -1.606677174568176270e-01 7.732097059488296509e-02 3.597252964973449707e-01 2.199929207563400269e-01 1.843895167112350464e-01 -5.525936931371688843e-02 3.683178126811981201e-02 9.722521901130676270e-02 -2.878896594047546387e-01 -3.171358406543731689e-01 -1.057645957916975021e-02 -3.709849715232849121e-01 2.054305560886859894e-02 -1.088362559676170349e-01 -3.240340203046798706e-02 -1.227771565318107605e-01 3.469963371753692627e-01 -1.299078315496444702e-01 2.555225193500518799e-01 9.358447790145874023e-02 8.745717257261276245e-02 -1.846974194049835205e-01 -1.273052990436553955e-01 8.802892640233039856e-03 -4.567162692546844482e-02
7.357493788003921509e-02 -2.274192720651626587e-01 -2.668527364730834961e-01 7.799946516752243042e-02 9.742970764636993408e-02 2.783151865005493164e-01 2.788136526942253113e-02 3.726722300052642822e-02 -4.713214188814163208e-02 1.804705858230590820e-01 4.156519845128059387e-02 2.435323148965835571e-01 -5.168250575661659241e-02 -9.377731382846832275e-02 -1.411758810281753540e-01 -7.288356870412826538e-02 -1.868555694818496704e-01 3.083658516407012939e-01 -1.735169440507888794e-01 4.121237397193908691e-01 1.127573549747467041e-01 3.090584874153137207e-01 8.734467625617980957e-02 6.888501346111297607e-02 -1.317368075251579285e-02 -1.498170495033264160e-01 1.511508971452713013e-02 5.295189842581748962e-02 1.181292980909347534e-01 -3.625265359878540039e-01 5.024960264563560486e-03 -1.493310183286666870e-01
1.135342642664909363e-01 -2.643760479986667633e-02 -1.120384857058525085e-01 2.780743539333343506e-01 2.433840185403823853e-02 3.155311644077301025e-01 -4.777764156460762024e-02 -1.846728771924972534e-01 -4.614597558975219727e-02 1.173273324966430664e-01 -6.521535571664571762e-03 3.392055630683898926e-01 8.006971329450607300e-02 -1.039086729288101196e-01 6.192940846085548401e-02 -1.933648139238357544e-01 -4.163014590740203857e-01 2.509927451610565186e-01 -2.403936237096786499e-01 1.741892695426940918e-01 8.079732209444046021e-02 1.924203932285308838e-01 5.817186087369918823e-02 9.673350304365158081e-02 6.364079564809799194e-02 -1.917562484741210938e-01 2.368427366018295288e-01 1.093601062893867493e-01 -3.931236453354358673e-03 -2.170894891023635864e-01 -1.312451213598251343e-01 -1.287982165813446045e-01
-6.539535522460937500e-02 -1.037687994539737701e-02 -2.387550920248031616e-01 5.128924921154975891e-02 1.176111474633216858e-01 -4.055961370468139648e-01 -1.411573439836502075e-01 -4.709241092205047607e-01 -1.652326136827468872e-01 1.936451196670532227e-01 7.700057327747344971e-02 -7.421232759952545166e-02 -1.596811972558498383e-02 -2.764670848846435547e-01 -7.664209604263305664e-02 -1.586652845144271851e-01 -3.789405822753906250e-01 -3.263790532946586609e-02 5.411195382475852966e-02 3.097590431571006775e-02 1.890823394060134888e-01 5.178067088127136230e-02 8.500497043132781982e-02 1.111784204840660095e-01 1.378127485513687134e-01 -8.150197565555572510e-02 -4.205022379755973816e-02 -3.899900987744331360e-02 -7.380198687314987183e-02 -1.614790260791778564e-01 2.543019652366638184e-01 1.693766191601753235e-02
3.896420076489448547e-02 -4.711540043354034424e-02 -1.674227118492126465e-01 -6.776315718889236450e-02 -8.819209784269332886e-02 -7.222625613212585449e-02 -6.255470961332321167e-02 -5.951450467109680176e-01 4.468642175197601318e-02 1.426967233419418335e-01 -8.656872808933258057e-02 -2.340962588787078857e-01 5.608768761157989502e-02 -1.675867289304733276e-01 2.220505475997924805e-02 -1.340702325105667114e-01 -4.932386800646781921e-02 7.208865880966186523e-02 -3.878454118967056274e-02 3.378164172172546387e-01 -2.706730961799621582e-01 1.925285607576370239e-01 -1.080341711640357971e-01 1.194100528955459595e-01 6.736084818840026855e-03 -4.775322973728179932e-02 9.487149864435195923e-02 9.431115351617336273e-03 2.231366932392120361e-01 -2.296937853097915649e-01 -2.039451748132705688e-01 2.076250612735748291e-01
-2.700133025646209717e-01 -1.293656080961227417e-01 -5.443530157208442688e-02 -1.942208558320999146e-01 2.226482331752777100e-01 -1.906368881464004517e-01 2.894232794642448425e-02 1.725588552653789520e-02 2.691219560801982880e-02 4.734338521957397461e-01 3.893553465604782104e-02 1.981334947049617767e-02 2.894040197134017944e-02 -5.221944302320480347e-02 -4.362862706184387207e-01 -2.602533400058746338e-01 -1.662330478429794312e-01 -4.318933188915252686e-02 -2.106388658285140991e-01 -1.748879402875900269e-01 -7.159509509801864624e-02 7.921432144939899445e-03 -7.697277516126632690e-02 6.904914230108261108e-02 1.294017434120178223e-01 -1.178823187947273254e-01 1.453032940626144409e-01 2.379250675439834595e-01 -1.600083522498607635e-02 -1.759204566478729248e-01 1.733748465776443481e-01 -6.517920643091201782e-02
-1.807283237576484680e-02 5.805982276797294617e-02 9.673495590686798096e-02 -4.720864444971084595e-02 9.188704192638397217e-03 1.780027896165847778e-01 -1.343419551849365234e-01 -1.554921269416809082e-01 1.086567118763923645e-01 1.683057397603988647e-01 2.181757688522338867e-01 -9.024603664875030518e-02 -1.192531958222389221e-01 -1.652458012104034424e-01 -4.004754126071929932e-01 -2.814846634864807129e-01 -2.746772766113281250e-01 3.029154539108276367e-01 -1.798534095287322998e-01 -7.806847244501113892e-02 1.767169237136840820e-01 -1.607598811388015747e-01 -4.250526800751686096e-02 6.226092949509620667e-02 1.036238372325897217e-01 -2.924871444702148438e-01 6.372962146997451782e-02 1.781211942434310913e-01 -1.714033484458923340e-01 -3.043072521686553955e-01 4.092438519001007080e-02 -9.780738502740859985e-02
-2.194601148366928101e-01 -1.250076293945312500e-02 -6.415569782257080078e-02 -7.843318581581115723e-02 6.289993971586227417e-02 2.849785685539245605e-01 -1.799419224262237549e-01 2.154742553830146790e-02 1.618089824914932251e-01 3.153776824474334717e-01 2.124833166599273682e-01 -2.084079757332801819e-02 1.848326921463012695e-01 -3.558441400527954102e-01 4.882335197180509567e-03 -1.059133335947990417e-01 -1.502280980348587036e-01 1.427129209041595459e-01 -2.513644695281982422e-01 1.158675476908683777e-01 -1.572835892438888550e-01 -8.221065253019332886e-02 -1.395754069089889526e-01 -7.109291851520538330e-02 -2.563185095787048340e-01 -1.119034439325332642e-01 -1.530921086668968201e-02 -1.734354197978973389e-01 2.324193902313709259e-02 -4.207770526409149170e-01 -6.778196245431900024e-02 -1.176498308777809143e-01
-2.016365975141525269e-01 2.206976264715194702e-01 1.883457154035568237e-01 -1.661674380302429199e-01 1.526388339698314667e-03 5.534967035055160522e-02 3.882830217480659485e-02 -1.968245357275009155e-01 1.528559774160385132e-01 2.063709348440170288e-01 -6.710395216941833496e-02 2.398009449243545532e-01 2.803942263126373291e-01 -3.687312304973602295e-01 3.204020559787750244e-01 -1.550938040018081665e-01 -4.070527106523513794e-02 1.091794520616531372e-01 -2.392892539501190186e-01 1.419244408607482910e-01 1.016127318143844604e-01 6.708728522062301636e-02 -2.129865624010562897e-02 1.267520338296890259e-01 -1.684910953044891357e-01 6.304793804883956909e-02 9.057749062776565552e-02 7.834362238645553589e-02 4.856344684958457947e-02 -1.623310893774032593e-01 -2.176888585090637207e-01 -2.997503876686096191e-01
-3.431088477373123169e-02 1.036594584584236145e-01 -1.892125159502029419e-01 -6.412410736083984375e-02 -1.397986114025115967e-01 -6.166003271937370300e-02 -2.037674635648727417e-01 -4.851393401622772217e-01 1.814762353897094727e-01 3.073802590370178223e-01 -2.135803457349538803e-03 2.259020507335662842e-01 1.594378240406513214e-02 -7.929421961307525635e-02 -2.727537155151367188e-01 -8.086930960416793823e-02 8.184145390987396240e-02 8.007142692804336548e-02 -2.116868942975997925e-01 -5.132649675942957401e-04 5.480664595961570740e-02 -5.634198337793350220e-02 -1.055114716291427612e-01 4.550506174564361572e-02 -2.145843766629695892e-02 2.220458388328552246e-01 -4.057176113128662109e-01 -1.039727777242660522e-01 5.636938661336898804e-02 -1.929956972599029541e-01 1.561026722192764282e-01 -1.213718131184577942e-01
-3.443446159362792969e-01 1.517533510923385620e-02 -1.536064594984054565e-01 8.068169467151165009e-03 -7.557631470263004303e-03 -3.007673621177673340e-01 4.145068675279617310e-02 -1.982579827308654785e-01 8.632454276084899902e-02 9.764005988836288452e-02 7.025441527366638184e-02 -1.217077672481536865e-01 1.072444692254066467e-01 -1.871451884508132935e-01 -4.317036271095275879e-01 -1.676454097032546997e-01 -2.032835036516189575e-01 8.725287765264511108e-02 -1.645017862319946289e-01 -2.940798923373222351e-02 -1.535912230610847473e-02 1.836732774972915649e-01 -1.991907358169555664e-01 -8.209459483623504639e-02 1.799964606761932373e-01 -6.662297248840332031e-02 3.498958647251129150e-01 2.563273310661315918e-01 -2.443261258304119110e-02 -1.623310148715972900e-01 -2.743435651063919067e-02 -1.354323327541351318e-01
-3.236381411552429199e-01 -1.550647616386413574e-01 6.324954330921173096e-02 -1.841873861849308014e-02 3.525193035602569580e-02 1.685667596757411957e-02 2.506144531071186066e-02 -2.416531294584274292e-01 2.049500048160552979e-01 4.476120471954345703e-01 1.570993959903717041e-01 1.663508079946041107e-02 -5.995934084057807922e-02 3.229784592986106873e-02 -3.954984992742538452e-02 -1.173353120684623718e-01 -2.465320229530334473e-01 4.050431251525878906e-01 -7.490388303995132446e-02 9.405039250850677490e-02 -1.328660100698471069e-01 -1.398452073335647583e-01 -4.064638614654541016e-01 -4.511363804340362549e-02 2.797913365066051483e-02 2.389922272413969040e-03 -2.007261477410793304e-02 1.874277591705322266e-01 -7.383482158184051514e-02 -5.170263350009918213e-02 -1.100989580154418945e-01 -1.368033140897750854e-01
6.618913263082504272e-02 3.196088597178459167e-02 -1.141112446784973145e-01 -1.192639768123626709e-01 2.830562740564346313e-02 -8.544718474149703979e-02 1.129798814654350281e-01 1.362625658512115479e-01 1.313471049070358276e-01 8.044051378965377808e-02 1.053647547960281372e-01 2.828511297702789307e-01 6.911406666040420532e-02 -3.615035116672515869e-01 -1.727344840764999390e-01 -9.365081787109375000e-02 -3.894519805908203125e-01 1.171528548002243042e-01 -1.584078669548034668e-01 5.019601583480834961e-01 6.213970482349395752e-02 1.766475737094879150e-01 -2.542035281658172607e-02 -9.787388890981674194e-02 1.036662384867668152e-01 5.780710838735103607e-03 -2.402324676513671875e-01 9.061704576015472412e-02 -1.095873024314641953e-02 -2.267141044139862061e-01 4.255269095301628113e-02 1.457403004169464111e-01
3.312616795301437378e-02 2.375445663928985596e-01 6.066399812698364258e-02 -2.790805511176586151e-02 1.926384270191192627e-01 -1.903560012578964233e-01 1.529534161090850830e-01 -2.340391278266906738e-01 1.014911830425262451e-01 4.089372456073760986e-01 -1.358882337808609009e-01 8.313382975757122040e-03 6.137604638934135437e-02 -1.924223303794860840e-01 -2.519549429416656494e-01 3.697787225246429443e-02 -1.731730103492736816e-01 1.859837174415588379e-01 -1.878789365291595459e-01 3.579319417476654053e-01 -1.888868361711502075e-01 -1.044115126132965088e-01 -7.489167153835296631e-02 2.826088368892669678e-01 -2.288004010915756226e-01 7.470639422535896301e-03 7.147044688463211060e-02 -1.170404776930809021e-01 8.883083611726760864e-02 -1.798878759145736694e-01 5.445558577775955200e-03 -1.151260137557983398e-01
-8.053559809923171997e-02 2.463033050298690796e-01 -1.133826747536659241e-01 -8.445901423692703247e-02 7.142917811870574951e-02 -4.321417212486267090e-02 -1.558682173490524292e-01 -3.618552386760711670e-01 5.167237296700477600e-02 1.735493093729019165e-01 1.214456260204315186e-01 2.971394062042236328e-01 1.944226473569869995e-01 -1.357238888740539551e-01 -1.557660400867462158e-01 2.308160960674285889e-01 -1.246246472001075745e-01 2.806297838687896729e-01 -1.226759776473045349e-01 5.988554656505584717e-02 1.668284274637699127e-02 3.605070756748318672e-03 -1.727574914693832397e-01 -3.082290291786193848e-02 1.159744244068861008e-02 -2.460950985550880432e-02 2.652100026607513428e-01 -6.144218146800994873e-02 -1.311172246932983398e-01 -3.647050261497497559e-01 2.062001079320907593e-01 2.636046707630157471e-01
6.222921237349510193e-02 1.490478515625000000e-01 -2.088011354207992554e-01 2.272036373615264893e-01 1.761560887098312378e-01 2.170996554195880890e-02 -2.892008721828460693e-01 -1.990063786506652832e-01 2.813965678215026855e-01 2.284564524888992310e-01 1.110910996794700623e-01 9.261902421712875366e-03 2.174405753612518311e-01 -2.027858607470989227e-02 -2.825068533420562744e-01 -2.324272990226745605e-01 -2.071576267480850220e-01 -5.687021091580390930e-02 -3.469526469707489014e-01 1.996755599975585938e-01 1.478270739316940308e-01 8.804792165756225586e-02 -4.274886101484298706e-02 1.585807502269744873e-01 -4.663660377264022827e-02 -1.109879314899444580e-01 -2.467410862445831299e-01 9.296626783907413483e-03 -1.803493946790695190e-01 4.676089435815811157e-02 1.315455585718154907e-01 -9.038372337818145752e-02
-5.727830156683921814e-02 -6.920922547578811646e-02 -1.473675072193145752e-01 1.416818145662546158e-02 -8.271558582782745361e-02 -8.273890614509582520e-02 -1.979458481073379517e-01 -2.409798949956893921e-01 8.070352673530578613e-02 4.712596535682678223e-01 -2.084705233573913574e-02 6.964910775423049927e-02 7.699824124574661255e-02 -1.441799551248550415e-01 2.359031736850738525e-01 -1.107596829533576965e-01 -1.620426028966903687e-01 2.747250795364379883e-01 -4.388736095279455185e-03 1.899731904268264771e-01 4.132308065891265869e-02 1.964412480592727661e-01 2.487787790596485138e-02 6.283756345510482788e-02 5.784601904451847076e-03 2.895106561481952667e-02 1.197009310126304626e-01 2.468684688210487366e-02 3.349149972200393677e-02 -2.663118839263916016e-01 -3.655925095081329346e-01 3.554366827011108398e-01
1.644558608531951904e-01 1.951114386320114136e-01 -2.246972620487213135e-01 1.647278666496276855e-01 -6.803518533706665039e-02 1.747793518006801605e-02 2.166552655398845673e-02 -3.299260437488555908e-01 -9.897395223379135132e-02 2.782393991947174072e-01 4.997524991631507874e-02 2.190595567226409912e-01 -9.445792064070701599e-03 -2.446318278089165688e-03 -9.385368227958679199e-02 1.276275664567947388e-01 -8.429475873708724976e-02 3.268000781536102295e-01 7.976458966732025146e-02 5.951442942023277283e-02 -1.468553543090820312e-01 1.480603218078613281e-01 -2.898494303226470947e-01 7.654737681150436401e-02 5.926688387989997864e-02 -1.431555673480033875e-02 1.887403428554534912e-01 1.655632257461547852e-01 1.339305639266967773e-01 -4.137927591800689697e-01 6.298837065696716309e-02 2.511314749717712402e-01
-2.129406332969665527e-01 -4.994064196944236755e-02 -1.671466231346130371e-01 -1.653403043746948242e-01 1.904793232679367065e-01 -1.789765506982803345e-01 -2.158264815807342529e-01 -2.872517704963684082e-01 4.747376441955566406e-01 2.561990618705749512e-01 1.398314069956541061e-02 -1.566987186670303345e-01 -5.603767465800046921e-03 -1.672760546207427979e-01 -1.161631718277931213e-01 -1.353584676980972290e-01 -1.325945705175399780e-01 1.410274505615234375e-01 -2.368648648262023926e-01 2.398337572813034058e-01 1.061793416738510132e-02 -9.956716001033782959e-02 -2.094719558954238892e-02 8.422672399319708347e-04 1.245845854282379150e-01 1.310490071773529053e-01 7.285822182893753052e-02 1.060465499758720398e-01 -2.892492115497589111e-01 -1.128685008734464645e-02 1.605171859264373779e-01 -5.929781496524810791e-02
-1.337179988622665405e-01 1.502431184053421021e-01 -2.959315665066242218e-02 -2.743370458483695984e-02 -1.172140315175056458e-01 1.529889851808547974e-01 -3.195609748363494873e-01 -2.331991493701934814e-01 -1.232520490884780884e-01 3.287782073020935059e-01 2.294030189514160156e-01 3.015716373920440674e-01 3.676243871450424194e-02 -1.315635293722152710e-01 -1.325666755437850952e-01 -2.047481387853622437e-01 8.964282274246215820e-02 7.430347055196762085e-02 -1.091700866818428040e-01 2.552638053894042969e-01 6.966943293809890747e-02 -2.861995100975036621e-01 -6.009571999311447144e-02 1.989784538745880127e-01 6.487380713224411011e-02 -5.656753107905387878e-02 -1.356358267366886139e-02 2.254057973623275757e-01 8.769351989030838013e-02 -1.019413769245147705e-01 2.589641213417053223e-01 2.347581833600997925e-01
-1.074129715561866760e-01 1.894949749112129211e-02 -2.327735275030136108e-01 1.470142453908920288e-01 -2.321357280015945435e-01 1.618055254220962524e-01 -7.186075299978256226e-02 -2.097557187080383301e-01 -5.762180313467979431e-02 3.660360574722290039e-01 -3.402710258960723877e-01 2.488559037446975708e-01 4.112317860126495361e-01 -7.540127635002136230e-02 -1.980439424514770508e-01 -4.634210467338562012e-02 -2.083148062229156494e-01 1.868003010749816895e-01 -6.305787712335586548e-02 1.193888559937477112e-01 2.073813695460557938e-03 2.006605416536331177e-01 1.242861803621053696e-02 8.545833639800548553e-03 -8.525417745113372803e-02 1.020870823413133621e-02 -1.607467979192733765e-01 1.340250205248594284e-02 1.915022134780883789e-01 -1.899527311325073242e-01 6.264213472604751587e-02 6.934180110692977905e-02
1.492137927561998367e-02 4.585671424865722656e-02 2.429686859250068665e-02 -5.086531490087509155e-02 7.260795682668685913e-02 5.150282382965087891e-02 -7.598363608121871948e-02 -1.041412055492401123e-01 1.851080544292926788e-02 2.792379260063171387e-01 1.452186554670333862e-01 -3.277788162231445312e-01 2.804076075553894043e-01 -5.136246681213378906e-01 9.337669238448143005e-03 -3.154075741767883301e-01 -2.845680415630340576e-01 1.196064129471778870e-01 -2.389560341835021973e-01 -9.037097543478012085e-02 1.654599308967590332e-01 -8.980754762887954712e-02 -8.194870501756668091e-02 9.982889145612716675e-02 -1.247731596231460571e-01 6.227584555745124817e-02 -1.500599384307861328e-01 1.506315320730209351e-01 -8.011893928050994873e-02 -1.871495544910430908e-01 -1.402175985276699066e-02 4.616640135645866394e-02
-4.594777245074510574e-03 2.116352766752243042e-01 -2.220756374299526215e-02 -9.292065352201461792e-02 3.034254908561706543e-01 -7.314658164978027344e-02 2.436129599809646606e-01 -2.396866679191589355e-01 1.880565583705902100e-01 2.666328847408294678e-01 -2.090305984020233154e-01 1.613847315311431885e-01 -5.626527220010757446e-02 -1.570345312356948853e-01 -2.133751809597015381e-01 -1.823935508728027344e-01 -5.062676221132278442e-02 2.127527594566345215e-01 6.036090105772018433e-02 4.925927817821502686e-01 1.373600028455257416e-02 1.575651615858078003e-01 4.428211599588394165e-03 8.576513826847076416e-02 -9.786152094602584839e-02 -3.502145782113075256e-02 -2.184737175703048706e-01 8.279030025005340576e-02 1.606142073869705200e-01 -1.585411727428436279e-01 -5.196087807416915894e-02 -5.915417894721031189e-02
2.415003925561904907e-01 1.934898048639297485e-01 -1.914459466934204102e-01 -1.260445863008499146e-01 -1.320893913507461548e-01 -9.513390809297561646e-02 1.124775633215904236e-01 -1.705981194972991943e-01 -6.787934899330139160e-02 1.249760091304779053e-01 4.807922244071960449e-02 6.886152923107147217e-02 7.131563872098922729e-02 -2.147770971059799194e-01 -1.020678728818893433e-01 -4.766168296337127686e-01 9.420079737901687622e-02 4.507334902882575989e-03 -5.630285292863845825e-02 1.108173951506614685e-01 4.967804998159408569e-03 9.198454767465591431e-02 -3.981878757476806641e-01 2.952415682375431061e-02 2.750596962869167328e-02 -8.025263436138629913e-03 2.820390835404396057e-02 1.874481290578842163e-01 -1.498662680387496948e-01 -4.419506490230560303e-01 1.004980430006980896e-01 -1.023806184530258179e-01
-5.273550748825073242e-03 -2.824360728263854980e-01 1.057675629854202271e-01 7.518307864665985107e-02 2.910330593585968018e-01 -6.251395493745803833e-02 1.907197572290897369e-02 -7.642168551683425903e-02 -1.636624038219451904e-01 3.350159525871276855e-01 3.059797883033752441e-01 6.288658827543258667e-02 -5.639354139566421509e-02 -4.459177330136299133e-02 -1.815887726843357086e-02 -3.099274635314941406e-01 -1.740646958351135254e-01 1.068524271249771118e-01 -3.862615525722503662e-01 -1.323530524969100952e-01 -1.298261284828186035e-01 1.373609751462936401e-01 -2.095500379800796509e-01 2.085121124982833862e-01 1.349671632051467896e-01 2.915280126035213470e-02 1.308826357126235962e-01 1.188212186098098755e-01 8.549823611974716187e-02 -2.406799495220184326e-01 5.749034509062767029e-02 1.414157897233963013e-01
1.444230526685714722e-01 2.283932864665985107e-01 -2.327084839344024658e-01 -1.460622102022171021e-01 5.922415107488632202e-02 1.639473438262939453e-01 5.760752782225608826e-02 -2.299069464206695557e-01 -1.752378940582275391e-01 4.472370147705078125e-01 -9.869316127151250839e-04 -1.221249103546142578e-01 -7.546336203813552856e-02 1.230294033885002136e-01 -2.723171412944793701e-01 -1.409345120191574097e-01 -1.234655529260635376e-01 3.394409418106079102e-01 -1.349835991859436035e-01 4.064209461212158203e-01 5.649109929800033569e-02 9.663809090852737427e-02 1.299849450588226318e-01 -2.076956257224082947e-02 -3.711281344294548035e-02 4.675611481070518494e-02 7.581271976232528687e-02 1.476665958762168884e-02 3.914473205804824829e-02 -2.125948518514633179e-01 -4.002666100859642029e-02 5.342379584908485413e-02
1.001418940722942352e-02 -1.330469846725463867e-01 -3.034533560276031494e-01 5.179525818675756454e-03 -7.502130419015884399e-02 3.714261576533317566e-03 2.379990220069885254e-01 -2.804315090179443359e-01 -3.377274423837661743e-02 3.675563335418701172e-01 -1.082035154104232788e-01 -1.063268817961215973e-02 -1.709404140710830688e-01 -1.186634153127670288e-01 -3.970688208937644958e-02 -3.116295635700225830e-01 8.977598696947097778e-02 1.943069696426391602e-01 1.656989753246307373e-02 -1.499467790126800537e-01 2.558844089508056641e-01 5.381392315030097961e-02 -2.487858235836029053e-01 1.840001791715621948e-01 -2.415452450513839722e-01 -3.211493603885173798e-03 3.818005323410034180e-02 3.283220529556274414e-01 -1.469400674104690552e-01 -1.881223320960998535e-01 4.264092817902565002e-02 -2.391410525888204575e-03
2.954964637756347656e-01 6.610759347677230835e-02 -1.665912866592407227e-01 6.761670112609863281e-02 2.001802809536457062e-02 -1.354250758886337280e-01 -9.312451630830764771e-02 -3.041736781597137451e-01 1.661799401044845581e-01 2.054249495267868042e-01 -1.465991437435150146e-01 1.230501234531402588e-01 1.030814647674560547e-01 -2.508503794670104980e-01 -7.600330561399459839e-02 -2.614185512065887451e-01 -1.916290372610092163e-01 4.259200990200042725e-01 -1.016079485416412354e-01 4.573483765125274658e-02 -8.539616316556930542e-02 -2.769030630588531494e-01 -4.909102246165275574e-02 -1.227393895387649536e-01 4.895827919244766235e-02 4.362103343009948730e-02 -2.130644470453262329e-01 2.892424762248992920e-01 1.260645687580108643e-01 -6.898587942123413086e-02 9.952114894986152649e-03 1.258610337972640991e-01
8.935943245887756348e-02 3.188313171267509460e-02 6.166865676641464233e-02 -1.965721547603607178e-01 -1.269664764404296875e-01 -9.999728202819824219e-02 1.448898613452911377e-01 -8.362528681755065918e-02 2.049039900302886963e-01 4.253916442394256592e-01 -1.206055562943220139e-02 3.011311590671539307e-02 1.163391619920730591e-01 -2.792562544345855713e-01 -2.808160893619060516e-02 -3.345277011394500732e-01 -5.110809803009033203e-01 2.531885728240013123e-02 2.491272054612636566e-02 -5.084555223584175110e-02 -2.646639384329319000e-02 -5.688895657658576965e-02 -9.051863849163055420e-02 -4.336667247116565704e-03 1.054584607481956482e-01 -1.445574462413787842e-01 1.536174714565277100e-01 2.844941020011901855e-01 1.977795548737049103e-02 -7.117377966642379761e-02 2.158443480730056763e-01 -2.090896293520927429e-02
-5.748478695750236511e-02 1.791736781597137451e-01 -1.145035866647958755e-02 -4.503357410430908203e-02 3.024915754795074463e-01 4.779798444360494614e-03 1.619130074977874756e-01 -1.612321734428405762e-01 3.430684655904769897e-02 2.924375534057617188e-01 -9.445583820343017578e-02 1.634897589683532715e-01 -5.375973880290985107e-02 -1.180811002850532532e-01 -2.276568412780761719e-01 -6.716408580541610718e-02 -6.036353483796119690e-02 4.280760288238525391e-01 -1.114291548728942871e-01 4.489600360393524170e-01 1.572871357202529907e-01 2.577919661998748779e-01 -1.660395599901676178e-02 -3.451076149940490723e-02 -5.309940129518508911e-02 3.443308547139167786e-02 -3.122251927852630615e-01 8.884292095899581909e-02 4.979171603918075562e-02 -3.002287633717060089e-02 1.096631139516830444e-01 -6.965401768684387207e-02
1.614356972277164459e-02 3.279898315668106079e-02 5.236733704805374146e-02 1.629915535449981689e-01 1.066677719354629517e-01 -1.068496182560920715e-01 -8.394125103950500488e-02 -3.093048930168151855e-01 2.163758724927902222e-01 2.813997268676757812e-01 -2.083481848239898682e-01 3.274153172969818115e-01 1.070225536823272705e-01 -2.658209800720214844e-01 -1.211949065327644348e-01 -6.923326104879379272e-02 7.275123894214630127e-02 6.687863916158676147e-02 1.361776441335678101e-01 2.329441010951995850e-01 -1.923909969627857208e-02 7.934825867414474487e-02 -4.334469139575958252e-02 -4.965025931596755981e-02 -1.248565390706062317e-01 -2.852603197097778320e-01 4.514844715595245361e-01 1.173914149403572083e-01 -3.919513151049613953e-02 1.114712655544281006e-01 -5.930200964212417603e-02 -1.999770402908325195e-01
9.703652560710906982e-02 6.410460919141769409e-02 -4.534956440329551697e-02 -1.816842406988143921e-01 1.387906670570373535e-01 1.133575886487960815e-01 7.355555146932601929e-02 -2.864242196083068848e-01 -3.015523552894592285e-01 3.223674595355987549e-01 -7.974212989211082458e-03 -1.269363909959793091e-01 3.455169498920440674e-01 -2.347204387187957764e-01 -1.193291172385215759e-01 -4.016185700893402100e-01 -1.956317275762557983e-01 1.070574671030044556e-01 -8.747156709432601929e-02 4.581335932016372681e-02 -6.465769559144973755e-02 -2.068830579519271851e-01 -9.072063118219375610e-02 1.165230199694633484e-01 1.386385411024093628e-02 2.733079791069030762e-01 4.650976508855819702e-02 1.760176271200180054e-01 -1.180500462651252747e-01 -1.143753677606582642e-01 -2.319132722914218903e-02 8.330962061882019043e-02
-3.594495356082916260e-02 1.019961237907409668e-01 -6.103255599737167358e-02 -5.725712701678276062e-02 -3.051256202161312103e-02 5.219218507409095764e-02 1.664640903472900391e-01 -1.036133691668510437e-01 -1.108541265130043030e-01 2.428230345249176025e-01 -3.435100615024566650e-02 1.161325424909591675e-01 1.344731897115707397e-01 -2.330564707517623901e-01 -2.914223670959472656e-01 5.296564474701881409e-02 -2.601551115512847900e-01 3.121244311332702637e-01 3.077490627765655518e-02 2.430554777383804321e-01 2.361401766538619995e-01 2.066868692636489868e-01 -1.641812771558761597e-01 1.981348544359207153e-02 1.018788367509841919e-01 -9.474743902683258057e-02 -5.704717710614204407e-02 3.291864693164825439e-01 -7.212879136204719543e-03 -2.289572954177856445e-01 -3.977501392364501953e-01 2.330144494771957397e-02
1.492700576782226562e-01 1.124122813344001770e-01 -1.711968928575515747e-01 8.494537323713302612e-03 2.558571100234985352e-01 -2.050505280494689941e-01 -5.991693958640098572e-02 -3.735588788986206055e-01 4.824979230761528015e-02 2.563474178314208984e-01 -1.248840764164924622e-01 1.361887156963348389e-01 1.643235534429550171e-01 -1.879063844680786133e-01 5.661381408572196960e-02 -1.495378911495208740e-01 -2.505451440811157227e-01 -2.430418506264686584e-02 -1.740336418151855469e-01 2.526626586914062500e-01 1.108092367649078369e-01 -1.433042902499437332e-02 3.270450979471206665e-02 9.851128794252872467e-03 9.380482882261276245e-02 -2.870744168758392334e-01 3.205274045467376709e-01 -2.739920020103454590e-01 -3.510504961013793945e-02 -1.256555914878845215e-01 1.831147372722625732e-01 6.542029231786727905e-02
-6.083979085087776184e-02 -1.269778907299041748e-01 -2.248981446027755737e-01 2.628797590732574463e-01 5.923233181238174438e-02 -2.683977782726287842e-01 9.150536358356475830e-02 -2.933080494403839111e-01 6.742649525403976440e-02 2.885567545890808105e-01 8.031430654227733612e-03 3.117747306823730469e-01 3.288272917270660400e-01 -1.137905567884445190e-01 7.603157311677932739e-02 -1.899261921644210815e-01 -1.242340952157974243e-01 -1.245836094021797180e-01 -2.495758533477783203e-01 1.632046848535537720e-01 -3.364996612071990967e-02 1.318514049053192139e-01 -8.435231447219848633e-02 -5.267674103379249573e-02 -7.545471191406250000e-02 -2.043753862380981445e-01 3.110710680484771729e-01 -1.542568802833557129e-01 -1.307696849107742310e-01 -8.559477329254150391e-02 -3.257784992456436157e-02 -2.712795697152614594e-02
-2.223998866975307465e-02 3.365060687065124512e-02 -4.637596197426319122e-03 -1.148034166544675827e-02 1.258948296308517456e-01 1.957399249076843262e-01 -3.322430849075317383e-01 -1.708618104457855225e-01 1.862300485372543335e-01 4.309810400009155273e-01 -3.328953087329864502e-01 5.096938833594322205e-02 -1.272375434637069702e-01 -2.136617600917816162e-01 -8.594014681875705719e-03 -2.048359364271163940e-01 -1.454259753227233887e-01 1.394781023263931274e-01 -1.073716953396797180e-01 -1.586769819259643555e-01 1.815898120403289795e-01 -2.704937458038330078e-01 -1.612882316112518311e-01 1.693072021007537842e-01 -7.888193242251873016e-03 -1.792535632848739624e-01 1.050334870815277100e-01 3.370274603366851807e-02 -1.287871152162551880e-01 -1.528113931417465210e-01 -1.214614659547805786e-01 1.719837784767150879e-01
-2.161626331508159637e-02 1.142129376530647278e-01 -6.043488904833793640e-02 1.070013716816902161e-01 2.054381668567657471e-01 3.192080929875373840e-02 5.982317402958869934e-02 -1.204455420374870300e-01 7.972655445337295532e-02 4.118836224079132080e-01 -4.474765434861183167e-02 -6.108176335692405701e-02 4.546179622411727905e-02 -4.368149340152740479e-01 -4.141052663326263428e-01 -1.684668660163879395e-01 -1.820584684610366821e-01 7.600551005452871323e-03 1.005836576223373413e-02 -6.738903373479843140e-02 1.310322582721710205e-01 -2.103181183338165283e-01 -4.884310811758041382e-02 4.007228314876556396e-01 -8.193501830101013184e-02 -4.040564969182014465e-02 2.550277486443519592e-02 5.642225500196218491e-03 -2.326005399227142334e-01 -8.126173913478851318e-02 -5.921098589897155762e-02 -1.212015002965927124e-02
-1.999767571687698364e-01 -1.406919658184051514e-01 -8.418655395507812500e-02 1.185134127736091614e-01 -7.155218720436096191e-02 1.057017520070075989e-01 2.157905139029026031e-03 -1.962575316429138184e-01 2.296523749828338623e-01 4.942177236080169678e-01 1.225034147500991821e-01 1.632733792066574097e-01 -2.240019738674163818e-01 -8.304777741432189941e-02 -8.219904452562332153e-02 -2.033818960189819336e-01 -3.532161414623260498e-01 2.946634888648986816e-01 -8.075902611017227173e-02 -1.385078728199005127e-01 -2.318988926708698273e-02 -1.803283244371414185e-01 5.719183012843132019e-02 1.934754550457000732e-01 -4.359710030257701874e-03 6.162847951054573059e-02 -2.931527793407440186e-02 6.950830668210983276e-02 -2.364117503166198730e-01 -1.099190115928649902e-01 -1.683373004198074341e-01 -5.953417718410491943e-02
1.232131943106651306e-01 1.469416469335556030e-01 -2.384381145238876343e-01 1.609820574522018433e-01 -1.075141578912734985e-01 -1.177243292331695557e-01 1.830346882343292236e-01 -4.669365584850311279e-01 3.944456204771995544e-02 1.620095223188400269e-01 4.313569515943527222e-02 5.868257209658622742e-02 -1.041478477418422699e-02 -1.472908109426498413e-01 -5.645725876092910767e-02 -2.739965319633483887e-01 -4.447517395019531250e-01 1.613887548446655273e-01 -2.176999896764755249e-01 8.029553294181823730e-02 1.386990100145339966e-01 1.283837407827377319e-01 -6.508978456258773804e-02 -5.194710940122604370e-02 -8.976387977600097656e-02 2.171252109110355377e-02 -2.133784443140029907e-01 -1.260674446821212769e-01 2.184709757566452026e-01 3.168664174154400826e-03 4.915049299597740173e-02 1.728675663471221924e-01
9.664036333560943604e-02 -1.062457635998725891e-01 1.676837354898452759e-02 3.500530868768692017e-02 -3.298915624618530273e-01 1.210800781846046448e-01 1.751701831817626953e-01 -3.369735479354858398e-01 -5.533264949917793274e-02 2.889256775379180908e-01 -5.047782789915800095e-03 3.427921831607818604e-01 2.055821120738983154e-01 -3.338751792907714844e-01 1.084415614604949951e-01 -2.617114968597888947e-02 -1.401148289442062378e-01 2.172873616218566895e-01 5.816781520843505859e-02 2.873183190822601318e-01 8.782181143760681152e-02 6.368509680032730103e-02 -3.166932612657546997e-02 6.882223486900329590e-02 -1.163470372557640076e-01 -8.063232898712158203e-02 -2.565035521984100342e-01 2.255217172205448151e-02 -7.657504081726074219e-02 -1.824719756841659546e-01 -2.099414616823196411e-01 4.819707944989204407e-03
1.840882152318954468e-01 6.297773215919733047e-04 -8.210762590169906616e-02 -2.192964851856231689e-01 9.853366017341613770e-02 -9.125193208456039429e-02 2.057124078273773193e-01 -3.252066969871520996e-01 -1.513277590274810791e-01 2.884134352207183838e-01 1.717480458319187164e-02 -2.602907121181488037e-01 2.799780666828155518e-01 -9.795057773590087891e-02 -1.296178102493286133e-01 -2.886754870414733887e-01 -2.342184819281101227e-02 1.552563607692718506e-01 -2.654742300510406494e-01 -6.704682111740112305e-02 3.953162953257560730e-02 -7.595270127058029175e-02 -6.373935937881469727e-02 1.889375001192092896e-01 -2.427492104470729828e-02 9.839643537998199463e-02 5.865299329161643982e-02 3.574414849281311035e-01 1.299057155847549438e-01 -1.129947155714035034e-01 6.025461480021476746e-02 2.479002177715301514e-01
1.357846707105636597e-01 1.503228992223739624e-01 -1.058671250939369202e-01 -2.809525094926357269e-02 5.742724239826202393e-02 2.714187800884246826e-01 1.493243724107742310e-01 -2.076818197965621948e-01 1.328260302543640137e-01 3.331816494464874268e-01 -1.183998510241508484e-01 2.358097732067108154e-01 1.467327028512954712e-01 -3.123207092285156250e-01 -1.349104791879653931e-01 -2.555297017097473145e-01 -2.213386595249176025e-01 3.288365602493286133e-01 -1.782582886517047882e-02 1.423355638980865479e-01 -1.925381720066070557e-01 -2.381679601967334747e-02 -7.907146960496902466e-02 -9.252555668354034424e-02 1.629950702190399170e-01 -2.771425805985927582e-02 -3.085585534572601318e-01 1.009485796093940735e-01 1.791739612817764282e-01 -7.739947736263275146e-02 -5.197357386350631714e-02 -6.441863719373941422e-03
1.822171807289123535e-01 -5.561228096485137939e-02 -2.828984260559082031e-01 -1.829361617565155029e-01 1.714701205492019653e-02 1.229881048202514648e-01 1.321579068899154663e-01 -3.748331069946289062e-01 8.542845398187637329e-02 1.384850591421127319e-01 -7.795058190822601318e-02 2.578690648078918457e-01 1.796577721834182739e-01 -2.366453967988491058e-02 -1.736140549182891846e-01 -1.479382067918777466e-01 -7.012254744768142700e-02 3.550668954849243164e-01 5.456664413213729858e-02 2.207421958446502686e-01 1.072061657905578613e-01 8.552879095077514648e-02 -7.709205895662307739e-02 4.181217402219772339e-02 3.670700266957283020e-02 -2.454500496387481689e-01 -1.001599133014678955e-01 2.287525087594985962e-01 -9.128502756357192993e-02 -2.373374253511428833e-01 -3.082745075225830078e-01 8.117213845252990723e-03
6.295266002416610718e-02 -2.377443015575408936e-01 -1.058107055723667145e-02 2.098628692328929901e-02 -1.913426816463470459e-01 -1.612457036972045898e-01 -2.345734685659408569e-01 -5.026525259017944336e-01 9.440875798463821411e-02 1.570700109004974365e-01 -2.292034476995468140e-01 1.370441764593124390e-01 -1.733248531818389893e-01 -3.941488862037658691e-01 -5.569317936897277832e-02 -1.642637401819229126e-01 -2.048710286617279053e-01 3.845310956239700317e-02 -1.285750120878219604e-01 1.416653394699096680e-01 -2.483862787485122681e-01 -7.021642476320266724e-02 8.457452058792114258e-02 -1.891977638006210327e-01 4.154128953814506531e-03 -8.340403437614440918e-02 -5.196512117981910706e-02 1.263221651315689087e-01 -9.138792008161544800e-02 -1.503355056047439575e-02 -5.097530409693717957e-02 -1.478307396173477173e-01
2.455503121018409729e-02 -1.274578422307968140e-01 -1.606554239988327026e-01 1.224241927266120911e-01 7.038844376802444458e-02 -2.069197222590446472e-02 -1.150057613849639893e-01 -1.410682350397109985e-01 1.474390774965286255e-01 9.890612214803695679e-03 -7.718862593173980713e-02 1.181048154830932617e-02 -6.130114942789077759e-02 -1.816976219415664673e-01 -2.379018347710371017e-03 -2.131394743919372559e-01 -1.821718364953994751e-01 2.397411614656448364e-01 -4.570394158363342285e-01 8.221932500600814819e-02 3.860469907522201538e-03 -2.389412969350814819e-01 -3.491425216197967529e-01 -2.824724093079566956e-02 1.952142268419265747e-01 1.242613941431045532e-01 -1.801093369722366333e-01 1.602980941534042358e-01 -4.926868900656700134e-02 -3.781844377517700195e-01 -9.452722966670989990e-02 -2.037658691406250000e-01
7.201987504959106445e-02 -1.768314987421035767e-01 5.321647971868515015e-02 -3.063362538814544678e-01 4.353365302085876465e-02 4.986871033906936646e-02 -1.660320758819580078e-01 -3.723021745681762695e-01 1.903422474861145020e-01 2.765044271945953369e-01 5.735479667782783508e-02 8.870022743940353394e-02 -2.964011766016483307e-02 1.013573706150054932e-01 -1.309223026037216187e-01 -3.295083642005920410e-01 -2.647776007652282715e-01 8.032573759555816650e-02 -1.094302907586097717e-02 5.395147483795881271e-03 -4.210052639245986938e-02 2.119056731462478638e-01 -1.651919633150100708e-01 2.896560728549957275e-01 -2.785160839557647705e-01 9.326569736003875732e-02 1.459239795804023743e-02 2.038564383983612061e-01 -7.965452224016189575e-02 1.281947940587997437e-01 1.813893020153045654e-01 -1.315561681985855103e-01
7.318453490734100342e-02 7.371034473180770874e-02 -1.252461820840835571e-01 -5.423228442668914795e-02 -4.762634262442588806e-02 2.540771663188934326e-01 1.970115583389997482e-03 3.923906013369560242e-02 9.940461814403533936e-02 4.272858202457427979e-01 4.474956542253494263e-02 2.870426774024963379e-01 1.356150954961776733e-01 -2.033602446317672729e-01 -1.651475280523300171e-01 -1.956764310598373413e-01 -8.302543312311172485e-02 3.895649909973144531e-01 1.077586263418197632e-01 1.295730024576187134e-01 -1.287378370761871338e-01 4.991630464792251587e-02 1.061071380972862244e-01 -1.870400756597518921e-01 2.554394006729125977e-01 -1.179660204797983170e-02 -5.831669643521308899e-02 2.403858304023742676e-01 -8.986847847700119019e-02 -2.695137262344360352e-01 -6.492671370506286621e-02 -1.902337223291397095e-01
-1.291782259941101074e-01 8.597847819328308105e-02 -8.239097893238067627e-02 1.952288672327995300e-02 -1.683763563632965088e-01 -8.807797729969024658e-02 -1.110259741544723511e-01 -3.606155514717102051e-01 4.536940157413482666e-02 1.987192481756210327e-01 -1.067799329757690430e-01 2.517012655735015869e-01 3.120925463736057281e-02 -1.561627537012100220e-01 -1.367583423852920532e-01 -1.925938874483108521e-01 -1.136084198951721191e-01 4.983914270997047424e-02 -1.118802577257156372e-01 1.418144851922988892e-01 -3.822384774684906006e-02 1.441830992698669434e-01 -1.115835905075073242e-01 1.651405990123748779e-01 2.663503289222717285e-01 -1.571804136037826538e-01 -3.331453502178192139e-01 3.053800761699676514e-02 2.048576064407825470e-02 -1.850559413433074951e-01 4.195351004600524902e-01 -2.541265487670898438e-01
1.440416425466537476e-01 -1.806254684925079346e-01 -3.124211132526397705e-01 1.229810863733291626e-01 2.323973029851913452e-01 1.541322618722915649e-01 -6.478007882833480835e-02 -7.784532755613327026e-02 -1.235630661249160767e-01 1.166231334209442139e-01 2.264828421175479889e-02 1.776974201202392578e-01 2.055563963949680328e-02 -8.355552703142166138e-02 -1.606004238128662109e-01 -1.770659536123275757e-01 -2.292633950710296631e-01 3.600165843963623047e-01 -5.001519620418548584e-02 3.711164295673370361e-01 8.482765406370162964e-02 3.682513535022735596e-01 -3.289951384067535400e-02 1.302774399518966675e-01 -1.011009737849235535e-01 -1.058756560087203979e-01 1.054425314068794250e-01 3.472150862216949463e-02 1.566808521747589111e-01 -1.958110332489013672e-01 -3.540585562586784363e-02 -1.980036795139312744e-01
-6.865173578262329102e-02 -3.110796511173248291e-01 -1.552902460098266602e-01 8.917494863271713257e-02 -1.829387433826923370e-02 2.755243182182312012e-01 -2.293549031019210815e-01 -3.729741871356964111e-01 1.298180669546127319e-01 1.084776669740676880e-01 -9.905884414911270142e-02 3.418529629707336426e-01 1.542608290910720825e-01 -2.844083607196807861e-01 3.041839413344860077e-02 1.029371917247772217e-01 -2.850773036479949951e-01 2.725724279880523682e-01 -1.407770216464996338e-01 9.561732411384582520e-02 7.530677318572998047e-02 1.928448826074600220e-01 3.036168590188026428e-02 3.240241855382919312e-02 -7.601846754550933838e-02 2.295770682394504547e-02 1.051910407841205597e-02 1.126179322600364685e-01 4.696352407336235046e-02 -1.825984567403793335e-01 -1.041779592633247375e-01 1.792420297861099243e-01
8.314033597707748413e-02 -1.231472343206405640e-01 -1.407286971807479858e-01 -6.644812226295471191e-02 2.457640618085861206e-01 1.810202598571777344e-01 -1.590094268321990967e-01 -2.814111709594726562e-01 -9.834790974855422974e-02 1.813352108001708984e-01 -1.160843521356582642e-01 4.830258712172508240e-02 4.818551987409591675e-02 1.775227338075637817e-01 -3.293887525796890259e-02 -2.394916266202926636e-01 -1.066918671131134033e-01 1.942860037088394165e-01 -1.758422255516052246e-01 4.375475049018859863e-01 1.164370700716972351e-01 1.546739190816879272e-01 -2.790800333023071289e-01 2.143500000238418579e-01 -1.660055667161941528e-01 -2.512761354446411133e-01 1.608903110027313232e-01 -1.787375360727310181e-01 5.133732035756111145e-02 -1.048588976263999939e-01 -3.646267950534820557e-02 9.547077119350433350e-02
-2.720719873905181885e-01 1.292269229888916016e-01 -1.129759103059768677e-01 1.613176465034484863e-01 7.956843823194503784e-02 -9.492823481559753418e-02 -1.202771663665771484e-01 -5.494033694267272949e-01 3.811788186430931091e-02 2.507870197296142578e-01 6.585069000720977783e-02 1.903851926326751709e-01 -9.658050537109375000e-02 5.909779574722051620e-03 -2.291039675474166870e-01 -3.297469913959503174e-01 -1.379403173923492432e-01 -1.058248952031135559e-01 1.725635826587677002e-01 5.623722821474075317e-02 -1.426452845335006714e-01 4.648462310433387756e-02 -1.203214973211288452e-01 -1.313602179288864136e-01 -1.146715804934501648e-01 -4.196495562791824341e-02 1.911529004573822021e-01 1.404980570077896118e-01 -1.008011102676391602e-01 -8.223029226064682007e-02 -3.092166781425476074e-02 -2.384235262870788574e-01
4.500731825828552246e-03 1.457647234201431274e-01 -2.792845070362091064e-01 1.059427857398986816e-01 -6.303106248378753662e-02 2.163923829793930054e-01 9.285646490752696991e-03 -1.998684704303741455e-01 -5.581242591142654419e-02 3.811307847499847412e-01 -3.697402477264404297e-01 -6.333146989345550537e-02 1.188316121697425842e-01 2.103912876918911934e-03 -3.880386054515838623e-01 -1.459749191999435425e-01 -1.680040955543518066e-01 3.868657946586608887e-01 9.285067021846771240e-02 1.698612421751022339e-01 5.728811770677566528e-02 4.187472164630889893e-02 -7.632485358044505119e-04 2.004914432764053345e-01 7.264410704374313354e-02 -9.603338688611984253e-02 -1.706460267305374146e-01 -3.606623038649559021e-02 1.071861162781715393e-01 -7.823349535465240479e-02 -2.110150642693042755e-02 1.259732176549732685e-03
1.206771377474069595e-02 -7.172700017690658569e-03 -4.871366545557975769e-02 -6.380912661552429199e-02 1.953051984310150146e-01 4.765821993350982666e-02 1.765530109405517578e-01 -4.185058176517486572e-01 1.123262941837310791e-01 9.131509065628051758e-02 1.264306157827377319e-01 7.948143780231475830e-02 1.979110091924667358e-01 -1.794681102037429810e-01 -3.455998003482818604e-01 -2.643303573131561279e-01 -2.905319631099700928e-01 6.669341772794723511e-02 1.330426335334777832e-01 4.749113619327545166e-01 5.473125353455543518e-02 1.314185112714767456e-01 1.832872070372104645e-02 6.476002186536788940e-02 -1.467554271221160889e-01 8.834816515445709229e-02 -1.304000914096832275e-01 -2.270568162202835083e-02 -1.094475463032722473e-01 1.417309492826461792e-01 8.115451037883758545e-02 1.646172069013118744e-02
-2.327467873692512512e-02 5.408575013279914856e-02 6.234802305698394775e-02 -1.389646381139755249e-01 3.588218092918395996e-01 -3.378316387534141541e-02 5.565992370247840881e-02 -3.575083911418914795e-01 3.369646146893501282e-02 1.814902275800704956e-01 -8.462116122245788574e-02 7.941044121980667114e-02 2.157313674688339233e-01 -1.281802803277969360e-01 -2.422498613595962524e-01 -1.104669552296400070e-02 -2.964678108692169189e-01 -4.230394915794022381e-05 4.065385833382606506e-02 4.668949246406555176e-01 1.500847041606903076e-01 4.926222935318946838e-02 -2.934614568948745728e-02 1.399941593408584595e-01 -2.295875847339630127e-01 -1.487663537263870239e-01 -2.336293458938598633e-01 3.051837161183357239e-02 -3.844509273767471313e-02 3.890664130449295044e-02 -1.981190592050552368e-01 1.329075396060943604e-01
-1.540908664464950562e-01 -7.272078841924667358e-02 3.030295073986053467e-01 -1.931373961269855499e-02 -7.018411159515380859e-02 -1.487161815166473389e-01 -9.767029434442520142e-02 -2.129091024398803711e-01 -1.859527267515659332e-02 2.295429110527038574e-01 2.142266333103179932e-01 1.640130281448364258e-01 1.127487719058990479e-01 -1.386570781469345093e-01 4.421734809875488281e-02 -1.022351831197738647e-01 -1.611189246177673340e-01 3.709087893366813660e-02 -2.189954668283462524e-01 1.362460013478994370e-02 9.706610441207885742e-02 2.220211625099182129e-01 -2.625440955162048340e-01 2.961775660514831543e-01 1.661054641008377075e-01 6.303838640451431274e-02 5.351733788847923279e-02 3.097184300422668457e-01 -6.747997552156448364e-02 -1.385828852653503418e-01 1.979921013116836548e-01 3.775205016136169434e-01
-1.841631680727005005e-01 -1.151435747742652893e-01 9.302009642124176025e-02 4.063624516129493713e-02 -6.456930190324783325e-02 1.960019171237945557e-01 3.396747633814811707e-03 -1.935875862836837769e-01 -1.904469281435012817e-01 3.107369244098663330e-01 -4.593657329678535461e-03 9.019646793603897095e-02 9.482679516077041626e-02 -1.683251559734344482e-01 -2.337981164455413818e-01 -1.525746136903762817e-01 -2.019053399562835693e-01 1.364374607801437378e-01 -1.991285085678100586e-01 -7.912433147430419922e-02 -4.095649719238281250e-02 8.616972714662551880e-02 -4.375133216381072998e-01 -6.610294431447982788e-02 -4.112899899482727051e-01 -2.051713168621063232e-01 -1.514697372913360596e-01 -4.702292382717132568e-02 -7.538468390703201294e-02 -1.642671227455139160e-01 -9.397570043802261353e-02 1.345631629228591919e-01
-5.817628279328346252e-02 -1.858630031347274780e-01 3.383367881178855896e-02 4.285662248730659485e-02 -5.912448838353157043e-02 3.835065662860870361e-02 -3.714471310377120972e-02 -5.299571752548217773e-01 -1.231777071952819824e-01 2.050971835851669312e-01 -5.407327786087989807e-02 1.023188605904579163e-01 1.706865578889846802e-01 -4.856021329760551453e-02 2.319222241640090942e-01 -3.778067231178283691e-01 -1.293455362319946289e-01 1.865880340337753296e-01 -2.016727477312088013e-01 1.780713647603988647e-01 -2.276886627078056335e-02 7.242250139825046062e-04 -3.148840367794036865e-01 6.192597746849060059e-02 2.194951921701431274e-01 8.207011036574840546e-03 -1.666075885295867920e-01 4.895018786191940308e-02 1.665602475404739380e-01 -6.870954483747482300e-02 1.582181304693222046e-01 -9.955571591854095459e-02
-8.149415999650955200e-02 -1.351997628808021545e-02 -1.695973575115203857e-01 2.246947586536407471e-01 -9.362970292568206787e-02 1.549008339643478394e-01 4.014791920781135559e-02 -5.070744752883911133e-01 -4.977519437670707703e-02 1.574965566396713257e-01 8.050979673862457275e-02 -1.809998750686645508e-01 4.299129173159599304e-02 -5.622051283717155457e-02 -1.378695815801620483e-01 3.453450649976730347e-02 -2.586110532283782959e-01 3.313487470149993896e-01 -2.735923826694488525e-01 2.118012756109237671e-01 1.184668671339750290e-02 3.444960117340087891e-01 -1.146603152155876160e-01 -7.053913548588752747e-03 -4.943748936057090759e-02 -7.754088146612048149e-04 2.712319791316986084e-01 1.402955036610364914e-02 1.322733471170067787e-03 3.584950417280197144e-02 -1.363050043582916260e-01 7.886303216218948364e-02
1.441861540079116821e-01 4.213592410087585449e-02 -1.358275115489959717e-02 2.479283958673477173e-01 -1.152190566062927246e-01 -5.954383686184883118e-02 1.255139242857694626e-03 -9.251984953880310059e-02 -1.815321892499923706e-01 4.648698568344116211e-01 -2.251804172992706299e-01 1.746992468833923340e-01 9.023976325988769531e-02 -6.303940713405609131e-02 -3.679208159446716309e-01 -1.796597540378570557e-01 -3.396301567554473877e-01 7.760626077651977539e-02 -1.186587475240230560e-02 3.447661101818084717e-01 2.478664554655551910e-02 -8.871849626302719116e-02 1.510185096412897110e-02 -7.321836799383163452e-02 -8.665581047534942627e-02 -4.002067074179649353e-02 -2.343074381351470947e-01 -5.792139843106269836e-02 -1.971963196992874146e-01 -3.208617866039276123e-02 -1.304044425487518311e-01 -4.022572189569473267e-02
3.761529549956321716e-02 -6.322312355041503906e-02 -2.084037661552429199e-01 1.118470542132854462e-02 -2.422086894512176514e-01 1.313917636871337891e-01 -9.642466157674789429e-02 -1.835405826568603516e-01 1.417203545570373535e-01 3.580070436000823975e-01 -1.536060571670532227e-01 1.537422537803649902e-01 4.279263317584991455e-02 -2.561632692813873291e-01 1.816640049219131470e-01 1.724510081112384796e-02 -1.994067430496215820e-01 3.195939362049102783e-01 1.096347067505121231e-02 3.515594899654388428e-01 1.652289927005767822e-02 1.669553369283676147e-01 3.003494441509246826e-02 1.492582559585571289e-01 -3.215461596846580505e-02 -9.222830645740032196e-03 -6.110155954957008362e-02 2.072366140782833099e-02 5.216478183865547180e-02 -3.068377971649169922e-01 -2.036914229393005371e-01 2.743982672691345215e-01
-1.644759029150009155e-01 -1.232787594199180603e-01 1.215807273983955383e-01 -5.388575419783592224e-02 -8.274244517087936401e-02 1.635775417089462280e-01 4.478604719042778015e-02 -2.155989855527877808e-01 -3.243837505578994751e-02 3.061577975749969482e-01 4.910183325409889221e-02 1.943641453981399536e-01 -1.524269431829452515e-01 5.917990952730178833e-02 -1.591935008764266968e-01 -2.403673529624938965e-01 8.975791931152343750e-02 -7.679182291030883789e-02 -4.028283357620239258e-01 1.004867404699325562e-01 8.411375433206558228e-02 -4.625309631228446960e-02 -1.681025028228759766e-01 2.380673587322235107e-01 1.757401525974273682e-01 -1.959033012390136719e-01 1.158868968486785889e-01 2.126058489084243774e-01 2.053586691617965698e-01 -3.259408771991729736e-01 2.348887771368026733e-01 3.459096327424049377e-02
-5.706625431776046753e-02 -2.193414419889450073e-01 -6.191318109631538391e-02 -2.647839486598968506e-01 -1.598051190376281738e-01 -6.353776156902313232e-02 -1.781859062612056732e-02 -1.691248565912246704e-01 5.377071350812911987e-02 2.422835677862167358e-01 -1.072520613670349121e-01 5.197500586509704590e-01 3.079675137996673584e-01 -5.269051715731620789e-02 5.025577917695045471e-02 -1.594875156879425049e-01 -6.950493901968002319e-02 1.063536107540130615e-01 -1.202277094125747681e-01 2.923956811428070068e-01 1.506397426128387451e-01 -5.186820030212402344e-02 -2.106709629297256470e-01 8.780531585216522217e-02 8.200645446777343750e-02 -8.527027815580368042e-02 -7.188621163368225098e-02 -6.131562963128089905e-02 -3.894556313753128052e-02 -3.196653723716735840e-01 -1.635144650936126709e-01 -2.112256176769733429e-02
-9.247595071792602539e-02 -6.082887575030326843e-02 -1.270554810762405396e-01 1.199674978852272034e-01 -5.287864431738853455e-02 7.822021842002868652e-02 9.918356686830520630e-02 3.048609010875225067e-02 1.374246627092361450e-01 2.577113807201385498e-01 -2.989400923252105713e-01 1.306074261665344238e-01 2.498838454484939575e-01 -1.049024984240531921e-01 -4.317376315593719482e-01 -2.697413228452205658e-02 -7.055171579122543335e-02 3.259327411651611328e-01 8.984787389636039734e-03 2.092145532369613647e-01 -1.077474579215049744e-01 7.508134096860885620e-02 -1.332774665206670761e-02 2.135762870311737061e-01 6.290339678525924683e-02 -3.560624122619628906e-01 -8.983375877141952515e-02 3.535602614283561707e-02 1.224651709198951721e-01 -2.993223071098327637e-01 4.624266922473907471e-02 -1.426461189985275269e-01
-6.582439690828323364e-02 1.364046633243560791e-01 4.807396233081817627e-02 -3.690218552947044373e-02 8.078970015048980713e-02 -2.431487143039703369e-01 1.853935867547988892e-01 -2.256755977869033813e-01 1.736556291580200195e-01 2.997560203075408936e-01 -2.085870206356048584e-01 -8.670432120561599731e-02 -3.956959396600723267e-02 -1.564147323369979858e-01 -1.722444891929626465e-01 -1.596443355083465576e-01 -4.588047266006469727e-01 -5.378418788313865662e-02 -1.169995889067649841e-01 -1.074507683515548706e-01 1.206126362085342407e-01 -1.328388601541519165e-01 2.714196743909269571e-04 -9.788884222507476807e-02 -1.472406554967164993e-02 -1.923196464776992798e-01 1.375039815902709961e-01 3.681345880031585693e-01 -1.693583130836486816e-01 -1.539039909839630127e-01 2.102728784084320068e-01 3.993812948465347290e-02
-1.316256523132324219e-01 -6.778717786073684692e-02 -1.074715238064527512e-02 -2.417468875646591187e-01 -8.294078707695007324e-02 6.358843296766281128e-02 -9.327131509780883789e-02 -2.888182401657104492e-01 -8.114801347255706787e-02 2.890727221965789795e-01 1.152365840971469879e-02 3.586943447589874268e-01 1.483292132616043091e-01 -1.347994059324264526e-01 -4.053201526403427124e-02 -7.326585799455642700e-02 -4.470991715788841248e-02 1.872592717409133911e-01 -7.023467868566513062e-02 2.228257060050964355e-01 1.548864096403121948e-01 2.489347606897354126e-01 -1.413052678108215332e-01 2.884010970592498779e-01 1.619481854140758514e-02 -3.330361098051071167e-02 5.858838930726051331e-02 -3.937781974673271179e-02 -1.057516783475875854e-01 2.823291346430778503e-02 -4.826001226902008057e-01 1.355387121438980103e-01
7.218881510198116302e-03 -2.180380076169967651e-01 2.317411601543426514e-01 9.820263087749481201e-02 1.593392640352249146e-01 1.795098483562469482e-01 1.045566722750663757e-01 -2.393478155136108398e-01 3.140782415866851807e-01 -1.684642396867275238e-02 -9.850648231804370880e-03 4.176148176193237305e-01 -5.957185477018356323e-02 -2.018717080354690552e-01 -1.813404411077499390e-01 -2.517742812633514404e-01 -1.351432651281356812e-01 3.504217788577079773e-02 -9.331095218658447266e-02 1.402192562818527222e-01 -6.831820937804877758e-04 4.516883939504623413e-02 -1.640389859676361084e-01 4.600524529814720154e-02 -9.795132279396057129e-02 8.068019896745681763e-02 3.388287127017974854e-01 2.099184691905975342e-01 7.817425578832626343e-02 -2.709012925624847412e-01 -1.090183332562446594e-01 6.276448071002960205e-02
4.435001686215400696e-02 1.029766723513603210e-02 1.633063331246376038e-02 -1.156097427010536194e-01 -9.216532111167907715e-02 4.819766152650117874e-03 6.247352436184883118e-02 -1.658402979373931885e-01 1.658262312412261963e-01 3.868507444858551025e-01 -6.207132339477539062e-02 -2.024641484022140503e-01 4.977656900882720947e-02 -1.859734952449798584e-01 -2.553943693637847900e-01 -2.472776919603347778e-01 -4.445697963237762451e-01 8.938192576169967651e-02 -5.415589734911918640e-02 7.948203943669795990e-03 -3.885702043771743774e-02 -9.627112746238708496e-02 -7.708977442234754562e-03 -4.463640972971916199e-02 2.320222407579421997e-01 -2.351323366165161133e-01 1.286669373512268066e-01 3.541427254676818848e-01 -4.122484847903251648e-02 -1.985626071691513062e-01 2.085218131542205811e-01 -4.218007624149322510e-02
-1.068512946367263794e-01 -3.019697032868862152e-02 -2.945293113589286804e-02 2.475171387195587158e-01 2.968822717666625977e-01 -6.751258671283721924e-02 -2.012320905923843384e-01 -2.712354063987731934e-01 1.095320358872413635e-01 1.739322096109390259e-01 1.083109155297279358e-02 1.092626899480819702e-01 2.820158600807189941e-01 -1.685249805450439453e-01 -1.933103054761886597e-01 -2.062892615795135498e-01 -1.991369128227233887e-01 -2.339624017477035522e-01 -4.228574633598327637e-01 9.636008739471435547e-02 -2.581688016653060913e-02 8.957335352897644043e-02 -5.259557813405990601e-02 2.754985094070434570e-01 1.178768575191497803e-01 -9.974864870309829712e-02 -2.972241677343845367e-02 6.801436841487884521e-02 -2.297987490892410278e-01 1.502782553434371948e-01 2.320819534361362457e-02 -3.858252242207527161e-02
-1.834647846408188343e-03 -2.854809761047363281e-01 4.316284880042076111e-02 -2.734988927841186523e-02 -6.065545603632926941e-02 -7.329605519771575928e-02 -1.530396193265914917e-01 -2.072171866893768311e-01 -6.090524420142173767e-02 4.805370569229125977e-01 -6.209792569279670715e-02 -1.336869690567255020e-02 2.450743317604064941e-02 -2.023115009069442749e-01 -2.035789340734481812e-01 1.858629584312438965e-01 -1.363735646009445190e-01 8.914305828511714935e-03 -1.034678965806961060e-01 1.950966119766235352e-01 2.123219817876815796e-01 -1.580423414707183838e-01 -1.036154776811599731e-01 -1.274507958441972733e-02 -2.122965306043624878e-01 3.381563127040863037e-01 3.561161085963249207e-02 3.281057476997375488e-01 5.423287674784660339e-02 -2.484030276536941528e-01 -3.849238902330398560e-02 3.774116933345794678e-02
-6.716639548540115356e-02 3.268960416316986084e-01 8.275006711483001709e-02 -6.152059137821197510e-02 1.076997295022010803e-01 -1.597862392663955688e-01 2.827723920345306396e-01 -2.532586455345153809e-01 -2.050426602363586426e-02 2.066969275474548340e-01 -1.894365102052688599e-01 -2.297115139663219452e-02 1.454535424709320068e-01 -2.039553970098495483e-01 -2.304838411509990692e-02 -1.103677153587341309e-01 -2.695769369602203369e-01 1.091348454356193542e-01 -2.133008688688278198e-01 3.686856329441070557e-01 -9.624775499105453491e-02 1.904136240482330322e-01 6.150319427251815796e-02 1.947480291128158569e-01 -2.653277814388275146e-01 1.319368481636047363e-01 -1.515674957772716880e-04 3.546709194779396057e-02 -2.822517789900302887e-02 -2.998617589473724365e-01 8.555776625871658325e-02 3.745656087994575500e-02
-3.011603653430938721e-01 -1.124075334519147873e-02 -1.340938080102205276e-02 9.417682141065597534e-02 -1.035929545760154724e-01 -2.360321432352066040e-01 7.699545472860336304e-02 -3.789589181542396545e-02 3.400175869464874268e-01 2.386758327484130859e-01 1.447881013154983521e-01 1.204465925693511963e-01 1.370506733655929565e-01 -2.138575315475463867e-01 -1.025067791342735291e-01 -5.522075295448303223e-02 -5.681532248854637146e-02 2.867439687252044678e-01 -4.969045519828796387e-01 1.229450181126594543e-01 1.745914965867996216e-01 -1.522457897663116455e-01 -1.626969277858734131e-01 5.846072360873222351e-02 -2.620181255042552948e-02 2.440034598112106323e-02 9.558345377445220947e-02 -5.169172212481498718e-02 1.415027827024459839e-01 -2.468910515308380127e-01 8.140736818313598633e-02 -9.204277396202087402e-02
2.711452543735504150e-01 -1.508104205131530762e-01 5.300059542059898376e-02 -5.178507417440414429e-02 1.447872966527938843e-01 8.420798927545547485e-02 -2.451662160456180573e-02 -2.996115386486053467e-01 1.052756160497665405e-01 2.587023079395294189e-01 6.039188802242279053e-02 1.869636960327625275e-02 1.353590041399002075e-01 -1.864974759519100189e-02 4.457665234804153442e-02 -2.646323740482330322e-01 -4.234531223773956299e-01 -5.499673634767532349e-02 -2.594326734542846680e-01 -6.257546693086624146e-02 -1.332147866487503052e-01 1.537440121173858643e-01 -1.727449446916580200e-01 3.806127309799194336e-01 -7.062336802482604980e-02 1.216987967491149902e-01 5.846689268946647644e-02 1.544627547264099121e-01 -1.457767784595489502e-01 -5.887314677238464355e-02 1.931910663843154907e-01 -1.684218049049377441e-01
-7.798003405332565308e-02 4.479892551898956299e-03 7.089097797870635986e-02 -9.735590964555740356e-02 1.585955917835235596e-01 1.246680989861488342e-01 1.174043715000152588e-01 -2.011389136314392090e-01 2.424108795821666718e-02 1.075300872325897217e-01 -9.237356483936309814e-02 7.130032777786254883e-02 2.332560569047927856e-01 -5.787923932075500488e-02 -3.633382916450500488e-01 -1.847695410251617432e-01 -1.321739852428436279e-01 2.802666425704956055e-01 -1.882251948118209839e-01 2.725062966346740723e-01 -5.181228742003440857e-03 7.177754491567611694e-02 -2.563718855381011963e-01 1.958229988813400269e-01 -3.075692951679229736e-01 -1.675305366516113281e-01 -3.375146687030792236e-01 -6.148353591561317444e-02 -1.818818598985671997e-01 4.909070581197738647e-02 -1.768741458654403687e-01 1.126198172569274902e-01
-9.296622872352600098e-02 9.798493981361389160e-02 4.077458754181861877e-03 -5.210128799080848694e-02 1.433226838707923889e-02 1.447788625955581665e-01 -3.034638939425349236e-03 -2.554674446582794189e-01 -5.360744521021842957e-02 1.674387454986572266e-01 3.350408375263214111e-02 -3.239892721176147461e-01 2.793768644332885742e-01 -3.821909129619598389e-01 -7.541005313396453857e-02 -3.962228596210479736e-01 -3.228227794170379639e-01 1.468652039766311646e-01 -2.840799093246459961e-01 -3.306730464100837708e-02 1.047561466693878174e-01 -1.513180881738662720e-01 1.832746714353561401e-02 9.256681799888610840e-02 4.940551146864891052e-02 4.336071759462356567e-02 1.948290318250656128e-02 2.726954519748687744e-01 -1.112194880843162537e-01 -1.586132496595382690e-01 3.996709734201431274e-02 -1.553080324083566666e-02
-7.378210872411727905e-02 -5.110969394445419312e-02 -7.683911174535751343e-02 2.246715128421783447e-01 -7.623494416475296021e-02 -7.918354123830795288e-02 2.933084070682525635e-01 -2.868138253688812256e-01 -2.009322941303253174e-01 4.004629254341125488e-01 -2.103292346000671387e-01 3.160609304904937744e-01 6.136524304747581482e-02 6.456145644187927246e-02 -3.951594233512878418e-01 -2.580185532569885254e-01 -9.042834863066673279e-03 7.588747888803482056e-02 -1.891795992851257324e-01 1.527938395738601685e-01 3.809065371751785278e-02 5.859474465250968933e-02 -1.263068318367004395e-01 -1.482157856225967407e-01 -6.993938237428665161e-02 1.139273270964622498e-01 -1.873560398817062378e-01 2.397237345576286316e-02 9.146939031779766083e-03 -4.728353768587112427e-02 -1.155762076377868652e-01 -5.144641175866127014e-02
-6.792473793029785156e-02 3.338576480746269226e-02 -7.418977469205856323e-02 -1.728612333536148071e-01 1.755053400993347168e-01 5.002076551318168640e-02 1.033530756831169128e-01 -2.287721633911132812e-01 -6.312112510204315186e-02 5.649652481079101562e-01 -1.650399863719940186e-01 4.149229079484939575e-02 -1.108294948935508728e-01 -1.708541959524154663e-01 -1.824244856834411621e-01 6.066304817795753479e-02 9.524002671241760254e-03 -1.057377830147743225e-01 -7.158012688159942627e-02 9.899716079235076904e-02 1.397500038146972656e-01 -3.271001279354095459e-01 5.883887410163879395e-02 2.703040242195129395e-01 -1.407218128442764282e-01 -1.188569813966751099e-01 5.241784453392028809e-02 1.498500555753707886e-01 -2.260703444480895996e-01 -2.592765390872955322e-01 1.001515835523605347e-01 1.235315948724746704e-01
5.530159547924995422e-02 3.439571708440780640e-02 -2.670173048973083496e-01 -3.088385760784149170e-01 -5.600569024682044983e-02 -7.356585562229156494e-02 -3.349390998482704163e-02 -1.941350698471069336e-01 2.735387980937957764e-01 1.209492310881614685e-01 -2.885105013847351074e-01 3.981855511665344238e-02 9.920882433652877808e-02 -2.171838134527206421e-01 -2.680653333663940430e-01 -3.036229908466339111e-01 -1.537737697362899780e-01 -1.623829267919063568e-02 -1.229159012436866760e-01 1.955570280551910400e-01 1.830916479229927063e-02 1.791868060827255249e-01 -2.379185892641544342e-02 3.756542205810546875e-01 -2.833691984415054321e-02 -1.759520322084426880e-01 -2.594612240791320801e-01 8.907233364880084991e-03 1.641896665096282959e-01 1.728533394634723663e-02 -9.161017090082168579e-02 -1.378213148564100266e-02
1.836437731981277466e-01 -3.096868982538580894e-03 -1.643653810024261475e-01 -1.301544457674026489e-01 -1.309232562780380249e-01 3.214641287922859192e-02 1.865572631359100342e-01 -2.156125754117965698e-01 1.566386818885803223e-01 2.263805270195007324e-01 -8.400971442461013794e-02 2.016551345586776733e-01 1.749125421047210693e-01 -1.122053787112236023e-01 -1.000976637005805969e-01 -2.680087387561798096e-01 -6.252399086952209473e-02 2.945103049278259277e-01 -4.765238147228956223e-03 4.004871845245361328e-01 2.818916365504264832e-02 1.279956102371215820e-01 -4.302527755498886108e-02 1.511420868337154388e-02 -1.143964380025863647e-01 -2.276342958211898804e-01 -5.244943499565124512e-02 3.580668270587921143e-01 -9.041829407215118408e-02 -1.234808787703514099e-01 -2.909337878227233887e-01 7.483504712581634521e-03
3.085710667073726654e-02 1.065859291702508926e-02 8.130948990583419800e-02 -6.837863475084304810e-02 -1.385711133480072021e-01 -2.775915898382663727e-02 -6.215075775980949402e-02 -1.467911601066589355e-01 -1.988765001296997070e-01 2.159017920494079590e-01 -6.736167520284652710e-02 -8.484026044607162476e-02 1.624547243118286133e-01 -6.120257824659347534e-02 -2.142377346754074097e-01 -2.781414091587066650e-01 -2.225038409233093262e-01 3.874299228191375732e-01 8.473239839076995850e-02 -1.157210171222686768e-01 5.613900721073150635e-02 -2.300861664116382599e-02 6.013663858175277710e-02 3.077879250049591064e-01 -8.545305579900741577e-02 3.879573568701744080e-02 2.516148984432220459e-01 7.935466617345809937e-02 -1.625660955905914307e-01 -4.639714956283569336e-01 9.883564710617065430e-02 -1.971643865108489990e-01
-3.808812005445361137e-03 -1.986947804689407349e-01 -2.704316284507513046e-03 -2.379103600978851318e-01 -5.209509283304214478e-02 -7.799350470304489136e-02 -1.587151288986206055e-01 -1.842624098062515259e-01 1.983024328947067261e-01 2.891331017017364502e-01 -6.531015783548355103e-02 -3.723535686731338501e-02 8.445554971694946289e-02 -1.603609174489974976e-01 -2.611048519611358643e-01 -3.089160621166229248e-01 -4.021926224231719971e-01 2.467102259397506714e-01 1.755232959985733032e-01 -2.323925197124481201e-01 -1.850242763757705688e-01 5.246089398860931396e-02 -7.657465338706970215e-02 1.509371027350425720e-02 -3.568385494872927666e-03 -4.558884352445602417e-02 1.634915620088577271e-01 1.764756292104721069e-01 4.370424523949623108e-02 -3.095776736736297607e-01 4.054546821862459183e-03 5.180829018354415894e-02
-3.175820708274841309e-01 -2.020760625600814819e-01 -1.384290903806686401e-01 -3.177181584760546684e-03 5.638690665364265442e-03 -6.291145831346511841e-02 6.828757375478744507e-02 -4.641871452331542969e-01 -8.945779502391815186e-02 3.028203919529914856e-02 5.194244906306266785e-02 1.727650314569473267e-01 -6.474589556455612183e-02 -1.796870231628417969e-01 1.777436882257461548e-01 -3.486109673976898193e-01 -3.117480576038360596e-01 1.093291491270065308e-01 -1.393587589263916016e-01 1.861312538385391235e-01 1.236964538693428040e-01 -4.005722701549530029e-02 -2.071828544139862061e-01 -9.864546358585357666e-02 1.516407430171966553e-01 -9.480196237564086914e-02 -3.445500135421752930e-02 7.397945970296859741e-02 2.274556905031204224e-01 -1.888795047998428345e-01 3.831341490149497986e-02 -1.538044512271881104e-01
-1.685942523181438446e-02 -1.406734809279441833e-02 1.714283227920532227e-02 -8.291532099246978760e-02 1.842586994171142578e-01 9.405035525560379028e-02 8.931430056691169739e-03 -1.012881100177764893e-01 1.339314281940460205e-01 5.197519659996032715e-01 -2.581199109554290771e-01 1.356965154409408569e-01 -1.431425660848617554e-01 -1.901795566082000732e-01 -1.710007190704345703e-01 -5.234342813491821289e-02 1.422794312238693237e-01 -9.596322476863861084e-02 5.528129637241363525e-03 2.320462465286254883e-01 2.638166397809982300e-02 -2.516917288303375244e-01 -2.098268456757068634e-02 3.685922622680664062e-01 7.681489735841751099e-02 9.160256385803222656e-02 1.732744276523590088e-01 7.592055946588516235e-02 -1.436364948749542236e-01 -2.769631147384643555e-01 -8.458772301673889160e-02 1.980066150426864624e-01
-5.362366139888763428e-02 5.108315963298082352e-03 -3.017274290323257446e-02 -1.133430525660514832e-01 -1.405730694532394409e-01 -1.023176237940788269e-01 2.099595032632350922e-02 -1.346678137779235840e-01 2.611785829067230225e-01 7.339253276586532593e-02 3.246920555830001831e-02 2.946240901947021484e-01 2.620193362236022949e-01 -3.516781926155090332e-01 1.873487234115600586e-02 -7.943810522556304932e-02 -2.414516173303127289e-02 -9.124998003244400024e-02 -1.207259893417358398e-01 9.845047444105148315e-02 3.748859465122222900e-01 -6.188825517892837524e-02 -1.996496319770812988e-01 3.630437850952148438e-01 -1.441581249237060547e-01 -3.478533029556274414e-02 1.190208420157432556e-01 2.901585102081298828e-01 -1.861767023801803589e-01 -1.687464565038681030e-01 1.864004582166671753e-01 8.151771873235702515e-02
2.341641038656234741e-01 1.222942844033241272e-01 -3.388484716415405273e-01 -5.837087705731391907e-02 -5.487104877829551697e-02 6.594493985176086426e-02 -3.280996084213256836e-01 -9.593898802995681763e-02 -1.155259162187576294e-01 3.629736602306365967e-01 -1.272727400064468384e-01 -1.366931498050689697e-01 2.346432656049728394e-01 -1.533112227916717529e-01 -1.841014176607131958e-01 -1.220816895365715027e-01 -2.962754964828491211e-01 -2.300317138433456421e-01 -2.385196834802627563e-01 6.897962093353271484e-02 4.659749101847410202e-03 1.166166514158248901e-01 -1.155575886368751526e-01 2.775613367557525635e-01 1.117013096809387207e-01 -1.710493303835391998e-02 -2.698501199483871460e-02 1.624494045972824097e-01 1.227820143103599548e-01 -1.132642626762390137e-01 -3.732717304956167936e-04 -7.926778495311737061e-02
-1.781906336545944214e-01 -8.373371325433254242e-03 -8.096414804458618164e-02 3.048105910420417786e-02 -5.648297816514968872e-02 9.661249816417694092e-02 -3.144251704216003418e-01 -2.029659301042556763e-01 1.055826395750045776e-01 3.989777266979217529e-01 1.092664822936058044e-01 3.206491768360137939e-01 4.306330084800720215e-01 -1.659260839223861694e-01 7.368907798081636429e-03 -4.443828016519546509e-02 5.900609772652387619e-03 4.405297804623842239e-03 -1.299395114183425903e-01 1.127258837223052979e-01 2.591476589441299438e-02 -8.479405194520950317e-03 -1.836399883031845093e-01 7.869845628738403320e-02 2.669476866722106934e-01 8.511559665203094482e-02 2.261592298746109009e-01 -6.202023848891258240e-02 -1.005484461784362793e-01 -2.583943903446197510e-01 -8.667156100273132324e-02 -1.407969146966934204e-01
1.837011724710464478e-01 1.085361018776893616e-01 -1.667528599500656128e-01 -9.637557715177536011e-02 2.311300486326217651e-02 1.515516340732574463e-01 2.967244684696197510e-01 -2.000207602977752686e-01 1.141770109534263611e-01 1.505214720964431763e-01 -1.170393228530883789e-01 2.109585851430892944e-01 9.101887792348861694e-02 -1.337179243564605713e-01 -2.642649412155151367e-01 -1.760887056589126587e-01 -1.422919631004333496e-01 3.353190124034881592e-01 -1.627980768680572510e-01 3.129676878452301025e-01 1.326533257961273193e-01 7.649569958448410034e-02 -1.011081039905548096e-01 8.241534978151321411e-02 -8.047032752074301243e-04 -2.084985077381134033e-01 1.623564958572387695e-02 2.308429628610610962e-01 9.561840444803237915e-02 -1.855793148279190063e-01 -2.947688400745391846e-01 1.407950520515441895e-01
-1.733603887259960175e-02 -8.477962017059326172e-02 1.331825554370880127e-01 2.207855321466922760e-02 3.379458487033843994e-01 5.088922753930091858e-02 1.552108675241470337e-01 -1.660689115524291992e-01 -3.291867673397064209e-02 3.327888846397399902e-01 3.997391164302825928e-01 4.883525520563125610e-02 1.615268439054489136e-01 -3.413731455802917480e-01 -3.958413004875183105e-02 -5.217042192816734314e-02 -1.452941745519638062e-01 3.625008761882781982e-01 -1.137321665883064270e-01 -4.873722419142723083e-02 -1.574379950761795044e-01 -2.632309123873710632e-02 3.511419054120779037e-03 3.331845700740814209e-01 7.125523686408996582e-02 1.029008626937866211e-01 7.736513018608093262e-02 -3.246285021305084229e-02 -8.292302489280700684e-02 -1.965859830379486084e-01 6.012655049562454224e-02 9.339623153209686279e-02
-1.674393750727176666e-02 -3.669057786464691162e-02 -7.660926878452301025e-02 -1.006911024451255798e-01 1.165965870022773743e-01 6.832135468721389771e-02 1.685852110385894775e-01 -7.188301533460617065e-02 -1.561180800199508667e-01 1.797895580530166626e-01 -8.268228173255920410e-02 7.217512279748916626e-02 3.199105858802795410e-01 -2.104747146368026733e-01 -1.032622754573822021e-01 1.026547253131866455e-01 -3.588451743125915527e-01 2.503545284271240234e-01 -2.248428612947463989e-01 3.990466594696044922e-01 1.897282153367996216e-02 1.416033208370208740e-01 -1.854250282049179077e-01 -3.518633916974067688e-02 -1.571551859378814697e-01 -1.049539148807525635e-01 -2.755440771579742432e-01 8.387113362550735474e-02 1.891480386257171631e-01 -2.724015712738037109e-01 -3.212099149823188782e-02 -8.350920677185058594e-02
-1.040989086031913757e-01 -1.062353421002626419e-02 -1.882415860891342163e-01 3.101462125778198242e-01 -1.411565095186233521e-01 7.625331729650497437e-02 -2.297009378671646118e-01 -3.851978778839111328e-01 3.090019524097442627e-01 2.919263243675231934e-01 -8.935452997684478760e-02 -1.392213553190231323e-01 -1.876369863748550415e-01 -1.847474873065948486e-01 2.418829826638102531e-03 -2.817278802394866943e-01 -2.316521108150482178e-01 4.067595675587654114e-02 -1.200521886348724365e-01 1.589618772268295288e-01 -2.940694391727447510e-01 7.469023764133453369e-02 2.929469011723995209e-02 4.031463339924812317e-02 -9.638364426791667938e-03 -1.771062612533569336e-01 -3.174423053860664368e-02 6.215650960803031921e-02 6.583011895418167114e-02 -9.712475538253784180e-02 -1.138067319989204407e-01 1.455087363719940186e-01
-1.947771161794662476e-01 -9.457184374332427979e-02 1.483975797891616821e-01 -2.029423369094729424e-03 -2.199591994285583496e-01 7.266625761985778809e-02 -5.125583335757255554e-02 5.838960781693458557e-02 2.128324359655380249e-01 1.189045310020446777e-01 6.211175024509429932e-02 7.755207270383834839e-02 1.361045539379119873e-01 -4.081765115261077881e-01 -1.278228014707565308e-01 -2.769533097743988037e-01 -1.487093120813369751e-01 4.133108556270599365e-01 -1.658192276954650879e-01 3.290772065520286560e-02 1.561274379491806030e-01 3.832994401454925537e-02 -2.612689137458801270e-02 1.181836705654859543e-02 -1.874124109745025635e-01 -1.724145412445068359e-01 3.401642739772796631e-01 1.560957878828048706e-01 -1.636672914028167725e-01 -1.999154835939407349e-01 -5.191552639007568359e-02 3.671561181545257568e-02
-1.585844010114669800e-01 3.513108938932418823e-02 -7.116253022104501724e-03 -6.548091024160385132e-02 -2.410069480538368225e-02 6.485444027930498123e-03 1.478441357612609863e-01 -1.870876550674438477e-01 2.623482048511505127e-01 1.845761537551879883e-01 -3.006267361342906952e-02 -1.581523865461349487e-01 -8.700875192880630493e-02 -2.293959408998489380e-01 -6.778877228498458862e-02 -2.171784788370132446e-01 -3.585929572582244873e-01 8.460965007543563843e-02 -8.098629862070083618e-02 1.043418869376182556e-01 -2.915208041667938232e-01 2.757578156888484955e-02 -2.855096161365509033e-01 -1.536759138107299805e-01 -2.287201136350631714e-01 -2.671443223953247070e-01 -1.157209128141403198e-01 3.902854025363922119e-01 -1.045794934034347534e-01 -1.580700725317001343e-01 -1.871631480753421783e-02 3.596036508679389954e-02
-3.033854365348815918e-01 -2.035026848316192627e-01 7.076504081487655640e-02 -1.976541057229042053e-02 3.480719774961471558e-02 1.197269260883331299e-01 2.056838274002075195e-01 -1.113370805978775024e-01 -1.530848070979118347e-02 3.509449362754821777e-01 -4.839212447404861450e-02 8.570168912410736084e-02 5.136099457740783691e-02 -3.741876482963562012e-01 7.867249101400375366e-02 -2.405377775430679321e-01 -2.418872267007827759e-01 -9.853424131870269775e-02 -2.175593972206115723e-01 5.475626513361930847e-02 5.463950335979461670e-02 -7.202643156051635742e-02 -2.212426960468292236e-01 6.407195329666137695e-02 -3.491769433021545410e-01 2.978985756635665894e-02 2.451350688934326172e-01 -4.353351518511772156e-02 6.791304051876068115e-02 -9.638253599405288696e-02 6.397502869367599487e-02 -2.618090808391571045e-01
9.246193617582321167e-02 2.146383002400398254e-02 -3.310122191905975342e-01 -2.160539329051971436e-01 6.544107943773269653e-02 8.591382205486297607e-02 2.953819697722792625e-03 2.611523121595382690e-02 1.807865053415298462e-01 3.598699569702148438e-01 1.039009988307952881e-01 4.608323797583580017e-02 6.256424635648727417e-02 -7.511316984891891479e-02 -1.859329827129840851e-02 -2.395815104246139526e-01 -2.054955363273620605e-01 2.439603209495544434e-01 -3.508363068103790283e-01 -3.899883851408958435e-02 -1.540744304656982422e-01 -5.828325450420379639e-02 -1.022807732224464417e-01 2.039332538843154907e-01 -1.902329921722412109e-01 1.209272965788841248e-01 1.650407463312149048e-01 2.407892793416976929e-01 2.100319368764758110e-03 -1.631867289543151855e-01 2.607238888740539551e-01 -2.092789560556411743e-01
-1.635858565568923950e-01 4.420196264982223511e-02 1.919348239898681641e-01 6.771448254585266113e-02 1.762785911560058594e-01 -7.394917309284210205e-02 9.894626587629318237e-02 -2.009682208299636841e-01 1.863349527120590210e-01 5.763156414031982422e-01 2.469625324010848999e-01 1.183505430817604065e-01 -1.103533059358596802e-01 2.661387994885444641e-02 -2.055791914463043213e-01 -2.695392370223999023e-01 -2.780304849147796631e-01 1.542775779962539673e-01 -3.993592038750648499e-02 -8.522558957338333130e-02 -9.015468508005142212e-02 -1.390322297811508179e-01 2.538165450096130371e-02 1.198407262563705444e-01 2.519984357059001923e-02 4.520708322525024414e-02 1.018665432929992676e-01 8.136818557977676392e-02 -2.392275631427764893e-01 -1.554495394229888916e-01 -1.405578702688217163e-01 -1.517630554735660553e-02
7.314619421958923340e-02 -8.846210688352584839e-02 -2.500098347663879395e-01 2.809012234210968018e-01 -2.427843771874904633e-02 -2.565088495612144470e-02 -9.472883306443691254e-03 -4.231519103050231934e-01 1.950357556343078613e-01 1.079709604382514954e-01 -3.321759030222892761e-02 2.078010290861129761e-01 3.692694306373596191e-01 -9.817887842655181885e-02 1.737925112247467041e-01 -1.733380705118179321e-01 -3.705932199954986572e-01 6.537496298551559448e-02 -1.197541132569313049e-01 1.248176172375679016e-01 1.267995387315750122e-01 2.335689216852188110e-01 -6.440108269453048706e-02 -1.745170354843139648e-02 -6.638316065073013306e-02 -1.592805050313472748e-02 2.533695101737976074e-01 -2.263430738821625710e-03 -4.976114258170127869e-03 -6.573814153671264648e-02 -1.162375323474407196e-02 -2.117252498865127563e-01
-1.718033850193023682e-02 -1.102916747331619263e-01 -2.802930474281311035e-01 -9.640751034021377563e-02 -1.700110286474227905e-01 6.817147135734558105e-02 -1.592531353235244751e-01 -1.686650216579437256e-01 7.078317552804946899e-02 2.445136010646820068e-01 -5.388575047254562378e-02 2.005432695150375366e-01 -1.015879586338996887e-01 -1.075560525059700012e-01 -1.831882745027542114e-01 1.709294468164443970e-01 -3.369039297103881836e-01 2.062305659055709839e-01 4.306190833449363708e-02 -1.230158470571041107e-02 -3.691700100898742676e-02 -2.946930006146430969e-02 -2.058810442686080933e-01 1.157206520438194275e-01 -2.010451406240463257e-01 -3.130235970020294189e-01 2.224486917257308960e-01 2.066111564636230469e-01 -1.609099656343460083e-01 -3.253306150436401367e-01 1.708220094442367554e-01 -1.104654520750045776e-01
-5.822870135307312012e-02 1.627986580133438110e-01 -2.837970852851867676e-02 1.422044485807418823e-01 2.651030719280242920e-01 -1.263555884361267090e-01 2.202884107828140259e-01 -2.588069736957550049e-01 5.375774577260017395e-02 3.308141827583312988e-01 -1.306407004594802856e-01 -5.198622122406959534e-02 2.343315333127975464e-01 -2.075198478996753693e-02 -8.400318026542663574e-02 -1.990099102258682251e-01 -1.151322759687900543e-02 1.242817640304565430e-01 -9.257535636425018311e-02 1.817051470279693604e-01 -1.362942904233932495e-01 3.386936485767364502e-01 -5.008637905120849609e-02 2.121934294700622559e-01 -3.361042737960815430e-01 3.050468862056732178e-02 -3.028404116630554199e-01 1.930863857269287109e-01 -5.530435964465141296e-02 -1.658052057027816772e-01 3.874678537249565125e-02 -1.709018275141716003e-02
1.540823280811309814e-01 -2.596764564514160156e-01 -1.492585390806198120e-01 -1.238261982798576355e-01 -2.746455669403076172e-01 -9.451702982187271118e-02 -1.649083495140075684e-01 -1.975647211074829102e-01 1.169285327196121216e-01 2.530063688755035400e-01 1.661343425512313843e-01 1.148597821593284607e-01 -1.514448523521423340e-01 -2.416905611753463745e-01 -1.413855254650115967e-01 2.693234942853450775e-02 -2.739759385585784912e-01 1.280691623687744141e-01 4.273701086640357971e-02 3.670991584658622742e-02 -9.300347417593002319e-02 -8.601836860179901123e-02 -2.818803787231445312e-01 2.758139967918395996e-01 7.069245725870132446e-02 -1.131899803876876831e-01 1.742367744445800781e-01 2.060700654983520508e-01 -8.750975131988525391e-02 -2.801882028579711914e-01 2.115463465452194214e-01 -1.109837517142295837e-01
7.713668048381805420e-02 -7.200436294078826904e-02 6.941810995340347290e-02 -1.268390864133834839e-01 -2.404888533055782318e-02 -1.038189083337783813e-01 1.486847102642059326e-01 -1.395889967679977417e-01 1.857904344797134399e-01 2.535563111305236816e-01 -1.596468985080718994e-01 -2.851621620357036591e-02 4.963332414627075195e-02 -3.382396996021270752e-01 2.845347486436367035e-02 -3.381784260272979736e-01 -4.848604500293731689e-01 1.453659869730472565e-02 -6.836679577827453613e-02 4.252460226416587830e-02 1.714938879013061523e-01 -1.261889785528182983e-01 -1.118222177028656006e-01 -1.275958120822906494e-01 1.232639625668525696e-01 -2.157184779644012451e-01 8.151374012231826782e-02 3.361176550388336182e-01 -1.062667444348335266e-01 -1.490077525377273560e-01 1.922337897121906281e-02 -1.635260730981826782e-01
3.132662773132324219e-01 7.615350931882858276e-02 -2.174794822931289673e-01 -1.277573853731155396e-01 -1.579214073717594147e-02 -1.629951745271682739e-01 9.100972861051559448e-02 -1.541165709495544434e-01 -1.534385681152343750e-01 1.892812252044677734e-01 -9.567651897668838501e-02 2.573246061801910400e-01 2.525843083858489990e-01 -1.572535037994384766e-01 -2.817245125770568848e-01 -7.636770606040954590e-02 -1.365826185792684555e-02 2.964719831943511963e-01 1.423382014036178589e-01 2.787946164608001709e-01 1.945856958627700806e-01 1.179531067609786987e-01 -1.432896405458450317e-01 8.690387010574340820e-02 9.835319221019744873e-02 -1.850465871393680573e-02 -2.072227932512760162e-02 3.359496891498565674e-01 -1.566390246152877808e-01 -1.850716024637222290e-01 -1.307666897773742676e-01 9.841441642493009567e-04
-2.464436739683151245e-01 -1.887344419956207275e-01 2.408373169600963593e-02 1.086356490850448608e-01 -9.436773136258125305e-03 -1.120128557085990906e-01 -8.354565501213073730e-02 -2.773999273777008057e-01 1.485054641962051392e-01 3.740958571434020996e-01 -2.191628962755203247e-01 4.102623462677001953e-02 -6.432324647903442383e-02 -2.397280335426330566e-01 -2.923369407653808594e-01 -1.896889060735702515e-01 -2.044572383165359497e-01 -1.855384409427642822e-01 -1.863017678260803223e-01 5.079878121614456177e-02 -2.273660451173782349e-01 4.515753686428070068e-02 -3.076861500740051270e-01 -7.380124181509017944e-02 1.889908760786056519e-01 5.609417334198951721e-02 1.097986102104187012e-01 2.230724543333053589e-01 1.243308186531066895e-01 4.998746886849403381e-02 -5.757272616028785706e-02 -1.029994562268257141e-01
-4.919493198394775391e-02 2.090171724557876587e-01 8.509278297424316406e-02 -7.972884923219680786e-02 -2.078621238470077515e-01 -2.651776885613799095e-03 1.474611759185791016e-01 -2.027702182531356812e-01 8.084046095609664917e-02 3.831273615360260010e-01 3.728640824556350708e-02 -1.523476690053939819e-01 2.099852710962295532e-01 -2.546180784702301025e-01 -1.000861823558807373e-01 -3.383164405822753906e-01 -3.790310621261596680e-01 1.860113143920898438e-01 -2.347202003002166748e-01 -1.678807288408279419e-02 -9.952697902917861938e-02 -2.188419848680496216e-01 5.566162616014480591e-02 3.418421745300292969e-02 3.389368299394845963e-03 2.121740020811557770e-02 1.118709817528724670e-01 2.191173136234283447e-01 -2.555118687450885773e-02 -5.783606693148612976e-02 2.490776032209396362e-01 1.294982712715864182e-02
-1.290882192552089691e-02 1.141070276498794556e-01 2.240168675780296326e-02 -1.054970845580101013e-01 9.639292955398559570e-02 1.982988417148590088e-01 -5.430741235613822937e-02 -5.183379054069519043e-01 3.305934667587280273e-01 -2.633817261084914207e-03 -9.018139541149139404e-02 1.368261873722076416e-01 1.151905879378318787e-01 -1.145618110895156860e-01 2.776193141471594572e-04 -3.453120887279510498e-01 -1.565763652324676514e-01 3.836359828710556030e-02 -1.188821047544479370e-01 2.393851242959499359e-02 1.552329361438751221e-01 6.521712988615036011e-02 -7.046198099851608276e-02 2.720698341727256775e-02 1.256148070096969604e-01 2.679577469825744629e-02 -3.293372988700866699e-01 7.783623039722442627e-02 1.652504056692123413e-01 -3.555989861488342285e-01 -2.463922277092933655e-02 -1.141207814216613770e-01
7.808422297239303589e-02 1.223219558596611023e-02 1.695246398448944092e-01 -5.672506988048553467e-02 1.501865535974502563e-01 2.631747536361217499e-02 -1.984506286680698395e-02 -1.224222555756568909e-01 1.949513889849185944e-02 4.451164901256561279e-01 1.859275847673416138e-01 3.523120889440178871e-03 1.117289764806628227e-03 -3.711409866809844971e-01 -6.840535998344421387e-02 -2.921566963195800781e-01 -1.791087538003921509e-01 2.588539421558380127e-01 2.338270470499992371e-02 -1.124042272567749023e-01 7.159975171089172363e-02 -3.311313688755035400e-02 -1.231453046202659607e-01 2.878741025924682617e-01 -1.721686869859695435e-01 -6.842677295207977295e-02 -4.687120765447616577e-02 -8.711944520473480225e-02 -3.760159313678741455e-01 -1.881320476531982422e-01 8.663895539939403534e-03 -1.574853211641311646e-01
-6.249129399657249451e-02 -1.394169684499502182e-02 -1.466921865940093994e-01 -1.220178157091140747e-01 9.605922549962997437e-02 1.179528981447219849e-01 2.079188972711563110e-01 -2.824645489454269409e-02 -1.160180121660232544e-01 2.029057890176773071e-01 -1.791239380836486816e-01 1.735326945781707764e-01 1.923053562641143799e-01 -2.548379898071289062e-01 -2.882122993469238281e-01 -6.204161327332258224e-04 -2.790518999099731445e-01 2.673842608928680420e-01 -2.742906510829925537e-01 2.972161471843719482e-01 1.144889369606971741e-01 3.186913579702377319e-02 -7.011041045188903809e-03 -9.074649959802627563e-02 -6.866601854562759399e-02 -2.356058210134506226e-01 -2.404880970716476440e-01 8.187668770551681519e-02 1.890392750501632690e-01 -2.857957184314727783e-01 -3.897305577993392944e-02 -1.070641055703163147e-01
1.837358623743057251e-02 7.861271500587463379e-02 -8.440797030925750732e-02 5.053862556815147400e-02 2.395629324018955231e-02 -1.930283457040786743e-01 -8.852729201316833496e-02 -2.971703708171844482e-01 -1.599127077497541904e-03 4.851574897766113281e-01 -3.813405707478523254e-02 2.677663564682006836e-01 8.425193279981613159e-02 3.845627978444099426e-02 1.696022748947143555e-01 -2.754763364791870117e-01 -1.030848473310470581e-01 1.720834672451019287e-01 -1.913265585899353027e-01 1.421952843666076660e-01 1.005802750587463379e-01 1.940681636333465576e-01 1.139566004276275635e-01 1.634710729122161865e-01 -2.160506322979927063e-02 1.497628837823867798e-01 1.576543450355529785e-01 4.375831037759780884e-02 -9.316463768482208252e-02 1.124329268932342529e-01 -2.922946214675903320e-01 2.951016128063201904e-01
-8.449599146842956543e-02 -1.654057204723358154e-02 1.932387240231037140e-02 -2.199822850525379181e-02 8.886347711086273193e-02 5.692417919635772705e-02 -2.192494273185729980e-01 -2.400253117084503174e-01 1.354519724845886230e-01 2.470689564943313599e-01 2.737937569618225098e-01 1.278258562088012695e-01 -5.574574321508407593e-02 -1.623892337083816528e-01 -2.520479261875152588e-01 1.103881862945854664e-03 -1.422135531902313232e-01 -2.473414875566959381e-02 -5.898039042949676514e-02 -2.166597638279199600e-03 2.248046696186065674e-01 3.585536479949951172e-01 -2.820731103420257568e-01 2.651909291744232178e-01 7.768330723047256470e-02 5.736283212900161743e-02 1.957402974367141724e-01 -2.194075658917427063e-02 -3.110626153647899628e-02 -2.282291501760482788e-01 3.755706921219825745e-02 3.940981924533843994e-01
1.046104952692985535e-01 -1.331108361482620239e-01 -3.956765681505203247e-02 2.312288805842399597e-02 1.150896400213241577e-01 -1.047012861818075180e-03 3.014663755893707275e-01 -6.524422764778137207e-02 2.952021360397338867e-02 2.326053977012634277e-01 -8.804802596569061279e-02 2.653703689575195312e-01 1.747779995203018188e-01 -1.389462053775787354e-01 -1.216996237635612488e-01 -3.014227747917175293e-01 -9.155614674091339111e-02 4.084567725658416748e-01 -2.725426256656646729e-01 3.617394864559173584e-01 -2.034230828285217285e-01 2.679665340110659599e-03 8.226462453603744507e-02 -4.900068510323762894e-03 -5.802251026034355164e-02 -2.770383358001708984e-01 -2.193795591592788696e-01 7.247667759656906128e-02 7.152023911476135254e-02 -3.412307053804397583e-02 -2.374459058046340942e-02 5.751128122210502625e-02
-1.822421848773956299e-01 1.925085671246051788e-02 -1.418378800153732300e-01 1.853615194559097290e-01 -2.365873157978057861e-01 -8.466820418834686279e-02 -9.983120113611221313e-02 -1.861646175384521484e-01 -1.148113682866096497e-01 3.102375268936157227e-01 -3.409993648529052734e-01 3.090361952781677246e-01 3.054222166538238525e-01 -3.839907795190811157e-02 -1.632913053035736084e-01 -1.170833408832550049e-01 -2.280832082033157349e-01 2.653211653232574463e-01 -1.445761770009994507e-01 2.487180531024932861e-01 2.984867896884679794e-03 1.090373396873474121e-01 -6.853556632995605469e-02 -1.246316451579332352e-02 5.475784186273813248e-03 -1.389675289392471313e-01 -4.875107109546661377e-02 8.483617007732391357e-02 2.826740443706512451e-01 -1.444664783775806427e-02 1.276565790176391602e-01 2.399345114827156067e-02
1.702207028865814209e-01 2.311901450157165527e-01 5.241140723228454590e-02 -1.887610852718353271e-01 -1.636665612459182739e-01 -5.292621999979019165e-02 -1.944696903228759766e-01 -4.605367779731750488e-01 9.681187570095062256e-02 9.726717323064804077e-02 -6.568277627229690552e-02 2.641974687576293945e-01 9.303297102451324463e-02 -7.843685895204544067e-02 4.107115417718887329e-02 -1.866167485713958740e-01 -2.710275948047637939e-01 6.044608354568481445e-02 -2.119262665510177612e-01 1.085387915372848511e-01 2.569619715213775635e-01 -1.289609540253877640e-02 -1.812123805284500122e-01 1.230838671326637268e-01 1.810936033725738525e-01 -8.970454335212707520e-02 -2.745416164398193359e-01 1.305229812860488892e-01 1.296531558036804199e-01 -1.784454137086868286e-01 -1.056067869067192078e-01 -1.199447438120841980e-01
-6.424753367900848389e-02 1.381708979606628418e-01 -1.410391032695770264e-01 -1.302026510238647461e-01 -1.626429893076419830e-02 1.599179506301879883e-01 -2.456341385841369629e-01 -3.450929224491119385e-01 9.494933485984802246e-02 1.235597059130668640e-01 -2.443406172096729279e-02 2.271213978528976440e-01 2.298156172037124634e-01 -1.135011836886405945e-01 -1.984118372201919556e-01 -2.747774422168731689e-01 -7.507839053869247437e-02 5.831849202513694763e-02 -3.285306692123413086e-01 1.780035346746444702e-01 -5.502637475728988647e-02 -1.137921065092086792e-01 1.896935552358627319e-01 -1.175503283739089966e-01 2.350940257310867310e-01 -2.171649485826492310e-01 -6.495153158903121948e-02 1.116389706730842590e-01 2.408979386091232300e-01 -2.188724279403686523e-01 -3.020775737240910530e-03 -1.953203380107879639e-01
-1.107019484043121338e-01 2.471892088651657104e-01 1.368073225021362305e-01 -1.620772927999496460e-01 -6.083369627594947815e-02 4.681050032377243042e-02 1.919201388955116272e-02 -2.525556385517120361e-01 2.970533072948455811e-01 4.870965480804443359e-01 -9.490133076906204224e-02 1.492070704698562622e-01 2.329933345317840576e-01 -1.246147081255912781e-01 2.228821814060211182e-01 -5.443805083632469177e-02 -1.080724149942398071e-01 -1.566709019243717194e-02 -2.927087545394897461e-01 2.452541589736938477e-01 1.003131791949272156e-01 -3.560715913772583008e-02 6.483515352010726929e-02 1.659847050905227661e-01 -8.089065551757812500e-02 2.700327895581722260e-02 2.918123304843902588e-01 6.342367082834243774e-02 -3.513139486312866211e-02 -3.568968968465924263e-03 -1.812916547060012817e-01 -3.136887401342391968e-02
-1.194088757038116455e-01 -2.691723592579364777e-02 1.212006881833076477e-01 -4.321605563163757324e-01 8.615395426750183105e-02 1.745406091213226318e-01 2.596782706677913666e-02 -2.122370004653930664e-01 9.672668576240539551e-02 2.703993916511535645e-01 -3.639495000243186951e-02 2.037132531404495239e-01 6.527861952781677246e-02 -1.320799291133880615e-01 -1.547785550355911255e-01 -4.178742319345474243e-02 -1.952664852142333984e-01 2.479251623153686523e-01 -1.576132178306579590e-01 -1.413021516054868698e-02 -3.023218214511871338e-01 1.245415881276130676e-01 -2.575984895229339600e-01 -1.637151464819908142e-02 -2.723888754844665527e-01 -9.817479550838470459e-02 -2.126549035310745239e-01 -8.409590274095535278e-02 -2.390399277210235596e-01 -1.670215576887130737e-01 -1.114796195179224014e-02 8.828293532133102417e-02
-8.671123534440994263e-02 -5.197896808385848999e-02 -3.093020915985107422e-01 2.891241014003753662e-01 1.758445054292678833e-01 -4.946108534932136536e-02 6.678409874439239502e-02 -1.919039636850357056e-01 -7.110501825809478760e-02 5.698457956314086914e-01 -5.745083093643188477e-02 9.023301303386688232e-02 -6.420451402664184570e-02 -8.821565657854080200e-02 -9.218499995768070221e-03 -2.768749184906482697e-02 -1.588998734951019287e-01 1.505143344402313232e-01 1.912409365177154541e-01 2.431842535734176636e-01 -6.605844944715499878e-02 -1.522035300731658936e-01 -1.112879589200019836e-01 -1.462926864624023438e-01 -3.068789541721343994e-01 -1.368170678615570068e-01 -1.653075367212295532e-01 8.404590934514999390e-02 -2.840676903724670410e-02 -1.548091024160385132e-01 2.600243128836154938e-02 -6.496903300285339355e-02
1.000807806849479675e-01 -7.958494871854782104e-02 -7.705429941415786743e-02 1.175251528620719910e-01 1.058022025972604752e-02 -1.037657409906387329e-01 -3.853771090507507324e-01 -1.535820513963699341e-01 3.449603170156478882e-02 1.313124746084213257e-01 -7.379782944917678833e-02 2.019551247358322144e-01 2.655693292617797852e-01 9.684559702873229980e-02 -1.548501700162887573e-01 -2.245385795831680298e-01 -1.561104059219360352e-01 -2.330727502703666687e-02 -1.845275759696960449e-01 2.126976400613784790e-01 -1.110682357102632523e-02 3.018738329410552979e-02 2.997324988245964050e-02 2.839361131191253662e-01 -1.050711050629615784e-01 -2.583769261837005615e-01 -2.109297662973403931e-01 3.449471294879913330e-01 -1.023142635822296143e-01 -1.413753330707550049e-01 1.999073177576065063e-01 -2.519865334033966064e-01
-9.438342531211674213e-04 4.794706404209136963e-02 -2.095665484666824341e-01 -8.662924915552139282e-02 7.254877686500549316e-02 3.907144442200660706e-02 1.641439199447631836e-01 -1.313451956957578659e-02 -1.551172733306884766e-01 1.606132686138153076e-01 -8.310941606760025024e-02 8.638934232294559479e-03 2.947281301021575928e-01 -2.241335362195968628e-01 -1.302869170904159546e-01 5.017630383372306824e-02 -3.092914223670959473e-01 2.760758697986602783e-01 -3.243135511875152588e-01 3.269047737121582031e-01 1.823557317256927490e-01 1.660087853670120239e-01 -1.730269044637680054e-01 1.674810610711574554e-02 -6.453952938318252563e-02 -3.551908209919929504e-02 -1.651493906974792480e-01 9.425736963748931885e-02 2.435271739959716797e-01 -3.278191983699798584e-01 -6.810149550437927246e-02 -1.048238426446914673e-01
-4.274514317512512207e-01 3.486375883221626282e-02 1.772261038422584534e-02 -1.093473732471466064e-01 -6.672495603561401367e-02 4.225277900695800781e-02 6.316168699413537979e-03 -1.253508627414703369e-01 -2.493128627538681030e-01 2.640756666660308838e-01 -1.699918359518051147e-01 -1.693269796669483185e-02 1.390689313411712646e-01 -1.056292951107025146e-01 -1.165200546383857727e-01 -2.794013023376464844e-01 -4.637748599052429199e-01 1.163296997547149658e-01 -6.387561559677124023e-03 3.160149604082107544e-02 -3.016018308699131012e-02 8.894927054643630981e-02 -2.084002643823623657e-01 1.560661494731903076e-01 1.005782186985015869e-01 -1.532438695430755615e-01 -2.933660447597503662e-01 1.124268099665641785e-01 -4.346193373203277588e-02 -1.722127944231033325e-01 2.676436491310596466e-02 -1.666083037853240967e-01
2.094965241849422455e-02 -1.726721525192260742e-01 -1.095726341009140015e-01 -2.428395207971334457e-03 -1.096696481108665466e-01 1.506137698888778687e-01 -2.417437881231307983e-01 -1.559659540653228760e-01 -1.724331378936767578e-01 4.065665006637573242e-01 8.862081170082092285e-02 2.330541759729385376e-01 -1.217359825968742371e-01 -1.181795224547386169e-01 -2.314911186695098877e-01 -1.452417522668838501e-01 8.102057874202728271e-02 1.720869988203048706e-01 -1.453447788953781128e-01 8.261691033840179443e-02 4.612282663583755493e-02 -1.807395219802856445e-01 2.942626923322677612e-02 2.728520929813385010e-01 2.226084619760513306e-01 -2.008198797702789307e-01 8.918985724449157715e-02 2.591905891895294189e-01 1.289300471544265747e-01 -1.764004081487655640e-01 2.683342397212982178e-01 1.434953361749649048e-01
-1.227308511734008789e-01 8.248812705278396606e-02 -1.088996529579162598e-01 5.971903353929519653e-02 1.730534732341766357e-01 -1.009895950555801392e-01 1.249842569231987000e-01 -3.614788353443145752e-01 2.092379629611968994e-01 3.625396788120269775e-01 -9.772948175668716431e-02 1.233367621898651123e-01 1.304385513067245483e-01 -1.497132182121276855e-01 8.861573040485382080e-02 -2.082673013210296631e-01 -2.439016997814178467e-01 -2.976243151351809502e-03 -1.172184348106384277e-01 3.513669669628143311e-01 -9.355306625366210938e-02 1.819917857646942139e-01 -2.479647547006607056e-01 -6.585185229778289795e-02 -9.441685676574707031e-02 -2.647559642791748047e-01 6.038205698132514954e-02 -2.216200977563858032e-01 -5.004696175456047058e-02 2.841802872717380524e-02 -1.131931915879249573e-01 -1.826183199882507324e-01
-1.790855079889297485e-01 1.333985477685928345e-01 -1.449687182903289795e-01 -1.930154412984848022e-01 -1.213132143020629883e-01 1.631574146449565887e-02 5.268685147166252136e-02 -3.226773738861083984e-01 1.927871815860271454e-02 3.570772111415863037e-01 -1.563717378303408623e-03 -1.293045133352279663e-01 1.371238678693771362e-01 -1.974209100008010864e-01 -1.894880831241607666e-01 -2.903972864151000977e-01 -2.530404366552829742e-02 3.755623698234558105e-01 -3.207829594612121582e-01 -5.573900789022445679e-02 -2.212531119585037231e-01 -3.800345957279205322e-02 2.314382232725620270e-03 -6.057750433683395386e-03 1.261264365166425705e-02 -1.183244064450263977e-01 6.331056356430053711e-02 2.282425463199615479e-01 7.306487113237380981e-02 9.702266007661819458e-02 2.078125476837158203e-01 1.450332999229431152e-01
-2.139193117618560791e-01 5.245260149240493774e-02 -4.071474075317382812e-02 -1.824581436812877655e-02 -1.434442400932312012e-01 -2.656173408031463623e-01 1.130047906190156937e-02 -2.537993490695953369e-01 9.532091766595840454e-02 2.338371127843856812e-01 1.906632483005523682e-01 3.807229995727539062e-01 1.134507432579994202e-01 -3.142660856246948242e-01 -1.144504472613334656e-01 -4.615072906017303467e-02 1.577025104779750109e-04 -1.580386236310005188e-02 -2.007450014352798462e-01 9.261156618595123291e-02 9.971348941326141357e-02 1.028900966048240662e-01 1.646537482738494873e-01 1.338412314653396606e-01 2.744621038436889648e-02 -9.971604496240615845e-02 -3.395603597164154053e-01 1.630211323499679565e-01 2.366365790367126465e-01 -1.559990793466567993e-01 2.522191405296325684e-01 -1.034178882837295532e-01
-8.870398253202438354e-02 -4.050176963210105896e-02 -3.670125603675842285e-01 2.537232339382171631e-01 1.145436689257621765e-01 -4.127122089266777039e-02 -1.176281496882438660e-01 -3.541948497295379639e-01 -2.499236725270748138e-02 5.996843427419662476e-02 -6.561586260795593262e-02 2.069115787744522095e-01 4.048503469675779343e-03 -2.058108001947402954e-01 -1.130705233663320541e-02 2.565679326653480530e-02 4.688045382499694824e-02 1.724523901939392090e-01 -9.352779947221279144e-03 -9.483006596565246582e-02 2.635220885276794434e-01 4.733892623335123062e-03 -3.571745380759239197e-02 1.834760010242462158e-01 1.693770848214626312e-02 -1.397994253784418106e-02 7.262827455997467041e-02 3.125197589397430420e-01 -2.586890757083892822e-01 -3.836118280887603760e-01 2.546869814395904541e-01 -1.225217655301094055e-01
-2.845565602183341980e-02 -1.529881805181503296e-01 -3.327025566250085831e-03 -1.752784103155136108e-01 -1.885140873491764069e-02 1.994154602289199829e-01 9.918082505464553833e-03 -2.884983420372009277e-01 -1.462589204311370850e-02 -5.349931493401527405e-02 -1.559777259826660156e-01 5.100262761116027832e-01 2.636708021163940430e-01 -1.912374049425125122e-01 -1.826865077018737793e-01 -1.664477884769439697e-01 -1.630109846591949463e-01 9.218093752861022949e-02 -8.878027647733688354e-02 1.062022522091865540e-01 -5.323065910488367081e-03 -6.774111837148666382e-02 -3.510795235633850098e-01 9.602902829647064209e-02 -8.422831445932388306e-02 -6.655687838792800903e-02 1.089978590607643127e-01 -5.125362426042556763e-02 1.351904720067977905e-01 -2.985726892948150635e-01 -1.551380604505538940e-01 1.343379020690917969e-01
-1.355487704277038574e-01 8.143484592437744141e-02 -2.126193344593048096e-01 -2.559286355972290039e-01 -5.398635193705558777e-02 -2.251514792442321777e-01 -2.010492235422134399e-01 -2.150848954916000366e-01 5.687693133950233459e-02 8.159435540437698364e-02 -1.727710850536823273e-02 -1.553637087345123291e-01 1.624655425548553467e-01 -2.991562783718109131e-01 -3.153494298458099365e-01 -2.229002565145492554e-01 -2.658935785293579102e-01 -1.336666345596313477e-01 -3.833012655377388000e-02 1.832865625619888306e-01 -1.216059364378452301e-02 1.606815308332443237e-01 -2.003760188817977905e-01 1.680701375007629395e-01 3.444378450512886047e-02 1.517614126205444336e-01 1.929177343845367432e-01 2.830210924148559570e-01 1.485594063997268677e-01 -2.921474911272525787e-02 -2.021518796682357788e-01 -3.648867458105087280e-02
-1.472820788621902466e-01 1.436285972595214844e-01 9.431821852922439575e-02 -4.402526915073394775e-01 6.120877712965011597e-02 2.104626782238483429e-02 -3.047904074192047119e-01 1.175431814044713974e-02 6.235062330961227417e-02 4.711502492427825928e-01 1.989414244890213013e-01 2.541588544845581055e-01 1.003842577338218689e-01 -9.588555991649627686e-02 -7.926934212446212769e-02 -8.387278020381927490e-02 -1.303486227989196777e-01 3.330873250961303711e-01 2.109874039888381958e-02 3.929484635591506958e-02 -1.486018009018152952e-04 4.127550125122070312e-02 1.112223640084266663e-01 -1.723657399415969849e-01 6.362861394882202148e-02 -1.582428663969039917e-01 6.069065630435943604e-02 1.225234419107437134e-01 -5.153904110193252563e-02 -2.330358922481536865e-01 1.232168823480606079e-01 3.823030740022659302e-02
-1.196315884590148926e-01 2.303485386073589325e-02 -1.615615338087081909e-01 -6.041628122329711914e-02 -7.541471719741821289e-02 1.899544000625610352e-01 -4.483464658260345459e-01 -2.984302341938018799e-01 1.658193469047546387e-01 1.590311825275421143e-01 1.131173819303512573e-01 1.024377793073654175e-01 1.970685273408889771e-01 -1.837434172630310059e-01 -1.499186456203460693e-01 -2.267660051584243774e-01 -8.271639794111251831e-02 1.871096491813659668e-01 -2.836097776889801025e-01 1.749861985445022583e-01 -8.321537077426910400e-02 -5.777813866734504700e-02 -1.051600053906440735e-01 -9.048737585544586182e-02 2.025648355484008789e-01 -1.301650255918502808e-01 -1.092673391103744507e-01 3.802330791950225830e-02 3.524962067604064941e-01 -1.462999582290649414e-01 3.716567903757095337e-02 1.313696894794702530e-02
1.879664212465286255e-01 4.901358857750892639e-02 -9.717659652233123779e-02 -6.343907862901687622e-02 -1.345609594136476517e-02 7.444903999567031860e-02 -1.717135310173034668e-01 -3.366047441959381104e-01 1.085852757096290588e-01 2.351186275482177734e-01 7.437215745449066162e-02 3.461396321654319763e-02 -8.244863152503967285e-02 -3.130089342594146729e-01 8.757419139146804810e-02 -2.949123680591583252e-01 -2.532474696636199951e-01 4.022612273693084717e-01 -2.398297488689422607e-01 2.979036606848239899e-02 1.023297011852264404e-01 -1.590415090322494507e-01 -3.034688904881477356e-02 -1.698218882083892822e-01 -2.402262575924396515e-02 -1.769164651632308960e-01 -1.569060795009136200e-02 2.508366405963897705e-01 -2.534644305706024170e-01 2.266597468405961990e-03 -1.296054106205701828e-02 1.331593841314315796e-01
-2.957713901996612549e-01 1.153259724378585815e-01 -6.021214276552200317e-02 -9.440194070339202881e-02 1.912185805849730968e-03 -1.492384672164916992e-01 -5.413004755973815918e-02 -2.181691974401473999e-01 -4.167832061648368835e-02 3.438674807548522949e-01 -1.155915781855583191e-01 4.360159393399953842e-03 4.574488848447799683e-02 -3.087898790836334229e-01 1.217441633343696594e-01 6.367338448762893677e-02 -2.203551679849624634e-01 3.067442774772644043e-01 -1.084270179271697998e-01 4.281422197818756104e-01 -1.989591866731643677e-02 4.491333290934562683e-02 -2.490535825490951538e-01 1.572706997394561768e-01 -1.001665182411670685e-02 -6.850094348192214966e-02 9.208327531814575195e-02 -2.930298149585723877e-01 -5.001597478985786438e-02 -1.946283318102359772e-02 1.278076469898223877e-01 -1.376851201057434082e-01
-1.425051987171173096e-01 8.095446974039077759e-02 -4.265582934021949768e-02 -1.923504173755645752e-01 -5.575777590274810791e-02 -2.656977437436580658e-02 -4.638682678341865540e-02 -2.120455503463745117e-01 3.190364837646484375e-01 2.585164010524749756e-01 1.261260807514190674e-01 -4.315085336565971375e-02 5.371075868606567383e-02 -2.712800502777099609e-01 -1.965415477752685547e-01 -7.711777836084365845e-02 -2.408033162355422974e-01 2.926202714443206787e-01 3.085086047649383545e-01 -2.017493546009063721e-02 -3.591144457459449768e-02 -4.076761379837989807e-02 1.594977639615535736e-02 -1.067617535591125488e-01 -2.667093882337212563e-03 -1.880094856023788452e-01 7.777257263660430908e-02 3.153986930847167969e-01 8.916035294532775879e-02 -2.779167890548706055e-01 2.344622611999511719e-01 2.027595192193984985e-01
-1.494039446115493774e-01 1.846510916948318481e-02 -2.747133076190948486e-01 4.485332407057285309e-03 -6.011556088924407959e-02 5.757326725870370865e-03 -5.975838378071784973e-02 -8.998091518878936768e-02 -1.264742463827133179e-01 2.350934147834777832e-01 -3.130028247833251953e-01 -1.002341695129871368e-02 3.032368123531341553e-01 -1.416949480772018433e-01 -3.677986860275268555e-01 5.740808323025703430e-02 -1.760050654411315918e-01 2.919529378414154053e-01 -2.860875055193901062e-02 2.097420990467071533e-01 8.287820965051651001e-02 2.737140953540802002e-01 -1.003525033593177795e-01 6.082570180296897888e-02 7.545221596956253052e-02 -1.517498642206192017e-01 -1.757684350013732910e-01 1.322009712457656860e-01 2.232068926095962524e-01 -2.657675147056579590e-01 -7.995616644620895386e-02 -7.794587314128875732e-02
-2.485933750867843628e-01 -9.085803478956222534e-02 -2.591994702816009521e-01 -7.747056335210800171e-02 -6.619308143854141235e-02 -1.361030787229537964e-01 -8.367425203323364258e-02 -3.367500901222229004e-01 1.443532109260559082e-01 2.543072402477264404e-02 -1.697680214419960976e-03 1.032428890466690063e-01 -1.133037433028221130e-01 -3.536131680011749268e-01 -2.154798805713653564e-01 -3.692635335028171539e-03 -2.219958007335662842e-01 1.511280536651611328e-01 1.391617357730865479e-01 1.468969285488128662e-01 -4.225297644734382629e-02 1.851430684328079224e-01 -2.502536177635192871e-01 8.834283798933029175e-02 -4.434811696410179138e-02 -2.127140313386917114e-01 2.755258679389953613e-01 1.162467077374458313e-01 -5.337487533688545227e-02 -1.074011251330375671e-01 -2.965512573719024658e-01 1.960900723934173584e-01
-9.866480529308319092e-02 1.955215260386466980e-02 -9.281825274229049683e-02 -1.292918175458908081e-01 2.547719180583953857e-01 1.198905631899833679e-01 -3.202201724052429199e-01 -1.200514063239097595e-01 -1.315941810607910156e-01 2.882585823535919189e-01 -2.187073081731796265e-01 3.731694817543029785e-02 -1.074384748935699463e-01 -3.168891668319702148e-01 -1.056983917951583862e-01 -8.659889549016952515e-02 2.417809888720512390e-02 1.532049477100372314e-01 -2.513752281665802002e-01 -5.516127496957778931e-02 7.918711006641387939e-02 -1.382553111761808395e-02 -1.440162956714630127e-01 2.319170981645584106e-01 -4.121451824903488159e-02 1.330979317426681519e-01 1.164884418249130249e-01 -1.203718110918998718e-01 -2.565896213054656982e-01 -3.206893205642700195e-01 -3.171695768833160400e-01 4.616068676114082336e-03
-1.100496500730514526e-01 9.538623690605163574e-02 1.713876873254776001e-01 5.349614098668098450e-02 2.015193104743957520e-01 -1.120779365301132202e-01 1.114020720124244690e-01 -1.915674060583114624e-01 -1.303148120641708374e-01 3.346495032310485840e-01 -3.865262120962142944e-02 -1.038367301225662231e-02 4.557868465781211853e-02 -1.215295195579528809e-01 -1.146843060851097107e-01 -1.394128948450088501e-01 -1.324283778667449951e-01 2.182253152132034302e-01 -1.234235763549804688e-01 3.731420040130615234e-01 -7.649964094161987305e-02 3.326635360717773438e-01 1.827298551797866821e-01 1.605217009782791138e-01 -3.999246060848236084e-01 1.436485052108764648e-01 -1.940909959375858307e-02 2.372015118598937988e-01 6.704127043485641479e-02 -1.502084285020828247e-01 3.795368969440460205e-02 -5.700716748833656311e-02
-2.465164810419082642e-01 -1.260752081871032715e-01 -3.767566382884979248e-02 1.324913352727890015e-01 1.910161077976226807e-01 -2.629972696304321289e-01 -2.411366440355777740e-02 -4.320472180843353271e-01 4.989282414317131042e-02 1.967110037803649902e-01 -4.649293050169944763e-02 9.610778093338012695e-02 2.769058942794799805e-02 -1.618421673774719238e-01 -3.546018898487091064e-01 -3.248419165611267090e-01 -2.615394294261932373e-01 -7.800466567277908325e-02 1.169909387826919556e-01 -2.826687414199113846e-04 -2.016991823911666870e-01 -4.825070500373840332e-02 -2.094889432191848755e-01 8.824694156646728516e-02 2.375210970640182495e-01 5.915446206927299500e-02 -4.109308868646621704e-02 4.848304018378257751e-02 -1.482665836811065674e-01 -1.876158453524112701e-02 1.263722926378250122e-01 -1.246389150619506836e-01
3.127339109778404236e-02 1.482698172330856323e-01 -8.940535038709640503e-02 -8.559990092180669308e-04 -4.312772303819656372e-02 -1.496978998184204102e-01 -1.882948577404022217e-01 -2.779117226600646973e-01 1.545772701501846313e-01 2.988379597663879395e-01 -6.043600663542747498e-02 -3.300936520099639893e-01 1.895907819271087646e-01 -1.450744085013866425e-02 -2.181085757911205292e-03 -1.904483735561370850e-01 -2.824641764163970947e-01 8.001879602670669556e-02 -7.902962714433670044e-02 3.719427883625030518e-01 -1.931215971708297729e-01 2.060222774744033813e-01 -6.079088896512985229e-02 5.992058292031288147e-02 -2.854113578796386719e-01 -1.497984528541564941e-01 1.183561012148857117e-01 -9.527207165956497192e-02 -5.833518505096435547e-02 -1.822572797536849976e-01 -1.522878855466842651e-01 1.710030585527420044e-01
8.619442582130432129e-02 3.418432772159576416e-01 1.071600317955017090e-01 -1.711317524313926697e-02 1.174403578042984009e-01 -3.203476965427398682e-02 5.360776558518409729e-02 -3.342741727828979492e-01 1.481382250785827637e-01 3.326776325702667236e-01 -4.951272532343864441e-02 -1.737580448389053345e-01 1.273715347051620483e-01 -1.049657631665468216e-02 5.513760447502136230e-02 -2.854721844196319580e-01 -2.230001091957092285e-01 1.955830603837966919e-01 -1.191098392009735107e-01 3.488920927047729492e-01 -4.344300925731658936e-02 2.147595733404159546e-01 3.416814655065536499e-02 6.732384860515594482e-02 -2.593014240264892578e-01 -8.253387361764907837e-02 4.729849472641944885e-02 5.143952369689941406e-02 1.531854718923568726e-01 -2.491980791091918945e-01 -1.492476165294647217e-01 -6.323894858360290527e-02
-9.494990855455398560e-02 -3.564582020044326782e-02 4.139567166566848755e-02 -2.253274917602539062e-01 2.113172411918640137e-02 3.522485494613647461e-03 -3.169569000601768494e-02 -2.922580242156982422e-01 -2.545704506337642670e-02 2.564063668251037598e-01 -2.152090817689895630e-01 2.158055752515792847e-01 7.456504553556442261e-02 -1.842109113931655884e-01 -3.934751451015472412e-02 8.248698711395263672e-02 -4.196525216102600098e-01 2.382692098617553711e-01 -7.115995883941650391e-02 -2.587055563926696777e-01 -2.418229430913925171e-01 2.308204956352710724e-02 -1.545254439115524292e-01 4.401981085538864136e-02 -2.596510946750640869e-01 -3.401673212647438049e-02 -1.351009160280227661e-01 7.678010314702987671e-02 -2.604801058769226074e-01 -2.447625547647476196e-01 -7.959024608135223389e-02 1.634261608123779297e-01
-6.261270493268966675e-02 -1.801978647708892822e-01 -1.075111702084541321e-01 -2.408827394247055054e-01 1.491925269365310669e-01 1.822605133056640625e-01 5.441921204328536987e-02 -6.413793563842773438e-02 1.537033468484878540e-01 7.600192725658416748e-02 6.294053792953491211e-02 -4.540162906050682068e-02 7.887206971645355225e-02 7.716348022222518921e-02 2.813024260103702545e-02 -1.269758939743041992e-01 -1.980350613594055176e-01 3.246602416038513184e-01 -3.556777536869049072e-01 2.371951043605804443e-01 -4.298576712608337402e-02 -4.175677150487899780e-02 -2.877451293170452118e-02 1.685028970241546631e-01 3.032275438308715820e-01 3.775045275688171387e-02 1.351523995399475098e-01 4.214954674243927002e-01 -1.318186223506927490e-01 -2.915526628494262695e-01 1.129702106118202209e-01 -4.815324768424034119e-02
-1.253926903009414673e-01 6.485071778297424316e-02 -8.230389794334769249e-04 1.691350191831588745e-01 2.791236042976379395e-01 -1.261990070343017578e-01 1.776432096958160400e-01 -2.668941915035247803e-01 3.544152900576591492e-02 1.702406555414199829e-01 -2.232331782579421997e-01 7.408433407545089722e-02 -1.000879146158695221e-02 6.771702319383621216e-03 -1.914810985326766968e-01 -2.545751631259918213e-01 1.385945547372102737e-02 2.422304898500442505e-01 -1.007581874728202820e-01 2.113259732723236084e-01 -1.548349112272262573e-01 3.139433562755584717e-01 5.669861286878585815e-02 2.011261135339736938e-01 -2.228896617889404297e-01 1.497705131769180298e-01 -2.867149114608764648e-01 1.243385747075080872e-01 -1.820583492517471313e-01 -2.789026796817779541e-01 -7.254121452569961548e-02 -4.253095388412475586e-02
-5.089541152119636536e-02 2.419329434633255005e-01 -8.476572483777999878e-02 1.448300480842590332e-01 1.923512369394302368e-01 -2.137569338083267212e-02 1.759662181138992310e-01 -2.993234097957611084e-01 1.078106984496116638e-01 2.895101308822631836e-01 -5.076098069548606873e-02 1.617654785513877869e-02 1.999718397855758667e-01 -1.290409713983535767e-01 -3.115292787551879883e-01 -1.135722398757934570e-01 -9.219627082347869873e-02 1.021030619740486145e-01 -1.125435438007116318e-02 4.650154113769531250e-01 6.404960155487060547e-02 1.988593339920043945e-01 -2.300134114921092987e-02 1.840930730104446411e-01 -3.756261765956878662e-01 2.904267050325870514e-02 -1.567959189414978027e-01 -1.507646520622074604e-04 -7.410924136638641357e-02 -2.690138295292854309e-02 -8.236153051257133484e-03 4.086887836456298828e-02
1.662100255489349365e-01 1.587724983692169189e-01 -7.217403501272201538e-02 8.833388239145278931e-02 7.620502263307571411e-02 2.310052961111068726e-01 3.415406346321105957e-01 -2.292346060276031494e-01 1.779748499393463135e-02 2.389826029539108276e-01 -1.034307777881622314e-01 1.399809420108795166e-01 1.315542608499526978e-01 -3.168978393077850342e-01 -1.394896209239959717e-01 -2.277111858129501343e-01 -3.542040288448333740e-01 -3.602817654609680176e-02 -2.819981575012207031e-01 -1.903744228184223175e-02 -4.913516715168952942e-02 6.058059167116880417e-03 1.453444063663482666e-01 1.740885898470878601e-02 -3.506826609373092651e-02 -2.626329362392425537e-01 -1.830762177705764771e-01 -1.374252792447805405e-02 9.851926565170288086e-02 -1.245737746357917786e-01 6.669347733259201050e-02 2.547838091850280762e-01
-9.762156754732131958e-03 7.672525197267532349e-02 -6.015739962458610535e-02 -1.298803742974996567e-02 -1.256671100854873657e-01 2.304662717506289482e-03 -2.503832280635833740e-01 -6.933511793613433838e-02 2.509433627128601074e-01 3.748137950897216797e-01 -3.833146989345550537e-01 3.366062417626380920e-02 -8.705863356590270996e-02 -3.471442461013793945e-01 1.492532528936862946e-02 -2.388635426759719849e-01 -5.974049866199493408e-02 6.390775740146636963e-02 -2.317135632038116455e-01 -6.185676902532577515e-02 7.946583628654479980e-02 -5.173878162167966366e-04 -1.691698282957077026e-01 5.940560996532440186e-02 1.602759212255477905e-01 1.637348830699920654e-01 -1.431743055582046509e-01 2.657842636108398438e-01 -2.164106965065002441e-01 -1.954765804111957550e-02 -1.101895868778228760e-01 -2.518282830715179443e-01
1.190091520547866821e-01 1.831739097833633423e-01 1.101590245962142944e-01 -5.123535916209220886e-02 4.092041403055191040e-02 -9.411601722240447998e-02 -2.845629155635833740e-01 -1.260335892438888550e-01 1.743803173303604126e-01 4.323545843362808228e-02 -2.835726141929626465e-01 3.325232565402984619e-01 -8.036365360021591187e-02 -3.795139957219362259e-03 5.971752107143402100e-03 -1.810640543699264526e-01 -1.980789154767990112e-01 2.245772778987884521e-01 -1.512388586997985840e-01 1.373840719461441040e-01 -3.740564361214637756e-02 2.090666741132736206e-01 -7.953279465436935425e-02 3.332397341728210449e-01 4.921865183860063553e-03 -1.146463379263877869e-01 -9.300026297569274902e-02 4.440478086471557617e-01 -1.256878674030303955e-01 -3.403835743665695190e-02 9.369967132806777954e-02 -1.701311767101287842e-01
2.726443670690059662e-02 1.198364049196243286e-01 3.255227506160736084e-01 -3.445366024971008301e-02 1.833218485116958618e-01 5.448391661047935486e-02 -3.536123782396316528e-02 -2.679179608821868896e-01 9.107791818678379059e-03 2.412850260734558105e-01 2.311656028032302856e-01 1.865517720580101013e-02 4.104955005459487438e-04 -4.211807548999786377e-01 -2.475638985633850098e-01 -1.157733723521232605e-01 -1.118272319436073303e-01 1.536401808261871338e-01 -8.441732078790664673e-02 6.741182506084442139e-02 -1.463260948657989502e-01 -1.146318949759006500e-02 1.000512274913489819e-03 3.000245988368988037e-01 5.734372511506080627e-02 -2.520562708377838135e-01 1.299118399620056152e-01 2.538012564182281494e-01 -2.737250924110412598e-01 -1.142965778708457947e-01 -9.087163954973220825e-02 -1.633839495480060577e-02
-1.152757778763771057e-01 -1.871517151594161987e-01 4.306708276271820068e-02 -8.382163196802139282e-02 6.790100038051605225e-02 -7.987283170223236084e-02 -1.125840917229652405e-01 -2.189123034477233887e-01 4.267304763197898865e-02 2.442719191312789917e-01 -1.113604903221130371e-01 5.101118087768554688e-01 2.584718465805053711e-01 -1.251879930496215820e-01 1.680464856326580048e-02 -2.208178490400314331e-01 -8.503637462854385376e-02 9.654571861028671265e-02 6.589236855506896973e-02 1.170247197151184082e-01 2.144865095615386963e-01 2.467475831508636475e-01 -3.584452718496322632e-02 1.834910511970520020e-01 -9.928487241268157959e-02 -2.975236624479293823e-02 -6.974112242460250854e-02 6.800354272127151489e-02 -1.544411852955818176e-02 -8.786372840404510498e-02 -4.206688106060028076e-01 1.549388915300369263e-01
3.876380994915962219e-02 5.483778566122055054e-02 2.087780646979808807e-02 -2.000053375959396362e-01 9.048748016357421875e-02 -8.373893797397613525e-02 -3.404264450073242188e-01 -2.592009902000427246e-01 8.865857869386672974e-02 1.741839647293090820e-01 -1.188053935766220093e-01 4.619124531745910645e-01 9.723082184791564941e-02 1.005097106099128723e-01 -3.003195524215698242e-01 -3.002705276012420654e-01 9.321894496679306030e-02 1.297276914119720459e-01 -2.082289569079875946e-02 -7.304535061120986938e-02 1.583700329065322876e-01 1.638609468936920166e-01 -3.614799976348876953e-01 1.084116846323013306e-01 5.683939438313245773e-03 2.922953106462955475e-02 -2.317091375589370728e-01 -2.033017203211784363e-02 4.732147231698036194e-02 -3.886932507157325745e-02 5.733283236622810364e-02 -5.934097617864608765e-02
-5.162876844406127930e-02 -4.750856384634971619e-02 1.252833604812622070e-01 1.579144746065139771e-01 -5.305918678641319275e-02 -4.241847991943359375e-02 -1.041860952973365784e-01 3.600411489605903625e-02 1.238661911338567734e-02 5.934039354324340820e-01 -1.777124851942062378e-01 1.240077689290046692e-01 -6.181516498327255249e-02 -2.367675900459289551e-01 -2.555293142795562744e-01 -6.506793200969696045e-02 -2.922602184116840363e-02 8.790262974798679352e-03 7.420666515827178955e-02 2.480427026748657227e-01 1.577770262956619263e-01 2.601629868149757385e-02 -2.831426262855529785e-01 2.171626538038253784e-01 -1.079221516847610474e-01 2.403287440538406372e-01 -7.592964917421340942e-02 1.433024555444717407e-01 2.470160834491252899e-02 -1.257101912051439285e-02 7.541552186012268066e-02 2.932636737823486328e-01
8.559675514698028564e-02 -2.884286940097808838e-01 8.429490029811859131e-02 -3.468525707721710205e-01 -3.561831638216972351e-02 1.088626980781555176e-01 -1.336896568536758423e-01 -9.082218259572982788e-02 2.186538726091384888e-01 3.200328648090362549e-01 -1.782990843057632446e-01 4.064401984214782715e-02 2.025343328714370728e-01 -8.940805494785308838e-02 -2.388140857219696045e-01 -2.773343324661254883e-01 -1.677127629518508911e-01 1.899193674325942993e-01 -2.003590203821659088e-02 -1.651300042867660522e-01 -1.807104982435703278e-02 4.898826405405998230e-02 -2.268932610750198364e-01 4.721195995807647705e-02 -6.548003107309341431e-02 -1.278335452079772949e-01 3.167410194873809814e-01 1.871711164712905884e-01 -1.062865704298019409e-01 -1.497602760791778564e-01 -1.129068508744239807e-01 1.594765335321426392e-01
-7.655051350593566895e-02 -1.693242490291595459e-01 -1.748130172491073608e-01 3.201985657215118408e-01 1.630070209503173828e-01 5.073838680982589722e-02 2.876917719841003418e-01 -2.292022854089736938e-01 2.978319860994815826e-02 5.520650744438171387e-01 -8.288000710308551788e-03 -2.046329341828823090e-02 -3.620358416810631752e-03 -8.715488016605377197e-02 -3.864941745996475220e-02 4.839432984590530396e-02 -8.348428457975387573e-02 2.942518889904022217e-01 9.881382435560226440e-02 2.832246124744415283e-01 -1.947269029915332794e-02 8.576390892267227173e-02 -1.445409953594207764e-01 -6.795714795589447021e-02 -2.192425727844238281e-01 -2.834590896964073181e-02 -1.830602884292602539e-01 -1.033935323357582092e-02 -1.141037344932556152e-01 -1.811048537492752075e-01 -6.441318243741989136e-02 -3.325653076171875000e-02
-1.820334978401660919e-02 -1.011976376175880432e-01 -2.228399217128753662e-01 -1.375322788953781128e-01 -1.892092674970626831e-01 6.975065171718597412e-02 -1.144716981798410416e-03 -5.206861719489097595e-02 1.015072688460350037e-01 2.398241013288497925e-01 8.167818188667297363e-02 3.605925440788269043e-01 1.192375868558883667e-01 6.222340837121009827e-02 -7.867835462093353271e-02 -5.482569709420204163e-02 -5.269851684570312500e-01 1.599339693784713745e-01 1.222073510289192200e-01 5.511577054858207703e-02 2.342255786061286926e-02 -6.648825854063034058e-02 -3.158750832080841064e-01 1.969467848539352417e-01 -1.355683431029319763e-02 -1.399318575859069824e-01 1.062201336026191711e-01 2.203530669212341309e-01 1.408159136772155762e-01 -2.282935529947280884e-01 1.684382408857345581e-01 3.087995946407318115e-02
1.869487613439559937e-01 1.325405240058898926e-01 -2.527175545692443848e-01 -1.566731929779052734e-01 7.342119514942169189e-02 6.143999472260475159e-02 -3.715195953845977783e-01 3.240538761019706726e-02 1.178035289049148560e-01 3.744118809700012207e-01 -1.336466819047927856e-01 -1.595775187015533447e-01 1.395166665315628052e-01 -1.521221399307250977e-01 -2.498012036085128784e-01 -3.029994666576385498e-01 -2.618733644485473633e-01 -1.456016451120376587e-01 1.510734483599662781e-02 9.362491965293884277e-02 -1.144229550845921040e-03 2.710552215576171875e-01 -7.104253768920898438e-02 1.531490534543991089e-01 5.899178981781005859e-02 -7.323727011680603027e-02 6.944460421800613403e-02 2.303672283887863159e-01 1.440266072750091553e-01 -1.391976177692413330e-01 -2.033928968012332916e-02 9.279290586709976196e-02
-1.853986531496047974e-01 2.098343223333358765e-01 -1.077179983258247375e-01 1.515099853277206421e-01 2.740734517574310303e-01 -8.856064826250076294e-02 2.218182533979415894e-01 -1.912727952003479004e-01 -7.335482537746429443e-02 2.610766291618347168e-01 -1.509047895669937134e-01 8.242293447256088257e-02 6.179464980959892273e-02 -2.038309574127197266e-01 -1.653832644224166870e-01 -3.253842294216156006e-01 4.470569640398025513e-02 1.836774349212646484e-01 -1.392487585544586182e-01 2.428769320249557495e-01 -5.834599211812019348e-02 3.267027139663696289e-01 -7.715709507465362549e-02 9.008743613958358765e-02 -3.313373625278472900e-01 9.557171165943145752e-02 -1.991996914148330688e-01 2.554368972778320312e-02 -1.563119143247604370e-01 -1.154632568359375000e-01 -1.504363119602203369e-02 -3.200937062501907349e-02
1.557022929191589355e-01 5.278763920068740845e-02 1.903655752539634705e-02 -1.869443953037261963e-01 1.784664839506149292e-01 4.062557965517044067e-02 1.445403397083282471e-01 -3.766973614692687988e-01 2.018353343009948730e-01 3.590794205665588379e-01 -5.246570799499750137e-03 1.460786312818527222e-01 6.638997048139572144e-02 -1.124677136540412903e-01 -2.089066505432128906e-01 5.649107042700052261e-03 -1.446711719036102295e-01 -1.031861156225204468e-01 1.412053257226943970e-01 5.037937164306640625e-01 1.030780095607042313e-02 7.643882185220718384e-02 -8.874974399805068970e-02 1.886902004480361938e-01 -8.988532423973083496e-02 -1.071094125509262085e-01 -2.244525402784347534e-01 -1.979574114084243774e-01 -8.917391300201416016e-02 -1.175847463309764862e-02 1.828810013830661774e-02 1.315189898014068604e-01
-1.382665783166885376e-01 -1.031804531812667847e-01 -1.447213441133499146e-01 -7.725679129362106323e-02 1.326712667942047119e-01 3.267022594809532166e-02 -1.204964444041252136e-01 -3.056050539016723633e-01 9.012156724929809570e-02 4.227678477764129639e-01 -1.842835843563079834e-01 -2.008978575468063354e-01 -2.999773025512695312e-01 -3.035115301609039307e-01 -1.936506778001785278e-01 -5.054298415780067444e-02 -1.520570516586303711e-01 -3.292962163686752319e-02 -1.136108115315437317e-01 -1.168101131916046143e-01 -5.643548816442489624e-02 4.779487475752830505e-02 -1.506979167461395264e-01 2.717205882072448730e-01 8.011767268180847168e-02 -4.071692377328872681e-02 4.031821340322494507e-02 4.956354200839996338e-02 -1.601140648126602173e-01 -8.524611592292785645e-02 -1.932775825262069702e-01 3.133964240550994873e-01
-1.340234130620956421e-01 -3.125473484396934509e-02 1.613213568925857544e-01 -2.185166478157043457e-01 -1.119900792837142944e-01 6.128187850117683411e-02 9.627269953489303589e-02 -1.651274710893630981e-01 1.747775971889495850e-01 3.759122490882873535e-01 1.949446350336074829e-01 5.200756248086690903e-03 2.368537485599517822e-01 -2.866247594356536865e-01 5.574608966708183289e-02 -1.266923397779464722e-01 -6.105553731322288513e-02 9.481125324964523315e-02 -3.350602090358734131e-01 1.937563866376876831e-01 1.411442607641220093e-01 5.110551044344902039e-02 1.051929965615272522e-01 -1.700260043144226074e-01 -1.942341178655624390e-01 -8.377595804631710052e-03 4.245195165276527405e-02 5.159058049321174622e-02 7.214167714118957520e-02 -2.793798446655273438e-01 -7.086186204105615616e-03 -3.695321977138519287e-01
-1.384214758872985840e-01 -4.400333017110824585e-02 -2.864648699760437012e-01 -1.591208018362522125e-02 -2.259044051170349121e-01 2.693938314914703369e-01 -5.046087875962257385e-02 -3.111890852451324463e-01 -1.385606825351715088e-01 2.554122209548950195e-01 -1.649700291454792023e-02 1.706761717796325684e-01 1.048513576388359070e-01 5.603470280766487122e-02 -1.035997644066810608e-01 -9.386084042489528656e-03 -4.593078792095184326e-01 3.591618239879608154e-01 -1.093353517353534698e-02 1.974118202924728394e-01 -9.419976174831390381e-02 9.713974595069885254e-02 -1.909701973199844360e-01 4.902479052543640137e-02 -1.149870902299880981e-01 -9.068307280540466309e-02 -1.994975954294204712e-01 6.451115757226943970e-02 1.556199342012405396e-01 1.420842390507459641e-02 9.234220534563064575e-02 -1.476031169295310974e-02
-1.147837787866592407e-01 3.203583881258964539e-02 -6.826055049896240234e-02 1.475526094436645508e-01 2.307537049055099487e-01 1.573420315980911255e-02 -3.224811553955078125e-01 -1.842691749334335327e-01 1.326476335525512695e-01 1.098364740610122681e-01 -1.118779480457305908e-01 2.355447709560394287e-01 2.542846500873565674e-01 1.289414167404174805e-01 -2.245720773935317993e-01 -1.800164431333541870e-01 -1.452062129974365234e-01 -1.319050490856170654e-01 -3.241787254810333252e-01 1.201066002249717712e-01 1.802054047584533691e-01 -4.308466985821723938e-02 -1.077565103769302368e-01 1.261793971061706543e-01 3.631476138252764940e-04 -2.773979902267456055e-01 -3.211406767368316650e-01 2.559472620487213135e-01 -1.481144577264785767e-01 -1.356092840433120728e-01 -1.125615742057561874e-02 1.522006466984748840e-02
-1.434818506240844727e-01 4.495551064610481262e-02 1.021621823310852051e-01 -1.973485052585601807e-01 5.819156765937805176e-02 2.679122090339660645e-01 2.307985872030258179e-01 -3.905757963657379150e-01 1.146423518657684326e-01 3.699934780597686768e-01 -9.920313954353332520e-02 6.832962483167648315e-02 -2.887743897736072540e-02 -6.814378499984741211e-02 1.006106883287429810e-01 -1.634328216314315796e-01 -1.192885488271713257e-01 -6.575441360473632812e-02 -2.064452618360519409e-01 2.649510093033313751e-02 3.136934014037251472e-03 3.417902812361717224e-02 -3.623809665441513062e-02 -1.393382847309112549e-01 -2.827859222888946533e-01 -1.399127542972564697e-01 1.630721539258956909e-01 1.167644113302230835e-01 6.533765047788619995e-02 -2.956339418888092041e-01 -1.435800194740295410e-01 -3.230080306529998779e-01
-2.219403088092803955e-01 -1.909269392490386963e-01 8.131001889705657959e-02 7.651660591363906860e-02 4.877134785056114197e-02 2.880231663584709167e-02 6.030894443392753601e-02 -4.600165784358978271e-02 4.130661785602569580e-01 1.986735314130783081e-01 1.181087568402290344e-01 1.518546789884567261e-02 -3.112711571156978607e-02 -2.108640819787979126e-01 4.365772753953933716e-02 -1.123812198638916016e-01 -1.278693825006484985e-01 2.102028280496597290e-01 -3.907043635845184326e-01 2.326820045709609985e-01 1.867935657501220703e-01 -2.426873296499252319e-01 8.803970180451869965e-03 -1.983738504350185394e-02 -2.557233273983001709e-01 -8.318764157593250275e-03 2.409907430410385132e-01 -1.361214276403188705e-02 -7.698656525462865829e-03 -3.325456976890563965e-01 2.356827631592750549e-02 -1.100230664014816284e-01
-8.871822059154510498e-02 -2.594336867332458496e-01 -7.517119497060775757e-02 4.657562077045440674e-02 -2.607255242764949799e-02 1.368371248245239258e-01 -2.462126165628433228e-01 -3.226693272590637207e-01 2.438519299030303955e-01 2.136043459177017212e-01 3.047258257865905762e-01 3.940847516059875488e-02 4.819505810737609863e-01 -1.469478309154510498e-01 -8.042057603597640991e-02 -2.933679148554801941e-02 -1.727898269891738892e-01 -1.057260036468505859e-01 -1.262643188238143921e-01 1.837784796953201294e-01 2.028155773878097534e-01 2.453018575906753540e-01 -9.285263717174530029e-02 1.905828900635242462e-02 7.617904245853424072e-02 -6.309406459331512451e-02 -1.588762402534484863e-01 3.699993249028921127e-03 -8.088134229183197021e-02 -7.152670621871948242e-02 1.524237096309661865e-01 3.448818251490592957e-02
2.893348038196563721e-02 -1.415516734123229980e-01 -1.357635706663131714e-01 -3.531190454959869385e-01 3.118257410824298859e-02 -1.225291639566421509e-01 -1.861420720815658569e-01 -4.831162691116333008e-01 -1.685112267732620239e-01 2.136829346418380737e-01 -1.423307359218597412e-01 3.193413317203521729e-01 4.926113784313201904e-02 2.031337656080722809e-02 1.513835191726684570e-01 -3.969623893499374390e-02 -3.270787745714187622e-02 -3.411125019192695618e-02 -1.567135155200958252e-01 5.219009891152381897e-02 -2.696144767105579376e-02 4.730498790740966797e-02 -5.381967872381210327e-02 4.306363761425018311e-01 3.616576641798019409e-02 -1.754318922758102417e-01 -1.426525693386793137e-02 9.298195689916610718e-02 1.724608689546585083e-01 -1.803004592657089233e-01 6.579476594924926758e-02 1.100715482607483864e-03
1.554119884967803955e-01 2.272282391786575317e-01 -3.825465440750122070e-01 -3.382906019687652588e-01 -2.263134717941284180e-02 -6.807322055101394653e-02 -1.493445634841918945e-01 -2.111659795045852661e-01 -5.525206029415130615e-02 1.482651680707931519e-01 -9.537100791931152344e-02 3.088316135108470917e-02 1.307932473719120026e-02 -2.181486636400222778e-01 -6.968091428279876709e-02 -3.339788913726806641e-01 1.575755029916763306e-01 1.682035773992538452e-01 -9.822537750005722046e-02 -3.332053497433662415e-02 1.843144185841083527e-02 2.073714882135391235e-02 -2.443568706512451172e-01 -7.452897727489471436e-02 -2.221555635333061218e-02 -1.316520422697067261e-01 -5.494386330246925354e-02 2.224108725786209106e-01 -1.118561103940010071e-01 -3.510708510875701904e-01 1.658037453889846802e-01 -1.693189889192581177e-01
5.394671857357025146e-02 -1.707351952791213989e-01 -1.044282317161560059e-01 -1.417958140373229980e-01 4.630675166845321655e-02 -2.137133032083511353e-01 -3.938948735594749451e-02 -2.514542937278747559e-01 -2.158866375684738159e-01 2.062926888465881348e-01 -2.030042111873626709e-01 3.442625701427459717e-01 1.326711177825927734e-01 -4.157513082027435303e-01 -6.185662001371383667e-02 -9.155422449111938477e-02 -2.700183391571044922e-01 1.697256714105606079e-01 5.783310905098915100e-02 7.140944898128509521e-02 1.725581884384155273e-01 9.225808084011077881e-03 -7.673338800668716431e-02 1.529795974493026733e-01 4.774373769760131836e-02 -3.232277333736419678e-01 5.439803749322891235e-02 -2.674284577369689941e-01 -3.582629933953285217e-02 -6.164490431547164917e-02 -5.756339803338050842e-02 1.176277175545692444e-01
1.783616095781326294e-01 7.328570820391178131e-03 -2.852312624454498291e-01 -7.135536521673202515e-03 -7.705112546682357788e-02 -2.421805821359157562e-02 1.369076501578092575e-02 -3.448714911937713623e-01 3.181208968162536621e-01 3.824743330478668213e-01 4.898566752672195435e-02 -2.599052153527736664e-03 1.296395659446716309e-01 -6.527972966432571411e-02 -1.362513303756713867e-01 2.511774562299251556e-02 -3.101086616516113281e-01 2.486001700162887573e-01 -3.837298229336738586e-02 9.828084707260131836e-02 -1.859590709209442139e-01 -2.186607420444488525e-01 -1.782123744487762451e-01 -9.493468701839447021e-02 1.420060098171234131e-01 2.992842532694339752e-02 -2.674533128738403320e-01 2.736073732376098633e-01 5.164393410086631775e-02 -5.953225865960121155e-02 -4.546328261494636536e-02 5.406413972377777100e-02
1.917941868305206299e-02 5.504052713513374329e-02 -2.518512075766921043e-03 -1.485171020030975342e-01 1.844990253448486328e-01 1.437851227819919586e-02 1.054224893450737000e-01 -4.852284491062164307e-02 -5.633741244673728943e-02 3.125986456871032715e-01 -1.055248454213142395e-01 2.915883362293243408e-01 2.137439697980880737e-02 8.773604035377502441e-02 -2.689808607101440430e-01 -1.731855124235153198e-01 -2.540144324302673340e-01 4.932231307029724121e-01 -1.678260415792465210e-01 3.613554537296295166e-01 1.568199992179870605e-01 9.153250604867935181e-02 2.137362584471702576e-02 9.005507454276084900e-03 7.451675087213516235e-02 -9.751524031162261963e-02 -2.329151779413223267e-01 -2.406127564609050751e-02 1.596006751060485840e-01 -4.331436753273010254e-02 -1.466551721096038818e-01 2.198948711156845093e-02
-1.435043662786483765e-01 -9.790394455194473267e-02 5.923067778348922729e-02 5.258646607398986816e-02 -1.837367862462997437e-01 2.006482034921646118e-01 -2.176431007683277130e-02 -1.647415757179260254e-01 1.197305321693420410e-01 1.190638393163681030e-01 3.238796591758728027e-01 1.241435930132865906e-01 1.486970037221908569e-01 -2.865499556064605713e-01 -2.144224196672439575e-01 -2.257299274206161499e-01 -1.755088716745376587e-01 2.610112130641937256e-01 -1.509478986263275146e-01 -1.544428318738937378e-01 3.853783383965492249e-02 4.963646456599235535e-02 -1.528730392456054688e-01 3.720383942127227783e-01 -1.080564558506011963e-01 -7.759504020214080811e-02 1.692833453416824341e-01 2.459622472524642944e-01 -1.815985590219497681e-01 -1.633622795343399048e-01 -4.272349178791046143e-02 1.797205358743667603e-01
-4.357438161969184875e-02 1.642387807369232178e-01 -8.384204655885696411e-02 6.817075610160827637e-02 2.621270716190338135e-01 -9.114871919155120850e-02 2.646460533142089844e-01 -1.324256211519241333e-01 3.651019185781478882e-02 2.745169401168823242e-01 -1.555380821228027344e-01 -7.773745805025100708e-02 1.773668825626373291e-01 -2.241353690624237061e-01 -2.782324254512786865e-01 -2.336848825216293335e-01 -4.821298271417617798e-02 1.639112830162048340e-01 -5.787347257137298584e-02 2.051545828580856323e-01 4.332044348120689392e-02 3.391009271144866943e-01 4.830981791019439697e-02 1.734786629676818848e-01 -2.762109935283660889e-01 6.217571347951889038e-02 -2.130795568227767944e-01 1.686778813600540161e-01 -1.453882008790969849e-01 -2.272049337625503540e-01 9.461840242147445679e-02 -1.206741109490394592e-01
-1.400074269622564316e-02 2.267018109560012817e-01 9.012662619352340698e-02 -1.936449855566024780e-01 -2.270933007821440697e-03 2.261041430756449699e-03 2.208123505115509033e-01 -2.619436979293823242e-01 -8.023356646299362183e-02 4.993105679750442505e-02 -1.230644658207893372e-01 2.053854912519454956e-01 2.265144884586334229e-01 -2.365479022264480591e-01 2.031811475753784180e-01 -1.843383722007274628e-02 -2.758478820323944092e-01 1.866466701030731201e-01 -3.209174573421478271e-01 2.777130007743835449e-01 1.464607417583465576e-01 3.219778835773468018e-02 -5.865607410669326782e-03 1.999972313642501831e-01 -1.628794521093368530e-01 -2.689514458179473877e-01 -7.802336663007736206e-02 5.952820554375648499e-02 1.841379106044769287e-01 -1.650723069906234741e-01 -1.654992066323757172e-02 -2.162723839282989502e-01
-4.205605760216712952e-02 1.115069016814231873e-01 3.963577747344970703e-02 1.641492731869220734e-02 2.066120356321334839e-01 -1.362198684364557266e-02 -2.397754490375518799e-01 -1.366830319166183472e-01 4.482400044798851013e-02 4.587697982788085938e-01 -1.777112632989883423e-01 -5.320331081748008728e-02 1.814407706260681152e-01 -1.206956431269645691e-01 -1.195715740323066711e-01 -5.641332268714904785e-02 -2.952083647251129150e-01 1.662220358848571777e-01 -9.767530858516693115e-02 4.627783298492431641e-01 8.199701458215713501e-02 1.428657919168472290e-01 -6.165118888020515442e-02 -2.332438975572586060e-01 1.947347074747085571e-01 -2.912444295361638069e-03 1.310050487518310547e-01 -1.816312968730926514e-01 -1.544032096862792969e-01 -7.411759346723556519e-02 -1.049742326140403748e-01 2.817941457033157349e-02
-2.552800774574279785e-01 2.184580452740192413e-02 -4.118973854929208755e-03 4.380814731121063232e-02 4.106237292289733887e-01 -2.223402447998523712e-02 2.371497452259063721e-01 -1.975822746753692627e-01 5.106857791543006897e-02 1.561573147773742676e-01 -1.045745089650154114e-01 -1.180472085252404213e-03 2.870684564113616943e-01 -9.884216636419296265e-02 -2.930315434932708740e-01 -1.882609724998474121e-01 -8.933150093071162701e-04 1.805529594421386719e-01 -2.021071463823318481e-01 2.209216207265853882e-01 -8.672387152910232544e-02 3.572027385234832764e-01 -3.644813224673271179e-02 7.720933109521865845e-02 -1.916118562221527100e-01 -6.064939498901367188e-02 -2.353370487689971924e-01 7.353595644235610962e-02 -1.091259866952896118e-01 -1.880140155553817749e-01 -5.644538253545761108e-02 1.813556253910064697e-02
-1.736052781343460083e-01 -1.007671207189559937e-01 -7.106871157884597778e-02 -8.017324656248092651e-02 1.704814136028289795e-01 -1.775783300399780273e-01 3.263547122478485107e-01 -1.567571163177490234e-01 7.564089260995388031e-03 3.256658315658569336e-01 -6.891392171382904053e-02 9.826052933931350708e-02 2.363793998956680298e-01 -6.451976299285888672e-02 1.748923957347869873e-01 -5.400445684790611267e-02 -2.736633419990539551e-01 1.928179115056991577e-01 -9.928137809038162231e-02 -2.457812428474426270e-02 -2.020964324474334717e-01 1.074107587337493896e-01 -2.146191895008087158e-01 1.123034060001373291e-01 6.489413231611251831e-02 -1.012345403432846069e-01 -3.905046284198760986e-01 2.192957997322082520e-01 -1.235026791691780090e-01 -1.986959576606750488e-01 -1.578248888254165649e-01 1.192408353090286255e-01
-9.758903086185455322e-02 -2.085855416953563690e-02 9.349165856838226318e-02 1.259614825248718262e-01 2.493185251951217651e-01 -5.974249169230461121e-02 2.651054263114929199e-01 -4.030884802341461182e-01 -1.485714614391326904e-01 2.564547061920166016e-01 -2.347731292247772217e-01 2.494175918400287628e-02 -4.134281352162361145e-02 -6.782028079032897949e-02 -1.593533903360366821e-01 -2.576203346252441406e-01 5.732577666640281677e-02 8.776139467954635620e-02 -6.959263980388641357e-02 2.836614549160003662e-01 7.744447886943817139e-02 2.112954854965209961e-01 -1.021369323134422302e-01 -1.112948171794414520e-02 -2.503356039524078369e-01 1.186018139123916626e-01 -3.188833594322204590e-01 1.459843814373016357e-01 1.205061525106430054e-01 -2.211506366729736328e-01 -5.950291827321052551e-02 -3.307311609387397766e-02
1.148110181093215942e-01 2.377123758196830750e-02 6.760990619659423828e-02 -6.928820163011550903e-02 -7.399275898933410645e-02 3.023005276918411255e-02 -1.130835190415382385e-01 -1.792136728763580322e-01 4.223437979817390442e-02 2.066663652658462524e-01 -1.649908572435379028e-01 5.308251380920410156e-01 1.429315358400344849e-01 -3.919614851474761963e-01 7.927437126636505127e-02 -7.525239884853363037e-02 -2.174619138240814209e-01 2.170502990484237671e-01 1.967624723911285400e-01 2.656422257423400879e-01 6.967075169086456299e-02 1.531231999397277832e-01 -1.167739853262901306e-01 1.196837574243545532e-01 -5.701902136206626892e-02 -7.923076301813125610e-02 -1.153249368071556091e-01 4.599271714687347412e-02 -7.021229714155197144e-02 -1.460728794336318970e-01 -2.464952468872070312e-01 1.190416216850280762e-01
-1.330484896898269653e-01 -2.074899077415466309e-01 3.267914429306983948e-02 -4.254098236560821533e-02 -2.177596986293792725e-01 2.391441911458969116e-02 -1.944138109683990479e-01 -3.892214000225067139e-01 -1.561915129423141479e-01 2.865253090858459473e-01 -1.475158184766769409e-01 3.292035311460494995e-02 -2.950502559542655945e-02 -7.371739484369754791e-04 -6.556856632232666016e-02 -2.604715228080749512e-01 2.767342701554298401e-02 1.069488525390625000e-01 -4.323483407497406006e-01 -2.842260152101516724e-02 5.354439839720726013e-02 9.171556681394577026e-02 1.087790168821811676e-02 6.977815646678209305e-03 -1.004489064216613770e-01 -1.583042144775390625e-01 -1.191211566329002380e-01 2.519980072975158691e-01 1.027595102787017822e-01 -1.731838732957839966e-01 2.549491524696350098e-01 2.587614357471466064e-01
1.482570320367813110e-01 -2.398795336484909058e-01 -1.618489325046539307e-01 1.975895836949348450e-02 -2.205017954111099243e-02 -1.215824708342552185e-01 -1.782815903425216675e-01 -7.528704404830932617e-02 1.333981901407241821e-01 4.080658257007598877e-01 5.383750796318054199e-02 1.725885570049285889e-01 6.302449852228164673e-02 -2.208265215158462524e-01 1.349425464868545532e-01 -2.208506762981414795e-01 5.323286354541778564e-02 3.044084906578063965e-01 -3.665848076343536377e-02 1.970056444406509399e-01 6.473924964666366577e-02 2.699635922908782959e-01 1.064857393503189087e-01 2.010624259710311890e-01 -1.705071926116943359e-01 3.196294605731964111e-02 6.487853080034255981e-02 -1.275994777679443359e-01 -1.127300113439559937e-01 -2.635545134544372559e-01 -2.058940678834915161e-01 2.545887529850006104e-01
1.237975656986236572e-01 -1.040664091706275940e-01 -5.543586984276771545e-02 -1.530172582715749741e-02 -1.448843069374561310e-02 8.918997645378112793e-02 2.036365866661071777e-01 -9.524524956941604614e-02 9.696174412965774536e-02 2.063396126031875610e-01 -3.562960922718048096e-01 2.738209962844848633e-01 2.268383353948593140e-01 -1.308381706476211548e-01 -4.018353819847106934e-01 -8.720991015434265137e-02 -1.338394582271575928e-01 1.701222360134124756e-01 -5.830477178096771240e-02 2.422482669353485107e-01 -1.755403168499469757e-02 2.572284936904907227e-01 -2.170311659574508667e-02 -4.898245632648468018e-02 1.908167079091072083e-02 -3.678782582283020020e-01 4.645051434636116028e-02 1.642554104328155518e-01 -1.687563210725784302e-02 -2.419349402189254761e-01 -1.300650835037231445e-01 3.775426000356674194e-02
-2.012443840503692627e-01 2.329382002353668213e-01 5.575111880898475647e-02 -3.674329072237014771e-02 2.446319907903671265e-02 2.181480526924133301e-01 2.486047148704528809e-01 -1.598263084888458252e-01 2.587278187274932861e-01 3.547975420951843262e-01 -1.302104592323303223e-01 -6.556835025548934937e-02 -7.052315026521682739e-02 -2.758605778217315674e-01 -8.372779190540313721e-02 -1.545366793870925903e-01 -9.805590659379959106e-02 1.023769453167915344e-01 -3.020799756050109863e-01 3.061602823436260223e-02 9.628713876008987427e-02 1.003852710127830505e-01 2.120906561613082886e-01 -8.646485209465026855e-02 -8.787968754768371582e-02 -1.530154645442962646e-01 2.200150638818740845e-01 2.819066643714904785e-01 1.403934359550476074e-01 -1.810932457447052002e-01 -1.241814643144607544e-01 -1.678483784198760986e-01
-1.117228791117668152e-01 -3.399094939231872559e-01 -7.715811580419540405e-02 -2.257970906794071198e-02 7.987659424543380737e-02 -4.465220123529434204e-02 -3.521032258868217468e-02 -7.141392678022384644e-02 -3.643342852592468262e-02 5.441034436225891113e-01 -2.440769970417022705e-01 2.580535365268588066e-03 2.226979732513427734e-01 -2.530204653739929199e-01 -2.276545166969299316e-01 4.044261202216148376e-02 -1.002226956188678741e-02 5.248530954122543335e-02 -2.274842709302902222e-01 -3.461618348956108093e-02 7.941717654466629028e-02 -5.510336533188819885e-02 3.127371519804000854e-02 5.184860900044441223e-02 -1.326345056295394897e-01 2.977727055549621582e-01 -7.470808178186416626e-02 2.000810056924819946e-01 -5.890812352299690247e-02 -3.054957985877990723e-01 -3.975555673241615295e-02 8.778099715709686279e-02
-3.407810628414154053e-02 -1.225765347480773926e-01 -1.012677699327468872e-01 -2.541575431823730469e-01 1.868300139904022217e-01 -8.383485674858093262e-02 1.398404389619827271e-01 -2.675520479679107666e-01 1.313207000494003296e-01 2.570002973079681396e-01 -8.171363174915313721e-02 2.010555863380432129e-01 1.310130804777145386e-01 -3.840601444244384766e-01 1.343617402017116547e-02 -2.883605062961578369e-01 -1.136759966611862183e-01 2.211123406887054443e-01 -2.050998508930206299e-01 -1.560167372226715088e-01 9.934182465076446533e-02 -1.440956145524978638e-01 -2.190199345350265503e-01 -1.807276010513305664e-01 -2.064091525971889496e-02 -8.696632832288742065e-02 -1.263797432184219360e-01 3.448127806186676025e-01 -3.372595831751823425e-02 4.709813219960778952e-04 -9.803287684917449951e-03 1.179847717285156250e-01
-3.069258928298950195e-01 -1.104852333664894104e-01 -7.095004618167877197e-02 9.841718524694442749e-02 -1.021393910050392151e-01 1.336546391248703003e-01 -8.668101392686367035e-03 -1.821155659854412079e-02 -1.453640908002853394e-01 4.462752342224121094e-01 -3.270167112350463867e-01 3.309054672718048096e-01 4.602074623107910156e-02 -1.704142242670059204e-01 8.850493282079696655e-02 -2.886119484901428223e-01 -6.508137285709381104e-02 1.464407891035079956e-01 -1.644288748502731323e-01 2.416430860757827759e-01 6.351774185895919800e-02 2.441837936639785767e-01 -1.135849282145500183e-01 -7.929713279008865356e-02 1.264388263225555420e-01 1.597650907933712006e-02 1.021428257226943970e-01 7.639284431934356689e-02 1.791827529668807983e-01 1.484358124434947968e-02 1.723546236753463745e-01 -5.142767354846000671e-02
[truncated: 3,275,932 more chars]
