# Supplementary material for: The Language of Innovation
Source: PLoS One. 2020 Apr 30;15(4):e0230107. doi: 10.1371/journal.pone.0230107 (PMC7194493; doi:10.1371/journal.pone.0230107)
Supplement: S15 File — (GZ) [file pone.0230107.s015.tar.gz › 1993-1997/V2Run_1_VS_4500_embeddings1993-1997ED32.txt]

-8.878382295370101929e-02 -3.719072937965393066e-01 8.218573778867721558e-02 2.355801127851009369e-02 -1.420982331037521362e-01 2.308167815208435059e-01 2.517481744289398193e-01 5.797992348670959473e-01 -1.432149261236190796e-01 -1.265523582696914673e-01 -5.050479993224143982e-02 -3.303063288331031799e-02 2.467587441205978394e-01 1.485608667135238647e-01 -4.666504263877868652e-02 -1.434368491172790527e-01 -8.950170129537582397e-03 9.032993763685226440e-02 -1.464967727661132812e-01 2.132155187427997589e-02 1.664167270064353943e-02 1.090087741613388062e-01 -1.119969114661216736e-01 -5.600476264953613281e-02 -1.044010668992996216e-01 -2.765321135520935059e-01 -8.648432046175003052e-02 -9.736881405115127563e-02 -8.446065336465835571e-02 -1.518353968858718872e-01 -1.870477497577667236e-01 1.005535386502742767e-02
-3.283043503761291504e-01 -2.304233014583587646e-01 -1.379867196083068848e-01 2.489255666732788086e-01 -1.373104751110076904e-01 2.771528437733650208e-02 3.989046066999435425e-02 2.104317545890808105e-01 -2.456359267234802246e-01 -1.982074230909347534e-01 1.656124740839004517e-02 -9.490684419870376587e-02 -1.170269865542650223e-02 -1.201132833957672119e-01 2.742408774793148041e-02 8.331110328435897827e-02 -5.665447562932968140e-02 1.774054467678070068e-01 -5.965213850140571594e-02 -8.412659913301467896e-02 2.126360498368740082e-02 1.240846328437328339e-02 2.720872461795806885e-01 -1.025464683771133423e-01 -8.834574371576309204e-02 -2.322732806205749512e-01 -1.644578129053115845e-01 -1.235065460205078125e-01 2.068920135498046875e-01 -2.971508204936981201e-01 -3.786504268646240234e-01 2.290280014276504517e-01
-1.959483325481414795e-02 -2.069417685270309448e-01 4.231655225157737732e-02 1.120249032974243164e-01 -3.993899002671241760e-02 1.442734301090240479e-01 3.058315515518188477e-01 5.251708626747131348e-02 -3.907397761940956116e-02 2.980402708053588867e-01 -1.891382187604904175e-01 -3.093801066279411316e-02 3.997703269124031067e-02 -2.425783723592758179e-01 -1.050670072436332703e-02 1.672102063894271851e-01 2.069176919758319855e-02 -1.190474182367324829e-01 -1.060767918825149536e-01 -1.030858084559440613e-01 1.369495987892150879e-01 1.600603200495243073e-02 -1.348906159400939941e-01 1.364782899618148804e-01 -1.012351587414741516e-01 -4.360312521457672119e-01 -7.425785064697265625e-02 -5.590756610035896301e-02 -9.573647752404212952e-03 -4.830804467201232910e-01 -2.012242823839187622e-01 1.813249737024307251e-01
-1.871211826801300049e-02 -3.022069036960601807e-01 1.791789568960666656e-02 -1.775660812854766846e-01 -6.382091343402862549e-02 -9.200989454984664917e-02 2.705935835838317871e-01 1.706658154726028442e-01 -4.130865633487701416e-01 -4.932880774140357971e-02 -1.922165602445602417e-01 4.059602692723274231e-02 2.300272881984710693e-01 -2.552173733711242676e-01 -1.013068780303001404e-01 1.413264870643615723e-01 1.446215808391571045e-01 -1.531086955219507217e-02 -3.633528714999556541e-03 -1.424182504415512085e-01 1.536182612180709839e-01 2.077875137329101562e-01 -1.270262151956558228e-01 9.877826273441314697e-02 -2.754952609539031982e-01 -2.043631821870803833e-01 -8.177388459444046021e-02 1.655142754316329956e-01 1.247553974390029907e-01 -2.741859853267669678e-01 -1.530682295560836792e-01 -4.001113027334213257e-02
-9.438385069370269775e-02 -3.283101618289947510e-01 1.146315187215805054e-01 3.450278937816619873e-02 -2.452981323003768921e-01 1.050721853971481323e-01 5.284832715988159180e-01 -6.132517941296100616e-03 -2.607164382934570312e-01 1.615044176578521729e-01 -1.355606019496917725e-01 -1.221048831939697266e-01 1.544329077005386353e-01 9.509128332138061523e-02 2.118298783898353577e-02 8.887692540884017944e-02 9.019134938716888428e-02 -5.115055665373802185e-02 -6.806985288858413696e-02 -1.172350067645311356e-02 -2.112219668924808502e-02 1.649622619152069092e-01 -1.095980927348136902e-01 -2.989254295825958252e-01 2.520902454853057861e-01 -9.638694673776626587e-02 2.251413166522979736e-01 3.679876402020454407e-02 -2.073632180690765381e-01 1.572983413934707642e-01 -1.950112171471118927e-02 1.108744814991950989e-01
5.591673776507377625e-02 -1.966063827276229858e-01 4.999084025621414185e-02 5.388294160366058350e-02 1.692906171083450317e-01 -6.357805430889129639e-02 3.632484078407287598e-01 6.514524668455123901e-02 -2.381595969200134277e-01 -3.259152639657258987e-03 1.500906795263290405e-01 2.898708544671535492e-02 1.504233572632074356e-02 -1.492699831724166870e-01 2.925598621368408203e-02 2.186768800020217896e-01 2.388835549354553223e-01 4.390058293938636780e-02 3.156385570764541626e-02 -1.583047062158584595e-01 3.855523467063903809e-01 -7.571017742156982422e-02 -3.436289131641387939e-01 2.209942042827606201e-01 1.396897584199905396e-01 -1.574120223522186279e-01 -1.074777767062187195e-01 -9.884387254714965820e-04 2.149447649717330933e-01 -2.821488380432128906e-01 -1.755726337432861328e-01 1.175166219472885132e-01
-1.826189458370208740e-01 -9.673522412776947021e-02 -1.247184425592422485e-01 1.002711206674575806e-01 1.427313536405563354e-01 2.641540020704269409e-02 4.152950942516326904e-01 1.093953326344490051e-01 -3.038433194160461426e-01 -7.771088182926177979e-02 5.910139065235853195e-03 -1.338969320058822632e-01 1.863685399293899536e-01 -2.058382332324981689e-01 1.751201301813125610e-01 2.442640662193298340e-01 2.484489232301712036e-01 -2.511917054653167725e-01 6.302086263895034790e-02 -1.618766784667968750e-01 1.452564001083374023e-01 -7.215632498264312744e-02 2.245117872953414917e-01 -6.393793225288391113e-02 4.750967770814895630e-02 -2.527317404747009277e-01 1.192660480737686157e-01 3.829674795269966125e-02 -9.336777031421661377e-02 -1.099955886602401733e-01 -2.977258861064910889e-01 1.238573268055915833e-01
-1.609952598810195923e-01 -1.913895010948181152e-01 9.124146774411201477e-03 -4.329950362443923950e-02 -1.372475177049636841e-01 -1.312814205884933472e-01 2.904726862907409668e-01 2.481913268566131592e-01 -2.343063652515411377e-01 -1.837658137083053589e-02 1.370499879121780396e-01 -1.647685468196868896e-02 2.679286003112792969e-01 -1.590490192174911499e-01 1.933078318834304810e-01 4.663841053843498230e-02 -3.083549812436103821e-02 -1.039152517914772034e-01 4.862731322646141052e-02 3.461052849888801575e-02 -7.431332021951675415e-02 2.478785961866378784e-01 -1.546349972486495972e-01 1.588153839111328125e-01 -6.123848631978034973e-02 -4.486226439476013184e-01 -2.405368909239768982e-02 -4.985012486577033997e-02 5.242542549967765808e-02 -3.409282565116882324e-01 -4.543428774923086166e-03 2.898985445499420166e-01
-2.324738055467605591e-01 -4.737752079963684082e-01 -6.332021951675415039e-02 -6.399670382961630821e-04 -7.896994799375534058e-02 1.842541545629501343e-01 2.116653174161911011e-01 1.395874470472335815e-01 -2.552696168422698975e-01 -3.492028638720512390e-02 -3.322277963161468506e-02 1.686301641166210175e-02 2.539740316569805145e-02 -2.334361225366592407e-01 1.434558033943176270e-01 7.403972744941711426e-02 7.562024891376495361e-02 -1.373126357793807983e-01 1.364536881446838379e-01 -3.016059100627899170e-02 2.914821505546569824e-01 1.538668666034936905e-02 1.301202625036239624e-01 1.108181923627853394e-01 -1.146869286894798279e-01 -1.296631097793579102e-01 3.691735863685607910e-02 -1.800521016120910645e-01 -1.006050407886505127e-01 2.112737447023391724e-01 -2.733188271522521973e-01 3.351416289806365967e-01
-2.030735760927200317e-01 -3.255276381969451904e-01 -8.401032537221908569e-02 2.265338152647018433e-01 -3.332872390747070312e-01 1.812139712274074554e-02 2.238302230834960938e-01 3.966427147388458252e-01 -2.100873142480850220e-01 -2.710879445075988770e-01 1.858698427677154541e-01 -9.884484112262725830e-02 1.187132224440574646e-01 -9.871849417686462402e-02 1.295383274555206299e-01 1.073177456855773926e-01 1.418069005012512207e-01 2.700051479041576385e-02 2.117117494344711304e-01 -1.341642159968614578e-02 -2.109767645597457886e-01 -1.314070224761962891e-01 7.750639226287603378e-03 1.696264743804931641e-01 -1.806728243827819824e-01 -6.161720678210258484e-02 2.038025669753551483e-02 -8.531235903501510620e-02 4.298561066389083862e-02 -2.272947728633880615e-01 -6.726977974176406860e-02 5.369931086897850037e-02
-1.123482733964920044e-01 -2.438617646694183350e-01 -2.290901243686676025e-01 3.227551877498626709e-01 -2.024959176778793335e-01 8.114042878150939941e-02 1.464436352252960205e-01 1.893206983804702759e-01 -3.540191948413848877e-01 -2.035618275403976440e-01 1.477425992488861084e-01 -2.211720123887062073e-02 5.225865170359611511e-02 -7.058845367282629013e-03 1.200548745691776276e-02 -1.394682563841342926e-02 1.936123073101043701e-01 -1.786772906780242920e-01 3.261606097221374512e-01 -1.946624666452407837e-01 -4.706352949142456055e-02 -7.019225507974624634e-02 1.387464106082916260e-01 1.677564084529876709e-01 -9.523520618677139282e-02 -3.234710693359375000e-01 -6.187971681356430054e-02 8.795132488012313843e-02 1.496281176805496216e-01 -6.252462510019540787e-03 -1.824612021446228027e-01 1.580139994621276855e-01
-1.836236268281936646e-01 -4.777859747409820557e-01 1.017682328820228577e-01 1.434264034032821655e-01 3.642905876040458679e-02 7.211052626371383667e-02 3.372499346733093262e-01 -4.799548164010047913e-02 -3.012059256434440613e-02 -4.203205928206443787e-03 -2.422064393758773804e-01 -1.326761096715927124e-01 3.248075246810913086e-01 -2.541388273239135742e-01 8.035334944725036621e-02 2.072140872478485107e-01 5.401442945003509521e-02 -9.062610566616058350e-02 4.500276967883110046e-02 3.160216659307479858e-02 1.685410439968109131e-01 2.758719725534319878e-03 -1.328293979167938232e-01 1.213265806436538696e-01 -1.911923587322235107e-01 -3.597754240036010742e-01 -1.311827600002288818e-01 -5.864035710692405701e-02 -8.052688837051391602e-02 2.801981568336486816e-02 4.816357977688312531e-03 1.377274096012115479e-01
-2.800109982490539551e-01 -1.774586290121078491e-01 -4.856179654598236084e-02 -1.657358855009078979e-01 -1.312493979930877686e-01 1.366857066750526428e-02 3.542767167091369629e-01 1.740141957998275757e-01 -2.101962119340896606e-01 6.972721964120864868e-02 -1.168874502182006836e-01 -1.454974263906478882e-01 1.506443619728088379e-01 -2.531563341617584229e-01 1.291770935058593750e-01 2.960588932037353516e-01 2.509019076824188232e-01 -1.582861691713333130e-02 -1.466955095529556274e-01 -6.886907666921615601e-02 3.571165259927511215e-03 6.534743309020996094e-02 1.255007088184356689e-01 9.041849523782730103e-02 2.281673438847064972e-02 -4.267017543315887451e-01 -2.019552737474441528e-01 -1.207029968500137329e-01 5.397435650229454041e-02 1.636442914605140686e-02 1.161405071616172791e-01 1.994495689868927002e-01
-9.245209395885467529e-02 -3.354837000370025635e-01 5.300203338265419006e-02 4.437273740768432617e-02 -2.542902529239654541e-01 2.270904928445816040e-01 1.402561962604522705e-01 1.512374430894851685e-01 -4.281888604164123535e-01 4.841793328523635864e-02 6.886913627386093140e-02 2.820189297199249268e-02 1.095217093825340271e-01 -1.062728762626647949e-01 6.690388917922973633e-02 -1.259922832250595093e-01 1.807630658149719238e-01 -2.791657447814941406e-01 2.360384911298751831e-02 6.794866919517517090e-02 -6.426931172609329224e-02 1.440932005643844604e-01 1.964964121580123901e-01 1.129447072744369507e-01 -8.017613738775253296e-02 4.004846513271331787e-02 -5.870783329010009766e-02 -6.489465385675430298e-02 5.822027102112770081e-02 -1.208213493227958679e-01 -1.625576019287109375e-01 4.778426587581634521e-01
-4.038699269294738770e-01 -2.131966054439544678e-01 1.370290964841842651e-01 3.064654394984245300e-02 -2.676909267902374268e-01 2.005728483200073242e-01 1.515641063451766968e-01 2.089340537786483765e-01 -3.182332962751388550e-02 1.866936385631561279e-01 7.630540430545806885e-02 7.091770321130752563e-02 1.997016966342926025e-01 1.245398595929145813e-01 7.683477550745010376e-02 6.501463800668716431e-02 6.952454894781112671e-02 6.623534113168716431e-02 -1.884879767894744873e-01 -2.355535477399826050e-01 2.397312521934509277e-01 -1.353465914726257324e-01 -1.727683991193771362e-01 -1.883817166090011597e-01 1.044510975480079651e-01 -1.488026827573776245e-01 -3.843722119927406311e-02 2.072047442197799683e-01 1.157740950584411621e-01 -2.558669149875640869e-01 1.442612521350383759e-02 2.882070541381835938e-01
-2.793827280402183533e-02 -2.631139755249023438e-01 5.779360607266426086e-02 -1.103499624878168106e-02 -4.446594044566154480e-02 -2.147160172462463379e-01 3.103351891040802002e-01 1.210928559303283691e-01 -2.547577619552612305e-01 -1.755764186382293701e-01 -3.076201677322387695e-01 -1.454647034406661987e-01 2.502704560756683350e-01 5.201397463679313660e-02 8.402222394943237305e-02 9.804245829582214355e-02 -1.262902170419692993e-01 -1.357202529907226562e-01 -2.629955410957336426e-01 -8.184034377336502075e-02 4.022446274757385254e-02 -9.921833872795104980e-02 -8.273792266845703125e-02 6.024626642465591431e-02 -1.129465294070541859e-03 -4.496832489967346191e-01 3.344336897134780884e-02 1.679470017552375793e-02 5.572881549596786499e-03 -7.186306267976760864e-02 -1.725450390949845314e-03 3.646354675292968750e-01
-2.915766835212707520e-01 -1.641210466623306274e-01 1.329229772090911865e-01 -2.241960167884826660e-01 1.331452131271362305e-01 -6.961242109537124634e-02 3.385656177997589111e-01 3.148719966411590576e-01 -2.140621095895767212e-01 -1.022888571023941040e-01 2.608391642570495605e-01 1.219165101647377014e-01 7.073596864938735962e-02 -1.535607576370239258e-01 -2.678661234676837921e-02 -1.232651341706514359e-02 4.739818349480628967e-02 4.129996895790100098e-02 -2.548401535023003817e-04 4.853970184922218323e-02 1.793518662452697754e-01 7.891187071800231934e-02 -2.129495516419410706e-02 7.549251616001129150e-02 2.936143241822719574e-02 -3.372353017330169678e-01 -2.054962068796157837e-01 1.351756751537322998e-01 5.217763036489486694e-02 -1.422552764415740967e-01 -4.065134823322296143e-01 -3.117020614445209503e-02
-9.723415970802307129e-02 -3.384492397308349609e-01 -5.902728997170925140e-03 2.557669878005981445e-01 -2.615216374397277832e-01 7.127726078033447266e-02 2.290498018264770508e-01 1.950387656688690186e-01 -1.854479908943176270e-01 -1.114912331104278564e-01 3.733243048191070557e-02 1.658350811339914799e-04 4.519208371639251709e-01 2.678792476654052734e-01 7.998167723417282104e-02 1.737751811742782593e-02 -6.575248390436172485e-02 1.019921973347663879e-01 -1.484838873147964478e-01 1.018142141401767731e-02 1.128392517566680908e-01 1.292768120765686035e-01 -2.801921367645263672e-01 -1.222615391016006470e-01 1.261069625616073608e-01 -1.429649591445922852e-01 -1.340868473052978516e-01 2.244760543107986450e-01 -1.005014032125473022e-02 -6.540241837501525879e-02 -1.333680301904678345e-01 1.703186333179473877e-01
-2.221709340810775757e-01 -1.408858597278594971e-01 1.755263507366180420e-01 -5.223508179187774658e-02 4.370861500501632690e-02 -1.765893250703811646e-01 3.233330845832824707e-01 1.482662707567214966e-01 -2.535201311111450195e-01 -2.746027149260044098e-02 -1.002182364463806152e-01 -2.342675924301147461e-01 1.470686644315719604e-01 -9.093251079320907593e-03 4.191314056515693665e-02 2.527617514133453369e-01 9.326037764549255371e-02 -2.494527213275432587e-02 -5.480801314115524292e-02 -7.004971057176589966e-02 1.128868088126182556e-01 1.747560203075408936e-01 -6.294230371713638306e-02 1.581933945417404175e-01 -1.264672428369522095e-01 -4.060218036174774170e-01 -9.841500967741012573e-02 -2.767117619514465332e-01 7.936114072799682617e-02 -1.316805332899093628e-01 -1.113746613264083862e-01 3.573203086853027344e-01
-4.072129726409912109e-01 -2.849775850772857666e-01 9.298177808523178101e-02 -6.818547844886779785e-02 9.352459758520126343e-02 3.001056909561157227e-01 3.048316836357116699e-01 2.828910350799560547e-01 -1.041082665324211121e-01 -4.039290919899940491e-02 -2.465184181928634644e-01 4.210321232676506042e-02 2.620693743228912354e-01 -1.353447735309600830e-01 1.107903569936752319e-01 -2.927704481407999992e-03 -2.710202150046825409e-02 1.247277486982056871e-05 -2.785372361540794373e-02 5.190225318074226379e-02 1.937231123447418213e-01 5.585176870226860046e-02 -3.781162947416305542e-02 2.762543261051177979e-01 -3.279915079474449158e-02 -2.306121587753295898e-01 -1.337545514106750488e-01 4.294211789965629578e-02 1.989382803440093994e-01 -1.629769355058670044e-01 1.232177987694740295e-01 1.253144890069961548e-01
-1.837098598480224609e-01 -2.848271131515502930e-01 -1.003574132919311523e-01 1.424481868743896484e-01 2.354476600885391235e-02 1.882568374276161194e-02 5.512328743934631348e-01 4.367939531803131104e-01 -7.436233013868331909e-02 -5.260654538869857788e-02 1.968206018209457397e-01 7.875832915306091309e-02 -4.886356368660926819e-02 -5.043415352702140808e-02 -7.526962459087371826e-02 1.332799904048442841e-02 -2.284377962350845337e-01 -4.665448889136314392e-02 -3.727749688550829887e-03 -3.870080113410949707e-01 9.449987113475799561e-02 7.138521969318389893e-02 -6.757222861051559448e-02 4.886699840426445007e-02 -1.308222562074661255e-01 -1.000471189618110657e-01 -1.215834990143775940e-01 -7.789946347475051880e-02 -1.065239012241363525e-01 6.816889345645904541e-02 4.294304549694061279e-02 6.519200652837753296e-02
-8.327899128198623657e-02 -3.595435917377471924e-01 8.641438186168670654e-02 2.634670771658420563e-02 -3.551913499832153320e-01 2.589493095874786377e-01 4.408886730670928955e-01 1.056393086910247803e-01 -9.457603842020034790e-02 -2.019872069358825684e-01 -3.576381364837288857e-03 -1.529338769614696503e-02 2.735693454742431641e-01 2.160156965255737305e-01 7.825842499732971191e-02 7.138279080390930176e-02 8.774198591709136963e-02 7.993931323289871216e-02 -1.041435971856117249e-01 -6.638076901435852051e-02 7.226345688104629517e-02 -1.469283830374479294e-02 -3.313512206077575684e-01 -1.241652891039848328e-01 1.317938864231109619e-01 -4.602977260947227478e-02 5.369758233428001404e-02 8.847873657941818237e-03 4.897446557879447937e-02 5.449854955077171326e-02 2.088993489742279053e-01 2.066706269979476929e-01
-1.331488788127899170e-01 -6.393474340438842773e-02 1.986434757709503174e-01 2.777831852436065674e-01 -3.426087498664855957e-01 1.738734543323516846e-01 2.773012220859527588e-01 -8.248961716890335083e-02 -3.900289535522460938e-01 2.044233307242393494e-02 -1.221897080540657043e-01 -8.865281939506530762e-02 1.977640837430953979e-01 1.015558838844299316e-01 -6.075253337621688843e-02 8.410976082086563110e-02 1.224178895354270935e-01 1.018199045211076736e-02 -1.225318610668182373e-01 -2.524871528148651123e-01 2.465407364070415497e-02 6.948260217905044556e-02 -1.569929271936416626e-01 -4.422079399228096008e-02 2.363212555646896362e-01 -7.966167479753494263e-02 1.177303865551948547e-01 -3.799473345279693604e-01 7.019679993391036987e-02 -1.636992394924163818e-01 -1.015335395932197571e-01 -7.992792874574661255e-02
-9.833832830190658569e-02 -2.669640481472015381e-01 -8.550419658422470093e-02 1.309034526348114014e-01 6.839652359485626221e-02 1.453017536550760269e-02 4.110304117202758789e-01 2.456739097833633423e-01 -2.221168726682662964e-01 -2.112274169921875000e-01 9.190543740987777710e-02 -2.740822173655033112e-02 -6.570199131965637207e-02 -1.139655560255050659e-01 -1.179541051387786865e-01 -6.980405002832412720e-02 1.465573608875274658e-01 -3.845036029815673828e-02 1.707409322261810303e-01 1.501422077417373657e-01 -2.784727513790130615e-01 -2.056812345981597900e-01 -1.815664954483509064e-02 2.244488596916198730e-01 8.532704785466194153e-03 -2.698886990547180176e-01 -1.774252355098724365e-01 -5.593943595886230469e-02 -1.424927711486816406e-01 -1.581065542995929718e-02 -3.318462073802947998e-01 1.943491697311401367e-01
-2.155778408050537109e-01 -4.585529267787933350e-01 -4.896348807960748672e-03 1.552368849515914917e-01 -2.376482188701629639e-01 -3.303408250212669373e-02 4.095790088176727295e-01 1.190094724297523499e-01 -5.827974900603294373e-02 6.653447449207305908e-02 -8.404847979545593262e-02 5.398837476968765259e-02 4.558116197586059570e-01 1.065944731235504150e-01 4.457005858421325684e-02 -7.668785005807876587e-02 1.428145617246627808e-01 -1.214462681673467159e-03 -2.641486525535583496e-01 -7.418553344905376434e-03 7.075617462396621704e-02 1.598444879055023193e-01 -2.870273590087890625e-01 -1.104665547609329224e-01 8.015609532594680786e-02 2.104740962386131287e-02 -2.865601098164916039e-03 -3.565550968050956726e-02 2.444219775497913361e-02 -3.483234718441963196e-02 1.033852901309728622e-02 9.702523052692413330e-02
-2.240069657564163208e-01 -3.615457713603973389e-01 -2.093352675437927246e-01 -7.854520226828753948e-04 -1.079231649637222290e-01 1.562384963035583496e-01 1.456727981567382812e-01 2.041860520839691162e-01 -1.821444481611251831e-01 3.586173430085182190e-02 1.460621953010559082e-01 7.176988571882247925e-02 -3.077664412558078766e-02 3.265583515167236328e-01 -2.469966113567352295e-01 9.998656809329986572e-02 2.122765481472015381e-01 -2.133073508739471436e-01 -2.274365127086639404e-01 4.163745045661926270e-02 -1.864708960056304932e-01 2.208821242675185204e-03 1.655144542455673218e-01 -1.127308234572410583e-01 2.463949769735336304e-01 -3.604220449924468994e-01 -2.974238619208335876e-02 -1.818060874938964844e-02 -9.062619507312774658e-02 1.211354658007621765e-01 5.600754171609878540e-02 4.245658405125141144e-03
2.434512600302696228e-03 -2.747651040554046631e-01 -2.422697469592094421e-02 2.365399301052093506e-01 -8.705388009548187256e-02 1.190917342901229858e-01 4.170087277889251709e-01 8.820970542728900909e-03 -2.585503458976745605e-01 2.089976817369461060e-01 2.429277300834655762e-01 -4.893339425325393677e-02 1.981742531061172485e-01 -1.600118577480316162e-01 -2.928149141371250153e-02 5.161103792488574982e-03 2.049787640571594238e-01 5.138981621712446213e-03 -7.264991849660873413e-02 -1.300912797451019287e-01 1.437172740697860718e-01 -3.531495854258537292e-02 3.562577068805694580e-01 2.063393890857696533e-01 1.117497235536575317e-01 -2.192817628383636475e-01 -8.640667051076889038e-02 7.338707894086837769e-02 3.546201065182685852e-02 -2.750477194786071777e-01 -1.632558852434158325e-01 -4.358858242630958557e-02
9.559199959039688110e-02 -1.588358730077743530e-01 -1.074128376785665751e-04 4.225693941116333008e-01 8.687312155961990356e-02 -5.880989506840705872e-02 2.102198898792266846e-01 2.463507503271102905e-01 -7.229623943567276001e-02 -2.672291398048400879e-01 3.405864164233207703e-02 2.581144273281097412e-01 -8.607390522956848145e-02 2.043964155018329620e-02 -1.504754871129989624e-01 -1.108778044581413269e-01 7.977633737027645111e-03 -2.166242301464080811e-01 -2.001729458570480347e-01 7.449446618556976318e-02 1.149951443076133728e-01 6.396751850843429565e-02 6.013802066445350647e-02 5.976324528455734253e-02 -1.037369742989540100e-01 -2.023803740739822388e-01 -1.393812149763107300e-01 -4.928244650363922119e-01 -4.662310332059860229e-02 -1.808783262968063354e-01 6.807085126638412476e-02 1.154926419258117676e-01
-3.315377607941627502e-02 -2.479908764362335205e-01 5.475175008177757263e-02 2.025684565305709839e-01 3.472700342535972595e-02 3.274065628647804260e-02 5.483205914497375488e-01 1.754673719406127930e-01 -2.838090360164642334e-01 -1.935001909732818604e-01 -7.373529672622680664e-02 -6.289467960596084595e-02 -4.857266321778297424e-02 -5.842488259077072144e-02 9.200309962034225464e-02 -1.028941124677658081e-01 1.405534595251083374e-01 5.558600276708602905e-02 -8.332517929375171661e-03 -3.955134153366088867e-01 -1.219775751233100891e-01 8.430224843323230743e-03 -7.205428928136825562e-02 -1.585191786289215088e-01 2.780944108963012695e-01 -5.535683780908584595e-02 -1.506666690111160278e-01 -1.831813752651214600e-01 -5.207840725779533386e-02 -1.037421524524688721e-01 -1.803308725357055664e-01 1.321678608655929565e-02
-5.918674170970916748e-02 -1.966003775596618652e-01 2.255670875310897827e-01 -8.758549392223358154e-02 1.042712256312370300e-01 -2.015008628368377686e-01 2.671652734279632568e-01 2.431620210409164429e-01 -2.861923575401306152e-01 -2.422979325056076050e-01 4.834546893835067749e-02 1.048082709312438965e-01 -2.144579030573368073e-02 -9.289754927158355713e-02 6.159316748380661011e-02 1.330805718898773193e-01 1.353403646498918533e-02 1.460667252540588379e-01 -1.172784566879272461e-01 -9.822247177362442017e-02 1.612558513879776001e-01 -1.829597651958465576e-01 -1.859146058559417725e-01 -9.343083202838897705e-02 -3.535735607147216797e-02 -2.099071294069290161e-01 -9.193812496960163116e-03 9.589926898479461670e-02 3.317575454711914062e-01 -4.185795187950134277e-01 -1.998627930879592896e-01 7.267436385154724121e-02
1.054941117763519287e-01 -2.845320999622344971e-01 2.602815628051757812e-01 -1.389987021684646606e-01 -1.549369096755981445e-01 2.208278514444828033e-02 1.192406266927719116e-01 2.258658558130264282e-01 -1.235089674592018127e-01 -8.182520419359207153e-02 3.441819548606872559e-02 -9.798181708902120590e-04 2.621358633041381836e-01 -1.952973753213882446e-01 -1.562918424606323242e-01 6.233628094196319580e-02 1.265616118907928467e-01 -2.029661834239959717e-01 -2.046288922429084778e-02 -1.235814858227968216e-02 -7.930245995521545410e-02 -1.989726722240447998e-01 -1.779082790017127991e-02 -4.976829048246145248e-03 -3.384546339511871338e-01 -5.444809794425964355e-01 1.478742808103561401e-02 -3.574343770742416382e-02 -1.126067899167537689e-02 -3.132261708378791809e-02 -1.415493190288543701e-01 1.875037103891372681e-01
-5.472864583134651184e-02 -2.045225650072097778e-01 2.716057375073432922e-02 6.943535059690475464e-02 -1.220707446336746216e-01 1.606700271368026733e-01 2.080137878656387329e-01 3.050600290298461914e-01 -2.673043608665466309e-01 7.220058888196945190e-02 -2.012206017971038818e-01 -1.988501399755477905e-01 1.025380715727806091e-01 7.712259888648986816e-02 1.350761055946350098e-01 -1.007901653647422791e-01 2.046693712472915649e-01 1.735385209321975708e-01 2.511776685714721680e-01 -8.472395688295364380e-02 7.549840211868286133e-02 -8.383339643478393555e-02 -9.596556425094604492e-02 3.285086154937744141e-01 -7.419683784246444702e-02 -1.699332296848297119e-01 -1.079688370227813721e-01 1.570997876115143299e-03 -1.873360387980937958e-02 -1.123165711760520935e-01 -3.100266754627227783e-01 3.791485428810119629e-01
-2.675916850566864014e-01 -1.456397175788879395e-01 -1.367702335119247437e-01 9.994845092296600342e-02 1.394279003143310547e-01 1.827161908149719238e-01 1.727351844310760498e-01 6.875172257423400879e-02 -2.422106862068176270e-01 -1.857787668704986572e-01 1.769959330558776855e-01 -1.447495967149734497e-01 3.460339903831481934e-01 -1.329388022422790527e-01 -1.840160638093948364e-01 -1.640779078006744385e-01 -1.012759953737258911e-01 -2.478196322917938232e-01 4.384762793779373169e-02 -7.704801857471466064e-02 -2.754601091146469116e-02 -2.346024364233016968e-01 -9.558565169572830200e-02 1.148068979382514954e-01 7.248913170769810677e-04 -3.100107610225677490e-01 -9.924837946891784668e-02 -1.521736830472946167e-01 3.733280301094055176e-01 -1.315170973539352417e-01 -6.271012127399444580e-02 -8.979531936347484589e-03
6.259977351874113083e-03 -7.142005860805511475e-02 -4.598161205649375916e-02 2.517825067043304443e-01 -1.297315955162048340e-01 3.727645054459571838e-02 4.641552865505218506e-01 1.504430770874023438e-01 -1.310086250305175781e-01 -1.263766288757324219e-01 2.948940265923738480e-03 1.213010996580123901e-01 1.539288163185119629e-01 -6.068436056375503540e-02 9.390339255332946777e-02 1.104367524385452271e-01 -3.004895290359854698e-03 -2.658706530928611755e-02 -3.155504763126373291e-01 4.496189951896667480e-02 -2.073318883776664734e-02 -1.870077103376388550e-01 1.018634885549545288e-01 -9.163386374711990356e-02 -1.769538521766662598e-01 -2.123478800058364868e-01 -3.792624920606613159e-02 3.189677894115447998e-01 -5.122483149170875549e-02 -2.319531142711639404e-01 -3.423044681549072266e-01 2.591222822666168213e-01
-3.190649747848510742e-01 -2.249420136213302612e-01 1.647797822952270508e-01 -5.907284095883369446e-03 -1.938650310039520264e-01 -9.385182708501815796e-02 2.102392762899398804e-01 3.558563068509101868e-02 -4.036004543304443359e-01 -1.268135905265808105e-01 2.386055327951908112e-02 -1.745729893445968628e-01 5.910008214414119720e-03 -1.863252557814121246e-02 1.788070946931838989e-01 -1.240041200071573257e-02 -2.588698640465736389e-02 -6.511642783880233765e-02 9.152877330780029297e-02 -1.452082395553588867e-01 2.278134822845458984e-01 3.070527687668800354e-02 -6.923668831586837769e-02 -4.769487306475639343e-02 -9.399004280567169189e-02 -5.429270267486572266e-01 -5.032179504632949829e-02 -1.631025671958923340e-01 9.221357107162475586e-02 -1.097413077950477600e-01 -4.366103559732437134e-02 1.911803483963012695e-01
-3.203617334365844727e-01 -1.932427734136581421e-01 -4.767794907093048096e-02 3.585929423570632935e-02 -2.863909900188446045e-01 1.570755392313003540e-01 2.996111512184143066e-01 2.591352462768554688e-01 -2.671318054199218750e-01 2.480861842632293701e-01 -1.804494559764862061e-01 1.966072171926498413e-01 2.060767114162445068e-01 1.479125116020441055e-02 9.871054440736770630e-02 4.216647520661354065e-02 2.312338203191757202e-01 4.922568798065185547e-02 1.470492929220199585e-01 6.689420342445373535e-02 1.009742692112922668e-01 -2.286467403173446655e-01 3.861588612198829651e-02 -2.623738534748554230e-02 9.543070942163467407e-02 -2.163177728652954102e-01 -2.293114215135574341e-01 1.947231292724609375e-01 2.286145836114883423e-02 -1.639994978904724121e-01 -9.204613417387008667e-02 -7.475214451551437378e-02
-2.534457743167877197e-01 -2.565477192401885986e-01 1.234579607844352722e-01 -9.896175563335418701e-02 -1.195604577660560608e-01 1.355119049549102783e-02 1.977437585592269897e-01 2.325163483619689941e-01 -2.160413414239883423e-01 -2.042694240808486938e-01 -1.111715734004974365e-01 -2.568490207195281982e-01 2.186897993087768555e-01 -1.405199468135833740e-01 2.664577662944793701e-01 7.034324109554290771e-02 -1.006353646516799927e-01 9.091596305370330811e-02 -1.005551815032958984e-01 -4.722340032458305359e-02 1.427240967750549316e-01 2.135007083415985107e-01 -9.643711149692535400e-02 6.316395848989486694e-02 5.042111501097679138e-02 -4.022062420845031738e-01 2.720747515559196472e-02 -1.671818494796752930e-01 1.337713152170181274e-01 3.352361544966697693e-02 -8.953944593667984009e-02 3.114545345306396484e-01
-1.421694010496139526e-01 -1.818624734878540039e-01 -1.639885827898979187e-03 -6.917416304349899292e-02 -1.351492851972579956e-01 -1.590436440892517567e-03 1.668459922075271606e-01 2.838032841682434082e-01 -3.548922836780548096e-01 -1.093590911477804184e-02 -2.391470372676849365e-01 -4.229436069726943970e-02 1.480686962604522705e-01 -1.937977969646453857e-01 2.775810658931732178e-01 -3.133354708552360535e-02 1.019819602370262146e-01 -1.332886237651109695e-02 -1.355193406343460083e-01 -1.300529241561889648e-01 1.089626029133796692e-01 8.585003763437271118e-02 -2.317813932895660400e-01 1.267710030078887939e-01 -2.674349350854754448e-03 -4.418449997901916504e-01 -1.486572921276092529e-01 -2.829352319240570068e-01 1.588215678930282593e-01 3.749413043260574341e-02 -5.147375632077455521e-03 1.837862432003021240e-01
-3.760690987110137939e-01 -1.394112557172775269e-01 9.455150924623012543e-03 1.854847073554992676e-01 -7.039263844490051270e-02 -1.400570869445800781e-01 -4.040117934346199036e-02 3.613247871398925781e-01 -2.099655568599700928e-01 -2.683586180210113525e-01 3.124559819698333740e-01 1.914244443178176880e-01 1.719872932881116867e-03 2.130460739135742188e-01 -8.594562858343124390e-02 3.144364058971405029e-02 3.112286925315856934e-01 -5.955206975340843201e-02 -1.144045814871788025e-01 -9.716469049453735352e-02 2.224124595522880554e-02 1.979150772094726562e-01 5.710766464471817017e-02 -1.193071156740188599e-01 1.132925227284431458e-01 -2.842024564743041992e-01 3.985960036516189575e-02 -5.067911464720964432e-03 7.029515691101551056e-03 4.672115668654441833e-02 -2.565004229545593262e-01 1.994127221405506134e-02
-1.144240349531173706e-01 -4.013880789279937744e-01 3.090099096298217773e-01 6.273128837347030640e-02 -4.049765467643737793e-01 1.091868281364440918e-01 2.576119601726531982e-01 2.352029830217361450e-01 2.497588843107223511e-02 8.367827534675598145e-02 6.801523268222808838e-02 1.057532578706741333e-01 2.017757296562194824e-02 2.016612440347671509e-01 3.756530955433845520e-02 9.951021522283554077e-02 3.693717718124389648e-02 1.254372415132820606e-03 1.006737072020769119e-02 -5.948935449123382568e-02 4.598125070333480835e-02 2.703524529933929443e-01 1.165318787097930908e-01 -1.581416577100753784e-01 2.049926966428756714e-01 8.924499154090881348e-02 -1.574646085500717163e-01 -1.981550902128219604e-01 7.178672403097152710e-02 -3.358589410781860352e-01 -4.614911973476409912e-02 2.433721441775560379e-03
-4.009344056248664856e-02 -2.176822125911712646e-01 2.522422075271606445e-01 2.105172723531723022e-01 -3.115951418876647949e-01 9.375518560409545898e-02 3.799692988395690918e-01 2.052032388746738434e-02 -1.405183672904968262e-01 -1.348369121551513672e-01 -4.792435094714164734e-02 1.658900454640388489e-02 1.315850168466567993e-01 1.340357214212417603e-01 -5.316443741321563721e-02 2.675014734268188477e-01 7.089199125766754150e-02 7.640206068754196167e-02 -3.364076614379882812e-01 -2.884827256202697754e-01 1.154680028557777405e-01 1.463265568017959595e-01 -6.354861706495285034e-02 -1.510952264070510864e-01 -1.977928169071674347e-02 1.581233292818069458e-01 1.181539818644523621e-01 -1.079173535108566284e-01 -1.091684922575950623e-01 -4.910629242658615112e-02 -1.749076396226882935e-01 2.782653272151947021e-01
4.441808909177780151e-02 -2.504385113716125488e-01 1.701204925775527954e-01 -2.627472206950187683e-02 7.742279022932052612e-02 2.783275395631790161e-02 1.820433586835861206e-01 2.483164370059967041e-01 -5.746755003929138184e-02 -8.475932478904724121e-02 -2.395247370004653931e-01 -8.437506854534149170e-02 3.096786141395568848e-01 9.477275609970092773e-02 -8.694197982549667358e-03 4.483200982213020325e-02 2.732859551906585693e-01 -3.349631130695343018e-01 7.376852910965681076e-03 -1.861277222633361816e-02 -5.964172072708606720e-03 -2.232909947633743286e-01 4.927305039018392563e-03 1.061916351318359375e-01 -1.082234084606170654e-01 -4.973797798156738281e-01 -2.095986604690551758e-01 -2.090569138526916504e-01 -1.153972186148166656e-02 -5.356884375214576721e-02 4.621621966361999512e-02 1.476633548736572266e-01
8.555427938699722290e-02 -2.273567020893096924e-01 -2.917896769940853119e-02 5.804247036576271057e-02 -8.249323070049285889e-02 1.460186839103698730e-01 5.583174228668212891e-01 3.512491583824157715e-01 -9.853221476078033447e-02 -2.920773439109325409e-02 8.044707030057907104e-02 -1.103812158107757568e-01 -7.799039781093597412e-02 -9.214637801051139832e-03 -1.213881373405456543e-02 -1.802583038806915283e-01 2.280899733304977417e-01 -5.514760687947273254e-02 1.192882135510444641e-01 -3.430197834968566895e-01 -5.724771320819854736e-02 1.623645983636379242e-02 -1.047104299068450928e-01 -1.242123022675514221e-01 -2.363389544188976288e-02 -7.626638561487197876e-02 -1.060346886515617371e-01 -2.656910121440887451e-01 -1.636766595765948296e-03 -1.699881851673126221e-01 -2.596253752708435059e-01 -6.415807455778121948e-02
2.465100772678852081e-02 -1.005251482129096985e-01 1.760913617908954620e-02 2.273811250925064087e-01 -7.685989141464233398e-02 2.631782889366149902e-01 3.788816332817077637e-01 2.887470722198486328e-01 -3.004546761512756348e-01 8.325837552547454834e-02 -2.495072036981582642e-02 -4.263727366924285889e-01 -2.540850639343261719e-01 -1.423838585615158081e-01 -3.501305729150772095e-02 1.729912161827087402e-01 -3.380109556019306183e-03 -9.463812410831451416e-02 2.108719497919082642e-01 -1.478077024221420288e-01 1.657134741544723511e-01 -1.402631551027297974e-01 -1.648661792278289795e-01 -9.946835786104202271e-02 5.968437343835830688e-02 -1.105379983782768250e-01 -4.449800774455070496e-02 1.406773179769515991e-01 8.773244917392730713e-02 2.319866977632045746e-02 -1.298468708992004395e-01 1.320421844720840454e-01
-3.329997062683105469e-01 -1.499206274747848511e-01 1.131580770015716553e-01 1.498590856790542603e-01 -2.068784385919570923e-01 2.070678472518920898e-01 3.617903292179107666e-01 1.563367098569869995e-01 -9.219025820493698120e-02 2.946422435343265533e-02 -2.286368012428283691e-01 -2.227105014026165009e-02 -1.983484439551830292e-02 -4.125117361545562744e-01 -7.599377632141113281e-02 1.677364110946655273e-03 1.667297631502151489e-01 2.616160809993743896e-01 -7.561912387609481812e-02 3.789962828159332275e-02 2.873951494693756104e-01 -1.023982912302017212e-01 3.335290029644966125e-02 2.142852246761322021e-01 -1.212493702769279480e-01 -1.504098922014236450e-01 2.204780234023928642e-03 2.110230028629302979e-01 -9.532080031931400299e-03 -2.638668054714798927e-03 -1.884868368506431580e-02 1.614515185356140137e-01
-4.976331442594528198e-02 -1.810429692268371582e-01 3.614366054534912109e-02 -2.019892632961273193e-01 -1.321597099304199219e-01 -1.288183182477951050e-01 3.615581989288330078e-01 1.560378968715667725e-01 -1.651948541402816772e-01 -8.470190316438674927e-02 -1.103854998946189880e-01 -1.708101481199264526e-01 -2.496940940618515015e-01 -1.275201886892318726e-01 -4.365910962224006653e-02 -1.831411384046077728e-02 6.644501537084579468e-02 -6.841369718313217163e-02 2.917701750993728638e-02 -3.511849045753479004e-02 1.319180428981781006e-01 1.984449103474617004e-02 -1.077163070440292358e-01 8.526806533336639404e-02 -1.686148941516876221e-01 -4.989256858825683594e-01 4.777332395315170288e-02 -2.435117959976196289e-01 1.612332463264465332e-02 -1.378081738948822021e-01 -2.109395265579223633e-01 3.553860187530517578e-01
-3.018051087856292725e-01 -2.955537140369415283e-01 -2.822233550250530243e-02 1.698481142520904541e-01 -7.023712992668151855e-02 1.331495344638824463e-01 3.887116014957427979e-01 -9.677825868129730225e-02 -1.020651608705520630e-01 1.927367411553859711e-02 2.195245474576950073e-01 -1.360105425119400024e-01 1.358784288167953491e-01 -3.037567734718322754e-01 5.737572163343429565e-02 7.880453765392303467e-02 -1.443139761686325073e-01 -3.114709854125976562e-01 4.195936769247055054e-02 -2.733392454683780670e-02 1.118110418319702148e-01 1.872494071722030640e-02 -3.665511682629585266e-02 -4.472114890813827515e-02 1.733765900135040283e-01 -2.544419765472412109e-01 -2.521261870861053467e-01 4.782346636056900024e-02 1.942965984344482422e-01 -4.494374245405197144e-02 -2.712557017803192139e-01 2.301856502890586853e-02
-2.791932523250579834e-01 -2.781171798706054688e-01 3.839391469955444336e-02 -2.212883532047271729e-01 -1.502340584993362427e-01 3.380473330616950989e-02 3.915011584758758545e-01 -3.862147219479084015e-03 -1.581948250532150269e-01 1.609619408845901489e-01 -1.491149663925170898e-01 -3.432773351669311523e-01 2.229346930980682373e-01 -1.450818777084350586e-01 -1.366813182830810547e-01 5.195504426956176758e-02 -1.013451255857944489e-02 -8.927261829376220703e-02 1.943998411297798157e-02 2.888670377433300018e-02 9.959798306226730347e-02 -9.611601009964942932e-03 -7.423662394285202026e-02 -1.938532292842864990e-01 -8.923406898975372314e-02 -3.919510543346405029e-01 6.676770746707916260e-02 -1.684291213750839233e-01 2.054392844438552856e-01 -9.850143641233444214e-02 -1.355208903551101685e-01 -8.393083512783050537e-02
-1.939694285392761230e-01 -2.203518748283386230e-01 -1.722838580608367920e-01 1.633980572223663330e-01 1.558245569467544556e-01 2.845355272293090820e-01 4.727760553359985352e-01 2.903502285480499268e-01 -1.498548835515975952e-01 -2.022839151322841644e-02 -3.005486726760864258e-02 -6.558809895068407059e-03 2.627457678318023682e-01 -2.784531116485595703e-01 1.688698977231979370e-01 8.828225731849670410e-02 -1.351460069417953491e-01 -1.536188870668411255e-01 -1.070950105786323547e-01 -2.805421687662601471e-02 -9.010186791419982910e-02 8.337274193763732910e-03 -9.553132206201553345e-02 -4.823126830160617828e-03 -2.820262499153614044e-02 -1.440665423870086670e-01 -3.049085289239883423e-02 1.635148376226425171e-01 -9.911689162254333496e-02 -2.467471957206726074e-01 -2.045169472694396973e-01 6.688696146011352539e-02
-1.134743615984916687e-01 -4.392156004905700684e-01 1.193604618310928345e-02 1.578692197799682617e-01 -1.978372782468795776e-01 1.853028386831283569e-01 2.764767110347747803e-01 -5.452531855553388596e-03 1.798408105969429016e-02 -1.942009180784225464e-01 7.182154059410095215e-02 1.297446992248296738e-02 2.540242969989776611e-01 3.155255615711212158e-01 -1.626983284950256348e-01 -8.590793609619140625e-02 1.180175170302391052e-01 1.140671893954277039e-01 -2.687564492225646973e-01 3.837120532989501953e-02 1.524837166070938110e-01 2.182762026786804199e-01 -2.211236804723739624e-01 -6.880003958940505981e-02 2.404845207929611206e-01 -2.146163433790206909e-01 5.420664697885513306e-02 8.012352883815765381e-02 7.967633754014968872e-02 -1.710085272789001465e-01 -2.700303308665752411e-02 -5.624185130000114441e-02
-1.372923702001571655e-01 -1.780677586793899536e-01 2.544493675231933594e-01 -9.600383788347244263e-02 1.243502274155616760e-02 -3.502602875232696533e-01 3.837092220783233643e-01 1.997372061014175415e-01 1.039407588541507721e-02 -3.258855314925312996e-03 -6.506792455911636353e-02 1.280617713928222656e-01 6.791132502257823944e-03 -3.908612206578254700e-02 -7.234916090965270996e-02 1.157672554254531860e-01 4.997375980019569397e-02 -1.171246245503425598e-01 1.109183300286531448e-03 -1.434033960103988647e-01 -1.348642073571681976e-02 -3.183027729392051697e-02 8.538870140910148621e-03 4.394427314400672913e-02 -4.100206121802330017e-02 -5.203649997711181641e-01 -1.173383519053459167e-01 -1.494211256504058838e-01 -1.615711599588394165e-01 1.127289794385433197e-02 -3.218282759189605713e-01 2.149703651666641235e-01
-1.363651361316442490e-02 -1.209359094500541687e-01 -1.432627290487289429e-01 1.935625970363616943e-01 -9.795763343572616577e-02 5.209934338927268982e-02 6.284265518188476562e-01 3.086490035057067871e-01 -1.689198315143585205e-01 -1.382291764020919800e-01 2.440300732851028442e-01 -1.346773803234100342e-01 1.124520897865295410e-01 5.435745418071746826e-02 -1.452347636222839355e-01 -8.123475313186645508e-02 -8.366044610738754272e-02 -1.400969028472900391e-01 -4.419453907757997513e-03 -4.113100767135620117e-01 -7.324093021452426910e-03 -1.091222614049911499e-01 3.718330711126327515e-02 4.815154708921909332e-03 9.104079008102416992e-02 -1.295517534017562866e-01 -5.578524246811866760e-02 -3.442339226603507996e-02 4.573746770620346069e-02 1.150218490511178970e-02 -1.104600429534912109e-01 5.565928295254707336e-02
3.939680382609367371e-02 -2.704937756061553955e-01 1.223223805427551270e-01 8.857041597366333008e-02 -3.113258183002471924e-01 2.662772238254547119e-01 4.393433332443237305e-01 7.684436440467834473e-02 -5.058640241622924805e-02 2.125882729887962341e-02 -1.539909243583679199e-01 2.279059588909149170e-02 2.410433739423751831e-01 7.544024288654327393e-02 1.237343773245811462e-01 8.087826520204544067e-02 1.429102867841720581e-01 7.434915006160736084e-02 -1.078130379319190979e-01 -8.886471390724182129e-02 6.279703974723815918e-02 8.353221416473388672e-02 -2.840341329574584961e-01 -2.570825219154357910e-01 2.774833738803863525e-01 -2.118001133203506470e-01 1.853108108043670654e-01 -2.043087780475616455e-02 -6.979093700647354126e-02 -8.497421629726886749e-03 -1.174512505531311035e-01 2.105210870504379272e-01
-2.856696248054504395e-01 -2.585543096065521240e-01 3.910976275801658630e-02 -4.496918991208076477e-02 -2.254476100206375122e-01 -2.972447872161865234e-02 1.515208333730697632e-01 2.459706217050552368e-01 -3.290067017078399658e-01 -9.434818057343363762e-04 -2.001481875777244568e-02 -3.409515917301177979e-01 -1.871163025498390198e-02 1.446643322706222534e-01 1.722885221242904663e-01 1.647854745388031006e-01 1.044257059693336487e-01 -9.408738464117050171e-02 -1.538852453231811523e-01 3.365270560607314110e-03 -1.685206964612007141e-02 9.414838254451751709e-02 -5.001577734947204590e-02 6.423719972372055054e-02 -1.937220245599746704e-01 -5.051217079162597656e-01 2.558231353759765625e-02 5.105196963995695114e-03 8.792172372341156006e-02 3.984887152910232544e-02 -1.195712108165025711e-02 2.185571789741516113e-01
-1.834253221750259399e-01 -2.211252748966217041e-01 2.698493897914886475e-01 -9.184583276510238647e-02 -1.861935365013778210e-03 -2.899480462074279785e-01 3.204152584075927734e-01 1.827647089958190918e-01 -2.310615181922912598e-01 -2.233830541372299194e-01 -3.068640828132629395e-01 1.280089169740676880e-01 2.506997585296630859e-01 -2.100633829832077026e-02 5.711426213383674622e-02 8.328692615032196045e-02 1.798405945301055908e-01 -7.083433121442794800e-02 -1.347617506980895996e-01 -1.388460546731948853e-01 -8.435356616973876953e-02 -1.018733084201812744e-01 -6.782276183366775513e-02 1.517056673765182495e-02 -1.443106234073638916e-01 -2.505827844142913818e-01 4.816213331650942564e-04 -2.623078525066375732e-01 8.022980391979217529e-02 -1.654894202947616577e-01 -1.105677988380193710e-02 2.126945853233337402e-01
-7.619677484035491943e-02 -3.413333296775817871e-01 1.804862767457962036e-01 -1.250202953815460205e-01 -5.733621120452880859e-02 2.915764972567558289e-02 2.551217377185821533e-01 7.397983223199844360e-02 -8.935829997062683105e-02 -1.514994502067565918e-01 -1.711245030164718628e-01 1.637525707483291626e-01 2.823326289653778076e-01 3.540375456213951111e-02 2.968320064246654510e-02 2.361813336610794067e-01 2.515902556478977203e-02 -1.455350518226623535e-01 -2.333817631006240845e-01 5.411490052938461304e-02 1.008264441043138504e-02 -5.961418896913528442e-02 -1.996225416660308838e-01 1.439942419528961182e-01 -1.140943765640258789e-01 -4.952003657817840576e-01 -5.784526839852333069e-02 -2.008308768272399902e-01 1.142902225255966187e-01 -1.154936701059341431e-01 -7.305498421192169189e-02 2.302457839250564575e-01
-2.178203165531158447e-01 -1.949904114007949829e-01 2.051526308059692383e-02 -1.659788787364959717e-01 8.960555307567119598e-03 9.451832622289657593e-02 1.614449024200439453e-01 2.376500815153121948e-01 -3.044233918190002441e-01 5.354722216725349426e-02 -9.814383089542388916e-02 -6.860753148794174194e-02 2.400921881198883057e-01 -2.173023223876953125e-01 9.707388281822204590e-02 1.706334054470062256e-01 6.004195660352706909e-03 -2.063298821449279785e-01 -6.123543134890496731e-04 -2.272740751504898071e-02 2.524819672107696533e-01 1.294559091329574585e-01 -1.255592256784439087e-01 -1.586747169494628906e-02 -4.461790621280670166e-02 -4.399017095565795898e-01 7.372573018074035645e-02 2.174161374568939209e-02 -1.171232163906097412e-01 -2.719109356403350830e-01 7.223267853260040283e-02 3.283171057701110840e-01
-2.460733987390995026e-02 -1.117129400372505188e-01 -7.087004184722900391e-02 8.539953082799911499e-02 1.401285454630851746e-02 2.002266235649585724e-02 2.955087423324584961e-01 3.051469624042510986e-01 -1.049375906586647034e-01 -2.674509286880493164e-01 -2.053079754114151001e-01 -4.714128747582435608e-02 2.413662970066070557e-01 1.196900755167007446e-01 -1.605872660875320435e-01 2.898586392402648926e-01 1.402635425329208374e-01 -3.084107860922813416e-02 4.037733674049377441e-01 8.745729923248291016e-02 -1.051493585109710693e-01 -2.065806686878204346e-01 -6.809724122285842896e-02 -5.239386484026908875e-02 -7.616992294788360596e-02 -2.636454105377197266e-01 -8.006608486175537109e-02 -1.615975648164749146e-01 1.561516970396041870e-01 2.313027717173099518e-02 -2.502891421318054199e-01 1.908859610557556152e-01
-2.520519196987152100e-01 -1.666586548089981079e-01 6.105117127299308777e-02 -1.159122958779335022e-01 1.275634393095970154e-02 2.261791229248046875e-01 2.829386293888092041e-01 3.740651309490203857e-01 8.186636865139007568e-02 -2.962700128555297852e-01 -1.455623209476470947e-01 -1.333364397287368774e-01 6.350015848875045776e-02 8.009614795446395874e-02 7.395201921463012695e-02 -6.425888091325759888e-02 1.592298299074172974e-01 -6.756983697414398193e-02 1.068123281002044678e-01 -2.467058748006820679e-01 -6.775285303592681885e-02 -2.883992791175842285e-01 -1.154793798923492432e-01 -3.000899218022823334e-02 1.160138994455337524e-01 -3.228585422039031982e-01 1.475214511156082153e-01 -2.412407472729682922e-02 2.512086629867553711e-01 2.202212810516357422e-01 -9.953042119741439819e-02 -3.159215673804283142e-02
-1.232631728053092957e-01 4.172165691852569580e-02 -3.081398643553256989e-02 1.038046032190322876e-01 -3.028822541236877441e-01 2.813371121883392334e-01 4.427322447299957275e-01 3.238981962203979492e-01 2.224366366863250732e-02 3.158908709883689880e-02 2.537800669670104980e-01 2.617708146572113037e-01 -1.959654390811920166e-01 -1.604059636592864990e-01 -1.473055481910705566e-01 -1.627972573041915894e-01 1.313803493976593018e-01 -1.264445018023252487e-02 -4.585373774170875549e-02 -6.165060028433799744e-02 -6.197699345648288727e-03 2.009434998035430908e-02 -2.417795732617378235e-02 -7.966978847980499268e-02 9.611955285072326660e-02 9.279473684728145599e-03 1.507015526294708252e-01 -2.482736855745315552e-01 1.830303817987442017e-01 8.172731101512908936e-02 -1.884775608777999878e-01 2.295605391263961792e-01
-2.564945220947265625e-01 -3.947804681956768036e-03 -6.951246410608291626e-02 2.043475657701492310e-01 -9.813642501831054688e-02 3.611115366220474243e-02 4.300861358642578125e-01 4.543244838714599609e-01 -1.203927546739578247e-01 2.750354818999767303e-02 1.062251776456832886e-01 -1.369709968566894531e-01 -1.392718404531478882e-01 4.791017249226570129e-02 -1.710393726825714111e-01 -1.010769605636596680e-02 5.534177646040916443e-02 -2.365188300609588623e-01 6.549439579248428345e-02 -1.784545928239822388e-01 1.404478847980499268e-01 -1.105924099683761597e-01 -1.819222271442413330e-01 -2.211214452981948853e-01 7.146171480417251587e-02 -4.895728826522827148e-02 -3.014347553253173828e-01 -2.701839804649353027e-02 4.320604354143142700e-02 -2.688065171241760254e-01 -1.507142744958400726e-02 8.004809170961380005e-02
-1.464008241891860962e-01 -1.979998946189880371e-01 1.957864910364151001e-01 7.330255210399627686e-02 -6.729658693075180054e-02 1.520359516143798828e-01 2.455219775438308716e-01 1.305815279483795166e-01 -3.572950959205627441e-01 -1.729047000408172607e-01 -2.371064722537994385e-01 -5.196300894021987915e-02 6.892104446887969971e-02 3.595560789108276367e-03 1.588267683982849121e-01 1.069803759455680847e-01 1.843876205384731293e-02 1.760820448398590088e-01 -2.813581004738807678e-02 1.292312145233154297e-01 3.847992420196533203e-02 1.576482057571411133e-01 7.606666535139083862e-02 1.302969455718994141e-01 5.881702154874801636e-02 -4.568269848823547363e-01 -3.064354956150054932e-01 -7.222713530063629150e-02 -9.599266946315765381e-02 1.212232708930969238e-01 8.946581929922103882e-02 3.027437925338745117e-01
-2.219735383987426758e-01 -2.358206659555435181e-01 -5.077293142676353455e-02 1.750515103340148926e-01 -1.741578802466392517e-02 1.428702175617218018e-01 3.624863326549530029e-01 1.827576607465744019e-01 -7.229534536600112915e-02 1.775095164775848389e-01 2.120955139398574829e-01 8.220481872558593750e-02 -1.834328100085258484e-02 -2.601362466812133789e-01 -1.361979991197586060e-01 2.508025988936424255e-02 1.411766260862350464e-01 4.629890993237495422e-02 -9.047194570302963257e-02 -4.234059453010559082e-01 -3.638744652271270752e-01 5.754199996590614319e-02 -1.886609941720962524e-01 -5.838588252663612366e-02 -2.327081188559532166e-02 -1.996285319328308105e-01 1.665363088250160217e-02 -7.726125419139862061e-02 6.194037944078445435e-02 -2.056640237569808960e-01 4.643203318119049072e-02 1.467620432376861572e-01
-3.879190087318420410e-01 -2.451107501983642578e-01 8.378883823752403259e-03 -8.675687760114669800e-02 -1.736959218978881836e-01 1.586530208587646484e-01 2.801765799522399902e-01 2.549403309822082520e-01 -3.489672392606735229e-02 -1.964103430509567261e-01 -9.752745181322097778e-02 4.012115299701690674e-02 2.614308297634124756e-01 3.092907071113586426e-01 1.210421696305274963e-01 5.801833048462867737e-02 1.312637776136398315e-01 9.362004930153489113e-04 -1.439251154661178589e-01 -1.717305332422256470e-01 2.409294694662094116e-01 9.690314531326293945e-02 -1.519656181335449219e-01 -1.184428110718727112e-02 2.584937214851379395e-01 -8.015017211437225342e-02 2.816512808203697205e-02 1.728771477937698364e-01 -4.159218817949295044e-02 -1.457002758979797363e-01 -1.594656258821487427e-01 1.991214752197265625e-01
1.328455749899148941e-02 -4.449231624603271484e-01 -4.026634618639945984e-02 6.036793068051338196e-02 -2.202228456735610962e-01 1.544355005025863647e-01 2.657877206802368164e-01 1.822904795408248901e-01 1.122833192348480225e-01 3.858584677800536156e-03 -1.283367723226547241e-01 -2.849799953401088715e-02 2.881613373756408691e-01 3.048629462718963623e-01 -1.441871225833892822e-01 8.441264182329177856e-02 7.595001161098480225e-02 -4.687450081110000610e-02 -2.093832790851593018e-01 -1.521328389644622803e-01 1.072068363428115845e-01 1.144883483648300171e-01 -2.385583668947219849e-01 -1.580826938152313232e-01 2.879252433776855469e-01 -2.215671092271804810e-01 -1.387602835893630981e-01 1.055503413081169128e-01 1.442319303750991821e-01 -1.429647207260131836e-01 -3.855416551232337952e-02 -3.502989187836647034e-03
-5.478353053331375122e-02 -1.448473334312438965e-01 -1.029808968305587769e-01 -2.672640548553317785e-04 1.016048267483711243e-01 2.147481143474578857e-01 5.268587470054626465e-01 3.653253018856048584e-01 -1.651246994733810425e-01 -4.584401100873947144e-02 -9.870681166648864746e-02 -1.291815191507339478e-01 -6.404152512550354004e-02 1.802232116460800171e-01 -7.488141953945159912e-02 -6.117694079875946045e-02 1.718476712703704834e-01 5.996362492442131042e-02 -2.766009606420993805e-02 -4.269136786460876465e-01 -9.036937355995178223e-02 1.027176305651664734e-01 5.400129780173301697e-02 -1.477288752794265747e-01 -4.679003730416297913e-02 -2.042058259248733521e-01 -2.926636636257171631e-01 -4.631366580724716187e-02 5.473150871694087982e-03 -1.526059769093990326e-02 -4.996382445096969604e-02 4.635758325457572937e-02
-6.810310482978820801e-02 -3.067741096019744873e-01 2.756367921829223633e-01 -2.254264801740646362e-02 -1.249144151806831360e-01 -1.048956736922264099e-01 3.614468872547149658e-01 1.104882508516311646e-01 -2.450792193412780762e-01 -8.493144065141677856e-02 -2.087409496307373047e-01 -2.021574825048446655e-01 1.590228527784347534e-01 1.881850063800811768e-01 1.751161515712738037e-01 8.294197730720043182e-03 3.678482025861740112e-02 -3.936686366796493530e-02 -1.494634300470352173e-01 1.212319806218147278e-01 3.702619299292564392e-02 5.417926702648401260e-03 -1.042810007929801941e-01 1.566493958234786987e-01 -1.726595014333724976e-01 -4.890829622745513916e-01 -3.379625827074050903e-02 -1.677815914154052734e-01 3.610741719603538513e-02 -1.411561369895935059e-01 -7.306772470474243164e-02 1.026086360216140747e-01
-2.287082076072692871e-01 1.417144015431404114e-02 1.246432885527610779e-01 9.071902185678482056e-02 1.394637525081634521e-01 1.691137701272964478e-01 4.248733520507812500e-01 1.531343311071395874e-01 -3.928780853748321533e-01 -1.664137542247772217e-01 2.783179283142089844e-01 -1.609357818961143494e-02 5.494193360209465027e-02 -1.061861030757427216e-02 9.387650340795516968e-02 1.348425149917602539e-01 -1.117804422974586487e-01 1.137913111597299576e-02 -1.279479563236236572e-01 -2.546689808368682861e-01 -7.364522665739059448e-02 1.642727553844451904e-01 -3.561765328049659729e-02 -3.914595022797584534e-02 4.165171459317207336e-02 -3.114664852619171143e-01 2.070338279008865356e-01 1.408703476190567017e-01 1.233310922980308533e-01 -2.650712728500366211e-01 2.286668494343757629e-02 -7.282809168100357056e-02
-2.264220565557479858e-01 1.659020408987998962e-02 -1.110763251781463623e-01 -3.273724392056465149e-02 -9.035626053810119629e-02 2.341222912073135376e-01 1.089042499661445618e-01 6.312129553407430649e-03 -3.139201998710632324e-01 -1.131945252418518066e-01 -1.228380873799324036e-01 9.399016201496124268e-02 4.888589978218078613e-01 5.026473850011825562e-02 -1.476831287145614624e-01 1.733037233352661133e-01 1.631433703005313873e-02 2.217560634016990662e-02 -7.205439358949661255e-02 -1.656775176525115967e-01 2.555650472640991211e-01 -8.417936414480209351e-02 -2.268593162298202515e-01 1.662648916244506836e-01 -8.112064003944396973e-02 -2.094459235668182373e-01 -1.291271895170211792e-01 -1.506693214178085327e-01 7.257215213030576706e-03 1.422349596396088600e-03 3.692322224378585815e-02 3.941896855831146240e-01
-7.724261283874511719e-02 -4.211408495903015137e-01 7.633746601641178131e-03 9.870023280382156372e-02 -8.115196973085403442e-02 -1.607467830181121826e-01 2.882106900215148926e-01 1.089043691754341125e-01 -2.716157734394073486e-01 -1.340642124414443970e-01 -3.206848800182342529e-01 2.032208256423473358e-02 2.820144891738891602e-01 8.600153774023056030e-02 -6.095244316384196281e-04 1.437005400657653809e-01 -1.414866838604211807e-02 -1.353340446949005127e-01 -2.399531155824661255e-01 -5.075911059975624084e-03 -2.292595617473125458e-02 5.341670662164688110e-02 -8.711435645818710327e-02 1.914228349924087524e-01 -1.384887546300888062e-01 -1.396421343088150024e-01 -2.482210099697113037e-01 -2.570340037345886230e-01 -1.481244340538978577e-03 -8.825825154781341553e-02 -2.584138512611389160e-01 1.108442768454551697e-01
-2.149636298418045044e-01 -1.034476161003112793e-01 -4.945474863052368164e-02 3.493521809577941895e-01 -1.587319970130920410e-01 -4.800662770867347717e-02 2.406206727027893066e-01 6.571561843156814575e-02 -3.798327744007110596e-01 -1.873550415039062500e-01 -2.377543747425079346e-01 -7.641938328742980957e-02 7.151799649000167847e-02 -4.264659434556961060e-02 1.827040463685989380e-01 -5.834906920790672302e-02 7.855033129453659058e-02 6.733880937099456787e-02 -8.130823820829391479e-02 1.187342852354049683e-01 -1.125748381018638611e-01 -1.651633344590663910e-02 -7.028076797723770142e-02 1.650267541408538818e-01 3.041832521557807922e-02 -2.624024450778961182e-01 -5.340478569269180298e-02 -7.037188112735748291e-02 3.570458292961120605e-01 -1.933366358280181885e-01 1.358861774206161499e-01 3.255385458469390869e-01
-2.153173536062240601e-01 -1.393101811408996582e-01 -7.760501652956008911e-02 2.992723137140274048e-02 -1.566888578236103058e-02 4.187334775924682617e-01 4.200649261474609375e-01 3.388012051582336426e-01 -1.365644633769989014e-01 2.023367136716842651e-01 3.352806270122528076e-01 -8.485119789838790894e-02 -1.108859181404113770e-01 -7.570109516382217407e-02 -5.291183292865753174e-02 -6.655508279800415039e-02 1.699203848838806152e-01 -3.020010702311992645e-02 -1.125727072358131409e-01 -6.453821808099746704e-02 1.179013252258300781e-01 2.613264136016368866e-02 1.611348688602447510e-01 -1.812824048101902008e-03 -2.144266813993453979e-01 -2.435998618602752686e-01 1.534657925367355347e-01 1.685897074639797211e-02 9.032033383846282959e-02 3.560235351324081421e-02 -1.076608449220657349e-01 1.366916447877883911e-01
-5.800798907876014709e-02 -3.892409801483154297e-01 2.096163481473922729e-01 -1.626382470130920410e-01 -6.527145951986312866e-02 8.620490133762359619e-02 3.267183303833007812e-01 4.212175309658050537e-02 6.323153618723154068e-03 -2.677381038665771484e-01 1.658953279256820679e-01 1.974961534142494202e-02 2.031623870134353638e-01 -1.344862580299377441e-01 -5.921686440706253052e-02 -1.204902678728103638e-02 3.947644531726837158e-01 6.635624170303344727e-02 -6.889167428016662598e-02 -1.216586232185363770e-01 -1.602865941822528839e-02 8.204848319292068481e-02 1.824349761009216309e-01 -3.375705778598785400e-01 2.438440471887588501e-01 -2.499091476202011108e-01 1.089082937687635422e-02 -5.338347982615232468e-03 -1.011557355523109436e-01 4.621379077434539795e-02 -5.512843281030654907e-02 1.428080052137374878e-01
-1.345945596694946289e-01 4.181595891714096069e-02 1.376997381448745728e-01 2.828181535005569458e-02 1.136267036199569702e-01 -1.136637181043624878e-01 1.273063272237777710e-01 2.318073511123657227e-01 -1.384643316268920898e-01 5.656955018639564514e-02 -3.983231633901596069e-02 -6.463532894849777222e-02 3.310348391532897949e-01 -1.045421436429023743e-01 -6.549576669931411743e-02 -1.633468419313430786e-01 1.881594359874725342e-01 1.207553688436746597e-02 1.074283868074417114e-01 -1.835073530673980713e-01 2.840533256530761719e-01 9.319937974214553833e-02 -1.195270344614982605e-01 -6.784114986658096313e-02 2.247687280178070068e-01 -2.462107390165328979e-01 8.864060044288635254e-02 -3.951762244105339050e-02 1.776661872863769531e-01 2.169552147388458252e-01 -2.248561084270477295e-01 4.961845576763153076e-01
1.098839938640594482e-01 -3.610368371009826660e-01 -1.654934585094451904e-01 1.142127439379692078e-01 -9.775128215551376343e-02 2.146205902099609375e-01 4.210463762283325195e-01 1.923061907291412354e-01 2.776859141886234283e-02 -5.101110786199569702e-02 2.794736996293067932e-02 -1.320362389087677002e-01 -8.689703792333602905e-02 1.852318346500396729e-01 -3.990100696682929993e-02 2.078427970409393311e-01 -1.816044300794601440e-01 -1.091563329100608826e-01 3.454007580876350403e-02 -9.362312406301498413e-02 6.111221387982368469e-02 9.118435531854629517e-02 2.575650624930858612e-02 4.091969728469848633e-01 2.320074886083602905e-01 -3.335388004779815674e-01 6.772550940513610840e-02 -1.018292754888534546e-01 1.300031989812850952e-01 -4.034986719489097595e-03 -6.298086047172546387e-02 5.569636821746826172e-02
-1.093404293060302734e-01 -1.449270173907279968e-02 7.563844323158264160e-02 8.840757608413696289e-02 -3.012214004993438721e-01 2.575274407863616943e-01 2.040587216615676880e-01 1.384172588586807251e-01 -9.356193244457244873e-02 -1.618103981018066406e-01 -3.041686415672302246e-01 -2.715735882520675659e-02 3.383922576904296875e-01 -2.271648645401000977e-01 -6.239357590675354004e-02 -3.685995191335678101e-02 3.770172595977783203e-02 -2.422132194042205811e-01 -1.103113591670989990e-01 -8.078022301197052002e-02 -6.356907635927200317e-02 2.545137405395507812e-01 4.408604465425014496e-03 2.013244032859802246e-01 -4.457810893654823303e-02 -4.702460467815399170e-01 -7.490073889493942261e-02 1.700115650892257690e-01 2.624624222517013550e-02 -2.023522369563579559e-02 -1.866529509425163269e-02 9.825909882783889771e-02
-1.377269327640533447e-01 -1.708845645189285278e-01 -1.385115683078765869e-01 -1.107384711503982544e-01 -5.186586175113916397e-03 1.755976527929306030e-01 2.863804101943969727e-01 3.677594959735870361e-01 -2.507051825523376465e-02 -5.944916605949401855e-02 -8.184064924716949463e-02 9.383210539817810059e-02 1.778962612152099609e-01 -3.015804588794708252e-01 -1.737160235643386841e-02 1.045629531145095825e-01 -4.657062143087387085e-02 -1.423803567886352539e-01 2.940031886100769043e-01 -1.160123869776725769e-01 6.981326639652252197e-02 1.165023818612098694e-01 2.119209915399551392e-01 -9.246645122766494751e-02 -2.144458144903182983e-02 -2.604925930500030518e-01 9.799851477146148682e-02 -5.285145714879035950e-02 -1.579874753952026367e-01 -2.956034541130065918e-01 -2.755256593227386475e-01 2.356839329004287720e-01
-2.242387086153030396e-01 -2.535579204559326172e-01 4.221859946846961975e-02 -5.138542130589485168e-02 -6.954795867204666138e-02 1.182611137628555298e-01 2.240227162837982178e-01 1.925272047519683838e-01 -9.976260364055633545e-02 1.515031903982162476e-01 -2.052224278450012207e-01 2.220815420150756836e-02 3.329996466636657715e-01 -2.529868781566619873e-01 5.021977238357067108e-03 -4.833926633000373840e-02 -9.068471938371658325e-02 2.282758206129074097e-01 3.906233236193656921e-02 -1.214298419654369354e-02 3.076007366180419922e-01 -3.705614432692527771e-02 9.712652117013931274e-02 1.360442936420440674e-01 5.923750251531600952e-02 -4.748094081878662109e-01 -1.130101308226585388e-01 1.165856644511222839e-01 -1.766380481421947479e-02 -4.303904250264167786e-02 1.203008741140365601e-01 2.535072267055511475e-01
1.124232858419418335e-01 -2.894157767295837402e-01 -2.267947606742382050e-02 2.720349840819835663e-02 -2.322633750736713409e-02 2.605407238006591797e-01 4.919637739658355713e-01 3.880376517772674561e-01 -1.703176200389862061e-01 -1.493715494871139526e-01 1.164649799466133118e-01 -7.568921893835067749e-02 6.631322950124740601e-02 1.007666736841201782e-01 -9.752077609300613403e-02 -1.655945740640163422e-02 9.269321709871292114e-02 -9.043471887707710266e-03 -1.506076008081436157e-01 -4.030537903308868408e-01 -1.089346855878829956e-01 3.909354284405708313e-02 -1.528024226427078247e-01 -1.274463683366775513e-01 8.503444492816925049e-02 -1.829675212502479553e-02 -1.277345865964889526e-01 -3.725652396678924561e-02 -2.161615714430809021e-02 -9.343721717596054077e-02 -2.536439001560211182e-01 2.786161750555038452e-02
-2.246843278408050537e-01 -2.820304632186889648e-01 9.141852706670761108e-02 -1.635937839746475220e-01 2.807563543319702148e-02 7.513026893138885498e-02 2.081054002046585083e-01 2.642434835433959961e-01 -7.974921911954879761e-02 -1.486178189516067505e-01 -1.258209645748138428e-01 3.801862895488739014e-02 1.441159397363662720e-01 -3.939717113971710205e-01 -2.856662496924400330e-02 -3.422220423817634583e-02 -1.603783853352069855e-02 -1.130809709429740906e-01 9.603729099035263062e-02 -2.363083511590957642e-02 1.245951876044273376e-01 1.245798766613006592e-01 1.139390543103218079e-01 4.869196563959121704e-02 -1.711885631084442139e-02 -1.431845277547836304e-01 2.254377603530883789e-01 -1.513695120811462402e-01 -1.186604648828506470e-01 -3.235263228416442871e-01 -3.500957190990447998e-01 2.941546142101287842e-01
-2.307025939226150513e-01 -1.292032897472381592e-01 1.128326263278722763e-02 -1.720109283924102783e-01 -7.104954123497009277e-02 2.351714521646499634e-01 2.596397101879119873e-01 1.735774874687194824e-01 -2.983728945255279541e-01 -2.111850827932357788e-01 -2.500979602336883545e-01 4.769623652100563049e-02 2.030522972345352173e-01 -6.675529759377241135e-03 1.216663345694541931e-01 -4.906327929347753525e-03 9.249335527420043945e-02 2.209395319223403931e-01 4.180646687746047974e-02 2.111085690557956696e-02 1.006044447422027588e-01 1.655377298593521118e-01 -5.993180349469184875e-02 1.258376389741897583e-01 7.203958462923765182e-03 -3.789707124233245850e-01 -1.505549401044845581e-01 -2.612034082412719727e-01 2.963293716311454773e-02 -6.707555800676345825e-02 1.625252366065979004e-01 3.241159915924072266e-01
-1.375055015087127686e-01 6.866319477558135986e-02 2.440723180770874023e-01 3.426696360111236572e-01 5.713617429137229919e-02 1.464595496654510498e-01 4.050856232643127441e-01 -2.264320384711027145e-03 -1.379422694444656372e-01 1.413731276988983154e-01 -1.014155335724353790e-02 2.040503919124603271e-01 3.747673034667968750e-01 1.505517810583114624e-01 -9.456758946180343628e-02 2.691148519515991211e-01 7.326181232929229736e-02 -8.403256535530090332e-02 -1.221763342618942261e-01 1.071476414799690247e-01 1.797329485416412354e-01 1.353516615927219391e-02 -1.943950057029724121e-01 3.043149411678314209e-02 -3.972756967414170504e-04 1.518498733639717102e-02 -1.043682321906089783e-01 -1.770508140325546265e-01 1.264898777008056641e-01 -2.172705233097076416e-01 6.165173649787902832e-02 2.565474808216094971e-01
-9.641004353761672974e-02 -1.585242599248886108e-01 1.999969966709613800e-02 -2.055463045835494995e-01 -2.820003405213356018e-02 -1.825072020292282104e-01 3.763816356658935547e-01 3.324672281742095947e-01 -4.036847352981567383e-01 -1.936015188694000244e-01 1.623314619064331055e-02 7.113809138536453247e-02 -3.555393591523170471e-02 -3.044728636741638184e-01 1.241283640265464783e-01 1.806480586528778076e-01 3.484704717993736267e-02 -4.668896272778511047e-02 2.534778416156768799e-02 -8.765046298503875732e-02 2.776088118553161621e-01 2.657397836446762085e-02 -1.979919672012329102e-01 6.066450104117393494e-02 8.849944919347763062e-02 -3.644614517688751221e-01 5.185101181268692017e-02 2.055170945823192596e-02 8.564724773168563843e-02 2.800278924405574799e-02 -6.393219530582427979e-02 2.219863235950469971e-02
-1.778085678815841675e-01 -3.341533243656158447e-01 1.596680097281932831e-02 1.518877968192100525e-02 -1.886550337076187134e-02 -1.530686765909194946e-02 2.520602643489837646e-01 -2.382783778011798859e-02 -1.953022778034210205e-01 9.787142276763916016e-02 -3.051782399415969849e-02 1.032215654850006104e-01 1.330058723688125610e-01 -4.291081428527832031e-01 -5.534276366233825684e-02 2.272741496562957764e-02 3.297141939401626587e-02 -1.563277542591094971e-01 -9.602124989032745361e-02 -2.076642401516437531e-02 1.531309187412261963e-01 -4.933170601725578308e-02 -9.443630115129053593e-04 -1.874239593744277954e-01 -2.199946492910385132e-01 -3.012663424015045166e-01 1.959443092346191406e-02 -7.410931587219238281e-02 6.054437905550003052e-02 -4.803831279277801514e-01 -3.164603188633918762e-02 2.240038216114044189e-01
-1.024626046419143677e-01 -3.763270378112792969e-01 2.011096030473709106e-01 2.156776338815689087e-01 -2.066936641931533813e-01 2.855220735073089600e-01 4.883477091789245605e-01 8.209902048110961914e-02 -2.531274408102035522e-02 1.263573020696640015e-01 -1.706637442111968994e-01 1.463370621204376221e-01 1.745849549770355225e-01 8.819295465946197510e-02 -1.035958603024482727e-01 1.115550771355628967e-01 6.708493828773498535e-02 1.367859691381454468e-01 -7.348354160785675049e-02 -2.261572033166885376e-01 4.660106822848320007e-02 -1.097241789102554321e-02 -3.195623159408569336e-01 -1.348467469215393066e-01 1.477604210376739502e-01 1.571624912321567535e-02 -2.147868648171424866e-02 -1.050470024347305298e-01 -1.144127920269966125e-01 -1.079499647021293640e-01 -2.809208817780017853e-02 3.747031465172767639e-02
-1.186552867293357849e-01 -5.685908794403076172e-01 1.909688711166381836e-01 2.177680432796478271e-01 -2.365026623010635376e-01 -3.302751481533050537e-02 2.059574872255325317e-01 4.269868135452270508e-02 -6.116919592022895813e-02 6.221659481525421143e-03 7.918236404657363892e-02 -6.189008429646492004e-02 2.416737973690032959e-01 2.931275665760040283e-01 6.059742067009210587e-03 4.805681481957435608e-02 1.520305871963500977e-01 8.357785642147064209e-02 -2.090328782796859741e-01 -1.882213950157165527e-01 2.279381603002548218e-01 1.795903593301773071e-01 -1.413490921258926392e-01 7.331796735525131226e-02 1.948036849498748779e-01 -2.111928015947341919e-01 -2.863964252173900604e-02 8.189564943313598633e-02 2.190212719142436981e-03 7.297253608703613281e-02 -1.225508656352758408e-02 -5.067989975214004517e-02
-3.437190651893615723e-01 -1.463267356157302856e-01 1.253647059202194214e-01 1.369222998619079590e-01 1.318512707948684692e-01 2.344270050525665283e-01 3.835122883319854736e-01 1.736048161983489990e-01 1.283576339483261108e-01 1.720498129725456238e-02 2.318031340837478638e-01 1.304731369018554688e-01 -5.825618654489517212e-02 2.546817809343338013e-02 -2.525586187839508057e-01 2.940660575404763222e-03 3.551039695739746094e-01 -1.070853322744369507e-02 1.614085733890533447e-01 7.779970020055770874e-02 1.547646224498748779e-01 1.020620018243789673e-01 -1.030683331191539764e-02 -2.696515433490276337e-02 -1.394507735967636108e-01 -1.309100240468978882e-01 2.956362962722778320e-01 -1.709455549716949463e-01 2.376340776681900024e-01 -7.443192601203918457e-02 9.721329808235168457e-02 5.354742333292961121e-02
-7.515902817249298096e-02 -2.768325209617614746e-01 2.305205762386322021e-01 3.018906116485595703e-01 -2.769940793514251709e-01 1.880929023027420044e-01 2.575281262397766113e-01 -1.637593656778335571e-01 -2.477551847696304321e-01 9.401985444128513336e-03 8.491342514753341675e-02 -3.349503129720687866e-02 8.871700614690780640e-02 1.338807344436645508e-01 -1.882849037647247314e-01 1.914166212081909180e-01 -1.902886852622032166e-02 1.491149812936782837e-01 5.302683636546134949e-02 -2.080842107534408569e-01 -1.470348611474037170e-02 2.013412714004516602e-01 -2.035594433546066284e-01 -2.704778909683227539e-01 7.174634188413619995e-02 -1.735088825225830078e-01 6.404449790716171265e-02 -2.703508734703063965e-01 -2.355885319411754608e-02 -1.176912188529968262e-01 -1.712143421173095703e-01 1.424186974763870239e-01
-2.718259096145629883e-01 -4.943342208862304688e-01 7.698816061019897461e-02 1.995277404785156250e-01 -2.479908615350723267e-01 1.186570674180984497e-01 2.675632834434509277e-01 2.169002592563629150e-01 -1.958827488124370575e-02 -7.663839031010866165e-03 -5.802577361464500427e-02 -4.345437139272689819e-02 2.546389400959014893e-01 1.804260313510894775e-01 3.258861973881721497e-02 -5.788729712367057800e-02 9.995122998952865601e-02 2.932283328846096992e-03 -5.566815286874771118e-02 -1.570600122213363647e-01 1.318472027778625488e-01 2.236570715904235840e-01 -3.246581256389617920e-01 -1.882831007242202759e-02 2.656193971633911133e-01 2.377108670771121979e-02 -2.716606715694069862e-03 1.654469966888427734e-01 7.048477977514266968e-02 5.513938143849372864e-02 5.696625635027885437e-02 1.166367903351783752e-01
1.143142580986022949e-01 -2.991742491722106934e-01 -1.923504918813705444e-01 2.840279936790466309e-01 -3.537985309958457947e-02 4.671506285667419434e-01 2.173151224851608276e-01 1.932506412267684937e-01 -3.713659644126892090e-01 -7.208582013845443726e-02 1.577014178037643433e-01 -3.144964948296546936e-02 8.667925000190734863e-02 -6.991719454526901245e-02 -1.833336502313613892e-01 -3.369024395942687988e-02 3.564238548278808594e-02 5.548262037336826324e-03 -9.923013299703598022e-02 -2.929040491580963135e-01 -4.266916960477828979e-02 1.349867088720202446e-03 -2.278757989406585693e-01 -1.258389800786972046e-01 1.108535192906856537e-02 -1.719932109117507935e-01 1.008969359099864960e-02 -2.803022973239421844e-02 -8.201316744089126587e-02 1.428283303976058960e-01 -1.664915680885314941e-01 -8.731592446565628052e-02
-3.564978241920471191e-01 -1.567499786615371704e-01 -4.747621715068817139e-02 8.259852975606918335e-02 -3.346303701400756836e-01 2.132855504751205444e-01 1.753783077001571655e-01 2.673951089382171631e-01 -8.804485201835632324e-02 7.686910778284072876e-02 1.337371170520782471e-01 8.324568718671798706e-02 1.471341401338577271e-01 1.801272183656692505e-01 -7.212004810571670532e-02 -4.521996900439262390e-02 1.845755428075790405e-01 7.361131161451339722e-02 -7.097888737916946411e-02 6.693438440561294556e-02 2.053907066583633423e-01 -4.010123312473297119e-01 -1.593903750181198120e-01 2.050286978483200073e-01 8.487269282341003418e-02 -2.554598748683929443e-01 -5.478475615382194519e-02 5.828141421079635620e-02 1.285838801413774490e-02 1.253715064376592636e-02 -2.119988054037094116e-01 1.901296377182006836e-01
8.905593305826187134e-02 -3.468073308467864990e-01 3.336030244827270508e-01 -6.350122392177581787e-02 -8.990786224603652954e-02 -9.417299181222915649e-02 3.672439157962799072e-01 2.793858349323272705e-01 -7.191369775682687759e-03 -1.872169673442840576e-01 -2.227063924074172974e-01 -7.121239602565765381e-02 1.386436820030212402e-01 -1.977844983339309692e-01 -1.095788087695837021e-02 8.228009194135665894e-02 9.544031322002410889e-02 -2.094336748123168945e-01 -8.961359411478042603e-02 -1.210055686533451080e-02 2.847958542406558990e-02 -5.515218898653984070e-02 -1.157777458429336548e-01 2.450733780860900879e-01 -1.360096633434295654e-01 -3.308400213718414307e-01 -7.078885566443204880e-03 -1.533495783805847168e-01 -1.761710047721862793e-01 2.828725613653659821e-02 -5.886843428015708923e-02 2.151817381381988525e-01
-1.366868615150451660e-01 -3.004723787307739258e-01 6.111744791269302368e-02 8.884712308645248413e-02 -2.581925094127655029e-01 2.364366054534912109e-01 3.614152073860168457e-01 1.499038934707641602e-01 -7.231792062520980835e-02 5.247452482581138611e-02 -4.117783159017562866e-02 -5.056767538189888000e-02 1.846748441457748413e-01 1.552146822214126587e-01 1.761319637298583984e-01 1.198864448815584183e-02 3.445324674248695374e-02 1.782462298870086670e-01 -9.229804575443267822e-02 -2.338671237230300903e-01 2.978192567825317383e-01 2.230159193277359009e-01 -2.749802172183990479e-01 -2.438103556632995605e-01 1.541976183652877808e-01 -1.937925666570663452e-01 1.889383494853973389e-01 -1.312157660722732544e-01 -1.159012839198112488e-01 4.401497542858123779e-02 -1.857148855924606323e-02 5.022695660591125488e-02
-2.596085965633392334e-01 -1.963596791028976440e-01 1.424338519573211670e-01 8.158308267593383789e-02 1.088275685906410217e-01 2.180527001619338989e-01 4.975616037845611572e-01 8.063087612390518188e-02 -1.469017565250396729e-01 -4.383303970098495483e-02 -1.474019587039947510e-01 2.836100198328495026e-02 1.692131757736206055e-01 -4.248891770839691162e-01 3.579060733318328857e-02 1.563021242618560791e-01 -1.125112324953079224e-01 -1.189339756965637207e-01 -4.309340566396713257e-02 9.015782177448272705e-02 2.525694370269775391e-01 3.023615106940269470e-02 1.044784784317016602e-01 -8.732744492590427399e-03 -4.409322887659072876e-02 -1.053030937910079956e-01 2.220535874366760254e-01 1.386523246765136719e-01 -4.379935562610626221e-02 -9.339294582605361938e-02 -1.900909990072250366e-01 1.786278635263442993e-01
-2.070922702550888062e-01 -1.173454597592353821e-01 -1.518470942974090576e-01 1.917108595371246338e-01 3.964736685156822205e-02 3.524535596370697021e-01 4.063411056995391846e-01 1.270997673273086548e-01 -3.014537990093231201e-01 1.959498673677444458e-01 2.477564066648483276e-01 -1.219685096293687820e-02 -1.513573527336120605e-01 -1.707685925066471100e-02 6.099636480212211609e-02 -6.945591419935226440e-02 1.787099093198776245e-01 7.727267220616340637e-03 -1.963234990835189819e-01 1.469098124653100967e-02 2.480786889791488647e-01 1.269818991422653198e-01 1.821915060281753540e-01 -7.825391739606857300e-02 1.168800517916679382e-01 -1.554979085922241211e-01 9.475454688072204590e-02 -1.336895227432250977e-01 2.189123444259166718e-02 5.442038178443908691e-02 -2.397666126489639282e-01 2.013952732086181641e-01
-1.112932339310646057e-01 -3.420087993144989014e-01 -6.145996600389480591e-02 2.190693616867065430e-01 -2.390986084938049316e-01 1.177591532468795776e-01 3.752568960189819336e-01 1.591448634862899780e-01 1.033190637826919556e-01 -1.010315492749214172e-01 3.704497590661048889e-02 7.755351811647415161e-02 5.350291132926940918e-01 3.059795796871185303e-01 -9.913302212953567505e-02 7.757162302732467651e-02 3.058240376412868500e-02 -4.776010289788246155e-03 -1.110236495733261108e-01 -1.067574098706245422e-01 1.972268372774124146e-01 1.567433029413223267e-01 -5.851170420646667480e-02 -1.900994963943958282e-02 7.677750289440155029e-02 -6.930157542228698730e-02 5.904630944132804871e-02 1.340560764074325562e-01 8.111524581909179688e-02 8.920637518167495728e-02 4.316034540534019470e-02 1.311972290277481079e-01
5.711041763424873352e-02 -2.657817006111145020e-01 -1.413384079933166504e-02 1.053005382418632507e-01 -2.383295297622680664e-01 1.755722016096115112e-01 2.018392384052276611e-01 2.609020769596099854e-01 -2.808831334114074707e-01 -1.022694408893585205e-01 -3.457263708114624023e-01 -8.667180687189102173e-02 -5.992862209677696228e-02 7.460990548133850098e-02 -1.753750443458557129e-01 -5.158932507038116455e-02 1.089740321040153503e-01 3.629512786865234375e-01 2.247380763292312622e-01 4.040084034204483032e-02 1.739037483930587769e-01 -1.467034220695495605e-01 1.178820282220840454e-01 1.533518433570861816e-01 1.169944703578948975e-01 -2.643963992595672607e-01 4.144822433590888977e-02 -1.249624267220497131e-01 1.597923040390014648e-01 -2.046780437231063843e-01 7.813804596662521362e-02 -4.617073107510805130e-03
-3.142827153205871582e-01 -3.516877070069313049e-02 7.915900647640228271e-02 1.881384700536727905e-01 -1.103131026029586792e-01 2.765297293663024902e-01 1.856288462877273560e-01 2.848037183284759521e-01 -8.765779435634613037e-02 -3.757722079753875732e-01 2.389061003923416138e-01 1.043782010674476624e-01 -3.310615662485361099e-03 1.429534256458282471e-01 7.481376081705093384e-02 -2.040993422269821167e-01 1.942292749881744385e-01 -6.393370777368545532e-02 4.598142206668853760e-02 -1.710547953844070435e-01 -5.016060173511505127e-02 -7.946830242872238159e-02 -2.599588930606842041e-01 2.139943093061447144e-01 7.005546987056732178e-02 -3.060861229896545410e-01 2.481347024440765381e-01 -1.737478934228420258e-02 7.913538813591003418e-02 2.132566832005977631e-02 -9.939643554389476776e-03 8.296664804220199585e-02
-1.789963096380233765e-01 -4.738457798957824707e-01 5.144553259015083313e-03 1.560308039188385010e-01 -9.965013712644577026e-02 1.988438665866851807e-01 3.078952729701995850e-01 -8.929465897381305695e-03 -1.524116843938827515e-01 -8.028979599475860596e-02 -1.343367248773574829e-01 1.232421100139617920e-01 3.776511847972869873e-01 2.295451313257217407e-01 1.906467787921428680e-02 4.827275872230529785e-02 6.232030689716339111e-02 9.967663884162902832e-02 -7.327507436275482178e-02 -6.422330439090728760e-02 1.598346829414367676e-01 1.861126571893692017e-01 -2.814737260341644287e-01 -8.421611040830612183e-02 1.501678824424743652e-01 -8.054853975772857666e-02 9.450563043355941772e-02 6.701583415269851685e-02 7.463292032480239868e-02 1.432983428239822388e-01 -2.878092788159847260e-02 2.730982005596160889e-01
-6.436625868082046509e-02 -1.865208335220813751e-02 -3.513049567118287086e-03 2.781693637371063232e-01 7.732222229242324829e-02 7.986628264188766479e-02 3.448058664798736572e-01 5.512133240699768066e-01 -2.200012654066085815e-01 -8.967448025941848755e-02 1.996610909700393677e-01 8.949796669185161591e-03 7.761920988559722900e-02 -1.001782529056072235e-02 -3.561512008309364319e-02 1.372480690479278564e-01 -2.992184273898601532e-02 -1.629419773817062378e-01 7.187680900096893311e-02 -2.568754553794860840e-01 1.038028821349143982e-01 -2.875782363116741180e-02 3.843753412365913391e-02 -7.758804410696029663e-02 -3.276938945055007935e-02 -2.171783000230789185e-01 -2.311380803585052490e-01 -2.889652252197265625e-01 -1.736872196197509766e-01 1.041177362203598022e-01 4.635344073176383972e-02 -1.199931651353836060e-01
-3.085696101188659668e-01 -4.108242318034172058e-02 -9.840801358222961426e-02 2.030868828296661377e-01 2.603262290358543396e-02 8.931205421686172485e-02 4.841939210891723633e-01 1.163107678294181824e-01 -1.494617015123367310e-01 4.215892776846885681e-02 -1.448790878057479858e-01 2.149430066347122192e-01 1.131915524601936340e-01 -2.899519205093383789e-01 -3.871167823672294617e-02 1.767137944698333740e-01 2.040877565741539001e-02 -3.770960122346878052e-02 -2.603892050683498383e-02 7.478096336126327515e-02 1.569977998733520508e-01 9.799018502235412598e-02 -2.487923949956893921e-02 -4.495804011821746826e-02 -1.178041100502014160e-01 -2.815813720226287842e-01 3.118869066238403320e-01 2.977713644504547119e-01 1.436889916658401489e-01 -2.348793111741542816e-02 -1.133810207247734070e-01 1.283158808946609497e-01
-7.709212601184844971e-02 -2.635025084018707275e-01 1.127151027321815491e-01 1.264837235212326050e-01 -2.741056084632873535e-01 1.136624142527580261e-01 4.373505115509033203e-01 7.271558791399002075e-02 -1.874544769525527954e-01 -4.516678676009178162e-02 -9.340348839759826660e-02 1.142896935343742371e-01 3.023584187030792236e-01 1.696442514657974243e-01 2.100487202405929565e-01 8.374821394681930542e-03 9.554817527532577515e-02 -7.814020663499832153e-02 -7.272196561098098755e-02 -1.935436576604843140e-01 2.918758690357208252e-01 1.029337123036384583e-01 -2.307936996221542358e-01 -2.232260406017303467e-01 1.957430839538574219e-01 -1.961834281682968140e-01 1.971882581710815430e-01 -7.877784222364425659e-02 -2.243810147047042847e-02 -2.575767412781715393e-02 -3.139093145728111267e-02 8.389321714639663696e-02
-2.343363314867019653e-01 -1.328190118074417114e-01 -4.791666567325592041e-02 -1.415999885648488998e-02 1.546412892639636993e-02 1.425672918558120728e-01 1.698569059371948242e-01 2.116565108299255371e-01 1.326170633547008038e-03 -1.447702497243881226e-01 1.490804404020309448e-01 1.738790422677993774e-01 2.520730197429656982e-01 -1.673293709754943848e-01 -1.287963688373565674e-01 -4.632258787751197815e-02 2.638750076293945312e-01 3.117207065224647522e-02 1.961089819669723511e-01 -1.641822904348373413e-01 1.389169096946716309e-01 -1.079635042697191238e-02 -1.235119774937629700e-01 -3.741804361343383789e-01 4.021025896072387695e-01 -2.272976189851760864e-01 8.796196430921554565e-02 -2.510769665241241455e-01 -1.022577807307243347e-01 4.692362621426582336e-02 -5.510045215487480164e-02 1.911080479621887207e-01
-5.605863407254219055e-02 -3.487964570522308350e-01 -3.045010864734649658e-01 7.346167415380477905e-02 6.000449880957603455e-02 3.458662033081054688e-01 3.413607180118560791e-01 2.782712578773498535e-01 -1.522765457630157471e-01 -1.766272634267807007e-02 -2.860424816608428955e-01 2.213350385427474976e-01 -1.465952023863792419e-02 -1.678175926208496094e-01 2.189253568649291992e-01 4.787667840719223022e-02 4.433912783861160278e-02 -1.719826757907867432e-01 -1.014579981565475464e-01 -8.925112336874008179e-02 5.052754282951354980e-02 -3.976771607995033264e-02 4.815331660211086273e-03 9.566775709390640259e-02 -1.892211288213729858e-01 -2.429200112819671631e-01 2.737399376928806305e-02 -5.907842516899108887e-02 1.368000358343124390e-01 5.612335354089736938e-02 -1.823215782642364502e-01 9.856098890304565430e-02
-2.117890864610671997e-01 -5.147843956947326660e-01 3.278838843107223511e-02 1.422405838966369629e-01 8.039776235818862915e-02 1.688104718923568726e-01 2.713556885719299316e-01 2.150046229362487793e-01 -1.929787993431091309e-01 -4.391731694340705872e-02 -2.064721435308456421e-01 8.815307170152664185e-02 1.824641376733779907e-01 -9.223195910453796387e-02 -1.384453475475311279e-01 -7.489385455846786499e-02 5.449971556663513184e-02 1.528677940368652344e-01 -9.297951310873031616e-02 -4.050609171390533447e-01 -6.643235683441162109e-02 -1.852532476186752319e-01 2.243396043777465820e-01 -1.216621473431587219e-01 3.192850388586521149e-03 -4.891371354460716248e-02 -2.700996771454811096e-02 -1.023701298981904984e-02 -6.910508871078491211e-02 5.018638446927070618e-02 -1.869085282087326050e-01 -9.736263006925582886e-02
-2.774053812026977539e-01 1.586928814649581909e-01 2.380114495754241943e-01 2.474998831748962402e-01 -1.830265671014785767e-01 -8.865069597959518433e-02 1.766318678855895996e-01 5.081921815872192383e-01 -4.340845718979835510e-02 -1.959505081176757812e-01 -1.780226230621337891e-01 -1.960165053606033325e-02 3.270903602242469788e-02 -1.392109543085098267e-01 4.608367383480072021e-02 -6.583740562200546265e-02 1.225304901599884033e-01 -6.847728043794631958e-02 -3.883222490549087524e-02 -2.720026969909667969e-01 2.095475345849990845e-01 4.620689526200294495e-02 -4.152191057801246643e-02 -5.900083482265472412e-02 -2.721545994281768799e-01 -2.206777930259704590e-01 -1.462823301553726196e-01 1.718364804983139038e-01 -2.409236319363117218e-02 1.078393030911684036e-02 -1.604084968566894531e-01 5.752351135015487671e-02
-3.336613625288009644e-02 -5.446179509162902832e-01 7.235415279865264893e-02 9.795118868350982666e-02 2.686503529548645020e-02 -2.307351492345333099e-02 6.542664766311645508e-02 2.800891399383544922e-01 -9.306731633841991425e-03 1.118861958384513855e-01 -2.146752923727035522e-01 -4.890558123588562012e-02 -1.223045513033866882e-01 -6.685028970241546631e-02 -1.406941004097461700e-02 6.576877087354660034e-02 2.389941513538360596e-01 1.259251385927200317e-01 1.878110691905021667e-02 -8.612283319234848022e-02 5.577216297388076782e-02 7.575473189353942871e-02 -6.069444864988327026e-02 7.512440532445907593e-02 -1.949594318866729736e-01 -2.128555923700332642e-01 3.403150141239166260e-01 1.207223813980817795e-02 1.552431881427764893e-01 -1.096426248550415039e-01 -4.149766564369201660e-01 1.091058477759361267e-01
-2.527528703212738037e-01 -2.450794726610183716e-01 -2.091950178146362305e-01 3.960335254669189453e-02 2.214640974998474121e-01 -3.576178476214408875e-02 3.784148991107940674e-01 -3.898745402693748474e-02 -8.574125170707702637e-02 1.380909979343414307e-01 -1.819206327199935913e-01 1.831197440624237061e-01 2.123811095952987671e-02 -2.486811578273773193e-01 -2.933554649353027344e-01 8.928320370614528656e-03 -8.571268618106842041e-02 -4.622654616832733154e-02 -1.991537399590015411e-02 -4.519483819603919983e-02 2.270363457500934601e-02 2.996149659156799316e-01 1.165546663105487823e-02 5.289675667881965637e-02 1.885432004928588867e-02 -4.335231184959411621e-01 -7.385079562664031982e-02 1.059608533978462219e-01 7.615236192941665649e-02 -7.329474389553070068e-02 -1.394577771425247192e-01 2.312105149030685425e-01
-2.037472873926162720e-01 -4.626496434211730957e-01 -1.715142130851745605e-01 -1.308943629264831543e-01 -1.518110334873199463e-01 1.595003530383110046e-02 1.811410486698150635e-01 3.034420311450958252e-01 -2.224508374929428101e-01 6.360581517219543457e-02 -9.343998879194259644e-02 -2.692114710807800293e-01 -6.000737845897674561e-02 -6.272432953119277954e-02 1.854444444179534912e-01 -1.501764059066772461e-01 1.519936621189117432e-01 -3.106508553028106689e-01 -3.834105283021926880e-02 -1.089807674288749695e-01 4.060674831271171570e-02 2.294798940420150757e-01 8.865696936845779419e-02 4.542659968137741089e-02 -4.862556979060173035e-02 -2.197278141975402832e-01 6.744200736284255981e-02 -5.250522494316101074e-02 1.912359595298767090e-01 -5.356347560882568359e-02 -1.480750888586044312e-01 1.843505203723907471e-01
4.938599839806556702e-02 -3.017234206199645996e-01 -3.605096042156219482e-02 -9.393367916345596313e-02 2.475863136351108551e-02 1.891573816537857056e-01 1.412107497453689575e-01 2.504539787769317627e-01 -7.223160564899444580e-02 -3.326389491558074951e-01 1.740769948810338974e-03 1.064502261579036713e-02 -1.215856224298477173e-01 1.164597272872924805e-01 -2.113595455884933472e-01 2.408587485551834106e-01 2.899200916290283203e-01 -1.903740167617797852e-01 -4.134361445903778076e-02 -1.887623220682144165e-01 4.071440994739532471e-01 -2.774377167224884033e-02 -1.157918274402618408e-01 -3.313191533088684082e-01 8.111286908388137817e-02 -6.419060379266738892e-02 -1.426138449460268021e-02 -1.658532172441482544e-01 7.396969944238662720e-02 -1.193272322416305542e-01 -1.398786157369613647e-01 -7.270488888025283813e-02
2.249641402158886194e-04 1.375369075685739517e-02 1.556252781301736832e-02 2.373222708702087402e-01 -6.506508216261863708e-03 -7.481242716312408447e-02 3.046289682388305664e-01 3.492727577686309814e-01 -2.032689005136489868e-01 -7.403978705406188965e-02 -5.713533610105514526e-02 1.304005831480026245e-02 -7.229073345661163330e-02 -1.113159805536270142e-01 -8.347907662391662598e-02 2.827217876911163330e-01 1.148389503359794617e-01 1.231146324425935745e-02 2.957453131675720215e-01 1.206336095929145813e-01 -1.712481826543807983e-01 1.047590598464012146e-01 8.591093868017196655e-02 4.266346804797649384e-03 -1.730600446462631226e-01 -3.448528349399566650e-01 2.180704176425933838e-01 -1.903732568025588989e-01 1.884646713733673096e-01 -1.602489314973354340e-02 -3.455892205238342285e-01 1.308847516775131226e-01
-2.870370447635650635e-02 -2.942767739295959473e-01 3.507100418210029602e-02 4.495092201977968216e-03 -6.479280069470405579e-03 2.392735481262207031e-01 4.239836633205413818e-01 4.269407689571380615e-01 -4.046460613608360291e-02 1.823656409978866577e-01 4.087125509977340698e-02 3.557840362191200256e-02 -2.026201486587524414e-01 1.996871978044509888e-01 -2.895725071430206299e-01 2.601459026336669922e-01 -1.298542469739913940e-01 2.433214336633682251e-02 -2.953209169209003448e-02 -2.022449970245361328e-01 1.487626880407333374e-01 2.089659720659255981e-01 -1.988397724926471710e-02 1.141708269715309143e-01 1.470176726579666138e-01 -9.661402553319931030e-02 -1.046021133661270142e-01 -1.218544319272041321e-01 8.101973682641983032e-02 3.141925111413002014e-02 -1.374705284833908081e-01 -7.680731359869241714e-03
-5.500021949410438538e-02 -2.704603374004364014e-01 -2.472045272588729858e-02 2.145501673221588135e-01 -1.555506139993667603e-01 1.494430154561996460e-01 4.828810393810272217e-01 2.450426518917083740e-01 -1.913560926914215088e-01 7.787717878818511963e-02 7.031495124101638794e-02 -3.191294968128204346e-01 1.419052202254533768e-02 -3.173355758190155029e-02 -1.058405544608831406e-02 1.881567090749740601e-01 -3.371227532625198364e-02 -1.619970053434371948e-01 8.805766701698303223e-02 5.613507330417633057e-02 3.704777732491493225e-02 -1.989708542823791504e-01 3.718899935483932495e-02 -3.785655200481414795e-01 -5.190464854240417480e-02 -1.142281666398048401e-01 -3.002093732357025146e-01 1.789825037121772766e-02 1.031657159328460693e-01 7.100478745996952057e-03 9.691227972507476807e-02 3.202658519148826599e-02
6.890518963336944580e-02 -2.706565260887145996e-01 2.652051448822021484e-01 1.721861585974693298e-02 -1.816055774688720703e-01 1.340629458427429199e-01 2.583804130554199219e-01 1.856698542833328247e-01 -9.456624090671539307e-02 -3.753119707107543945e-02 -3.260725736618041992e-01 -7.435156032443046570e-03 2.992503941059112549e-01 -2.016310095787048340e-01 1.686623990535736084e-01 3.014949560165405273e-01 6.440474092960357666e-02 -1.941737532615661621e-01 -1.458474807441234589e-02 -7.200696039944887161e-03 1.084141656756401062e-01 -1.306149363517761230e-01 3.374837338924407959e-02 -1.216806322336196899e-01 -1.725647151470184326e-01 -8.860956877470016479e-02 -7.493900507688522339e-02 4.044675733894109726e-03 8.627261221408843994e-02 -1.031684204936027527e-01 -4.106527566909790039e-01 1.266403347253799438e-01
-1.444768309593200684e-01 -4.619072675704956055e-01 -7.672262191772460938e-02 2.299464046955108643e-01 2.401268929243087769e-01 4.061859101057052612e-02 3.167556226253509521e-01 3.017490506172180176e-01 -1.522454023361206055e-01 1.167590245604515076e-01 3.622612059116363525e-01 -2.373789809644222260e-02 7.211636006832122803e-02 -2.279367297887802124e-01 -6.446517538279294968e-03 1.088532879948616028e-01 7.554616779088973999e-02 1.495830155909061432e-02 -1.993812322616577148e-01 -3.101038336753845215e-01 2.087177336215972900e-02 -4.763487726449966431e-02 2.380561456084251404e-02 -3.785105049610137939e-02 -8.024914562702178955e-02 -9.638431668281555176e-02 -1.592539064586162567e-02 -1.730176061391830444e-01 5.546102672815322876e-02 4.356288909912109375e-02 1.015176102519035339e-01 1.044229269027709961e-01
1.524454802274703979e-01 -1.756481379270553589e-01 -4.832288250327110291e-02 1.495458334684371948e-01 -1.377391368150711060e-01 8.458750694990158081e-02 5.086302161216735840e-01 3.914105594158172607e-01 -1.956991404294967651e-01 4.658276215195655823e-02 1.653335243463516235e-01 -1.725193262100219727e-01 -3.659712523221969604e-02 -1.523396521806716919e-01 -6.372082233428955078e-02 1.538305133581161499e-01 4.890926554799079895e-02 -1.508172899484634399e-01 1.144281551241874695e-01 -8.441773056983947754e-02 1.693938970565795898e-01 -4.781681671738624573e-02 -8.172931522130966187e-02 -1.216191425919532776e-01 -1.170643344521522522e-01 -2.545174956321716309e-02 -3.589479923248291016e-01 8.636860549449920654e-02 9.176122955977916718e-03 1.834003776311874390e-01 7.139407098293304443e-02 2.146072089672088623e-01
-1.947712153196334839e-01 -3.719717860221862793e-01 6.717640906572341919e-02 1.575770080089569092e-01 -3.149287700653076172e-01 1.556110978126525879e-01 2.735912799835205078e-01 1.646474301815032959e-01 -9.029865264892578125e-02 -6.909026205539703369e-02 -1.785022020339965820e-01 5.671487376093864441e-02 3.247468471527099609e-01 2.522969543933868408e-01 -2.897859364748001099e-02 -5.121055990457534790e-02 1.997049003839492798e-01 -6.167639978229999542e-03 -2.277078777551651001e-01 -1.217245906591415405e-01 3.092806786298751831e-03 4.477193206548690796e-02 -3.364070951938629150e-01 -1.206557005643844604e-01 -1.533929910510778427e-02 -1.648247092962265015e-01 2.316804789006710052e-02 2.193416059017181396e-01 -2.209727466106414795e-02 7.961292564868927002e-02 5.256572738289833069e-02 1.626333147287368774e-01
-1.133686676621437073e-01 -3.016537427902221680e-01 -1.948938146233558655e-02 6.461134552955627441e-02 -1.217543780803680420e-01 2.914283275604248047e-01 1.739242821931838989e-01 6.843144446611404419e-02 -1.488187015056610107e-01 7.783254981040954590e-02 1.012659892439842224e-01 -4.202218949794769287e-01 2.444312870502471924e-01 1.742015779018402100e-01 -1.715747117996215820e-01 2.270909845829010010e-01 2.630000710487365723e-01 1.514163017272949219e-01 -1.103135719895362854e-01 -1.069152131676673889e-01 -6.256009638309478760e-02 6.362300366163253784e-02 -9.449183195829391479e-02 -5.073693022131919861e-02 1.213382631540298462e-01 -1.701641529798507690e-01 1.580400168895721436e-01 -2.260502725839614868e-01 -1.723553389310836792e-01 -2.007197290658950806e-01 -2.034641504287719727e-01 -6.675834208726882935e-02
-1.837871819734573364e-01 -1.604181528091430664e-01 2.312509901821613312e-02 -1.682380884885787964e-01 8.590206503868103027e-02 9.325329214334487915e-02 2.212042659521102905e-01 2.528784573078155518e-01 -4.379137605428695679e-02 -2.167310006916522980e-02 4.924766253679990768e-03 -2.090201973915100098e-01 1.124507039785385132e-01 -4.336659908294677734e-01 -1.866588592529296875e-01 -5.701227113604545593e-02 -8.301964402198791504e-02 -4.172116890549659729e-02 -7.197171449661254883e-02 5.566325411200523376e-02 -1.029973998665809631e-01 -8.019673079252243042e-02 -2.091269940137863159e-01 -7.549157738685607910e-02 1.154557019472122192e-01 -5.218229889869689941e-01 1.017259731888771057e-01 -9.306149929761886597e-02 3.056783974170684814e-01 -6.531140208244323730e-02 1.133366953581571579e-02 1.092493161559104919e-01
4.127315059304237366e-02 -1.829535961151123047e-01 1.242732107639312744e-01 1.121090501546859741e-01 -2.791468501091003418e-01 1.371105760335922241e-01 4.689390957355499268e-01 1.351000964641571045e-01 -2.442473769187927246e-01 2.729373797774314880e-02 -8.923272043466567993e-02 1.295795887708663940e-01 1.840276271104812622e-01 8.056790381669998169e-02 1.790138185024261475e-01 -1.813888736069202423e-02 2.347435951232910156e-01 -2.545425109565258026e-02 -2.770342305302619934e-02 -1.642481237649917603e-01 2.186082154512405396e-01 2.385586351156234741e-01 -2.989567220211029053e-01 -1.436752527952194214e-01 2.321470379829406738e-01 -1.685941815376281738e-01 2.129253894090652466e-01 -2.233338728547096252e-02 -8.243985474109649658e-02 7.455300539731979370e-02 1.700328476727008820e-02 7.096492499113082886e-02
-7.062515616416931152e-02 8.190632611513137817e-02 1.770907938480377197e-01 1.668727993965148926e-01 -4.071998223662376404e-02 -7.581774890422821045e-02 1.968798786401748657e-01 2.973515987396240234e-01 3.692568466067314148e-02 -2.881680428981781006e-01 -6.334940344095230103e-02 -2.472468316555023193e-01 3.082569316029548645e-02 -6.772106885910034180e-02 -1.047741472721099854e-01 2.992799580097198486e-01 3.530094921588897705e-01 -8.559476584196090698e-02 7.055839896202087402e-02 -1.679929047822952271e-01 -7.359222322702407837e-02 2.467269636690616608e-02 -2.514571845531463623e-01 1.220887005329132080e-01 -1.580454260110855103e-01 -3.255878388881683350e-01 -2.344411611557006836e-02 1.236595138907432556e-01 1.740492731332778931e-01 5.096730962395668030e-02 -2.483695894479751587e-01 2.194770425558090210e-01
-1.746862530708312988e-01 -1.833725869655609131e-01 1.708877235651016235e-01 -2.103818804025650024e-01 -1.480056066066026688e-02 1.898876428604125977e-01 3.770146071910858154e-01 2.256953269243240356e-01 -2.912484407424926758e-01 -3.584607318043708801e-02 -1.277549751102924347e-02 -9.137338399887084961e-02 -6.107886880636215210e-02 -2.896733283996582031e-01 -2.082230001688003540e-01 4.193326085805892944e-02 -1.196672171354293823e-01 -1.378327235579490662e-02 1.136505976319313049e-01 -8.106853812932968140e-02 -2.263181954622268677e-01 4.207177844364196062e-04 -3.149366239085793495e-04 1.692738533020019531e-01 -1.335743963718414307e-01 -2.857687473297119141e-01 -2.541394233703613281e-01 -1.243133395910263062e-01 7.972305268049240112e-02 1.237789988517761230e-01 -4.125583451241254807e-03 3.009132742881774902e-01
-3.176890313625335693e-02 -2.105641812086105347e-01 -2.587577104568481445e-01 2.652775347232818604e-01 -9.324362501502037048e-03 1.469214558601379395e-01 4.477248489856719971e-01 4.285182952880859375e-01 -1.508279591798782349e-01 -5.203565955162048340e-02 2.998616918921470642e-02 -1.639544814825057983e-01 -2.121175639331340790e-02 1.795801520347595215e-01 -1.700214594602584839e-01 4.344994202256202698e-02 -9.821075946092605591e-02 -6.827988475561141968e-02 3.664958477020263672e-02 -1.948557496070861816e-01 1.263702064752578735e-01 -2.294954210519790649e-01 -1.931338459253311157e-01 -2.420448660850524902e-01 4.236161708831787109e-02 -7.164312154054641724e-02 -1.676941365003585815e-01 6.729898601770401001e-02 7.746116071939468384e-02 -1.207318529486656189e-01 -2.123365178704261780e-02 1.268379539251327515e-01
-3.583125472068786621e-01 -3.236134648323059082e-01 -9.095135144889354706e-03 5.089796707034111023e-02 2.963414415717124939e-02 6.285696476697921753e-02 2.291264235973358154e-01 5.584599077701568604e-02 -1.386442780494689941e-01 5.778041854500770569e-02 -1.554111987352371216e-01 -3.852994740009307861e-01 7.617095112800598145e-02 -1.865976005792617798e-01 -1.421788632869720459e-01 1.006205007433891296e-01 -1.076439321041107178e-01 -8.430150151252746582e-02 -3.306481614708900452e-02 1.754173636436462402e-01 -7.310969382524490356e-02 6.386820692569017410e-03 -1.918025612831115723e-01 -1.464436799287796021e-01 -4.340241476893424988e-02 -5.002250671386718750e-01 -1.670094393193721771e-02 -1.009206697344779968e-01 2.879870310425758362e-02 -2.420491576194763184e-01 2.024051360785961151e-02 3.254610300064086914e-02
7.449507713317871094e-02 -3.226957619190216064e-01 1.779827028512954712e-01 1.539798825979232788e-01 -3.628658056259155273e-01 4.646516591310501099e-02 4.317465424537658691e-01 6.419356167316436768e-02 -1.717765778303146362e-01 2.965791150927543640e-02 -4.601058363914489746e-02 8.069118857383728027e-02 2.087814807891845703e-01 6.173141673207283020e-02 9.910167008638381958e-02 7.458998262882232666e-02 1.729853153228759766e-01 -6.404218077659606934e-02 2.159106079488992691e-03 -1.083604246377944946e-01 1.478874236345291138e-01 8.216603845357894897e-02 -2.897631824016571045e-01 -1.772964745759963989e-01 2.172177135944366455e-01 -2.163125425577163696e-01 3.086916506290435791e-01 2.213553152978420258e-02 -1.136388704180717468e-01 -1.033385097980499268e-01 -5.123330745846033096e-03 7.489386200904846191e-02
-2.037906199693679810e-01 -1.928528696298599243e-01 2.380812913179397583e-01 -1.374651640653610229e-01 3.543436061590909958e-03 2.661042213439941406e-01 4.893794059753417969e-01 2.284928709268569946e-01 -2.434794157743453979e-01 1.629938930273056030e-01 4.506954550743103027e-02 1.695542968809604645e-02 -7.975853979587554932e-03 -4.145897179841995239e-02 -2.760973060503602028e-03 2.263114750385284424e-01 -4.635697603225708008e-02 -1.151122823357582092e-01 2.366359382867813110e-01 -8.930145949125289917e-02 -1.973668783903121948e-01 4.949076473712921143e-02 5.926672741770744324e-02 -3.262870712205767632e-03 -8.313548751175403595e-03 -3.214088082313537598e-01 -1.563160568475723267e-01 -1.839957386255264282e-01 9.133253991603851318e-02 -1.338164657354354858e-01 1.275335550308227539e-01 -1.162979975342750549e-01
-7.072967290878295898e-02 -1.863197386264801025e-01 -2.798695862293243408e-02 3.010138571262359619e-01 3.455381467938423157e-02 1.945677995681762695e-01 4.074383676052093506e-01 -1.000062655657529831e-02 -8.320964127779006958e-02 -1.538445651531219482e-01 8.787391334772109985e-02 6.938803195953369141e-02 2.385143488645553589e-01 -2.827949523925781250e-01 -2.182054966688156128e-01 1.847579926252365112e-01 1.018888354301452637e-01 8.403768390417098999e-02 -9.383044391870498657e-02 -3.432725965976715088e-01 -1.130980905145406723e-03 8.697147667407989502e-02 -1.705803275108337402e-01 -1.317319571971893311e-01 3.522558882832527161e-02 -4.807857424020767212e-02 -3.700981438159942627e-01 -1.638314872980117798e-01 -4.053724557161331177e-02 -2.493947930634021759e-02 -1.739902347326278687e-01 6.316442042589187622e-02
-2.789118289947509766e-01 -1.557758003473281860e-01 1.565853059291839600e-01 -1.708490848541259766e-01 -2.134836278855800629e-02 1.535392701625823975e-01 2.156746685504913330e-01 2.643297016620635986e-01 -2.843102514743804932e-01 -1.496837884187698364e-01 -4.269607737660408020e-02 -7.592394482344388962e-03 1.681084781885147095e-01 -2.833350598812103271e-01 7.166813313961029053e-02 7.004383206367492676e-02 1.879419535398483276e-01 6.157406419515609741e-02 -7.193150371313095093e-02 -1.175540462136268616e-01 2.843310534954071045e-01 1.600721850991249084e-02 1.966948993504047394e-02 2.291821986436843872e-01 -4.634280875325202942e-02 -3.805326521396636963e-01 -6.134125869721174240e-03 -1.755748987197875977e-01 -1.540886312723159790e-01 -2.540657222270965576e-01 1.137698963284492493e-01 9.458587318658828735e-02
-2.182321809232234955e-02 -4.106713458895683289e-02 6.342962384223937988e-02 1.509117931127548218e-01 2.124505990650504827e-04 -1.512034237384796143e-01 1.473432928323745728e-01 7.477989047765731812e-02 -4.310341179370880127e-01 3.973723948001861572e-02 -1.191531047224998474e-01 -9.445212036371231079e-02 -1.554850339889526367e-01 1.293797641992568970e-01 -3.646383881568908691e-01 -1.254985388368368149e-02 2.655515074729919434e-01 8.264129050076007843e-03 -1.057764515280723572e-01 1.667908579111099243e-01 2.636824846267700195e-01 1.324662715196609497e-01 4.809027910232543945e-02 -2.123510651290416718e-02 9.080268442630767822e-02 -2.757213711738586426e-01 1.253035664558410645e-01 -6.335914880037307739e-02 2.129105627536773682e-01 1.852840930223464966e-01 -2.177557647228240967e-01 3.253597021102905273e-01
-8.050539344549179077e-02 -2.827750444412231445e-01 1.618070602416992188e-01 -8.919902890920639038e-02 -8.698271214962005615e-02 1.593366861343383789e-01 1.579570323228836060e-01 1.248540133237838745e-01 -3.502896726131439209e-01 -2.707569301128387451e-01 -1.761235147714614868e-01 -1.007596552371978760e-01 1.762425452470779419e-01 2.314057014882564545e-02 1.094072163105010986e-01 2.281097173690795898e-01 3.882183879613876343e-02 1.429523825645446777e-01 -2.670891117304563522e-03 -1.874104328453540802e-02 9.747662395238876343e-02 1.521325409412384033e-01 -1.727850362658500671e-02 9.618283063173294067e-02 -8.796476759016513824e-03 -4.761618971824645996e-01 -1.932749301195144653e-01 -1.168886050581932068e-01 1.286327540874481201e-01 -7.082059234380722046e-02 1.136039793491363525e-01 3.104045093059539795e-01
-1.701383888721466064e-01 -4.141144454479217529e-02 2.629388272762298584e-01 1.097091957926750183e-01 -1.094093620777130127e-01 1.743894517421722412e-01 6.414088606834411621e-02 3.685285747051239014e-01 -2.052495777606964111e-01 -1.673599183559417725e-01 -2.365140467882156372e-01 5.535639356821775436e-03 -3.711150214076042175e-02 1.995897479355335236e-02 7.267768494784832001e-03 9.814305603504180908e-02 2.759491465985774994e-02 -9.907012432813644409e-02 -1.123528927564620972e-02 -3.492264822125434875e-02 -2.393229752779006958e-01 1.638044975697994232e-02 -9.107780456542968750e-02 1.432624012231826782e-01 -4.879309982061386108e-02 -3.544216156005859375e-01 3.863855004310607910e-01 -2.590317651629447937e-02 -3.271680325269699097e-02 1.357065141201019287e-01 -3.959897458553314209e-01 1.254937499761581421e-01
-2.903330028057098389e-01 -4.107227921485900879e-01 2.272295653820037842e-01 -5.521251261234283447e-02 -1.018656510859727859e-02 -1.789868026971817017e-01 1.606615483760833740e-01 2.083409428596496582e-01 -7.104556262493133545e-02 2.172825336456298828e-01 -5.532981455326080322e-02 -1.125238165259361267e-01 2.964699268341064453e-01 -3.487380594015121460e-02 -5.762136075645685196e-03 9.643477201461791992e-02 -1.803567111492156982e-01 -3.554552420973777771e-02 -1.324821710586547852e-01 -1.489101070910692215e-02 2.219816595315933228e-01 -2.072130329906940460e-02 2.035894393920898438e-01 -2.402810379862785339e-03 -1.068112477660179138e-01 -4.200649559497833252e-01 -6.492667645215988159e-02 -3.918885812163352966e-02 1.317080706357955933e-01 -2.450953871011734009e-01 -6.891009211540222168e-02 7.772488147020339966e-02
-6.996500492095947266e-02 -2.178372293710708618e-01 -1.015699189156293869e-02 2.779838144779205322e-01 1.997920125722885132e-01 1.077148243784904480e-01 3.462304770946502686e-01 3.540605306625366211e-01 -1.321351230144500732e-01 -9.839746356010437012e-02 3.759225904941558838e-01 1.187150180339813232e-02 -7.398872822523117065e-02 -5.259769782423973083e-02 -1.671593934297561646e-01 1.221795659512281418e-02 -8.946576155722141266e-03 2.908915840089321136e-02 2.149213254451751709e-01 -3.188124895095825195e-01 6.165989115834236145e-02 4.802834242582321167e-02 1.012479662895202637e-01 -1.675304211676120758e-02 -2.391107380390167236e-01 -1.717371493577957153e-01 1.808552816510200500e-02 -1.769901365041732788e-01 2.101229503750801086e-02 1.986551843583583832e-02 6.621194537729024887e-03 2.898061871528625488e-01
6.400132924318313599e-02 -1.013825461268424988e-01 -1.970492117106914520e-02 -4.704869352281093597e-03 -1.429735571146011353e-01 3.629711270332336426e-01 4.385197460651397705e-01 3.038664758205413818e-01 -1.984615325927734375e-01 -2.823156677186489105e-02 -7.379278540611267090e-02 -7.136797904968261719e-02 5.696725472807884216e-02 -1.941746175289154053e-01 9.742102771997451782e-02 1.876747012138366699e-01 1.787813752889633179e-02 -1.236165612936019897e-01 -2.270366549491882324e-01 7.343504577875137329e-02 2.201142013072967529e-01 -1.188299711793661118e-02 1.561360508203506470e-01 3.937673941254615784e-02 -1.759963184595108032e-01 -1.930450499057769775e-01 1.556183099746704102e-01 6.787256896495819092e-02 1.306042373180389404e-01 -4.655358940362930298e-02 -3.855613172054290771e-01 -3.213587915524840355e-04
-3.018825650215148926e-01 -2.604121267795562744e-01 -9.008818864822387695e-02 1.661038249731063843e-01 8.754356205463409424e-02 1.032495126128196716e-01 2.663772702217102051e-01 2.350167781114578247e-01 -1.907275766134262085e-01 2.133640199899673462e-01 8.606586605310440063e-02 -3.135902062058448792e-02 -7.926090806722640991e-02 -1.338335126638412476e-01 -1.410464644432067871e-01 -1.294359415769577026e-01 -9.476764500141143799e-02 -4.969201609492301941e-02 -5.388924106955528259e-02 -2.357399463653564453e-01 5.500841513276100159e-02 -9.528295136988162994e-03 -1.459305882453918457e-01 1.316592693328857422e-01 2.922506928443908691e-01 -3.006991744041442871e-01 2.103968560695648193e-01 2.673472762107849121e-01 -1.422157287597656250e-01 -2.309663593769073486e-01 -1.327441483736038208e-01 -1.235345900058746338e-01
-2.009021304547786713e-02 -1.238090395927429199e-01 -1.849786341190338135e-01 2.761504352092742920e-01 -7.646551728248596191e-02 2.103690057992935181e-01 2.693004012107849121e-01 3.097863495349884033e-01 1.586836427450180054e-01 -1.158256009221076965e-01 -3.242318704724311829e-02 5.315693840384483337e-02 -2.290846556425094604e-01 -1.736931651830673218e-01 -3.086616992950439453e-01 1.848984211683273315e-01 -5.162782501429319382e-03 -1.212672591209411621e-01 -1.863343119621276855e-01 1.696289926767349243e-01 1.206235364079475403e-01 2.005987614393234253e-01 -1.275748908519744873e-01 -1.115953177213668823e-01 -2.305321022868156433e-02 -2.606938779354095459e-01 6.057187914848327637e-02 -3.192373812198638916e-01 -1.342444270849227905e-01 -1.497471183538436890e-01 1.068160608410835266e-01 1.137635558843612671e-01
-1.423487514257431030e-01 -1.592852771282196045e-01 1.021197531372308731e-03 2.056455463171005249e-01 1.847659349441528320e-01 1.608087569475173950e-01 4.339873194694519043e-01 4.483142495155334473e-01 -2.072465121746063232e-01 -2.190438471734523773e-02 1.891527920961380005e-01 1.960735172033309937e-01 -2.958272583782672882e-02 -3.628837689757347107e-02 -1.673624813556671143e-01 -2.170450240373611450e-02 -2.356418967247009277e-01 -1.610132753849029541e-01 9.996372461318969727e-02 -2.708933651447296143e-01 4.570009186863899231e-02 4.595275968313217163e-02 1.088510900735855103e-01 8.969216048717498779e-02 -1.156352534890174866e-01 -1.579058617353439331e-01 -8.961822092533111572e-02 -8.864264190196990967e-02 -1.829085797071456909e-01 -5.000169575214385986e-02 -1.062706559896469116e-01 1.550869345664978027e-01
-3.345325887203216553e-01 -2.521700859069824219e-01 -1.389656364917755127e-01 5.116669461131095886e-02 -3.110766112804412842e-01 2.216421067714691162e-01 2.295367717742919922e-01 1.813423931598663330e-01 -1.682718396186828613e-01 1.220352277159690857e-01 3.239461034536361694e-02 1.690514385700225830e-01 -5.085916724056005478e-03 1.373324990272521973e-01 -2.492802739143371582e-01 1.143342554569244385e-01 2.873140275478363037e-01 1.419135183095932007e-01 -2.091218829154968262e-01 7.843274623155593872e-02 2.882785797119140625e-01 3.375436738133430481e-02 7.425055652856826782e-02 1.286317780613899231e-02 1.528716087341308594e-01 -3.787954524159431458e-02 -1.621860414743423462e-01 2.432558983564376831e-01 4.622305557131767273e-02 -6.420408189296722412e-02 -9.076047688722610474e-02 1.920787245035171509e-01
-5.524370819330215454e-02 -1.355777829885482788e-01 -1.611178070306777954e-01 3.276069462299346924e-01 6.871818006038665771e-02 3.472397103905677795e-02 3.261568844318389893e-01 2.634122669696807861e-01 -7.002262771129608154e-02 2.323260158300399780e-01 -1.238296274095773697e-03 -6.651136279106140137e-02 -8.862988092005252838e-03 -1.772994399070739746e-01 -2.680486440658569336e-01 -3.633341193199157715e-01 2.204671055078506470e-01 -2.331873178482055664e-01 5.209464952349662781e-02 4.498118907213211060e-02 -4.037408158183097839e-03 1.254963576793670654e-01 -2.016379684209823608e-01 2.587569057941436768e-01 1.733856461942195892e-02 -3.174795508384704590e-01 -1.009153388440608978e-02 -4.706512391567230225e-02 -4.504891112446784973e-02 -7.890781387686729431e-03 1.680312007665634155e-01 8.660540916025638580e-03
-2.642377912998199463e-01 -3.562367334961891174e-02 1.077632531523704529e-01 2.055069208145141602e-01 -1.138562932610511780e-01 5.080102756619453430e-02 1.337623894214630127e-01 2.170362770557403564e-01 1.192485392093658447e-01 -2.051944434642791748e-01 -1.457138061523437500e-01 -1.614624112844467163e-01 2.982879281044006348e-01 -1.549704074859619141e-01 1.139364019036293030e-01 -7.729927450418472290e-02 2.426730990409851074e-01 -2.998537421226501465e-01 -1.632159948348999023e-01 -4.345355927944183350e-02 1.155938487499952316e-02 1.983079612255096436e-01 -4.668476432561874390e-02 5.863186717033386230e-02 -9.431404992938041687e-03 -4.562056958675384521e-01 -1.670523136854171753e-01 8.599423803389072418e-03 -7.541589438915252686e-02 -1.838581562042236328e-01 8.439071476459503174e-02 2.318043559789657593e-01
-6.524290889501571655e-02 -2.237151414155960083e-01 -4.672816395759582520e-02 3.182468712329864502e-01 2.370954491198062897e-02 -3.883399441838264465e-02 4.960634112358093262e-01 4.620197415351867676e-01 -2.086762189865112305e-01 2.971123717725276947e-02 -9.060196578502655029e-03 -1.706286221742630005e-01 -1.198542714118957520e-01 6.561671197414398193e-02 -1.517815422266721725e-02 2.198797762393951416e-01 -1.504485011100769043e-01 5.835875868797302246e-02 1.081930696964263916e-01 2.387426048517227173e-02 2.249667048454284668e-01 -1.650935709476470947e-01 -1.162590980529785156e-01 -1.272775083780288696e-01 -2.348139323294162750e-02 -1.470334976911544800e-01 1.988319680094718933e-02 2.134109884500503540e-01 -1.407506316900253296e-01 3.762185201048851013e-02 -6.661070138216018677e-02 -8.668499998748302460e-03
-2.112804353237152100e-01 -2.212633341550827026e-01 2.590383887290954590e-01 2.196079343557357788e-01 -2.336006611585617065e-01 1.175635010004043579e-01 3.731506466865539551e-01 1.643129289150238037e-01 -1.563178189098834991e-02 -7.183495163917541504e-02 -9.183529019355773926e-02 9.304792433977127075e-02 2.768101394176483154e-01 2.368879616260528564e-01 -1.364916712045669556e-01 2.081761658191680908e-01 2.522504143416881561e-02 1.762100011110305786e-01 -1.989666372537612915e-01 8.560388535261154175e-02 1.154648605734109879e-02 3.841618448495864868e-02 -2.669667303562164307e-01 -2.486716955900192261e-01 3.039678037166595459e-01 -1.407239586114883423e-02 1.068768501281738281e-01 -7.733196765184402466e-02 -8.112401515245437622e-02 2.918450906872749329e-02 5.519494414329528809e-03 9.197924286127090454e-02
-9.251979179680347443e-03 -2.042829692363739014e-01 -1.286602467298507690e-01 1.247478723526000977e-01 1.057332530617713928e-01 1.481679975986480713e-01 5.761002302169799805e-01 2.102314680814743042e-01 -1.765958219766616821e-01 1.484806369990110397e-02 -1.072202716022729874e-02 -2.565845847129821777e-01 1.056547164916992188e-01 2.072431519627571106e-02 -1.502364873886108398e-01 -8.157379925251007080e-02 2.439565025269985199e-02 3.401046618819236755e-02 -4.520969837903976440e-02 -4.060090780258178711e-01 -2.660003677010536194e-02 1.213124468922615051e-01 -1.784838289022445679e-01 3.113025054335594177e-02 1.332893520593643188e-01 -2.419690787792205811e-02 -2.410031259059906006e-01 -3.094512224197387695e-02 4.228518530726432800e-02 -3.428313508629798889e-02 -2.633469402790069580e-01 1.098856106400489807e-01
-1.727695763111114502e-01 -1.218630000948905945e-01 -3.570915013551712036e-02 2.942079305648803711e-01 2.004988342523574829e-01 -3.439033627510070801e-01 1.733797192573547363e-01 3.870551288127899170e-01 -1.498363614082336426e-01 1.954814419150352478e-02 -2.239126116037368774e-01 3.295093476772308350e-01 -1.112380921840667725e-01 -4.500699415802955627e-02 -2.291330099105834961e-01 1.569190993905067444e-02 1.722055077552795410e-01 7.845243089832365513e-04 -4.433622956275939941e-02 7.041949033737182617e-02 1.209617704153060913e-01 1.702908128499984741e-01 -9.951553493738174438e-02 -1.065363734960556030e-01 3.869406506419181824e-02 -2.061305344104766846e-01 -2.400684207677841187e-01 -7.161705195903778076e-02 -5.404206365346908569e-02 -2.017797902226448059e-02 2.600356936454772949e-03 2.624575495719909668e-01
-1.802451759576797485e-01 -3.341869711875915527e-01 2.826414704322814941e-01 1.698899269104003906e-01 -3.932055830955505371e-01 2.952262461185455322e-01 3.097668290138244629e-01 -4.688899591565132141e-02 -1.789465099573135376e-01 -1.075456738471984863e-01 1.218349579721689224e-02 -1.476237624883651733e-01 -2.577032148838043213e-02 1.268435567617416382e-01 -9.283754043281078339e-03 1.585749834775924683e-01 9.599415957927703857e-02 1.372932940721511841e-01 -5.793198198080062866e-02 -1.649120599031448364e-01 -7.483606040477752686e-02 1.740676015615463257e-01 -1.293562501668930054e-01 -6.790871173143386841e-02 3.732630610466003418e-02 -2.275201231241226196e-01 2.432611538097262383e-03 -2.726283073425292969e-01 -1.342740058898925781e-01 6.880869716405868530e-02 -1.681536138057708740e-01 -7.247300446033477783e-02
-1.328308135271072388e-01 -1.612480729818344116e-01 9.708214551210403442e-03 1.063456535339355469e-01 -2.000482194125652313e-02 -2.287545949220657349e-01 -4.762807115912437439e-02 2.167469561100006104e-01 -8.243184536695480347e-02 -1.497857854701578617e-03 6.655494123697280884e-02 2.851483039557933807e-02 3.694019317626953125e-01 -9.301208890974521637e-03 -1.088514178991317749e-01 -2.521662712097167969e-01 1.546839177608489990e-01 3.540389984846115112e-02 -2.274566888809204102e-02 -9.500773996114730835e-02 1.129049807786941528e-01 7.532128691673278809e-02 -1.593352109193801880e-01 2.870708703994750977e-02 5.512810498476028442e-02 -3.902347683906555176e-01 -8.043945580720901489e-02 -4.003696516156196594e-02 3.041669428348541260e-01 2.554815635085105896e-02 -1.963629424571990967e-01 4.944419860839843750e-01
-6.890412420034408569e-02 -2.442592531442642212e-01 1.113161891698837280e-01 1.029653623700141907e-01 -4.114274978637695312e-01 4.217414930462837219e-02 3.873668313026428223e-01 8.237344771623611450e-02 -1.610098928213119507e-01 -5.116408690810203552e-02 -2.795627154409885406e-02 9.779433161020278931e-02 2.267016917467117310e-01 9.876567125320434570e-02 5.444641225039958954e-03 -1.917528919875621796e-02 1.319178342819213867e-01 -6.084710825234651566e-03 -4.828178137540817261e-02 -1.467335820198059082e-01 1.859637051820755005e-01 1.936213076114654541e-01 -3.224018514156341553e-01 -3.619701266288757324e-01 2.190339565277099609e-01 -1.846043467521667480e-01 2.052623182535171509e-01 2.595395408570766449e-02 -7.055135816335678101e-02 2.728678844869136810e-02 -8.073044940829277039e-03 7.271521538496017456e-02
-5.822876095771789551e-01 -2.547357380390167236e-01 -4.610994458198547363e-02 1.691109240055084229e-01 -1.131223216652870178e-01 2.225805521011352539e-01 2.348542213439941406e-01 2.217690497636795044e-01 -1.251049339771270752e-01 1.378742158412933350e-01 1.215524822473526001e-01 5.575202405452728271e-02 1.611707359552383423e-01 -6.865255534648895264e-02 8.083884418010711670e-02 -1.644966900348663330e-01 5.037215724587440491e-02 -9.318332374095916748e-02 -6.063920632004737854e-02 3.721440955996513367e-02 1.451423615217208862e-01 7.163815200328826904e-02 3.257089257240295410e-01 1.846857666969299316e-01 1.126763895153999329e-01 -4.972068965435028076e-02 -1.440297253429889679e-02 -1.958518624305725098e-01 -1.504645310342311859e-02 -3.567603975534439087e-02 -5.001824349164962769e-02 2.034988850355148315e-01
-3.228091597557067871e-01 -4.035913348197937012e-01 -5.615112930536270142e-02 1.423587501049041748e-01 1.030542254447937012e-01 1.030996590852737427e-01 2.485572397708892822e-01 1.659894436597824097e-01 -1.771316230297088623e-01 -1.099668908864259720e-02 4.603114351630210876e-02 -4.267203435301780701e-02 1.515168044716119766e-02 2.355239354074001312e-02 -3.524005785584449768e-02 -1.188799440860748291e-01 3.384007811546325684e-01 -1.271230578422546387e-01 3.416706323623657227e-01 1.460108309984207153e-01 3.024770021438598633e-01 1.016441285610198975e-01 -5.299866944551467896e-02 -1.324494481086730957e-01 -3.395999222993850708e-02 2.316632494330406189e-02 2.038968205451965332e-01 -2.527756392955780029e-01 1.668728590011596680e-01 -1.160421874374151230e-03 1.335803568363189697e-01 5.959543958306312561e-02
-3.297885060310363770e-01 6.440412998199462891e-02 2.449288368225097656e-01 3.435440063476562500e-01 8.793450146913528442e-02 2.857668995857238770e-01 3.446207344532012939e-01 1.418439447879791260e-01 -3.339672982692718506e-01 -1.165444627404212952e-01 -1.439577341079711914e-01 -2.363372361287474632e-03 2.299076020717620850e-01 1.905710548162460327e-01 3.202969953417778015e-02 7.461772859096527100e-02 -1.496716141700744629e-01 1.311200112104415894e-01 -2.138801366090774536e-01 1.566191576421260834e-02 9.960635751485824585e-02 -7.760641723871231079e-02 -4.329924657940864563e-02 -2.210011631250381470e-01 -7.930128276348114014e-02 4.943103343248367310e-02 5.518979951739311218e-02 3.589110681787133217e-03 -4.758677911013364792e-03 4.191237036138772964e-03 -5.205726623535156250e-02 2.690731287002563477e-01
6.837078835815191269e-03 -3.500872254371643066e-01 5.880184099078178406e-02 -7.483182102441787720e-02 -8.160477131605148315e-02 -7.296566665172576904e-02 4.023699164390563965e-01 1.233797594904899597e-01 -1.254411339759826660e-01 -4.930704459547996521e-02 -3.438377976417541504e-01 -1.165104955434799194e-01 2.581276595592498779e-01 2.066761068999767303e-02 -2.352040447294712067e-02 2.498520016670227051e-01 1.070298105478286743e-01 -8.380573708564043045e-04 -3.149064779281616211e-01 -5.175418034195899963e-02 6.248036772012710571e-02 1.931734383106231689e-02 3.268298506736755371e-02 3.393331170082092285e-02 -2.736783623695373535e-01 -2.560341060161590576e-01 1.628949865698814392e-02 -2.037515342235565186e-01 1.110995933413505554e-01 5.190994124859571457e-03 -2.881209552288055420e-01 4.255411773920059204e-02
-1.189375743269920349e-01 -2.496705055236816406e-01 -1.820054836571216583e-02 1.715945601463317871e-01 -4.901682585477828979e-02 1.161058917641639709e-01 4.537535011768341064e-01 1.624428927898406982e-01 -2.265700548887252808e-01 -4.096128046512603760e-02 1.511593610048294067e-01 -1.941268146038055420e-02 1.277094632387161255e-01 -1.464821696281433105e-01 -1.394305676221847534e-01 5.195324495434761047e-02 3.794011473655700684e-01 1.744335144758224487e-02 1.258664727210998535e-01 -2.784270644187927246e-01 -2.393023669719696045e-01 2.293811440467834473e-01 1.142383590340614319e-01 -1.321758925914764404e-01 -9.304696694016456604e-03 1.550015360116958618e-01 -1.881556808948516846e-01 -6.980501860380172729e-02 -6.365215033292770386e-02 -1.443693041801452637e-01 -1.762246936559677124e-01 1.052735075354576111e-01
-1.490875631570816040e-01 6.292843073606491089e-02 2.370698004961013794e-01 1.460378468036651611e-01 -2.913301251828670502e-02 2.035578340291976929e-01 2.436583936214447021e-01 3.855142891407012939e-01 -1.099385321140289307e-01 -1.841690689325332642e-01 -1.999699920415878296e-01 1.752978377044200897e-02 2.451499551534652710e-02 1.334978789091110229e-01 -1.368630677461624146e-01 -4.521321132779121399e-02 1.022470146417617798e-01 -1.510842144489288330e-01 4.282100796699523926e-01 -2.260056585073471069e-01 -4.383808746933937073e-02 -2.303270101547241211e-01 -9.552224725484848022e-02 2.639409899711608887e-01 7.167378813028335571e-02 -2.430059462785720825e-01 1.456519067287445068e-01 -1.004710495471954346e-01 3.598063066601753235e-02 1.881854841485619545e-03 -1.313031464815139771e-01 7.062991708517074585e-02
-3.461615145206451416e-01 -2.504224479198455811e-01 -2.437760867178440094e-02 1.728033423423767090e-01 -6.622896343469619751e-02 1.672977581620216370e-02 2.626141309738159180e-01 1.295072771608829498e-02 -1.953608989715576172e-01 -1.760326027870178223e-01 1.722269803285598755e-01 -1.065366715192794800e-02 5.577079206705093384e-02 -4.010385647416114807e-02 -5.698694661259651184e-02 6.095010042190551758e-02 4.248789697885513306e-02 -3.607436642050743103e-02 3.063602373003959656e-03 -5.943343788385391235e-02 2.233960330486297607e-01 -1.049209162592887878e-01 1.950950175523757935e-01 -2.351795136928558350e-02 -1.578578799962997437e-01 -1.140696853399276733e-01 3.796654641628265381e-01 -1.164455041289329529e-01 3.438200801610946655e-02 -4.924128651618957520e-01 -1.412162184715270996e-01 1.928382515907287598e-01
-7.860739529132843018e-02 -9.825592488050460815e-02 2.411185391247272491e-02 1.499969325959682465e-02 1.974638700485229492e-01 1.994158029556274414e-01 5.488991737365722656e-01 2.057168185710906982e-01 -1.382327675819396973e-01 2.414242364466190338e-02 2.153819240629673004e-02 1.294503360986709595e-01 2.194630056619644165e-01 -4.168724417686462402e-01 3.520378470420837402e-02 6.893845647573471069e-02 1.005863025784492493e-01 -1.751944124698638916e-01 -1.834959983825683594e-01 8.933496475219726562e-02 1.721622049808502197e-01 -5.425030738115310669e-02 -2.178753912448883057e-02 6.905552744865417480e-02 -1.940470933914184570e-01 -8.314664661884307861e-02 1.059746146202087402e-01 1.213255003094673157e-01 2.490303814411163330e-01 -1.457347869873046875e-01 -3.037602454423904419e-02 1.454540193080902100e-01
-6.449263542890548706e-02 -1.836638450622558594e-01 1.483154147863388062e-01 1.878579705953598022e-01 -2.615100145339965820e-02 -1.258032768964767456e-01 1.937725991010665894e-01 5.667911097407341003e-02 -1.779693961143493652e-01 -6.215003132820129395e-02 -3.783878684043884277e-01 8.350078016519546509e-03 1.312068104743957520e-01 1.143744494765996933e-02 6.314284354448318481e-02 9.916315227746963501e-02 1.241590902209281921e-01 -1.477251350879669189e-01 3.004859574139118195e-02 2.692621946334838867e-01 1.138657331466674805e-01 2.872762829065322876e-02 -1.565286517143249512e-01 -1.077805086970329285e-02 -1.781812012195587158e-01 -5.691385269165039062e-01 -3.353663161396980286e-02 -1.350371539592742920e-01 1.665057539939880371e-01 1.066222041845321655e-01 -1.811809390783309937e-01 2.039682716131210327e-01
1.147369742393493652e-01 -2.657088041305541992e-01 -2.588838525116443634e-02 -1.002751067280769348e-01 4.233252257108688354e-02 4.148919880390167236e-02 1.742133498191833496e-01 5.560593008995056152e-01 -3.590050041675567627e-01 -9.462111443281173706e-02 1.605639755725860596e-01 3.256201446056365967e-01 6.361661851406097412e-02 1.287448555231094360e-01 1.143412441015243530e-01 5.473096668720245361e-02 1.042747274041175842e-01 8.195380121469497681e-02 5.895322561264038086e-02 5.291653051972389221e-02 1.827307939529418945e-01 -1.020562574267387390e-01 -5.848385766148567200e-02 -1.104977577924728394e-01 -2.744713723659515381e-01 -7.388938963413238525e-02 -9.624590724706649780e-02 -5.855403840541839600e-02 2.031654305756092072e-02 6.462209671735763550e-02 -1.033127605915069580e-01 2.530909776687622070e-01
-1.786702573299407959e-01 -3.391321301460266113e-01 1.448214799165725708e-01 1.532362550497055054e-01 -1.060474663972854614e-01 1.079832315444946289e-01 2.467058151960372925e-01 8.852916210889816284e-02 -9.986785799264907837e-02 -1.622299998998641968e-01 3.111383318901062012e-02 9.925517439842224121e-02 3.226024210453033447e-01 -1.332311630249023438e-01 -8.366642147302627563e-02 -1.531342715024948120e-01 1.522380113601684570e-01 3.011157363653182983e-02 2.067944034934043884e-02 -1.358718425035476685e-01 -1.160137951374053955e-01 2.777763605117797852e-01 4.649514704942703247e-02 -2.382999360561370850e-01 2.503429353237152100e-01 2.017784491181373596e-02 6.266302615404129028e-02 -5.762008950114250183e-02 -3.451277017593383789e-01 -2.309957742691040039e-01 -2.569879591464996338e-01 1.274344921112060547e-01
-6.777836009860038757e-03 -1.847613006830215454e-01 -1.084691658616065979e-01 9.368660300970077515e-02 -1.239998415112495422e-01 -2.470278739929199219e-02 4.478873908519744873e-01 3.221473097801208496e-01 -1.819201558828353882e-01 -2.498644292354583740e-01 -4.665650427341461182e-02 3.858445212244987488e-02 6.763020157814025879e-02 1.164186522364616394e-01 -1.131453365087509155e-01 1.694145947694778442e-01 2.492402642965316772e-01 7.890705764293670654e-02 2.218190878629684448e-01 1.748328804969787598e-01 -2.497851997613906860e-01 -2.027485966682434082e-01 -1.041623353958129883e-01 -8.401077240705490112e-03 -2.137743383646011353e-01 -2.308877706527709961e-01 9.182818233966827393e-02 9.248986840248107910e-02 -5.273082479834556580e-02 7.520551234483718872e-02 -1.607148945331573486e-01 2.308351844549179077e-01
1.377648673951625824e-02 -2.751898169517517090e-01 1.096687540411949158e-01 4.784208536148071289e-02 -1.059920489788055420e-01 1.051125898957252502e-01 1.851743459701538086e-01 2.793629765510559082e-01 -1.473596543073654175e-01 1.508655250072479248e-01 -1.181835532188415527e-01 -6.088211014866828918e-02 -6.708154827356338501e-02 -2.350804805755615234e-01 1.409010887145996094e-01 1.326770782470703125e-01 6.881900131702423096e-02 -2.804791629314422607e-01 1.204070970416069031e-01 -3.756678849458694458e-02 1.750639379024505615e-01 1.477438025176525116e-02 1.216170936822891235e-02 4.231495037674903870e-02 -1.484075188636779785e-01 -2.683543562889099121e-01 1.490688771009445190e-01 1.600051485002040863e-02 2.781004309654235840e-01 1.563481986522674561e-03 -2.910619974136352539e-01 4.528648853302001953e-01
-8.458102494478225708e-02 -2.593530416488647461e-01 -1.985852234065532684e-02 -8.408201485872268677e-02 2.768092788755893707e-02 2.943770959973335266e-02 3.142812252044677734e-01 2.578837871551513672e-01 -2.491260319948196411e-01 1.244771555066108704e-01 -5.879994109272956848e-02 -5.417584255337715149e-02 1.599463075399398804e-01 1.900351233780384064e-02 1.711407750844955444e-01 -1.915281862020492554e-01 -8.317784219980239868e-02 -1.354591175913810730e-02 -2.679413557052612305e-01 -1.541386544704437256e-01 7.408017665147781372e-02 1.870425492525100708e-01 -1.691094040870666504e-01 -2.439329475164413452e-01 3.338772952556610107e-01 -2.586500346660614014e-01 5.384857580065727234e-02 -2.875008583068847656e-01 -2.477213442325592041e-01 -1.080918088555335999e-01 -6.638155877590179443e-02 5.222535505890846252e-02
1.536544561386108398e-01 -1.015203073620796204e-01 -1.552087217569351196e-01 2.082772850990295410e-01 -4.352639615535736084e-02 -1.295228600502014160e-01 2.507866322994232178e-01 4.856024384498596191e-01 -4.502698406577110291e-02 -1.846406012773513794e-01 -4.278928935527801514e-01 1.155068278312683105e-01 -7.411325722932815552e-02 4.944928735494613647e-02 -2.689492404460906982e-01 4.108131304383277893e-02 9.436840564012527466e-02 4.929238185286521912e-02 9.762054681777954102e-02 -3.472825512290000916e-02 -7.869556546211242676e-03 -1.250695884227752686e-01 -1.417524218559265137e-01 1.281757745891809464e-02 -1.407634466886520386e-01 -1.818230450153350830e-01 6.754466146230697632e-02 3.134289383888244629e-02 -1.605286598205566406e-01 -1.081243380904197693e-01 -1.381541490554809570e-01 3.061510622501373291e-01
-1.678239852190017700e-01 3.602422773838043213e-02 3.974368050694465637e-02 2.592447698116302490e-01 -1.200667116791009903e-02 1.811461895704269409e-02 8.853109180927276611e-02 2.202371954917907715e-01 -1.682408340275287628e-02 2.120877355337142944e-01 1.795918643474578857e-01 2.633099555969238281e-01 9.393374621868133545e-02 2.061634510755538940e-02 -3.348182439804077148e-01 -5.365774501115083694e-03 3.289296329021453857e-01 -9.343203902244567871e-02 -6.603042781352996826e-02 -5.956545472145080566e-02 1.054729986935853958e-02 1.532033979892730713e-01 -8.447945863008499146e-02 -2.975731194019317627e-01 -2.929247915744781494e-02 -3.715591430664062500e-01 2.201842814683914185e-01 -5.091334134340286255e-02 2.987058460712432861e-02 1.680322587490081787e-01 -1.988915354013442993e-01 2.719030380249023438e-01
1.133410707116127014e-01 -1.884508877992630005e-01 1.800120249390602112e-02 1.326614618301391602e-01 -2.353594899177551270e-01 2.254993319511413574e-01 4.246802330017089844e-01 1.204175800085067749e-01 -3.474057614803314209e-01 -9.756220877170562744e-02 -4.478529095649719238e-03 -2.251406945288181305e-02 1.337636709213256836e-01 -4.624289646744728088e-02 -2.616899311542510986e-01 -1.220806688070297241e-01 5.254486575722694397e-02 3.751640021800994873e-01 -2.537958882749080658e-02 -2.738631069660186768e-01 -1.156759187579154968e-01 -6.421320885419845581e-02 -5.545824021100997925e-02 -1.943323016166687012e-01 -1.326967179775238037e-01 -2.300862222909927368e-02 -1.203693225979804993e-01 -1.995892524719238281e-01 4.861644282937049866e-02 -1.158199310302734375e-01 -1.792050004005432129e-01 -2.475852333009243011e-02
-2.642490267753601074e-01 -1.255534291267395020e-01 2.414626777172088623e-01 3.763927519321441650e-02 -1.414993554353713989e-01 1.741194725036621094e-01 1.278135925531387329e-01 4.613593816757202148e-01 2.702591009438037872e-03 1.993054896593093872e-01 -6.259591132402420044e-02 1.363069564104080200e-01 2.092953622341156006e-01 -3.966333568096160889e-01 3.086626715958118439e-02 3.398912400007247925e-02 2.026774454861879349e-03 -2.025213539600372314e-01 -2.476871907711029053e-01 1.131700947880744934e-01 -2.669201232492923737e-02 -7.848004996776580811e-02 2.554425038397312164e-02 -6.149581819772720337e-02 3.293254598975181580e-02 -2.893195450305938721e-01 -1.983119547367095947e-01 6.623386591672897339e-02 -9.032701142132282257e-03 -4.775099456310272217e-03 -9.447152912616729736e-02 2.137416750192642212e-01
7.937553524971008301e-02 -2.600588798522949219e-01 -9.089390188455581665e-02 3.785855174064636230e-01 2.343073114752769470e-02 2.363502047955989838e-02 2.457649409770965576e-01 3.473916947841644287e-01 -2.912695705890655518e-01 -2.015458047389984131e-01 1.048426777124404907e-01 2.079202681779861450e-01 -1.895554661750793457e-01 -1.029723882675170898e-01 -2.611188888549804688e-01 1.171684190630912781e-01 -8.083243668079376221e-02 -4.756294935941696167e-02 -9.525454789400100708e-02 -1.142375543713569641e-01 -8.970358967781066895e-02 -4.040116444230079651e-02 -5.868330970406532288e-02 -1.091682985424995422e-01 -1.256323307752609253e-01 -2.282693237066268921e-01 6.118624284863471985e-02 -2.120923101902008057e-01 -1.507530212402343750e-01 -2.524023950099945068e-01 1.538676172494888306e-01 3.843758627772331238e-02
6.322909612208604813e-03 -6.723354756832122803e-02 1.740030385553836823e-02 2.993825972080230713e-01 -1.807553321123123169e-02 1.332618668675422668e-02 2.546229958534240723e-01 3.137651979923248291e-01 -2.599458023905754089e-02 -2.323955297470092773e-01 -1.200144886970520020e-01 1.643758565187454224e-01 -4.437362030148506165e-02 -2.873485982418060303e-01 -2.375105619430541992e-01 1.215419471263885498e-01 2.328477948904037476e-01 1.006105244159698486e-01 -1.595816910266876221e-01 -5.512310564517974854e-02 2.233094871044158936e-01 -8.736202865839004517e-02 -1.810403317213058472e-01 1.405538469552993774e-01 5.403296276926994324e-02 -1.019785776734352112e-01 2.399308606982231140e-03 -1.965557038784027100e-01 -3.968048468232154846e-02 -1.962031275033950806e-01 4.202215671539306641e-01 1.356532424688339233e-01
-6.821692734956741333e-02 -3.583316206932067871e-01 -1.627188026905059814e-01 -3.951842896640300751e-03 3.582777082920074463e-02 2.379591315984725952e-01 4.138739109039306641e-01 9.773429483175277710e-02 -1.394157856702804565e-01 -1.920592337846755981e-01 8.765070885419845581e-02 5.495324358344078064e-02 -6.325656548142433167e-03 -1.965049058198928833e-01 1.347452700138092041e-01 3.197299838066101074e-01 2.655839025974273682e-01 -3.606584966182708740e-01 -2.239958010613918304e-02 -2.871012501418590546e-02 4.184740036725997925e-02 1.072073951363563538e-01 1.022647321224212646e-01 8.615883439779281616e-02 -7.777434587478637695e-02 -9.002744406461715698e-02 -1.067931950092315674e-01 1.553155630826950073e-01 7.249026000499725342e-02 2.875199727714061737e-02 -1.491817981004714966e-01 2.540800571441650391e-01
-1.593992114067077637e-02 -3.062498271465301514e-01 2.193141132593154907e-01 9.684093296527862549e-02 -4.495239853858947754e-01 1.875171810388565063e-01 3.832727670669555664e-01 4.285940900444984436e-02 -1.744941025972366333e-01 -1.131909936666488647e-01 -2.018502354621887207e-01 4.181517660617828369e-02 1.932436078786849976e-01 1.706567853689193726e-01 -2.291443049907684326e-01 3.306413069367408752e-02 -6.159685179591178894e-02 5.187907442450523376e-02 -1.733655631542205811e-01 3.563818708062171936e-02 -8.087566494941711426e-02 2.258141189813613892e-01 -1.235382482409477234e-01 -8.881672471761703491e-02 2.616187930107116699e-01 -9.705977141857147217e-02 1.237021833658218384e-01 -1.929882466793060303e-01 -7.268190383911132812e-03 6.252544373273849487e-02 -3.955909051001071930e-03 6.170203909277915955e-02
-7.804200053215026855e-02 -3.136271536350250244e-01 5.440638214349746704e-02 2.243486642837524414e-01 -1.162947341799736023e-01 2.383196800947189331e-01 2.309740185737609863e-01 2.140585035085678101e-01 -1.082433536648750305e-01 -1.405681967735290527e-01 1.277497783303260803e-02 5.718899518251419067e-02 -3.437926769256591797e-01 -1.534760296344757080e-01 -1.742341965436935425e-01 9.883622080087661743e-02 2.498933225870132446e-01 -3.336512744426727295e-01 -4.269543290138244629e-01 -1.564103811979293823e-01 9.338596835732460022e-03 -4.781146347522735596e-02 -8.235025405883789062e-02 -1.116042733192443848e-01 -4.077802971005439758e-02 -3.845817223191261292e-02 1.255363523960113525e-01 -1.665420234203338623e-01 -4.656501859426498413e-02 4.378601908683776855e-02 -4.993275180459022522e-02 2.509303577244281769e-02
-1.663386672735214233e-01 -2.367610335350036621e-01 -7.921956479549407959e-03 -3.172761946916580200e-02 -2.059057354927062988e-02 1.297054737806320190e-01 1.821106858551502228e-02 3.932913541793823242e-01 -2.078630626201629639e-01 -8.337265253067016602e-02 2.465365827083587646e-01 3.537995740771293640e-02 2.056876569986343384e-01 1.726880818605422974e-01 -1.890947073698043823e-01 1.623566001653671265e-01 2.485367842018604279e-02 -1.069090515375137329e-01 -2.147291302680969238e-01 -1.524149999022483826e-02 1.463579237461090088e-01 -1.235113218426704407e-01 -1.625232398509979248e-01 -2.819785475730895996e-01 3.325986862182617188e-01 -3.105504512786865234e-01 2.055745720863342285e-01 8.887208253145217896e-02 9.317582100629806519e-02 1.164706721901893616e-01 5.641802772879600525e-02 -1.134526059031486511e-01
-1.543939560651779175e-01 -6.926590949296951294e-02 1.661031395196914673e-01 2.867943942546844482e-01 2.684884704649448395e-02 2.974205017089843750e-01 4.593356847763061523e-01 2.978384196758270264e-01 -7.217352092266082764e-02 1.017843261361122131e-01 1.734365075826644897e-01 5.187738686800003052e-02 2.427205815911293030e-02 -2.338993102312088013e-01 1.120689064264297485e-01 2.828566133975982666e-01 1.919596493244171143e-01 1.317448467016220093e-01 1.781286001205444336e-01 1.780806332826614380e-01 2.464923262596130371e-01 -8.704356104135513306e-02 5.285482481122016907e-02 5.156390741467475891e-02 -5.773293226957321167e-02 -5.279339104890823364e-02 4.388093203306198120e-02 3.423920646309852600e-02 1.099160611629486084e-01 -2.143565863370895386e-01 -1.030824109911918640e-01 8.444698899984359741e-02
-4.948572604916989803e-04 -3.546553850173950195e-01 2.497103214263916016e-01 -7.693756371736526489e-02 -1.978153176605701447e-02 -1.440813839435577393e-01 2.478013336658477783e-01 1.248388439416885376e-01 -1.904828846454620361e-01 1.152641698718070984e-01 -1.562416851520538330e-01 -1.460894048213958740e-01 3.613238334655761719e-01 -3.221557661890983582e-02 5.782011151313781738e-02 -4.521003738045692444e-02 1.084423363208770752e-01 -2.898507714271545410e-01 -2.975161075592041016e-01 1.568258623592555523e-03 3.788344934582710266e-02 2.693291381001472473e-02 -1.802768185734748840e-02 4.858718439936637878e-02 -1.749676316976547241e-01 -2.545008063316345215e-01 -2.002500928938388824e-02 -1.794968843460083008e-01 -3.860826790332794189e-02 -1.112352982163429260e-01 -2.603652477264404297e-01 2.769560515880584717e-01
5.562890693545341492e-02 -1.294214576482772827e-01 2.637678682804107666e-01 7.363753020763397217e-02 -2.282451689243316650e-01 -4.802472889423370361e-02 3.933598995208740234e-01 4.154420495033264160e-01 1.008184999227523804e-01 -1.057074987329542637e-03 -1.684616953134536743e-01 2.116780132055282593e-01 3.803634643554687500e-02 -1.726340651512145996e-01 1.456326898187398911e-02 -1.514985710382461548e-01 2.086746096611022949e-01 -2.288634926080703735e-01 4.009028151631355286e-02 1.415514945983886719e-02 -1.889568418264389038e-01 -1.151530072093009949e-01 1.613804399967193604e-01 8.106218278408050537e-02 -6.705521047115325928e-02 -2.880282998085021973e-01 -8.906511962413787842e-02 -1.630337685346603394e-01 -9.029107540845870972e-02 -1.353734433650970459e-01 6.703760474920272827e-02 2.311169058084487915e-01
8.757975883781909943e-03 -2.691168487071990967e-01 1.520145386457443237e-01 1.707754582166671753e-01 -3.721549212932586670e-01 3.297468647360801697e-02 4.291289150714874268e-01 1.680522859096527100e-01 -1.217090040445327759e-01 -3.435161337256431580e-02 -3.334726020693778992e-02 1.770991981029510498e-01 1.839986145496368408e-01 1.308920085430145264e-01 1.097642555832862854e-01 4.837649688124656677e-02 1.063521578907966614e-01 -8.099796250462532043e-03 -3.920208662748336792e-02 -1.183046549558639526e-01 6.562419235706329346e-02 1.263588964939117432e-01 -2.726838588714599609e-01 -1.741987317800521851e-01 3.455402553081512451e-01 -1.653264760971069336e-01 2.744641304016113281e-01 -1.419137716293334961e-01 -2.825808338820934296e-02 4.552134778350591660e-04 -8.039830625057220459e-02 8.974038064479827881e-02
1.441772729158401489e-01 -2.171010524034500122e-01 -1.566071659326553345e-01 4.677337706089019775e-01 2.078615128993988037e-02 2.890454418957233429e-02 2.711118161678314209e-01 1.028438806533813477e-01 -7.506463676691055298e-02 -2.202498763799667358e-01 1.082064956426620483e-01 1.962267011404037476e-01 1.051528528332710266e-01 -2.592047750949859619e-01 -9.020560979843139648e-02 1.170851737260818481e-01 -2.841177880764007568e-01 -2.133316826075315475e-03 7.059632986783981323e-02 5.255212076008319855e-03 2.318052947521209717e-01 4.687505215406417847e-02 -1.761344224214553833e-01 -4.568146541714668274e-02 5.446061864495277405e-02 -3.037306666374206543e-01 -1.256072819232940674e-01 -2.230616062879562378e-01 -4.210368171334266663e-02 -1.667434722185134888e-02 -3.883014619350433350e-02 2.447337955236434937e-01
-1.770236343145370483e-01 -3.798083662986755371e-01 8.544965088367462158e-02 9.955380856990814209e-02 -4.995589330792427063e-02 4.642004519701004028e-02 4.496765732765197754e-01 -4.448736086487770081e-03 1.036196574568748474e-01 5.694845691323280334e-03 -5.036944895982742310e-02 -1.514413673430681229e-02 -2.785802632570266724e-02 5.484957993030548096e-02 -2.115088850259780884e-01 -2.599487006664276123e-01 1.241626590490341187e-01 -1.100211068987846375e-01 -1.221965476870536804e-01 -3.985862731933593750e-01 1.087981909513473511e-01 -1.122463196516036987e-01 3.050096929073333740e-01 2.281666547060012817e-02 1.139967218041419983e-01 -1.966008991003036499e-01 -4.914557933807373047e-02 -1.161690354347229004e-01 -2.220789492130279541e-01 -4.208331927657127380e-02 -9.324255585670471191e-02 1.550256013870239258e-01
-7.245974242687225342e-02 -2.245738953351974487e-01 1.543604880571365356e-01 -3.067356534302234650e-02 -1.133140623569488525e-01 1.787011569831520319e-04 1.981024593114852905e-01 1.808215677738189697e-01 -9.618304669857025146e-02 8.681587129831314087e-02 -3.135745972394943237e-02 -2.652516961097717285e-01 2.975128591060638428e-01 9.417240321636199951e-02 5.293994396924972534e-02 -6.522829644381999969e-03 3.506325185298919678e-02 -3.747485578060150146e-01 -1.814327985048294067e-01 -1.633664816617965698e-01 1.321552246809005737e-01 -2.254720404744148254e-02 9.034502506256103516e-02 1.322357654571533203e-01 -2.531724870204925537e-01 -4.486362636089324951e-01 1.190074905753135681e-01 -1.872220188379287720e-01 2.051956355571746826e-01 -2.535858750343322754e-02 -1.510096043348312378e-01 1.462100893259048462e-01
-1.427286118268966675e-01 -4.024999141693115234e-01 -9.879844635725021362e-02 -3.961870074272155762e-02 1.253926306962966919e-01 1.386497169733047485e-01 5.108230113983154297e-01 1.568157672882080078e-01 -2.822367846965789795e-01 4.380772821605205536e-03 -1.610238552093505859e-01 2.289844751358032227e-01 -5.460831522941589355e-02 -2.230309247970581055e-01 -4.717076662927865982e-03 -1.478845626115798950e-02 7.943688333034515381e-02 1.895078122615814209e-01 -3.908991068601608276e-02 1.926379799842834473e-01 1.024905070662498474e-01 3.544909507036209106e-02 -4.990989342331886292e-02 1.323104649782180786e-01 -8.044997602701187134e-02 -2.631371617317199707e-01 4.102271795272827148e-02 2.166686803102493286e-01 7.277274131774902344e-02 -1.594392657279968262e-01 -5.396577343344688416e-02 -6.495041400194168091e-02
-1.824952661991119385e-01 2.520213834941387177e-02 -8.316614478826522827e-02 1.963079273700714111e-01 -2.350755035877227783e-01 1.081153228878974915e-01 1.808589696884155273e-01 3.154002130031585693e-01 -2.890531420707702637e-01 -1.535938382148742676e-01 -1.084907799959182739e-01 -1.011633649468421936e-01 2.506950497627258301e-02 -5.788218230009078979e-02 -1.864593923091888428e-01 2.073593735694885254e-01 9.988345205783843994e-02 3.764904141426086426e-01 2.888514101505279541e-01 -1.211413145065307617e-01 2.193706482648849487e-01 -6.457813084125518799e-02 1.014544740319252014e-01 1.628818511962890625e-01 -8.759067952632904053e-02 -2.136069983243942261e-01 7.803172618150711060e-02 -2.909547090530395508e-02 2.032465040683746338e-01 -1.810293197631835938e-01 -1.179786771535873413e-01 1.529531031847000122e-01
-8.975283056497573853e-02 -4.014958143234252930e-01 3.928298503160476685e-02 -6.572096049785614014e-02 7.412549853324890137e-02 3.913433756679296494e-03 5.487353354692459106e-02 3.792248070240020752e-01 -2.637377083301544189e-01 9.513162076473236084e-03 -2.085971981287002563e-01 1.534035056829452515e-01 2.799203805625438690e-02 -1.676362156867980957e-01 2.263619937002658844e-02 -1.485216617584228516e-01 1.526491791009902954e-01 -8.263964205980300903e-02 2.541981339454650879e-01 -1.042833849787712097e-01 7.790898531675338745e-02 5.486345291137695312e-02 -7.156044989824295044e-02 2.166189402341842651e-01 -1.199110299348831177e-01 -1.105810180306434631e-01 2.557780742645263672e-01 -1.594688594341278076e-01 1.573286503553390503e-01 -5.246690288186073303e-02 -2.203531861305236816e-01 3.523256778717041016e-01
-1.211464125663042068e-02 -4.021052420139312744e-01 1.086891517043113708e-01 1.371027976274490356e-01 -2.684641778469085693e-01 2.183139622211456299e-01 4.702917337417602539e-01 2.808429673314094543e-02 -1.530390232801437378e-01 2.492261817678809166e-03 -8.440010249614715576e-02 -2.515216544270515442e-02 2.771079242229461670e-01 -4.075114428997039795e-02 1.202517002820968628e-01 1.373137235641479492e-01 1.495867967605590820e-01 1.056443899869918823e-01 -2.521316520869731903e-02 -7.939381152391433716e-02 1.511087268590927124e-01 2.078760564327239990e-01 -1.958886235952377319e-01 -2.189799845218658447e-01 1.996141523122787476e-01 -1.502635329961776733e-01 1.983832567930221558e-01 -7.278086990118026733e-02 -1.445951759815216064e-01 -8.710668422281742096e-03 -1.393853314220905304e-02 4.249981790781021118e-02
-2.867760956287384033e-01 -2.600145339965820312e-01 3.137022256851196289e-01 -1.853720750659704208e-03 4.670136421918869019e-02 -2.911060815677046776e-03 3.548045456409454346e-01 1.112702563405036926e-01 -1.824603676795959473e-01 1.676653176546096802e-01 -1.271545290946960449e-01 -7.624802738428115845e-02 3.526595234870910645e-01 -1.509835273027420044e-01 -4.771306645125150681e-03 -1.371098123490810394e-02 3.879505395889282227e-02 -5.296963453292846680e-02 -4.146381467580795288e-02 -1.205088943243026733e-01 2.715454101562500000e-01 -1.228524819016456604e-01 1.726871589198708534e-03 8.160183578729629517e-02 -1.414435952901840210e-01 -2.874157726764678955e-01 -6.394983828067779541e-02 -3.313828259706497192e-02 1.691199690103530884e-01 -2.989279031753540039e-01 1.784989982843399048e-01 8.279199898242950439e-02
-1.828210353851318359e-01 4.664411768317222595e-02 2.162007987499237061e-01 1.278310865163803101e-01 -4.173461720347404480e-02 -4.534130915999412537e-02 1.772059053182601929e-01 2.714153528213500977e-01 3.954492136836051941e-02 1.282442361116409302e-01 1.036395877599716187e-01 -2.851711809635162354e-01 2.704237103462219238e-01 -1.570931635797023773e-02 -1.731207370758056641e-01 -2.160508447559550405e-04 2.035717964172363281e-01 -8.766596019268035889e-02 -1.587992012500762939e-01 -2.358453124761581421e-01 8.818234503269195557e-02 2.966733276844024658e-01 -2.636172622442245483e-02 7.046089321374893188e-02 -2.318063750863075256e-02 -2.812801599502563477e-01 3.154557645320892334e-01 3.794112056493759155e-02 3.763849735260009766e-01 1.229995954781770706e-02 5.041006207466125488e-02 1.504891961812973022e-01
-2.765907347202301025e-01 -7.674287259578704834e-02 1.160092577338218689e-01 -2.020274549722671509e-01 -2.077066749334335327e-01 4.022886753082275391e-01 3.037824034690856934e-01 9.909579902887344360e-02 2.067573834210634232e-03 2.354607135057449341e-01 -6.235735490918159485e-02 2.621019072830677032e-02 5.812306702136993408e-02 -9.400504082441329956e-02 -1.924329698085784912e-01 -3.792972862720489502e-02 4.034433364868164062e-01 6.608464568853378296e-02 -1.339844912290573120e-01 7.062061131000518799e-02 6.974107772111892700e-02 -3.975653648376464844e-02 -1.471797078847885132e-01 1.849392354488372803e-01 7.027409039437770844e-03 -6.317272037267684937e-02 -1.528457850217819214e-01 -2.041662633419036865e-01 1.258187275379896164e-02 -1.040197685360908508e-01 -1.930280923843383789e-01 2.753928899765014648e-01
1.892230100929737091e-02 -2.761866450309753418e-01 2.992633283138275146e-01 1.418893337249755859e-01 -4.301204383373260498e-01 2.207507044076919556e-01 3.403379619121551514e-01 4.097191244363784790e-02 -2.416654229164123535e-01 1.094391290098428726e-02 -2.205910533666610718e-01 -1.415195222944021225e-02 1.166769638657569885e-01 2.141887992620468140e-01 -5.269558727741241455e-02 -4.079689085483551025e-02 1.133996099233627319e-01 1.175407469272613525e-01 -9.762075543403625488e-02 -6.681371480226516724e-02 -2.243601903319358826e-02 6.800670921802520752e-02 -1.401286274194717407e-01 -3.425775170326232910e-01 2.849108166992664337e-02 -1.912075132131576538e-01 1.379530131816864014e-01 -1.733421087265014648e-01 -9.708833694458007812e-02 -1.573428744450211525e-04 -1.045582368969917297e-01 3.888995200395584106e-02
-2.342333942651748657e-01 -3.490541875362396240e-02 3.941616788506507874e-02 1.432307362556457520e-01 -1.791124492883682251e-01 1.204351931810379028e-01 1.638668328523635864e-01 1.868307143449783325e-01 -5.335491150617599487e-02 6.337447464466094971e-02 -1.555285006761550903e-01 -1.425827294588088989e-01 2.774043083190917969e-01 -1.888859272003173828e-01 -1.800832748413085938e-01 -6.760525703430175781e-02 1.366408467292785645e-01 -1.438180953264236450e-01 9.209679812192916870e-02 2.918283343315124512e-01 2.753975689411163330e-01 -5.599875375628471375e-02 -1.323771327733993530e-01 5.231340602040290833e-02 3.761084051802754402e-03 -6.560765206813812256e-02 -1.496614813804626465e-01 -8.288870006799697876e-02 3.016497790813446045e-01 -2.021284550428390503e-01 -3.042967617511749268e-01 3.495961725711822510e-01
-3.084824979305267334e-01 -2.198202610015869141e-01 2.621963322162628174e-01 -7.104998826980590820e-02 -1.462074816226959229e-01 1.446702927350997925e-01 3.349832892417907715e-01 2.674946188926696777e-01 -2.261567413806915283e-01 -3.054211847484111786e-02 -1.976336091756820679e-01 -1.068910490721464157e-02 1.148350387811660767e-01 -2.150015980005264282e-01 2.644278481602668762e-02 5.702074989676475525e-02 -9.381382912397384644e-02 4.120400547981262207e-02 -1.478872820734977722e-02 1.125159934163093567e-01 1.963166147470474243e-01 -1.388794481754302979e-01 -1.333992630243301392e-01 2.203009575605392456e-01 -1.148202344775199890e-01 -3.277254998683929443e-01 -2.650217413902282715e-01 5.001509562134742737e-02 7.101970259100198746e-03 -7.902190834283828735e-02 1.588326394557952881e-01 1.721961498260498047e-01
-2.541781663894653320e-01 -4.271059036254882812e-01 -2.505850791931152344e-01 1.524769365787506104e-01 -1.701538823544979095e-02 1.098692268133163452e-01 2.076179236173629761e-01 2.559243738651275635e-01 -1.041470915079116821e-01 5.445946753025054932e-02 1.521317511796951294e-01 1.738099902868270874e-01 5.377121642231941223e-02 7.450915127992630005e-02 2.133522555232048035e-02 -4.627928510308265686e-02 2.473576515913009644e-01 1.107844710350036621e-02 -1.686161905527114868e-01 -1.452849060297012329e-01 2.956920564174652100e-01 1.604336313903331757e-02 1.858567446470260620e-01 -1.915443241596221924e-01 2.579033970832824707e-01 -1.175855621695518494e-01 -1.753098890185356140e-02 -1.904905959963798523e-02 -4.289092496037483215e-02 6.310048699378967285e-02 -3.321343362331390381e-01 2.908855676651000977e-02
-2.351810410618782043e-02 -1.239909380674362183e-01 3.629660010337829590e-01 2.191104292869567871e-01 -8.536424487829208374e-03 1.127921119332313538e-01 3.531749844551086426e-01 3.633920550346374512e-01 -2.332545071840286255e-01 -9.979822486639022827e-02 7.794829457998275757e-02 8.332034200429916382e-02 3.411426544189453125e-01 3.531548678874969482e-01 -1.106815971434116364e-02 1.778014451265335083e-01 -2.001930475234985352e-01 8.656865358352661133e-02 -3.283590544015169144e-03 4.340491257607936859e-03 -2.707811631262302399e-02 -1.628028303384780884e-01 3.934062644839286804e-02 -6.356997787952423096e-02 -8.404587954282760620e-02 -5.747843533754348755e-02 -1.548234522342681885e-01 -8.366485685110092163e-02 -2.265170812606811523e-01 -7.356722652912139893e-02 -7.633646577596664429e-02 1.431934162974357605e-02
-1.149674803018569946e-01 -2.145766168832778931e-01 5.557967722415924072e-02 2.818883061408996582e-01 1.779535599052906036e-02 2.488731592893600464e-01 3.441497981548309326e-01 2.619884610176086426e-01 -2.650738656520843506e-01 -2.343521639704704285e-02 -8.723305165767669678e-02 1.845143139362335205e-01 2.206071019172668457e-01 -1.777403950691223145e-01 1.686837673187255859e-01 1.842915196903049946e-03 -1.962197165994439274e-05 -1.640289723873138428e-01 -2.409368604421615601e-01 1.545892506837844849e-01 9.153428487479686737e-03 -1.526011675596237183e-01 5.875355377793312073e-02 9.499961882829666138e-02 -2.081494927406311035e-01 5.721059814095497131e-02 1.716054975986480713e-01 1.453624069690704346e-01 1.155672073364257812e-01 -1.216444894671440125e-01 -2.867844998836517334e-01 1.881335675716400146e-01
-5.923079699277877808e-02 -3.722634017467498779e-01 -1.509119123220443726e-01 2.400530278682708740e-01 -8.819139003753662109e-02 2.026637494564056396e-01 1.674147322773933411e-02 2.859896123409271240e-01 -5.386658310890197754e-01 1.325970441102981567e-01 1.721123605966567993e-01 -9.740209579467773438e-02 1.892950683832168579e-01 -4.193354025483131409e-02 -1.747417002916336060e-01 2.038369476795196533e-01 1.344494819641113281e-01 6.736126542091369629e-02 1.003434509038925171e-01 1.593766659498214722e-01 4.624138399958610535e-02 -8.786226809024810791e-02 7.743528485298156738e-02 7.487350702285766602e-02 2.602984607219696045e-01 -1.269121766090393066e-01 2.361789904534816742e-02 -1.211207136511802673e-01 3.670465201139450073e-02 -4.542103409767150879e-02 8.952250331640243530e-02 -2.086710883304476738e-03
-1.531118601560592651e-01 -3.503625392913818359e-01 -8.095950633287429810e-02 1.933681070804595947e-01 1.228041574358940125e-01 1.158706936985254288e-02 3.300195336341857910e-01 2.818697094917297363e-01 -4.854575693607330322e-01 1.742409765720367432e-01 1.352303773164749146e-01 -1.803708821535110474e-02 6.964235752820968628e-02 -2.802512049674987793e-01 -1.299758851528167725e-01 8.349587768316268921e-02 2.988153137266635895e-02 1.419322788715362549e-01 -1.190819963812828064e-01 -2.965547144412994385e-01 2.427305839955806732e-02 -8.659162372350692749e-02 4.090336337685585022e-02 -8.933132141828536987e-02 -7.148336619138717651e-02 8.207672089338302612e-02 1.332590878009796143e-01 -8.647967875003814697e-02 2.172839082777500153e-02 -1.612569205462932587e-02 9.286502748727798462e-02 1.644334197044372559e-01
-2.262446135282516479e-01 -2.460736483335494995e-01 -1.663305014371871948e-01 1.251771003007888794e-01 2.210275977849960327e-01 2.905281186103820801e-01 4.695796668529510498e-01 2.885429263114929199e-01 -2.697658836841583252e-01 3.791798651218414307e-02 2.128332555294036865e-01 1.291263010352849960e-02 8.279854804277420044e-02 2.119609899818897247e-02 -6.745757907629013062e-02 1.355582010000944138e-02 -5.114220082759857178e-02 5.513934791088104248e-02 -9.180615097284317017e-02 -3.801194727420806885e-01 1.835582405328750610e-02 -4.801193624734878540e-02 -5.774392932653427124e-02 -4.939172044396400452e-02 4.318845644593238831e-02 -1.733767092227935791e-01 -2.237755805253982544e-01 -7.296220213174819946e-02 -4.248495399951934814e-02 -8.984930813312530518e-02 -4.922158271074295044e-02 9.784498810768127441e-02
-2.006491273641586304e-01 -1.884381473064422607e-01 -1.296069771051406860e-01 2.817770093679428101e-02 -7.888701558113098145e-02 -8.763989806175231934e-02 3.528647720813751221e-01 2.250907421112060547e-01 -1.459549646824598312e-03 8.600474148988723755e-02 -3.480971232056617737e-02 -1.997048109769821167e-01 -9.352354705333709717e-02 -2.043115347623825073e-01 -2.382705211639404297e-01 2.003890573978424072e-01 -7.310596108436584473e-02 -9.376309067010879517e-02 8.652695268392562866e-02 5.604320392012596130e-02 -6.652412563562393188e-02 2.393985092639923096e-01 6.268131732940673828e-02 -4.028235003352165222e-02 -1.584296226501464844e-01 -4.947569370269775391e-01 4.372841119766235352e-02 -1.158164665102958679e-01 2.974852621555328369e-01 -7.995788007974624634e-02 -1.843733042478561401e-01 -1.244898363947868347e-01
1.325627714395523071e-01 -3.407622277736663818e-01 -8.890089578926563263e-03 3.611731231212615967e-01 3.530177520588040352e-03 1.689678430557250977e-01 4.991643726825714111e-01 2.086633741855621338e-01 -3.365076482295989990e-01 -1.308910697698593140e-01 4.069281741976737976e-02 4.962711036205291748e-02 1.833003759384155273e-01 9.162435680627822876e-02 -3.525673970580101013e-02 1.720245629549026489e-01 -1.505883485078811646e-01 1.851178146898746490e-02 3.898588940501213074e-02 -1.856470406055450439e-01 -1.625817716121673584e-01 -2.737342752516269684e-02 1.160157173871994019e-01 1.586338877677917480e-01 -1.724460273981094360e-01 -1.290016770362854004e-01 4.268812760710716248e-02 -8.516009151935577393e-02 -3.814813867211341858e-02 2.648872323334217072e-02 -1.518720388412475586e-01 -4.135827720165252686e-02
9.214472956955432892e-03 -2.402375191450119019e-01 2.724051177501678467e-01 4.174266457557678223e-01 8.304581791162490845e-02 -1.883699148893356323e-01 1.634500771760940552e-01 1.672019511461257935e-01 -1.011850535869598389e-01 1.103821918368339539e-01 1.371812969446182251e-01 -9.616293013095855713e-02 2.459578216075897217e-01 1.110141128301620483e-01 3.160664439201354980e-02 -2.862271666526794434e-01 1.478645950555801392e-01 -1.690610051155090332e-01 1.710733026266098022e-02 3.896050155162811279e-02 -4.585219919681549072e-02 3.249341156333684921e-03 6.492088548839092255e-03 -1.534706801176071167e-01 1.667259633541107178e-01 -2.285750955343246460e-01 1.254885047674179077e-01 -3.785768896341323853e-02 1.736085414886474609e-01 -5.980724841356277466e-02 -2.814754545688629150e-01 3.198932409286499023e-01
-1.684027314186096191e-01 -1.007980629801750183e-01 -7.491788268089294434e-02 1.567554771900177002e-01 2.346669882535934448e-01 -1.300505697727203369e-01 2.189719974994659424e-01 2.581681013107299805e-01 -1.003970801830291748e-01 1.518108844757080078e-01 -4.855592921376228333e-02 1.096626073122024536e-01 -1.535381078720092773e-01 6.522374600172042847e-02 -1.556032299995422363e-01 3.201677203178405762e-01 3.043268322944641113e-01 5.667321011424064636e-02 -7.336368411779403687e-02 -1.103499438613653183e-02 4.667720943689346313e-02 2.624373435974121094e-01 -1.164192259311676025e-01 -2.939572334289550781e-01 -2.499766647815704346e-02 -3.443609476089477539e-01 2.839031629264354706e-02 -2.348987013101577759e-01 2.591222822666168213e-01 -2.725815214216709137e-02 1.221206113696098328e-01 1.109774783253669739e-01
-2.346273511648178101e-01 -2.667010426521301270e-01 1.233255490660667419e-02 1.462379246950149536e-01 -4.761254042387008667e-02 6.755392253398895264e-02 2.759940922260284424e-01 1.819975525140762329e-01 4.744328558444976807e-02 -8.845128118991851807e-03 1.900542825460433960e-01 3.314968049526214600e-01 2.003751099109649658e-01 1.577510982751846313e-01 -9.910812973976135254e-02 2.023382335901260376e-01 2.919953465461730957e-01 -1.449831575155258179e-01 -2.561244070529937744e-01 -3.144354522228240967e-01 1.540093421936035156e-01 -6.313300877809524536e-02 -7.065072655677795410e-02 -1.080125495791435242e-01 1.453583985567092896e-01 -1.183533892035484314e-01 -1.187914907932281494e-01 -2.703001201152801514e-01 -5.166404880583286285e-03 9.508143365383148193e-02 -1.361091285943984985e-01 -8.367241919040679932e-02
4.828370362520217896e-02 -1.608577221632003784e-01 1.658952534198760986e-01 5.435334891080856323e-02 -1.021473035216331482e-01 8.569465018808841705e-03 2.813414633274078369e-01 2.602333128452301025e-01 1.737782508134841919e-01 2.878374047577381134e-02 -1.145473644137382507e-01 5.111660063266754150e-02 -2.286290004849433899e-02 -2.534662745893001556e-02 -1.905833482742309570e-01 -1.228485703468322754e-01 -2.446559667587280273e-01 -1.196124106645584106e-01 8.909393846988677979e-02 -2.672684565186500549e-02 1.260082423686981201e-01 1.302030235528945923e-01 -3.647021353244781494e-01 -1.633317023515701294e-01 -1.051856651902198792e-01 -3.662177622318267822e-01 -1.191796511411666870e-01 -2.208393216133117676e-01 2.016371488571166992e-01 8.138363808393478394e-02 9.432280063629150391e-02 3.807010352611541748e-01
-1.910953372716903687e-01 -1.655936390161514282e-01 -1.885429918766021729e-01 6.353368610143661499e-02 -2.478245794773101807e-01 3.879887461662292480e-01 3.735099136829376221e-01 1.959144175052642822e-01 -1.067764982581138611e-01 -1.151982098817825317e-01 2.065575569868087769e-01 9.740190207958221436e-02 1.097007468342781067e-01 -7.751750946044921875e-02 3.843941539525985718e-02 3.668595850467681885e-02 6.470365077257156372e-02 -1.774299442768096924e-01 -2.396221905946731567e-01 4.750517010688781738e-02 -7.069075480103492737e-03 1.868898421525955200e-01 1.854982674121856689e-01 1.642313599586486816e-02 -8.034431934356689453e-02 -4.585285857319831848e-02 2.164850533008575439e-01 -3.456064313650131226e-02 1.506145894527435303e-01 1.273515671491622925e-01 -2.971111238002777100e-01 2.452424615621566772e-01
-2.404074221849441528e-01 -4.244673550128936768e-01 9.471017867326736450e-03 1.536912098526954651e-02 7.116523105651140213e-03 1.223271861672401428e-01 2.886287569999694824e-01 6.723233312368392944e-02 -7.484233379364013672e-02 -2.112429440021514893e-01 5.652706604450941086e-03 4.254680499434471130e-02 2.155577540397644043e-01 -7.683399599045515060e-03 -2.541483938694000244e-02 -3.824852406978607178e-02 2.809129357337951660e-01 2.259882399812340736e-03 1.966257244348526001e-01 -3.132838010787963867e-01 3.076425008475780487e-02 -2.576520293951034546e-02 9.768807142972946167e-02 -2.553426623344421387e-01 3.385230302810668945e-01 -2.605561316013336182e-01 5.261847749352455139e-02 -1.098105460405349731e-01 -2.484737634658813477e-01 6.950921844691038132e-03 -2.313973195850849152e-02 8.030182123184204102e-02
-1.803445667028427124e-01 -1.409388184547424316e-01 2.001836299896240234e-01 -1.189212054014205933e-01 -2.226714640855789185e-01 8.238441497087478638e-02 4.653270244598388672e-01 1.627168059349060059e-01 -3.841787278652191162e-01 -2.454455941915512085e-02 -1.486621350049972534e-01 -3.740031644701957703e-02 -1.492324657738208771e-02 -9.786177426576614380e-02 -1.089136004447937012e-01 6.678919494152069092e-02 -4.953641816973686218e-02 -9.091417491436004639e-02 1.841450482606887817e-01 3.872844204306602478e-02 -2.598878741264343262e-01 2.968326024711132050e-02 -6.933872401714324951e-02 1.184261813759803772e-01 -8.287917822599411011e-02 -3.749068975448608398e-01 -1.346316188573837280e-01 -3.263968601822853088e-02 2.216044813394546509e-01 9.107241034507751465e-02 1.181683167815208435e-01 1.575995236635208130e-01
-4.652730226516723633e-01 -9.581010788679122925e-02 4.707787930965423584e-02 9.870411455631256104e-02 -3.811741769313812256e-01 8.704091608524322510e-02 2.547626793384552002e-01 2.159373760223388672e-01 -7.816257327795028687e-02 -8.349157124757766724e-02 -1.323515623807907104e-01 -9.032810479402542114e-02 2.585282027721405029e-01 -2.485193163156509399e-01 -1.411426812410354614e-01 -1.799037456512451172e-01 2.211626321077346802e-01 1.938393414020538330e-01 9.782181587070226669e-04 1.899249106645584106e-01 2.492093294858932495e-01 -3.979872539639472961e-02 1.421815007925033569e-01 7.671369612216949463e-02 -1.135311350226402283e-01 -1.399087607860565186e-01 -7.753890752792358398e-02 -1.506662741303443909e-02 1.397214531898498535e-01 -4.945760592818260193e-02 -9.172548539936542511e-03 7.234601676464080811e-02
-5.343405157327651978e-02 -2.514040172100067139e-01 1.264230012893676758e-01 2.416383028030395508e-01 2.081507593393325806e-01 2.132010459899902344e-01 2.555550038814544678e-01 8.553074300289154053e-02 -9.596389532089233398e-02 -1.615556776523590088e-01 2.440917938947677612e-01 -1.998577713966369629e-01 1.898900568485260010e-01 -2.626547813415527344e-01 -3.088853657245635986e-01 -2.306319624185562134e-01 2.245329469442367554e-01 1.397447939962148666e-02 1.534270644187927246e-01 2.170467525720596313e-01 1.348347365856170654e-01 -8.893106132745742798e-02 -2.119089663028717041e-01 -1.039471775293350220e-01 -4.314101859927177429e-02 -7.090210169553756714e-02 -1.700437813997268677e-01 -7.019137591123580933e-02 2.270341217517852783e-01 2.861386723816394806e-02 -1.158940419554710388e-01 -9.993677958846092224e-03
3.342492878437042236e-02 -1.669089198112487793e-01 1.613012105226516724e-01 1.099143177270889282e-01 -2.299742996692657471e-01 1.400949209928512573e-01 4.901041686534881592e-01 1.817594319581985474e-01 -1.517229527235031128e-01 6.477203220129013062e-02 -1.730477064847946167e-01 -3.364436700940132141e-02 7.917144894599914551e-02 -1.762437671422958374e-01 7.966655306518077850e-03 -1.886587291955947876e-01 6.179648265242576599e-02 7.319585233926773071e-02 -1.944350004196166992e-01 -2.359365075826644897e-01 1.175199225544929504e-01 1.694305986166000366e-01 -1.346879303455352783e-01 -8.098635077476501465e-02 3.072969913482666016e-01 -1.989535987377166748e-01 1.977888047695159912e-01 1.368277668952941895e-01 -2.588420808315277100e-01 -1.336720287799835205e-01 7.508009672164916992e-02 6.056274101138114929e-02
5.493357032537460327e-02 -3.029384016990661621e-01 5.895750131458044052e-03 1.303052902221679688e-01 5.263297632336616516e-02 -6.197669729590415955e-02 2.851327359676361084e-01 3.809579312801361084e-01 -1.515350937843322754e-01 7.356987148523330688e-02 1.410579979419708252e-01 -2.225413769483566284e-01 2.023184485733509064e-02 -1.112939268350601196e-01 -2.461148947477340698e-01 4.505731910467147827e-02 1.053711920976638794e-01 -1.329304277896881104e-01 -1.327876187860965729e-02 3.911128640174865723e-01 -1.638349145650863647e-01 8.331566303968429565e-02 -3.647422790527343750e-01 -1.858874782919883728e-02 -1.296725422143936157e-01 -5.610167607665061951e-02 4.543825611472129822e-02 7.473979890346527100e-02 1.357914358377456665e-01 -1.805185377597808838e-01 -1.505756750702857971e-02 2.323975861072540283e-01
-1.608891934156417847e-01 -1.019191667437553406e-01 7.509156316518783569e-02 -2.669096291065216064e-01 1.013638973236083984e-01 6.404270231723785400e-02 2.947421371936798096e-01 3.881305158138275146e-01 -3.239480257034301758e-01 -2.190733850002288818e-01 1.205325964838266373e-02 -1.197847723960876465e-01 4.852902144193649292e-02 -1.230123490095138550e-01 3.290956839919090271e-02 1.372933834791183472e-01 1.215286180377006531e-01 -9.709768742322921753e-02 -5.394499748945236206e-02 -7.915418595075607300e-02 1.754644513130187988e-01 6.716306507587432861e-02 -1.327207833528518677e-01 1.294533908367156982e-01 3.729990869760513306e-02 -4.576383531093597412e-01 -4.907375574111938477e-02 4.777977243065834045e-02 8.216662704944610596e-02 -3.079880475997924805e-01 5.842694267630577087e-02 8.076776564121246338e-02
4.314675927162170410e-03 -3.583408594131469727e-01 2.204519361257553101e-01 2.200690805912017822e-01 -2.359168976545333862e-01 1.903017908334732056e-01 1.069186255335807800e-01 8.551132850698195398e-06 -1.500593423843383789e-01 5.547443777322769165e-02 1.827227026224136353e-01 -2.907539010047912598e-01 2.187536805868148804e-01 -6.598198413848876953e-02 -1.939575076103210449e-01 6.146504357457160950e-02 1.636103391647338867e-01 3.173706829547882080e-01 -1.503423452377319336e-01 -1.792942881584167480e-01 2.002787776291370392e-02 -4.674929380416870117e-02 -1.644840696826577187e-03 9.170278906822204590e-03 2.280898094177246094e-01 -2.701427340507507324e-01 -1.921926438808441162e-02 -2.539068460464477539e-01 -1.558489948511123657e-01 9.317877888679504395e-02 -1.621364206075668335e-01 1.005240529775619507e-02
-3.452502787113189697e-01 -3.428488969802856445e-01 1.191537529230117798e-01 -1.667215973138809204e-01 -6.822608411312103271e-02 1.617600023746490479e-01 3.194482028484344482e-01 1.678320914506912231e-01 -1.467982828617095947e-01 9.222325682640075684e-02 -1.710802689194679260e-02 1.304496824741363525e-01 2.113346159458160400e-01 -1.749468743801116943e-01 1.297069247812032700e-02 5.508867278695106506e-02 1.593990623950958252e-01 -7.175002247095108032e-02 -6.263227015733718872e-02 -6.422466784715652466e-02 2.403006404638290405e-01 -1.884964667260646820e-02 4.448768123984336853e-02 1.891775131225585938e-01 -1.190429851412773132e-01 -3.426080644130706787e-01 5.829311907291412354e-02 1.074462607502937317e-01 6.061779707670211792e-02 -2.728031277656555176e-01 2.722823321819305420e-01 3.452824801206588745e-02
-8.109386265277862549e-02 -3.282881379127502441e-01 2.677130699157714844e-01 1.919165253639221191e-02 -5.902650579810142517e-02 -1.362790316343307495e-01 3.365637063980102539e-01 4.633879289031028748e-02 -6.227679550647735596e-02 -4.703703895211219788e-02 -1.341337114572525024e-01 -2.392238676548004150e-01 2.677922546863555908e-01 -5.153078213334083557e-02 -1.893598772585391998e-02 3.467142954468727112e-02 9.121832437813282013e-03 -1.682175695896148682e-01 -2.496059387922286987e-01 -1.292506884783506393e-02 4.038770124316215515e-02 -1.247015371918678284e-01 8.464320749044418335e-02 2.881529927253723145e-02 -1.495381891727447510e-01 -3.815251290798187256e-01 -1.648361831903457642e-01 -1.106687113642692566e-01 2.148854136466979980e-01 3.595666959881782532e-02 -2.002318203449249268e-01 3.285789787769317627e-01
-3.406349718570709229e-01 -3.440039157867431641e-01 -7.622314244508743286e-02 1.926941052079200745e-02 -1.404388993978500366e-01 -1.339115649461746216e-01 3.194073140621185303e-01 2.182605676352977753e-03 1.682905014604330063e-03 7.587147504091262817e-02 -3.716212511062622070e-02 -1.784305125474929810e-01 6.661268323659896851e-02 -3.303211331367492676e-01 -3.644219338893890381e-01 7.117527723312377930e-02 -4.962525516748428345e-02 4.418247193098068237e-02 3.008829196915030479e-03 1.157520189881324768e-01 -3.521662205457687378e-02 8.114835619926452637e-02 -1.495684832334518433e-01 1.443690657615661621e-01 -7.517423480749130249e-02 -3.933098018169403076e-01 2.106067389249801636e-01 -1.052195876836776733e-01 1.614106595516204834e-01 -1.044176220893859863e-01 -2.423201873898506165e-02 8.482737839221954346e-02
-3.156966567039489746e-01 -1.543978899717330933e-01 -8.993651717901229858e-02 9.739547222852706909e-02 -1.248331964015960693e-01 -4.429513216018676758e-02 3.492189049720764160e-01 1.077126711606979370e-01 -1.342805922031402588e-01 1.335897296667098999e-01 1.458856761455535889e-01 -2.963775992393493652e-01 -6.668513268232345581e-02 -3.929184079170227051e-01 -2.089684754610061646e-01 2.695959061384201050e-02 1.599815338850021362e-01 7.039376348257064819e-02 -9.776066243648529053e-02 7.611001282930374146e-02 -2.278789132833480835e-02 -1.598618179559707642e-02 -1.369331926107406616e-01 -4.553921520709991455e-02 5.331480130553245544e-02 -4.512071609497070312e-01 8.099177479743957520e-02 -1.246825307607650757e-01 2.144077271223068237e-01 -9.577184915542602539e-02 -9.110982716083526611e-02 -1.080830208957195282e-02
2.085181884467601776e-02 -2.768260836601257324e-01 1.423996537923812866e-01 -1.136423796415328979e-01 -1.926688104867935181e-02 -2.189982980489730835e-01 5.475143194198608398e-01 2.010954171419143677e-01 -2.841867208480834961e-01 -1.190939769148826599e-01 1.011700555682182312e-01 5.182705819606781006e-02 -1.853059791028499603e-02 -1.131072863936424255e-01 -5.910482630133628845e-02 -5.558697041124105453e-03 1.460660696029663086e-01 2.095961719751358032e-01 1.430027484893798828e-01 1.406336426734924316e-01 2.535035908222198486e-01 -8.646830171346664429e-02 1.012635603547096252e-01 7.985998876392841339e-03 1.207361668348312378e-01 -2.894462645053863525e-01 2.144707739353179932e-02 1.404894143342971802e-01 2.078433483839035034e-01 -1.571265608072280884e-01 4.791814088821411133e-02 -1.948893442749977112e-02
6.253469735383987427e-02 -3.259687423706054688e-01 1.741562932729721069e-01 1.303491145372390747e-01 -3.106733262538909912e-01 1.966820508241653442e-01 3.913069963455200195e-01 8.079240471124649048e-02 -2.016831636428833008e-01 8.036793023347854614e-02 -1.129696592688560486e-01 8.481381833553314209e-02 1.200644597411155701e-01 8.805118501186370850e-02 -2.826193347573280334e-02 1.245132982730865479e-01 1.202058717608451843e-01 3.478502854704856873e-03 -2.606277354061603546e-02 -1.620160788297653198e-01 1.306231915950775146e-01 2.087802588939666748e-01 -2.678897380828857422e-01 -2.119053155183792114e-01 2.272605746984481812e-01 -1.018999591469764709e-01 3.666291832923889160e-01 1.986496895551681519e-02 2.308940328657627106e-02 -1.998045016080141068e-03 -4.886638745665550232e-02 1.536971181631088257e-01
-2.462409809231758118e-02 -2.450445294380187988e-01 -4.049212858080863953e-02 3.159281611442565918e-01 3.703073784708976746e-02 2.604471810627728701e-04 3.803840279579162598e-01 3.611557185649871826e-01 -1.739139854907989502e-01 -2.393414378166198730e-01 1.732620298862457275e-01 2.005415260791778564e-01 -3.169796466827392578e-01 -5.305242538452148438e-02 -1.351900696754455566e-01 2.826584875583648682e-02 1.013267040252685547e-02 -4.958420619368553162e-02 8.723775972612202168e-04 6.113331764936447144e-02 6.305585801601409912e-02 -2.141989069059491158e-03 -1.200967505574226379e-01 -1.089844554662704468e-01 -3.939759731292724609e-02 -2.558466494083404541e-01 -4.002971947193145752e-02 -2.743597030639648438e-01 -1.964926570653915405e-01 -1.317428797483444214e-01 2.104933261871337891e-01 2.297315001487731934e-02
3.851327300071716309e-02 -3.077469468116760254e-01 7.955472916364669800e-02 -2.918760478496551514e-01 6.716749817132949829e-02 -9.812126308679580688e-02 3.346362709999084473e-01 2.654269933700561523e-01 -4.332181811332702637e-01 -2.863986790180206299e-01 1.384351849555969238e-01 5.383932963013648987e-02 1.747426986694335938e-01 -1.782407611608505249e-01 -1.464585959911346436e-01 1.813749074935913086e-01 1.064415648579597473e-01 -3.846327215433120728e-02 4.232157021760940552e-03 1.766630113124847412e-01 2.453548908233642578e-01 9.221041947603225708e-02 -3.832864109426736832e-03 5.174940824508666992e-02 5.726212635636329651e-02 -1.165338605642318726e-01 -1.347581148147583008e-01 -4.674908705055713654e-03 2.268591374158859253e-01 -6.749306619167327881e-02 2.201840840280056000e-02 1.793280988931655884e-02
-2.674756944179534912e-01 -3.785400390625000000e-01 1.683808118104934692e-02 2.304116785526275635e-01 -6.284224241971969604e-02 1.423621326684951782e-01 2.731634676456451416e-01 1.992193758487701416e-01 6.587074697017669678e-02 7.046817988157272339e-02 -5.500795319676399231e-02 5.837884545326232910e-02 2.377507835626602173e-01 6.693101674318313599e-02 -9.718091040849685669e-02 -1.683595776557922363e-01 1.654296666383743286e-01 -7.254484295845031738e-02 2.692362070083618164e-01 -1.892960071563720703e-02 1.436411440372467041e-01 3.311857581138610840e-02 7.772389054298400879e-02 -2.736870050430297852e-01 -2.120286375284194946e-01 1.032872796058654785e-01 2.038317322731018066e-01 -2.580302357673645020e-01 2.104949206113815308e-01 -8.990226686000823975e-02 1.214640438556671143e-01 1.992195397615432739e-01
-1.764647960662841797e-01 -2.426655888557434082e-01 -1.535905431956052780e-02 1.764135509729385376e-01 1.040764302015304565e-01 4.847672209143638611e-02 4.433110058307647705e-01 4.556760191917419434e-01 -2.135509699583053589e-01 -7.140637934207916260e-02 1.782702654600143433e-01 -1.923140585422515869e-01 -7.019110023975372314e-02 2.758846059441566467e-02 -9.914954006671905518e-02 4.389952495694160461e-02 -1.185596436262130737e-01 -9.277677536010742188e-02 1.282182894647121429e-02 -1.922654509544372559e-01 1.695971637964248657e-01 -1.476185470819473267e-01 -6.443818658590316772e-02 -3.425565734505653381e-02 -8.506959676742553711e-02 -1.347931325435638428e-01 -3.208720982074737549e-01 9.729261510074138641e-03 -1.277446597814559937e-01 -1.001600027084350586e-01 5.043404921889305115e-02 2.265546470880508423e-01
-2.030750550329685211e-02 -8.339417725801467896e-02 1.730359345674514771e-01 2.493496388196945190e-01 -1.001114249229431152e-01 6.018320843577384949e-02 4.427620172500610352e-01 2.720593214035034180e-01 -1.324176490306854248e-01 -2.035145610570907593e-01 2.332870364189147949e-01 8.351612836122512817e-02 4.747333750128746033e-02 1.254285722970962524e-01 -3.757207887247204781e-03 3.750405088067054749e-02 3.185380995273590088e-02 -1.926679462194442749e-01 -5.364524200558662415e-03 -3.985035717487335205e-01 -5.550754070281982422e-02 -1.407072842121124268e-01 -1.857780814170837402e-01 -2.599010765552520752e-01 6.046972423791885376e-02 -1.679334938526153564e-01 -2.854969799518585205e-01 -1.024179682135581970e-01 -4.756837710738182068e-02 -1.415555775165557861e-01 -5.247532576322555542e-02 7.898592948913574219e-02
-8.834887295961380005e-02 -3.685852587223052979e-01 -3.853354230523109436e-02 -1.445234864950180054e-01 -2.655999362468719482e-01 1.583765447139739990e-01 1.752781569957733154e-01 3.037665188312530518e-01 -3.055041432380676270e-01 -4.834377765655517578e-02 -1.896429359912872314e-01 -2.036079466342926025e-01 -6.033792160451412201e-03 -5.974328611046075821e-03 1.783028393983840942e-01 -3.522458672523498535e-02 6.108296290040016174e-02 -2.919867336750030518e-01 1.569185778498649597e-02 8.055447787046432495e-02 1.667764186859130859e-01 -1.137580126523971558e-01 5.682029947638511658e-02 1.062372624874114990e-01 -6.250789854675531387e-03 -1.237992495298385620e-01 6.721752136945724487e-02 -2.437364161014556885e-01 2.449491024017333984e-01 -1.485245227813720703e-01 -1.582886725664138794e-01 2.678632140159606934e-01
-2.594013325870037079e-02 -4.077126681804656982e-01 1.439146790653467178e-02 1.661358028650283813e-01 -1.120121106505393982e-01 1.545615345239639282e-01 4.535364210605621338e-01 2.385337054729461670e-01 -3.210754990577697754e-01 -6.170279905200004578e-02 7.097190618515014648e-02 -7.815219461917877197e-02 4.129283502697944641e-02 1.178886070847511292e-01 -1.306074112653732300e-01 -8.363848924636840820e-02 9.567637741565704346e-02 1.076547522097826004e-02 -2.226695977151393890e-02 -4.105194211006164551e-01 -5.251492187380790710e-02 -1.992888599634170532e-01 -1.045527309179306030e-01 -1.612849384546279907e-01 -4.598454106599092484e-03 -1.264813006855547428e-03 -1.416754126548767090e-01 -7.218287885189056396e-02 -1.654224097728729248e-02 -1.272912472486495972e-01 -2.187409549951553345e-01 3.496047854423522949e-02
-1.410383284091949463e-01 -2.480705082416534424e-01 8.309847116470336914e-02 2.228830009698867798e-01 -6.811006367206573486e-02 8.127830177545547485e-02 3.819255530834197998e-01 9.432312101125717163e-02 -3.913059085607528687e-02 -2.349464744329452515e-01 -1.950352042913436890e-01 7.569169998168945312e-02 -3.265938488766551018e-03 4.167094361037015915e-03 -2.484517991542816162e-01 1.020945459604263306e-01 9.804663807153701782e-02 -3.810387849807739258e-01 -3.729552403092384338e-02 1.593694686889648438e-01 -1.203319653868675232e-01 2.185018062591552734e-01 8.860132843255996704e-02 -1.450433284044265747e-01 -1.811250299215316772e-01 -9.061126410961151123e-02 -1.584472507238388062e-01 2.077201157808303833e-01 9.034741669893264771e-02 -3.393489420413970947e-01 -1.251242905855178833e-01 4.846743866801261902e-02
-2.943441458046436310e-02 -4.349188506603240967e-01 2.275627702474594116e-01 -9.591902047395706177e-02 -1.713627278804779053e-01 -9.068622440099716187e-02 2.880235016345977783e-01 2.497917264699935913e-01 -1.167128533124923706e-01 1.795568168163299561e-01 -2.310540229082107544e-01 -2.559587955474853516e-01 3.400433063507080078e-01 -4.408445581793785095e-02 4.029043950140476227e-03 -1.175740361213684082e-01 4.078748077154159546e-02 -2.038376182317733765e-01 -6.672603636980056763e-02 1.125459372997283936e-01 -5.222282931208610535e-02 -2.416018545627593994e-01 1.134878620505332947e-01 -3.213248401880264282e-02 -8.475033193826675415e-02 -3.209287822246551514e-01 -2.501220442354679108e-02 -9.867549873888492584e-03 -3.130511566996574402e-02 1.602200418710708618e-02 -1.208335161209106445e-01 8.828349411487579346e-02
4.170178249478340149e-02 -3.543439507484436035e-01 3.737661242485046387e-02 2.465684562921524048e-01 -1.965568214654922485e-01 1.835675351321697235e-02 5.401049852371215820e-01 1.655313968658447266e-01 -7.608536630868911743e-02 -1.999058127403259277e-01 1.722324192523956299e-01 -1.214271858334541321e-01 -4.373653978109359741e-02 -1.936515122652053833e-01 -1.430058032274246216e-01 -7.173062302172183990e-03 2.404780834913253784e-01 8.518289029598236084e-02 -4.269441589713096619e-02 -2.536810636520385742e-01 -1.748138368129730225e-01 9.219481796026229858e-02 1.001947596669197083e-01 -5.516320816241204739e-04 -3.347834944725036621e-02 6.236043409444391727e-04 -1.271772831678390503e-01 -1.202822569757699966e-02 3.234673291444778442e-02 2.100412920117378235e-02 -3.210076689720153809e-01 -3.454293590039014816e-03
-3.838947042822837830e-02 -9.088758379220962524e-02 -2.114197798073291779e-02 3.075054585933685303e-01 -1.505734026432037354e-02 3.588156774640083313e-02 5.434920191764831543e-01 3.929909169673919678e-01 -2.819759212434291840e-02 -1.287134736776351929e-01 1.738599687814712524e-01 -3.374696671962738037e-01 -3.039655089378356934e-02 -4.945487156510353088e-02 -2.415941655635833740e-01 6.635504215955734253e-02 9.417830966413021088e-03 -6.954517960548400879e-02 -9.423270821571350098e-02 1.215286646038293839e-02 1.594339013099670410e-01 -1.564284116029739380e-01 -3.677709773182868958e-02 -2.087768614292144775e-01 -9.062206000089645386e-02 -4.188247025012969971e-02 -2.186789512634277344e-01 -1.077248379588127136e-01 -1.560053974390029907e-01 6.518372893333435059e-02 1.089723594486713409e-02 9.708055108785629272e-02
-5.556641519069671631e-02 -2.916788756847381592e-01 2.807733416557312012e-01 -1.595737934112548828e-01 -1.747417598962783813e-01 -5.571052059531211853e-02 3.162322640419006348e-01 4.555695876479148865e-02 -3.242302536964416504e-01 -4.176400601863861084e-02 -2.268698811531066895e-01 -1.049070712178945541e-02 1.077237166464328766e-02 -4.689197242259979248e-02 -1.611411273479461670e-01 2.298022434115409851e-02 -1.239267289638519287e-01 -2.744091488420963287e-02 3.002002835273742676e-01 -9.577788412570953369e-02 -3.188744187355041504e-02 2.284297496080398560e-01 1.209073811769485474e-01 -2.157108299434185028e-02 -5.827152635902166367e-03 -4.160645604133605957e-01 -2.343017607927322388e-01 -1.350565999746322632e-01 1.742475181818008423e-01 -1.330444123595952988e-02 5.656235665082931519e-02 1.444218903779983521e-01
-4.694051295518875122e-02 -1.288566738367080688e-01 1.731503941118717194e-02 2.034364789724349976e-01 -1.205531507730484009e-01 3.397777378559112549e-01 3.639456927776336670e-01 3.312579393386840820e-01 -2.356524765491485596e-01 -1.103157848119735718e-01 3.343701362609863281e-01 2.424971610307693481e-01 -8.013592660427093506e-02 -2.249570488929748535e-01 -5.006655305624008179e-02 3.435661271214485168e-02 9.810828417539596558e-02 1.676027430221438408e-03 -2.323717176914215088e-01 -1.196925789117813110e-01 -9.241656213998794556e-02 -1.814772933721542358e-01 9.491026401519775391e-02 -1.090485155582427979e-01 -9.473050385713577271e-02 -8.645189553499221802e-02 8.714085072278976440e-02 -2.556423544883728027e-01 9.635794162750244141e-02 -9.561151266098022461e-03 -3.613306581974029541e-02 1.670633554458618164e-01
-2.318478003144264221e-02 -2.936841547489166260e-01 -6.933649070560932159e-03 2.549368441104888916e-01 2.079742215573787689e-02 1.477480828762054443e-01 4.408935308456420898e-01 3.099328875541687012e-01 -2.738016545772552490e-01 -6.315357983112335205e-02 -1.263171881437301636e-01 -1.233402118086814880e-01 7.814060896635055542e-02 -6.792656332254409790e-02 -1.180970668792724609e-01 -1.054456382989883423e-01 1.471842080354690552e-01 7.123228907585144043e-02 -1.127760261297225952e-01 -3.546645045280456543e-01 -2.004862129688262939e-01 -1.335372924804687500e-01 -9.964621812105178833e-02 -1.077466979622840881e-01 -1.220702473074197769e-02 4.080335795879364014e-02 -9.315159171819686890e-02 -1.093004494905471802e-01 -7.986730337142944336e-02 -2.970436513423919678e-01 -1.610132306814193726e-01 -4.205403849482536316e-02
-2.329922616481781006e-01 -1.894276440143585205e-01 1.014584153890609741e-01 -1.474311575293540955e-03 -1.000620722770690918e-01 -1.808072091080248356e-03 3.857558667659759521e-01 1.610225737094879150e-01 -2.442990839481353760e-01 1.123475804924964905e-01 -1.223984137177467346e-01 -1.761257350444793701e-01 7.685958594083786011e-02 -1.948907971382141113e-02 1.234475597739219666e-01 1.480303406715393066e-01 -1.671046912670135498e-01 -1.249080300331115723e-01 8.853033930063247681e-02 -1.179710254073143005e-01 -3.577423095703125000e-02 2.448291331529617310e-01 -9.592891484498977661e-02 3.003098303452134132e-03 -1.831410229206085205e-01 -4.552622735500335693e-01 -5.508166179060935974e-02 -2.078893035650253296e-01 8.645544946193695068e-02 1.254198513925075531e-02 1.360892653465270996e-01 3.226724565029144287e-01
-1.729741692543029785e-01 -3.119705021381378174e-01 -6.227504462003707886e-03 -1.684715412557125092e-02 -9.357547760009765625e-02 1.972700655460357666e-01 2.553466558456420898e-01 -2.546451613306999207e-02 -2.036031037569046021e-01 -9.776786714792251587e-02 7.020737230777740479e-02 1.489552762359380722e-02 -2.509532682597637177e-02 -3.170250728726387024e-02 -3.764341175556182861e-01 -2.711087167263031006e-01 2.846346795558929443e-01 -2.747005969285964966e-02 3.687894344329833984e-02 -1.964297294616699219e-01 4.575168341398239136e-02 -2.585213184356689453e-01 -5.061150714755058289e-02 1.024052780121564865e-02 -2.833875119686126709e-01 -1.774621158838272095e-01 1.220216378569602966e-01 -1.795849502086639404e-01 3.412697613239288330e-01 -5.731047131121158600e-03 -4.182716831564903259e-02 1.241391897201538086e-01
-2.593397498130798340e-01 -2.107306718826293945e-01 -2.091964706778526306e-02 8.996454626321792603e-02 5.111861228942871094e-02 1.453467309474945068e-01 2.697423994541168213e-01 1.711479574441909790e-01 -2.167041748762130737e-01 9.665665775537490845e-02 1.811247169971466064e-01 -1.200121045112609863e-01 9.183648228645324707e-02 1.825183257460594177e-02 -5.446298792958259583e-02 -9.871479123830795288e-02 2.112608551979064941e-01 -2.410897016525268555e-01 1.709792464971542358e-01 5.871771369129419327e-03 2.241878658533096313e-01 1.195076778531074524e-01 4.233933985233306885e-02 -1.756309065967798233e-03 -3.345662951469421387e-01 -1.123614758253097534e-01 2.861595451831817627e-01 -1.914393156766891479e-01 -2.245654910802841187e-01 -3.299849629402160645e-01 -1.377139985561370850e-01 9.633278846740722656e-02
4.467567801475524902e-02 -2.767213582992553711e-01 1.134474873542785645e-01 -1.378950178623199463e-01 6.841001100838184357e-03 2.793076075613498688e-02 6.176466345787048340e-01 3.139879405498504639e-01 -1.243030577898025513e-01 -1.870719492435455322e-01 -9.368740022182464600e-02 9.960174560546875000e-02 -1.908561401069164276e-02 -1.580119431018829346e-01 6.024008989334106445e-02 3.786128759384155273e-02 1.080250144004821777e-01 1.999327838420867920e-01 -5.246023088693618774e-02 1.007754802703857422e-01 2.753812968730926514e-01 2.844555489718914032e-02 6.678951531648635864e-02 2.414325810968875885e-02 3.639789670705795288e-02 -1.722166389226913452e-01 -1.134927570819854736e-01 -1.846517622470855713e-02 2.764853537082672119e-01 -1.141091585159301758e-01 1.622334867715835571e-01 -5.361311137676239014e-02
5.948924645781517029e-02 -2.857582271099090576e-01 -2.645188271999359131e-01 1.691114902496337891e-01 1.455128043889999390e-01 -1.397613435983657837e-01 2.540208697319030762e-01 3.244713544845581055e-01 -1.350020170211791992e-01 9.654889255762100220e-02 -5.227979645133018494e-02 -1.585585027933120728e-01 -5.114181339740753174e-02 -9.806463867425918579e-02 -2.573405206203460693e-01 -2.394675090909004211e-02 3.672823011875152588e-01 1.077225524932146072e-02 -1.260062754154205322e-01 2.755914926528930664e-01 -8.204591460525989532e-03 1.217107549309730530e-01 -2.806915342807769775e-01 -2.742838859558105469e-01 1.957831978797912598e-01 -1.030318513512611389e-01 -9.317866712808609009e-02 5.072836950421333313e-02 5.932971090078353882e-02 -3.853011876344680786e-02 -3.385311737656593323e-02 9.578296542167663574e-02
-1.101828664541244507e-01 -1.886528432369232178e-01 1.012824699282646179e-01 1.543523222208023071e-01 9.703649580478668213e-02 1.559571363031864166e-02 4.053101539611816406e-01 3.362444043159484863e-01 -1.852760440669953823e-03 -1.012594718486070633e-02 -8.999333530664443970e-02 1.017969753593206406e-02 -1.561281979084014893e-01 9.067349880933761597e-02 -2.165676951408386230e-01 1.778082549571990967e-01 -3.402749896049499512e-01 9.548915177583694458e-02 -1.491014554630964994e-04 -1.407349705696105957e-01 1.848925054073333740e-01 2.513905167579650879e-01 8.790890127420425415e-02 2.606685757637023926e-01 2.319313138723373413e-01 -1.858234107494354248e-01 1.210245490074157715e-01 -1.573823243379592896e-01 -1.514554303139448166e-02 -7.505635172128677368e-02 -1.946159303188323975e-01 1.500696092844009399e-01
-1.805653572082519531e-01 -2.351641654968261719e-01 -1.312285475432872772e-02 3.857650458812713623e-01 -9.201730042695999146e-02 1.070852056145668030e-01 1.944594085216522217e-01 4.155185520648956299e-01 1.099990457296371460e-01 2.657181955873966217e-02 1.188980322331190109e-02 -3.152930364012718201e-02 5.199643597006797791e-02 2.335693687200546265e-02 2.332810163497924805e-01 7.600104808807373047e-02 3.014073669910430908e-01 5.240996927022933960e-02 -4.716823622584342957e-02 1.765795797109603882e-01 1.247313767671585083e-01 -1.469529867172241211e-01 -2.773580700159072876e-02 -7.533897459506988525e-02 -1.644320189952850342e-01 -2.209323495626449585e-01 1.428555399179458618e-01 -9.657320380210876465e-02 2.557127475738525391e-01 -2.656203508377075195e-01 1.943473666906356812e-01 7.363449782133102417e-02
-1.917828917503356934e-01 -2.371359150856733322e-03 -6.744205951690673828e-02 4.823048040270805359e-02 8.740904927253723145e-02 3.015664219856262207e-01 3.044664263725280762e-01 2.393120676279067993e-01 -2.571829855442047119e-01 2.022703737020492554e-01 -2.278388440608978271e-01 8.040301501750946045e-02 4.307018220424652100e-01 2.207512557506561279e-01 -1.666424423456192017e-01 3.330426812171936035e-01 -8.959499746561050415e-02 9.326342493295669556e-02 -6.080622598528862000e-02 -1.074150670319795609e-02 1.159168407320976257e-01 1.774154901504516602e-01 2.802841179072856903e-02 -1.137618049979209900e-01 -1.456186473369598389e-01 -1.676026284694671631e-01 -7.648652791976928711e-02 2.476381696760654449e-02 1.232496127486228943e-01 -9.516794979572296143e-02 8.152855187654495239e-02 6.000808626413345337e-02
-1.379181295633316040e-01 -1.103165298700332642e-01 -3.986302390694618225e-02 6.073345616459846497e-02 -7.803927361965179443e-02 -2.287443429231643677e-01 4.288333058357238770e-01 3.030956387519836426e-01 -3.397816559299826622e-03 -1.683879047632217407e-01 3.353657899424433708e-03 9.156703203916549683e-02 -1.740260720252990723e-01 -4.304577410221099854e-02 -1.326935738325119019e-01 6.842257827520370483e-02 -7.328153401613235474e-02 -1.326664686203002930e-01 2.418431490659713745e-01 1.084621772170066833e-01 -3.983718156814575195e-02 6.209116429090499878e-02 9.279672801494598389e-02 1.367155760526657104e-01 -1.899581551551818848e-01 -4.855127334594726562e-01 5.172707140445709229e-02 -2.001414895057678223e-01 7.606787979602813721e-02 5.418637394905090332e-02 -2.187636196613311768e-01 2.026737630367279053e-01
-4.084677621722221375e-02 -4.819370806217193604e-01 1.001283526420593262e-01 -9.711441397666931152e-02 9.027232229709625244e-02 1.403092145919799805e-01 2.960180304944515228e-02 3.346027731895446777e-01 -1.464954912662506104e-01 7.717300951480865479e-02 -1.758297383785247803e-01 1.085005998611450195e-01 -1.172293350100517273e-02 -1.077253222465515137e-01 1.012729480862617493e-01 2.881628833711147308e-02 3.675329312682151794e-02 4.665165022015571594e-02 6.599599868059158325e-02 -5.429247766733169556e-02 3.034526109695434570e-02 -1.080263480544090271e-01 -4.889545217156410217e-02 5.401596054434776306e-02 -5.223318934440612793e-02 -4.107853770256042480e-01 3.192182183265686035e-01 -9.382402896881103516e-02 2.815046012401580811e-01 7.851103320717811584e-03 -2.449975907802581787e-01 2.505409717559814453e-01
1.294401567429304123e-02 -4.224945008754730225e-01 -1.485466808080673218e-01 1.155451536178588867e-01 4.486521333456039429e-02 9.054963476955890656e-03 2.272627651691436768e-01 1.780118495225906372e-01 3.469553217291831970e-02 2.202972071245312691e-03 -2.695578383281826973e-03 7.056428492069244385e-02 1.072802320122718811e-01 6.015484221279621124e-03 -2.774259150028228760e-01 4.424855858087539673e-02 2.707200050354003906e-01 -9.933226555585861206e-02 4.261519759893417358e-02 -1.080778315663337708e-01 -1.515160948038101196e-01 -1.995975673198699951e-01 -3.669257462024688721e-02 2.376208752393722534e-01 -1.490985453128814697e-01 -1.817417591810226440e-01 4.447104409337043762e-02 -2.674247920513153076e-01 3.344746530055999756e-01 -7.493866235017776489e-02 -6.888266652822494507e-02 3.682005107402801514e-01
-1.155802160501480103e-01 -5.342333912849426270e-01 1.232012659311294556e-01 9.005439281463623047e-02 -2.075407803058624268e-01 1.362235099077224731e-01 3.171974718570709229e-01 1.254912018775939941e-01 1.126414630562067032e-02 -1.939638517796993256e-02 8.928147703409194946e-02 1.042328551411628723e-01 4.061020016670227051e-01 2.406450659036636353e-01 1.202219054102897644e-01 -1.340571492910385132e-01 5.554627999663352966e-02 -5.904388427734375000e-02 -1.319766342639923096e-01 -1.234454959630966187e-01 2.307804077863693237e-01 -6.414151191711425781e-02 -1.628432273864746094e-01 -9.902403689920902252e-03 1.406483203172683716e-01 -2.054833173751831055e-01 3.655096516013145447e-02 1.632579863071441650e-01 -4.088826104998588562e-02 -3.041040385141968727e-03 -6.441485136747360229e-02 7.950085401535034180e-02
1.044055670499801636e-01 -1.609030738472938538e-02 7.841716706752777100e-02 2.089885622262954712e-01 4.127235710620880127e-02 -2.750746160745620728e-02 3.172663748264312744e-01 4.169521927833557129e-01 -1.957141607999801636e-01 1.269146502017974854e-01 1.951265037059783936e-01 -1.603753715753555298e-01 -2.597764432430267334e-01 -1.931934654712677002e-01 -3.484678566455841064e-01 -1.251375228166580200e-01 3.457619249820709229e-01 -1.173079460859298706e-01 1.925622485578060150e-02 9.478683769702911377e-02 1.404433846473693848e-01 -8.411861956119537354e-02 -1.202641949057579041e-01 -1.761880218982696533e-01 8.308520168066024780e-02 -1.599463969469070435e-01 1.005483195185661316e-01 2.816538326442241669e-03 2.315248176455497742e-02 1.460945419967174530e-02 1.984747126698493958e-02 2.079039812088012695e-01
-2.881675958633422852e-01 3.666711226105690002e-02 6.885392218828201294e-02 2.996363677084445953e-03 -3.280323743820190430e-01 9.081944078207015991e-02 2.626967728137969971e-01 2.764386236667633057e-01 -4.982546716928482056e-02 2.252089418470859528e-02 -5.560144037008285522e-02 -6.311983615159988403e-02 1.626628041267395020e-01 -2.174917906522750854e-01 -2.076131999492645264e-01 -2.025031149387359619e-01 2.482361346483230591e-01 1.595394164323806763e-01 -1.478011161088943481e-01 1.788676530122756958e-01 2.591717541217803955e-01 -1.300397366285324097e-01 -3.436466306447982788e-02 1.012351736426353455e-01 -1.420759856700897217e-01 -1.371208578348159790e-01 -7.210169453173875809e-03 -4.130052030086517334e-02 2.542029619216918945e-01 -4.307484254240989685e-02 -1.515167653560638428e-01 3.391838967800140381e-01
-8.372583240270614624e-02 -1.791439801454544067e-01 3.154210448265075684e-01 3.965231776237487793e-02 -2.172349691390991211e-01 2.348455786705017090e-01 1.542651057243347168e-01 3.590381741523742676e-01 1.016905307769775391e-01 5.705616250634193420e-02 -7.481544278562068939e-03 1.110707074403762817e-01 2.444398850202560425e-01 -1.541589200496673584e-01 -6.821582093834877014e-03 -9.302177280187606812e-02 2.289211563766002655e-02 -2.827207148075103760e-01 6.744917482137680054e-02 -3.357953205704689026e-02 1.039129570126533508e-01 -2.542875148355960846e-02 1.497126221656799316e-01 2.431882023811340332e-01 -4.067194834351539612e-02 -3.948495388031005859e-01 -1.315736025571823120e-02 1.091829538345336914e-01 1.244193781167268753e-02 4.791116714477539062e-02 1.494444459676742554e-01 3.361714482307434082e-01
-1.442349702119827271e-01 -2.527008354663848877e-01 -3.701146319508552551e-02 5.978199094533920288e-02 -1.152633130550384521e-01 1.422165930271148682e-01 2.040016204118728638e-01 3.819662630558013916e-01 -1.661467403173446655e-01 6.241347268223762512e-02 3.426611796021461487e-02 -1.158638671040534973e-01 1.409421265125274658e-01 1.100155040621757507e-01 -8.651214838027954102e-02 -3.486516699194908142e-02 -3.521188348531723022e-02 7.666181027889251709e-02 -1.431151032447814941e-01 -3.119994401931762695e-01 -2.276925295591354370e-01 1.780278384685516357e-01 -1.156591996550559998e-01 -2.384618967771530151e-01 1.535266637802124023e-01 -4.573917388916015625e-02 1.146678030490875244e-01 -3.994570672512054443e-01 -1.068588867783546448e-01 -2.129928916692733765e-01 1.995924860239028931e-01 1.699452996253967285e-01
2.698339708149433136e-02 -1.173095554113388062e-01 1.393102556467056274e-01 1.958728432655334473e-01 4.619446396827697754e-02 4.179774597287178040e-02 3.308214843273162842e-01 3.343261778354644775e-01 -2.342979758977890015e-01 1.034065932035446167e-01 -1.699452102184295654e-01 -1.893515884876251221e-01 1.223476380109786987e-01 -2.217105478048324585e-01 -2.450979351997375488e-01 -7.037307322025299072e-02 9.356030821800231934e-02 -6.148619949817657471e-02 -3.334945812821388245e-02 3.251722753047943115e-01 -1.329074501991271973e-01 2.536638081073760986e-01 -3.344374299049377441e-01 -1.528288796544075012e-02 -5.224913731217384338e-02 -6.254834681749343872e-02 1.137376427650451660e-01 3.336507454514503479e-02 2.573930919170379639e-01 -7.530773989856243134e-03 -1.859149336814880371e-01 9.014645218849182129e-02
2.264201082289218903e-02 -2.247221767902374268e-01 1.157263517379760742e-01 -9.618277847766876221e-02 -8.787966519594192505e-02 1.955189108848571777e-01 3.319858610630035400e-01 3.568581044673919678e-01 -2.822854816913604736e-01 1.967011094093322754e-01 1.310842670500278473e-02 3.311189264059066772e-02 -3.759146854281425476e-02 1.793333142995834351e-01 -3.021347224712371826e-01 1.039543151855468750e-01 -3.342119455337524414e-01 1.229924559593200684e-01 -2.444373518228530884e-01 -4.645005241036415100e-02 5.539639666676521301e-02 6.647866219282150269e-02 1.632708460092544556e-01 1.587548293173313141e-02 -1.535912696272134781e-02 -7.956470549106597900e-02 7.574576139450073242e-02 -6.620550155639648438e-02 2.800892889499664307e-01 8.355224132537841797e-02 1.936615407466888428e-01 1.573791801929473877e-01
-4.225124418735504150e-01 2.365850470960140228e-02 1.427321135997772217e-01 1.090557724237442017e-01 1.939546912908554077e-01 8.944522589445114136e-03 2.424871474504470825e-01 2.294178605079650879e-01 -3.247236013412475586e-01 2.220649272203445435e-01 -1.575637310743331909e-01 8.049869537353515625e-02 3.659159541130065918e-01 1.033522188663482666e-01 -1.415425837039947510e-01 2.661774456501007080e-01 2.757026255130767822e-02 3.210817277431488037e-02 -2.364808879792690277e-02 1.441403031349182129e-01 1.887691579759120941e-02 4.641119018197059631e-02 2.456664107739925385e-02 6.964930798858404160e-03 7.428263314068317413e-03 -1.657154262065887451e-01 1.788291782140731812e-01 8.086332678794860840e-02 -1.191147416830062866e-01 -1.871690899133682251e-01 -1.391143202781677246e-01 2.389630079269409180e-01
3.708692640066146851e-02 -6.595260649919509888e-02 1.489790230989456177e-01 2.508523762226104736e-01 -2.316983044147491455e-01 -1.122175902128219604e-02 2.415982037782669067e-01 3.143631815910339355e-01 -8.421412110328674316e-02 2.597828805446624756e-01 -1.848401278257369995e-01 4.729287326335906982e-02 3.075145557522773743e-02 -1.314205229282379150e-01 -2.408333420753479004e-01 2.733912691473960876e-02 1.001906991004943848e-01 -3.461445868015289307e-02 6.151371449232101440e-02 -2.790549695491790771e-01 2.269468158483505249e-01 1.959929466247558594e-01 -2.506304383277893066e-01 1.754271797835826874e-02 -3.874277174472808838e-01 -1.382501274347305298e-01 -1.484229713678359985e-01 -1.423589587211608887e-01 1.532816141843795776e-01 1.653996109962463379e-01 -1.357519067823886871e-03 4.365772008895874023e-02
6.235898658633232117e-02 -1.821520030498504639e-01 -2.401257678866386414e-02 1.937620043754577637e-01 1.468226313591003418e-01 1.210526898503303528e-01 -5.393500998616218567e-02 2.676772475242614746e-01 -3.573503196239471436e-01 -1.119236499071121216e-01 7.098924368619918823e-02 -2.194578014314174652e-02 -1.608149856328964233e-01 9.542740881443023682e-02 -2.308022379875183105e-01 2.405647933483123779e-01 -5.393908172845840454e-02 -2.135324925184249878e-01 -1.831042319536209106e-01 1.993984878063201904e-01 2.071636468172073364e-01 -1.330698188394308090e-02 -8.176627010107040405e-02 -8.519188314676284790e-02 1.763616055250167847e-01 -2.851097583770751953e-01 9.091547876596450806e-02 -1.549339387565851212e-02 -1.019194871187210083e-01 -8.828550577163696289e-02 7.287076860666275024e-02 4.460564553737640381e-01
-7.963308691978454590e-02 -3.818576037883758545e-01 9.591859579086303711e-02 2.403012514114379883e-01 7.512432336807250977e-02 -6.704280525445938110e-02 3.310988424345850945e-03 1.435877531766891479e-01 -2.809272110462188721e-01 -8.061467111110687256e-02 1.712585687637329102e-01 1.385007351636886597e-01 1.872468143701553345e-01 2.219028025865554810e-01 -2.108951210975646973e-01 1.037888675928115845e-01 -1.196990162134170532e-02 -1.505562961101531982e-01 -8.248401433229446411e-02 8.714339882135391235e-02 1.845326833426952362e-02 -2.214761078357696533e-01 2.822265587747097015e-02 -1.508579254150390625e-01 3.179660439491271973e-01 -3.531370162963867188e-01 -1.186569780111312866e-01 -9.759154170751571655e-02 1.008455678820610046e-01 2.531726658344268799e-01 1.142898052930831909e-01 1.724954098463058472e-01
-6.304927915334701538e-02 2.267347462475299835e-02 1.641012281179428101e-01 4.158408939838409424e-02 8.824840188026428223e-02 -8.812864124774932861e-02 6.233843564987182617e-01 3.965680897235870361e-01 -1.278786510229110718e-01 -9.734890609979629517e-02 3.331086039543151855e-02 -5.383675917983055115e-02 1.649312525987625122e-01 1.193507239222526550e-01 -1.823478043079376221e-01 -5.382518097758293152e-02 2.202846109867095947e-01 4.236648604273796082e-02 -2.153288871049880981e-01 -2.851257026195526123e-01 3.132986277341842651e-02 -1.080822870135307312e-01 -2.559611015021800995e-02 -2.716862130910158157e-03 1.475903242826461792e-01 -8.985202014446258545e-02 4.096428304910659790e-02 -1.106760650873184204e-01 -1.514174789190292358e-01 8.838471770286560059e-02 -1.416417062282562256e-01 -1.099850386381149292e-01
-1.071734949946403503e-01 -2.864106744527816772e-02 6.135450676083564758e-02 3.719988763332366943e-01 1.604833602905273438e-01 6.270776037126779556e-03 2.242225557565689087e-01 3.856761157512664795e-01 -3.064572438597679138e-02 -1.681661903858184814e-01 -2.679194323718547821e-03 4.811142012476921082e-02 1.321370750665664673e-01 -6.380180269479751587e-02 -3.389788568019866943e-01 -1.908898167312145233e-02 -1.949927210807800293e-01 -1.196783334016799927e-01 7.845228910446166992e-02 -1.726823449134826660e-01 -7.946250028908252716e-03 -1.780340634286403656e-02 -1.492117792367935181e-01 -5.431956052780151367e-02 -3.102190494537353516e-01 -3.477027714252471924e-01 -3.090129494667053223e-01 9.326558560132980347e-02 7.812739908695220947e-02 -3.814709186553955078e-02 7.091524451971054077e-02 6.756088137626647949e-02
1.805038154125213623e-01 -7.730266451835632324e-02 5.966270714998245239e-02 4.114984273910522461e-01 -2.911635339260101318e-01 3.247247263789176941e-02 2.614994347095489502e-01 4.498386681079864502e-01 -5.700565874576568604e-02 -9.030990302562713623e-02 -1.914943009614944458e-01 -5.508255958557128906e-02 9.941934049129486084e-02 -1.246499270200729370e-01 -2.125784456729888916e-01 -1.290724873542785645e-01 -2.832391560077667236e-01 -8.755154907703399658e-02 4.119434952735900879e-02 2.259020321071147919e-02 -1.183406710624694824e-01 -4.097913578152656555e-02 -3.022884130477905273e-01 -1.320284977555274963e-02 -2.722693048417568207e-02 -1.882019340991973877e-01 -1.568873226642608643e-01 9.812359511852264404e-02 1.095681637525558472e-02 9.305178374052047729e-02 -1.905803568661212921e-02 1.293274313211441040e-01
-1.904298663139343262e-01 -2.172290533781051636e-02 2.112217992544174194e-01 4.424277320504188538e-02 2.835199050605297089e-02 1.382200121879577637e-01 2.675467133522033691e-01 2.039099633693695068e-01 9.141714312136173248e-03 -2.339488118886947632e-01 -6.370933353900909424e-02 -1.900736987590789795e-01 2.463050037622451782e-01 -1.839918643236160278e-01 -1.624356955289840698e-01 -9.416163899004459381e-03 4.666798934340476990e-02 -2.823779545724391937e-02 -4.284650832414627075e-02 7.383725047111511230e-02 4.764905199408531189e-02 2.413097620010375977e-01 -9.756433777511119843e-03 1.897263079881668091e-01 4.096283763647079468e-02 -5.269901752471923828e-01 -2.507572174072265625e-01 1.004923060536384583e-01 -2.661043405532836914e-01 -1.479052752256393433e-01 7.027898449450731277e-03 1.251443028450012207e-01
-1.661896854639053345e-01 -3.107227981090545654e-01 -6.631767004728317261e-02 1.695015728473663330e-01 1.873401999473571777e-01 1.652877181768417358e-01 4.612627029418945312e-01 1.098029538989067078e-01 -2.764686048030853271e-01 -1.414624750614166260e-01 1.099865417927503586e-02 -5.179602280259132385e-02 2.456416934728622437e-01 -5.939522758126258850e-02 -1.809928566217422485e-01 -2.109033428132534027e-02 9.878359735012054443e-02 -1.560403108596801758e-01 1.830691695213317871e-01 -3.258593976497650146e-01 1.280919462442398071e-02 -1.095124986022710800e-02 -1.685698628425598145e-01 -4.669260699301958084e-03 3.207651674747467041e-01 1.198040246963500977e-01 -1.125178486108779907e-02 -6.876104325056076050e-02 -1.096753752790391445e-03 2.953995950520038605e-02 -1.468299031257629395e-01 -1.099458038806915283e-01
1.329146325588226318e-01 -1.188696846365928650e-01 1.290122568607330322e-01 4.944885373115539551e-01 -2.974102497100830078e-01 -5.053743347525596619e-02 1.355223953723907471e-01 5.667739510536193848e-01 7.280358672142028809e-02 -1.085123717784881592e-01 2.486926689743995667e-02 -6.908527016639709473e-02 1.466716676950454712e-01 -2.070522122085094452e-02 -7.289423048496246338e-02 -7.480346411466598511e-02 2.794939558953046799e-03 -1.530395150184631348e-01 5.050090700387954712e-02 -1.386317163705825806e-01 -3.361932188272476196e-02 9.076630324125289917e-02 -6.779978424310684204e-02 6.129362806677818298e-02 -1.367008537054061890e-01 -2.378344088792800903e-01 -1.812687814235687256e-01 1.473706867545843124e-02 1.349448412656784058e-01 1.462537050247192383e-01 -6.239917874336242676e-02 7.984715700149536133e-02
-1.005946099758148193e-02 -3.693022429943084717e-01 7.327459752559661865e-02 1.181016489863395691e-01 -1.526297479867935181e-01 -1.374885141849517822e-01 1.294541656970977783e-01 2.769413590431213379e-01 -2.787569761276245117e-01 2.339280694723129272e-01 -1.148485615849494934e-01 -8.039783686399459839e-02 1.079717651009559631e-02 -2.812152206897735596e-01 -3.335676342248916626e-02 -4.597931634634733200e-03 1.404705345630645752e-01 -2.033022642135620117e-01 -6.612928956747055054e-02 2.765013277530670166e-02 1.463588625192642212e-01 -1.635571867227554321e-01 5.157580599188804626e-02 2.012618184089660645e-01 -6.285362690687179565e-02 -2.910026907920837402e-01 9.299715608358383179e-02 -2.221384644508361816e-01 1.955114305019378662e-02 -8.007807284593582153e-02 -4.029185473918914795e-01 5.314815789461135864e-02
-2.363308519124984741e-02 -2.179845571517944336e-01 1.866145581007003784e-01 -3.529145196080207825e-02 -9.600113332271575928e-02 1.146519631147384644e-01 2.213601022958755493e-01 2.020480930805206299e-01 -3.269220590591430664e-01 -1.933220624923706055e-01 -3.010371923446655273e-01 3.150020167231559753e-02 4.828244447708129883e-02 -1.114522442221641541e-01 1.078936606645584106e-01 1.455587148666381836e-01 -1.974602043628692627e-02 1.314139813184738159e-01 -1.453725527971982956e-02 -1.102763414382934570e-01 -4.063894972205162048e-02 2.597731947898864746e-01 5.640883371233940125e-02 3.857913240790367126e-02 -2.633513137698173523e-02 -4.610674977302551270e-01 -1.757837831974029541e-01 -1.347569525241851807e-01 5.374559760093688965e-02 -1.638267040252685547e-01 8.693759143352508545e-02 3.417056798934936523e-01
6.420203484594821930e-03 -7.097474485635757446e-02 3.271399065852165222e-02 1.116882115602493286e-01 1.070086210966110229e-01 1.358706653118133545e-01 3.264274299144744873e-01 1.206059157848358154e-01 -4.062106311321258545e-01 -1.401854795403778553e-03 -7.318968325853347778e-02 -6.944308429956436157e-02 3.990119397640228271e-01 4.174499213695526123e-01 -1.421632170677185059e-01 1.538183391094207764e-01 -1.108400523662567139e-01 -4.122800379991531372e-02 -4.502558708190917969e-02 -6.650742609053850174e-03 1.429160237312316895e-01 8.372385799884796143e-02 7.286515086889266968e-02 -1.802830845117568970e-01 -1.838682442903518677e-01 -1.768941879272460938e-01 -2.672064602375030518e-01 -1.882956773042678833e-01 -7.046832144260406494e-02 9.364018589258193970e-02 -4.775439947843551636e-02 9.251974523067474365e-02
-8.240867406129837036e-02 -1.546934247016906738e-01 -2.119520008563995361e-01 7.408956438302993774e-02 -9.720531105995178223e-02 5.663643032312393188e-02 3.445633947849273682e-01 3.579776585102081299e-01 -1.224192082881927490e-01 9.301228448748588562e-03 -9.499251609668135643e-04 3.019291535019874573e-02 -1.329888105392456055e-01 -1.098648607730865479e-01 -9.866784512996673584e-02 1.120116040110588074e-01 1.349977105855941772e-01 -1.418881267309188843e-01 2.225614786148071289e-01 -4.077631607651710510e-02 -1.473806798458099365e-01 -1.623624861240386963e-01 -1.033091545104980469e-02 2.284083701670169830e-02 -3.005329072475433350e-01 -3.926836252212524414e-01 5.484209209680557251e-02 -3.641747832298278809e-01 -1.299295276403427124e-01 -8.347846567630767822e-02 -1.115887798368930817e-02 2.211865186691284180e-01
-1.569311022758483887e-01 -1.179027110338211060e-01 -1.605876162648200989e-02 7.967211306095123291e-03 -1.361046433448791504e-01 5.645367130637168884e-02 1.594098359346389771e-01 2.954680323600769043e-01 -1.078724935650825500e-01 -1.970541477203369141e-01 -1.369410753250122070e-01 -3.575637042522430420e-01 1.781083196401596069e-01 2.314273733645677567e-03 -2.116665244102478027e-01 -2.379390001296997070e-01 1.665737628936767578e-01 -3.231827318668365479e-01 -8.172663860023021698e-03 8.660618215799331665e-02 1.399098783731460571e-01 1.055949330329895020e-01 -8.778027445077896118e-02 1.364957839250564575e-01 1.766748875379562378e-01 -1.859124004840850830e-01 8.910446427762508392e-03 2.096846401691436768e-01 2.769795060157775879e-01 1.926115155220031738e-01 1.540088560432195663e-02 2.753314673900604248e-01
8.662232011556625366e-02 -2.553821504116058350e-01 -1.446342170238494873e-01 1.554175913333892822e-01 -1.339049041271209717e-01 9.849336743354797363e-02 2.609981596469879150e-01 4.605417698621749878e-02 -1.384942978620529175e-01 -7.355353236198425293e-02 -2.361539602279663086e-01 -1.885803043842315674e-01 2.426208369433879852e-02 -1.608266681432723999e-01 -1.518808901309967041e-01 3.505247831344604492e-01 1.899294108152389526e-01 3.805399313569068909e-02 1.128093227744102478e-01 -8.544263429939746857e-03 1.943142861127853394e-01 2.704171240329742432e-01 1.550874412059783936e-01 1.039789244532585144e-01 4.643908515572547913e-02 -3.088851571083068848e-01 -1.835263967514038086e-01 -1.761525422334671021e-01 2.547401785850524902e-01 8.588165044784545898e-02 2.165905386209487915e-01 1.359907090663909912e-01
-2.204413264989852905e-01 -2.186518460512161255e-01 -9.594423323869705200e-02 1.211517527699470520e-01 -1.058160439133644104e-01 6.323952227830886841e-02 2.952167689800262451e-01 1.738629192113876343e-01 -2.074245810508728027e-01 6.542703509330749512e-02 1.448505185544490814e-02 -2.779833376407623291e-01 -5.863105133175849915e-02 -1.300624459981918335e-01 -2.488390356302261353e-01 2.688730657100677490e-01 -1.501002907752990723e-01 -1.309255324304103851e-02 -5.972785409539937973e-03 -3.842965140938758850e-02 -9.087908081710338593e-03 1.603008657693862915e-01 1.699389517307281494e-02 6.847658008337020874e-02 -1.066763103008270264e-01 -4.430608451366424561e-01 -6.737922877073287964e-02 -7.591758668422698975e-02 3.244395852088928223e-01 -1.489010602235794067e-01 -1.048533767461776733e-01 -2.374763041734695435e-01
-2.418414652347564697e-01 -4.483400881290435791e-01 8.604396134614944458e-02 1.428577750921249390e-01 4.298204556107521057e-02 1.459957659244537354e-01 3.586625456809997559e-01 2.095681279897689819e-01 -1.836346238851547241e-01 -4.028474166989326477e-02 -1.370294541120529175e-01 1.453704237937927246e-01 9.145687520503997803e-02 1.528519988059997559e-01 -1.219408288598060608e-01 -2.587377130985260010e-01 1.519004553556442261e-01 -4.621304199099540710e-02 2.720155566930770874e-02 -4.143252670764923096e-01 -1.522798985242843628e-01 -8.243978023529052734e-02 2.432562224566936493e-02 -8.319484442472457886e-02 3.915674984455108643e-02 -5.520023778080940247e-02 -1.287076026201248169e-01 -1.636500284075737000e-02 -1.692875772714614868e-01 -1.011218503117561340e-01 -1.809071600437164307e-01 -6.055702921003103256e-03
-2.138738781213760376e-01 -2.786002755165100098e-01 -2.241756916046142578e-01 1.438435316085815430e-01 -3.875122964382171631e-02 1.128609031438827515e-01 4.527945220470428467e-01 3.074470162391662598e-02 6.657968740910291672e-03 -6.823915988206863403e-02 -2.161010168492794037e-02 -9.234286844730377197e-02 -3.800845146179199219e-02 1.198555529117584229e-01 -2.879136204719543457e-01 -2.301029115915298462e-01 1.202914789319038391e-01 -1.862810458987951279e-03 1.392205432057380676e-02 1.801854372024536133e-01 -5.669664591550827026e-02 -2.630470097064971924e-01 -2.878894284367561340e-02 4.668465256690979004e-02 -9.624280035495758057e-02 -1.328398734331130981e-01 1.564504578709602356e-03 -3.092805147171020508e-01 2.952542006969451904e-01 -1.040170416235923767e-01 -1.783695816993713379e-01 2.126343399286270142e-01
-2.431198768317699432e-02 -1.048772037029266357e-01 2.001087218523025513e-01 9.506069868803024292e-02 1.301622018218040466e-02 7.180155813694000244e-02 2.505280375480651855e-01 2.252868860960006714e-01 -2.704871892929077148e-01 -2.188538759946823120e-01 -2.994956672191619873e-01 -2.318833470344543457e-01 7.871056348085403442e-02 -1.239437833428382874e-01 1.242027878761291504e-01 2.194376438856124878e-01 2.051628679037094116e-01 2.572549581527709961e-01 1.679349541664123535e-01 -1.406914740800857544e-01 4.835010319948196411e-02 1.101797521114349365e-01 7.380569726228713989e-02 8.178822696208953857e-02 9.766193479299545288e-02 -3.522016406059265137e-01 -8.744377642869949341e-02 -2.062285877764225006e-02 1.007588133215904236e-01 -2.539410069584846497e-02 2.590253353118896484e-01 2.615200877189636230e-01
-1.908012479543685913e-01 -1.856799274682998657e-01 1.420459300279617310e-01 -1.164879277348518372e-01 -1.634342819452285767e-01 2.069019973278045654e-01 3.999331891536712646e-01 1.964998096227645874e-01 -2.041000276803970337e-01 6.194704398512840271e-02 -4.588687792420387268e-02 4.835800081491470337e-02 7.382567226886749268e-02 -1.950321346521377563e-01 -2.070336416363716125e-02 1.793305724859237671e-01 -5.065935477614402771e-02 -6.930032745003700256e-03 1.468883156776428223e-01 6.470604985952377319e-02 -1.738693416118621826e-01 -1.005631536245346069e-01 -2.676313277333974838e-03 4.705952107906341553e-02 -8.178553730249404907e-02 -5.255418419837951660e-01 -2.885906696319580078e-01 1.015594154596328735e-01 1.784102469682693481e-01 1.552054286003112793e-02 -1.173508539795875549e-02 1.471244841814041138e-01
-1.751451492309570312e-01 -2.671965025365352631e-02 -7.741285115480422974e-02 4.072585403919219971e-01 -3.998362645506858826e-02 -1.861527264118194580e-01 1.126312986016273499e-01 2.820169627666473389e-01 -9.594582021236419678e-02 -1.193388104438781738e-01 -5.255809053778648376e-02 1.292013674974441528e-01 1.215128302574157715e-01 2.190417945384979248e-01 -2.433743923902511597e-01 1.920606791973114014e-01 3.016085028648376465e-01 2.692803181707859039e-02 -8.700442314147949219e-02 -8.768091909587383270e-03 5.025481805205345154e-02 -1.442886143922805786e-01 2.606689557433128357e-02 -2.072957307100296021e-01 1.463039815425872803e-01 -2.427750974893569946e-01 -1.451759934425354004e-01 -2.859697639942169189e-01 3.204759657382965088e-01 -1.487004850059747696e-02 -1.099408641457557678e-01 -4.442754387855529785e-02
2.972708269953727722e-02 -2.827126979827880859e-01 1.881669014692306519e-01 1.824827343225479126e-01 -3.099158406257629395e-01 1.320748776197433472e-01 4.132613837718963623e-01 9.807410091161727905e-02 -2.463790178298950195e-01 5.739128217101097107e-02 -6.966476887464523315e-02 3.599594533443450928e-02 2.700278759002685547e-01 8.168830722570419312e-02 -7.924933731555938721e-02 6.750135123729705811e-02 2.130756825208663940e-01 1.822315454483032227e-01 -1.231132224202156067e-01 -1.346619278192520142e-01 1.825104504823684692e-01 1.097508817911148071e-01 -3.228305876255035400e-01 -1.845320910215377808e-01 1.138747781515121460e-01 1.157952658832073212e-02 2.046993374824523926e-01 4.196204617619514465e-02 -1.620380431413650513e-01 1.303981337696313858e-02 5.282816290855407715e-02 1.204543188214302063e-01
-3.464656323194503784e-02 6.322716921567916870e-02 1.350103318691253662e-01 3.685816526412963867e-01 4.787315800786018372e-02 -2.632163697853684425e-03 1.222108826041221619e-01 4.117192029953002930e-01 -1.710504889488220215e-01 7.931045256555080414e-03 -2.220960110425949097e-01 -7.978604175150394440e-03 -7.520028948783874512e-02 4.826372861862182617e-02 -1.887342077679932117e-03 1.688361018896102905e-01 2.677147090435028076e-01 -6.834303587675094604e-02 -6.668831221759319305e-03 -1.977463997900485992e-02 2.333896420896053314e-02 1.627790927886962891e-01 -4.023910164833068848e-01 -1.453239321708679199e-01 -5.841701477766036987e-02 -2.105900198221206665e-01 -2.824503928422927856e-02 2.998746559023857117e-02 3.746027052402496338e-01 6.582528352737426758e-02 -2.356477677822113037e-01 4.759461060166358948e-02
-5.098811537027359009e-02 -2.985566258430480957e-01 5.440213531255722046e-02 1.705612391233444214e-01 4.017295781522989273e-03 9.670457988977432251e-02 3.310460746288299561e-01 3.173801898956298828e-01 -5.233794450759887695e-02 1.721144467592239380e-02 -1.140074729919433594e-01 -2.071185410022735596e-02 -1.654924303293228149e-01 4.174271225929260254e-02 -2.327709048986434937e-01 2.415849417448043823e-01 -3.551922440528869629e-01 -6.324268132448196411e-02 -1.142252832651138306e-01 -2.053992152214050293e-01 1.969499737024307251e-01 1.443108022212982178e-01 1.294342987239360809e-02 2.715039849281311035e-01 1.779471039772033691e-01 -1.826633512973785400e-01 -6.653856835328042507e-04 -1.493722051382064819e-01 1.984590142965316772e-01 2.172322385013103485e-02 -9.014491736888885498e-02 2.101524770259857178e-01
-4.724794998764991760e-02 -2.651288509368896484e-01 1.279904246330261230e-01 4.702790081501007080e-02 8.053718507289886475e-02 4.932168126106262207e-02 4.446079432964324951e-01 3.481731712818145752e-01 -7.299035787582397461e-02 3.462070971727371216e-02 6.243263930082321167e-02 -1.247998103499412537e-01 -2.471753954887390137e-01 4.000622779130935669e-02 -1.819974333047866821e-01 2.730879187583923340e-01 -1.161254495382308960e-01 -7.258933037519454956e-02 -4.548186808824539185e-02 -3.826739192008972168e-01 1.658032834529876709e-01 1.171333864331245422e-01 1.766571253538131714e-01 -2.595794945955276489e-02 1.931233853101730347e-01 8.457585237920284271e-03 2.636612579226493835e-02 1.059872098267078400e-02 2.221229523420333862e-01 4.813104495406150818e-02 -1.576545536518096924e-01 1.721208691596984863e-01
8.425175212323665619e-03 4.020791500806808472e-03 2.895739376544952393e-01 3.940042257308959961e-01 -1.373321264982223511e-01 -2.342504858970642090e-01 8.000459522008895874e-02 3.270482718944549561e-01 -7.474473863840103149e-02 -2.733627259731292725e-01 -6.208509951829910278e-02 -6.721321493387222290e-02 1.064620986580848694e-01 -2.797845304012298584e-01 -1.730047166347503662e-01 6.152682378888130188e-02 1.828679889440536499e-01 -8.258582651615142822e-02 -2.513791322708129883e-01 1.246638316661119461e-02 1.691994518041610718e-01 2.890898659825325012e-02 -1.710985042154788971e-02 7.489532232284545898e-02 1.284181475639343262e-01 -2.731450498104095459e-01 1.984057426452636719e-01 2.537554204463958740e-01 1.017017811536788940e-01 9.410670399665832520e-02 5.105142667889595032e-02 7.793480157852172852e-02
-3.205287456512451172e-01 -7.575727254152297974e-02 -5.941190198063850403e-02 5.295723211020231247e-03 -4.795574769377708435e-02 7.122840732336044312e-02 4.043248295783996582e-01 4.817277938127517700e-02 -9.510216116905212402e-02 6.931778788566589355e-02 2.367087155580520630e-01 -2.569417357444763184e-01 6.204652413725852966e-02 -3.618420958518981934e-01 -1.381692290306091309e-01 -6.825568526983261108e-02 -3.875560127198696136e-03 -1.467410475015640259e-01 -1.449080258607864380e-01 -4.210480302572250366e-02 -2.164085209369659424e-02 -9.653309732675552368e-02 7.447350025177001953e-02 -1.683045029640197754e-01 4.535114392638206482e-02 -4.011516869068145752e-01 -1.429422758519649506e-02 -5.021081306040287018e-03 2.893811166286468506e-01 -2.420035749673843384e-01 -1.051227599382400513e-01 1.257692873477935791e-01
-1.532054394483566284e-01 -3.121684491634368896e-01 -9.710256755352020264e-02 1.412738859653472900e-01 7.404650002717971802e-02 3.291626274585723877e-01 1.813123524188995361e-01 2.279283553361892700e-01 -1.470968127250671387e-01 1.476014405488967896e-01 5.035647004842758179e-02 1.802846193313598633e-01 1.780248433351516724e-01 2.413255721330642700e-01 -5.218085274100303650e-02 3.405731916427612305e-01 -6.204617023468017578e-02 2.265412956476211548e-01 -1.438881456851959229e-01 -1.738213934004306793e-02 4.791411384940147400e-02 1.279759109020233154e-01 -1.099392250180244446e-01 -8.791414648294448853e-02 2.405056804418563843e-01 -1.115123704075813293e-01 -1.284124106168746948e-01 -2.209021449089050293e-01 -1.481941640377044678e-01 -2.482722997665405273e-01 -3.858273848891258240e-02 1.691421568393707275e-01
-2.538515031337738037e-01 -1.932471543550491333e-01 2.204899489879608154e-02 3.009815514087677002e-01 4.508602619171142578e-02 4.519287869334220886e-02 1.716777831315994263e-01 2.374693006277084351e-01 7.777334004640579224e-02 -2.214832752943038940e-01 3.287698924541473389e-01 2.819998562335968018e-01 1.482686698436737061e-01 -7.045336812734603882e-02 -1.451408863067626953e-01 1.130076199769973755e-01 2.739157676696777344e-01 1.020046696066856384e-01 5.962789524346590042e-03 -1.439345777034759521e-01 2.366803288459777832e-01 7.744403090327978134e-03 5.149237439036369324e-02 -1.838058531284332275e-01 9.251110255718231201e-02 -1.773559898138046265e-01 2.718825638294219971e-02 -3.562621176242828369e-01 -1.281892061233520508e-01 8.098663389682769775e-02 -1.557181030511856079e-01 -9.050380438566207886e-03
-1.626025289297103882e-01 -2.931270599365234375e-01 2.463308721780776978e-01 6.567303836345672607e-02 -2.080262452363967896e-01 -2.320816367864608765e-01 1.656456589698791504e-01 7.532739639282226562e-02 -2.756668925285339355e-01 -3.067975398153066635e-03 -6.071764975786209106e-02 6.872478872537612915e-03 8.238960057497024536e-02 -3.843437135219573975e-01 -1.835218863561749458e-03 1.504912674427032471e-01 -1.405788306146860123e-02 -2.073073238134384155e-01 -1.197386458516120911e-01 1.227196455001831055e-01 -2.381094731390476227e-02 2.516699731349945068e-01 -2.326804213225841522e-02 -1.064952984452247620e-01 -1.095809936523437500e-01 -4.640613794326782227e-01 -2.429083548486232758e-02 -1.694719940423965454e-01 9.198071435093879700e-03 -1.731482148170471191e-01 1.876807399094104767e-02 7.304414641112089157e-03
1.520772278308868408e-02 -2.932520508766174316e-01 7.957410067319869995e-02 -1.239116191864013672e-01 -6.689606606960296631e-02 -3.606854239478707314e-03 5.626989006996154785e-01 2.853028774261474609e-01 -2.453417330980300903e-01 -1.166710779070854187e-01 2.794580534100532532e-02 1.006343215703964233e-01 1.903432421386241913e-02 7.588018663227558136e-03 -4.834454879164695740e-02 -5.008646473288536072e-02 2.256744168698787689e-02 2.889995835721492767e-02 1.134246811270713806e-01 1.887102872133255005e-01 1.477151513099670410e-01 -7.826612889766693115e-02 -3.457437828183174133e-02 1.071289330720901489e-01 1.584527343511581421e-01 -1.543572396039962769e-01 -1.217973306775093079e-01 -3.280995786190032959e-02 2.612252533435821533e-01 -3.420837223529815674e-01 2.429911196231842041e-01 1.897729584015905857e-03
-3.038060069084167480e-01 -1.480367872864007950e-02 -5.585251376032829285e-02 1.266303360462188721e-01 1.879899203777313232e-01 8.669728785753250122e-02 4.430262446403503418e-01 6.147826462984085083e-02 -2.524567022919654846e-02 7.855728268623352051e-02 -2.498507797718048096e-01 3.135685324668884277e-01 2.089253515005111694e-01 -3.296020627021789551e-01 -1.003082469105720520e-01 -1.397756040096282959e-01 -2.214731276035308838e-02 6.324304640293121338e-02 7.642032951116561890e-02 -9.301163256168365479e-03 1.833774149417877197e-01 1.266889423131942749e-01 -7.467996329069137573e-02 -8.037495613098144531e-02 8.579894900321960449e-02 -3.632826507091522217e-01 2.664831094443798065e-02 -4.830888472497463226e-03 -3.692971542477607727e-02 6.927382946014404297e-02 -2.586265802383422852e-01 1.035525053739547729e-01
-1.752393692731857300e-01 -1.363830417394638062e-01 -1.170248165726661682e-01 2.431596070528030396e-01 -3.248612582683563232e-01 9.079518727958202362e-03 3.874774575233459473e-01 3.494637608528137207e-01 -6.707377731800079346e-02 -1.350443512201309204e-01 -8.962326496839523315e-02 -1.154196858406066895e-01 3.205401077866554260e-02 1.690258644521236420e-02 -1.961363703012466431e-01 1.824838668107986450e-01 7.909902185201644897e-02 2.758900821208953857e-01 1.548179686069488525e-01 1.463953554630279541e-01 -1.571157574653625488e-01 -2.807276248931884766e-01 -3.585256263613700867e-02 -5.603044480085372925e-02 -9.909304231405258179e-02 -9.138122946023941040e-02 1.565985232591629028e-01 6.771081686019897461e-02 -5.438036751002073288e-03 -6.963026523590087891e-02 -6.822925806045532227e-02 3.005232512950897217e-01
5.974402278661727905e-02 -2.385386526584625244e-01 -1.840316317975521088e-02 9.536177664995193481e-02 -2.143553048372268677e-01 8.086319267749786377e-02 4.216637015342712402e-01 1.379546374082565308e-01 -1.582905203104019165e-01 -2.306109108030796051e-02 -2.278273552656173706e-01 -2.583966217935085297e-02 2.589644491672515869e-01 -2.054953873157501221e-01 7.018218189477920532e-02 -2.062497287988662720e-02 3.460401296615600586e-02 1.461009085178375244e-01 -6.726681441068649292e-02 -2.892526984214782715e-01 4.673511534929275513e-02 2.378226220607757568e-01 -6.718386709690093994e-02 -2.717683315277099609e-01 2.569839358329772949e-01 -2.576443254947662354e-01 2.111704349517822266e-01 2.689983882009983063e-02 -2.196357697248458862e-01 -9.797003865242004395e-02 5.371885746717453003e-02 4.079327359795570374e-02
-1.900040507316589355e-01 -1.857818663120269775e-01 -8.927950263023376465e-02 3.314774930477142334e-01 -3.895761072635650635e-02 1.171484887599945068e-01 4.535741209983825684e-01 3.616672754287719727e-01 -2.630157172679901123e-01 -1.205401644110679626e-01 8.103232830762863159e-02 -2.432306706905364990e-01 -5.316598340868949890e-02 -3.556112200021743774e-02 -1.596506685018539429e-01 9.438011050224304199e-02 -1.647044867277145386e-01 -1.058816239237785339e-01 2.124545127153396606e-01 -1.184606030583381653e-01 1.269342303276062012e-01 -1.577809602022171021e-01 -1.156543716788291931e-01 -2.752414345741271973e-01 -6.545180082321166992e-02 -6.213814951479434967e-03 -1.489476412534713745e-01 -9.154557436704635620e-02 -4.206788167357444763e-02 -1.572205498814582825e-02 -3.161717951297760010e-02 7.927999645471572876e-02
-2.825149707496166229e-02 -1.896163821220397949e-01 3.644502907991409302e-02 -6.254629790782928467e-02 -9.471873193979263306e-02 -7.491380721330642700e-02 4.610291421413421631e-01 2.800512611865997314e-01 -7.725728303194046021e-02 -1.322774291038513184e-01 -5.849986895918846130e-02 -7.277061045169830322e-02 1.170756667852401733e-01 -1.111070811748504639e-02 -1.925880610942840576e-01 2.069196701049804688e-01 1.378899067640304565e-01 1.511276662349700928e-01 3.688101768493652344e-01 -5.820025689899921417e-04 -1.871457695960998535e-01 -1.018285169266164303e-03 1.359271407127380371e-01 -2.207658812403678894e-02 -2.278742194175720215e-01 -3.286276459693908691e-01 7.290051877498626709e-02 4.594291374087333679e-02 7.898245751857757568e-02 2.808917127549648285e-02 -1.141367852687835693e-01 3.275087177753448486e-01
-2.303118258714675903e-01 -1.506718993186950684e-01 -2.968901097774505615e-01 5.941474810242652893e-02 -9.280381724238395691e-03 1.973880380392074585e-01 4.736359119415283203e-01 4.378532469272613525e-01 1.034429669380187988e-01 -3.178979456424713135e-01 -1.108671352267265320e-01 -9.293394535779953003e-02 -1.980674453079700470e-02 6.159713864326477051e-02 5.308340489864349365e-02 -5.584243312478065491e-02 1.143609434366226196e-01 1.323581933975219727e-01 -1.629714220762252808e-01 4.840907827019691467e-02 -1.686977297067642212e-01 -9.542199969291687012e-02 3.415522351861000061e-02 -2.800025418400764465e-02 -5.022263154387474060e-02 -3.866153210401535034e-02 -7.876643538475036621e-02 -1.588475145399570465e-02 7.837917655706405640e-03 3.537256736308336258e-03 -1.655100286006927490e-02 3.533253967761993408e-01
-2.841486632823944092e-01 -1.172482371330261230e-01 6.554499268531799316e-02 3.170093894004821777e-01 -1.920907991006970406e-03 -1.699265986680984497e-01 1.151316985487937927e-01 4.484651982784271240e-01 -3.809515759348869324e-02 2.780450582504272461e-01 -7.570000737905502319e-02 9.779804944992065430e-02 5.305700376629829407e-02 -1.724916100502014160e-01 -1.838876456022262573e-01 5.660692974925041199e-02 1.205753609538078308e-01 -3.439909815788269043e-01 -6.665360415354371071e-04 -5.256669223308563232e-02 -1.088254600763320923e-01 -9.697780013084411621e-02 -3.313210606575012207e-01 4.531764611601829529e-02 -7.836207747459411621e-02 -1.780285239219665527e-01 -6.517644226551055908e-02 -1.896577775478363037e-01 -2.875351719558238983e-02 -1.398287415504455566e-01 1.543738842010498047e-01 5.341977253556251526e-02
-7.572480291128158569e-02 -2.551110088825225830e-01 2.555693387985229492e-01 -4.379385709762573242e-02 -1.385868787765502930e-01 2.463827878236770630e-01 4.316949546337127686e-01 1.110215336084365845e-01 -2.143393456935882568e-01 -3.015087544918060303e-02 3.341298401355743408e-01 3.093731775879859924e-02 3.422827273607254028e-02 -2.499624490737915039e-01 -1.842546314001083374e-01 1.346069425344467163e-01 1.342688947916030884e-01 -7.674935460090637207e-02 -1.885014474391937256e-01 -3.127354979515075684e-01 -2.313093096017837524e-01 -4.188014939427375793e-02 -4.005599766969680786e-02 1.292512714862823486e-01 1.160947792232036591e-02 -7.880758494138717651e-02 4.356828052550554276e-03 1.525932550430297852e-01 7.588150352239608765e-02 -1.957316100597381592e-01 -6.004560366272926331e-02 5.914472974836826324e-03
-3.495776653289794922e-01 -2.849395573139190674e-01 1.402995437383651733e-01 -1.497663706541061401e-01 -4.352140054106712341e-02 7.318554818630218506e-02 3.529133200645446777e-01 2.119593024253845215e-01 -1.995880156755447388e-01 9.207940101623535156e-02 -8.735873550176620483e-02 6.991793215274810791e-02 1.953322440385818481e-01 -3.443123102188110352e-01 4.205005243420600891e-02 1.344400364905595779e-02 1.690336465835571289e-01 -1.902197860181331635e-02 -1.279422044754028320e-01 5.947649851441383362e-02 2.158404439687728882e-01 9.473172575235366821e-02 -1.961095444858074188e-02 9.752107411623001099e-02 -7.561331987380981445e-02 -3.270173072814941406e-01 -4.886646196246147156e-02 2.283704653382301331e-02 -8.788271248340606689e-02 -2.856279909610748291e-01 1.739594787359237671e-01 9.404705464839935303e-02
-8.662154525518417358e-02 -2.117508202791213989e-01 -2.866911888122558594e-01 2.317200005054473877e-01 6.232950463891029358e-02 -1.532450616359710693e-01 1.636697351932525635e-01 1.541491448879241943e-01 -2.779279947280883789e-01 1.257209777832031250e-01 -1.558581441640853882e-01 2.008054256439208984e-01 -7.723628729581832886e-02 -1.957598775625228882e-01 -1.845678687095642090e-01 3.863503038883209229e-01 3.083906769752502441e-01 -9.121935069561004639e-02 3.042930364608764648e-02 -1.622738875448703766e-02 1.070635691285133362e-01 2.472271025180816650e-01 4.683636873960494995e-02 -9.379059821367263794e-02 1.036424487829208374e-01 -1.558346301317214966e-01 4.882942140102386475e-02 -2.790034711360931396e-01 7.883625477552413940e-02 1.222364604473114014e-01 4.849375784397125244e-02 1.470337808132171631e-01
-6.761302053928375244e-02 -7.121731340885162354e-02 -8.430281281471252441e-02 3.176945149898529053e-01 3.171003237366676331e-02 -5.727430060505867004e-02 3.599311709403991699e-01 3.110808134078979492e-01 -3.155079185962677002e-01 -3.066046237945556641e-01 1.349028795957565308e-01 1.428033858537673950e-01 -1.844876557588577271e-01 -2.131583169102668762e-02 -1.683983802795410156e-01 1.599517315626144409e-01 8.979330211877822876e-02 -1.871756613254547119e-01 -2.500208318233489990e-01 8.525961637496948242e-02 -3.829646855592727661e-02 2.263712584972381592e-01 -1.726800352334976196e-01 -7.894908078014850616e-03 -9.232494980096817017e-02 -1.132541373372077942e-01 3.418931737542152405e-02 -1.332322657108306885e-01 -2.407324314117431641e-01 -7.185925543308258057e-02 6.777656078338623047e-02 1.663980334997177124e-01
-1.862843171693384647e-03 -3.499121963977813721e-01 1.491746753454208374e-01 3.355196863412857056e-02 -1.479761004447937012e-01 -2.016965299844741821e-01 2.380070537328720093e-01 1.992965340614318848e-01 -2.761802971363067627e-01 1.505755633115768433e-01 -5.339610949158668518e-02 -2.931739389896392822e-01 1.266723871231079102e-01 -1.147649139165878296e-01 5.043723434209823608e-02 1.468935608863830566e-01 9.048426151275634766e-02 -2.418511807918548584e-01 -1.207958832383155823e-01 1.284823007881641388e-02 1.594946831464767456e-01 -1.107418388128280640e-01 -3.981811925768852234e-03 -5.843135062605142593e-03 -2.423943132162094116e-01 -3.856710791587829590e-01 -4.161655530333518982e-02 1.375003159046173096e-02 1.567174941301345825e-01 6.092397496104240417e-02 -2.283177524805068970e-01 2.124558538198471069e-01
-2.367682754993438721e-01 -1.095914542675018311e-01 8.439308404922485352e-02 1.716768592596054077e-01 5.808233842253684998e-02 9.046012908220291138e-02 6.399309635162353516e-01 1.556598246097564697e-01 -1.434943526983261108e-01 -8.417501300573348999e-02 9.159278869628906250e-02 -5.390737950801849365e-02 -4.383676499128341675e-02 6.935297697782516479e-02 -2.451222985982894897e-01 -1.176107600331306458e-01 -5.180735141038894653e-02 -1.323150377720594406e-02 9.226933121681213379e-02 -2.900482714176177979e-01 2.932519614696502686e-01 -1.382013559341430664e-01 -1.092961728572845459e-01 5.294910445809364319e-02 5.287301912903785706e-02 -3.824327141046524048e-02 -2.728765904903411865e-01 1.858243951573967934e-03 -3.951055184006690979e-02 -1.489052027463912964e-01 -3.596074134111404419e-02 1.063981354236602783e-01
1.028833910822868347e-01 -2.077883630990982056e-01 2.313556522130966187e-02 2.455089092254638672e-01 8.690704405307769775e-02 1.521165966987609863e-01 2.055133506655693054e-02 1.189871877431869507e-01 -2.552989125251770020e-01 -3.016263805329799652e-02 -8.766985684633255005e-02 1.703600734472274780e-01 -1.454043686389923096e-01 -1.642978638410568237e-01 -2.405930012464523315e-01 2.278275340795516968e-01 1.038589607924222946e-02 -1.459741443395614624e-01 4.779765754938125610e-02 7.141596823930740356e-02 1.554663777351379395e-01 6.221909075975418091e-02 -1.556082665920257568e-01 -3.972401097416877747e-02 1.303138881921768188e-01 -4.951583445072174072e-01 -1.586280763149261475e-01 -1.931357383728027344e-01 -2.521257698535919189e-01 -1.763436794281005859e-01 1.705286055803298950e-01 2.200630009174346924e-01
-1.099860072135925293e-01 -5.401999689638614655e-03 2.054966390132904053e-01 1.732122749090194702e-01 3.653950244188308716e-02 2.548771500587463379e-01 2.419486492872238159e-01 2.442721575498580933e-01 -3.269361853599548340e-01 1.837505549192428589e-01 -5.160552449524402618e-03 1.469644457101821899e-01 2.739084661006927490e-01 2.659260034561157227e-01 -1.808168292045593262e-01 2.734932005405426025e-01 1.423399299383163452e-01 1.229075491428375244e-01 -2.927678227424621582e-01 -4.211048781871795654e-02 -6.939892470836639404e-02 -8.339114487171173096e-02 -4.441355913877487183e-02 -1.234832927584648132e-01 1.431465148925781250e-01 -1.584585309028625488e-01 -1.382164359092712402e-01 1.613975465297698975e-01 2.574997581541538239e-02 6.412789225578308105e-02 1.458458006381988525e-01 2.167510539293289185e-01
-2.165510654449462891e-01 -1.647312380373477936e-02 3.453550040721893311e-01 1.730418354272842407e-01 1.031923592090606689e-01 4.703366383910179138e-02 1.167211532592773438e-01 3.677655458450317383e-01 2.501225471496582031e-02 3.145072981715202332e-02 -5.491632595658302307e-02 -1.082442626357078552e-01 3.275221586227416992e-01 3.080651722848415375e-02 -7.921810448169708252e-02 -1.182334944605827332e-01 1.997223496437072754e-01 -1.168313622474670410e-01 -1.347336918115615845e-01 -2.417672239243984222e-02 5.048782378435134888e-02 2.813191115856170654e-01 -7.560306787490844727e-02 6.000097841024398804e-02 2.899125218391418457e-03 -2.682530283927917480e-01 2.455977164208889008e-02 1.232783868908882141e-01 1.661325395107269287e-01 1.759155839681625366e-01 -2.081762850284576416e-01 3.796426653861999512e-01
-2.446043789386749268e-01 -1.182816252112388611e-01 -2.761860005557537079e-02 2.541527152061462402e-01 1.456578075885772705e-01 3.247168958187103271e-01 4.573995172977447510e-01 1.538823544979095459e-01 -6.621468067169189453e-02 -3.625847026705741882e-02 1.221462935209274292e-01 -1.581148616969585419e-02 2.586599886417388916e-01 -2.415350079536437988e-01 8.892233669757843018e-02 7.446129620075225830e-02 9.652527980506420135e-03 -1.205144524574279785e-01 -1.459586024284362793e-01 -2.204011380672454834e-01 1.531548649072647095e-01 -1.318569630384445190e-01 1.128398850560188293e-01 -1.970178037881851196e-01 -9.963656216859817505e-02 -9.252485632896423340e-02 2.549720183014869690e-02 -9.339001029729843140e-02 -1.501936018466949463e-01 -1.805092394351959229e-01 -2.847001850605010986e-01 2.758253179490566254e-02
-1.794006526470184326e-01 -3.117416799068450928e-01 -1.527616977691650391e-01 -1.499960105866193771e-02 1.144480612128973007e-02 1.512063741683959961e-01 1.528500914573669434e-01 1.044823676347732544e-01 -4.003270864486694336e-01 -5.937696620821952820e-02 -1.285513788461685181e-01 -3.225210011005401611e-01 -1.660205125808715820e-01 -6.517186015844345093e-02 2.086944878101348877e-02 -4.865190945565700531e-03 1.808947511017322540e-02 -2.972977459430694580e-01 -5.151732638478279114e-02 -1.397110521793365479e-01 4.258957132697105408e-02 1.458573490381240845e-01 2.481922134757041931e-02 1.597988307476043701e-01 5.796983093023300171e-02 -2.678576409816741943e-01 2.966842614114284515e-03 -1.721454262733459473e-01 9.090580791234970093e-02 7.209135591983795166e-02 -1.638762354850769043e-01 4.098799824714660645e-01
4.563372209668159485e-02 -2.775141298770904541e-01 8.055215328931808472e-02 3.238626942038536072e-02 -2.548412680625915527e-01 1.682941466569900513e-01 3.662366271018981934e-01 1.769741475582122803e-01 -1.846002042293548584e-01 2.260651672258973122e-03 5.828071385622024536e-03 3.741621598601341248e-02 2.340822219848632812e-01 -2.242415249347686768e-01 1.097881123423576355e-01 -1.593071222305297852e-01 4.632716998457908630e-02 6.366003304719924927e-02 -1.795335859060287476e-01 -1.541490703821182251e-01 -3.282482177019119263e-02 1.441945284605026245e-01 -3.293112292885780334e-02 -2.603281140327453613e-01 2.883621454238891602e-01 -2.560848593711853027e-01 1.634667217731475830e-01 2.633839612826704979e-03 -2.954164147377014160e-01 -1.948588490486145020e-01 2.978571876883506775e-02 1.487158089876174927e-01
-2.256758362054824829e-01 -9.383700042963027954e-02 1.345943361520767212e-01 8.153303712606430054e-02 8.922864496707916260e-02 1.092504411935806274e-01 5.288939476013183594e-01 3.662841320037841797e-01 -2.549053430557250977e-01 -1.517773512750864029e-02 -6.567217409610748291e-02 7.691378891468048096e-02 1.358784455806016922e-02 -4.998660460114479065e-02 -1.188652310520410538e-02 3.037952482700347900e-01 -2.791379988193511963e-01 -8.959843218326568604e-02 2.002769857645034790e-01 -2.088461518287658691e-01 -1.213923171162605286e-01 1.465256065130233765e-01 1.024555228650569916e-02 1.247046440839767456e-01 3.956860676407814026e-02 -2.483088821172714233e-01 -3.525132685899734497e-02 1.227628812193870544e-01 -8.083203434944152832e-02 1.095938775688409805e-02 7.223085965961217880e-03 5.815187096595764160e-02
-1.259987503290176392e-01 -2.820903658866882324e-01 5.375258252024650574e-02 1.688941419124603271e-01 -2.210182398557662964e-01 2.398668229579925537e-01 4.030440151691436768e-01 1.087596118450164795e-01 -5.395642668008804321e-02 2.270988374948501587e-02 -8.672297000885009766e-02 -1.797360368072986603e-02 3.346163332462310791e-01 3.562249541282653809e-01 -4.412278067320585251e-04 -1.008944883942604065e-01 -1.119745988398790359e-02 2.642237022519111633e-02 -1.150143370032310486e-01 -7.875426113605499268e-02 2.863107621669769287e-01 1.608907878398895264e-01 -2.037593722343444824e-01 -7.198104262351989746e-02 1.696010231971740723e-01 -7.199679315090179443e-02 1.591754555702209473e-01 1.037783324718475342e-01 2.358459867537021637e-03 -1.046266481280326843e-01 3.257130086421966553e-02 2.743731439113616943e-01
-2.939901649951934814e-01 -4.073009192943572998e-01 -5.718819051980972290e-02 1.118596345186233521e-01 4.116781800985336304e-02 3.089350461959838867e-01 2.950375974178314209e-01 2.390733659267425537e-01 -3.402955830097198486e-01 -7.536852266639471054e-03 8.666233718395233154e-02 -1.731303930282592773e-01 7.386149466037750244e-02 -9.397429972887039185e-02 9.901563078165054321e-02 4.616392403841018677e-02 7.767658680677413940e-02 1.245690211653709412e-01 -6.039173528552055359e-02 6.046141963452100754e-03 1.505463123321533203e-01 7.070194929838180542e-02 1.604438871145248413e-01 3.122753500938415527e-01 -7.117408514022827148e-02 -2.352549433708190918e-01 -1.611184775829315186e-01 1.851049065589904785e-01 -5.293614417314529419e-02 -7.745691388845443726e-02 -1.753495261073112488e-02 7.134834676980972290e-02
7.380371540784835815e-02 -1.971769034862518311e-01 -1.301199495792388916e-01 6.473143398761749268e-02 7.566431164741516113e-02 1.950831115245819092e-01 4.266709685325622559e-01 3.685305714607238770e-01 -1.765308529138565063e-01 -1.021303534507751465e-01 -3.062083572149276733e-02 -1.361729502677917480e-01 1.555544286966323853e-01 8.812563121318817139e-02 -7.942719012498855591e-02 -8.573762327432632446e-02 2.708217501640319824e-01 3.316367417573928833e-02 -5.610791221261024475e-02 -4.720458090305328369e-01 -3.889460489153862000e-02 -8.134318888187408447e-02 -9.263174235820770264e-02 -2.036858648061752319e-01 -1.254440248012542725e-01 -8.567532896995544434e-02 -1.532641053199768066e-01 -9.565027803182601929e-02 9.040749818086624146e-02 -1.988326311111450195e-01 -5.737359076738357544e-02 2.962260507047176361e-02
1.567795276641845703e-01 -1.932553350925445557e-01 -2.126855254173278809e-01 1.018785536289215088e-01 9.630085527896881104e-02 9.246824681758880615e-02 4.518782496452331543e-01 3.171907365322113037e-01 -8.337818831205368042e-02 -2.787238955497741699e-01 -2.899558469653129578e-02 -1.542230974882841110e-02 8.557725697755813599e-02 -1.361858844757080078e-01 -5.697688832879066467e-02 -9.982610493898391724e-02 2.501853108406066895e-01 -5.152364447712898254e-02 -1.671229600906372070e-01 -3.197050094604492188e-01 -1.168186068534851074e-01 -1.789678484201431274e-01 4.434378817677497864e-02 5.884152278304100037e-02 -6.020107492804527283e-02 -3.081889590248465538e-03 -2.931536361575126648e-02 -1.822317093610763550e-01 1.896114647388458252e-01 3.783600032329559326e-02 -1.601060330867767334e-01 2.963407039642333984e-01
-9.913709014654159546e-02 -1.208229437470436096e-01 1.252257972955703735e-01 1.790428459644317627e-01 9.769959747791290283e-02 1.981636732816696167e-01 2.122388333082199097e-01 3.825442194938659668e-01 -6.149724498391151428e-02 -1.854729056358337402e-01 -2.564843893051147461e-01 -1.851618476212024689e-02 2.239826768636703491e-01 -5.324010178446769714e-02 -8.288408070802688599e-02 -1.367452368140220642e-02 5.538741871714591980e-02 -3.811843395233154297e-01 1.278148442506790161e-01 -7.724486291408538818e-02 -2.768762223422527313e-02 1.714112758636474609e-01 1.379380817525088787e-03 -1.240825429558753967e-01 -3.152945339679718018e-01 -1.932431310415267944e-01 -6.194465607404708862e-02 3.337528109550476074e-01 1.529213935136795044e-01 -1.260071545839309692e-01 -8.164955675601959229e-02 9.558902680873870850e-02
-6.507832556962966919e-02 -1.133738979697227478e-01 3.162741288542747498e-02 1.705396026372909546e-01 5.111209303140640259e-02 -7.841834425926208496e-02 4.191146492958068848e-01 2.369800508022308350e-01 -1.330138295888900757e-01 -2.332024127244949341e-01 6.426820904016494751e-02 -9.928123652935028076e-02 1.529539376497268677e-01 1.981488801538944244e-02 -1.964647471904754639e-01 6.648696213960647583e-02 1.239779219031333923e-01 2.325629144906997681e-01 -2.601055204868316650e-01 -1.845076233148574829e-01 1.879816316068172455e-02 -1.489477753639221191e-01 -2.197497934103012085e-01 1.166032776236534119e-01 8.736340701580047607e-02 -2.190718203783035278e-01 8.387432247400283813e-02 -3.279798328876495361e-01 -3.131433129310607910e-01 6.341132521629333496e-02 -1.546715199947357178e-01 -8.698564767837524414e-02
3.396582230925559998e-02 -2.089332938194274902e-01 -2.188507281243801117e-02 4.988107085227966309e-01 -1.226704120635986328e-01 1.715056300163269043e-01 2.193369567394256592e-01 7.264422625303268433e-02 -1.969216018915176392e-02 -1.396895051002502441e-01 5.183106288313865662e-03 2.809670269489288330e-01 -2.778829932212829590e-01 -1.015683077275753021e-02 -1.402883231639862061e-01 2.061227709054946899e-01 8.804804086685180664e-02 -1.165215894579887390e-01 -1.070731729269027710e-01 6.436482071876525879e-02 1.318092942237854004e-01 -9.970579296350479126e-02 5.290305987000465393e-02 1.191806495189666748e-01 4.817695543169975281e-02 -4.429326057434082031e-01 -1.041149497032165527e-01 5.732195079326629639e-02 -2.551158070564270020e-01 -6.883263587951660156e-02 -4.394023679196834564e-03 7.721432298421859741e-02
4.559542238712310791e-02 -2.788440287113189697e-01 3.636581301689147949e-01 1.992300748825073242e-01 -1.485158205032348633e-01 -1.375046074390411377e-01 1.744769364595413208e-01 3.961751759052276611e-01 6.171274930238723755e-03 1.251653283834457397e-01 8.744335174560546875e-02 -2.677769064903259277e-01 2.087596356868743896e-01 -1.642052680253982544e-01 -2.064677327871322632e-01 -2.288162112236022949e-01 -7.902611047029495239e-03 6.112740561366081238e-02 3.115803189575672150e-02 2.914536185562610626e-02 9.423524141311645508e-02 3.482221961021423340e-01 -4.266866669058799744e-02 1.055279672145843506e-01 -6.673512607812881470e-02 -1.602565497159957886e-02 2.096373587846755981e-01 1.841239631175994873e-02 4.957905784249305725e-02 1.609225720167160034e-01 -7.960865646600723267e-02 1.639416366815567017e-01
-1.246871892362833023e-02 -2.983514070510864258e-01 3.394737467169761658e-02 1.604824066162109375e-01 -6.650271266698837280e-02 1.844915598630905151e-01 3.553764522075653076e-01 3.583951592445373535e-01 -1.455413401126861572e-01 -1.912918090820312500e-01 -7.681259512901306152e-02 -1.783040463924407959e-01 3.969788551330566406e-02 6.492090225219726562e-02 -4.220575094223022461e-02 -2.367900013923645020e-01 6.734558939933776855e-02 3.019933216273784637e-02 -9.404846280813217163e-02 -4.353008568286895752e-01 2.727438323199748993e-02 2.501500211656093597e-02 8.022754639387130737e-02 1.221272163093090057e-02 1.626458205282688141e-02 -8.775292336940765381e-02 -3.127749860286712646e-01 -8.513019233942031860e-02 8.808693289756774902e-02 -2.546752393245697021e-01 -1.738147437572479248e-01 -6.333012133836746216e-02
-3.351460993289947510e-01 1.183255016803741455e-02 2.827137112617492676e-01 2.455209195613861084e-01 -9.922814369201660156e-02 1.952843964099884033e-01 8.539808541536331177e-02 2.342548072338104248e-01 5.477990955114364624e-02 1.130729764699935913e-01 -1.684891432523727417e-01 -1.953492462635040283e-01 3.109592795372009277e-01 -1.928451657295227051e-01 -1.718025207519531250e-01 -7.967930287122726440e-02 1.501415818929672241e-01 -7.796429097652435303e-02 -1.322784423828125000e-01 -1.148596778512001038e-01 7.478738576173782349e-02 1.948965787887573242e-01 -1.158701032400131226e-01 -7.050935178995132446e-03 -5.082198232412338257e-02 -3.649617433547973633e-01 -1.378176659345626831e-01 2.406799793243408203e-01 1.484638452529907227e-01 8.137751370668411255e-02 -6.098787859082221985e-02 1.537675559520721436e-01
-1.670416146516799927e-01 -9.049659222364425659e-02 1.342633366584777832e-01 2.099609673023223877e-01 -1.429871320724487305e-01 -7.411921024322509766e-02 3.955022692680358887e-01 2.449126839637756348e-01 -1.510638147592544556e-01 -2.204773575067520142e-01 1.826077252626419067e-01 -1.904316693544387817e-01 1.935313045978546143e-01 1.609532721340656281e-02 -1.524744927883148193e-01 2.560155838727951050e-02 1.134243160486221313e-01 7.620266079902648926e-02 -3.009870052337646484e-01 -3.250976800918579102e-01 -6.043272465467453003e-02 -4.320201277732849121e-02 -1.291526407003402710e-01 -3.304046578705310822e-03 -1.217736378312110901e-01 -1.267939507961273193e-01 4.061991721391677856e-02 -3.028464615345001221e-01 -2.355839908123016357e-01 9.119624644517898560e-02 -1.349739581346511841e-01 -1.154414787888526917e-01
7.537201046943664551e-02 -3.651432693004608154e-02 3.883090987801551819e-02 2.240592241287231445e-01 -1.458155084401369095e-02 8.764266967773437500e-04 4.569350779056549072e-01 4.832146167755126953e-01 -1.833835393190383911e-01 -1.444211155176162720e-01 2.565853297710418701e-01 -2.109036780893802643e-03 1.802636384963989258e-01 1.397254616022109985e-01 -2.234811335802078247e-01 1.508915275335311890e-01 3.126665577292442322e-02 -1.301225423812866211e-01 -2.061616182327270508e-01 -1.968387514352798462e-01 5.222610384225845337e-02 -1.725016087293624878e-01 -1.252243667840957642e-01 -2.236749045550823212e-02 -4.592212662100791931e-02 -1.812619268894195557e-01 3.170701861381530762e-02 -1.731577217578887939e-01 -1.146066859364509583e-01 9.754531830549240112e-02 -3.777706250548362732e-02 -1.259545832872390747e-01
1.311128772795200348e-02 -1.861277967691421509e-01 2.068616747856140137e-01 -2.061395905911922455e-02 6.074379757046699524e-02 2.608284354209899902e-01 -1.551012694835662842e-02 2.613253891468048096e-01 -2.786665558815002441e-01 -2.476427704095840454e-01 -1.792924106121063232e-01 2.268520593643188477e-01 -6.735483556985855103e-02 -1.380478311330080032e-02 -2.680327594280242920e-01 -9.073917567729949951e-02 8.519825339317321777e-02 -3.015699330717325211e-03 -8.130241185426712036e-02 -9.812454693019390106e-03 2.499088644981384277e-01 1.718039661645889282e-01 -3.156859800219535828e-02 -3.457863032817840576e-01 1.535607427358627319e-01 -1.105634048581123352e-01 8.738785237073898315e-02 -7.666237652301788330e-02 1.949746161699295044e-01 3.462686017155647278e-02 -3.913476765155792236e-01 7.827527076005935669e-02
-7.055522501468658447e-02 -2.918706238269805908e-01 -3.495508339256048203e-03 6.041166186332702637e-02 -1.062208414077758789e-01 1.381126046180725098e-01 2.276196628808975220e-01 3.095977604389190674e-01 -1.946445107460021973e-01 -1.814877055585384369e-02 4.696814715862274170e-02 1.875456571578979492e-01 -5.412663519382476807e-02 3.034332394599914551e-01 -3.214113414287567139e-02 5.328408256173133850e-02 -1.616133935749530792e-02 1.689261198043823242e-01 1.483174413442611694e-02 -1.536126732826232910e-01 -1.625444926321506500e-02 2.555592954158782959e-01 -7.863780111074447632e-02 -2.394006215035915375e-02 4.115665853023529053e-01 -5.225508939474821091e-03 -1.670856475830078125e-01 -3.200665712356567383e-01 8.485178649425506592e-02 -7.604787498712539673e-02 -1.989856511354446411e-01 2.763774693012237549e-01
-2.308486104011535645e-01 5.003570578992366791e-03 2.318086922168731689e-01 9.976858645677566528e-02 -1.376977413892745972e-01 -3.466022387146949768e-02 1.332065910100936890e-01 1.288219541311264038e-01 -2.109671235084533691e-01 -1.502389460802078247e-01 -2.224360555410385132e-01 -9.491076320409774780e-02 8.043941110372543335e-03 -3.618453815579414368e-02 2.121012210845947266e-01 8.850871771574020386e-02 3.106485903263092041e-01 5.162794142961502075e-02 -1.306286752223968506e-01 1.131671071052551270e-01 8.490635454654693604e-02 -2.520432695746421814e-02 -9.669140726327896118e-02 7.292460650205612183e-02 2.146255820989608765e-01 -4.788285791873931885e-01 -7.739599794149398804e-02 -7.146472483873367310e-02 2.706887125968933105e-01 -1.388690322637557983e-01 -1.109323576092720032e-01 3.253965973854064941e-01
-1.138966158032417297e-01 -3.925338685512542725e-01 1.694889925420284271e-02 6.174291949719190598e-03 -1.661443263292312622e-01 -2.127045243978500366e-01 3.038078844547271729e-01 1.536236554384231567e-01 2.257508039474487305e-02 1.711683571338653564e-01 -2.262736707925796509e-01 -5.311273038387298584e-02 2.504883110523223877e-01 -1.641744971275329590e-01 -5.049691721796989441e-02 2.970247864723205566e-01 1.699817031621932983e-01 -2.813547253608703613e-01 -1.694750189781188965e-01 6.565146148204803467e-02 -1.153186038136482239e-01 -8.375865966081619263e-02 -8.661849796772003174e-02 8.636309206485748291e-02 -1.171139255166053772e-01 -2.042014896869659424e-01 -5.922694876790046692e-02 -1.784129291772842407e-01 1.669860333204269409e-01 -5.250372365117073059e-02 -1.285630613565444946e-01 2.555165588855743408e-01
-1.790103465318679810e-01 -8.907037228345870972e-02 9.374884516000747681e-02 2.367015480995178223e-01 2.169941365718841553e-01 2.774432599544525146e-01 1.591477543115615845e-01 5.491350591182708740e-02 -5.828657746315002441e-02 1.650437563657760620e-01 -3.211388289928436279e-01 1.856153607368469238e-01 2.640907764434814453e-01 -2.635338306427001953e-01 -2.338969558477401733e-01 2.387238740921020508e-01 1.052771974354982376e-02 1.117660254240036011e-01 -9.347526729106903076e-02 -3.401742130517959595e-02 1.540958881378173828e-01 -7.620164006948471069e-02 5.062448605895042419e-02 -1.818397939205169678e-01 -2.098744958639144897e-01 -2.607423663139343262e-01 5.109030287712812424e-03 -1.346834935247898102e-02 9.096748381853103638e-02 -2.112356722354888916e-01 -1.301461011171340942e-01 2.322428077459335327e-01
-2.111885100603103638e-01 2.360488846898078918e-02 2.923136949539184570e-01 1.583839207887649536e-01 2.026531845331192017e-01 1.579481065273284912e-01 3.628776967525482178e-01 1.959065943956375122e-01 -3.484852313995361328e-01 5.891192331910133362e-02 -2.542234957218170166e-01 1.214663609862327576e-01 2.711090147495269775e-01 1.890445649623870850e-01 -2.125074155628681183e-02 1.987862884998321533e-01 8.777699619531631470e-02 1.168111413717269897e-01 -1.136496290564537048e-02 -3.073470434173941612e-03 1.778022497892379761e-01 -2.667060792446136475e-01 -1.157033219933509827e-01 -1.904938519001007080e-01 -2.705395780503749847e-02 -5.940385535359382629e-02 -7.751043885946273804e-02 4.749202169477939606e-03 1.444481685757637024e-02 -5.160265415906906128e-02 1.702107191085815430e-01 1.966940015554428101e-01
-2.831201553344726562e-01 -4.471308588981628418e-01 1.434864103794097900e-01 9.939185343682765961e-03 1.128189358860254288e-02 2.351050376892089844e-01 1.427343189716339111e-01 1.361706554889678955e-01 -7.413977384567260742e-02 -7.881510257720947266e-02 8.638402447104454041e-03 2.331804037094116211e-01 2.391173876821994781e-02 -2.629071772098541260e-01 -6.934054195880889893e-02 -1.084151566028594971e-01 1.678643524646759033e-01 5.174391716718673706e-02 5.339683033525943756e-03 1.079814061522483826e-01 7.534492015838623047e-02 -2.233244180679321289e-01 2.993811666965484619e-02 -2.038835436105728149e-01 1.924640312790870667e-02 -9.590899199247360229e-02 8.924350887537002563e-02 -1.035467088222503662e-01 3.186865746974945068e-01 1.177375987172126770e-01 3.209660649299621582e-01 2.554308176040649414e-01
-3.654420971870422363e-01 -1.220592558383941650e-01 1.530993580818176270e-01 2.624081373214721680e-01 8.400107175111770630e-02 -3.455766243860125542e-03 7.944527268409729004e-02 1.633481085300445557e-01 -2.129030823707580566e-01 -3.973567858338356018e-03 -2.739557325839996338e-01 9.563641995191574097e-02 -1.354332715272903442e-01 9.660349786281585693e-02 1.200286671519279480e-01 1.588435322046279907e-01 3.082585036754608154e-01 -2.011749744415283203e-01 -1.442293357104063034e-02 1.629763394594192505e-01 3.228183463215827942e-02 7.550894469022750854e-02 -3.298425376415252686e-01 -7.615603506565093994e-02 1.993206143379211426e-01 -2.230568379163742065e-01 -1.584164798259735107e-01 -1.425266861915588379e-01 2.641476690769195557e-01 -6.145925074815750122e-02 -7.106587290763854980e-02 1.588770747184753418e-01
-2.428483664989471436e-01 -2.417583763599395752e-01 -3.245079517364501953e-02 1.691265553236007690e-01 -6.730807572603225708e-02 3.249729573726654053e-01 1.849963068962097168e-01 1.051709875464439392e-01 -2.537287473678588867e-01 1.933978684246540070e-02 -2.242623269557952881e-01 3.420649766921997070e-01 6.579419225454330444e-02 -1.238159164786338806e-01 -6.454846356064081192e-03 4.531355574727058411e-02 -9.120699763298034668e-02 -1.552020460367202759e-01 1.083870884031057358e-02 7.419787347316741943e-02 2.043146938085556030e-01 -1.360428780317306519e-01 -3.107070364058017731e-02 1.485846787691116333e-01 -1.082822531461715698e-01 -3.095164000988006592e-01 -6.660749763250350952e-02 1.629764735698699951e-01 9.356890618801116943e-02 -3.306580940261483192e-03 -3.273061215877532959e-01 2.606662511825561523e-01
-1.308476775884628296e-01 -2.720977067947387695e-01 -4.397560283541679382e-02 9.264833480119705200e-02 5.175355076789855957e-02 2.754604816436767578e-02 3.915776908397674561e-01 1.020552515983581543e-01 1.082224175333976746e-01 -8.997973054647445679e-02 7.001554220914840698e-02 5.044202879071235657e-02 8.595842868089675903e-02 2.289401590824127197e-01 -1.101129278540611267e-01 -6.775089353322982788e-02 4.211694747209548950e-02 -1.323845982551574707e-01 -3.738376498222351074e-02 -4.993483722209930420e-01 5.597984790802001953e-02 -6.787996273487806320e-03 3.050163984298706055e-01 -2.704312503337860107e-01 4.148040432482957840e-03 -3.256819546222686768e-01 8.352253586053848267e-02 -4.907464608550071716e-02 5.287958681583404541e-02 -1.202285140752792358e-01 1.293401867151260376e-01 1.962710916996002197e-01
-3.303163945674896240e-01 -3.501172363758087158e-01 -3.227397799491882324e-02 1.867482513189315796e-01 -3.356710970401763916e-01 -9.843450970947742462e-03 2.834331095218658447e-01 7.213810831308364868e-02 -4.198383539915084839e-02 -7.010307163000106812e-02 5.880832299590110779e-02 2.672995626926422119e-02 2.844937741756439209e-01 2.798392474651336670e-01 6.597758829593658447e-02 9.732712060213088989e-03 1.786285340785980225e-01 -5.597479641437530518e-02 -1.640408113598823547e-02 -2.239859998226165771e-01 4.002454504370689392e-02 6.944498419761657715e-02 -2.158951759338378906e-01 -7.187706977128982544e-02 2.586693167686462402e-01 -1.626754999160766602e-01 -8.177705109119415283e-02 4.325867816805839539e-02 -6.988126784563064575e-02 -1.497186720371246338e-01 4.568548500537872314e-02 2.907541692256927490e-01
-6.991522759199142456e-02 -1.397686898708343506e-01 -5.942664667963981628e-02 2.323538959026336670e-01 6.083887815475463867e-02 1.467776391655206680e-02 1.913554966449737549e-01 3.393746614456176758e-01 -1.054975390434265137e-01 -3.609980046749114990e-01 -2.338770031929016113e-01 1.441514492034912109e-01 -1.477318704128265381e-01 1.661834865808486938e-02 -4.871453344821929932e-02 -9.109742939472198486e-02 -8.040761947631835938e-02 -2.322180718183517456e-01 -2.759139239788055420e-01 5.961955524981021881e-03 2.636512815952301025e-01 4.011164978146553040e-02 -1.458773761987686157e-02 -1.606100052595138550e-01 3.663804382085800171e-02 -3.410252332687377930e-01 2.867283523082733154e-01 6.689014378935098648e-03 -2.077454328536987305e-01 -1.148157641291618347e-01 1.506944149732589722e-01 -3.952241502702236176e-03
-9.171160310506820679e-02 -1.269079446792602539e-01 2.001698613166809082e-01 3.416567742824554443e-01 2.190831452608108521e-01 -2.056043036282062531e-02 1.462192237377166748e-01 1.304052490741014481e-02 -1.218392848968505859e-01 -7.317361235618591309e-02 1.243732944130897522e-01 1.908600628376007080e-01 2.539700567722320557e-01 7.887785881757736206e-02 -1.383490562438964844e-01 -1.508311778306961060e-01 2.798638045787811279e-01 -2.695684507489204407e-02 1.480572298169136047e-02 -1.314215064048767090e-01 1.435131430625915527e-01 -1.118473857641220093e-01 -1.565849334001541138e-01 -9.680448472499847412e-02 1.330834329128265381e-01 -3.553993105888366699e-01 2.064224332571029663e-01 -2.400423958897590637e-02 2.736967504024505615e-01 1.896108835935592651e-01 -2.714530527591705322e-01 1.694553345441818237e-01
-4.153358191251754761e-02 -3.416307568550109863e-01 1.436836570501327515e-01 1.743687838315963745e-01 -2.951289340853691101e-02 2.326024323701858521e-01 3.322199285030364990e-01 4.475391209125518799e-01 -1.206678375601768494e-01 1.498189009726047516e-02 -3.622206300497055054e-02 -8.958891779184341431e-02 -1.725339293479919434e-01 2.308343052864074707e-01 -1.684908270835876465e-01 2.557903826236724854e-01 -1.940389275550842285e-01 -1.048209294676780701e-01 -5.427294969558715820e-02 -2.048538774251937866e-01 9.261506050825119019e-02 7.716823369264602661e-02 9.109502285718917847e-02 2.880099713802337646e-01 1.727995276451110840e-01 -4.385770484805107117e-02 -5.601567681878805161e-03 -4.484806954860687256e-02 1.539857387542724609e-01 -2.721757045947015285e-04 -7.195813953876495361e-02 4.288197308778762817e-02
6.004443392157554626e-02 -8.426728099584579468e-02 -8.800853043794631958e-02 1.442269384860992432e-01 1.292369365692138672e-01 1.966343075037002563e-01 3.615818619728088379e-01 4.484081566333770752e-01 7.761288434267044067e-02 -3.539053499698638916e-01 1.308253556489944458e-01 -7.885541021823883057e-02 5.121477320790290833e-02 1.467967033386230469e-01 1.265151146799325943e-02 1.001169160008430481e-01 6.724946200847625732e-02 5.217472091317176819e-02 -1.934765279293060303e-01 -6.944830715656280518e-02 9.796629846096038818e-02 2.558830976486206055e-01 -9.294178336858749390e-02 2.701548114418983459e-02 1.931939572095870972e-01 -2.100290358066558838e-01 -1.215725541114807129e-01 -1.814073771238327026e-01 1.207725256681442261e-01 -1.707092374563217163e-01 2.592116892337799072e-01 -1.030573025345802307e-01
-1.651910096406936646e-01 -9.721264243125915527e-02 -2.237903140485286713e-02 -1.116176024079322815e-01 -3.289656043052673340e-01 -5.125334858894348145e-02 3.549714386463165283e-02 3.635258078575134277e-01 -1.839086264371871948e-01 1.683876663446426392e-01 6.379021704196929932e-02 1.410108953714370728e-01 2.117248624563217163e-01 7.962655276060104370e-03 -3.669977784156799316e-01 1.048628389835357666e-01 1.152259558439254761e-01 5.080802738666534424e-02 -2.416941225528717041e-01 7.775759696960449219e-02 9.582804143428802490e-02 -8.581535518169403076e-02 8.323047310113906860e-02 -1.469999402761459351e-01 -9.403749555349349976e-02 -2.471416592597961426e-01 -3.670863062143325806e-02 1.338163614273071289e-01 1.790659129619598389e-01 1.827377527952194214e-01 -7.795661687850952148e-02 3.784519135951995850e-01
2.705227583646774292e-03 3.864650055766105652e-02 -1.307433247566223145e-01 4.984866380691528320e-01 -2.118060141801834106e-01 -2.699739485979080200e-02 3.909832537174224854e-01 3.018164634704589844e-01 -2.778812870383262634e-02 -1.833118312060832977e-02 -6.588638573884963989e-02 -1.738438606262207031e-01 2.118414081633090973e-02 3.698113560676574707e-02 -6.377917528152465820e-02 2.136470004916191101e-02 1.988970190286636353e-01 2.582520544528961182e-01 2.055369317531585693e-01 1.161338537931442261e-01 1.549974679946899414e-01 7.349393516778945923e-02 1.276399344205856323e-01 1.680121570825576782e-01 1.374272406101226807e-01 -2.854249179363250732e-01 -8.252887427806854248e-02 -1.583673059940338135e-01 7.625224441289901733e-02 -5.851415917277336121e-02 4.696263372898101807e-02 1.474188566207885742e-01
-2.419747114181518555e-01 -3.187248408794403076e-01 6.844884902238845825e-02 1.761892884969711304e-01 2.239024788141250610e-01 1.137036457657814026e-01 2.829592525959014893e-01 3.286142647266387939e-01 -3.799385428428649902e-01 1.702710390090942383e-01 3.410492837429046631e-01 1.340023428201675415e-01 -1.224150322377681732e-02 -2.188110351562500000e-01 -1.129376217722892761e-01 -4.976184666156768799e-02 -1.399949043989181519e-01 -5.844420753419399261e-03 -2.147805243730545044e-01 -2.430308312177658081e-01 -5.144857242703437805e-02 -2.647462114691734314e-02 -6.049628555774688721e-02 1.587052084505558014e-02 -3.503639623522758484e-02 -7.828629016876220703e-02 2.702326327562332153e-02 -1.181656420230865479e-01 -1.693299412727355957e-02 2.821613848209381104e-02 8.506131917238235474e-02 1.403200775384902954e-01
-3.183981403708457947e-02 -1.722720265388488770e-01 2.043791264295578003e-01 -2.534392103552818298e-02 8.717139065265655518e-02 -1.669087074697017670e-02 1.360854208469390869e-01 3.424946963787078857e-01 -3.517923653125762939e-01 1.035753861069679260e-01 -1.110585685819387436e-02 -2.739922404289245605e-01 2.225313931703567505e-01 -1.896507740020751953e-01 5.261248350143432617e-02 -1.354156583547592163e-01 -3.454762324690818787e-02 -3.020081818103790283e-01 -3.249915316700935364e-02 1.206502988934516907e-01 8.179423213005065918e-02 -1.630521416664123535e-01 7.113459706306457520e-02 -2.392104826867580414e-02 -2.322630584239959717e-01 -2.983029186725616455e-01 1.475374996662139893e-01 -1.845244020223617554e-01 1.205118373036384583e-01 -1.493195742368698120e-01 -8.834083378314971924e-02 2.768169939517974854e-01
4.738991707563400269e-02 -4.585467875003814697e-01 5.152112990617752075e-02 7.727509830147027969e-03 -2.673265933990478516e-01 3.562504351139068604e-01 4.546902477741241455e-01 9.963691234588623047e-02 -9.033253788948059082e-02 -1.229736432433128357e-01 4.474750161170959473e-02 4.956546053290367126e-02 1.358802914619445801e-01 1.238450482487678528e-01 4.505376890301704407e-02 -2.623134553432464600e-01 1.037611067295074463e-01 1.085533667355775833e-02 -5.300645530223846436e-02 -2.613911330699920654e-01 4.721952974796295166e-02 7.172200828790664673e-02 -7.200511544942855835e-02 -1.780972033739089966e-01 9.698539227247238159e-02 -1.182951182126998901e-01 3.102676570415496826e-02 -6.241260468959808350e-02 -2.197466343641281128e-01 -1.627342700958251953e-01 -2.680056914687156677e-02 8.545108139514923096e-02
3.083621338009834290e-02 -3.051410913467407227e-01 1.370065193623304367e-02 1.452273279428482056e-01 4.120260477066040039e-02 1.445067822933197021e-01 3.482698202133178711e-01 1.969418972730636597e-01 -1.268822103738784790e-01 2.423963695764541626e-02 -2.631683275103569031e-02 -2.571243345737457275e-01 2.083768546581268311e-01 -1.203185766935348511e-01 -1.790089607238769531e-01 7.030835747718811035e-02 3.714647889137268066e-01 -1.019794568419456482e-01 -1.357658505439758301e-01 2.714794576168060303e-01 -2.750140130519866943e-01 1.431763619184494019e-01 -2.341721951961517334e-01 3.760082274675369263e-02 -1.627659350633621216e-01 5.426055565476417542e-02 4.219679534435272217e-02 -2.008578926324844360e-02 2.487068474292755127e-01 -4.972754791378974915e-02 8.830332010984420776e-02 1.642437279224395752e-01
-9.174351394176483154e-02 -7.413277029991149902e-02 1.317513138055801392e-01 1.772214770317077637e-01 -1.604289561510086060e-02 9.855654835700988770e-02 1.393896341323852539e-01 4.427457153797149658e-01 6.668990105390548706e-02 -3.652475029230117798e-02 -3.654923439025878906e-01 -1.626430451869964600e-01 2.625497579574584961e-01 -1.977682858705520630e-01 1.436031162738800049e-01 8.235114812850952148e-02 2.764635086059570312e-01 6.625510752201080322e-02 -1.897594332695007324e-01 2.886318229138851166e-02 1.256538778543472290e-01 2.091215699911117554e-01 6.283178925514221191e-02 2.439444959163665771e-01 1.370289772748947144e-01 -3.510848283767700195e-01 -1.472370624542236328e-01 3.649988770484924316e-02 6.061382591724395752e-02 -2.911893092095851898e-02 5.506079178303480148e-03 1.971491798758506775e-02
-6.582484394311904907e-02 -3.578690290451049805e-01 1.559743732213973999e-01 1.117778271436691284e-01 -3.980832099914550781e-01 2.702162265777587891e-01 2.962194979190826416e-01 -8.905341476202011108e-02 -2.655937969684600830e-01 -1.504345387220382690e-01 -2.621912769973278046e-02 -9.263232350349426270e-02 6.244741845875978470e-03 4.981080815196037292e-02 -1.194216310977935791e-01 8.292693644762039185e-02 -2.596427313983440399e-02 6.597813963890075684e-02 -1.858089566230773926e-01 -1.778936237096786499e-01 9.388861246407032013e-03 5.090990662574768066e-02 -1.263250112533569336e-01 -2.817255258560180664e-01 -1.911660842597484589e-02 -1.659419089555740356e-01 4.911477491259574890e-02 -3.395145833492279053e-01 6.385622173547744751e-02 -6.072425469756126404e-02 -2.170724868774414062e-01 -8.853275328874588013e-02
-1.156426966190338135e-01 -1.971795260906219482e-01 -2.112404257059097290e-02 2.907722443342208862e-02 -7.182827591896057129e-02 1.704543679952621460e-01 3.537292182445526123e-01 1.038871183991432190e-01 -3.949396684765815735e-02 -4.115256667137145996e-02 8.133017271757125854e-02 -3.280584812164306641e-01 -6.872553378343582153e-02 -2.504340112209320068e-01 -1.588203608989715576e-01 9.381559491157531738e-02 1.386249437928199768e-02 -2.647178247570991516e-02 4.482103884220123291e-02 1.576417237520217896e-01 -3.015295229852199554e-02 2.426994293928146362e-01 -2.076788395643234253e-01 5.003088712692260742e-02 -1.348656974732875824e-02 -5.128276944160461426e-01 7.664702087640762329e-02 -7.050957530736923218e-02 3.217935264110565186e-01 -1.887771636247634888e-01 -8.414201438426971436e-02 -6.230268999934196472e-02
5.412644892930984497e-02 -2.785605192184448242e-01 -2.247599512338638306e-01 1.077649518847465515e-01 -3.294622525572776794e-02 1.493082642555236816e-01 2.650349140167236328e-01 2.607309818267822266e-01 -1.673710495233535767e-01 -2.785167992115020752e-01 1.105823889374732971e-01 2.649860829114913940e-02 8.653993718326091766e-03 -2.417897433042526245e-02 -1.405155658721923828e-01 -1.206240877509117126e-01 -8.116003125905990601e-03 2.252692542970180511e-02 7.707077264785766602e-02 -1.351221054792404175e-01 -1.800950765609741211e-01 -2.551074624061584473e-01 1.157714147120714188e-02 9.982958436012268066e-02 -2.445706923026591539e-04 -1.975539326667785645e-01 4.105448722839355469e-02 -3.045274913311004639e-01 1.813225150108337402e-01 4.482595995068550110e-02 -2.702483236789703369e-01 4.105061590671539307e-01
-1.372094154357910156e-01 -4.070693254470825195e-01 4.856183007359504700e-02 1.157130599021911621e-01 2.467396110296249390e-02 1.244943141937255859e-01 -1.226644683629274368e-02 3.592586219310760498e-01 -1.294724550098180771e-02 -1.415202915668487549e-01 -2.666727304458618164e-01 -9.205292910337448120e-02 -3.267708048224449158e-02 -1.566059440374374390e-01 7.069802284240722656e-02 4.890840500593185425e-02 1.316367089748382568e-01 6.230641156435012817e-02 1.600450277328491211e-01 1.300852559506893158e-02 -8.178677409887313843e-02 -8.685077726840972900e-02 -2.576015889644622803e-01 7.009811699390411377e-02 7.821709662675857544e-02 -2.942338287830352783e-01 1.722324341535568237e-01 -9.125069715082645416e-03 1.942504197359085083e-01 -7.786086946725845337e-02 -3.345552086830139160e-01 3.331195116043090820e-01
-4.776567593216896057e-02 -2.711655497550964355e-01 5.667333304882049561e-02 3.301677107810974121e-02 -2.425092756748199463e-01 3.066941201686859131e-01 4.480236172676086426e-01 1.595480926334857941e-02 -1.781912744045257568e-01 -3.289437294006347656e-02 -2.295734360814094543e-02 7.688029110431671143e-02 1.051764041185379028e-01 -1.155473515391349792e-01 5.756561830639839172e-02 -1.725946813821792603e-01 1.915422677993774414e-01 1.540091484785079956e-01 -6.940557062625885010e-02 -3.556069433689117432e-01 1.468368470668792725e-01 2.899506688117980957e-02 1.737300306558609009e-01 -2.715135514736175537e-01 7.106323540210723877e-02 -2.536848485469818115e-01 -1.207509450614452362e-02 -1.327692121267318726e-01 -2.328555285930633545e-01 -3.628464415669441223e-02 -7.765251398086547852e-02 5.014294758439064026e-02
-4.408190771937370300e-02 -2.541467845439910889e-01 1.073576956987380981e-01 2.542498707771301270e-01 2.404685877263545990e-02 1.221880540251731873e-01 7.222106307744979858e-02 2.419151365756988525e-01 -7.787190377712249756e-02 1.725091338157653809e-01 1.247211769223213196e-01 -1.398112811148166656e-02 -9.683364629745483398e-02 7.657146453857421875e-02 -2.122149467468261719e-01 3.117634654045104980e-01 -7.290671765804290771e-02 4.742161929607391357e-02 -2.942054271697998047e-01 2.600528299808502197e-01 1.709049642086029053e-01 -1.061295047402381897e-01 9.740060195326805115e-03 -2.156633138656616211e-01 9.451252222061157227e-02 -3.653354346752166748e-01 -2.116628885269165039e-01 -2.007182687520980835e-01 -2.722284495830535889e-01 5.046358332037925720e-02 -1.172332987189292908e-01 4.783752933144569397e-02
-2.449535429477691650e-01 -3.745731115341186523e-01 1.273587942123413086e-01 -6.513784825801849365e-02 3.845555242151021957e-03 1.146620586514472961e-01 1.950815618038177490e-01 2.396762073040008545e-01 -4.031281471252441406e-01 1.177698001265525818e-01 -1.407179236412048340e-01 -1.755174100399017334e-01 2.658749930560588837e-02 -1.551225036382675171e-01 1.221313327550888062e-01 -8.112717419862747192e-02 -9.620694816112518311e-02 -2.659756839275360107e-01 -1.191225717775523663e-03 -1.634451895952224731e-01 1.136650070548057556e-01 2.375079877674579620e-02 6.822423636913299561e-02 7.160042226314544678e-02 -9.092029184103012085e-02 -2.857633531093597412e-01 -4.900034889578819275e-02 -6.314270198345184326e-02 2.176359891891479492e-01 -4.336459934711456299e-02 -2.113839425146579742e-02 3.483113646507263184e-01
-6.984069943428039551e-03 -2.323495596647262573e-01 1.039923354983329773e-01 2.151521593332290649e-01 1.028568744659423828e-01 -1.725408621132373810e-02 4.791727364063262939e-01 2.435405850410461426e-01 -9.259230643510818481e-02 -1.040246635675430298e-01 -1.681352406740188599e-01 -1.478791087865829468e-01 7.203694432973861694e-02 4.484358802437782288e-02 -7.758992165327072144e-02 -1.801373511552810669e-01 1.000899076461791992e-01 3.022812679409980774e-02 -5.201997235417366028e-02 -4.801370203495025635e-01 1.223335135728120804e-02 1.953775761649012566e-03 1.543473452329635620e-01 -2.876537851989269257e-02 2.531295269727706909e-02 -1.260033100843429565e-01 -1.469190418720245361e-01 -2.248434275388717651e-01 1.677348613739013672e-01 -2.365643233060836792e-01 -1.585418879985809326e-01 -8.365625888109207153e-02
-1.910276710987091064e-01 -3.635170757770538330e-01 1.912485212087631226e-01 -6.900542229413986206e-02 1.080574654042720795e-02 2.224062383174896240e-01 1.896850578486919403e-02 3.271417915821075439e-01 -1.143938973546028137e-01 -1.246609687805175781e-01 1.091426163911819458e-01 8.548528701066970825e-02 -2.224757336080074310e-02 1.308124065399169922e-01 -3.458143770694732666e-01 9.925062954425811768e-02 1.938389092683792114e-01 -2.294162809848785400e-01 -2.274648845195770264e-01 -4.636178724467754364e-03 1.800571680068969727e-01 -6.573563069105148315e-02 -1.165339201688766479e-01 -2.240690588951110840e-01 2.854628860950469971e-01 -1.368736028671264648e-01 -9.044481068849563599e-02 -8.757048100233078003e-02 1.154546290636062622e-01 -1.626134365797042847e-01 1.013146154582500458e-02 -1.993189603090286255e-01
-2.745696008205413818e-01 -2.562226057052612305e-01 8.671694993972778320e-02 1.802365183830261230e-01 2.789054065942764282e-02 -2.176953256130218506e-01 1.919014751911163330e-01 2.028914391994476318e-01 -2.219546288251876831e-01 -1.208475157618522644e-01 6.055179983377456665e-03 7.230586558580398560e-02 6.576904654502868652e-02 1.242262050509452820e-01 -3.794383108615875244e-01 1.249945238232612610e-01 -2.560679800808429718e-02 -6.366883218288421631e-02 -1.945190578699111938e-01 1.101040542125701904e-01 -1.921571418642997742e-02 -2.369275540113449097e-01 -5.594506859779357910e-03 -3.381929099559783936e-01 3.343160450458526611e-01 -2.602218389511108398e-01 -7.907840609550476074e-02 1.466878876090049744e-02 1.289301812648773193e-01 1.199905797839164734e-01 1.570780877955257893e-03 -4.188911989331245422e-02
-7.997951656579971313e-02 -6.990044564008712769e-02 1.736511439085006714e-01 -1.196997761726379395e-01 -1.529984455555677414e-02 6.857693195343017578e-02 2.657250165939331055e-01 1.333244144916534424e-01 -4.168903529644012451e-01 -2.581273317337036133e-01 -4.083530511707067490e-03 5.567421903833746910e-04 -5.414559692144393921e-02 -1.955485939979553223e-01 -1.394278258085250854e-01 1.089031845331192017e-01 -1.108279004693031311e-01 -6.715164333581924438e-02 2.043145745992660522e-01 1.648055166006088257e-01 4.665127396583557129e-02 1.271893233060836792e-01 -4.365979507565498352e-02 1.054149004630744457e-03 -2.061642892658710480e-02 -2.396975904703140259e-01 -5.416173022240400314e-03 -4.361117780208587646e-01 1.913758963346481323e-01 -7.286094129085540771e-02 -2.976218983530998230e-02 3.756552636623382568e-01
-1.196502894163131714e-01 -3.100092709064483643e-01 2.706468403339385986e-01 -6.841757893562316895e-02 -1.032333746552467346e-01 8.068688958883285522e-02 2.951846420764923096e-01 7.820941507816314697e-02 -1.366920322179794312e-01 -3.148845955729484558e-02 -8.878163248300552368e-02 3.927717451006174088e-03 1.802052706480026245e-01 1.089712884277105331e-02 -5.615667905658483505e-03 1.471417117863893509e-02 -2.556247413158416748e-01 -3.772140666842460632e-02 -1.427377462387084961e-01 -7.421330548822879791e-03 2.027003094553947449e-02 1.928669661283493042e-01 -1.346319820731878281e-02 2.920110523700714111e-02 -3.712611794471740723e-01 -4.110527634620666504e-01 -1.663969606161117554e-01 -2.294829338788986206e-01 2.103020101785659790e-01 2.626401139423251152e-03 -5.993216112256050110e-02 2.828441262245178223e-01
-1.821712851524353027e-01 -5.378426983952522278e-02 2.725137174129486084e-01 9.382504224777221680e-02 -2.244539260864257812e-01 1.768747717142105103e-01 2.726897299289703369e-01 5.515254661440849304e-02 -8.338913321495056152e-02 -1.740552671253681183e-02 -2.864381968975067139e-01 3.436663448810577393e-01 -4.752213507890701294e-02 -1.313054114580154419e-01 -1.531183570623397827e-01 8.958314545452594757e-03 -8.522771298885345459e-02 -1.742616444826126099e-01 6.453223526477813721e-02 -8.992016315460205078e-02 1.292073726654052734e-01 -1.067016124725341797e-01 -2.531302161514759064e-02 1.634403876960277557e-02 -2.737093269824981689e-01 -4.575386047363281250e-01 -7.228890806436538696e-02 -2.565410919487476349e-02 1.796953231096267700e-01 -1.670911721885204315e-02 -7.113792002201080322e-02 2.543864250183105469e-01
-1.381786018610000610e-01 -1.063028536736965179e-02 1.408207416534423828e-01 1.103936433792114258e-01 -9.618150442838668823e-02 4.364759325981140137e-01 1.862153708934783936e-01 1.985735148191452026e-01 -1.660543233156204224e-01 -1.676211655139923096e-01 1.692954301834106445e-01 2.224581241607666016e-01 -1.043965667486190796e-01 1.475037038326263428e-01 -2.854792773723602295e-02 -2.005249559879302979e-01 1.306126266717910767e-01 4.204511642456054688e-02 -1.012061089277267456e-01 -2.431669384241104126e-01 1.875378042459487915e-01 -9.952569007873535156e-02 1.450634449720382690e-01 -7.882228121161460876e-03 2.239191234111785889e-01 -2.583974599838256836e-01 1.079179793596267700e-01 -2.191718518733978271e-01 5.246127396821975708e-02 7.951631210744380951e-03 -3.167637288570404053e-01 1.824229955673217773e-01
-1.502006202936172485e-01 -1.838913708925247192e-01 -9.413545578718185425e-02 1.589859873056411743e-01 1.867340058088302612e-01 1.464322358369827271e-01 6.840437054634094238e-01 1.582025438547134399e-01 -7.511946558952331543e-02 6.726728379726409912e-02 9.053523093461990356e-02 -5.116781219840049744e-02 1.642894349060952663e-03 1.909841746091842651e-01 -1.984194368124008179e-01 5.019432306289672852e-02 -6.963319331407546997e-02 -1.395274791866540909e-02 5.144521221518516541e-02 -2.193316370248794556e-01 2.244727164506912231e-01 -1.937795728445053101e-01 -8.391759544610977173e-02 4.359831102192401886e-03 1.152826398611068726e-01 -1.631523519754409790e-01 -1.934743523597717285e-01 3.211791440844535828e-02 2.493450045585632324e-02 -1.262399405241012573e-01 -1.134842112660408020e-01 -4.768794775009155273e-02
-3.642071485519409180e-01 -2.965832650661468506e-01 6.846947222948074341e-02 2.077949605882167816e-02 -1.184221133589744568e-01 -2.888071164488792419e-02 2.295269370079040527e-01 2.573386430740356445e-01 -3.619838654994964600e-01 1.096862182021141052e-01 -1.709464937448501587e-01 -2.680757939815521240e-01 -9.766294807195663452e-02 -1.039619073271751404e-01 1.748417019844055176e-01 1.015628967434167862e-02 6.813810020685195923e-02 -2.403552979230880737e-01 7.187386509031057358e-04 -1.498948037624359131e-01 -7.011850178241729736e-02 -7.045570760965347290e-02 1.027216315269470215e-01 6.431102007627487183e-02 2.388029247522354126e-01 -1.727091372013092041e-01 -8.045075833797454834e-02 -8.867348730564117432e-02 1.104333251714706421e-01 -9.835297241806983948e-03 -1.312039196491241455e-01 3.243308663368225098e-01
-1.791639439761638641e-02 -1.696271747350692749e-01 -6.686047464609146118e-02 3.249049186706542969e-02 -4.740761127322912216e-03 2.290941625833511353e-01 4.744942188262939453e-01 2.788841426372528076e-01 -1.285687536001205444e-01 -3.235186040401458740e-01 1.956993341445922852e-01 1.334318369626998901e-01 8.162699639797210693e-02 6.272673606872558594e-03 -2.907679788768291473e-02 -8.134297281503677368e-02 2.327965348958969116e-01 1.545943617820739746e-01 1.605649143457412720e-01 -3.204384744167327881e-01 -1.877620965242385864e-01 -7.242020964622497559e-02 -4.927524551749229431e-02 1.465610414743423462e-01 -5.347171798348426819e-02 -1.434205025434494019e-01 5.168491974472999573e-02 -1.461530327796936035e-01 2.734776586294174194e-02 -1.543305367231369019e-01 -1.919444948434829712e-01 1.966178715229034424e-01
9.065739810466766357e-02 -2.037126421928405762e-01 -7.832588255405426025e-02 1.961139738559722900e-01 2.671225555241107941e-02 1.125924363732337952e-01 5.140826106071472168e-01 3.219965398311614990e-01 -2.423242032527923584e-01 -1.410755217075347900e-01 2.405364625155925751e-02 -2.028915584087371826e-01 -1.583084464073181152e-01 -6.547054648399353027e-02 -1.580361872911453247e-01 -1.417128741741180420e-01 2.123145908117294312e-01 7.143567316234111786e-03 1.052906885743141174e-01 -3.337979614734649658e-01 -4.135370627045631409e-02 -5.767656024545431137e-03 -1.320901364088058472e-01 -1.437930613756179810e-01 9.392096847295761108e-02 -4.266219213604927063e-02 -1.025562882423400879e-01 -7.444807142019271851e-02 1.009225398302078247e-01 -1.149270981550216675e-01 -2.682434916496276855e-01 -2.774266991764307022e-03
-5.794628523290157318e-03 -4.455794692039489746e-01 2.032697200775146484e-01 -4.267212748527526855e-02 -6.243921816349029541e-02 3.945546224713325500e-02 1.437308490276336670e-01 4.461855292320251465e-01 -1.550117433071136475e-01 -7.947450131177902222e-02 1.198107376694679260e-01 2.998147904872894287e-01 -8.469789475202560425e-02 1.724788844585418701e-01 -2.821264788508415222e-02 2.114423178136348724e-02 1.150024905800819397e-01 4.831593483686447144e-02 1.520128101110458374e-01 8.832878619432449341e-02 1.734033524990081787e-01 -1.932292580604553223e-01 4.660524055361747742e-02 -7.209081947803497314e-02 -1.926574409008026123e-01 3.616857156157493591e-02 1.341879218816757202e-01 -2.172530442476272583e-01 1.151015087962150574e-01 -3.643215075135231018e-02 -9.782350808382034302e-02 3.336402773857116699e-01
-1.092011928558349609e-01 5.926456302404403687e-02 9.452971071004867554e-02 1.360803991556167603e-01 6.237170659005641937e-03 1.533786803483963013e-01 1.647670269012451172e-01 2.570568919181823730e-01 -3.563928008079528809e-01 -6.947145611047744751e-02 2.548134326934814453e-01 1.536350101232528687e-01 -2.042574994266033173e-02 -3.460776507854461670e-01 -9.563175588846206665e-02 1.473615784198045731e-02 1.842090785503387451e-01 -2.383814901113510132e-01 -1.623979210853576660e-01 4.426822811365127563e-02 8.602108061313629150e-02 -3.468943759799003601e-02 -8.937945216894149780e-02 2.378371953964233398e-01 -4.735993593931198120e-02 -8.695585653185844421e-03 1.335309445858001709e-01 -8.520728349685668945e-02 2.862682342529296875e-01 -4.666680470108985901e-02 -1.835139244794845581e-01 3.910622000694274902e-01
-2.940473258495330811e-01 1.289895474910736084e-01 2.480895072221755981e-01 5.396383628249168396e-02 -2.182624638080596924e-01 9.823249420151114464e-04 1.706395596265792847e-01 2.918933033943176270e-01 -6.428506970405578613e-02 1.403804719448089600e-01 7.820460200309753418e-02 -1.634211987257003784e-01 3.357293903827667236e-01 1.308939009904861450e-01 -2.572980523109436035e-01 -2.090716809034347534e-01 -8.815448731184005737e-03 -7.314453274011611938e-02 1.593080610036849976e-01 -6.266656517982482910e-02 1.063364893198013306e-01 2.480801641941070557e-01 -7.021519821137189865e-03 1.013076156377792358e-01 1.205928064882755280e-02 -4.004479646682739258e-01 1.660970747470855713e-01 -5.159241706132888794e-02 1.773939728736877441e-01 -5.163615196943283081e-02 -1.571254804730415344e-02 1.761318296194076538e-01
-3.955741971731185913e-02 4.901840910315513611e-02 -1.621243655681610107e-01 2.401955723762512207e-01 2.285328693687915802e-02 1.164959147572517395e-01 4.779859185218811035e-01 3.010649681091308594e-01 2.445860579609870911e-02 -6.036296486854553223e-02 -2.158626317977905273e-01 -7.941184192895889282e-02 2.467639371752738953e-02 5.890008434653282166e-02 -1.292024701833724976e-01 1.156011968851089478e-01 2.720219492912292480e-01 -4.460087418556213379e-02 -4.442780092358589172e-02 -3.385581374168395996e-01 -2.210004925727844238e-01 -1.588624268770217896e-01 -1.561872512102127075e-01 5.517538171261548996e-03 -1.622553318738937378e-01 -1.208192035555839539e-01 3.148563206195831299e-02 -2.420206367969512939e-02 1.832141876220703125e-01 -1.427296549081802368e-01 -1.806081980466842651e-01 2.596662044525146484e-01
-3.284861147403717041e-01 -2.382717579603195190e-01 1.296699792146682739e-01 1.773183047771453857e-01 2.657853625714778900e-02 6.499811261892318726e-02 2.167040556669235229e-01 2.566856145858764648e-01 -1.894410997629165649e-01 6.677315384149551392e-02 1.343583315610885620e-01 4.757497832179069519e-02 2.324419282376766205e-02 1.412853747606277466e-01 2.092836797237396240e-02 -4.436018690466880798e-02 2.974117398262023926e-01 -2.338565327227115631e-02 1.983531862497329712e-01 7.151368260383605957e-02 2.568907141685485840e-01 1.080332845449447632e-01 4.953226074576377869e-02 -2.795530855655670166e-01 -1.246905624866485596e-01 3.008156828582286835e-02 2.191844731569290161e-01 -1.195192560553550720e-01 4.261874258518218994e-01 -1.645108312368392944e-01 -3.669977933168411255e-02 7.187720388174057007e-02
-7.945117354393005371e-02 -6.137314066290855408e-02 5.085708200931549072e-02 1.896467208862304688e-01 -1.688899993896484375e-01 3.420757362619042397e-03 3.279207944869995117e-01 1.541691571474075317e-01 -3.227221071720123291e-01 -2.150403261184692383e-01 1.701247841119766235e-01 -1.992295980453491211e-01 2.531153261661529541e-01 8.232612162828445435e-02 -2.440346181392669678e-01 1.022295951843261719e-01 1.702151745557785034e-01 6.459551304578781128e-02 -2.054787874221801758e-01 -2.689536809921264648e-01 -1.674914807081222534e-01 -5.553429946303367615e-02 -2.235980480909347534e-01 4.074361547827720642e-02 -1.331246178597211838e-02 -2.710924446582794189e-01 9.955940395593643188e-02 -2.571626007556915283e-01 -2.259374558925628662e-01 1.103308144956827164e-02 3.591312794014811516e-03 -1.627935655415058136e-02
-6.584924459457397461e-02 -1.329488754272460938e-01 5.725146085023880005e-02 3.126687407493591309e-01 9.460090845823287964e-02 8.007123321294784546e-02 3.633079230785369873e-01 5.831454396247863770e-01 -7.856821268796920776e-02 -6.681577302515506744e-03 2.579882144927978516e-01 1.872009932994842529e-01 1.381531264632940292e-02 -5.302776116877794266e-03 -5.744205042719841003e-02 9.776529669761657715e-02 -1.149474680423736572e-01 -4.130136594176292419e-02 1.205968558788299561e-01 -1.525655388832092285e-01 1.549931764602661133e-01 1.709140092134475708e-02 1.354399472475051880e-01 -9.928372502326965332e-02 -1.503407359123229980e-01 -2.043330222368240356e-01 -1.641997843980789185e-01 -1.827277541160583496e-01 -1.612101197242736816e-01 -4.223255813121795654e-02 8.607140183448791504e-02 5.915998667478561401e-02
-8.349639922380447388e-02 -3.129529953002929688e-01 5.361039936542510986e-02 1.498117893934249878e-01 -2.788804769515991211e-01 2.776137292385101318e-01 -1.136880461126565933e-02 2.109073996543884277e-01 -3.066293299198150635e-01 5.140127986669540405e-02 2.332009226083755493e-01 -3.501087129116058350e-01 9.392547607421875000e-02 1.191321387887001038e-01 -2.921490669250488281e-01 1.290998309850692749e-01 1.212483793497085571e-01 1.902533024549484253e-01 2.064296603202819824e-02 -1.327406466007232666e-01 1.142788585275411606e-02 5.190297588706016541e-02 -1.271041184663772583e-01 7.943105697631835938e-02 1.427090317010879517e-01 -1.803395152091979980e-01 -6.901298463344573975e-02 -2.534690797328948975e-01 -1.589749306440353394e-01 -1.737989783287048340e-01 5.531177856028079987e-03 4.624702036380767822e-03
-8.749833330512046814e-03 -3.400527536869049072e-01 1.283270567655563354e-01 2.377720624208450317e-01 -2.849555574357509613e-02 1.323432773351669312e-01 -1.749455183744430542e-02 2.888516783714294434e-01 -2.325346022844314575e-01 2.800722233951091766e-02 -3.826124966144561768e-02 1.689584851264953613e-01 -2.931787073612213135e-02 1.217819899320602417e-01 1.016543209552764893e-01 3.005890846252441406e-01 1.496404130011796951e-02 -1.202952396124601364e-02 -3.333156928420066833e-02 3.103359341621398926e-01 5.225072801113128662e-02 -3.787559643387794495e-02 -1.682253777980804443e-01 -2.111331075429916382e-01 1.675963401794433594e-01 -4.393928050994873047e-01 4.965285584330558777e-02 4.079943150281906128e-02 1.475297007709741592e-02 1.982986778020858765e-01 -2.301898449659347534e-01 1.238100081682205200e-01
-2.416556477546691895e-01 -3.644765317440032959e-01 -6.233124434947967529e-02 5.080066248774528503e-02 2.646313235163688660e-02 2.241361141204833984e-01 3.391180038452148438e-01 7.059349119663238525e-02 -2.891937792301177979e-01 4.122146219015121460e-02 1.696886867284774780e-01 9.368090331554412842e-02 8.766971528530120850e-02 -2.082552611827850342e-01 -2.702391743659973145e-01 -3.601199388504028320e-02 3.276964277029037476e-02 9.731433237902820110e-04 -1.352142542600631714e-01 -3.130010366439819336e-01 -2.468795329332351685e-01 1.146062556654214859e-02 -2.090397626161575317e-01 -8.556815981864929199e-02 2.933843620121479034e-02 -1.456886529922485352e-01 -3.938437625765800476e-02 -3.230917751789093018e-01 1.151302456855773926e-01 -4.692625999450683594e-02 -9.777387231588363647e-02 -2.483672834932804108e-02
-1.170723289251327515e-01 -3.083203732967376709e-01 6.178392842411994934e-02 1.902571879327297211e-02 6.563258171081542969e-02 1.642407923936843872e-01 1.872142851352691650e-01 1.435266733169555664e-01 -1.221865862607955933e-01 -1.653402596712112427e-01 1.274786144495010376e-01 2.079175412654876709e-01 2.649393379688262939e-01 -1.180132552981376648e-01 -4.506181925535202026e-02 -7.416398823261260986e-02 4.025431573390960693e-01 5.301605537533760071e-02 4.153471067547798157e-02 -1.427564322948455811e-01 1.520589739084243774e-01 1.126273721456527710e-02 7.667642831802368164e-02 -3.242468833923339844e-01 3.080753982067108154e-01 -2.416800558567047119e-01 2.164870314300060272e-02 -2.459111809730529785e-01 -2.185754626989364624e-01 -4.136227443814277649e-02 -2.016592584550380707e-02 1.461151838302612305e-01
3.785159438848495483e-03 -4.118953049182891846e-01 2.922646999359130859e-01 1.460979878902435303e-01 -1.607330981642007828e-03 2.940304875373840332e-01 2.466084510087966919e-01 -4.190501291304826736e-03 -1.153852269053459167e-01 -8.037681877613067627e-02 9.468343108892440796e-02 2.960682846605777740e-03 2.713132202625274658e-01 -4.115616530179977417e-02 -5.238674208521842957e-02 -5.780043080449104309e-02 3.350319266319274902e-01 -7.786779850721359253e-02 9.136947244405746460e-02 -2.403996586799621582e-01 9.629458934068679810e-02 4.865380749106407166e-02 9.198124706745147705e-02 -1.716582179069519043e-01 3.496797978878021240e-01 -1.224612668156623840e-01 7.447419315576553345e-02 -1.887475550174713135e-01 -2.250810116529464722e-01 -1.323619019240140915e-02 -5.165576934814453125e-02 1.305015943944454193e-02
5.278958939015865326e-03 -1.857424825429916382e-01 2.824077010154724121e-01 2.442365288734436035e-01 -9.024257957935333252e-02 -2.851417101919651031e-02 3.791065514087677002e-02 4.002764225006103516e-01 9.956156834959983826e-03 -2.811405360698699951e-01 -2.012849450111389160e-01 -2.780624330043792725e-01 -1.374597549438476562e-01 -8.908299356698989868e-02 -2.547953724861145020e-01 5.577043048106133938e-04 2.218401879072189331e-01 1.229205280542373657e-01 -3.069961443543434143e-02 -8.749346435070037842e-02 1.732027977705001831e-01 2.013489603996276855e-01 1.961789466440677643e-02 2.340743243694305420e-01 -4.156936332583427429e-02 -3.393751084804534912e-01 6.670722359558567405e-05 6.983247399330139160e-02 1.442487239837646484e-01 -1.282118409872055054e-01 5.353477224707603455e-02 7.872229814529418945e-02
-1.895129382610321045e-01 -3.742644786834716797e-01 1.254054903984069824e-02 -7.629341562278568745e-04 1.542868018150329590e-01 4.827904328703880310e-02 4.611929357051849365e-01 1.161714047193527222e-01 -2.044230252504348755e-01 6.434174254536628723e-03 -1.520561277866363525e-01 8.234421908855438232e-02 7.312783598899841309e-02 -3.668638467788696289e-01 -8.665165305137634277e-02 4.884296655654907227e-02 -1.308481246232986450e-01 -1.807386726140975952e-01 6.297473609447479248e-02 1.560839414596557617e-01 9.301777184009552002e-02 1.284102797508239746e-01 1.006478816270828247e-01 -5.550928786396980286e-02 -9.738758951425552368e-02 -1.703094393014907837e-01 2.916820161044597626e-02 -1.095331273972988129e-02 -1.563612222671508789e-01 -3.591718375682830811e-01 -1.782133430242538452e-01 9.390512853860855103e-02
-3.458956182003021240e-01 -1.763001084327697754e-01 -1.384279280900955200e-01 1.913209557533264160e-01 -8.112315088510513306e-02 3.054022789001464844e-01 1.469987481832504272e-01 4.058718383312225342e-01 -3.850367665290832520e-01 9.269875288009643555e-02 2.726751267910003662e-01 -4.494363965932279825e-04 1.805534511804580688e-01 -3.562040254473686218e-02 9.530505537986755371e-02 -8.836735039949417114e-02 2.205320000648498535e-01 -4.997578263282775879e-02 -6.922893971204757690e-02 2.824350632727146149e-02 9.013677388429641724e-02 5.893285945057868958e-02 2.536652386188507080e-01 4.308480024337768555e-02 -8.643288910388946533e-02 -1.569648385047912598e-01 7.496714591979980469e-02 -1.475702077150344849e-01 1.081115826964378357e-01 -2.651894092559814453e-02 -9.807603806257247925e-02 9.653915464878082275e-02
-1.781131774187088013e-01 -2.373949438333511353e-02 -1.332744956016540527e-01 1.986088752746582031e-01 -8.723501116037368774e-02 3.666099533438682556e-02 1.887553483247756958e-01 1.919336915016174316e-01 -1.575754582881927490e-01 -9.813565760850906372e-03 -3.787511028349399567e-03 2.415378838777542114e-01 7.726157456636428833e-02 2.412793189287185669e-01 -2.875524759292602539e-01 3.012016415596008301e-01 5.185099318623542786e-02 -1.908824220299720764e-02 -4.900346696376800537e-02 -2.074154615402221680e-01 -7.365322113037109375e-02 3.010922670364379883e-01 -3.327515348792076111e-02 -1.930935978889465332e-01 2.139988690614700317e-01 -2.317905724048614502e-01 -6.779430061578750610e-02 -3.900921642780303955e-01 -1.742182374000549316e-01 -4.771518707275390625e-02 -1.752489507198333740e-01 7.501864433288574219e-02
-3.977939859032630920e-02 -1.546721905469894409e-01 4.152343794703483582e-02 -1.192370802164077759e-01 -1.055514961481094360e-01 -1.124439612030982971e-01 3.319030404090881348e-01 1.337884217500686646e-01 -1.760805249214172363e-01 6.913697719573974609e-02 3.161999583244323730e-01 2.316512316465377808e-01 1.543968915939331055e-01 5.791256576776504517e-02 -9.550122916698455811e-02 -1.100375279784202576e-01 4.250091314315795898e-02 3.374541550874710083e-02 -5.831532552838325500e-02 -3.275576531887054443e-01 1.567585915327072144e-01 -1.146559715270996094e-01 -1.475752890110015869e-01 -1.894792914390563965e-01 -1.644670777022838593e-02 -2.419977933168411255e-01 2.957838959991931915e-02 -1.098472438752651215e-02 2.241886705160140991e-01 -4.711248576641082764e-01 -1.666096150875091553e-01 -3.458359511569142342e-03
-1.074373070150613785e-02 -2.822678983211517334e-01 3.524500876665115356e-02 1.788077652454376221e-01 1.416701525449752808e-01 1.574069261550903320e-01 5.163127779960632324e-01 4.349302053451538086e-01 -9.335064142942428589e-02 -1.137445867061614990e-02 2.128278277814388275e-02 7.089871913194656372e-02 -1.045193225145339966e-01 2.423102110624313354e-01 -1.539587974548339844e-01 1.113813593983650208e-01 -1.864348649978637695e-01 1.674335636198520660e-02 -1.207578647881746292e-02 -2.480088025331497192e-01 5.600263550877571106e-02 7.406539469957351685e-02 -9.598792530596256256e-03 2.473474889993667603e-01 2.365538328886032104e-01 -5.359458923339843750e-02 -1.921081170439720154e-02 -1.253871470689773560e-01 4.141267854720354080e-03 -8.254978060722351074e-02 -1.321735829114913940e-01 -2.288547158241271973e-02
-1.178034171462059021e-01 -1.178313493728637695e-01 1.774626970291137695e-01 3.551448881626129150e-01 -1.566112041473388672e-01 6.514362990856170654e-02 3.073096573352813721e-01 2.293487042188644409e-01 -1.490630954504013062e-01 1.945128589868545532e-01 -1.320683956146240234e-01 -2.049984931945800781e-01 -1.010347530245780945e-01 -1.197752952575683594e-01 1.090612038969993591e-01 1.833064854145050049e-01 1.624628007411956787e-01 2.079047709703445435e-01 -1.598030626773834229e-01 1.806326359510421753e-01 1.134972497820854187e-01 6.032407283782958984e-02 1.597052514553070068e-01 1.196781918406486511e-01 5.345140397548675537e-02 -2.877154052257537842e-01 5.617209896445274353e-02 1.102686449885368347e-01 2.038483768701553345e-01 -1.548470109701156616e-01 2.140759229660034180e-01 2.297612875699996948e-01
-3.287440836429595947e-01 -1.696404665708541870e-01 2.001460455358028412e-02 1.466454863548278809e-01 -2.283226698637008667e-02 7.887074351310729980e-02 5.095794200897216797e-01 1.786592751741409302e-01 -3.266207277774810791e-01 6.509255617856979370e-02 -2.263071015477180481e-02 -2.300313562154769897e-01 -8.119883388280868530e-02 -3.448052704334259033e-02 -1.535397320985794067e-01 4.063992202281951904e-02 1.231062877923250198e-02 4.443742334842681885e-02 1.176707148551940918e-01 -5.765729770064353943e-02 2.790564894676208496e-01 -2.210188657045364380e-01 -2.058832906186580658e-02 -3.007968068122863770e-01 -5.706131458282470703e-02 2.415158972144126892e-02 -2.541480660438537598e-01 1.506264088675379753e-03 -1.567166298627853394e-01 -6.496660411357879639e-03 -1.737354323267936707e-02 1.236942708492279053e-01
-2.005208283662796021e-01 -2.337884306907653809e-01 1.169731840491294861e-01 2.990176081657409668e-01 1.178063824772834778e-01 9.381850063800811768e-02 3.709094524383544922e-01 1.201331540942192078e-01 -2.194927632808685303e-01 6.844071298837661743e-02 1.152728870511054993e-01 2.745882980525493622e-02 2.265443205833435059e-01 -3.164321780204772949e-01 -1.540490537881851196e-01 -3.210106119513511658e-02 4.551364853978157043e-02 -1.076430156826972961e-01 -9.638505429029464722e-02 -4.024790823459625244e-01 -2.130159139633178711e-01 -3.023769892752170563e-02 -2.607983350753784180e-01 -1.069589778780937195e-01 -8.151824027299880981e-02 -1.825199462473392487e-02 -8.790552616119384766e-03 -1.593809872865676880e-01 8.219476789236068726e-02 9.867513924837112427e-02 -1.547064036130905151e-01 2.586056105792522430e-02
-1.791898347437381744e-02 -3.453886508941650391e-01 2.109491676092147827e-01 -6.873319298028945923e-02 -8.335562795400619507e-02 8.595948666334152222e-02 -5.190485715866088867e-02 2.532754838466644287e-01 -1.833402067422866821e-01 -1.180533990263938904e-01 -1.683986932039260864e-01 1.801162399351596832e-02 -2.063056081533432007e-02 -1.952145546674728394e-01 9.132304042577743530e-02 1.775326877832412720e-01 3.485127091407775879e-01 1.333333831280469894e-02 1.218895167112350464e-01 -6.862935423851013184e-02 -6.588166207075119019e-02 -3.150143101811408997e-02 -2.248503863811492920e-01 8.940514177083969116e-02 9.888347983360290527e-02 -2.517431080341339111e-01 3.054932653903961182e-01 -1.195408776402473450e-01 8.080588281154632568e-02 -1.044446751475334167e-01 -1.825443357229232788e-01 3.984196484088897705e-01
-1.538964360952377319e-01 -1.645700633525848389e-01 2.149768546223640442e-02 2.079006433486938477e-01 5.657756701111793518e-03 3.181767463684082031e-02 4.432134926319122314e-01 4.146214127540588379e-01 9.995739907026290894e-02 1.725452579557895660e-02 -1.035744249820709229e-01 -3.082805871963500977e-01 -1.830316334962844849e-01 -1.069427430629730225e-01 -1.507234722375869751e-01 7.299600541591644287e-02 -2.016098648309707642e-01 -4.213223606348037720e-02 -4.104994982481002808e-02 -2.151535004377365112e-01 1.072515919804573059e-01 -1.672700792551040649e-02 -1.539939343929290771e-01 -1.590515375137329102e-01 2.793126404285430908e-01 -1.306239236146211624e-02 -1.537947803735733032e-01 2.143370360136032104e-02 6.459216773509979248e-02 -2.668983861804008484e-02 -6.231784820556640625e-02 2.913053929805755615e-01
-3.497121110558509827e-02 -8.219265937805175781e-02 1.902926415205001831e-01 1.698538661003112793e-01 -7.777242362499237061e-02 -6.120432540774345398e-02 2.819981276988983154e-01 2.368328273296356201e-01 -3.012756705284118652e-01 2.669573761522769928e-02 -1.877685040235519409e-01 6.301893293857574463e-02 -6.618612259626388550e-02 -2.420803904533386230e-02 -1.844492703676223755e-01 1.681585311889648438e-01 4.977462347596883774e-03 -9.142903983592987061e-02 -9.894804656505584717e-02 -8.692964166402816772e-02 3.794127404689788818e-01 7.504859566688537598e-02 -3.384089469909667969e-01 -1.074457690119743347e-01 -2.560137510299682617e-01 -2.535678148269653320e-01 -1.988702863454818726e-01 -1.233514472842216492e-01 1.240962091833353043e-02 2.003233879804611206e-01 -9.197169542312622070e-02 -2.210178971290588379e-01
-1.626424044370651245e-01 -3.181391358375549316e-01 8.476497232913970947e-02 5.321604758501052856e-02 4.385886713862419128e-03 -6.006694957613945007e-02 5.120670422911643982e-02 2.880323231220245361e-01 -1.245181411504745483e-01 4.038298502564430237e-02 -2.770202755928039551e-01 -4.216731712222099304e-02 -5.564508959650993347e-02 -1.115921065211296082e-01 1.073407754302024841e-02 1.989012509584426880e-01 1.487281471490859985e-01 6.959414482116699219e-02 8.745224773883819580e-02 -1.940499991178512573e-01 -4.877837002277374268e-02 -2.006821781396865845e-01 -1.492155343294143677e-01 -5.586211010813713074e-02 -1.034714505076408386e-01 -3.391709327697753906e-01 2.738342583179473877e-01 -3.067271225154399872e-02 1.891768276691436768e-01 2.448776736855506897e-02 -1.951489597558975220e-01 4.536304771900177002e-01
-1.591225266456604004e-01 -3.762350976467132568e-02 2.072800546884536743e-01 3.238612413406372070e-01 1.769362017512321472e-02 -1.217896416783332825e-01 1.553886532783508301e-01 2.726634442806243896e-01 -9.123510122299194336e-02 1.604488939046859741e-01 -3.079325146973133087e-02 1.226205006241798401e-01 7.583068311214447021e-02 2.236613333225250244e-01 -2.792376577854156494e-01 -1.858231127262115479e-01 1.834039092063903809e-01 9.449279308319091797e-02 -1.445407699793577194e-02 7.834804058074951172e-02 5.685094743967056274e-02 -8.243583887815475464e-02 -3.522228077054023743e-02 -4.851080104708671570e-02 2.736469209194183350e-01 -3.726369142532348633e-01 1.206002160906791687e-01 4.445287957787513733e-02 4.180996213108301163e-03 1.479312628507614136e-01 -3.362089991569519043e-01 2.563447356224060059e-01
-1.129750907421112061e-01 -1.055901721119880676e-01 2.362107858061790466e-03 -1.377371400594711304e-01 -7.215971499681472778e-02 -9.017414599657058716e-02 4.499146640300750732e-01 2.703436911106109619e-01 -1.419529318809509277e-01 -3.144379556179046631e-01 1.951248794794082642e-01 1.521005183458328247e-01 1.323101520538330078e-01 -1.792307645082473755e-01 -2.119360268115997314e-01 8.762185275554656982e-02 -1.761124096810817719e-02 -8.217071741819381714e-02 2.176276408135890961e-02 2.081037871539592743e-02 2.265836745500564575e-01 1.037194952368736267e-01 -2.026822715997695923e-01 1.805058866739273071e-01 1.766356080770492554e-01 -1.989284455776214600e-01 -1.268817037343978882e-01 1.856409460306167603e-01 1.941240131855010986e-01 -2.662892639636993408e-01 2.476534619927406311e-02 1.074131727218627930e-01
2.212186902761459351e-02 -1.814769804477691650e-01 1.574461460113525391e-01 1.096518039703369141e-01 -1.949957162141799927e-01 1.619860231876373291e-01 5.418961048126220703e-01 1.413801610469818115e-01 -1.143394485116004944e-01 6.705278903245925903e-02 -1.584030105732381344e-03 9.225536137819290161e-02 2.495790719985961914e-01 1.000621765851974487e-01 1.508721262216567993e-01 -4.970978014171123505e-03 1.205696836113929749e-01 5.014361068606376648e-02 -1.179574504494667053e-01 -1.435166895389556885e-01 4.247962310910224915e-02 2.344616502523422241e-01 -3.026355206966400146e-01 -1.765234023332595825e-01 3.009343743324279785e-01 -2.115636467933654785e-01 1.818639189004898071e-01 5.495096091181039810e-03 -5.951386876404285431e-03 6.735820323228836060e-02 3.895455971360206604e-02 1.583848893642425537e-01
-3.958244621753692627e-01 -1.485696285963058472e-01 -2.534946799278259277e-02 2.019426822662353516e-01 -1.676399409770965576e-01 -4.739226028323173523e-02 1.320965588092803955e-01 4.031745195388793945e-01 -1.583049595355987549e-01 1.134807765483856201e-01 -3.576362133026123047e-02 3.159039318561553955e-01 2.719587385654449463e-01 -1.695189774036407471e-01 -5.950973927974700928e-02 6.273944675922393799e-02 1.228335946798324585e-01 -1.804728955030441284e-01 -1.911837756633758545e-01 6.878653913736343384e-02 -1.057331264019012451e-02 -1.477626711130142212e-01 -1.714904606342315674e-01 1.258432716131210327e-01 4.584422335028648376e-02 -5.439665168523788452e-02 3.525770083069801331e-02 8.725592494010925293e-02 -4.676041135098785162e-05 -1.150531321763992310e-01 1.814380884170532227e-01 3.226187229156494141e-01
-2.511901259422302246e-01 -9.927310049533843994e-02 4.131309092044830322e-01 2.777301892638206482e-02 2.368869027122855186e-03 9.394513815641403198e-02 1.099579408764839172e-01 2.821362912654876709e-01 5.042624846100807190e-02 -3.584897145628929138e-02 -3.508497774600982666e-02 -2.343558371067047119e-01 3.121204376220703125e-01 -2.547333016991615295e-02 -1.475769281387329102e-01 -2.020100653171539307e-01 1.862238049507141113e-01 7.540812250226736069e-03 -5.817731097340583801e-02 -1.078999787569046021e-01 5.720691010355949402e-02 1.709122806787490845e-01 -5.081223323941230774e-02 1.041414216160774231e-01 -2.305312082171440125e-02 -3.075427412986755371e-01 2.289471626281738281e-01 8.632985502481460571e-02 1.774002909660339355e-01 2.148973345756530762e-01 -1.328779608011245728e-01 2.974462211132049561e-01
7.490939460694789886e-03 -2.288708239793777466e-01 1.989276111125946045e-01 -8.193213725462555885e-04 -5.453462526202201843e-02 1.269762963056564331e-01 3.920069336891174316e-01 1.729314327239990234e-01 -2.667817473411560059e-01 -8.624230325222015381e-02 2.582289837300777435e-02 -1.205193996429443359e-02 2.103666365146636963e-01 -2.209144085645675659e-01 2.531248703598976135e-02 -1.470716744661331177e-01 -3.501664474606513977e-02 -1.844946742057800293e-01 1.014371141791343689e-01 -1.285552978515625000e-01 -1.605230420827865601e-01 -1.698490977287292480e-01 1.641222685575485229e-01 -2.615756094455718994e-01 2.972659468650817871e-01 -8.915834128856658936e-02 1.816354095935821533e-01 1.313079521059989929e-02 -1.825121641159057617e-01 -1.926163733005523682e-01 -2.981673777103424072e-01 9.857264906167984009e-02
-1.199301928281784058e-01 -3.044180274009704590e-01 -1.915908418595790863e-02 -3.358416259288787842e-02 -1.243344098329544067e-01 -1.674223924055695534e-03 5.828724801540374756e-02 4.579765498638153076e-01 -2.703116238117218018e-01 8.121858537197113037e-02 -1.285358667373657227e-01 -2.737958729267120361e-01 2.234415560960769653e-01 -1.037876904010772705e-01 1.167167350649833679e-01 -4.073724523186683655e-02 -1.117163151502609253e-01 -2.657220065593719482e-01 1.019149669446051121e-03 -2.372167073190212250e-02 1.187104284763336182e-01 -1.630807816982269287e-01 -5.681569501757621765e-02 9.908986277878284454e-03 -1.498695760965347290e-01 -2.002317011356353760e-01 2.230302840471267700e-01 -1.986770331859588623e-01 1.498791724443435669e-01 -7.494121789932250977e-02 -1.743517071008682251e-01 2.789363563060760498e-01
2.699017897248268127e-02 -2.329330444335937500e-01 1.075809448957443237e-02 -1.738371253013610840e-01 1.326568126678466797e-01 8.397717028856277466e-02 3.599570691585540771e-01 1.359124928712844849e-01 -3.542558848857879639e-01 4.580352827906608582e-02 2.843576967716217041e-01 1.091414038091897964e-02 1.416115015745162964e-01 -9.334351122379302979e-02 1.303015500307083130e-01 -1.637958288192749023e-01 8.364140242338180542e-02 2.140496224164962769e-01 -2.538423053920269012e-02 -3.176987767219543457e-01 3.786539137363433838e-01 -1.607951708137989044e-02 -2.520865760743618011e-02 -8.177263289690017700e-02 -6.190062686800956726e-02 -2.546152174472808838e-01 1.416101455688476562e-01 2.404867298901081085e-02 7.114201784133911133e-02 -4.080433398485183716e-02 -2.264140397310256958e-01 9.059876948595046997e-02
1.055030245333909988e-02 -2.453039139509201050e-01 1.813096702098846436e-01 -1.595688611268997192e-01 -2.752577513456344604e-02 1.257282346487045288e-01 3.510460257530212402e-01 4.303682222962379456e-02 -4.230766892433166504e-01 -1.912897527217864990e-01 -1.903405487537384033e-01 -2.512214146554470062e-02 2.304101288318634033e-01 -5.307250097393989563e-02 2.058724686503410339e-02 1.726777851581573486e-01 7.031714916229248047e-02 3.004610911011695862e-02 1.579677462577819824e-01 -8.830980956554412842e-02 9.756958484649658203e-02 1.454784423112869263e-01 -1.410684436559677124e-01 1.670311838388442993e-01 1.842381954193115234e-01 -3.161380887031555176e-01 -1.706087291240692139e-01 -1.108381673693656921e-01 5.641604214906692505e-02 1.357887871563434601e-02 5.689677223563194275e-02 3.196378648281097412e-01
-1.998990625143051147e-01 -3.589587807655334473e-01 1.905357092618942261e-01 1.539604514837265015e-01 2.307156026363372803e-01 2.420261949300765991e-01 2.432042062282562256e-01 -1.407126039266586304e-01 -4.260934144258499146e-02 1.135561615228652954e-01 1.499379724264144897e-01 -1.799346506595611572e-02 -4.711259156465530396e-02 4.725690558552742004e-02 -1.919597834348678589e-01 -2.817360162734985352e-01 8.115730434656143188e-02 1.484181284904479980e-01 -1.744368858635425568e-02 -9.357526153326034546e-02 2.589193172752857208e-02 6.496249884366989136e-02 -2.716413140296936035e-01 -2.814374864101409912e-01 -7.161388546228408813e-02 -3.979590237140655518e-01 -2.541211061179637909e-02 -1.923883855342864990e-01 1.099424157291650772e-02 -1.396168023347854614e-01 -1.944713853299617767e-02 7.430814206600189209e-02
5.359866097569465637e-02 -1.907941848039627075e-01 2.741675125434994698e-03 1.356350034475326538e-01 -3.896162286400794983e-02 8.808036893606185913e-02 5.410063266754150391e-01 4.015454053878784180e-01 -1.275927573442459106e-01 -8.287426084280014038e-02 8.130972832441329956e-02 -2.243361771106719971e-01 7.547628879547119141e-02 1.109193935990333557e-01 -1.274547278881072998e-01 -8.883720636367797852e-02 1.859223544597625732e-01 6.421720236539840698e-02 1.033934727311134338e-01 -3.720238804817199707e-01 -9.514798969030380249e-02 -2.932335436344146729e-02 -1.121797859668731689e-01 3.876762464642524719e-02 1.104708760976791382e-01 -6.277523934841156006e-02 -1.474490612745285034e-01 4.134511575102806091e-02 1.763546168804168701e-01 -1.371842175722122192e-01 -2.257919609546661377e-01 -6.792925298213958740e-02
-2.251113355159759521e-01 -1.240436285734176636e-01 2.144789397716522217e-01 -1.315923407673835754e-02 -1.844530701637268066e-01 -7.304868847131729126e-02 -4.387180134654045105e-02 2.222820967435836792e-01 -3.176565468311309814e-01 -1.000830754637718201e-01 -8.038903772830963135e-02 -1.553620696067810059e-01 1.503301709890365601e-01 -4.083935320377349854e-01 -1.541604250669479370e-01 1.861760467290878296e-01 5.621951818466186523e-02 -1.205296143889427185e-01 -1.842675171792507172e-02 -7.323979586362838745e-02 -8.735318481922149658e-02 -1.751292310655117035e-02 -1.889551430940628052e-01 -3.080379068851470947e-01 -1.495169103145599365e-01 -3.548626005649566650e-01 8.040829002857208252e-02 -1.759389191865921021e-01 1.353434920310974121e-01 -2.022613137960433960e-01 5.591795779764652252e-03 -2.924533374607563019e-02
-1.039920598268508911e-01 -6.015690416097640991e-02 1.262044906616210938e-01 3.653326630592346191e-02 -1.056316196918487549e-01 2.124772407114505768e-02 1.677197515964508057e-01 3.659486770629882812e-01 -9.276065230369567871e-02 1.021868661046028137e-01 -8.985035121440887451e-02 -3.359073027968406677e-02 -1.009897738695144653e-01 6.038593873381614685e-02 -1.041531488299369812e-01 2.339404076337814331e-01 1.292127817869186401e-01 -2.271213382482528687e-01 2.677037119865417480e-01 1.143997982144355774e-01 -1.342410147190093994e-01 1.397451609373092651e-01 -1.429330110549926758e-01 -1.073724776506423950e-01 -2.727969735860824585e-02 -2.985746562480926514e-01 3.568910807371139526e-02 -2.775550447404384613e-02 7.355565577745437622e-02 -2.851983308792114258e-01 -2.209194600582122803e-01 4.867725670337677002e-01
-1.600374728441238403e-01 -3.273967504501342773e-01 -3.974040970206260681e-03 1.405438482761383057e-01 -1.641468256711959839e-01 4.042034745216369629e-01 1.331205964088439941e-01 4.265089333057403564e-01 -1.724772388115525246e-03 1.617700606584548950e-01 1.829218268394470215e-01 -1.618145592510700226e-02 1.122515350580215454e-01 1.615524105727672577e-02 1.002647876739501953e-01 -1.721650213003158569e-01 7.552285492420196533e-02 5.243888124823570251e-02 -1.661984622478485107e-01 -5.755555815994739532e-03 1.874711662530899048e-01 -3.462290391325950623e-02 3.252362906932830811e-01 3.920477256178855896e-02 4.008480347692966461e-03 -1.994908303022384644e-01 1.521074473857879639e-01 -4.002241045236587524e-02 1.737658679485321045e-01 9.900600463151931763e-02 -2.257985472679138184e-01 9.861113131046295166e-02
5.189696326851844788e-02 -2.677074670791625977e-01 1.417148411273956299e-01 -2.084822803735733032e-01 -1.852798014879226685e-01 2.219266956672072411e-03 3.620817959308624268e-01 8.888794481754302979e-02 -2.974869906902313232e-01 -1.303624957799911499e-01 -1.690676063299179077e-01 1.156940609216690063e-01 1.852234750986099243e-01 -1.226554140448570251e-01 -7.609972357749938965e-02 2.135517597198486328e-01 -8.434363640844821930e-03 -5.924026295542716980e-02 2.816105186939239502e-01 5.049148201942443848e-02 2.257519960403442383e-01 3.001168072223663330e-01 7.071577012538909912e-02 -5.809475108981132507e-02 1.513091474771499634e-01 -1.348629742860794067e-01 -2.654047012329101562e-01 -2.152805589139461517e-02 1.494926363229751587e-01 8.009972050786018372e-03 2.691853092983365059e-03 2.670114934444427490e-01
4.598686099052429199e-02 -2.451322674751281738e-01 3.421672806143760681e-02 3.199831843376159668e-01 -7.004743814468383789e-02 2.075232006609439850e-02 1.173087432980537415e-01 1.670398265123367310e-01 2.987480163574218750e-02 2.434415370225906372e-01 3.356160223484039307e-02 -6.265874952077865601e-02 -5.702453851699829102e-02 -2.364590466022491455e-01 -3.493164181709289551e-01 -2.079222053289413452e-01 9.168557077646255493e-02 -1.047977879643440247e-01 1.961747258901596069e-01 -7.451711595058441162e-02 3.982766270637512207e-01 2.259517014026641846e-01 7.018485665321350098e-02 3.018854185938835144e-03 -8.876562118530273438e-02 -3.910392522811889648e-01 -1.703370064496994019e-01 -1.466544065624475479e-02 3.092437610030174255e-02 -1.010159552097320557e-01 5.168731790035963058e-03 1.354979723691940308e-01
7.419129461050033569e-02 -2.908431887626647949e-01 2.497499138116836548e-01 7.743304222822189331e-02 2.516235113143920898e-01 -6.552228331565856934e-02 2.391107082366943359e-01 1.742168366909027100e-01 -1.718340814113616943e-01 1.972732096910476685e-01 1.376968622207641602e-01 -2.891470119357109070e-02 -1.198690477758646011e-02 -3.153252881020307541e-03 -1.449816226959228516e-01 -1.212053298950195312e-01 3.353545665740966797e-01 2.529250979423522949e-01 -2.181789875030517578e-01 8.218644559383392334e-02 -5.081138759851455688e-02 1.863735467195510864e-01 4.790564253926277161e-02 -2.374365925788879395e-01 -9.277132153511047363e-02 -2.185156345367431641e-01 -1.835299581289291382e-01 1.192133128643035889e-01 1.578515321016311646e-01 -2.265048176050186157e-01 3.760420717298984528e-03 2.345913201570510864e-01
-2.523803710937500000e-01 -3.940576687455177307e-02 3.865546360611915588e-02 3.524585962295532227e-01 1.298548281192779541e-01 -5.905746668577194214e-02 1.138750836253166199e-01 4.180117845535278320e-01 -1.556453108787536621e-01 1.509473323822021484e-01 -2.722008712589740753e-02 -1.143148392438888550e-01 -1.995253264904022217e-01 1.142275258898735046e-01 -3.300925195217132568e-01 1.460440158843994141e-01 2.390478849411010742e-01 -1.240509226918220520e-01 -1.799849271774291992e-01 1.993497088551521301e-02 3.396828174591064453e-01 -1.001760736107826233e-01 9.267596155405044556e-02 -3.572575002908706665e-02 -4.613463208079338074e-02 -1.755800992250442505e-01 -5.332323908805847168e-02 1.200449839234352112e-01 -8.538533747196197510e-02 -1.560786664485931396e-01 -5.244943499565124512e-02 1.782942712306976318e-01
5.619300529360771179e-02 -1.763946413993835449e-01 4.133583977818489075e-02 2.736336588859558105e-01 -8.598145097494125366e-02 1.869795471429824829e-01 4.797148406505584717e-01 1.906377673149108887e-01 -1.505823582410812378e-01 -6.380855292081832886e-02 -3.314672037959098816e-02 -1.646792441606521606e-01 9.754690527915954590e-02 1.446759328246116638e-02 -1.195492222905158997e-01 -1.499397754669189453e-01 1.678236126899719238e-01 3.920626267790794373e-02 2.116998881101608276e-01 -3.732755780220031738e-01 -1.734507977962493896e-01 -4.016531631350517273e-02 -8.727362006902694702e-02 -7.718477398157119751e-02 1.698382198810577393e-01 -1.517416685819625854e-01 -1.063028499484062195e-01 -1.749971359968185425e-01 1.272104978561401367e-01 -2.090159654617309570e-01 -2.381942272186279297e-01 -9.658966213464736938e-02
-2.143298089504241943e-01 -3.960971161723136902e-02 1.354317218065261841e-01 8.699721097946166992e-02 -1.358630508184432983e-01 2.134097516536712646e-01 1.484833806753158569e-01 2.130259275436401367e-01 -9.577888064086437225e-03 -1.314646154642105103e-01 -2.430931478738784790e-01 -3.352855145931243896e-02 2.143639773130416870e-01 -1.019307821989059448e-01 -1.978577673435211182e-02 -1.222333163022994995e-01 1.935768425464630127e-01 -2.224688678979873657e-01 -2.361453175544738770e-01 1.385164707899093628e-01 2.817172557115554810e-02 1.247957497835159302e-01 2.530612237751483917e-02 1.859837323427200317e-01 -7.235635071992874146e-02 -5.800204873085021973e-01 -1.009919717907905579e-01 -1.290769428014755249e-01 -2.051262855529785156e-01 3.026299923658370972e-02 -2.151381596922874451e-02 1.428208947181701660e-01
-2.573385536670684814e-01 -3.482645153999328613e-01 8.830341696739196777e-02 2.099784463644027710e-01 -6.991458684206008911e-02 3.675526380538940430e-01 3.576639592647552490e-01 1.009658500552177429e-01 -1.847214996814727783e-01 -4.483743757009506226e-02 -4.425770789384841919e-02 -5.884696170687675476e-02 2.523503005504608154e-01 5.026811733841896057e-02 -9.505613148212432861e-02 -5.738421902060508728e-02 1.368229836225509644e-01 -9.292822331190109253e-02 -2.037638127803802490e-01 -3.716873526573181152e-01 -1.471319794654846191e-01 -7.993363589048385620e-02 1.394732594490051270e-01 -5.310665443539619446e-02 -4.706598445773124695e-02 -5.065764300525188446e-03 3.412036225199699402e-02 4.608089476823806763e-02 -1.973364055156707764e-01 -2.175483703613281250e-01 -1.119828224182128906e-01 -2.709306590259075165e-02
-9.799580276012420654e-02 -3.511640429496765137e-01 1.075901761651039124e-01 -3.256588056683540344e-02 -4.392058029770851135e-02 -1.002550497651100159e-01 2.418107837438583374e-01 4.142656326293945312e-01 1.296014524996280670e-03 1.298861950635910034e-01 3.120064362883567810e-02 -6.902423687279224396e-03 -2.385972589254379272e-01 1.533185392618179321e-01 -7.232981920242309570e-02 2.654673755168914795e-01 5.151203274726867676e-02 1.263388246297836304e-01 -6.856533885002136230e-02 8.671677112579345703e-02 1.647748500108718872e-01 -1.038935407996177673e-02 -2.276968955993652344e-01 -6.694864481687545776e-02 1.456397324800491333e-01 3.994578495621681213e-02 1.986055523157119751e-01 -2.506049871444702148e-01 2.324158325791358948e-02 8.084703981876373291e-02 -3.047097921371459961e-01 3.145506381988525391e-01
-3.351852893829345703e-01 -8.939467370510101318e-02 2.178852260112762451e-01 9.597849845886230469e-02 -1.969837397336959839e-01 -1.861933022737503052e-01 3.356419801712036133e-01 3.557449579238891602e-01 -9.821608662605285645e-02 1.334834545850753784e-01 -1.497250609099864960e-02 1.760198622941970825e-01 9.549777209758758545e-02 -1.538381427526473999e-01 -1.209920644760131836e-01 1.457795947790145874e-01 -5.884462594985961914e-02 -4.001828432083129883e-01 9.624609351158142090e-02 1.690410822629928589e-01 -4.301846772432327271e-02 -3.781618922948837280e-02 -1.113153174519538879e-01 -3.766085579991340637e-02 -1.667639762163162231e-01 -2.431873530149459839e-01 8.329012989997863770e-02 -2.376945167779922485e-01 -9.138870984315872192e-02 -5.865806713700294495e-02 -7.321643177419900894e-03 -4.663607850670814514e-02
-2.255160957574844360e-01 -4.383525252342224121e-01 -6.135567557066679001e-03 7.560172677040100098e-02 2.072570845484733582e-02 1.775875873863697052e-02 1.706055402755737305e-01 1.377066969871520996e-01 -1.075915992259979248e-03 -2.197529971599578857e-01 -1.000061929225921631e-01 2.065330594778060913e-01 -3.660433366894721985e-02 -9.343625605106353760e-02 -3.350580483675003052e-02 -8.557997643947601318e-02 3.368178755044937134e-02 -2.945116460323333740e-01 2.070780284702777863e-02 9.253479540348052979e-02 -1.500045061111450195e-01 -4.325618967413902283e-02 -7.266025990247726440e-02 6.289885193109512329e-02 3.904755413532257080e-02 -2.155845612287521362e-01 3.963757157325744629e-01 2.183291912078857422e-01 1.039266288280487061e-01 -2.918972373008728027e-01 -1.893743425607681274e-01 2.604495584964752197e-01
-4.089796841144561768e-01 -1.404618173837661743e-01 -1.178016513586044312e-02 1.146764867007732391e-02 -3.029563091695308685e-02 1.883191168308258057e-01 2.219120264053344727e-01 3.991418704390525818e-02 -2.731194198131561279e-01 6.536648422479629517e-02 -8.941273391246795654e-02 2.038906514644622803e-01 2.755850255489349365e-01 1.082521900534629822e-01 -2.294241636991500854e-01 1.335082948207855225e-01 2.859625779092311859e-02 8.854752033948898315e-02 -1.449986826628446579e-02 1.770343817770481110e-02 2.423902750015258789e-01 1.864995807409286499e-01 6.098850816488265991e-02 1.844270378351211548e-01 -3.194850981235504150e-01 -3.099708855152130127e-01 -2.054580301046371460e-02 -2.170756459236145020e-02 -1.799859553575515747e-01 -1.540029644966125488e-01 4.089847207069396973e-02 2.041482180356979370e-01
-1.480151712894439697e-01 -7.251898199319839478e-02 1.136495843529701233e-01 -2.571417577564716339e-02 -2.265652716159820557e-01 6.822033971548080444e-02 1.425649225711822510e-01 2.011325210332870483e-01 -1.558216065168380737e-01 -6.387937068939208984e-02 -8.381233364343643188e-02 -1.586552560329437256e-01 3.315733373165130615e-01 -3.264133334159851074e-01 -9.293075650930404663e-02 -1.654685288667678833e-01 3.187055885791778564e-01 -1.157804280519485474e-01 2.636257559061050415e-02 2.015202045440673828e-01 1.507675647735595703e-01 5.378839373588562012e-02 -2.025016099214553833e-01 -1.665908694267272949e-01 -1.680868119001388550e-01 -1.329917162656784058e-01 -8.048097603023052216e-03 1.608911007642745972e-01 2.836132645606994629e-01 -7.300046086311340332e-02 -1.097248122096061707e-01 3.302544057369232178e-01
-5.812284350395202637e-02 -2.729928493499755859e-01 3.365790843963623047e-01 1.025937646627426147e-01 -2.109234780073165894e-01 2.647310320753604174e-04 1.285135149955749512e-01 -6.435409188270568848e-02 -1.314353048801422119e-01 2.793663553893566132e-02 -2.415284067392349243e-01 2.900125682353973389e-01 1.041341423988342285e-01 -1.280000060796737671e-02 -1.580341905355453491e-01 -5.044592544436454773e-04 1.786416172981262207e-01 -1.460105180740356445e-01 7.500859443098306656e-03 8.582979440689086914e-02 5.400973185896873474e-02 8.935027569532394409e-02 -2.130707800388336182e-01 2.317065149545669556e-01 -9.697196632623672485e-02 -4.380436539649963379e-01 -1.910861730575561523e-01 -9.280479513108730316e-03 -1.368228066712617874e-02 -8.782806247472763062e-02 -8.875796943902969360e-02 3.351875543594360352e-01
-2.499510049819946289e-01 -1.931863278150558472e-01 7.993804663419723511e-02 3.038810789585113525e-01 6.933666020631790161e-02 -1.389910578727722168e-01 2.907774150371551514e-01 2.350362837314605713e-01 -1.251627951860427856e-01 -1.519634723663330078e-01 1.658504009246826172e-01 1.990346312522888184e-01 1.179239153861999512e-01 2.563144564628601074e-01 -3.037537932395935059e-01 1.789422631263732910e-01 1.180794537067413330e-01 -1.362591534852981567e-01 -9.532429277896881104e-02 1.022719033062458038e-02 2.722549252212047577e-02 -2.263880819082260132e-01 3.111196449026465416e-03 -2.104798704385757446e-01 1.427441090345382690e-01 -1.511080414056777954e-01 -8.018035441637039185e-02 -2.134224474430084229e-01 8.761663734912872314e-02 2.580333352088928223e-01 -9.243031591176986694e-02 -1.085667908191680908e-01
2.242804914712905884e-01 -3.069933056831359863e-01 -7.833617855794727802e-04 4.705112576484680176e-01 1.573589444160461426e-01 5.135204643011093140e-02 3.433686494827270508e-01 1.487004756927490234e-01 8.638592064380645752e-02 1.885668560862541199e-02 -1.729561090469360352e-01 2.706018649041652679e-02 -4.896523803472518921e-02 -2.474543601274490356e-01 -2.652963856235146523e-03 1.606500595808029175e-01 -1.747665405273437500e-01 9.624447673559188843e-02 4.016366228461265564e-02 1.145776733756065369e-01 1.201119795441627502e-01 1.499861180782318115e-01 -2.261192500591278076e-01 -2.863972447812557220e-02 -1.266736686229705811e-01 -2.903770208358764648e-01 2.953993855044245720e-03 -8.572604507207870483e-02 -1.098146811127662659e-01 -4.211143404245376587e-02 -1.640078425407409668e-01 2.165043652057647705e-01
7.835337519645690918e-02 -3.182708919048309326e-01 -3.857764601707458496e-02 -5.194509401917457581e-03 -1.825978457927703857e-01 1.714483834803104401e-02 5.128967165946960449e-01 1.252730190753936768e-01 -1.352861225605010986e-01 -2.341702766716480255e-02 -1.813248842954635620e-01 1.826673187315464020e-02 2.380321919918060303e-01 -2.050619870424270630e-01 3.883104026317596436e-02 -1.703488454222679138e-02 2.367516793310642242e-02 -9.058648347854614258e-02 -2.123506814241409302e-01 -1.861749291419982910e-01 9.254355728626251221e-02 2.389895915985107422e-01 -1.537864059209823608e-01 -2.367538511753082275e-01 2.387146353721618652e-01 -2.013518959283828735e-01 1.585601717233657837e-01 -2.127948775887489319e-02 -1.495012938976287842e-01 -2.085768133401870728e-01 5.356118083000183105e-02 -1.837050355970859528e-02
2.263195663690567017e-01 -2.672063410282135010e-01 1.982854865491390228e-02 3.650679886341094971e-01 -7.942844927310943604e-02 -7.091129571199417114e-02 2.100799232721328735e-01 2.916103601455688477e-01 -1.201567500829696655e-01 -4.139447957277297974e-02 -2.603481113910675049e-01 -2.592841628938913345e-03 9.880441427230834961e-02 -2.978520095348358154e-01 1.173865050077438354e-01 -4.426487535238265991e-02 -8.572607184760272503e-04 3.707188367843627930e-02 8.415794372558593750e-02 2.022702842950820923e-01 9.070396423339843750e-02 6.544985622167587280e-02 -4.203411340713500977e-01 -2.231161855161190033e-02 -1.007048115134239197e-01 -1.526789665222167969e-01 -1.500335335731506348e-01 2.673775888979434967e-02 9.392737597227096558e-02 4.632151126861572266e-02 -1.562820933759212494e-02 3.131982982158660889e-01
-5.716592073440551758e-02 -5.423427820205688477e-01 7.004070095717906952e-03 8.966293185949325562e-02 1.068061664700508118e-01 -5.671272054314613342e-02 2.156753093004226685e-02 2.816961407661437988e-01 -2.064260542392730713e-01 -6.118803098797798157e-02 -2.053151428699493408e-01 -6.086784414947032928e-03 -3.554554656147956848e-02 -2.041151560842990875e-02 6.219149008393287659e-02 -2.914878167212009430e-02 7.568267732858657837e-02 -9.444580413401126862e-03 8.468681573867797852e-02 2.334291860461235046e-02 -1.561206299811601639e-02 -2.149469256401062012e-01 -1.152655780315399170e-01 1.057647690176963806e-01 -1.011271961033344269e-02 -2.849371135234832764e-01 3.897539675235748291e-01 -7.787344604730606079e-02 1.567343175411224365e-01 -1.231108903884887695e-01 -2.578262388706207275e-01 2.742428183555603027e-01
6.413764506578445435e-02 -1.186665222048759460e-01 -9.508626163005828857e-02 1.823454350233078003e-01 -1.546911299228668213e-01 2.150255255401134491e-02 4.168226122856140137e-01 3.401527404785156250e-01 -3.230790793895721436e-01 1.557868439704179764e-02 -1.252765655517578125e-01 -4.297378286719322205e-02 1.865444704890251160e-02 -1.031830720603466034e-02 -1.226831823587417603e-01 -3.517592847347259521e-01 1.360669732093811035e-01 -1.509513356722891331e-03 -1.516880746930837631e-02 -3.973397910594940186e-01 2.228794060647487640e-02 9.585098177194595337e-02 2.786059677600860596e-02 -1.845980137586593628e-01 -6.966144591569900513e-02 -1.708322167396545410e-01 -1.793695837259292603e-01 -1.870703995227813721e-01 6.824232637882232666e-02 -9.810122847557067871e-02 -7.357489317655563354e-02 -1.490340977907180786e-01
-3.336047753691673279e-02 -1.878218054771423340e-01 1.559490617364645004e-02 -5.227012932300567627e-02 -1.096685305237770081e-01 -1.378038674592971802e-01 1.239129230380058289e-01 4.581434726715087891e-01 -4.601289927959442139e-01 -1.684472337365150452e-02 4.012280702590942383e-02 2.755014002323150635e-01 -1.322661340236663818e-01 2.143268585205078125e-01 1.397088170051574707e-01 -1.329235732555389404e-01 1.266061216592788696e-01 1.545031815767288208e-01 -2.257153764367103577e-02 1.594586074352264404e-01 1.263782680034637451e-01 -1.749252341687679291e-02 -9.643740206956863403e-02 2.564315125346183777e-02 -1.760545186698436737e-02 -3.109576404094696045e-01 -8.123017102479934692e-02 5.818923469632863998e-03 1.493546068668365479e-01 9.640777856111526489e-02 -1.589425504207611084e-01 2.483224123716354370e-01
-2.188593000173568726e-01 -2.973687350749969482e-01 1.107005551457405090e-01 -1.609565466642379761e-01 -1.022097766399383545e-01 1.103953421115875244e-01 1.410797387361526489e-01 4.072967469692230225e-01 -1.117371618747711182e-01 1.350895315408706665e-01 -1.550085395574569702e-01 -1.526211798191070557e-01 1.263062208890914917e-01 1.043639258568873629e-05 -2.923800796270370483e-02 7.290991395711898804e-02 2.153020799160003662e-01 -5.813148990273475647e-02 1.001356840133666992e-01 -1.910778321325778961e-02 7.079339772462844849e-02 -2.496761381626129150e-01 -6.758543848991394043e-02 1.753442585468292236e-01 -4.526887461543083191e-02 -2.384696900844573975e-01 1.842676699161529541e-01 -4.141769930720329285e-02 9.989580512046813965e-02 -5.401984602212905884e-02 -3.336359262466430664e-01 3.678536713123321533e-01
-1.029602065682411194e-01 -2.196110635995864868e-01 -1.022206991910934448e-02 3.298212587833404541e-02 -2.710113860666751862e-02 3.448310196399688721e-01 5.133882761001586914e-01 5.286583304405212402e-02 1.227963566780090332e-01 -1.147917434573173523e-01 2.564274966716766357e-01 9.502881765365600586e-02 -1.318714171648025513e-01 1.166776791214942932e-01 -8.820466697216033936e-02 -5.976931005716323853e-02 2.212257385253906250e-01 -3.631502389907836914e-02 -2.873441949486732483e-02 8.579000085592269897e-02 3.140085935592651367e-02 -7.450655102729797363e-02 7.171038538217544556e-02 -1.752114444971084595e-01 -7.802288234233856201e-02 -3.961470127105712891e-01 8.774394169449806213e-03 -2.007706835865974426e-02 3.026150763034820557e-01 1.455773711204528809e-01 3.798121213912963867e-02 1.733193993568420410e-01
-9.612496197223663330e-02 -2.823638617992401123e-01 4.227297604084014893e-01 1.704927533864974976e-01 -3.527110069990158081e-02 2.439478412270545959e-02 2.046738713979721069e-01 -2.452516462653875351e-03 -2.084936648607254028e-01 5.032730102539062500e-02 -2.631165683269500732e-01 -1.948601007461547852e-01 2.692316472530364990e-01 -1.671069413423538208e-01 -1.010786518454551697e-01 3.741950914263725281e-02 -6.518571823835372925e-02 -5.352068319916725159e-02 -1.373360902070999146e-01 3.776717185974121094e-02 -3.797184303402900696e-02 -3.919061273336410522e-02 1.178252846002578735e-01 1.145963072776794434e-01 -2.197150886058807373e-01 -4.762597084045410156e-01 4.068804532289505005e-02 -1.908483654260635376e-01 -7.975611835718154907e-02 -7.894247025251388550e-02 -7.688787300139665604e-03 1.052250713109970093e-01
-2.731572985649108887e-01 -2.543909847736358643e-01 1.629932224750518799e-01 2.918176949024200439e-01 5.891034752130508423e-02 2.968942821025848389e-01 3.367313742637634277e-01 1.292124986648559570e-01 -1.560601890087127686e-01 -1.639705710113048553e-02 -3.338217735290527344e-02 4.062940925359725952e-02 1.868597120046615601e-01 -2.576481401920318604e-01 -2.209723889827728271e-01 2.084853872656822205e-02 1.617264449596405029e-01 8.785098791122436523e-02 2.138365805149078369e-02 -4.213858246803283691e-01 -1.585021167993545532e-01 -1.111320182681083679e-01 3.692633658647537231e-02 -1.008717790246009827e-01 -8.818811178207397461e-02 -3.203550726175308228e-02 -4.468688368797302246e-02 -2.726088510826230049e-03 -3.486977145075798035e-02 -7.801868766546249390e-02 -2.640136480331420898e-01 -2.391266077756881714e-02
6.237328983843326569e-03 -3.413535356521606445e-01 4.209176078438758850e-02 9.991077333688735962e-02 -1.340615749359130859e-01 1.473755687475204468e-01 2.115662693977355957e-01 2.495809048414230347e-01 -1.720613837242126465e-01 2.081865221261978149e-01 6.305119395256042480e-02 -1.463171988725662231e-01 -5.271108448505401611e-02 5.845341086387634277e-02 -1.994631439447402954e-01 3.348340690135955811e-01 -2.661836743354797363e-01 -1.789463758468627930e-01 -1.935251951217651367e-01 -1.716686487197875977e-01 1.928024142980575562e-01 1.835972219705581665e-01 1.517241895198822021e-01 -5.375142768025398254e-02 1.404189020395278931e-01 -3.327594697475433350e-02 5.448241904377937317e-02 5.039438977837562561e-02 1.747390180826187134e-01 2.645279094576835632e-02 9.534196555614471436e-02 3.677938580513000488e-01
1.825727522373199463e-01 -2.162483632564544678e-01 1.017952039837837219e-01 3.171344101428985596e-01 -9.712272137403488159e-02 4.007544368505477905e-02 -4.898427799344062805e-02 4.316624701023101807e-01 -7.798852864652872086e-03 -1.895988881587982178e-01 -2.780864387750625610e-02 6.498621404170989990e-02 1.799735054373741150e-02 5.057340240455232561e-05 -2.424407154321670532e-01 3.394616767764091492e-02 1.991256140172481537e-02 -5.392373725771903992e-02 -2.529537081718444824e-01 -1.921527236700057983e-01 2.072385251522064209e-01 2.563808560371398926e-01 -9.271215647459030151e-02 1.406695544719696045e-01 -4.623885080218315125e-02 -3.910875618457794189e-01 -1.588635891675949097e-01 5.756696686148643494e-02 2.607566714286804199e-01 9.460047632455825806e-02 6.435005366802215576e-02 4.404026269912719727e-02
-1.613977551460266113e-01 -1.242746636271476746e-01 -2.820273302495479584e-02 1.786947250366210938e-01 -1.140926554799079895e-01 2.327325493097305298e-01 4.422665536403656006e-01 2.368019223213195801e-01 -1.933362185955047607e-01 -1.895102858543395996e-01 2.215068191289901733e-01 -3.117777407169342041e-02 2.109344750642776489e-01 -7.906106859445571899e-02 -2.826458960771560669e-02 5.725016072392463684e-02 1.529496759176254272e-01 7.864289730787277222e-02 5.866042897105216980e-02 -3.418067693710327148e-01 -1.673605591058731079e-01 4.384934902191162109e-02 -1.011135429143905640e-02 7.745371013879776001e-02 2.439906001091003418e-01 5.527339503169059753e-02 8.921901881694793701e-02 1.906716451048851013e-02 -1.256531924009323120e-01 -1.078313887119293213e-01 -3.330264687538146973e-01 1.834505647420883179e-01
-2.362865805625915527e-01 -3.399664163589477539e-01 -1.068676263093948364e-01 3.346841633319854736e-01 1.362268924713134766e-01 -2.456482686102390289e-02 2.813613116741180420e-01 2.063168436288833618e-01 -4.097348451614379883e-01 1.437365561723709106e-01 3.190503120422363281e-01 2.212275750935077667e-02 3.191865235567092896e-02 -1.828795671463012695e-01 -1.913194656372070312e-01 7.038483768701553345e-02 9.595742821693420410e-02 1.297699213027954102e-01 -1.546845287084579468e-01 -2.427175790071487427e-01 1.039205193519592285e-01 -6.048577651381492615e-02 3.379267454147338867e-02 -4.954618215560913086e-02 -7.403273880481719971e-02 -4.226025566458702087e-02 -6.043234840035438538e-02 -1.747011244297027588e-01 2.713531255722045898e-02 -7.847706973552703857e-02 9.431257098913192749e-02 1.150986701250076294e-01
-2.199502140283584595e-01 -1.721713244915008545e-01 4.675959050655364990e-02 1.755132377147674561e-01 -5.126459524035453796e-02 2.561460137367248535e-01 4.797576367855072021e-01 9.558376669883728027e-02 -1.641953736543655396e-01 -1.459704488515853882e-01 1.699363142251968384e-01 1.896626949310302734e-01 -1.404303163290023804e-01 4.964703321456909180e-02 -2.613501250743865967e-01 -2.293060719966888428e-01 2.236857712268829346e-01 -6.519819796085357666e-02 5.200657621026039124e-02 1.156195476651191711e-01 -4.338635699241422117e-05 -2.802618145942687988e-01 -9.325473010540008545e-02 -1.333418935537338257e-01 -2.837872505187988281e-02 -6.313613057136535645e-02 -1.005487367510795593e-01 -3.002363070845603943e-02 2.602037191390991211e-01 3.640578314661979675e-02 8.447406440973281860e-02 2.406334429979324341e-01
2.783395349979400635e-02 -2.951436042785644531e-01 7.132627815008163452e-02 3.681013286113739014e-01 7.987008988857269287e-02 2.465470880270004272e-01 3.003529012203216553e-01 1.313811689615249634e-01 -6.383762694895267487e-03 7.851630449295043945e-03 1.693841218948364258e-01 1.057325378060340881e-01 3.112979978322982788e-02 -1.166053861379623413e-01 4.886352270841598511e-02 2.096122689545154572e-02 4.661942422389984131e-01 3.258222639560699463e-01 1.407675892114639282e-01 -3.960221260786056519e-02 8.040183037519454956e-02 -1.733861565589904785e-01 2.476531080901622772e-02 -5.512919276952743530e-02 -1.173153221607208252e-01 -1.307663470506668091e-01 2.528684400022029877e-02 -4.589983448386192322e-02 -9.797709062695503235e-03 -2.730726823210716248e-02 6.740173697471618652e-02 3.398113548755645752e-01
-1.174829155206680298e-01 -1.052088215947151184e-01 3.637984097003936768e-01 1.157697197049856186e-02 5.073218792676925659e-02 1.830869764089584351e-01 2.134662121534347534e-01 3.318212926387786865e-01 -2.174474000930786133e-01 1.211777701973915100e-01 -1.190272420644760132e-01 9.723398089408874512e-02 1.872861534357070923e-01 2.250823229551315308e-01 -2.154556065797805786e-01 3.062204718589782715e-01 2.545870095491409302e-02 7.732030749320983887e-02 -1.950622498989105225e-01 -1.209395006299018860e-01 1.113265752792358398e-01 1.471693534404039383e-02 3.712179139256477356e-02 -1.071655824780464172e-01 -5.828725919127464294e-02 1.329837739467620850e-01 -1.587257683277130127e-01 6.038531288504600525e-02 1.676899790763854980e-01 -5.958836153149604797e-02 1.017475426197052002e-01 4.032834470272064209e-01
-3.926099464297294617e-02 -2.129805386066436768e-01 8.333339542150497437e-02 3.030521795153617859e-02 1.250721812248229980e-01 2.890711724758148193e-01 3.718520700931549072e-01 2.944146990776062012e-01 -5.245508998632431030e-02 -1.742809265851974487e-01 -2.912008166313171387e-01 1.141134500503540039e-01 1.249315664172172546e-01 -2.182734310626983643e-01 -2.107826173305511475e-01 9.781859815120697021e-02 -5.039929226040840149e-02 -2.846804261207580566e-01 -8.039642870426177979e-02 9.222216904163360596e-02 2.957612089812755585e-02 -3.084216080605983734e-02 4.128346592187881470e-02 -7.978217303752899170e-02 -7.293178886175155640e-02 1.180211901664733887e-01 1.778969913721084595e-02 9.283887594938278198e-02 -1.097756177186965942e-01 -3.135699331760406494e-01 -2.168441265821456909e-01 2.808076739311218262e-01
-1.709137856960296631e-01 -3.723454773426055908e-01 -1.257683485746383667e-01 1.980165988206863403e-01 -5.571087822318077087e-03 2.842424809932708740e-01 2.036250829696655273e-01 -4.913090541958808899e-02 -2.920393049716949463e-01 1.059320569038391113e-01 3.892429918050765991e-02 1.451387405395507812e-01 -6.072937697172164917e-02 -2.623807638883590698e-02 -1.000696644186973572e-01 2.273515164852142334e-01 -3.359546139836311340e-02 -7.867056131362915039e-02 -1.692234724760055542e-01 -1.099028587341308594e-01 6.456504017114639282e-02 1.019672676920890808e-01 -1.000928655266761780e-01 1.412332803010940552e-01 2.917763888835906982e-01 -3.482778966426849365e-01 -1.337095201015472412e-01 6.295816600322723389e-02 -3.690772131085395813e-02 -3.366310894489288330e-01 -1.391052603721618652e-01 -1.112616062164306641e-01
-1.354911946691572666e-03 -1.728724390268325806e-01 1.856888085603713989e-01 4.102341830730438232e-01 6.084875762462615967e-02 -1.337384283542633057e-01 3.050071001052856445e-01 -2.718794345855712891e-02 -4.618052765727043152e-02 7.193341851234436035e-02 1.534583717584609985e-01 -7.850777357816696167e-02 6.724835187196731567e-02 1.179682910442352295e-01 -1.579163968563079834e-02 -2.330415248870849609e-01 2.160040736198425293e-01 -5.947934836149215698e-02 1.270713359117507935e-01 1.460465192794799805e-01 2.715516090393066406e-01 3.925497829914093018e-02 -1.080123260617256165e-01 -1.373364478349685669e-01 7.762252539396286011e-02 -2.030460387468338013e-01 2.637999057769775391e-01 5.353251099586486816e-02 1.103153899312019348e-01 -1.077962517738342285e-01 -1.818019449710845947e-01 4.146510064601898193e-01
-2.791557312011718750e-01 -3.892630636692047119e-01 8.605197072029113770e-02 2.875854074954986572e-01 -7.254184782505035400e-02 3.235663175582885742e-01 3.503914475440979004e-01 1.660821735858917236e-01 -1.607450991868972778e-01 2.909018658101558685e-02 -1.117766201496124268e-01 2.653504535555839539e-02 2.050554454326629639e-01 6.154125556349754333e-03 -2.149108201265335083e-01 -3.252509236335754395e-02 6.021735724061727524e-03 -1.404691338539123535e-01 -1.433331519365310669e-01 -2.637285888195037842e-01 -2.287336438894271851e-01 -1.269495934247970581e-01 9.192612022161483765e-02 4.678867012262344360e-02 -8.710580319166183472e-02 -2.258216962218284607e-02 1.766412146389484406e-02 -8.574706315994262695e-02 -1.537361741065979004e-01 -1.374266594648361206e-01 -1.695781648159027100e-01 -1.221806928515434265e-01
-1.405825018882751465e-01 -2.606281936168670654e-01 -1.269439458847045898e-01 -6.326601654291152954e-02 4.979453235864639282e-02 1.037166267633438110e-01 1.997838020324707031e-01 1.590704470872879028e-01 -7.570341974496841431e-02 3.983079455792903900e-03 1.138373538851737976e-01 -1.190068852156400681e-02 1.675196588039398193e-01 -1.826163828372955322e-01 -1.357129365205764771e-01 6.690793484449386597e-02 3.014408349990844727e-01 -2.502461150288581848e-02 -7.283760607242584229e-02 -3.982193022966384888e-02 2.146324664354324341e-01 1.719790548086166382e-01 1.503739655017852783e-01 -6.707114726305007935e-02 -2.853353917598724365e-01 -1.768388152122497559e-01 3.187042474746704102e-01 -1.429053694009780884e-01 -1.026021987199783325e-01 -4.096656739711761475e-01 5.487829446792602539e-02 3.056120574474334717e-01
-8.980158716440200806e-02 3.568269312381744385e-02 -7.404953241348266602e-02 4.090239703655242920e-01 -8.737291395664215088e-02 2.754606120288372040e-02 3.472780585289001465e-01 3.513369858264923096e-01 -8.538863062858581543e-02 -4.650552570819854736e-02 -1.698819249868392944e-01 -1.694906204938888550e-01 -6.011837720870971680e-02 -1.776125878095626831e-01 5.757002532482147217e-02 -3.828804939985275269e-02 5.653356015682220459e-02 3.293726742267608643e-01 2.497037947177886963e-01 1.889803446829319000e-02 1.091171801090240479e-01 2.599078975617885590e-02 3.560725972056388855e-02 1.092421710491180420e-01 2.099573314189910889e-01 -3.502863943576812744e-01 -5.625627189874649048e-02 -1.639976799488067627e-01 -5.036549270153045654e-02 -2.724316716194152832e-02 1.068667471408843994e-01 2.162103801965713501e-01
-2.861115634441375732e-01 -2.876529097557067871e-01 1.513416618108749390e-01 1.592090427875518799e-01 -9.076365083456039429e-02 1.615116000175476074e-01 2.371808588504791260e-01 2.480048239231109619e-01 -3.006514348089694977e-02 -7.051502913236618042e-02 1.739716678857803345e-01 1.154150515794754028e-01 1.758766025304794312e-01 1.963796280324459076e-02 -1.497688591480255127e-01 2.444330006837844849e-01 1.599826514720916748e-01 1.386702656745910645e-01 -1.583053320646286011e-01 -5.960449203848838806e-02 -1.163092479109764099e-01 -1.291752755641937256e-01 3.554692864418029785e-02 -1.066942140460014343e-01 5.522736310958862305e-01 -1.810550391674041748e-01 -2.150110527873039246e-02 1.071434393525123596e-01 5.372199043631553650e-02 4.629297927021980286e-02 -6.377147976309061050e-03 -3.165877982974052429e-02
-3.174522519111633301e-01 -2.918816804885864258e-01 -7.520285248756408691e-02 -1.276672035455703735e-01 -3.646870553493499756e-01 1.031133681535720825e-01 3.124990463256835938e-01 3.136143088340759277e-01 -1.223714500665664673e-01 4.519335553050041199e-02 -1.122324615716934204e-01 -1.869312077760696411e-01 1.691621541976928711e-01 3.199147433042526245e-02 -7.334672659635543823e-02 8.594356477260589600e-02 2.631718814373016357e-01 -8.808645419776439667e-03 2.660439610481262207e-01 2.875473815947771072e-03 -1.027403622865676880e-01 -1.391695141792297363e-01 1.433414071798324585e-01 1.234611123800277710e-01 -1.846374943852424622e-02 -1.519108563661575317e-01 6.545335054397583008e-02 4.790712893009185791e-02 -4.199395421892404556e-03 3.079657629132270813e-02 -2.386335730552673340e-01 2.274360507726669312e-01
-3.131962716579437256e-01 -4.572927653789520264e-01 -7.452535443007946014e-03 3.100594580173492432e-01 -3.302473947405815125e-02 -4.717620089650154114e-03 2.551847100257873535e-01 1.767933741211891174e-02 3.739279136061668396e-02 -1.153431460261344910e-01 1.186408400535583496e-01 1.133954375982284546e-01 -3.384239971637725830e-02 4.160910472273826599e-02 -9.730555117130279541e-02 -1.920761540532112122e-02 1.301637440919876099e-01 2.081822603940963745e-01 1.065487489104270935e-01 6.320089101791381836e-02 2.715649008750915527e-01 1.784829944372177124e-01 8.810668438673019409e-02 -1.038185060024261475e-01 -1.418887972831726074e-01 -5.569698661565780640e-02 2.452453374862670898e-01 -1.806990206241607666e-01 1.291630417108535767e-01 -8.587145060300827026e-02 1.897397488355636597e-01 3.159739077091217041e-01
3.646391257643699646e-02 -3.207366168498992920e-01 -2.244887351989746094e-01 3.993938565254211426e-01 3.059929236769676208e-02 2.989550493657588959e-02 4.217177629470825195e-02 3.090794384479522705e-01 -1.474206000566482544e-01 2.457189001142978668e-02 -8.047486096620559692e-02 2.788491249084472656e-01 1.370008662343025208e-02 -3.474410474300384521e-01 -2.104257494211196899e-01 -6.216996163129806519e-02 8.275311440229415894e-02 -3.484487831592559814e-01 6.659281253814697266e-02 -3.555141389369964600e-02 1.694836616516113281e-01 2.492478638887405396e-01 -4.036730155348777771e-02 6.272120028734207153e-02 4.361770674586296082e-02 -1.266192346811294556e-01 4.193004965782165527e-02 -1.832491159439086914e-01 -1.074025500565767288e-02 -7.214856147766113281e-02 1.346547156572341919e-01 6.348597258329391479e-02
-7.668066024780273438e-02 -7.682087272405624390e-02 7.930930703878402710e-02 2.909009754657745361e-01 -2.074245512485504150e-01 2.224604338407516479e-01 3.843728005886077881e-01 3.639838099479675293e-01 -6.891405582427978516e-02 7.975155115127563477e-02 7.278294116258621216e-02 -2.411530762910842896e-01 -1.317378282546997070e-01 -1.883527785539627075e-01 -1.475157886743545532e-01 1.689413189888000488e-01 -6.681229919195175171e-02 -2.212230861186981201e-02 8.248610049486160278e-02 -1.625301092863082886e-01 1.878587901592254639e-01 -2.096266746520996094e-01 -2.124253809452056885e-01 -2.801480293273925781e-01 -1.161534786224365234e-01 -5.677489936351776123e-02 -2.378613352775573730e-01 6.107534281909465790e-03 -1.012199446558952332e-01 -1.192886605858802795e-01 -7.543167471885681152e-02 4.857121407985687256e-02
-1.557495892047882080e-01 -1.829980015754699707e-01 2.301273792982101440e-01 2.281464040279388428e-01 2.524432837963104248e-01 1.362026762217283249e-02 5.396585538983345032e-02 2.883714139461517334e-01 -3.529106378555297852e-01 7.609678059816360474e-02 -9.066218882799148560e-02 1.738319844007492065e-01 -8.106900006532669067e-02 1.508072465658187866e-01 6.585738807916641235e-02 -5.361555889248847961e-02 3.154247105121612549e-01 -4.643731564283370972e-02 -3.309492394328117371e-02 -7.927233725786209106e-02 -1.576809585094451904e-01 2.990395724773406982e-01 -2.479661107063293457e-01 2.710263989865779877e-02 5.875145643949508667e-02 -2.951997816562652588e-01 -9.835334867238998413e-02 -4.546730220317840576e-02 2.318029105663299561e-01 -1.903082281351089478e-01 -6.020781770348548889e-02 -2.262253127992153168e-02
-1.570695042610168457e-01 -1.276807673275470734e-02 -9.279523044824600220e-02 2.744222283363342285e-01 4.537915810942649841e-03 7.338346913456916809e-03 3.930093050003051758e-01 3.178986310958862305e-01 -2.005918696522712708e-02 -2.378779202699661255e-01 -4.086809754371643066e-01 -1.859303116798400879e-01 5.543754994869232178e-02 2.358425594866275787e-02 -8.214597404003143311e-02 3.819911181926727295e-01 2.909418344497680664e-01 1.337575633078813553e-02 -3.970491513609886169e-02 2.147656306624412537e-02 6.095775961875915527e-02 -1.891222745180130005e-01 -2.137919329106807709e-02 1.120248362421989441e-01 -1.253968030214309692e-01 -2.866181731224060059e-02 1.014852374792098999e-01 3.262396901845932007e-02 -8.150149136781692505e-02 -9.057777374982833862e-02 9.912769310176372528e-03 1.964083760976791382e-01
-1.426190137863159180e-01 -2.912751138210296631e-01 -5.236971750855445862e-02 2.850337028503417969e-01 -7.412175647914409637e-03 1.477158665657043457e-01 2.214486598968505859e-01 4.273081421852111816e-01 -4.067923873662948608e-02 1.419070959091186523e-01 2.311436235904693604e-01 1.183115690946578979e-01 7.793477177619934082e-02 -5.341622605919837952e-02 -3.238092735409736633e-02 2.092212140560150146e-01 3.068517148494720459e-01 2.905311286449432373e-01 2.271045446395874023e-01 1.176674365997314453e-01 -1.058364752680063248e-03 -1.454312652349472046e-01 1.002944037318229675e-01 -1.204500868916511536e-01 -1.989570818841457367e-02 -1.804562062025070190e-01 -1.071094051003456116e-01 5.168193951249122620e-02 5.798279121518135071e-02 -4.565955325961112976e-02 2.126335166394710541e-02 2.676735520362854004e-01
1.821070536971092224e-02 -1.430667489767074585e-01 5.708737671375274658e-02 5.406810715794563293e-02 -2.211959958076477051e-01 2.397240139544010162e-02 2.811975181102752686e-01 4.129202961921691895e-01 6.134631484746932983e-02 4.767823964357376099e-02 -6.256834417581558228e-02 1.263330131769180298e-01 8.001668751239776611e-02 -9.016357362270355225e-02 -1.290152221918106079e-01 -7.821802794933319092e-02 2.082600891590118408e-01 -2.074859738349914551e-01 8.911473304033279419e-02 1.233465000987052917e-01 -1.791995950043201447e-02 -3.116611838340759277e-01 2.580668926239013672e-01 1.454329937696456909e-01 -4.373298026621341705e-03 -1.951838433742523193e-01 -1.452165748924016953e-02 -3.527280092239379883e-01 5.916613340377807617e-02 -1.420713812112808228e-01 -2.576399147510528564e-01 2.512868642807006836e-01
-1.914168149232864380e-01 -3.408280014991760254e-01 2.980785816907882690e-02 3.603700548410415649e-03 -7.745257019996643066e-02 2.329430282115936279e-01 1.432344019412994385e-01 1.979008167982101440e-01 -1.387651562690734863e-01 -1.929286122322082520e-02 1.359232217073440552e-01 1.873189210891723633e-01 3.261827230453491211e-01 3.252827525138854980e-01 -1.119460240006446838e-01 7.828428642824292183e-04 1.380109600722789764e-02 2.746395580470561981e-02 -2.544444203376770020e-01 -4.245256539434194565e-03 4.092996418476104736e-01 1.795555651187896729e-02 1.895606890320777893e-02 -7.430355250835418701e-02 2.156102210283279419e-01 -7.773383706808090210e-02 -2.126546502113342285e-01 1.624305397272109985e-01 8.327653259038925171e-02 -7.354264706373214722e-02 -1.725001931190490723e-01 1.508463472127914429e-01
-4.133797250688076019e-03 -2.011850774288177490e-01 -8.097228407859802246e-02 8.409459143877029419e-02 -1.172183156013488770e-01 -1.599466055631637573e-01 3.083126544952392578e-01 2.097902894020080566e-01 1.430536359548568726e-01 -1.211627200245857239e-01 -1.664378196001052856e-01 3.985188435763120651e-03 -2.190902233123779297e-01 3.256549686193466187e-02 -2.913103699684143066e-01 2.163451015949249268e-01 1.733679771423339844e-01 -9.006293863058090210e-02 2.279514670372009277e-01 -1.209559105336666107e-02 -1.409378164680674672e-04 -5.983453989028930664e-02 -1.487403362989425659e-01 -1.407871693372726440e-01 -4.839047417044639587e-02 -3.875744640827178955e-01 4.821881651878356934e-02 -1.671766489744186401e-01 -6.818697787821292877e-03 -5.812034010887145996e-02 -1.583653241395950317e-01 4.204327464103698730e-01
-1.552716791629791260e-01 -4.144983291625976562e-01 7.206036150455474854e-02 1.862005591392517090e-01 2.101416885852813721e-01 5.734589695930480957e-02 2.758368253707885742e-01 2.511928975582122803e-01 -2.708839774131774902e-01 1.020562425255775452e-01 1.192173659801483154e-01 -3.413767740130424500e-02 1.859627962112426758e-01 -1.554484516382217407e-01 -1.001379787921905518e-01 -1.200906932353973389e-02 1.666987240314483643e-01 -1.612253636121749878e-01 -2.585318386554718018e-01 -3.687096536159515381e-01 -2.456988841295242310e-01 2.310643158853054047e-02 -7.122866064310073853e-02 -7.068031281232833862e-02 -1.430177539587020874e-01 2.352538052946329117e-03 -1.411460153758525848e-02 -1.193773299455642700e-01 7.020432502031326294e-02 -1.172936037182807922e-01 -1.677166372537612915e-01 -1.525419577956199646e-02
1.189026385545730591e-01 -1.157981306314468384e-01 6.991238147020339966e-02 1.699340343475341797e-01 -7.956675440073013306e-02 -3.592960163950920105e-02 2.083289623260498047e-01 4.139151275157928467e-01 3.459620103240013123e-02 -8.742111735045909882e-03 1.500779539346694946e-01 1.715113222599029541e-01 -2.640161216259002686e-01 -4.377246648073196411e-02 -6.102895364165306091e-02 1.878265440464019775e-01 8.391673117876052856e-02 3.581756725907325745e-02 -1.395785808563232422e-01 -2.439178228378295898e-01 5.599096044898033142e-02 2.633452415466308594e-01 -2.773259282112121582e-01 -5.036036670207977295e-02 2.191992700099945068e-01 -2.670646905899047852e-01 -3.479796051979064941e-01 -8.437182754278182983e-02 1.108842045068740845e-01 -1.076726615428924561e-01 -6.983149051666259766e-02 1.921520382165908813e-01
-1.872617006301879883e-01 -1.493523418903350830e-01 3.039731085300445557e-01 -1.192781105637550354e-01 -1.704237312078475952e-01 6.041590496897697449e-02 3.276356458663940430e-01 7.710214704275131226e-02 -1.708742529153823853e-01 -1.087938994169235229e-01 -1.062214970588684082e-01 -1.111478582024574280e-01 -5.267759785056114197e-02 -1.251067966222763062e-01 -1.712828725576400757e-01 -3.201352898031473160e-03 -1.228162124752998352e-01 -1.449732035398483276e-01 1.185747310519218445e-01 2.055790722370147705e-01 6.857881322503089905e-03 3.219013214111328125e-01 8.553030341863632202e-02 2.675042115151882172e-02 1.961131989955902100e-01 -1.934790909290313721e-01 9.503229707479476929e-02 -3.931081295013427734e-01 -1.393210887908935547e-01 -2.094015777111053467e-01 6.431769579648971558e-02 2.580545246601104736e-01
-4.979502782225608826e-02 -2.300111502408981323e-01 1.817985624074935913e-01 1.153715401887893677e-01 -3.604860901832580566e-01 1.438943296670913696e-01 4.719149172306060791e-01 1.704945564270019531e-01 -1.436964124441146851e-01 2.654783427715301514e-02 -7.896719127893447876e-02 7.744130492210388184e-02 1.641708016395568848e-01 1.160002276301383972e-01 1.511444598436355591e-01 -1.561149489134550095e-02 7.935384660959243774e-02 6.231110543012619019e-02 -1.143447533249855042e-01 -6.890451163053512573e-02 5.348255112767219543e-02 1.255160123109817505e-01 -2.122527360916137695e-01 -1.708397120237350464e-01 2.757091522216796875e-01 -2.337289154529571533e-01 1.936862468719482422e-01 -6.534234434366226196e-02 -2.245556563138961792e-01 1.020332947373390198e-01 8.284203708171844482e-02 1.943227797746658325e-01
-1.888381540775299072e-01 -4.037952125072479248e-01 1.174698397517204285e-01 -4.810232669115066528e-02 3.586269915103912354e-02 -8.171917498111724854e-02 -6.583461910486221313e-02 3.154279887676239014e-01 -1.483190506696701050e-01 1.101721078157424927e-02 -9.416203200817108154e-02 8.645088225603103638e-02 1.209824681282043457e-01 1.681143939495086670e-01 9.795919060707092285e-02 5.461239069700241089e-02 1.649880558252334595e-01 -3.809379041194915771e-02 -1.132197007536888123e-01 2.917024493217468262e-01 2.231257855892181396e-01 1.216870248317718506e-01 -5.961526930332183838e-02 -3.557918071746826172e-01 -6.022471934556961060e-02 -1.730221062898635864e-01 -1.401683390140533447e-01 1.473020389676094055e-02 1.599479913711547852e-01 -7.637173985131084919e-04 -2.749138176441192627e-01 3.217767179012298584e-01
7.871467620134353638e-02 -3.797259628772735596e-01 1.179520636796951294e-01 1.274583637714385986e-01 -3.112179934978485107e-01 3.386960178613662720e-02 2.916780114173889160e-01 1.284624785184860229e-01 -1.333050429821014404e-01 1.595761477947235107e-01 1.072040274739265442e-01 2.238988429307937622e-01 1.091669648885726929e-01 1.715937256813049316e-01 -2.738524377346038818e-01 2.290870249271392822e-01 5.716558918356895447e-02 -8.473201841115951538e-02 -2.434930503368377686e-01 2.429350838065147400e-02 3.473825380206108093e-02 2.393038421869277954e-01 -4.870361834764480591e-02 -6.926654279232025146e-02 3.293255269527435303e-01 -3.348623961210250854e-02 1.650209128856658936e-01 -8.055969327688217163e-02 3.693983703851699829e-02 -1.015036255121231079e-01 -2.321997433900833130e-01 3.637706860899925232e-02
-6.145929172635078430e-02 -2.923940718173980713e-01 1.609666049480438232e-01 2.476852089166641235e-01 -3.832165598869323730e-01 2.304872870445251465e-01 2.697358727455139160e-01 4.639962315559387207e-02 -1.195955798029899597e-01 3.487986698746681213e-02 -5.304380133748054504e-02 2.698736190795898438e-01 2.536503374576568604e-01 6.050850078463554382e-02 -1.995902061462402344e-01 2.721319794654846191e-01 -2.112551592290401459e-02 -1.227905042469501495e-02 -1.598616689443588257e-01 -1.616587340831756592e-01 3.630438819527626038e-02 1.205473691225051880e-01 -1.662859618663787842e-01 -1.144270449876785278e-01 1.579192280769348145e-01 2.805479057133197784e-02 1.448606848716735840e-01 -2.321167588233947754e-01 -8.996698260307312012e-02 9.327887743711471558e-02 6.359607726335525513e-02 2.126383036375045776e-01
-1.795423328876495361e-01 -5.144310742616653442e-02 1.552279591560363770e-01 1.570583693683147430e-02 1.052025854587554932e-01 1.902038156986236572e-01 3.803071975708007812e-01 2.976024448871612549e-01 -1.101935878396034241e-01 -2.421050667762756348e-01 -2.267107516527175903e-01 1.431272029876708984e-01 -4.347354546189308167e-02 -1.402230560779571533e-01 -8.724809437990188599e-02 2.002513259649276733e-01 -2.312745340168476105e-02 -4.232516288757324219e-01 9.279055893421173096e-02 -5.492959916591644287e-02 -5.877000838518142700e-02 8.859308063983917236e-02 1.333432048559188843e-01 -6.834354251623153687e-02 -2.465705014765262604e-02 -5.132880434393882751e-02 1.232474390417337418e-02 3.946398384869098663e-03 -1.729501187801361084e-01 -2.845687568187713623e-01 -1.581344753503799438e-01 2.899277508258819580e-01
-2.096924334764480591e-01 -6.337477266788482666e-02 -1.477498114109039307e-01 1.371950507164001465e-01 -3.498446047306060791e-01 1.488508880138397217e-01 9.905520826578140259e-02 2.759954631328582764e-01 -3.270414099097251892e-02 -5.446129292249679565e-02 3.281307592988014221e-02 -1.302322596311569214e-01 1.079932451248168945e-01 -2.968610227108001709e-01 -1.406117081642150879e-01 6.700614839792251587e-02 1.744576394557952881e-01 -2.960807979106903076e-01 -7.877001911401748657e-02 -7.165257818996906281e-03 2.376271784305572510e-01 2.591239213943481445e-01 -9.845010936260223389e-02 1.187543198466300964e-01 -1.882047504186630249e-01 -1.189669370651245117e-01 -1.725664436817169189e-01 -1.268689148128032684e-02 8.700620383024215698e-02 1.200477182865142822e-01 -2.089915573596954346e-01 3.431736528873443604e-01
1.485885381698608398e-01 -3.374190628528594971e-01 3.887031599879264832e-02 8.528815582394599915e-03 -9.669522196054458618e-02 1.702877879142761230e-01 5.152307152748107910e-01 1.580753922462463379e-01 -1.788816452026367188e-01 5.336144194006919861e-02 -1.035356000065803528e-01 -8.166861720383167267e-03 1.410285681486129761e-01 -1.203214153647422791e-01 6.569133698940277100e-02 -6.524895876646041870e-02 1.166362985968589783e-01 4.690809175372123718e-02 -1.071541085839271545e-01 -1.334421187639236450e-01 3.570597618818283081e-02 1.745904833078384399e-01 -2.437179982662200928e-01 -1.338131874799728394e-01 1.737623810768127441e-01 -2.523193061351776123e-01 1.163113638758659363e-01 9.161172062158584595e-02 -3.146402835845947266e-01 -2.471268326044082642e-01 1.167875677347183228e-01 3.838145732879638672e-02
-1.730190590023994446e-02 -2.198582887649536133e-01 1.353182792663574219e-01 1.068714112043380737e-01 -3.286495208740234375e-01 1.460708081722259521e-01 2.985642850399017334e-01 1.917600035667419434e-01 -2.290241718292236328e-01 -4.588842019438743591e-02 -1.551525853574275970e-02 1.012039110064506531e-01 2.579944133758544922e-01 -8.271450549364089966e-02 -1.004359871149063110e-02 -1.232967898249626160e-01 1.424408853054046631e-01 -2.378445491194725037e-02 5.530251190066337585e-02 -2.443121820688247681e-01 -1.080684736371040344e-02 2.372898012399673462e-01 6.134360283613204956e-02 -1.754943430423736572e-01 4.278990626335144043e-01 -2.627248167991638184e-01 1.293598562479019165e-01 4.678917303681373596e-02 -2.193725854158401489e-01 -1.091643124818801880e-01 -7.730364799499511719e-02 3.123380616307258606e-02
-1.591092944145202637e-01 -1.046417355537414551e-01 1.564601063728332520e-01 6.444437801837921143e-02 -6.766296178102493286e-02 3.382495641708374023e-01 2.351551353931427002e-01 3.326257765293121338e-01 -1.508652884513139725e-02 -3.075209558010101318e-01 4.525936674326658249e-03 -5.204444378614425659e-02 7.469313591718673706e-02 1.056651324033737183e-01 2.902431599795818329e-02 -1.663581877946853638e-01 -4.765245318412780762e-02 1.495305355638265610e-02 2.341330423951148987e-02 -2.742998898029327393e-01 -1.012341454625129700e-01 -3.576840758323669434e-01 -5.847179517149925232e-02 6.039002537727355957e-02 7.761279493570327759e-02 -4.187687635421752930e-01 1.823138743638992310e-01 8.505800366401672363e-02 1.024207938462495804e-02 -4.011772945523262024e-02 -2.358621805906295776e-01 6.812094897031784058e-02
-9.355219453573226929e-02 -4.104744642972946167e-03 -1.415689475834369659e-02 -1.669518202543258667e-01 2.364120818674564362e-02 1.287110894918441772e-01 2.689468562602996826e-01 3.063104152679443359e-01 -1.939619034528732300e-01 1.327873021364212036e-01 1.769453519955277443e-03 8.727637678384780884e-02 -3.380157798528671265e-02 1.740049123764038086e-01 -3.786993920803070068e-01 -2.806362509727478027e-01 -2.590301632881164551e-02 -8.807519823312759399e-02 -5.147671326994895935e-02 1.666905879974365234e-01 -4.001041129231452942e-02 -7.015830278396606445e-02 -1.167174279689788818e-01 5.937580019235610962e-03 -2.389770895242691040e-01 -2.389324009418487549e-01 5.282640829682350159e-02 -1.231983825564384460e-01 3.390233516693115234e-01 -1.580135077238082886e-01 3.654455021023750305e-02 3.618796765804290771e-01
-6.940517574548721313e-02 -2.570090293884277344e-01 2.117364555597305298e-01 2.725220024585723877e-01 6.260336935520172119e-02 1.105159744620323181e-01 3.457605838775634766e-01 -5.521210655570030212e-02 -1.932308226823806763e-01 -9.279754012823104858e-02 3.602774441242218018e-02 -2.898849248886108398e-01 1.061988412402570248e-03 -3.556995466351509094e-02 -2.777898013591766357e-01 -1.397017091512680054e-01 9.883192926645278931e-02 -1.438433974981307983e-01 -1.876856535673141479e-01 5.637516081333160400e-02 2.602908015251159668e-01 2.065468281507492065e-01 6.238290667533874512e-02 -1.919172331690788269e-02 -2.058334946632385254e-01 7.480606902390718460e-03 -7.971978746354579926e-03 9.989956766366958618e-02 3.442432880401611328e-01 2.348588258028030396e-01 -1.787967830896377563e-01 2.081907168030738831e-02
1.156965922564268112e-02 -3.560859262943267822e-01 2.996689379215240479e-01 -1.559153292328119278e-02 -1.196636557579040527e-01 -7.825548201799392700e-02 3.974800407886505127e-01 9.156217426061630249e-02 -9.794840216636657715e-02 -2.184392511844635010e-01 -2.302316725254058838e-01 -5.451091006398200989e-02 6.154707446694374084e-02 -4.167213663458824158e-02 -9.222449362277984619e-02 4.293515160679817200e-02 1.530892848968505859e-01 -3.664729893207550049e-01 -9.169443696737289429e-02 -2.836197428405284882e-02 1.341672707349061966e-02 -4.560827091336250305e-02 -1.499852817505598068e-02 1.431733667850494385e-01 -9.993392229080200195e-02 -3.149292469024658203e-01 -8.713081479072570801e-02 -2.819788753986358643e-01 -1.379037052392959595e-01 8.185600489377975464e-02 -4.379124194383621216e-02 2.306613475084304810e-01
-1.230208426713943481e-01 -3.424789905548095703e-01 7.926537841558456421e-02 1.438820511102676392e-01 -2.080867439508438110e-02 -6.757046282291412354e-02 4.216809570789337158e-01 3.704219758510589600e-01 4.761450737714767456e-02 5.195040628314018250e-02 -1.729888468980789185e-02 -2.340935170650482178e-01 -1.313404440879821777e-01 -6.070777401328086853e-02 -5.720164254307746887e-02 8.903215080499649048e-02 -2.077520340681076050e-01 -1.714110970497131348e-01 1.151615474373102188e-02 -2.361115813255310059e-01 1.207577064633369446e-01 -1.845200210809707642e-01 -4.026816040277481079e-02 -1.696164309978485107e-01 2.089229375123977661e-01 -4.595220834016799927e-02 -3.030976355075836182e-01 -4.553206637501716614e-02 3.540297970175743103e-02 1.301617324352264404e-01 -7.642441242933273315e-02 2.391238808631896973e-01
-1.752490103244781494e-01 -3.312037289142608643e-01 1.485096961259841919e-01 2.308662086725234985e-01 -1.862886101007461548e-01 -3.442996740341186523e-02 1.938465833663940430e-01 9.005800634622573853e-02 -1.565053761005401611e-01 3.441575914621353149e-02 1.348361372947692871e-01 -6.348681449890136719e-02 -1.431452184915542603e-01 -2.577012181282043457e-01 -5.245372653007507324e-02 2.092443034052848816e-02 1.516271680593490601e-01 1.091365888714790344e-02 -6.354913860559463501e-02 2.942072413861751556e-02 -9.244126081466674805e-02 -6.289101392030715942e-02 6.648860126733779907e-02 -4.456204175949096680e-01 -2.984982170164585114e-02 -1.134735494852066040e-01 -2.683109641075134277e-01 1.752665936946868896e-01 2.769486010074615479e-01 9.850167483091354370e-02 2.026061415672302246e-01 2.779220044612884521e-01
1.042388752102851868e-01 -2.712956964969635010e-01 2.013915926218032837e-01 -1.056040227413177490e-01 -1.491184830665588379e-01 -1.311558783054351807e-01 4.226709008216857910e-01 3.261996507644653320e-01 -2.917272150516510010e-01 -1.706799715757369995e-01 -1.792569644749164581e-02 3.186919391155242920e-01 -4.329660907387733459e-02 -6.660374253988265991e-02 -2.564789913594722748e-02 2.137167565524578094e-02 1.795866042375564575e-01 1.540172547101974487e-01 1.044405251741409302e-01 1.803350001573562622e-01 1.268703937530517578e-01 1.801040209829807281e-02 1.424389332532882690e-01 1.298487633466720581e-01 9.078565239906311035e-02 -2.656781077384948730e-01 4.400460980832576752e-03 1.606936156749725342e-01 1.159120276570320129e-01 -1.858971416950225830e-01 1.007288172841072083e-01 3.901294257957488298e-04
-2.254439294338226318e-01 -1.011939253658056259e-02 4.486808180809020996e-02 -6.549843400716781616e-02 -6.091140210628509521e-02 1.601846218109130859e-01 3.357007801532745361e-01 4.427388310432434082e-01 3.449437441304326057e-03 -2.895796485245227814e-02 -1.164434552192687988e-01 -1.235488429665565491e-01 -1.579247713088989258e-01 -5.197453871369361877e-02 -1.278096158057451248e-02 1.724342256784439087e-01 7.835781574249267578e-02 -2.201440632343292236e-01 3.057874143123626709e-01 1.070470735430717468e-01 6.866331398487091064e-02 1.360614448785781860e-01 -3.369054794311523438e-01 3.297359496355056763e-02 -1.099265664815902710e-01 -2.224270105361938477e-01 -1.081586852669715881e-01 -2.728789299726486206e-02 -1.250902470201253891e-02 -2.479984015226364136e-01 -1.229986473917961121e-01 2.632450163364410400e-01
-2.165205478668212891e-01 -1.698294430971145630e-01 -8.042944967746734619e-02 1.005565375089645386e-01 -7.000842690467834473e-02 2.782431542873382568e-01 3.319601416587829590e-01 -4.996878281235694885e-02 -4.322216212749481201e-01 1.130289677530527115e-02 -8.517286181449890137e-02 1.442161351442337036e-01 -6.625580042600631714e-02 9.707395918667316437e-03 -5.672011151909828186e-02 -1.420981436967849731e-01 -1.464445292949676514e-01 -2.092420607805252075e-01 -2.441308200359344482e-01 -2.449689060449600220e-01 1.208330020308494568e-01 1.448007524013519287e-01 -4.517561197280883789e-02 4.598713666200637817e-02 1.953951418399810791e-01 -3.910515606403350830e-01 5.468344688415527344e-02 1.181079596281051636e-01 1.150626130402088165e-02 -1.397662460803985596e-01 -9.304056316614151001e-02 -9.416508674621582031e-02
9.162180125713348389e-02 -2.043927609920501709e-01 -1.297405213117599487e-01 4.381332695484161377e-01 8.023567497730255127e-02 2.427449375391006470e-01 2.043945044279098511e-01 4.604473710060119629e-01 -9.384614415466785431e-03 1.965840533375740051e-02 1.402663625776767731e-02 -6.855286657810211182e-02 1.077698394656181335e-01 -1.923223137855529785e-01 5.393331497907638550e-02 -1.171578317880630493e-01 -3.057210147380828857e-01 -1.718962751328945160e-02 -1.073863729834556580e-02 -3.205153159797191620e-03 2.995118033140897751e-03 -5.152178928256034851e-02 -3.012997210025787354e-01 2.017684467136859894e-02 -1.966114491224288940e-01 -2.260811477899551392e-01 -5.676700547337532043e-02 7.418261840939521790e-03 8.990151109173893929e-04 3.091673739254474640e-02 -2.343328148126602173e-01 1.209258586168289185e-01
2.118730172514915466e-02 -2.340593039989471436e-01 2.918717861175537109e-01 3.175397217273712158e-02 2.906392514705657959e-01 8.659230172634124756e-02 1.981739848852157593e-01 3.076944947242736816e-01 -2.793749868869781494e-01 9.134700149297714233e-02 1.112883985042572021e-01 -6.745694577693939209e-02 -6.836380809545516968e-02 1.244492679834365845e-01 -2.456626147031784058e-01 -1.230716258287429810e-01 4.516350328922271729e-01 4.907673597335815430e-02 -8.028960973024368286e-02 1.370427906513214111e-01 -7.021850347518920898e-02 1.301654428243637085e-01 -2.769122123718261719e-01 -3.319028299301862717e-03 -4.701295495033264160e-02 -8.967174589633941650e-02 -1.157534345984458923e-01 1.126843318343162537e-01 6.248425319790840149e-02 -1.560951024293899536e-01 1.151128709316253662e-01 1.600622832775115967e-01
1.817811466753482819e-02 -2.888502776622772217e-01 5.573622882366180420e-02 -6.126826629042625427e-02 -2.492969185113906860e-01 1.681299805641174316e-01 4.101566374301910400e-01 2.193575203418731689e-01 -2.181250154972076416e-01 -1.554069574922323227e-02 -1.010780557990074158e-01 1.426416449248790741e-02 5.688459053635597229e-02 -1.551442295312881470e-01 1.480418816208839417e-02 -1.226964518427848816e-01 -5.498948041349649429e-03 6.402190029621124268e-02 -5.156459659337997437e-02 -7.808074355125427246e-02 7.720042765140533447e-02 2.649140357971191406e-01 -2.248406559228897095e-01 -2.022213488817214966e-01 2.697921395301818848e-01 -2.908192276954650879e-01 2.562077045440673828e-01 5.934090912342071533e-02 -2.532368004322052002e-01 -1.086073294281959534e-01 1.250029951333999634e-01 5.695886164903640747e-02
-1.502977758646011353e-01 -4.853779971599578857e-01 2.530068755149841309e-01 1.924490779638290405e-01 -1.301908344030380249e-01 2.704191505908966064e-01 1.098941043019294739e-01 8.466628193855285645e-02 8.907133713364601135e-03 -1.964774727821350098e-01 1.727708429098129272e-01 1.149568110704421997e-01 2.325763553380966187e-01 -6.421449035406112671e-02 -1.998866647481918335e-01 1.414978317916393280e-02 2.706463038921356201e-01 -8.686887472867965698e-02 1.413805633783340454e-01 -7.472059223800897598e-04 -8.365701138973236084e-02 6.322865933179855347e-02 4.757066816091537476e-02 -2.378239184617996216e-01 3.154838979244232178e-01 -6.849686056375503540e-02 1.507779583334922791e-02 1.412408705800771713e-02 -2.459346950054168701e-01 -8.685716986656188965e-02 -9.766096249222755432e-03 8.918753266334533691e-02
4.702334105968475342e-02 -2.513189017772674561e-01 3.798108994960784912e-01 -1.299042701721191406e-01 -7.728330790996551514e-02 -7.522029429674148560e-02 2.663470208644866943e-01 2.286370396614074707e-01 -1.399396210908889771e-01 -4.996672272682189941e-02 -7.397844642400741577e-02 1.304084658622741699e-01 -2.746607959270477295e-01 -5.012188851833343506e-02 -3.483399003744125366e-02 1.261189132928848267e-01 -4.004964721389114857e-04 1.083639860153198242e-01 1.005245298147201538e-01 -2.866416797041893005e-02 -1.455994695425033569e-02 2.042838037014007568e-01 -9.438185393810272217e-02 -4.140291363000869751e-03 2.795790731906890869e-01 -4.807983636856079102e-01 -1.772761344909667969e-01 -9.836150705814361572e-02 -2.584124356508255005e-02 5.073143634945154190e-03 5.113266408443450928e-02 2.678442299365997314e-01
-1.991437226533889771e-01 2.277598530054092407e-02 4.044061899185180664e-02 8.319572359323501587e-02 4.791834205389022827e-02 3.059896230697631836e-01 3.157642781734466553e-01 3.203388154506683350e-01 -2.040669023990631104e-01 1.258109211921691895e-01 -1.756566911935806274e-01 2.128523141145706177e-01 2.982144057750701904e-01 8.544430881738662720e-02 -1.051172986626625061e-02 3.414509892463684082e-01 4.078064858913421631e-02 7.610713690519332886e-02 -2.089814990758895874e-01 2.620893418788909912e-01 1.560828834772109985e-01 9.071427583694458008e-02 -7.721967995166778564e-02 -1.895025819540023804e-01 -6.448977440595626831e-02 -3.578760474920272827e-02 1.557143479585647583e-01 -4.544705525040626526e-02 -1.429826603271067142e-03 -4.027716815471649170e-02 -1.090421751141548157e-01 2.586507797241210938e-01
-9.504532068967819214e-02 -1.328463107347488403e-01 -1.788395494222640991e-01 2.260234504938125610e-01 4.272578284144401550e-02 1.919809728860855103e-01 3.970868587493896484e-01 2.681112587451934814e-01 -1.875959038734436035e-01 -2.166243502870202065e-03 4.058970212936401367e-01 2.081857621669769287e-01 9.047087281942367554e-02 -2.998882234096527100e-01 5.149364843964576721e-02 3.385021537542343140e-02 2.303456515073776245e-02 -6.379456073045730591e-02 -8.030721545219421387e-02 -6.592471152544021606e-02 7.184819877147674561e-02 -6.955194473266601562e-02 -5.031606182456016541e-02 -2.363368719816207886e-01 -1.159000918269157410e-01 -2.055308967828750610e-01 7.680572569370269775e-02 -1.787710040807723999e-01 -1.117324084043502808e-01 -1.528701931238174438e-01 -2.281531542539596558e-01 1.075874119997024536e-01
6.079290062189102173e-02 -2.396689355373382568e-01 2.698134481906890869e-01 4.426794648170471191e-01 1.028743460774421692e-01 -2.456605201587080956e-03 2.343666255474090576e-01 1.385695785284042358e-01 -2.071466529741883278e-03 9.679549187421798706e-02 1.515129953622817993e-01 -5.065349116921424866e-02 4.445590078830718994e-02 9.466790594160556793e-03 -2.336706221103668213e-02 -1.441641151905059814e-01 2.758591473102569580e-01 -1.259341090917587280e-01 1.557643562555313110e-01 2.131093107163906097e-02 3.243879973888397217e-02 -8.592467755079269409e-02 2.956612221896648407e-02 -2.269712388515472412e-01 1.363262832164764404e-01 -2.913369536399841309e-01 1.561843007802963257e-01 -3.948039188981056213e-02 2.923145294189453125e-01 -7.108931243419647217e-02 -1.901733726263046265e-01 3.057907521724700928e-01
-6.011613085865974426e-02 -4.142983630299568176e-02 7.008821517229080200e-02 9.497375041246414185e-02 -1.148596778512001038e-01 2.676015198230743408e-01 3.580214679241180420e-01 1.351686473935842514e-02 -2.765279114246368408e-01 7.906080037355422974e-02 2.965720184147357941e-02 2.719967663288116455e-01 2.669693827629089355e-01 3.011330664157867432e-01 -4.156743362545967102e-02 3.195650875568389893e-01 2.270161211490631104e-01 4.761335626244544983e-02 -1.484168916940689087e-01 1.769132167100906372e-01 1.781915277242660522e-01 5.420790985226631165e-02 3.960695117712020874e-02 -5.516822263598442078e-02 -2.450928241014480591e-01 -1.738255769014358521e-01 1.153784617781639099e-01 -1.386465132236480713e-01 -1.579629033803939819e-01 -1.602205187082290649e-01 -7.023647427558898926e-02 1.392088234424591064e-01
-2.982298731803894043e-01 -2.890684083104133606e-02 1.195148155093193054e-01 1.487275958061218262e-01 -1.826622784137725830e-01 1.007545925676822662e-02 4.768045246601104736e-02 2.760520875453948975e-01 -2.442998737096786499e-01 7.821449637413024902e-02 3.161720931529998779e-02 3.434995710849761963e-01 4.525034427642822266e-01 -1.885024756193161011e-01 -1.566614657640457153e-01 2.748762965202331543e-01 1.381573379039764404e-01 5.205030739307403564e-02 -6.755527853965759277e-02 7.031762506812810898e-03 1.345836836844682693e-02 1.411990374326705933e-01 -2.166379690170288086e-01 3.203221410512924194e-02 -2.582622766494750977e-01 -4.309099540114402771e-02 7.787743955850601196e-02 2.115878649055957794e-02 -8.199416100978851318e-02 -8.007297664880752563e-02 6.549467891454696655e-02 2.229603528976440430e-01
-7.713481038808822632e-02 7.716064155101776123e-02 1.577217727899551392e-01 4.397346675395965576e-01 4.240027815103530884e-02 -6.530459970235824585e-02 7.744101434946060181e-02 4.107455909252166748e-01 -9.150488185696303844e-04 1.216020062565803528e-01 6.363322585821151733e-02 2.637901306152343750e-01 1.567326635122299194e-01 8.320081233978271484e-02 -1.860028505325317383e-01 -1.906729340553283691e-01 2.611623704433441162e-01 -2.486438304185867310e-01 -4.369620699435472488e-03 -5.880897492170333862e-02 2.773624360561370850e-01 -4.113593697547912598e-02 -7.790221273899078369e-02 -2.089625149965286255e-01 2.865403890609741211e-02 -1.181885674595832825e-01 1.892661303281784058e-01 -1.172557696700096130e-01 -4.180735349655151367e-02 5.791089031845331192e-03 -1.066038608551025391e-01 2.425900250673294067e-01
-6.236932426691055298e-02 -2.061337828636169434e-01 2.284899801015853882e-01 3.525453209877014160e-01 -2.718120813369750977e-01 -9.610091149806976318e-02 3.161580264568328857e-01 2.527122944593429565e-02 -3.756305575370788574e-01 -2.906465828418731689e-01 9.043259918689727783e-02 -1.312797963619232178e-01 -1.180213410407304764e-02 3.934664651751518250e-03 -1.904346793889999390e-01 7.653440814465284348e-03 1.572086126543581486e-03 -1.077859997749328613e-01 8.716618269681930542e-02 1.244298964738845825e-01 9.245897084474563599e-02 -3.680415078997612000e-02 8.514006435871124268e-02 -1.150117740035057068e-01 -9.615150094032287598e-02 1.871694177389144897e-01 -2.971983328461647034e-02 -9.402298927307128906e-02 2.749543488025665283e-01 -6.121290475130081177e-02 1.604676544666290283e-01 2.859507501125335693e-01
-1.734265536069869995e-01 -2.481603920459747314e-01 -3.123531118035316467e-03 3.087647259235382080e-01 1.098364219069480896e-01 1.243150010704994202e-01 3.068976104259490967e-01 2.054520100355148315e-01 -3.757348284125328064e-02 1.305315922945737839e-02 -7.470986992120742798e-02 -2.292148321866989136e-01 1.116991862654685974e-01 -1.388248801231384277e-01 -3.780983984470367432e-01 5.088137835264205933e-02 1.156441643834114075e-01 -3.139168396592140198e-02 -9.535159915685653687e-02 1.654811203479766846e-01 -2.275572866201400757e-01 -2.103893319144845009e-03 -1.324669718742370605e-01 6.955899152671918273e-05 -1.284780949354171753e-01 1.078455820679664612e-01 1.548391282558441162e-01 2.782052569091320038e-02 3.394931256771087646e-01 -1.557820737361907959e-01 3.546803072094917297e-02 3.134365677833557129e-01
-2.385233789682388306e-01 -9.912556409835815430e-02 -5.058321729302406311e-02 -1.217026729136705399e-03 -1.378743499517440796e-01 2.160253226757049561e-01 1.518208831548690796e-01 3.004733920097351074e-01 -1.192071437835693359e-01 -3.582002520561218262e-01 3.312262147665023804e-02 -1.313130259513854980e-01 8.156480267643928528e-03 1.717449575662612915e-01 -3.447109162807464600e-01 -5.796098709106445312e-02 1.917862147092819214e-02 -1.770309656858444214e-01 -1.264567393809556961e-02 -1.677613258361816406e-01 2.436075061559677124e-01 -1.182743832468986511e-01 -1.043796315789222717e-01 -2.842026948928833008e-01 3.808607906103134155e-02 -1.085456460714340210e-01 -2.917006909847259521e-01 -1.706906408071517944e-01 6.583277881145477295e-02 -2.785203158855438232e-01 -5.343995522707700729e-03 6.855648010969161987e-02
-1.028218585997819901e-02 -3.498368263244628906e-01 -2.748151719570159912e-01 -3.916688635945320129e-02 -1.311700884252786636e-02 2.298156358301639557e-02 1.848275512456893921e-01 1.818765401840209961e-01 -2.414406239986419678e-01 -3.718393146991729736e-01 8.652170747518539429e-02 1.003545820713043213e-01 1.373281702399253845e-02 -7.257799059152603149e-02 -4.608771950006484985e-02 3.735177218914031982e-03 1.707289516925811768e-01 1.389210820198059082e-01 3.733940189704298973e-03 -4.205015674233436584e-02 -7.768805325031280518e-02 -2.026759833097457886e-01 -2.939111292362213135e-01 8.724197745323181152e-02 5.049874540418386459e-03 -1.968162208795547485e-01 -1.056812927126884460e-01 -1.137746945023536682e-01 7.411364465951919556e-02 1.187434047460556030e-01 -2.964048087596893311e-01 3.861863613128662109e-01
-1.761152595281600952e-02 -1.006352752447128296e-01 3.816979378461837769e-02 2.338239550590515137e-01 -9.614233672618865967e-02 1.537717133760452271e-01 4.804585874080657959e-01 -3.358761966228485107e-02 -4.559314548969268799e-01 -1.455377489328384399e-01 1.014291048049926758e-01 7.336299866437911987e-02 2.097262442111968994e-01 -2.328638546168804169e-02 1.085219345986843109e-02 -6.481100618839263916e-02 2.076669782400131226e-01 1.499720364809036255e-01 -6.478730589151382446e-02 -2.380454838275909424e-01 -7.839171588420867920e-02 -7.332812994718551636e-02 1.001811102032661438e-01 -1.730727255344390869e-01 -3.434401005506515503e-02 -1.379367802292108536e-02 7.470023632049560547e-02 -3.000876009464263916e-01 -4.180523008108139038e-02 -1.753791719675064087e-01 -2.399890124797821045e-01 9.954007714986801147e-02
-1.481326520442962646e-01 -1.080062165856361389e-01 1.628232598304748535e-01 2.110731452703475952e-01 -8.293054997920989990e-02 -1.720286607742309570e-01 2.440627813339233398e-01 2.843038141727447510e-01 -2.000417001545429230e-02 4.013325273990631104e-02 -1.002023741602897644e-01 5.091523751616477966e-03 7.778580486774444580e-02 -2.311185300350189209e-01 -2.677231729030609131e-01 9.664068371057510376e-02 2.389409020543098450e-02 -4.572035670280456543e-01 1.457851082086563110e-01 4.083265550434589386e-03 -6.927153095602989197e-03 1.740398705005645752e-01 -6.176046654582023621e-02 1.017132326960563660e-01 -2.839945554733276367e-01 -4.375013411045074463e-01 -7.585849612951278687e-02 -6.291642040014266968e-02 4.872891679406166077e-02 -2.238901890814304352e-02 -7.007578015327453613e-02 3.113184683024883270e-02
1.145582497119903564e-01 -3.644481599330902100e-01 8.581084758043289185e-02 -6.735315918922424316e-02 -2.407709211111068726e-01 1.707810759544372559e-01 3.323861360549926758e-01 2.446779906749725342e-01 -2.109588384628295898e-01 1.952046342194080353e-02 -2.005742341279983521e-01 1.721541397273540497e-02 -8.693553507328033447e-03 -6.671219319105148315e-02 1.477312892675399780e-01 -4.923628643155097961e-03 1.439005136489868164e-01 2.464747987687587738e-02 -1.405121535062789917e-01 -2.219887971878051758e-01 1.082822494208812714e-02 1.407278329133987427e-01 -1.271879225969314575e-01 -1.890079826116561890e-01 2.079709023237228394e-01 -3.084920048713684082e-01 2.444842755794525146e-01 1.600066423416137695e-01 -2.663719654083251953e-01 -8.463234454393386841e-02 -3.707744646817445755e-03 9.380384534597396851e-02
-1.684808284044265747e-01 -1.489757150411605835e-01 1.818080544471740723e-01 2.663045525550842285e-01 1.136589124798774719e-01 3.475490212440490723e-01 5.062252879142761230e-01 1.374661922454833984e-01 -9.851901233196258545e-02 2.002009749412536621e-02 1.732021383941173553e-02 6.150203570723533630e-02 2.391232550144195557e-01 2.472476959228515625e-01 8.022448420524597168e-02 1.713615506887435913e-01 1.629941761493682861e-01 -5.978480912744998932e-03 -1.689265072345733643e-01 -1.089910939335823059e-01 -3.799183759838342667e-03 -1.152938082814216614e-01 -1.491209268569946289e-01 -3.099305629730224609e-01 5.575204640626907349e-02 1.289846599102020264e-01 1.023947075009346008e-01 -4.555309657007455826e-03 5.813308432698249817e-02 -1.694809943437576294e-01 -2.611575648188591003e-02 8.137499541044235229e-02
-3.234622478485107422e-01 -2.629401087760925293e-01 -5.927452445030212402e-02 1.929467618465423584e-01 -2.215316593647003174e-01 -4.283867031335830688e-02 2.021235376596450806e-01 1.880574673414230347e-01 -1.473153978586196899e-01 1.362088769674301147e-01 1.723364889621734619e-01 2.592045441269874573e-02 -1.225672736763954163e-01 1.562153995037078857e-01 -2.432479113340377808e-01 -9.427080303430557251e-02 -5.648200586438179016e-02 -5.635024979710578918e-03 -3.369430601596832275e-01 -6.833991408348083496e-02 2.766641974449157715e-01 3.646747022867202759e-02 5.256663635373115540e-02 -2.403062582015991211e-01 3.688983619213104248e-01 -8.245328813791275024e-02 5.652161315083503723e-02 -1.497620791196823120e-01 6.685425993055105209e-03 -1.646053642034530640e-01 -1.352650523185729980e-01 8.063843101263046265e-02
1.639261282980442047e-02 -2.353005707263946533e-01 4.470116645097732544e-02 -6.970605254173278809e-02 -1.751352846622467041e-01 2.245418876409530640e-01 3.528189659118652344e-01 1.547407954931259155e-01 -1.739285141229629517e-01 -5.320501513779163361e-03 -9.524451941251754761e-02 -7.988514751195907593e-02 2.554237842559814453e-01 -3.226749897003173828e-01 -4.192588478326797485e-02 -4.833598062396049500e-02 5.033279769122600555e-03 -7.287870347499847412e-02 -1.378933340311050415e-01 -3.381980955600738525e-01 1.001999750733375549e-01 9.464702010154724121e-02 -3.153400868177413940e-02 -3.282364308834075928e-01 2.406233996152877808e-01 -1.585669070482254028e-01 2.137110978364944458e-01 1.501557510346174240e-02 -1.778945028781890869e-01 -1.524498164653778076e-01 2.699992991983890533e-02 1.943834424018859863e-01
6.920900940895080566e-02 -1.823077499866485596e-01 -1.406030803918838501e-01 -2.287943959236145020e-01 1.114277765154838562e-01 3.523703813552856445e-01 4.400160908699035645e-01 2.987041696906089783e-02 -7.533752173185348511e-02 -1.398278921842575073e-01 5.902807042002677917e-02 -2.417336776852607727e-02 -1.055485289543867111e-02 1.797164604067802429e-02 -1.043618097901344299e-02 3.782523050904273987e-02 1.080302298069000244e-01 -3.241913318634033203e-01 -1.242615096271038055e-02 -1.408231854438781738e-01 7.415372133255004883e-02 1.417347192764282227e-01 6.089267134666442871e-02 -2.277477085590362549e-02 1.287778913974761963e-01 -2.477511316537857056e-01 1.219194605946540833e-01 2.988686040043830872e-02 4.046778194606304169e-04 -2.353273928165435791e-01 -2.521538436412811279e-01 3.850287795066833496e-01
-1.414913218468427658e-02 -4.221474826335906982e-01 6.228142976760864258e-02 1.395491361618041992e-01 -2.594358921051025391e-01 1.596185415983200073e-01 4.706417620182037354e-01 5.331324040889739990e-02 -1.402256637811660767e-01 -4.228280112147331238e-02 -2.450446970760822296e-02 1.509786695241928101e-01 2.390349283814430237e-02 -1.674181520938873291e-01 7.946643233299255371e-02 -2.926780655980110168e-02 3.129577636718750000e-02 7.622054964303970337e-02 -1.851287782192230225e-01 -2.487439364194869995e-01 1.379507631063461304e-01 1.961102783679962158e-01 -1.049164310097694397e-01 3.065415658056735992e-02 1.837287247180938721e-01 -1.614093631505966187e-01 3.008088171482086182e-01 1.533930152654647827e-01 -1.380796432495117188e-01 -1.471815854310989380e-01 -1.091749668121337891e-01 -4.056112840771675110e-02
-1.096230447292327881e-01 -2.307061851024627686e-01 5.819513462483882904e-03 2.047166377305984497e-01 -1.291370112448930740e-02 1.365990042686462402e-01 4.908688962459564209e-01 3.295443952083587646e-01 -1.573123782873153687e-01 -8.785705268383026123e-02 -3.399133309721946716e-02 -1.417266726493835449e-01 -1.040775626897811890e-01 2.326431423425674438e-01 -7.551629841327667236e-02 -6.655319035053253174e-02 -1.038328930735588074e-01 -1.642958074808120728e-01 -1.676819473505020142e-02 -3.279232084751129150e-01 1.392930448055267334e-01 -1.930638551712036133e-01 9.317962452769279480e-03 -9.455249458551406860e-02 4.162877053022384644e-02 -1.708063781261444092e-01 -3.036455810070037842e-01 4.994733259081840515e-02 -1.279274970293045044e-01 -1.316866129636764526e-01 7.095512747764587402e-02 1.414390653371810913e-01
1.369729544967412949e-02 -3.465760499238967896e-02 9.143812209367752075e-02 4.214260280132293701e-01 -1.564769446849822998e-01 3.554437458515167236e-01 2.495360225439071655e-01 2.526073753833770752e-01 -2.262598872184753418e-01 9.092993289232254028e-02 5.097628757357597351e-02 -1.355808526277542114e-01 9.277120977640151978e-02 -1.132372096180915833e-01 -5.104019492864608765e-02 -1.449508517980575562e-01 9.208717383444309235e-03 1.287881731986999512e-01 1.028164699673652649e-01 2.266360670328140259e-01 4.313391447067260742e-02 1.585320383310317993e-02 2.649251818656921387e-01 1.782463341951370239e-01 2.038571089506149292e-01 -1.866183131933212280e-01 1.273205317556858063e-02 -9.354785829782485962e-02 4.331780970096588135e-02 -2.563526332378387451e-01 5.334002897143363953e-02 2.680442929267883301e-01
1.055969949811697006e-02 -2.301365584135055542e-01 2.306936979293823242e-01 -1.396463252604007721e-02 -2.057125326246023178e-03 9.927780181169509888e-02 3.454068303108215332e-01 4.593830108642578125e-01 -1.371441185474395752e-01 -1.061474010348320007e-01 -1.277777403593063354e-01 2.716239355504512787e-02 3.103601979091763496e-03 2.226095944643020630e-01 -2.816714048385620117e-01 1.857525494415313005e-04 -3.925081789493560791e-01 1.159984096884727478e-01 6.617339700460433960e-02 -1.134529486298561096e-01 2.522879540920257568e-01 7.145051658153533936e-02 5.918975546956062317e-02 1.550654470920562744e-01 6.709270924329757690e-02 -1.869638636708259583e-02 9.086511284112930298e-02 -1.059374213218688965e-01 -1.357864439487457275e-01 7.616944611072540283e-02 -1.945336163043975830e-01 9.890820831060409546e-02
9.284888207912445068e-02 -2.282377034425735474e-01 1.854254752397537231e-01 2.029235810041427612e-01 5.440974980592727661e-02 2.205280065536499023e-01 4.093563258647918701e-01 3.142318725585937500e-01 -1.895132809877395630e-01 -4.742081835865974426e-02 1.182292848825454712e-01 9.670736640691757202e-02 1.708742976188659668e-01 -1.668423265218734741e-01 -9.806556999683380127e-02 -3.132358193397521973e-02 1.553830951452255249e-01 -5.843514576554298401e-02 1.401565317064523697e-02 -3.569729924201965332e-01 -1.515415608882904053e-01 -3.703962638974189758e-02 -2.999003231525421143e-01 -1.177374348044395447e-01 -1.411145180463790894e-02 5.868190899491310120e-02 -2.659722566604614258e-01 -4.458474740386009216e-02 5.511702969670295715e-02 -2.206165343523025513e-01 -7.266546785831451416e-02 -2.552911872044205666e-03
-2.108679264783859253e-01 6.622612010687589645e-03 2.139877229928970337e-01 -3.080246411263942719e-02 -2.034956961870193481e-01 1.720618903636932373e-01 3.458343744277954102e-01 1.638672947883605957e-01 -2.746481001377105713e-01 5.150765925645828247e-02 -9.257286041975021362e-02 1.615039110183715820e-01 1.858745366334915161e-01 1.559881567955017090e-01 -2.004897221922874451e-02 3.331927061080932617e-01 2.080105245113372803e-01 1.420399844646453857e-01 -6.211036816239356995e-02 -7.994874566793441772e-02 -6.768097169697284698e-03 -1.939634978771209717e-01 -2.109158784151077271e-01 -1.454965583980083466e-02 -2.434677481651306152e-01 -1.619563698768615723e-01 1.724364310503005981e-01 -2.575477957725524902e-01 -5.540451034903526306e-02 1.296550184488296509e-01 5.460636690258979797e-02 2.185206115245819092e-01
-2.354652583599090576e-01 -7.308819890022277832e-02 1.505076438188552856e-01 -2.483813613653182983e-01 -5.035874992609024048e-02 -6.626085191965103149e-02 4.021752178668975830e-01 3.058267831802368164e-01 -2.887454330921173096e-01 -1.790636926889419556e-01 2.536475956439971924e-01 6.379283219575881958e-02 8.605859428644180298e-02 -2.024382054805755615e-01 -1.097180023789405823e-01 2.225464582443237305e-01 -1.742510311305522919e-02 -2.716931886970996857e-02 3.102193120867013931e-03 -7.662791013717651367e-02 1.833278983831405640e-01 1.758919954299926758e-01 4.244469106197357178e-02 1.022069752216339111e-01 1.379010081291198730e-01 -3.574919104576110840e-01 5.090794339776039124e-02 1.977988332509994507e-02 1.123350858688354492e-01 -2.129906266927719116e-01 6.007049977779388428e-02 6.131500378251075745e-02
-3.339732810854911804e-02 -2.427008301019668579e-01 5.451070144772529602e-02 9.409952908754348755e-02 -8.305378258228302002e-02 2.065658122301101685e-01 2.687092423439025879e-01 3.217060267925262451e-01 -3.410438299179077148e-01 -1.092345938086509705e-01 7.607122883200645447e-03 7.692324463278055191e-03 -9.508901089429855347e-02 -1.892336308956146240e-01 -2.956890314817428589e-02 1.113262549042701721e-01 1.671970486640930176e-01 -1.127077639102935791e-01 3.452692329883575439e-01 -2.840020507574081421e-02 -2.187766134738922119e-03 -2.169067226350307465e-02 1.042067408561706543e-01 1.713120937347412109e-01 -1.738636344671249390e-01 -2.018539160490036011e-01 1.238027587532997131e-02 -1.292493045330047607e-01 2.088523507118225098e-01 -2.358430810272693634e-02 -3.672903478145599365e-01 2.194111794233322144e-01
-1.667798608541488647e-01 -4.492812454700469971e-01 -1.691899448633193970e-01 1.926642507314682007e-01 3.044328838586807251e-02 -4.213230311870574951e-02 2.479749619960784912e-01 3.199031352996826172e-01 -3.973396420478820801e-01 1.343038827180862427e-01 8.955386281013488770e-02 -2.528425455093383789e-01 2.603226900100708008e-02 -1.742192953824996948e-01 -1.203153431415557861e-01 8.536561578512191772e-02 -7.353668101131916046e-03 3.051729202270507812e-01 -1.923495829105377197e-01 -6.665749847888946533e-02 1.465818583965301514e-01 -9.463165886700153351e-03 5.861929804086685181e-02 6.340280175209045410e-02 -8.698572404682636261e-03 4.883271083235740662e-02 1.650810986757278442e-01 1.358580291271209717e-01 -9.177728742361068726e-02 -8.677428588271141052e-03 3.469879552721977234e-02 1.259603202342987061e-01
[truncated: 3,272,667 more chars]
