# Supplementary material for: The Language of Innovation
Source: PLoS One. 2020 Apr 30;15(4):e0230107. doi: 10.1371/journal.pone.0230107 (PMC7194493; doi:10.1371/journal.pone.0230107)
Supplement: S15 File — (GZ) [file pone.0230107.s015.tar.gz › 1993-1997/V2Run_22_VS_4500_embeddings1993-1997ED32.txt]

-3.092077374458312988e-01 1.701952666044235229e-01 4.803507402539253235e-02 1.017608568072319031e-01 1.501858979463577271e-01 -5.649730563163757324e-02 -3.395795822143554688e-02 1.681921035051345825e-01 3.936281204223632812e-01 4.074395075440406799e-02 -1.818119585514068604e-01 -1.667142063379287720e-01 1.302670687437057495e-01 2.952914237976074219e-01 -1.834221184253692627e-01 1.348066981881856918e-02 -3.424070477485656738e-01 -1.803227216005325317e-01 -1.897044628858566284e-01 -1.926055550575256348e-01 -4.061736539006233215e-02 -8.681777864694595337e-02 2.062384188175201416e-01 5.728965252637863159e-02 -1.822153329849243164e-01 -1.067313402891159058e-01 1.637734919786453247e-01 -1.085600629448890686e-01 1.906921267509460449e-01 -2.198654860258102417e-01 -4.911102727055549622e-02 -6.295596063137054443e-02
1.784458942711353302e-02 1.079695150256156921e-01 -1.450363397598266602e-01 -1.713149249553680420e-01 1.146120578050613403e-01 7.472965866327285767e-02 -1.620243340730667114e-01 3.208775818347930908e-01 3.380851149559020996e-01 -2.991996705532073975e-02 -1.244480982422828674e-01 -9.547656774520874023e-02 2.651506662368774414e-01 2.174304276704788208e-01 -6.075451523065567017e-02 -5.736406892538070679e-02 -2.736718952655792236e-01 -5.207944288849830627e-02 1.847032457590103149e-02 -3.289662674069404602e-02 -1.281030029058456421e-01 -3.861082196235656738e-01 -1.239214316010475159e-01 8.137955516576766968e-02 1.092993691563606262e-01 -3.288706541061401367e-01 1.508228480815887451e-01 5.408763512969017029e-02 2.466526478528976440e-01 -6.896988302469253540e-02 -1.086346805095672607e-01 1.888656765222549438e-01
-5.429485440254211426e-02 -2.875279486179351807e-01 -3.143806010484695435e-02 4.840315878391265869e-02 1.797612607479095459e-01 -5.740473791956901550e-02 -3.444659113883972168e-01 1.876607090234756470e-01 1.954446583986282349e-01 1.747455634176731110e-02 2.380742877721786499e-02 -1.672962754964828491e-01 2.684464752674102783e-01 1.322247982025146484e-01 -9.462080895900726318e-03 1.954465871676802635e-03 -4.077889323234558105e-01 -2.313763201236724854e-01 -8.264714479446411133e-02 -8.284787088632583618e-02 -2.344859093427658081e-01 1.309111565351486206e-01 2.356131076812744141e-01 1.528726075775921345e-03 2.448082566261291504e-01 -1.489337086677551270e-01 1.028287187218666077e-01 -4.206318780779838562e-02 -2.802762389183044434e-01 -1.193424835801124573e-01 1.281928569078445435e-01 -4.692366346716880798e-03
-8.163181692361831665e-02 -1.370331197977066040e-01 3.438125550746917725e-02 2.601028978824615479e-01 3.130744993686676025e-01 4.707125946879386902e-02 -4.901199638843536377e-01 2.328179627656936646e-01 3.726276755332946777e-01 -7.627212256193161011e-02 -2.043943554162979126e-01 -8.432634174823760986e-03 2.664639353752136230e-01 1.257629692554473877e-02 6.299495697021484375e-02 -1.794115453958511353e-01 -1.133539304137229919e-01 -1.061618700623512268e-01 -1.265722326934337616e-03 -1.346964668482542038e-02 -4.473444074392318726e-02 -1.193035766482353210e-02 4.691686853766441345e-02 -1.601891070604324341e-01 -8.096022903919219971e-02 -2.612219154834747314e-01 6.931331008672714233e-02 4.733552783727645874e-02 -1.394981592893600464e-01 -1.183075234293937683e-01 -7.959373295307159424e-02 2.032209932804107666e-01
-8.789160102605819702e-02 7.390423119068145752e-02 2.893839776515960693e-01 9.117957204580307007e-03 2.050673216581344604e-01 -1.269215438514947891e-02 -1.314238607883453369e-01 1.107857897877693176e-01 1.216495260596275330e-01 -1.970491856336593628e-01 -1.743298470973968506e-01 -1.624834984540939331e-01 1.637035757303237915e-01 4.549013078212738037e-01 1.146930009126663208e-01 -5.624317782348953187e-05 5.631797760725021362e-02 -2.415420264005661011e-01 -1.185079962015151978e-01 -1.509147137403488159e-01 1.869644969701766968e-02 2.907106876373291016e-01 2.814073264598846436e-01 -6.819021701812744141e-02 1.696914732456207275e-01 -2.155217677354812622e-01 1.098462417721748352e-01 1.691376417875289917e-01 6.180426850914955139e-02 -1.834464222192764282e-01 2.124607749283313751e-02 2.303085923194885254e-01
-1.406924426555633545e-01 -3.363851085305213928e-02 -1.366129666566848755e-01 7.318112999200820923e-02 3.018648922443389893e-01 2.199326008558273315e-01 -3.064257800579071045e-01 3.762241303920745850e-01 1.558565944433212280e-01 8.861692994832992554e-02 -2.414601296186447144e-01 -3.052747547626495361e-01 -6.629134714603424072e-02 -9.516517817974090576e-02 1.445116847753524780e-02 -5.533644929528236389e-02 -1.384461075067520142e-01 -1.523630768060684204e-01 -8.489942178130149841e-03 -9.775733202695846558e-02 7.627783715724945068e-02 1.802482753992080688e-01 -1.017698347568511963e-01 -2.489883750677108765e-01 -1.110220849514007568e-01 -3.000460863113403320e-01 2.652132809162139893e-01 1.594912111759185791e-01 -3.850798681378364563e-02 -1.724562421441078186e-02 -1.221052780747413635e-01 -4.764599353075027466e-02
-1.203647628426551819e-01 8.766343444585800171e-02 -1.371787339448928833e-01 7.437996566295623779e-02 1.751257479190826416e-01 2.854081392288208008e-01 -2.449091076850891113e-01 4.277150630950927734e-01 -8.541463315486907959e-02 4.521458223462104797e-02 -4.138932749629020691e-02 -1.144470721483230591e-01 3.790700137615203857e-01 2.442081123590469360e-01 -1.659312993288040161e-01 -4.822659119963645935e-02 -2.934338748455047607e-01 -2.088839709758758545e-01 -2.094423174858093262e-01 -1.596581935882568359e-01 -1.124114021658897400e-01 -1.305993497371673584e-01 1.876083165407180786e-01 -1.500784307718276978e-01 -1.175892874598503113e-01 2.246624231338500977e-02 7.560534775257110596e-02 1.305145919322967529e-01 1.045590341091156006e-01 2.964414842426776886e-02 6.835557520389556885e-02 -3.187472745776176453e-02
-6.544201821088790894e-02 5.462091416120529175e-02 -5.546503234654664993e-03 2.093205899000167847e-01 2.322994321584701538e-01 -2.129114866256713867e-01 -2.772489488124847412e-01 3.724581003189086914e-01 3.751090168952941895e-01 -1.499658375978469849e-01 -1.973759084939956665e-01 -1.311400253325700760e-02 1.495154574513435364e-02 4.711980372667312622e-02 -2.464476823806762695e-01 -4.434949904680252075e-02 -2.023406922817230225e-01 -2.255499958992004395e-01 -3.154766559600830078e-02 -1.077742651104927063e-01 -1.833015829324722290e-01 1.598327048122882843e-02 1.083187479525804520e-02 -1.570183187723159790e-01 -5.138519406318664551e-02 -1.082898899912834167e-01 1.085330173373222351e-01 1.528742313385009766e-01 -5.512861534953117371e-02 -3.220503628253936768e-01 1.542210876941680908e-01 -1.530354022979736328e-01
-8.439993113279342651e-02 1.049795597791671753e-01 -2.224474549293518066e-01 -1.052580215036869049e-02 1.716819405555725098e-01 1.268409341573715210e-01 -1.000263243913650513e-01 1.626962125301361084e-01 1.651345938444137573e-01 -1.864871382713317871e-01 -1.284658014774322510e-01 -9.506476670503616333e-02 7.699228823184967041e-02 1.739901006221771240e-01 -1.369904577732086182e-01 -2.932437658309936523e-01 -2.866415679454803467e-01 -1.864994317293167114e-01 -4.055948927998542786e-02 -2.523399293422698975e-01 -1.712523549795150757e-01 -2.100340276956558228e-01 -1.060594618320465088e-01 6.652866024523973465e-03 2.574475705623626709e-01 -1.502378582954406738e-01 1.743475943803787231e-01 1.546099632978439331e-01 -1.666996162384748459e-03 -9.226005524396896362e-02 4.485708773136138916e-01 -4.235949367284774780e-02
-2.013257890939712524e-01 3.097417354583740234e-01 3.721223771572113037e-02 -1.100159734487533569e-01 1.370346695184707642e-01 -2.088392078876495361e-01 -9.732520580291748047e-02 3.127001821994781494e-01 1.305431425571441650e-01 -1.676116138696670532e-02 -4.298876598477363586e-02 -1.776306927204132080e-01 3.531329929828643799e-01 2.219633460044860840e-01 5.838584899902343750e-02 -2.340331971645355225e-01 -1.932485252618789673e-01 6.025045365095138550e-02 2.600235641002655029e-01 -1.705867946147918701e-01 -1.772418171167373657e-01 -2.256753444671630859e-01 -1.206434518098831177e-02 7.848473265767097473e-03 1.115031614899635315e-01 1.873358488082885742e-01 3.063372075557708740e-01 8.503733575344085693e-02 2.414050884544849396e-02 -1.516748517751693726e-01 8.922608569264411926e-03 7.079678773880004883e-02
-2.227513343095779419e-01 -8.313636295497417450e-03 -8.303273469209671021e-02 -1.013854816555976868e-01 -2.673031389713287354e-01 9.750486165285110474e-02 -1.360700875520706177e-01 4.730914533138275146e-01 1.567096412181854248e-01 1.205057874321937561e-01 -3.605181723833084106e-02 -6.998099386692047119e-02 2.276622653007507324e-01 2.645919919013977051e-01 7.780190557241439819e-02 -3.329014480113983154e-01 -1.684100180864334106e-01 -5.808387696743011475e-02 1.211662963032722473e-01 3.007521666586399078e-02 -2.106802761554718018e-01 -1.477232724428176880e-01 2.550877397879958153e-03 -4.371560364961624146e-02 2.971432805061340332e-01 3.523677214980125427e-02 1.782884895801544189e-01 8.494748175144195557e-02 1.023979634046554565e-01 -1.085987761616706848e-01 2.313530892133712769e-01 7.790483534336090088e-02
-5.974131450057029724e-02 -1.875406205654144287e-01 1.408409606665372849e-02 7.914577424526214600e-02 2.175319641828536987e-01 1.516291201114654541e-01 -2.650503516197204590e-01 -2.860483713448047638e-02 4.189708232879638672e-01 -2.168227881193161011e-01 -1.001168340444564819e-01 -2.292791306972503662e-01 1.143653062172234058e-03 1.327319890260696411e-01 -5.201886221766471863e-02 -3.576908707618713379e-01 -3.087325394153594971e-01 -1.016348600387573242e-01 -2.734310030937194824e-01 -1.805433779954910278e-01 -1.642169654369354248e-01 -9.796393662691116333e-02 1.836100965738296509e-02 -1.187676638364791870e-01 1.178309321403503418e-01 -9.963215887546539307e-02 5.413547158241271973e-02 -1.702602058649063110e-01 -1.713242530822753906e-01 2.660214528441429138e-02 7.346024364233016968e-02 -1.575053334236145020e-01
-4.794147983193397522e-02 5.214720591902732849e-02 -1.456576436758041382e-01 2.050160616636276245e-01 3.527427092194557190e-02 -1.008674725890159607e-01 -3.929920792579650879e-01 2.794291675090789795e-01 2.950452566146850586e-01 -1.929648071527481079e-01 -7.551936060190200806e-02 -1.108993664383888245e-01 6.740955263376235962e-02 2.904539406299591064e-01 -6.948334723711013794e-02 -2.548275589942932129e-01 -2.126189470291137695e-01 -2.774505615234375000e-01 -3.882417827844619751e-02 -8.999056182801723480e-03 -1.930439472198486328e-01 9.153725206851959229e-02 7.159620523452758789e-02 -3.145475313067436218e-02 -1.055773422122001648e-01 2.343918941915035248e-02 2.508456408977508545e-01 -2.797454893589019775e-01 1.349378228187561035e-01 8.784130215644836426e-02 1.331419795751571655e-01 -1.215263903141021729e-01
-3.744029253721237183e-02 1.390449106693267822e-01 -3.302807509899139404e-01 -1.162739749997854233e-02 8.035732433199882507e-03 1.932646892964839935e-02 -6.407425552606582642e-02 2.237286865711212158e-01 1.918116770684719086e-02 -1.019298806786537170e-01 -1.234811097383499146e-01 7.611986249685287476e-03 -1.035724766552448273e-03 2.368720620870590210e-01 8.429916203022003174e-02 5.348771810531616211e-02 -4.711261987686157227e-01 -2.269043475389480591e-01 8.097864687442779541e-03 -1.403254121541976929e-01 -1.810335963964462280e-01 -7.156124711036682129e-02 3.556553274393081665e-02 1.375709027051925659e-01 2.666818201541900635e-01 -1.014774143695831299e-01 2.506714463233947754e-01 2.892672829329967499e-02 1.751733869314193726e-01 -3.788652420043945312e-01 2.010544985532760620e-01 1.108228340744972229e-01
-1.704699546098709106e-02 3.345916420221328735e-02 1.864116787910461426e-01 1.369355171918869019e-01 1.695982515811920166e-01 3.093619942665100098e-01 -1.764871031045913696e-01 2.398003339767456055e-01 2.361970394849777222e-01 -1.910842955112457275e-01 -2.095592319965362549e-01 -1.134798452258110046e-01 -2.368267392739653587e-03 2.932046949863433838e-01 1.979759335517883301e-01 -4.088410641998052597e-03 -2.574397325515747070e-01 7.290994375944137573e-02 -1.092801392078399658e-01 -2.291797399520874023e-01 -1.967386901378631592e-02 5.198783427476882935e-02 1.543943136930465698e-01 1.154149919748306274e-01 -9.466543048620223999e-02 -2.095294892787933350e-01 3.358301222324371338e-01 -1.839090883731842041e-01 2.305705994367599487e-01 6.845364719629287720e-02 -1.449988335371017456e-01 -5.515252053737640381e-02
-1.910573244094848633e-01 -6.640625745058059692e-02 9.150550514459609985e-02 1.532310713082551956e-02 3.762551546096801758e-01 3.957848250865936279e-02 -1.698743700981140137e-01 5.965092778205871582e-02 2.260235846042633057e-01 -6.244807690382003784e-02 -8.702006936073303223e-02 -1.714136749505996704e-01 -4.650674760341644287e-02 2.235630154609680176e-01 -1.092305704951286316e-01 -2.583609521389007568e-01 -2.059085071086883545e-01 -2.140319347381591797e-01 7.187476754188537598e-02 2.528343535959720612e-02 -2.592002749443054199e-01 -3.220051899552345276e-02 1.508446335792541504e-01 -1.130564659833908081e-01 -1.311024278402328491e-01 5.218409374356269836e-02 1.737943440675735474e-01 -2.751441001892089844e-01 -6.974776834249496460e-02 -4.294857084751129150e-01 1.978871524333953857e-01 9.500870481133460999e-03
-2.146724164485931396e-01 4.231073334813117981e-02 3.648411110043525696e-02 -3.999511897563934326e-02 2.931464016437530518e-01 3.273805370554327965e-03 -4.475276172161102295e-01 2.935701608657836914e-01 1.740173548460006714e-01 1.657526493072509766e-01 -3.079055249691009521e-01 -1.637373492121696472e-02 -9.754544496536254883e-02 1.062068715691566467e-01 4.680938273668289185e-02 -1.440650522708892822e-01 -3.457798063755035400e-01 -1.366039514541625977e-01 5.614326521754264832e-02 1.060499101877212524e-01 -2.449010610580444336e-01 1.203544586896896362e-01 -9.333240240812301636e-02 -1.377461552619934082e-01 1.502495706081390381e-01 8.899647742509841919e-02 6.297636777162551880e-02 3.239675238728523254e-02 -2.084968797862529755e-02 -7.053490728139877319e-02 -9.940227121114730835e-02 2.732084691524505615e-01
-1.337086558341979980e-01 1.058589071035385132e-01 1.179690137505531311e-01 -7.649208605289459229e-02 2.727426290512084961e-01 -2.234684862196445465e-02 -5.363648384809494019e-02 1.596535295248031616e-01 2.746309340000152588e-01 -5.626952275633811951e-02 1.111049354076385498e-01 7.326806895434856415e-03 3.807559609413146973e-02 5.149157047271728516e-01 1.129874885082244873e-01 -4.488808661699295044e-02 -1.790369153022766113e-01 9.432502090930938721e-02 -1.019799560308456421e-01 -2.174637168645858765e-01 -9.523440897464752197e-02 1.922427862882614136e-01 4.176632687449455261e-02 2.140899747610092163e-01 2.347705662250518799e-01 -1.476447135210037231e-01 3.741727471351623535e-01 -6.373137980699539185e-02 7.327070087194442749e-02 -1.858869343996047974e-01 -1.102822422981262207e-01 1.011100709438323975e-01
-1.562828272581100464e-01 -1.019398719072341919e-01 -1.115355342626571655e-01 8.184032887220382690e-02 1.318842619657516479e-01 -1.990424469113349915e-02 -1.776932030916213989e-01 1.933604329824447632e-01 3.780139386653900146e-01 -2.460901439189910889e-01 -2.056663334369659424e-01 -6.555722653865814209e-02 -5.468854680657386780e-02 2.601431608200073242e-01 -1.493017375469207764e-01 -1.597073674201965332e-01 -3.282813727855682373e-01 -2.852730751037597656e-01 2.066889777779579163e-02 1.790018081665039062e-01 -3.254766166210174561e-01 1.042686328291893005e-01 4.037690162658691406e-02 -6.308964639902114868e-02 -1.727355718612670898e-01 -9.226014465093612671e-02 6.747347861528396606e-02 -6.437966227531433105e-02 2.314816694706678391e-03 -2.867757678031921387e-01 1.555875176563858986e-03 1.320918500423431396e-01
-1.993600837886333466e-02 -5.210953298956155777e-03 3.487916290760040283e-02 2.883440256118774414e-02 1.688504666090011597e-01 -8.274047076702117920e-02 -1.959725320339202881e-01 2.505274116992950439e-01 3.162666559219360352e-01 -2.125514149665832520e-01 -2.192497551441192627e-01 -1.608663946390151978e-01 1.943724453449249268e-01 1.670049130916595459e-01 -6.170937418937683105e-02 -2.226082384586334229e-01 -2.887814640998840332e-01 -3.290826920419931412e-03 -1.092666685581207275e-01 -3.861658573150634766e-01 -3.328754901885986328e-01 1.686867624521255493e-01 -4.530817642807960510e-02 -1.156589984893798828e-01 4.695811495184898376e-02 1.178993731737136841e-01 1.145931407809257507e-01 -1.732773333787918091e-01 -6.835454702377319336e-02 1.373708248138427734e-01 2.013806998729705811e-01 1.725060306489467621e-02
-4.516617655754089355e-01 3.667592406272888184e-01 -1.567827761173248291e-01 1.047555804252624512e-01 -2.181015014648437500e-01 -3.613809496164321899e-02 -1.497416943311691284e-01 3.526975512504577637e-01 1.865561604499816895e-01 -7.727884501218795776e-02 -2.229506373405456543e-01 -2.946291267871856689e-01 1.391309201717376709e-01 1.462870463728904724e-02 8.379977196455001831e-02 6.504324823617935181e-02 -2.947126626968383789e-01 -1.875038631260395050e-02 -1.087255775928497314e-01 4.690170660614967346e-02 9.829962626099586487e-03 9.244967252016067505e-02 9.929536283016204834e-02 -1.139785796403884888e-01 2.270921766757965088e-01 -7.089068740606307983e-02 2.333235181868076324e-02 -3.040163405239582062e-02 -1.515415161848068237e-01 -2.345723286271095276e-02 -6.678219139575958252e-02 5.802673846483230591e-02
-1.341953277587890625e-01 3.892377018928527832e-02 2.688885927200317383e-01 -4.943253099918365479e-02 6.655565928667783737e-03 4.771909117698669434e-02 1.103775426745414734e-01 2.099257409572601318e-01 1.753335297107696533e-01 -3.327917754650115967e-01 -3.406148403882980347e-02 -1.464732736349105835e-01 -1.166367530822753906e-02 4.445652365684509277e-01 1.187084764242172241e-01 -9.687329828739166260e-02 -8.059488981962203979e-02 1.013771295547485352e-01 -2.721081674098968506e-01 -1.387237459421157837e-01 -1.378518044948577881e-01 1.152702346444129944e-01 1.810537874698638916e-01 1.090810745954513550e-01 2.115597873926162720e-01 -1.642715632915496826e-01 2.254434823989868164e-01 2.457536906003952026e-01 1.605976819992065430e-01 -1.745321303606033325e-01 2.118462696671485901e-02 1.873695403337478638e-01
-2.268790602684020996e-01 1.375553905963897705e-01 1.744328886270523071e-01 -3.361173272132873535e-01 2.363829873502254486e-02 3.525908589363098145e-01 4.668330028653144836e-02 2.168634384870529175e-01 2.201292812824249268e-01 3.608804196119308472e-02 -3.209249302744865417e-02 1.564710289239883423e-01 1.531554758548736572e-01 3.098874986171722412e-01 3.683245554566383362e-02 -8.931845426559448242e-02 1.251991838216781616e-01 -1.828919947147369385e-01 -1.614351719617843628e-01 -3.589198589324951172e-01 -6.369791924953460693e-02 1.829641759395599365e-01 1.695874035358428955e-01 -6.717878580093383789e-02 4.685425013303756714e-02 -1.240672841668128967e-01 2.126199901103973389e-01 -1.282713469117879868e-02 -9.763652831315994263e-02 -2.214564234018325806e-01 -9.732280671596527100e-02 -4.688505083322525024e-02
-2.056388556957244873e-01 1.642401069402694702e-01 -1.693580448627471924e-01 -2.487909644842147827e-01 6.165458261966705322e-02 8.419228345155715942e-02 1.029870063066482544e-01 2.265301346778869629e-01 2.699899971485137939e-01 1.058507561683654785e-01 2.564274519681930542e-02 -1.502569913864135742e-01 3.140971064567565918e-01 1.158621385693550110e-01 1.143233478069305420e-01 -3.898741304874420166e-01 -3.622937798500061035e-01 -1.439288109540939331e-01 4.625638946890830994e-02 2.849930152297019958e-02 -1.141130104660987854e-01 -1.380370408296585083e-01 -2.089342661201953888e-02 -2.450232505798339844e-01 1.614722013473510742e-01 -7.376468181610107422e-02 2.744677960872650146e-01 3.878353163599967957e-02 -9.048178046941757202e-02 1.084515452384948730e-01 8.336976915597915649e-02 -1.170346885919570923e-02
-2.150892913341522217e-01 1.000172942876815796e-01 2.607302069664001465e-01 1.309051066637039185e-01 3.227847516536712646e-01 5.943930149078369141e-02 -7.000734657049179077e-02 1.246886476874351501e-01 2.637142539024353027e-01 -2.805990874767303467e-01 4.899764060974121094e-02 7.067735493183135986e-02 1.505600754171609879e-02 2.466837465763092041e-01 1.200881227850914001e-01 -7.676826417446136475e-02 -1.143325567245483398e-01 7.173646986484527588e-02 -3.794195055961608887e-01 -1.854459345340728760e-01 5.925485864281654358e-03 1.139321699738502502e-01 2.629525959491729736e-01 1.575248986482620239e-01 1.747096925973892212e-01 -2.279375493526458740e-01 2.404211908578872681e-01 -8.585049957036972046e-02 4.835704714059829712e-02 -1.189339384436607361e-01 2.933055162429809570e-02 1.575994640588760376e-01
-4.959467351436614990e-01 8.448787778615951538e-02 9.432137943804264069e-03 1.066672056913375854e-01 8.874575048685073853e-02 -6.761915981769561768e-02 -6.970379501581192017e-02 -1.666757762432098389e-01 1.198097616434097290e-01 -2.362973988056182861e-02 -9.147506952285766602e-02 1.916833668947219849e-01 2.554128766059875488e-01 5.795891955494880676e-02 1.783722490072250366e-01 -2.488078325986862183e-01 -6.774666905403137207e-02 -8.148275315761566162e-02 -9.822943061590194702e-02 3.251815959811210632e-02 7.289227843284606934e-02 1.924684047698974609e-01 -4.363841935992240906e-02 1.844238936901092529e-01 2.796403765678405762e-01 -3.052329421043395996e-01 3.357021212577819824e-01 -1.117854937911033630e-01 1.452164053916931152e-01 -9.454144537448883057e-02 1.734071075916290283e-01 1.055517718195915222e-01
-1.306078732013702393e-01 1.326931267976760864e-01 -1.166921034455299377e-01 2.179278992116451263e-02 2.274055331945419312e-01 -8.070328831672668457e-02 -2.029758393764495850e-01 3.782879412174224854e-01 8.747281134128570557e-02 2.008205354213714600e-01 -3.744330406188964844e-01 7.553888112306594849e-02 1.518478393554687500e-01 2.015867829322814941e-01 -6.927451491355895996e-02 -6.075824424624443054e-02 -1.492944359779357910e-01 -2.110212445259094238e-01 -1.396575123071670532e-01 -2.501972615718841553e-01 -1.131879314780235291e-01 -7.984960824251174927e-02 1.551162153482437134e-01 1.758809238672256470e-01 2.607901990413665771e-01 -4.604770988225936890e-02 2.055969536304473877e-01 8.932083845138549805e-02 -9.999118745326995850e-02 2.655483484268188477e-01 4.200392216444015503e-02 -1.299224644899368286e-01
-9.143962711095809937e-02 2.758495211601257324e-01 -5.497836321592330933e-02 3.517382219433784485e-02 -5.878673493862152100e-02 1.491763740777969360e-01 -1.899298280477523804e-01 7.962542772293090820e-02 3.963722586631774902e-01 2.336928993463516235e-01 -1.781010627746582031e-01 1.658501848578453064e-02 1.812136173248291016e-01 -1.020426601171493530e-01 5.080191045999526978e-02 -2.965672910213470459e-01 6.952972710132598877e-02 4.992073774337768555e-02 -1.111871749162673950e-01 2.101103365421295166e-01 -1.908832639455795288e-01 1.302791684865951538e-01 2.757067382335662842e-01 -1.461043208837509155e-01 1.028149649500846863e-01 -1.284376834519207478e-03 -1.189166158437728882e-01 -1.401379555463790894e-01 -8.456192165613174438e-02 -4.098263382911682129e-01 -1.168395727872848511e-01 1.339525133371353149e-01
-3.894432485103607178e-01 3.040566146373748779e-01 -5.356837436556816101e-02 -1.651233434677124023e-01 -6.333681941032409668e-02 1.214168742299079895e-01 3.336221352219581604e-02 2.330442667007446289e-01 3.326817452907562256e-01 -1.581721901893615723e-01 -1.758692115545272827e-01 -2.252171188592910767e-01 -7.682680338621139526e-02 1.429335772991180420e-01 7.669470459222793579e-02 1.191792562603950500e-01 -1.617374271154403687e-01 -3.652498722076416016e-01 -4.020547028630971909e-03 7.575433235615491867e-03 9.307712316513061523e-03 -3.710065409541130066e-02 2.591716945171356201e-01 -1.551203578710556030e-01 2.243325859308242798e-01 -1.280938237905502319e-01 1.025611832737922668e-01 2.137734889984130859e-01 3.637589141726493835e-02 -8.370036631822586060e-02 -1.005468051880598068e-02 6.394609808921813965e-02
-9.142060577869415283e-02 -9.450010955333709717e-02 -1.049320548772811890e-01 3.287034854292869568e-02 1.860381364822387695e-01 1.562771946191787720e-01 -1.655001789331436157e-01 3.369102776050567627e-01 2.851627171039581299e-01 4.154110327363014221e-03 -4.167065024375915527e-01 2.877575112506747246e-03 8.070109784603118896e-02 5.444343015551567078e-02 -5.602772161364555359e-02 -6.602763384580612183e-02 -1.932261437177658081e-01 -3.144928440451622009e-02 -7.331477105617523193e-02 2.739413268864154816e-02 -2.024137377738952637e-01 2.619102001190185547e-01 -7.083094865083694458e-02 -3.561508655548095703e-01 -3.064257092773914337e-02 -1.335060447454452515e-01 3.320637941360473633e-01 1.450621336698532104e-01 1.249538138508796692e-01 6.759446859359741211e-02 -9.239524602890014648e-02 1.845398396253585815e-01
-5.889143049716949463e-02 1.041099429130554199e-01 -9.644401073455810547e-02 2.350942343473434448e-01 1.617854647338390350e-02 3.846145048737525940e-02 2.731112763285636902e-02 1.592364534735679626e-02 3.653165102005004883e-01 -5.867660418152809143e-02 8.360332250595092773e-02 -1.594454795122146606e-01 1.916828602552413940e-01 2.185499817132949829e-01 -2.670753002166748047e-01 -3.806008994579315186e-01 -1.958250254392623901e-01 -7.663615047931671143e-02 -3.687359020113945007e-02 -1.570158600807189941e-01 -2.562858164310455322e-01 -1.385265141725540161e-01 1.060886755585670471e-01 -1.054757535457611084e-01 1.590850949287414551e-02 6.608992069959640503e-02 2.261351644992828369e-01 -1.290514618158340454e-01 -3.353932797908782959e-01 -2.880851924419403076e-01 1.561866234987974167e-02 5.247259140014648438e-02
-9.302047640085220337e-02 1.982168294489383698e-02 -1.121733337640762329e-01 2.219544164836406708e-02 1.456165313720703125e-01 -5.608415231108665466e-02 1.139301583170890808e-01 3.315975964069366455e-01 9.230031073093414307e-02 -2.475472092628479004e-01 -1.666889339685440063e-01 2.435582876205444336e-02 2.039833515882492065e-01 -1.047244966030120850e-01 9.328098967671394348e-03 -1.624256223440170288e-01 -3.253058195114135742e-01 -1.367953866720199585e-01 8.277513086795806885e-02 -5.238272622227668762e-02 -2.932430207729339600e-01 -2.833154499530792236e-01 6.335040926933288574e-02 -5.238515138626098633e-02 -3.979673981666564941e-02 -3.059334456920623779e-01 3.557594716548919678e-01 -4.321286454796791077e-02 9.816811978816986084e-02 -2.709656655788421631e-01 4.597669839859008789e-02 -1.934833973646163940e-01
-1.716262847185134888e-01 3.343451023101806641e-01 -1.938152015209197998e-01 -1.790347099304199219e-01 1.883524507284164429e-01 1.017067208886146545e-01 -8.080825954675674438e-02 2.315687984228134155e-01 1.902773231267929077e-01 -3.127306401729583740e-01 2.288516610860824585e-01 1.149604693055152893e-01 -4.285624250769615173e-02 8.607374131679534912e-02 -1.333211958408355713e-01 -3.596887290477752686e-01 -3.992098867893218994e-01 5.672426894307136536e-02 -8.987825363874435425e-02 -2.919130492955446243e-03 -7.531542330980300903e-02 -1.431213766336441040e-01 1.885178685188293457e-01 1.524984538555145264e-01 2.039271965622901917e-02 -9.958261996507644653e-02 9.214652329683303833e-02 6.136048957705497742e-02 -1.305149048566818237e-01 8.677316457033157349e-02 1.322442293167114258e-01 8.312350511550903320e-02
-1.442441046237945557e-01 7.593420147895812988e-02 -8.225806057453155518e-02 2.344928495585918427e-02 9.291244298219680786e-02 3.116022050380706787e-01 -1.913652122020721436e-01 6.984294857829809189e-03 1.718322187662124634e-01 6.038359552621841431e-02 -1.643620431423187256e-02 3.035306930541992188e-02 1.892129331827163696e-01 3.235091269016265869e-02 1.995896399021148682e-01 -1.193732321262359619e-01 -5.810799002647399902e-01 -6.289717555046081543e-02 6.458131223917007446e-02 -2.466707080602645874e-01 -7.212691009044647217e-02 -1.502059400081634521e-01 1.968701481819152832e-01 -1.037309318780899048e-01 -5.214988254010677338e-03 -5.477597564458847046e-02 1.451606899499893188e-01 2.082236707210540771e-01 1.328273415565490723e-01 -2.874555587768554688e-01 -6.587827205657958984e-02 -2.060002535581588745e-01
-3.210069239139556885e-01 -9.756655246019363403e-02 1.025145500898361206e-02 5.172398686408996582e-02 2.980069518089294434e-01 -1.105725616216659546e-01 -2.064109593629837036e-01 1.829324960708618164e-01 3.317037224769592285e-01 -3.266306221485137939e-01 7.841966301202774048e-02 4.171873629093170166e-02 -7.084129750728607178e-02 2.381921857595443726e-01 -5.178409069776535034e-02 -2.815450429916381836e-01 -2.115740180015563965e-01 -1.716767400503158569e-01 8.489597588777542114e-02 1.391107798554003239e-03 -3.305307626724243164e-01 6.561050657182931900e-03 -7.516185194253921509e-02 -9.236595034599304199e-02 1.150232180953025818e-01 -2.095698118209838867e-01 3.027188964188098907e-02 4.926372319459915161e-03 4.930071905255317688e-02 -2.101934552192687988e-01 1.682337224483489990e-01 3.629601001739501953e-02
-1.067522764205932617e-01 8.596679568290710449e-02 3.073459267616271973e-01 7.613590359687805176e-02 1.014707535505294800e-01 -9.149740636348724365e-02 -2.064501196146011353e-01 2.100326865911483765e-01 1.002846062183380127e-01 -1.357394549995660782e-02 -1.656693220138549805e-01 -1.081055179238319397e-01 2.966217100620269775e-01 6.192702800035476685e-02 4.411416649818420410e-01 -1.591199934482574463e-01 -3.681626915931701660e-01 -1.504148095846176147e-01 -2.501519322395324707e-01 -1.124665960669517517e-01 -2.710514366626739502e-01 -5.851225927472114563e-03 1.735815778374671936e-02 1.161134615540504456e-02 -2.114510349929332733e-02 -1.021536886692047119e-01 2.124367654323577881e-01 -2.085446007549762726e-02 3.977377712726593018e-02 2.024682462215423584e-01 1.907750964164733887e-02 -8.783385157585144043e-02
-1.731775999069213867e-01 -2.161561548709869385e-01 -2.388700395822525024e-01 5.179135128855705261e-02 2.906988859176635742e-01 -1.623163521289825439e-01 -2.828113175928592682e-02 2.678779065608978271e-01 4.775473475456237793e-01 -2.247909903526306152e-01 -8.287896960973739624e-02 -1.301259696483612061e-01 1.388853192329406738e-01 2.719420194625854492e-01 -9.596949815750122070e-02 -1.362321972846984863e-01 -9.479963034391403198e-02 -2.073508203029632568e-01 6.204400956630706787e-02 5.259506404399871826e-03 -1.945899575948715210e-01 3.324130550026893616e-02 1.141470521688461304e-01 -9.974080324172973633e-02 -1.124104782938957214e-01 -6.475078314542770386e-02 1.141788586974143982e-01 -1.784307807683944702e-01 2.148714214563369751e-01 -1.672664880752563477e-01 5.291360989212989807e-02 -1.678271964192390442e-02
-2.252220213413238525e-01 -9.910083562135696411e-02 -1.606947630643844604e-01 1.287877112627029419e-01 1.887348890304565430e-01 -2.785052638500928879e-04 -1.016953140497207642e-01 2.019182145595550537e-01 3.650079667568206787e-01 -1.614380478858947754e-01 -5.877446010708808899e-02 1.076143933460116386e-03 2.924170196056365967e-01 1.776328235864639282e-01 -5.911510065197944641e-02 -2.300262153148651123e-01 -6.442509591579437256e-02 -2.573185861110687256e-01 -4.751557111740112305e-02 -2.569377236068248749e-02 -3.658366799354553223e-01 8.969174325466156006e-02 -2.028600871562957764e-01 -1.233326494693756104e-01 -4.003169015049934387e-02 -2.374398708343505859e-01 4.749374836683273315e-02 -2.582540214061737061e-01 5.040910467505455017e-02 -1.869426220655441284e-01 1.649649441242218018e-01 -1.045757606625556946e-01
-2.885134220123291016e-01 1.721544861793518066e-01 1.352756917476654053e-01 2.514217197895050049e-01 1.111478656530380249e-01 1.208782196044921875e-01 1.481045633554458618e-01 1.104317307472229004e-01 1.284188628196716309e-01 -4.355841502547264099e-02 -3.267357647418975830e-01 -7.988413423299789429e-02 1.285781413316726685e-01 2.457010298967361450e-01 6.516510993242263794e-02 -5.072036385536193848e-01 -1.045018881559371948e-01 -8.381170034408569336e-02 -1.661289334297180176e-01 9.028625488281250000e-02 1.724841892719268799e-01 9.980227053165435791e-02 -1.838599443435668945e-01 1.385475248098373413e-01 -1.144731324166059494e-02 -2.365233749151229858e-01 -6.979167228564620018e-04 -1.847266852855682373e-01 4.560461267828941345e-02 9.548599272966384888e-02 1.350871324539184570e-01 -9.237897396087646484e-02
-1.719837337732315063e-01 1.005279496312141418e-01 1.637221425771713257e-01 -6.495661288499832153e-02 7.659798115491867065e-02 -1.067327186465263367e-01 -9.208384156227111816e-02 2.036733739078044891e-02 3.095939755439758301e-01 -1.426372975111007690e-01 -3.785457909107208252e-01 -1.402865648269653320e-01 1.784889698028564453e-01 3.486692607402801514e-01 1.580219529569149017e-02 -4.963533952832221985e-02 6.677772849798202515e-02 -6.866472959518432617e-02 -2.893312573432922363e-01 -1.079363301396369934e-01 2.066688835620880127e-01 -1.723842471837997437e-01 2.492063865065574646e-02 2.724505960941314697e-01 1.494837403297424316e-01 -1.740357726812362671e-01 1.634999662637710571e-01 -1.111204028129577637e-01 -3.304149955511093140e-02 -2.280652672052383423e-01 -2.667505443096160889e-01 -5.856807343661785126e-03
-3.845576643943786621e-01 3.029472008347511292e-02 2.070629149675369263e-01 -1.930026859045028687e-01 -1.565227098762989044e-02 2.110194116830825806e-01 -3.354983925819396973e-01 1.035761833190917969e-01 -8.115832693874835968e-03 -7.133258879184722900e-02 -1.578899770975112915e-01 -2.802315540611743927e-02 1.343305706977844238e-01 2.472877800464630127e-01 7.798673957586288452e-02 1.375911198556423187e-02 1.177932024002075195e-01 6.086583808064460754e-02 -1.755670607089996338e-01 -1.471514105796813965e-01 -7.535281777381896973e-02 -5.811686813831329346e-02 3.327867984771728516e-01 7.429800182580947876e-02 1.870298832654953003e-01 -1.649593263864517212e-01 3.685020506381988525e-01 2.264233119785785675e-02 4.326671361923217773e-02 -2.223785966634750366e-01 -8.834757655858993530e-02 1.834867894649505615e-01
8.053646981716156006e-02 2.025633752346038818e-01 -6.176866963505744934e-02 -3.154676407575607300e-02 1.249172985553741455e-01 -6.516390014439821243e-03 -2.757917158305644989e-02 -3.067975863814353943e-02 4.053612649440765381e-01 -1.481097489595413208e-01 -6.819359958171844482e-02 -1.115290895104408264e-01 -8.635107427835464478e-02 3.266322016716003418e-01 -6.814105808734893799e-02 -2.353098094463348389e-01 -2.439406812191009521e-01 -1.009334400296211243e-01 -5.328466370701789856e-02 3.744382038712501526e-02 -2.630050778388977051e-01 -1.889587938785552979e-01 1.160499528050422668e-01 -2.140508890151977539e-01 1.867523640394210815e-01 -3.214742988348007202e-02 2.675101459026336670e-01 -2.571212351322174072e-01 -1.660614907741546631e-01 -3.291389644145965576e-01 2.115542627871036530e-02 -6.915728002786636353e-02
-2.129241377115249634e-01 2.849468886852264404e-01 -5.517971515655517578e-02 3.164641559123992920e-02 2.285399204993154854e-05 2.547444701194763184e-01 3.491848707199096680e-02 9.795037657022476196e-02 4.327400028705596924e-01 7.110560685396194458e-02 -2.033508121967315674e-01 -2.174092829227447510e-01 6.237995997071266174e-02 4.978031665086746216e-02 -1.409154850989580154e-02 -4.058885574340820312e-02 -1.547599732875823975e-01 -3.008071482181549072e-01 1.059545129537582397e-01 -1.033801287412643433e-01 -4.037662222981452942e-02 6.482241302728652954e-02 2.990443110466003418e-01 2.195555018261075020e-03 2.403344362974166870e-01 -2.120796591043472290e-01 2.099335640668869019e-01 1.904668509960174561e-01 -2.294707149267196655e-01 8.108110725879669189e-02 -2.040831930935382843e-02 1.738132685422897339e-01
-3.295581638813018799e-01 2.727600932121276855e-01 -2.353207170963287354e-01 -1.033305376768112183e-02 -8.618213236331939697e-02 -4.647230263799428940e-03 -2.550202608108520508e-02 2.236681431531906128e-01 3.055253922939300537e-01 4.350527375936508179e-02 1.279697865247726440e-01 -4.311443269252777100e-01 1.146737337112426758e-01 5.865879356861114502e-02 1.123891994357109070e-01 -1.903653889894485474e-01 -6.405185163021087646e-02 -6.097915023565292358e-02 -2.560580670833587646e-01 -1.331472247838973999e-01 -2.112323492765426636e-01 1.063978597521781921e-01 -1.391986459493637085e-01 -1.540444046258926392e-01 -3.829418867826461792e-02 -7.638547569513320923e-02 1.634991914033889771e-01 3.016711473464965820e-01 5.492987483739852905e-02 1.341661997139453888e-02 1.359790116548538208e-01 -5.946245044469833374e-02
-1.019197627902030945e-01 9.781562536954879761e-02 -1.756149977445602417e-01 -5.373139865696430206e-03 1.099918931722640991e-01 -4.311823844909667969e-02 -8.562672138214111328e-02 2.702360451221466064e-01 1.763788610696792603e-01 1.856453344225883484e-02 -5.248166620731353760e-02 -1.246380731463432312e-01 4.573938995599746704e-02 5.385915935039520264e-02 2.611726522445678711e-01 -1.543222069740295410e-01 -4.033794105052947998e-01 -3.091171979904174805e-01 -1.636045426130294800e-01 -5.276083946228027344e-01 -2.350405305624008179e-01 -1.482923477888107300e-01 3.761791810393333435e-02 2.337625948712229729e-03 -1.610003411769866943e-01 -1.074545308947563171e-01 1.631533727049827576e-02 -1.065105646848678589e-01 -1.891814358532428741e-02 7.438325881958007812e-02 -9.376816451549530029e-02 4.768039286136627197e-02
-1.053905934095382690e-01 -8.320294320583343506e-02 -1.044693142175674438e-01 5.843142420053482056e-02 6.599549949169158936e-02 5.750836804509162903e-02 -6.881682574748992920e-02 3.102565407752990723e-01 3.134922087192535400e-01 -1.839335262775421143e-01 1.340167224407196045e-01 -1.093408986926078796e-01 1.047189980745315552e-01 1.366031020879745483e-01 -1.511032730340957642e-01 -2.985159158706665039e-01 -2.894469797611236572e-01 -8.120007067918777466e-02 6.732106208801269531e-02 1.712479144334793091e-01 -2.760531604290008545e-01 1.374861001968383789e-01 3.450811654329299927e-02 -7.510366290807723999e-02 -6.208343803882598877e-02 1.156570762395858765e-01 3.646858036518096924e-01 7.078449428081512451e-02 -2.243706956505775452e-02 -3.351405262947082520e-01 1.591884195804595947e-01 1.892578601837158203e-01
-1.049568131566047668e-01 1.406311988830566406e-01 5.842570960521697998e-02 -5.945651605725288391e-02 7.639952749013900757e-02 1.512962728738784790e-01 -3.117184937000274658e-01 4.433073699474334717e-01 2.531257271766662598e-01 -4.500006884336471558e-02 -7.926939427852630615e-02 1.130776107311248779e-01 4.160763695836067200e-03 1.487521827220916748e-01 -1.239489540457725525e-01 -1.924800872802734375e-01 -3.270089328289031982e-01 -1.478558871895074844e-02 -1.769453585147857666e-01 1.684043407440185547e-01 -3.308640420436859131e-01 -9.967696666717529297e-02 1.407558172941207886e-01 1.322224885225296021e-01 1.222247928380966187e-01 -6.234835367649793625e-03 -1.189372688531875610e-01 2.682373821735382080e-01 -2.210405617952346802e-01 -7.857906818389892578e-02 -2.177265100181102753e-02 3.051321255043148994e-03
-1.841347962617874146e-01 3.026708029210567474e-02 -2.832620739936828613e-01 3.985829278826713562e-02 1.958872228860855103e-01 1.724351346492767334e-01 -3.365067243576049805e-01 3.085699081420898438e-01 9.593765437602996826e-02 -6.991282105445861816e-02 1.499622017145156860e-01 -1.205008476972579956e-01 3.876851499080657959e-02 2.939144670963287354e-01 1.780142821371555328e-02 -2.111570090055465698e-01 -1.830051839351654053e-01 1.493514031171798706e-01 -2.677388191223144531e-01 1.276976615190505981e-01 -3.101705908775329590e-01 5.586455389857292175e-02 -4.743224382400512695e-02 -2.942746132612228394e-02 -2.169911563396453857e-02 -1.741838455200195312e-01 1.002415120601654053e-01 -2.077938467264175415e-01 -2.471385598182678223e-01 -1.743610203266143799e-01 2.868963219225406647e-02 -1.818120293319225311e-02
-3.400138318538665771e-01 6.020489335060119629e-02 -1.698023825883865356e-01 -6.998144835233688354e-02 1.607678085565567017e-01 4.360063746571540833e-02 -1.816536337137222290e-01 1.433563530445098877e-01 1.724473834037780762e-01 9.916282445192337036e-02 -9.938071668148040771e-02 -2.721003955230116844e-03 3.231128752231597900e-01 2.769539356231689453e-01 2.664524316787719727e-01 -3.097758442163467407e-02 -5.003852248191833496e-01 -6.601858884096145630e-02 -2.442587912082672119e-01 -1.994514614343643188e-01 -3.532653674483299255e-02 -1.376174241304397583e-01 4.306144267320632935e-02 -2.250598371028900146e-01 1.397329270839691162e-01 1.482850406318902969e-02 -7.696537673473358154e-02 9.792996197938919067e-02 1.154693681746721268e-02 -7.989394478499889374e-03 2.951923385262489319e-02 3.844178281724452972e-03
-1.095544025301933289e-01 7.085232436656951904e-02 1.823232620954513550e-01 1.022178530693054199e-01 1.350343972444534302e-01 1.364157497882843018e-01 -4.805546253919601440e-02 1.509046405553817749e-01 1.177110075950622559e-01 -6.756316125392913818e-02 6.517327390611171722e-03 1.298232823610305786e-01 1.080701276659965515e-01 5.068042874336242676e-01 -1.442588120698928833e-01 -1.681238561868667603e-01 -2.121780365705490112e-01 5.262649059295654297e-02 -2.983377873897552490e-01 -1.854185163974761963e-01 3.377856686711311340e-02 3.204472959041595459e-01 1.283565163612365723e-01 1.281368881464004517e-01 3.908423483371734619e-01 -1.471061259508132935e-01 1.070659905672073364e-01 -2.412770129740238190e-02 1.473541259765625000e-01 -8.339128643274307251e-02 3.107153251767158508e-02 -2.160902880132198334e-02
-3.427495434880256653e-02 -1.007059495896100998e-02 -1.092229597270488739e-02 4.365778341889381409e-02 1.912120282649993896e-01 1.048796251416206360e-01 3.116402542218565941e-03 2.364596575498580933e-01 1.453104019165039062e-01 -1.120576336979866028e-01 -2.045263200998306274e-01 -2.569834291934967041e-01 -5.340606905519962311e-03 1.307385712862014771e-01 -2.589397132396697998e-01 -1.832598596811294556e-01 -2.791629731655120850e-01 -2.327817231416702271e-01 1.161425635218620300e-01 8.098675310611724854e-02 -1.666472107172012329e-01 8.799957577139139175e-04 1.895973831415176392e-01 -2.579550147056579590e-01 1.508248969912528992e-02 -1.665881834924221039e-02 2.841877341270446777e-01 -9.016472846269607544e-02 -2.331619411706924438e-01 -3.240651488304138184e-01 -2.829920351505279541e-01 -1.504110097885131836e-01
-4.656299948692321777e-01 3.166324198246002197e-01 -1.246674954891204834e-01 1.211807653307914734e-01 -1.390012651681900024e-01 2.280193716287612915e-01 -1.171086076647043228e-02 1.505246758460998535e-01 2.731307744979858398e-01 -6.326501257717609406e-03 -1.574896126985549927e-01 -1.603842228651046753e-01 9.307660162448883057e-02 1.294477730989456177e-01 -5.389396846294403076e-02 -6.730243563652038574e-03 -2.195247411727905273e-01 9.456053376197814941e-03 2.267622761428356171e-02 5.949837341904640198e-02 -9.352671355009078979e-02 -1.634335890412330627e-02 2.395534068346023560e-01 -3.706374205648899078e-03 2.324148416519165039e-01 -3.535408079624176025e-01 6.123079359531402588e-02 2.678934037685394287e-01 -1.596155613660812378e-01 3.914807364344596863e-02 -5.989488586783409119e-02 3.450902551412582397e-02
-8.300893753767013550e-02 -1.334927231073379517e-02 1.160350218415260315e-01 3.099269606173038483e-02 -4.253053665161132812e-02 8.091492950916290283e-02 -8.108807355165481567e-02 2.141419351100921631e-01 2.426331192255020142e-01 -1.464533954858779907e-01 -1.123112514615058899e-01 4.698793217539787292e-02 1.138037368655204773e-01 4.961259663105010986e-01 3.003807738423347473e-03 -9.871252626180648804e-02 6.317123770713806152e-02 -2.125435322523117065e-01 -1.282543241977691650e-01 -2.055967301130294800e-01 6.402038037776947021e-02 1.202555969357490540e-01 4.044462442398071289e-01 1.256117373704910278e-01 4.407906532287597656e-02 -1.682026386260986328e-01 2.389949560165405273e-01 1.550055295228958130e-01 1.009222716093063354e-01 -1.951285600662231445e-01 -3.150694817304611206e-02 2.954641282558441162e-01
-1.343796551227569580e-01 -1.829277276992797852e-01 1.355315595865249634e-01 1.665158756077289581e-02 3.076024539768695831e-02 -9.490941464900970459e-02 -7.015990465879440308e-02 2.973428964614868164e-01 4.590737521648406982e-01 -1.142605766654014587e-01 -7.221742719411849976e-02 -1.623423099517822266e-01 5.711499601602554321e-02 2.493610829114913940e-01 8.377341181039810181e-02 -2.396281659603118896e-01 -2.595047652721405029e-01 -1.838544607162475586e-01 -2.125183492898941040e-02 1.515050381422042847e-01 -2.494072318077087402e-01 3.450225293636322021e-02 -2.233641222119331360e-02 -3.577397391200065613e-02 -1.339576095342636108e-01 -1.882729828357696533e-01 1.549308151006698608e-01 -1.179281324148178101e-01 8.927343040704727173e-02 -1.151672378182411194e-01 3.419446945190429688e-01 -1.486678570508956909e-01
-2.158417254686355591e-01 7.015774399042129517e-02 -5.377538502216339111e-02 2.817727327346801758e-01 3.257887363433837891e-01 1.057129278779029846e-01 -1.225749328732490540e-01 7.092060986906290054e-03 1.970752477645874023e-01 -2.113361209630966187e-01 -4.547131434082984924e-02 -1.215251460671424866e-01 -2.278938330709934235e-02 1.778096556663513184e-01 1.367366500198841095e-02 -1.594548970460891724e-01 -1.767719238996505737e-01 -1.543341279029846191e-01 1.148032248020172119e-01 -3.442660346627235413e-02 -3.269266486167907715e-01 6.886503845453262329e-02 6.585898995399475098e-02 -1.483492255210876465e-01 -3.140937164425849915e-02 -1.754968315362930298e-01 3.399195075035095215e-01 -1.465365737676620483e-01 -1.969650387763977051e-01 -3.372765183448791504e-01 -1.491367220878601074e-01 -1.572608202695846558e-01
-2.263097018003463745e-01 -1.851934753358364105e-02 -1.644978076219558716e-01 3.241034224629402161e-02 2.401193529367446899e-01 1.736927777528762817e-02 -1.283088773488998413e-01 -4.416023194789886475e-02 2.131998986005783081e-01 -2.311197966337203979e-01 -7.888587564229965210e-02 -2.725575566291809082e-01 -5.400976538658142090e-02 2.931175008416175842e-02 -1.984406635165214539e-02 -1.925729513168334961e-01 -2.372485548257827759e-01 -2.043415755033493042e-01 3.909600898623466492e-02 -9.345448762178421021e-02 -2.778403759002685547e-01 1.061263680458068848e-01 8.259463310241699219e-02 -3.417648673057556152e-01 -1.783246733248233795e-02 -1.087700277566909790e-01 1.818192452192306519e-01 -3.038161993026733398e-01 -1.591636836528778076e-01 -3.459919095039367676e-01 1.340498477220535278e-01 4.910445585846900940e-02
-1.484304666519165039e-01 -2.034248858690261841e-01 -1.689084917306900024e-01 1.367550194263458252e-01 3.357273042201995850e-01 -4.983262345194816589e-02 -2.372738718986511230e-01 3.439632654190063477e-01 5.730093270540237427e-02 -2.785421609878540039e-01 -5.467770248651504517e-02 -1.393788456916809082e-01 1.224822178483009338e-01 1.563981920480728149e-01 1.968103460967540741e-02 -2.824840843677520752e-01 -3.256644606590270996e-01 -2.787639796733856201e-01 -1.279594190418720245e-02 -2.108789086341857910e-01 -7.949130982160568237e-02 8.174235373735427856e-02 5.856582149863243103e-02 -1.157317310571670532e-01 5.757767334580421448e-02 -4.469491541385650635e-02 -1.481667906045913696e-01 -1.116551980376243591e-01 3.418999165296554565e-02 -2.217141091823577881e-01 1.440219283103942871e-01 8.712484687566757202e-02
-2.660125195980072021e-01 2.231541275978088379e-02 2.176858671009540558e-02 -4.874162003397941589e-02 7.479928433895111084e-02 -5.895956233143806458e-02 8.105359156616032124e-04 7.930234819650650024e-02 1.913253217935562134e-01 6.401445716619491577e-02 1.715050823986530304e-02 -8.686865866184234619e-02 7.864528149366378784e-02 -6.507394369691610336e-03 -5.483919754624366760e-02 -4.519760608673095703e-01 -1.118161454796791077e-01 -2.074795216321945190e-01 4.646747373044490814e-03 -8.770963549613952637e-02 -2.127918750047683716e-01 -2.446206063032150269e-01 -9.286243468523025513e-02 -3.955259025096893311e-01 1.532386839389801025e-01 -8.133292198181152344e-02 4.105388224124908447e-01 2.313576191663742065e-01 -9.149128943681716919e-02 -2.282331436872482300e-01 4.418562352657318115e-02 2.098648995161056519e-02
-1.102524846792221069e-01 2.527899146080017090e-01 4.605746641755104065e-02 -1.470599323511123657e-01 -1.679260283708572388e-02 1.079301908612251282e-01 1.898140162229537964e-01 1.556952297687530518e-01 -3.359327837824821472e-02 -1.346773207187652588e-01 4.787197709083557129e-02 -2.248722761869430542e-01 2.238929718732833862e-01 2.086880207061767578e-01 -2.564471364021301270e-01 4.786058329045772552e-03 -6.318374723196029663e-02 -2.063722163438796997e-01 -8.112338930368423462e-02 1.781959235668182373e-01 -3.827067911624908447e-01 6.750021129846572876e-02 4.017932340502738953e-02 -2.370464503765106201e-01 1.353860944509506226e-01 -3.548131287097930908e-01 1.900067776441574097e-01 2.183564193546772003e-02 -8.739975094795227051e-02 -4.425891488790512085e-02 2.915344238281250000e-01 1.651246100664138794e-01
-2.463644593954086304e-01 2.985552549362182617e-01 1.668329089879989624e-01 2.935641109943389893e-01 4.247108474373817444e-02 1.194827407598495483e-01 -2.401223480701446533e-01 1.027370095252990723e-01 3.245891034603118896e-01 2.410423457622528076e-01 -1.817296147346496582e-01 -2.229603230953216553e-01 -3.819311410188674927e-02 6.223772093653678894e-02 -4.168872535228729248e-02 8.227550238370895386e-02 -1.921219229698181152e-01 -1.120692119002342224e-01 2.922794520854949951e-01 -5.236855521798133850e-02 -1.203203573822975159e-01 -7.965648174285888672e-02 1.065579652786254883e-01 9.238186478614807129e-02 2.138876728713512421e-02 -3.030390441417694092e-01 1.616771817207336426e-01 -1.901396363973617554e-01 2.871480770409107208e-02 8.362687192857265472e-03 2.386211454868316650e-01 3.253038600087165833e-02
-3.369554579257965088e-01 2.381864637136459351e-01 -4.082405939698219299e-02 -7.780109345912933350e-02 -8.650014549493789673e-02 9.336434304714202881e-02 9.006271138787269592e-03 6.006326526403427124e-02 3.136374652385711670e-01 7.143756002187728882e-02 -3.247465491294860840e-01 -4.350267350673675537e-01 2.395495586097240448e-02 6.742918491363525391e-02 -1.385489851236343384e-01 -1.717523187398910522e-01 -2.301995307207107544e-01 3.143700584769248962e-02 -3.658855557441711426e-01 1.492263227701187134e-01 -1.518677026033401489e-01 -5.013279616832733154e-02 -4.032926633954048157e-03 -9.786187857389450073e-02 1.810225397348403931e-01 1.256824377924203873e-02 1.195488795638084412e-01 2.206162214279174805e-01 8.227486908435821533e-02 1.055228337645530701e-02 -1.006159279495477676e-02 -4.429223015904426575e-02
-1.776317656040191650e-01 -2.604060992598533630e-02 1.253249198198318481e-01 -2.168585509061813354e-01 5.676171928644180298e-02 -2.959627211093902588e-01 -1.363833844661712646e-01 1.133229061961174011e-01 2.265349477529525757e-01 -4.093196392059326172e-01 -1.082665920257568359e-01 -1.496271882206201553e-02 2.785761952400207520e-01 8.565106242895126343e-02 6.141065061092376709e-02 -1.909524500370025635e-01 -1.198539733886718750e-01 -3.454818725585937500e-01 -2.299619019031524658e-01 1.888907887041568756e-02 -2.559044063091278076e-01 4.345802217721939087e-02 7.414487749338150024e-02 -7.466754317283630371e-02 -9.827877394855022430e-03 1.538164354860782623e-02 1.625283360481262207e-01 -3.172485530376434326e-01 4.271261021494865417e-02 -1.511887609958648682e-01 8.750695735216140747e-02 4.061878472566604614e-02
-3.113879561424255371e-01 3.197777271270751953e-01 -8.951520919799804688e-02 -1.488408818840980530e-02 6.208392977714538574e-02 2.027480155229568481e-01 -3.534742444753646851e-02 4.050004482269287109e-01 3.264278471469879150e-01 1.911275833845138550e-02 -7.410978525876998901e-02 -1.823593676090240479e-02 5.273975804448127747e-02 3.744577616453170776e-02 1.523284912109375000e-01 7.571703195571899414e-02 -3.486011922359466553e-01 -6.220346689224243164e-02 8.649770170450210571e-02 1.046119257807731628e-01 3.463223576545715332e-02 1.930275857448577881e-01 2.003699690103530884e-01 8.108031749725341797e-02 2.162994146347045898e-01 6.918322760611772537e-04 2.594889104366302490e-01 -5.096666887402534485e-02 -9.336485713720321655e-02 -2.382610887289047241e-01 -4.401923716068267822e-02 -1.526559293270111084e-01
-5.588362738490104675e-02 1.812344342470169067e-01 2.205958217382431030e-02 1.210421472787857056e-01 1.093123108148574829e-01 1.233894750475883484e-01 -4.389782622456550598e-02 1.772612631320953369e-01 1.166223883628845215e-01 -2.911874651908874512e-01 3.333053365349769592e-02 9.588950127363204956e-02 2.090271562337875366e-01 3.607310056686401367e-01 1.892958879470825195e-01 1.774965971708297729e-02 -3.243258595466613770e-01 -8.814841508865356445e-02 -3.471539318561553955e-01 -2.292519062757492065e-01 -1.036891490221023560e-01 2.148782908916473389e-01 1.350525170564651489e-01 1.471726000308990479e-01 2.147470513591542840e-04 -1.635188609361648560e-01 1.903806179761886597e-01 -3.372192755341529846e-02 3.199816644191741943e-01 -8.680018037557601929e-02 -8.063640445470809937e-02 7.942783832550048828e-02
-5.404317378997802734e-02 -1.982050016522407532e-02 1.759378165006637573e-01 1.086430624127388000e-01 8.252684026956558228e-02 2.489803433418273926e-01 4.779447242617607117e-02 1.033848673105239868e-01 2.255410701036453247e-01 1.487764716148376465e-01 -9.019611775875091553e-02 1.742404401302337646e-01 8.234570920467376709e-02 3.851628005504608154e-01 7.122855633497238159e-02 1.088407635688781738e-02 -1.708933562040328979e-01 -3.536456450819969177e-02 -3.763094246387481689e-01 -5.101928859949111938e-02 -7.114865630865097046e-02 1.880744844675064087e-01 1.794958263635635376e-01 1.615463346242904663e-01 3.664922118186950684e-01 -9.569313377141952515e-02 2.756428122520446777e-01 -1.592520177364349365e-01 1.519269794225692749e-01 -1.819900870323181152e-01 -1.119304150342941284e-01 1.156359016895294189e-01
-4.358209967613220215e-01 1.962762176990509033e-01 -4.419333860278129578e-02 -9.070458821952342987e-03 -1.589018106460571289e-01 2.022005245089530945e-02 1.015675161033868790e-02 1.013049334287643433e-01 4.208857417106628418e-01 -9.368674457073211670e-02 -1.291252821683883667e-01 -2.169937938451766968e-01 1.543198078870773315e-01 -4.838348552584648132e-02 -1.078127622604370117e-01 -2.934873662889003754e-02 -1.023860946297645569e-01 -1.921985745429992676e-01 4.001687094569206238e-02 -1.476049721240997314e-01 -6.423341110348701477e-03 1.795515120029449463e-01 3.956424891948699951e-01 -1.501516699790954590e-01 2.036024928092956543e-01 -1.969995349645614624e-01 1.663661450147628784e-01 1.053169146180152893e-01 5.565356090664863586e-02 1.912520825862884521e-01 4.738980904221534729e-02 -4.506423696875572205e-02
-6.959833949804306030e-02 1.640567206777632236e-04 3.547820448875427246e-02 -1.512153595685958862e-01 3.093330264091491699e-01 5.812852084636688232e-02 -6.125723198056221008e-02 1.176048293709754944e-01 3.531993329524993896e-01 -1.974696367979049683e-01 -1.122468262910842896e-01 -5.797374621033668518e-02 2.952365204691886902e-02 2.960798740386962891e-01 -1.245890185236930847e-01 -1.997396945953369141e-01 -1.476253867149353027e-01 -2.195507884025573730e-01 -4.431964457035064697e-02 9.214320033788681030e-02 -3.977033197879791260e-01 1.454289257526397705e-01 5.118966847658157349e-02 -2.790229916572570801e-01 -1.419527083635330200e-01 -1.584288179874420166e-01 1.778113096952438354e-01 -6.520800292491912842e-02 -1.097364947199821472e-01 -2.770878970623016357e-01 9.945825487375259399e-02 -1.032058596611022949e-01
-3.371230065822601318e-01 3.251324295997619629e-01 -1.018236503005027771e-01 -1.277620941400527954e-01 2.278299629688262939e-01 -1.012222319841384888e-01 -2.011725753545761108e-01 2.233158499002456665e-01 2.829962372779846191e-01 -7.517676055431365967e-02 -6.530120968818664551e-02 9.676039218902587891e-02 1.636829227209091187e-01 2.403609603643417358e-01 -3.436992689967155457e-02 1.711000688374042511e-02 -3.067450523376464844e-01 -1.456443369388580322e-01 -1.975436322391033173e-02 -1.005984321236610413e-01 1.579128801822662354e-01 3.258379697799682617e-01 -5.101591814309358597e-03 -2.077645808458328247e-02 -1.200903505086898804e-01 -7.837201654911041260e-02 8.986537903547286987e-02 1.092165857553482056e-01 -1.408906430006027222e-01 2.459284616634249687e-03 1.139365732669830322e-01 2.919983267784118652e-01
-7.962054759263992310e-02 1.383681446313858032e-01 2.662937939167022705e-01 2.536131441593170166e-01 -1.616984792053699493e-02 2.397865206003189087e-01 -3.640733361244201660e-01 1.491041481494903564e-01 1.249673590064048767e-01 -2.602052390575408936e-01 1.369042545557022095e-01 -1.439799815416336060e-01 -1.247636750340461731e-01 1.617346256971359253e-01 -7.021837681531906128e-02 -1.849669218063354492e-01 -2.650796771049499512e-01 -8.775512874126434326e-02 -2.253702841699123383e-02 -3.630769848823547363e-01 -2.687226235866546631e-01 6.423939764499664307e-02 -1.675853878259658813e-01 -1.905405372381210327e-01 9.165996313095092773e-02 -1.258326470851898193e-01 1.927778869867324829e-01 1.091610826551914215e-02 4.887568578124046326e-02 -4.961903020739555359e-02 -1.703964173793792725e-02 7.341007143259048462e-02
-1.401535421609878540e-01 -3.272435069084167480e-02 -1.518635824322700500e-02 -9.558486752212047577e-03 1.891127824783325195e-01 2.780112326145172119e-01 -1.737296134233474731e-01 -5.924950912594795227e-02 3.291934728622436523e-01 -1.370217353105545044e-01 -2.485831677913665771e-01 -8.282343298196792603e-02 -3.112688846886157990e-02 4.411150142550468445e-02 -4.491918906569480896e-02 -2.694021463394165039e-01 -8.495403081178665161e-02 -3.430905342102050781e-01 -3.286758810281753540e-02 1.636832356452941895e-01 -4.075667560100555420e-01 -9.236323833465576172e-02 1.088286414742469788e-01 -2.356440126895904541e-01 7.598862797021865845e-02 -2.259034663438796997e-01 1.441122442483901978e-01 -4.427632316946983337e-02 -1.017762050032615662e-01 -2.693551480770111084e-01 -3.906370699405670166e-02 -1.118234824389219284e-02
4.940667003393173218e-02 7.929281145334243774e-02 -1.744267493486404419e-01 -1.197541058063507080e-01 9.653516113758087158e-02 -3.554873540997505188e-02 -2.056768238544464111e-01 2.745788097381591797e-01 3.001351952552795410e-01 -8.038964122533798218e-03 -4.293226450681686401e-02 -1.626346558332443237e-01 3.407799825072288513e-02 1.023197323083877563e-01 -2.502260543406009674e-02 -5.020694136619567871e-01 -7.777805626392364502e-02 -2.104699015617370605e-01 -1.498945504426956177e-01 -5.619347840547561646e-02 -3.836116194725036621e-01 5.914957076311111450e-02 -2.236193865537643433e-01 1.139676123857498169e-01 -2.020257264375686646e-01 -7.309884577989578247e-02 4.779653251171112061e-02 -9.763286262750625610e-02 3.282441198825836182e-02 -2.310726046562194824e-01 9.563766419887542725e-02 1.556928455829620361e-01
-2.511897385120391846e-01 3.006878793239593506e-01 -1.136263236403465271e-01 -1.570946164429187775e-02 -2.620635740458965302e-02 -2.614166773855686188e-02 -1.398966908454895020e-01 2.276882678270339966e-01 1.090314164757728577e-01 1.952307522296905518e-01 -4.367871955037117004e-02 -5.055137723684310913e-02 2.467698454856872559e-01 9.924916923046112061e-02 -1.948719844222068787e-02 -1.305143907666206360e-02 -3.258562386035919189e-01 1.552324369549751282e-02 -1.782688945531845093e-01 -1.481954008340835571e-01 1.551427692174911499e-02 -9.412784129381179810e-02 3.140362352132797241e-02 2.134027332067489624e-01 3.910214826464653015e-02 -4.096621572971343994e-01 1.615196764469146729e-01 4.182429239153862000e-02 -1.560912430286407471e-01 -1.070826053619384766e-01 4.299446940422058105e-01 -3.349080681800842285e-02
-2.446749359369277954e-01 2.122944146394729614e-01 3.677565604448318481e-02 3.190211057662963867e-01 2.166831940412521362e-01 5.857273191213607788e-02 -7.217678427696228027e-02 2.989594936370849609e-01 6.520525366067886353e-02 -9.715826809406280518e-02 -1.206057891249656677e-01 -6.438586860895156860e-02 -3.068100474774837494e-02 4.450598061084747314e-01 -3.708884492516517639e-02 -2.910058498382568359e-01 1.006945818662643433e-01 -3.788716495037078857e-01 -2.568291313946247101e-02 -1.617491617798805237e-02 2.742103673517704010e-02 2.242765575647354126e-01 1.348752379417419434e-01 1.417784690856933594e-01 1.882320791482925415e-01 -1.034249216318130493e-01 -1.875404827296733856e-02 -5.193920340389013290e-03 -1.826185137033462524e-01 -4.017146304249763489e-03 2.549064159393310547e-02 7.096887379884719849e-02
3.304485976696014404e-02 -1.166498735547065735e-01 2.332828193902969360e-02 1.461258977651596069e-01 2.282363474369049072e-01 4.855472221970558167e-02 6.262532621622085571e-02 1.952450871467590332e-01 8.836335688829421997e-02 1.044643819332122803e-01 -2.897034585475921631e-02 -1.077263876795768738e-01 1.487550437450408936e-01 2.152222543954849243e-01 1.867513656616210938e-01 -4.106286466121673584e-01 -7.905532605946063995e-03 -5.783600732684135437e-02 -9.901110827922821045e-02 -1.325758993625640869e-01 -2.802240848541259766e-01 2.993084192276000977e-01 4.277037084102630615e-02 -2.529647052288055420e-01 5.879179015755653381e-02 -4.919732511043548584e-01 5.329241394065320492e-04 2.474940195679664612e-02 1.419771462678909302e-01 2.690967544913291931e-02 1.632985174655914307e-01 -7.370515912771224976e-02
-3.170191645622253418e-01 1.781774498522281647e-02 1.635691225528717041e-01 -1.842707544565200806e-01 -2.888364493846893311e-01 -2.210209965705871582e-01 8.988022804260253906e-03 1.845042407512664795e-01 2.430684864521026611e-02 -1.291403919458389282e-01 -9.940982609987258911e-02 -1.714972704648971558e-01 3.709132373332977295e-01 5.426309257745742798e-02 -8.078352361917495728e-02 -6.780017167329788208e-02 -3.493059873580932617e-01 -1.702410168945789337e-02 -3.818224370479583740e-01 -9.209175407886505127e-02 3.708708286285400391e-02 7.466939836740493774e-02 1.297892928123474121e-01 5.110287666320800781e-02 6.206892803311347961e-02 -1.016705632209777832e-01 2.873902916908264160e-01 4.639027640223503113e-02 -2.031789571046829224e-01 -5.464935675263404846e-02 1.300330162048339844e-01 -2.779850549995899200e-02
-1.925798319280147552e-02 1.098815426230430603e-01 -4.819506779313087463e-02 2.550529539585113525e-01 1.152678057551383972e-01 -2.631139755249023438e-01 5.200712010264396667e-02 1.577768623828887939e-01 2.977398633956909180e-01 -1.203714832663536072e-01 -3.329098597168922424e-02 -1.053554490208625793e-01 1.167237684130668640e-01 6.374476104974746704e-02 7.490372285246849060e-03 -2.650327682495117188e-01 -1.422201395034790039e-01 -2.943571507930755615e-01 -2.088556438684463501e-01 -4.671963155269622803e-01 -1.103369072079658508e-01 -5.953515693545341492e-02 6.676588207483291626e-02 -1.669774800539016724e-01 -1.021641492843627930e-01 -7.099828124046325684e-02 -6.931147724390029907e-02 -2.045275717973709106e-01 -1.171702668070793152e-01 -1.805585324764251709e-01 1.106195244938135147e-02 -2.852083444595336914e-01
-2.128105759620666504e-01 -3.580851480364799500e-02 -1.377866417169570923e-01 1.626069247722625732e-01 4.921400174498558044e-02 -5.958850681781768799e-02 -1.685659587383270264e-01 3.161211013793945312e-01 1.568959504365921021e-01 -9.631492197513580322e-02 -2.298524836078286171e-03 -7.594300899654626846e-03 2.936934232711791992e-01 3.698826953768730164e-02 6.244378536939620972e-02 -1.450514048337936401e-01 -4.168868362903594971e-01 -3.334019482135772705e-01 -2.710265517234802246e-01 6.192189827561378479e-02 -6.364789605140686035e-02 -2.275429964065551758e-01 1.466143578290939331e-01 -2.711219191551208496e-01 2.682750523090362549e-01 3.133567050099372864e-02 -1.704368554055690765e-02 3.807062655687332153e-02 1.362162679433822632e-01 -9.399724751710891724e-02 1.090546697378158569e-01 1.082486473023891449e-02
-1.503281146287918091e-01 3.139180690050125122e-02 7.402339577674865723e-02 1.331965923309326172e-01 2.189320772886276245e-01 -1.164568141102790833e-01 -1.790284514427185059e-01 1.473433077335357666e-01 2.058661133050918579e-01 -1.768053323030471802e-01 -2.239236682653427124e-01 -1.339743137359619141e-01 8.634148538112640381e-02 5.996087938547134399e-02 -1.728115975856781006e-01 -1.826749742031097412e-01 -4.340098798274993896e-01 -2.001342922449111938e-01 -5.684996768832206726e-02 -2.947664260864257812e-01 -3.763529956340789795e-01 -4.666069522500038147e-03 -7.163134869188070297e-03 -1.344577595591545105e-02 -1.283570285886526108e-02 -1.329494118690490723e-01 -1.192350406199693680e-02 -2.629734277725219727e-01 -3.373790532350540161e-02 2.501946985721588135e-01 -5.918046087026596069e-02 8.435694873332977295e-02
-4.819710254669189453e-01 2.385864853858947754e-01 8.363597095012664795e-02 -6.806509941816329956e-02 -4.504851251840591431e-02 2.247088253498077393e-01 2.007457800209522247e-02 7.781486213207244873e-02 3.800528645515441895e-01 -2.258405275642871857e-02 -8.672281354665756226e-02 -1.791574507951736450e-01 2.360377311706542969e-01 1.198183745145797729e-01 1.565854847431182861e-01 -2.366380067542195320e-03 -2.925943434238433838e-01 -2.113405466079711914e-01 5.953956395387649536e-02 -4.697856679558753967e-02 3.175640851259231567e-02 1.052092164754867554e-01 2.214485853910446167e-01 -1.208657398819923401e-01 2.630568444728851318e-01 -4.037518799304962158e-02 1.608243137598037720e-01 1.778558790683746338e-01 1.648178882896900177e-02 4.185358434915542603e-02 -1.041867285966873169e-01 8.971969783306121826e-02
-1.719282269477844238e-01 -4.110544174909591675e-02 -1.960036605596542358e-01 3.545289635658264160e-01 2.492442876100540161e-01 -6.423596292734146118e-02 -1.319992244243621826e-01 1.459958404302597046e-01 2.428627163171768188e-01 -1.671871989965438843e-01 6.908447016030550003e-03 1.987342350184917450e-02 1.936056911945343018e-01 1.813383847475051880e-01 7.125453650951385498e-02 -1.228430867195129395e-01 -4.277174472808837891e-01 -1.559969633817672729e-01 -1.537831425666809082e-01 3.119027800858020782e-02 -1.371556520462036133e-01 -9.712081402540206909e-02 7.260487973690032959e-02 -2.108713984489440918e-01 3.985122740268707275e-01 -4.653147980570793152e-02 3.448353335261344910e-02 3.578561916947364807e-02 1.035828068852424622e-01 -1.353377699851989746e-01 1.387066990137100220e-01 1.142535079270601273e-02
-2.509886026382446289e-01 -1.890148520469665527e-01 4.867087677121162415e-02 -5.339625477790832520e-02 9.445049613714218140e-02 -1.298724412918090820e-01 -1.933464705944061279e-01 2.535578906536102295e-01 1.723756492137908936e-01 -3.962629437446594238e-01 -9.507417678833007812e-02 -7.277948409318923950e-02 -6.328021734952926636e-02 1.608820706605911255e-01 -8.862394094467163086e-02 -2.267937809228897095e-01 -1.617832183837890625e-01 -2.252167761325836182e-01 -8.725748211145401001e-02 -2.703542411327362061e-01 -3.135589361190795898e-01 9.008047729730606079e-02 -6.583205610513687134e-02 1.427305489778518677e-01 2.243112958967685699e-02 -5.864013358950614929e-02 2.254870384931564331e-01 -2.919797003269195557e-01 4.486173763871192932e-02 -1.568140536546707153e-01 -6.780555099248886108e-02 -1.355174332857131958e-01
-3.276115655899047852e-01 -9.066405892372131348e-02 5.537057667970657349e-02 -4.017600417137145996e-02 -2.393442094326019287e-01 1.839432865381240845e-01 -2.878409922122955322e-01 -1.037141457200050354e-01 7.340727746486663818e-02 -1.285317391157150269e-01 -2.859664149582386017e-02 -1.429503709077835083e-01 -8.415792137384414673e-02 3.763158619403839111e-01 2.138704806566238403e-01 -2.140205204486846924e-01 -1.261145770549774170e-01 2.783273905515670776e-02 -5.181191489100456238e-02 -2.934885323047637939e-01 -3.648645281791687012e-01 1.757436096668243408e-01 4.074436798691749573e-02 -5.037820897996425629e-03 1.703128665685653687e-01 -4.859732836484909058e-02 8.166793733835220337e-02 9.608829021453857422e-02 6.051873788237571716e-02 -2.416230291128158569e-01 1.744195073843002319e-01 2.652684785425662994e-02
-3.353155553340911865e-01 -1.511673778295516968e-01 -1.762461811304092407e-01 3.626128286123275757e-02 2.992334663867950439e-01 1.326064486056566238e-02 -2.453711926937103271e-01 3.270693123340606689e-01 1.988319754600524902e-01 1.305130310356616974e-02 -1.984747052192687988e-01 2.519538439810276031e-02 1.683582216501235962e-01 -6.967924535274505615e-02 -1.033638510853052139e-02 -3.200487792491912842e-01 -1.264399141073226929e-01 -1.295908838510513306e-01 1.405272930860519409e-01 -7.651295047253370285e-03 -2.144283652305603027e-01 2.945539057254791260e-01 -9.260781109333038330e-02 -3.110502362251281738e-01 -5.251354351639747620e-02 -4.468643665313720703e-02 1.066673323512077332e-01 1.148005248978734016e-03 6.116381846368312836e-03 -1.207387596368789673e-01 -4.525478929281234741e-02 1.910833418369293213e-01
-2.141175568103790283e-01 -9.031573683023452759e-02 -1.216436102986335754e-01 3.333599269390106201e-01 2.274151891469955444e-01 -2.020676434040069580e-02 -3.551437258720397949e-01 1.743675172328948975e-01 9.270333498716354370e-02 -6.698837131261825562e-02 -1.656840294599533081e-01 -1.012174710631370544e-01 1.494761258363723755e-01 1.552446782588958740e-01 9.598718583583831787e-02 -8.557488769292831421e-02 -4.727776348590850830e-01 -1.320310980081558228e-01 -1.798465996980667114e-01 -5.422919616103172302e-02 -1.026686877012252808e-01 -2.443358674645423889e-02 1.857286840677261353e-01 2.579812519252300262e-02 1.187498867511749268e-01 -8.179682493209838867e-02 -1.347154825925827026e-01 -9.340251237154006958e-02 -2.360897511243820190e-01 -1.468033194541931152e-01 1.817453503608703613e-01 1.309006363153457642e-01
-1.877869516611099243e-01 2.903321683406829834e-01 2.051833719015121460e-01 -1.321941167116165161e-01 -8.192925713956356049e-03 8.218716830015182495e-02 -1.039187163114547729e-01 1.640173792839050293e-01 1.034926399588584900e-01 -2.566447257995605469e-01 -8.785762637853622437e-02 -6.065109744668006897e-02 6.794156879186630249e-02 3.550234138965606689e-01 -1.143164783716201782e-01 1.565682515501976013e-02 -3.377940878272056580e-02 6.711488822475075722e-04 -1.947386562824249268e-01 -3.685718774795532227e-01 -7.386541366577148438e-02 9.386079013347625732e-02 4.306233525276184082e-01 1.312397271394729614e-01 2.229345887899398804e-01 -1.289065480232238770e-01 2.732279598712921143e-01 3.011363744735717773e-02 5.856938287615776062e-02 -7.598859816789627075e-02 3.646134212613105774e-02 -1.232895161956548691e-02
-2.045718878507614136e-01 1.685825139284133911e-01 3.087815642356872559e-01 5.881750490516424179e-03 2.325278669595718384e-01 -1.453192252665758133e-02 4.434048011898994446e-02 2.177427411079406738e-01 1.835482865571975708e-01 9.557525813579559326e-02 -1.441674679517745972e-01 2.108915299177169800e-01 7.158438116312026978e-02 4.627482593059539795e-01 2.060707425698637962e-03 -6.394821405410766602e-02 -1.538600176572799683e-01 7.014939934015274048e-02 -4.260765016078948975e-01 -1.692010462284088135e-01 -4.680470004677772522e-02 2.263636887073516846e-01 1.259561032056808472e-01 7.562356442213058472e-02 1.238778606057167053e-01 1.100010611116886139e-02 2.031410336494445801e-01 -1.912619918584823608e-02 1.310485601425170898e-01 -8.675914257764816284e-02 1.065338030457496643e-02 5.967412516474723816e-02
-3.095355331897735596e-01 1.630334407091140747e-01 -6.788797210901975632e-03 -5.248656868934631348e-02 2.242294400930404663e-01 1.553283333778381348e-01 -1.796173304319381714e-01 2.411156296730041504e-01 -6.122110784053802490e-02 1.836370825767517090e-01 9.091280400753021240e-02 -2.655275166034698486e-01 2.041413681581616402e-03 -8.804385364055633545e-02 2.380020171403884888e-01 -8.616942167282104492e-02 -1.905883997678756714e-01 7.188496738672256470e-02 1.219165399670600891e-01 -1.665525287389755249e-01 -7.751349359750747681e-02 -5.461613088846206665e-02 3.339700400829315186e-01 4.586271941661834717e-02 -9.742520004510879517e-02 -2.305479049682617188e-01 1.164086759090423584e-01 -2.590284645557403564e-01 -8.441986143589019775e-02 -3.388941586017608643e-01 1.817458868026733398e-01 1.300456374883651733e-01
-2.305802255868911743e-01 1.722640097141265869e-01 1.575703471899032593e-01 -1.954805850982666016e-01 -2.654520794749259949e-03 2.428702116012573242e-01 -1.339639276266098022e-01 3.032025992870330811e-01 2.818668782711029053e-01 -2.868297509849071503e-02 -2.676823735237121582e-01 1.013912037014961243e-01 -5.232528597116470337e-02 4.156905412673950195e-01 -1.168268471956253052e-01 -2.013509348034858704e-02 1.750790476799011230e-01 -3.238606080412864685e-02 -7.615061104297637939e-02 -3.259899020195007324e-01 5.608187988400459290e-02 6.114649772644042969e-02 7.523999363183975220e-02 -3.742810338735580444e-03 2.086952179670333862e-01 -2.184522449970245361e-01 6.051652505993843079e-02 -5.227023363113403320e-02 1.303263306617736816e-01 -2.172466218471527100e-01 9.875158220529556274e-02 7.428369671106338501e-02
-1.459247916936874390e-01 6.685449182987213135e-02 1.536298245191574097e-01 -6.995790451765060425e-02 2.919534146785736084e-01 9.642026573419570923e-02 -7.510934025049209595e-03 1.558158248662948608e-01 1.823889464139938354e-01 -6.683178991079330444e-02 3.346280381083488464e-02 6.255757063627243042e-02 -7.022320758551359177e-03 3.362396061420440674e-01 3.908621147274971008e-02 -2.563712559640407562e-02 -1.713469624519348145e-01 6.663221865892410278e-02 -4.866674542427062988e-01 -1.190802603960037231e-01 -8.844242244958877563e-02 1.813530623912811279e-01 1.333801299333572388e-01 1.244239136576652527e-01 1.751663386821746826e-01 -2.921939194202423096e-01 2.803486585617065430e-01 9.773214161396026611e-02 2.630293071269989014e-01 -7.133789360523223877e-02 -6.026691198348999023e-02 1.670148074626922607e-01
-3.230510950088500977e-01 3.099650740623474121e-01 -1.786215305328369141e-01 -1.324709802865982056e-01 -2.042550593614578247e-02 2.335879206657409668e-01 2.780381357297301292e-03 3.075712323188781738e-01 3.274568915367126465e-01 -3.898350894451141357e-02 -2.012454420328140259e-01 -3.061478026211261749e-02 9.630377590656280518e-02 9.726415574550628662e-02 8.861412853002548218e-02 1.056684330105781555e-01 -5.369056016206741333e-02 -1.862253993749618530e-01 -2.974808961153030396e-02 -1.502951383590698242e-01 1.595627963542938232e-01 -2.186415717005729675e-02 1.351211518049240112e-01 7.387244701385498047e-02 3.073129355907440186e-01 -4.189236462116241455e-01 9.348554909229278564e-02 -6.060183048248291016e-03 1.297861933708190918e-01 -2.356669120490550995e-02 2.495943196117877960e-02 -7.178177684545516968e-02
-2.558100037276744843e-02 2.011939734220504761e-01 2.877331078052520752e-01 6.372894346714019775e-02 1.547698229551315308e-01 -1.259344443678855896e-02 1.651199012994766235e-01 2.355262041091918945e-01 1.330959647893905640e-01 -1.068039610981941223e-01 -1.582786440849304199e-01 -1.300932019948959351e-01 -2.037802152335643768e-02 1.271685063838958740e-01 3.794634938240051270e-01 -1.090652272105216980e-01 -4.340547025203704834e-01 -1.514796316623687744e-01 -1.025441661477088928e-01 -1.109672710299491882e-01 -1.786411255598068237e-01 -1.972164027392864227e-02 -5.243077129125595093e-02 1.549516338855028152e-03 1.626671403646469116e-01 -1.800829619169235229e-01 3.194034099578857422e-01 -1.588866710662841797e-01 1.959127187728881836e-01 8.120256662368774414e-02 1.306849420070648193e-01 -6.444178521633148193e-02
-9.806007891893386841e-02 4.730203747749328613e-02 1.552071720361709595e-01 5.353081226348876953e-02 3.509900346398353577e-02 6.304112821817398071e-02 -2.071524038910865784e-02 2.424469217658042908e-02 3.514338135719299316e-01 -2.422016859054565430e-01 -6.462413072586059570e-02 -2.444679439067840576e-01 1.130745038390159607e-01 1.853191107511520386e-01 3.799083456397056580e-02 -3.294202983379364014e-01 -3.004617691040039062e-01 -1.720585972070693970e-01 1.492758989334106445e-01 -8.097455650568008423e-02 -2.044695913791656494e-01 6.785268336534500122e-02 1.325615048408508301e-01 -2.683740258216857910e-01 -1.579546369612216949e-02 -3.837426751852035522e-02 1.178044229745864868e-01 -1.668977141380310059e-01 -2.709026932716369629e-01 -3.572809696197509766e-01 1.181084886193275452e-01 -9.272318333387374878e-02
-1.696234047412872314e-01 2.600844204425811768e-02 2.159073501825332642e-01 -7.472038269042968750e-02 1.816967152990400791e-03 -3.819060325622558594e-02 -1.546143889427185059e-01 3.073306977748870850e-01 2.497909814119338989e-01 -2.107203304767608643e-01 -1.161345764994621277e-01 2.083664014935493469e-02 4.022033512592315674e-02 4.089112579822540283e-01 3.632699325680732727e-02 7.884898036718368530e-02 -4.516968503594398499e-02 -9.866654127836227417e-02 -1.756071001291275024e-01 -4.459268972277641296e-02 9.450815618038177490e-03 3.396342098712921143e-01 3.205506503582000732e-01 1.199346259236335754e-01 3.758194670081138611e-02 -1.040731891989707947e-01 3.021292984485626221e-01 -3.971409425139427185e-02 2.237939834594726562e-01 -2.472745180130004883e-01 6.228949129581451416e-02 -6.371095031499862671e-02
-3.237519562244415283e-01 1.306850276887416840e-02 -3.110509514808654785e-01 1.209134012460708618e-01 1.869802027940750122e-01 1.968327462673187256e-01 -1.965843290090560913e-01 1.894427984952926636e-01 1.140185743570327759e-01 -7.971087098121643066e-02 -7.852219790220260620e-02 -3.251183032989501953e-02 2.327177524566650391e-01 4.303081333637237549e-02 1.713296473026275635e-01 -4.794632643461227417e-02 -3.663178682327270508e-01 -8.953718841075897217e-02 -2.804504930973052979e-01 -2.767740488052368164e-01 -3.163396120071411133e-01 -1.027635633945465088e-01 -4.608996957540512085e-02 -1.623472869396209717e-01 1.122702956199645996e-01 5.702237784862518311e-02 -1.347283367067575455e-02 6.065936759114265442e-02 -2.296785265207290649e-02 -1.996312290430068970e-01 -2.006321027874946594e-02 1.552086323499679565e-01
-2.005849480628967285e-01 2.361535876989364624e-01 -2.022819221019744873e-01 5.603128671646118164e-02 7.100629806518554688e-02 1.154201254248619080e-01 -1.378589570522308350e-01 1.966339349746704102e-01 -1.564846932888031006e-02 2.577702403068542480e-01 -3.079012036323547363e-01 -1.284639388322830200e-01 1.434734165668487549e-01 2.726951837539672852e-01 6.740731745958328247e-02 9.985661134123802185e-03 -3.381225764751434326e-01 -6.123264133930206299e-02 -1.037726253271102905e-01 -1.954356767237186432e-02 -4.375040903687477112e-02 -7.988571375608444214e-02 9.072030335664749146e-02 2.366364151239395142e-01 1.411635614931583405e-02 -3.552483916282653809e-01 8.684689551591873169e-02 -3.338682278990745544e-02 1.592935621738433838e-01 -5.867450684309005737e-02 3.491480052471160889e-01 -1.370758563280105591e-01
-1.251855045557022095e-01 1.319616138935089111e-01 1.629982292652130127e-01 3.638755157589912415e-02 1.112274453043937683e-01 -2.361336164176464081e-02 -7.115119695663452148e-02 1.157884597778320312e-01 2.571450173854827881e-01 -1.439169645309448242e-01 -2.241202257573604584e-02 4.728146828711032867e-03 8.775648474693298340e-02 4.688240885734558105e-01 1.343947947025299072e-01 -5.656743049621582031e-02 -2.908165333792567253e-03 1.598607897758483887e-01 -3.640249371528625488e-01 -1.674557477235794067e-01 -3.177392184734344482e-01 1.459913551807403564e-01 1.814730316400527954e-01 9.944685548543930054e-02 2.763236761093139648e-01 -1.347917467355728149e-01 1.427546888589859009e-01 -1.023128852248191833e-01 1.753352135419845581e-01 -1.232134178280830383e-01 -1.987762153148651123e-01 9.738878905773162842e-02
-1.966679096221923828e-01 -1.486541628837585449e-01 5.994129180908203125e-02 -2.237628847360610962e-01 -8.344995975494384766e-02 -2.428094148635864258e-01 -1.595040112733840942e-01 2.804714739322662354e-01 7.478519529104232788e-02 5.013368278741836548e-02 -1.676990091800689697e-01 -4.311612248420715332e-01 5.233497917652130127e-02 8.959371596574783325e-02 4.406987130641937256e-02 -1.661056578159332275e-01 -4.648818075656890869e-02 -2.995497584342956543e-01 -3.289927244186401367e-01 -1.883953958749771118e-01 -1.556920707225799561e-01 -1.490611582994461060e-01 3.742665052413940430e-02 1.667695343494415283e-01 1.041740328073501587e-01 -1.274613291025161743e-01 1.936013549566268921e-01 -1.242263466119766235e-01 2.445854805409908295e-02 8.815783262252807617e-02 -1.384218037128448486e-01 1.851249188184738159e-01
-3.627578318119049072e-01 3.070911765098571777e-01 1.877561509609222412e-01 -5.603551119565963745e-02 3.643788993358612061e-01 4.172080010175704956e-02 5.450378358364105225e-02 1.163301542401313782e-01 3.554791957139968872e-02 -7.371992617845535278e-02 -1.167914271354675293e-01 -2.746542990207672119e-01 1.853350847959518433e-01 4.997874423861503601e-02 -1.695574820041656494e-02 -3.795284405350685120e-02 -1.924215443432331085e-02 -7.945082336664199829e-02 -7.509979605674743652e-02 2.053522467613220215e-01 -1.088373139500617981e-01 -6.406021118164062500e-02 3.104552812874317169e-02 -5.269366875290870667e-02 -3.773109987378120422e-02 -3.481258749961853027e-01 8.068192005157470703e-02 6.699327379465103149e-02 -2.249935120344161987e-01 -2.178792208433151245e-01 3.183212578296661377e-01 2.076735645532608032e-01
-5.917786061763763428e-02 1.991080641746520996e-01 2.674774527549743652e-01 -4.471583088161423802e-05 1.633375287055969238e-01 8.564612269401550293e-02 -1.359124183654785156e-01 4.810779541730880737e-02 2.485639005899429321e-01 -2.097532302141189575e-01 1.316795591264963150e-02 -4.945980384945869446e-02 6.411492824554443359e-02 4.069977700710296631e-01 7.626046240329742432e-02 -1.845548599958419800e-01 -1.360199451446533203e-01 4.710441827774047852e-02 -3.452600240707397461e-01 -8.489581942558288574e-02 -1.061522513628005981e-01 1.115579754114151001e-01 2.443011403083801270e-01 6.365240365266799927e-02 2.447771579027175903e-01 1.256610639393329620e-02 2.864221930503845215e-01 1.294307857751846313e-01 2.549588382244110107e-01 -1.314314752817153931e-01 -1.363430321216583252e-01 1.347704231739044189e-01
-3.324594199657440186e-01 4.290282428264617920e-01 -9.803545475006103516e-02 5.006246641278266907e-02 -9.375630319118499756e-02 -3.348020836710929871e-02 -7.001730799674987793e-02 2.606717683374881744e-02 2.867265045642852783e-01 1.033453792333602905e-01 -3.324981927871704102e-01 -3.045790493488311768e-01 2.721042335033416748e-01 1.780295521020889282e-01 -6.524378061294555664e-02 -9.643590450286865234e-02 -2.902985215187072754e-01 1.468170285224914551e-01 -2.636039257049560547e-02 1.047429442405700684e-01 -7.071312516927719116e-02 1.078748181462287903e-01 1.483451128005981445e-01 -2.956561446189880371e-01 1.198263000696897507e-02 -1.054608821868896484e-01 -2.873696573078632355e-02 -4.248047620058059692e-02 2.660500071942806244e-02 -5.367415724322199821e-04 -2.387674525380134583e-02 5.968923866748809814e-02
-1.671618968248367310e-01 3.495462238788604736e-02 -2.507080435752868652e-01 -3.021203912794589996e-02 2.908488512039184570e-01 1.076984107494354248e-01 -1.596048921346664429e-01 -4.250096157193183899e-03 1.472478732466697693e-02 -1.070625055581331253e-02 -1.403728723526000977e-01 -1.918295025825500488e-01 3.359031081199645996e-01 9.659088402986526489e-02 1.323362290859222412e-01 -2.235508263111114502e-01 -4.008280634880065918e-01 1.330384314060211182e-01 -1.516440510749816895e-01 -3.483054637908935547e-01 -3.327631056308746338e-01 3.157702460885047913e-02 5.518189072608947754e-02 -1.632751822471618652e-01 3.528464119881391525e-03 -5.561969429254531860e-02 -1.921209134161472321e-02 1.514687836170196533e-01 -1.794638335704803467e-01 -8.579186350107192993e-02 -4.659114405512809753e-02 8.147056400775909424e-02
-1.968063265085220337e-01 -5.479715019464492798e-02 2.177931219339370728e-01 2.272874303162097931e-02 9.084796905517578125e-02 9.227658808231353760e-02 -1.662589758634567261e-01 2.376878261566162109e-01 1.580659747123718262e-01 -1.295867264270782471e-01 -8.969900757074356079e-02 2.805180475115776062e-02 -8.628807216882705688e-02 4.475093483924865723e-01 7.655170559883117676e-02 -8.209369331598281860e-02 -9.173602610826492310e-02 -1.884845942258834839e-01 -2.658541202545166016e-01 -2.272399514913558960e-01 4.089815542101860046e-02 2.730500698089599609e-01 3.633233904838562012e-01 1.428362578153610229e-01 1.144801601767539978e-01 -1.006434559822082520e-01 2.165960818529129028e-01 9.589585661888122559e-02 9.120801836252212524e-02 -2.333581596612930298e-01 -3.627914935350418091e-02 -1.260925177484750748e-02
-2.967581152915954590e-01 2.289921194314956665e-01 9.337331354618072510e-02 3.265461325645446777e-01 -2.782421885058283806e-03 1.648378074169158936e-01 -3.996823728084564209e-02 3.831233978271484375e-01 -7.928749173879623413e-02 1.053192019462585449e-01 -6.129955127835273743e-02 -1.190854460000991821e-01 -3.005693480372428894e-02 3.457520902156829834e-01 -3.976832702755928040e-02 -1.177747845649719238e-01 4.945162683725357056e-02 -2.616507411003112793e-01 1.498190406709909439e-02 1.458345055580139160e-01 1.736033521592617035e-02 2.427383363246917725e-01 1.162380650639533997e-01 -1.335733979940414429e-01 9.145500510931015015e-02 -2.171943187713623047e-01 2.216288000345230103e-01 -2.756382226943969727e-01 7.890930026769638062e-02 -5.560762807726860046e-02 1.007869765162467957e-01 1.195121780037879944e-01
-3.191088140010833740e-02 2.309892773628234863e-01 -1.990664154291152954e-01 7.002207636833190918e-02 -1.061920169740915298e-02 1.180880069732666016e-01 -1.777681261301040649e-01 6.459121406078338623e-02 8.105576783418655396e-02 2.059854567050933838e-02 -3.167614340782165527e-01 3.546366840600967407e-02 2.258301377296447754e-01 9.550995193421840668e-03 -3.595523163676261902e-02 -9.244146943092346191e-02 -4.463373422622680664e-01 -1.880613416433334351e-01 -1.961763054132461548e-01 1.942934095859527588e-01 -3.251980245113372803e-01 -3.920295834541320801e-02 3.693396225571632385e-02 -1.213696151971817017e-01 1.823316961526870728e-01 -6.207802891731262207e-02 1.784672886133193970e-01 -1.212208997458219528e-02 9.962419420480728149e-02 -8.704358339309692383e-02 3.547736406326293945e-01 1.872941553592681885e-01
-5.323933362960815430e-01 1.107652038335800171e-01 -4.023417457938194275e-02 1.036686003208160400e-01 2.682833969593048096e-01 3.614331483840942383e-01 1.407095789909362793e-01 2.035505175590515137e-01 2.109185755252838135e-01 -5.169053375720977783e-02 -1.975800842046737671e-01 -6.248013302683830261e-02 1.701821684837341309e-01 1.694865524768829346e-01 -1.446745395660400391e-01 -6.868597120046615601e-02 -2.443233579397201538e-01 -7.376421242952346802e-02 2.430497854948043823e-02 -1.275844573974609375e-01 -1.987621374428272247e-02 1.136421337723731995e-01 1.765706688165664673e-01 1.752289086580276489e-01 1.513877213001251221e-01 1.512193828821182251e-01 1.494506001472473145e-01 1.678349375724792480e-01 2.709724195301532745e-02 -1.905414089560508728e-02 7.493521552532911301e-04 -7.814176380634307861e-03
6.208683922886848450e-02 3.335237801074981689e-01 -1.165444701910018921e-01 8.963228017091751099e-02 4.328964278101921082e-02 -5.880378931760787964e-02 7.746791839599609375e-02 1.628994643688201904e-01 1.683901548385620117e-01 1.311108376830816269e-02 1.078158468008041382e-01 -3.317145109176635742e-01 -2.170612104237079620e-02 1.748698502779006958e-01 -7.701399177312850952e-02 -1.127691194415092468e-01 -3.059616386890411377e-01 -7.372985780239105225e-02 -2.598508894443511963e-01 -1.490271985530853271e-01 -3.037126362323760986e-01 -1.473646312952041626e-01 1.830993145704269409e-01 -3.274810910224914551e-01 -1.022471636533737183e-01 -9.120552986860275269e-02 2.049864083528518677e-02 -7.461538165807723999e-02 1.563801020383834839e-01 3.244118764996528625e-03 -3.622921705245971680e-01 -3.934477642178535461e-02
-8.403390645980834961e-02 -2.324038743972778320e-01 -2.282719314098358154e-02 1.410586386919021606e-01 2.477356493473052979e-01 7.250382006168365479e-02 2.131564468145370483e-01 1.030507162213325500e-01 6.118231639266014099e-02 1.096498668193817139e-01 -2.806482315063476562e-01 -1.795924901962280273e-01 2.903080582618713379e-01 9.521608054637908936e-02 -2.747238576412200928e-01 -3.345784842967987061e-01 -2.936545610427856445e-01 -3.714210586622357368e-03 1.077897101640701294e-01 3.215003386139869690e-02 -2.552749216556549072e-01 -2.985549531877040863e-02 -3.575428575277328491e-02 -4.450320824980735779e-02 3.434149026870727539e-01 -9.767679125070571899e-02 1.745397448539733887e-01 5.005139857530593872e-02 6.948584318161010742e-02 -1.494070142507553101e-01 6.791740655899047852e-02 1.669047921895980835e-01
-2.130879163742065430e-01 -2.427455335855484009e-01 8.717106282711029053e-02 2.257739380002021790e-02 2.227992415428161621e-01 3.727307170629501343e-02 -1.117411181330680847e-01 6.774345785379409790e-02 8.682005107402801514e-03 4.604278504848480225e-02 -2.069454044103622437e-01 -2.040874809026718140e-01 2.265146821737289429e-01 6.624805182218551636e-02 1.269966713152825832e-03 -3.040853142738342285e-01 -4.101074635982513428e-01 -7.859743386507034302e-02 -3.122659027576446533e-01 3.793191537261009216e-02 -2.513878941535949707e-01 6.188696250319480896e-02 -9.257987141609191895e-03 1.170142069458961487e-01 1.175433099269866943e-01 -2.457447908818721771e-02 2.186721190810203552e-02 1.116280928254127502e-01 -3.874304294586181641e-01 -1.572111546993255615e-01 -1.556483209133148193e-01 6.397744268178939819e-02
-2.075785547494888306e-01 -1.508194357156753540e-01 -1.977144181728363037e-01 8.540466427803039551e-02 4.535399004817008972e-02 6.123129744082689285e-03 -1.761663854122161865e-01 2.842521369457244873e-01 2.390446215867996216e-01 -4.116739705204963684e-02 -1.984073817729949951e-01 -9.856631979346275330e-03 4.538544639945030212e-02 4.138403534889221191e-01 -9.312051534652709961e-02 -1.650135517120361328e-01 -3.207298219203948975e-01 1.344316154718399048e-01 9.900975972414016724e-02 6.666342262178659439e-03 -1.132364869117736816e-01 -6.938371062278747559e-02 -1.015529632568359375e-01 4.898337647318840027e-02 1.969408690929412842e-01 -1.303423494100570679e-01 2.156955748796463013e-01 -1.835512071847915649e-01 1.001101583242416382e-01 -1.976360231637954712e-01 3.395768404006958008e-01 -6.932710111141204834e-02
-1.990790814161300659e-01 3.113116621971130371e-01 9.629881381988525391e-02 2.101785838603973389e-01 1.732826083898544312e-01 1.223863437771797180e-01 -1.430376917123794556e-01 -1.661989539861679077e-01 2.271068543195724487e-01 1.595274358987808228e-01 -3.784520179033279419e-02 -1.189738288521766663e-01 3.005255162715911865e-01 1.818478554487228394e-01 -3.197041749954223633e-01 -1.945738196372985840e-01 -1.866369694471359253e-02 -2.001143693923950195e-01 -1.569662839174270630e-01 -2.341978810727596283e-02 -1.359541118144989014e-01 1.115098893642425537e-01 2.817674167454242706e-02 6.912682950496673584e-02 1.802897602319717407e-01 -3.109321594238281250e-01 -9.763999283313751221e-02 -1.432937383651733398e-01 2.029124200344085693e-01 5.619521439075469971e-02 -2.327910214662551880e-01 3.170493990182876587e-02
-2.098955959081649780e-01 -1.102669071406126022e-02 -1.287388056516647339e-01 1.971054077148437500e-02 1.068972945213317871e-01 -2.139559984207153320e-01 -9.826583787798881531e-03 8.474106341600418091e-02 2.371457815170288086e-01 2.711759209632873535e-01 -1.174472868442535400e-01 -2.066532373428344727e-01 4.137717187404632568e-01 1.609245128929615021e-02 -1.032176017761230469e-01 -2.836296856403350830e-01 -1.909392476081848145e-01 -9.863023459911346436e-02 -8.422197401523590088e-02 1.921343207359313965e-01 -1.480666995048522949e-01 -2.159221917390823364e-01 5.031219497323036194e-02 -1.908993422985076904e-01 -4.793827235698699951e-02 6.454438716173171997e-02 3.249240219593048096e-01 7.783248275518417358e-02 -5.354984104633331299e-02 -3.263517320156097412e-01 1.579188928008079529e-02 -1.019331999123096466e-02
-4.478754699230194092e-01 -2.816572412848472595e-02 -1.952043920755386353e-02 -2.171268686652183533e-02 -3.678933382034301758e-01 6.052879244089126587e-02 1.699649146758019924e-03 2.075237333774566650e-01 7.287505269050598145e-02 -5.258043855428695679e-02 -3.002945184707641602e-01 -1.437888443470001221e-01 2.540043592453002930e-01 1.835333108901977539e-01 -9.460118412971496582e-02 -1.883590817451477051e-01 -2.014362066984176636e-01 2.115997523069381714e-01 -8.116955310106277466e-02 -4.798633977770805359e-02 7.741908729076385498e-02 1.806685328483581543e-01 9.158968925476074219e-03 1.384980827569961548e-01 2.101079821586608887e-01 -2.603184878826141357e-01 -2.378464862704277039e-02 -6.645694375038146973e-02 -1.166878789663314819e-01 -1.000711098313331604e-01 -1.341733932495117188e-01 2.084612101316452026e-01
-2.946113049983978271e-01 3.025229871273040771e-01 3.666505590081214905e-02 1.111169904470443726e-01 -6.217123940587043762e-02 -1.871348358690738678e-02 1.725425571203231812e-02 3.527089655399322510e-01 3.680966794490814209e-01 2.510590255260467529e-01 -1.646021753549575806e-01 -2.098417580127716064e-01 3.111074864864349365e-02 1.610713452100753784e-01 -2.042371481657028198e-01 1.792284660041332245e-02 -1.008101552724838257e-01 1.827781647443771362e-01 -9.622427821159362793e-02 -1.645559221506118774e-01 -2.533088326454162598e-01 1.225746870040893555e-01 -1.378338634967803955e-01 4.424109123647212982e-03 9.842334687709808350e-02 -5.011445283889770508e-02 8.712227456271648407e-03 2.995328903198242188e-01 3.078973107039928436e-02 -1.017990186810493469e-01 1.345470547676086426e-01 -1.759327352046966553e-01
-1.737829893827438354e-01 6.279258430004119873e-02 -1.174095124006271362e-01 7.687623798847198486e-02 1.859416514635086060e-01 8.056559413671493530e-02 -2.435562014579772949e-01 -1.305293440818786621e-01 7.898101955652236938e-02 1.325096487998962402e-01 -7.884221524000167847e-02 2.023315578699111938e-01 1.780169308185577393e-01 1.844433397054672241e-01 -1.148089915513992310e-01 -2.546895742416381836e-01 -4.488992094993591309e-01 -1.719782948493957520e-01 5.610363930463790894e-02 -1.034476421773433685e-02 -3.606365919113159180e-01 -1.192593127489089966e-01 3.623918071389198303e-02 -1.967019140720367432e-01 1.400937288999557495e-01 -2.253862172365188599e-01 -3.979838266968727112e-02 -1.365053355693817139e-01 -1.001647561788558960e-01 -2.871252298355102539e-01 -7.912176847457885742e-02 -7.762549072504043579e-02
-1.232408732175827026e-01 4.521418809890747070e-01 -2.560174763202667236e-01 -2.006630152463912964e-01 1.116476729512214661e-01 5.415800958871841431e-02 -4.571582004427909851e-02 5.243127942085266113e-01 1.747997701168060303e-01 5.975964292883872986e-02 -1.153718456625938416e-01 -4.516777396202087402e-02 2.285447418689727783e-01 -1.522837672382593155e-02 4.710514098405838013e-02 -1.543729901313781738e-01 -2.505573928356170654e-01 1.716787740588188171e-02 -7.205495238304138184e-02 6.886782124638557434e-03 6.844874005764722824e-04 2.578692436218261719e-01 2.233106791973114014e-01 1.272292882204055786e-01 1.353636831045150757e-01 -5.968447029590606689e-02 1.324478387832641602e-01 2.944559417665004730e-02 2.042262628674507141e-02 -7.932721823453903198e-02 4.954922571778297424e-02 -6.212996318936347961e-02
-2.949855625629425049e-01 2.585346996784210205e-01 -1.180013492703437805e-01 2.806688845157623291e-01 -2.811790108680725098e-01 1.738895475864410400e-02 -1.006521135568618774e-01 1.455047577619552612e-01 4.099266231060028076e-01 2.133972644805908203e-01 -1.291666328907012939e-01 -3.630762100219726562e-01 -5.590929836034774780e-02 7.566108554601669312e-02 -1.337392926216125488e-01 -1.815104931592941284e-01 -2.424585968255996704e-01 -2.793368324637413025e-02 -1.647474318742752075e-01 -9.715235233306884766e-02 -6.971858441829681396e-02 1.238311082124710083e-02 -1.221197657287120819e-02 -5.796567723155021667e-02 -1.906439661979675293e-02 -1.386600453406572342e-02 2.154213041067123413e-01 2.358927577733993530e-01 -2.359028346836566925e-02 4.439028445631265640e-03 1.028488427400588989e-01 -5.076162889599800110e-02
-1.257262825965881348e-01 1.384146809577941895e-01 1.821015030145645142e-01 1.239308267831802368e-01 1.576535850763320923e-01 -2.914253063499927521e-02 -9.841130673885345459e-02 2.800321280956268311e-01 1.355688571929931641e-01 -4.448064789175987244e-02 8.571048825979232788e-02 -9.008175879716873169e-02 4.412305727601051331e-02 3.341126441955566406e-01 2.520789206027984619e-01 -9.383479505777359009e-02 -9.582895040512084961e-02 1.210022494196891785e-01 -3.761308491230010986e-01 -1.842741668224334717e-01 -3.309586644172668457e-02 2.356225848197937012e-01 2.753084599971771240e-01 2.459656596183776855e-01 1.806849688291549683e-01 -7.465613633394241333e-02 2.165762782096862793e-01 -6.250476837158203125e-02 1.979680955410003662e-01 -1.348075866699218750e-01 -9.594194591045379639e-02 1.822009682655334473e-01
-2.782742083072662354e-01 1.251919716596603394e-01 7.073687016963958740e-02 -4.143474623560905457e-02 4.891199246048927307e-02 1.835266649723052979e-01 1.755007505416870117e-01 2.980985939502716064e-01 2.800825834274291992e-01 -1.962179988622665405e-01 -2.233093231916427612e-01 2.601045072078704834e-01 2.144258618354797363e-01 2.381386607885360718e-01 -9.499779343605041504e-02 -8.969873189926147461e-02 9.403633326292037964e-02 -1.237894371151924133e-01 -3.180614439770579338e-03 -1.670002937316894531e-01 -2.741200327873229980e-01 -3.619318827986717224e-02 1.730978116393089294e-02 1.078663915395736694e-01 3.052414059638977051e-01 -2.944122552871704102e-01 1.063493043184280396e-01 -2.850987389683723450e-02 7.780434191226959229e-02 3.554399311542510986e-02 -1.592959314584732056e-01 1.583848148584365845e-01
-3.801210522651672363e-01 -1.182139292359352112e-02 -2.172884345054626465e-01 2.013696432113647461e-01 2.102504670619964600e-01 -3.740645200014114380e-02 5.829144269227981567e-03 2.693682610988616943e-01 3.154866099357604980e-01 -1.410387158393859863e-01 2.164964079856872559e-01 -9.142325259745121002e-03 2.669120393693447113e-02 1.518197506666183472e-01 -4.224255308508872986e-02 -2.223237454891204834e-01 -3.667450249195098877e-01 2.138382643461227417e-01 -1.479085087776184082e-01 3.928742557764053345e-02 -1.405728310346603394e-01 1.897616088390350342e-01 -6.319408118724822998e-02 7.403272390365600586e-02 -7.294267416000366211e-02 -1.978296637535095215e-01 -2.800324186682701111e-02 -1.886501163244247437e-02 -2.466501295566558838e-01 -1.660674810409545898e-01 7.057124376296997070e-02 -1.299271453171968460e-02
-2.559369802474975586e-01 -6.053574755787849426e-02 3.455026149749755859e-01 5.206894502043724060e-02 1.354895718395709991e-02 -5.461318418383598328e-02 -1.293384283781051636e-01 2.749207019805908203e-01 2.449807226657867432e-01 -1.179761216044425964e-01 -1.527245938777923584e-01 -1.055780425667762756e-01 -1.151298806071281433e-01 3.690539896488189697e-01 1.149023789912462234e-02 -6.904266029596328735e-02 -1.852294616401195526e-02 -2.025189995765686035e-01 -1.569358557462692261e-01 -2.145970612764358521e-01 8.951569348573684692e-02 2.806833386421203613e-01 3.189089298248291016e-01 1.360155344009399414e-01 1.108273304998874664e-02 -7.619521766901016235e-02 1.804403662681579590e-01 1.706844866275787354e-01 1.677191853523254395e-01 -1.877982467412948608e-01 2.137331105768680573e-02 -3.917104622814804316e-04
-2.270914241671562195e-02 1.378913074731826782e-01 -2.333206236362457275e-01 1.200610324740409851e-01 -4.976131953299045563e-03 -2.285821884870529175e-01 1.451639980077743530e-01 1.495460420846939087e-01 3.433593511581420898e-01 3.668477386236190796e-02 1.508520636707544327e-02 -1.419436484575271606e-01 -5.157114937901496887e-02 -6.249342858791351318e-02 -1.183196827769279480e-01 -2.961337566375732422e-01 -3.144146203994750977e-01 -1.523506939411163330e-01 9.616763330996036530e-03 -5.483122542500495911e-02 -1.895114332437515259e-01 5.434487387537956238e-02 9.749662876129150391e-02 -3.858963549137115479e-01 2.381405234336853027e-02 -1.456327736377716064e-01 3.274500668048858643e-01 2.900663390755653381e-02 5.554152280092239380e-02 -2.240440696477890015e-01 1.096043288707733154e-01 -2.245862483978271484e-01
-2.261152267456054688e-01 1.930180490016937256e-01 -2.493886835873126984e-02 -2.502087270841002464e-03 -9.306084830313920975e-04 -5.173489823937416077e-02 -2.260445952415466309e-01 2.569696605205535889e-01 4.427649676799774170e-01 -8.475161343812942505e-02 5.617307499051094055e-02 1.585979573428630829e-02 1.418533176183700562e-01 1.204116046428680420e-01 -2.281691431999206543e-01 -2.198088467121124268e-01 -2.531941831111907959e-01 -1.851491034030914307e-01 -1.102603077888488770e-01 4.274991154670715332e-02 -2.083805203437805176e-01 -1.134779863059520721e-02 -2.131891995668411255e-01 -9.127130359411239624e-02 1.203748732805252075e-01 -1.898222044110298157e-02 2.977267205715179443e-01 -1.667390316724777222e-01 -3.230098485946655273e-01 -1.257467456161975861e-02 4.157605767250061035e-02 4.829674214124679565e-02
-2.931182682514190674e-01 3.079310059547424316e-01 -6.202760338783264160e-02 -3.320638090372085571e-02 -6.957084685564041138e-02 1.638043969869613647e-01 2.741470932960510254e-02 1.007455885410308838e-01 2.220867723226547241e-01 1.898371875286102295e-01 -2.835005819797515869e-01 -2.594791650772094727e-01 1.739571541547775269e-01 -1.091709174215793610e-02 -2.594719827175140381e-01 -1.131967157125473022e-01 -2.392554879188537598e-01 -1.083470284938812256e-01 -1.847414374351501465e-01 -1.962145566940307617e-01 3.117950446903705597e-02 1.705638468265533447e-01 -2.056238241493701935e-03 -2.369261533021926880e-02 2.126630842685699463e-01 -2.970460355281829834e-01 -9.477381408214569092e-02 3.088379800319671631e-01 4.528320580720901489e-02 2.419377677142620087e-02 6.311266869306564331e-02 1.070940494537353516e-01
-2.565032839775085449e-01 -1.509096380323171616e-02 -1.896743178367614746e-01 -5.226294696331024170e-02 2.479348629713058472e-01 -6.102205067873001099e-02 -2.170191556215286255e-01 2.840389311313629150e-01 2.819252908229827881e-01 -1.829193532466888428e-01 1.104804277420043945e-01 -9.232811629772186279e-02 8.296681940555572510e-02 2.332775145769119263e-01 5.161141976714134216e-02 -1.866275221109390259e-01 -1.890754252672195435e-01 4.808463156223297119e-02 -3.320530951023101807e-01 -4.491950944066047668e-02 -2.120610177516937256e-01 -1.075319759547710419e-02 1.156994551420211792e-01 6.980244070291519165e-02 -1.312956511974334717e-01 1.110324449837207794e-02 -8.735547959804534912e-02 -1.206411942839622498e-01 -2.399640530347824097e-01 -3.725347816944122314e-01 6.238259747624397278e-02 -1.278509497642517090e-01
-2.217699885368347168e-01 -6.404288113117218018e-02 1.939604431390762329e-01 2.332732081413269043e-02 1.126295421272516251e-02 -1.168625149875879288e-02 -1.443679481744766235e-01 2.916759550571441650e-01 2.088138312101364136e-01 -7.382408529520034790e-02 -6.015281379222869873e-02 -8.537834137678146362e-02 -7.058467715978622437e-02 4.802480638027191162e-01 3.123043291270732880e-02 -5.738829448819160461e-02 -2.548257261514663696e-02 -1.993390172719955444e-01 -2.530304789543151855e-01 -2.476992160081863403e-01 5.786497890949249268e-02 2.366287708282470703e-01 3.581575751304626465e-01 9.525401890277862549e-02 4.108671098947525024e-02 -2.411596328020095825e-01 1.565093100070953369e-01 1.541453748941421509e-01 8.159758895635604858e-02 -1.196547001600265503e-01 -8.117362856864929199e-02 6.631955504417419434e-02
-3.165001273155212402e-01 2.886326611042022705e-01 -3.173825331032276154e-03 -1.792542636394500732e-01 9.866627305746078491e-02 -1.951047480106353760e-01 -1.904944330453872681e-01 2.797200679779052734e-01 2.397755831480026245e-01 -6.840764731168746948e-02 -2.698690630495548248e-02 -1.242404803633689880e-01 1.725694984197616577e-01 -2.049195207655429840e-02 -2.468004077672958374e-01 -2.515804767608642578e-02 -2.944378554821014404e-01 -1.989324092864990234e-01 -5.305134132504463196e-02 -6.724903732538223267e-02 5.599763710051774979e-03 1.056577414274215698e-01 -1.503267884254455566e-01 -4.888433590531349182e-02 2.427051365375518799e-01 -2.397351711988449097e-02 1.874836385250091553e-01 -1.728166043758392334e-01 -3.014346063137054443e-01 -1.335570514202117920e-01 -3.825981914997100830e-02 -2.179842591285705566e-01
-4.014523923397064209e-01 1.606698632240295410e-01 -2.273157238960266113e-01 -3.288700804114341736e-02 3.767729923129081726e-02 7.369320094585418701e-02 5.340674892067909241e-02 1.061496958136558533e-01 4.287687540054321289e-01 2.398381084203720093e-01 -1.941030919551849365e-01 -9.730584174394607544e-02 5.662118643522262573e-02 4.377379715442657471e-01 2.425659894943237305e-01 8.462538570165634155e-02 -6.946646422147750854e-02 -2.370071262121200562e-01 -1.360055506229400635e-01 1.377109158784151077e-02 7.169355452060699463e-02 7.828827202320098877e-02 1.537696272134780884e-01 -1.196891665458679199e-01 9.455639868974685669e-03 1.756177283823490143e-02 2.234262973070144653e-01 3.725989023223519325e-03 -1.335760857909917831e-02 -1.599564589560031891e-02 -8.082158118486404419e-02 -6.119753047823905945e-02
-1.563250720500946045e-01 -2.264685928821563721e-02 -5.842811986804008484e-02 7.489126175642013550e-02 1.414978504180908203e-01 -1.854404807090759277e-01 -3.194314539432525635e-01 2.679535150527954102e-01 3.498496115207672119e-01 -3.678533434867858887e-01 -1.158992797136306763e-01 -2.620322396978735924e-03 -3.047484718263149261e-02 1.853493601083755493e-01 -5.786040797829627991e-02 -1.443432420492172241e-01 -2.971761524677276611e-01 -9.008866548538208008e-02 -7.229053229093551636e-02 -2.554495334625244141e-01 -2.415198981761932373e-01 1.855105608701705933e-01 4.861397668719291687e-02 -2.254499495029449463e-01 1.543390899896621704e-01 -7.717648148536682129e-02 -1.019399538636207581e-01 -1.763687096536159515e-02 1.848428994417190552e-01 5.331646278500556946e-02 1.289128959178924561e-01 -1.451941207051277161e-02
-2.384141385555267334e-01 -4.825319722294807434e-02 -6.363684311509132385e-03 -1.715937815606594086e-02 1.876821517944335938e-01 -4.497124254703521729e-02 -2.075869590044021606e-01 -3.403911367058753967e-02 -1.452412549406290054e-02 1.139211282134056091e-01 -1.965511776506900787e-02 -3.235721290111541748e-01 -8.427115529775619507e-02 -1.219930872321128845e-01 3.700084239244461060e-02 -3.626542687416076660e-01 -1.303754001855850220e-01 9.635871648788452148e-02 -1.237234845757484436e-01 6.416105479001998901e-02 -3.676821887493133545e-01 2.464883625507354736e-01 -5.650104954838752747e-02 -1.341452449560165405e-01 1.688351854681968689e-02 -3.777843713760375977e-01 2.641079723834991455e-01 -1.380630135536193848e-01 2.569443583488464355e-01 -9.089045226573944092e-02 2.195212244987487793e-02 1.281692981719970703e-01
-1.283859014511108398e-01 -1.457014959305524826e-02 -6.959256716072559357e-03 -1.491371244192123413e-01 5.368094146251678467e-02 -5.031990259885787964e-02 -1.120248883962631226e-01 3.024230897426605225e-01 4.032793939113616943e-01 -4.088626205921173096e-01 -4.443575441837310791e-02 -4.927425831556320190e-02 1.775446906685829163e-02 1.149991452693939209e-01 1.644880394451320171e-03 -2.592454254627227783e-01 -6.995607912540435791e-02 -3.983448743820190430e-01 -1.638651490211486816e-01 -9.591247886419296265e-02 -2.533577382564544678e-01 1.198444887995719910e-01 -1.866244710981845856e-02 -2.056554108858108521e-01 -4.725379496812820435e-02 -3.568033128976821899e-02 1.069848164916038513e-01 -2.164578884840011597e-01 6.086696684360504150e-02 -1.776425838470458984e-01 7.700564712285995483e-02 1.132222563028335571e-01
-3.281589969992637634e-02 1.802923530340194702e-02 1.520382761955261230e-01 2.568719387054443359e-01 1.334617435932159424e-01 -2.297251969575881958e-01 1.406086534261703491e-01 6.235931068658828735e-02 2.855132892727851868e-02 -2.212692052125930786e-01 -1.739643663167953491e-01 -3.851761817932128906e-01 2.448642849922180176e-01 1.528993546962738037e-01 -8.396986871957778931e-02 -3.255839645862579346e-01 -2.180177569389343262e-01 -1.502815335988998413e-01 6.026653945446014404e-02 -3.391565009951591492e-02 -1.045209467411041260e-01 -1.245307177305221558e-02 -8.888108655810356140e-03 -1.610949039459228516e-01 7.055414468050003052e-02 -2.862865030765533447e-01 8.830118179321289062e-02 1.543954014778137207e-01 -1.248781532049179077e-01 -2.287992388010025024e-01 2.817369699478149414e-01 -1.120756193995475769e-01
-5.249990522861480713e-02 -3.056244924664497375e-02 -7.928168773651123047e-02 2.037910521030426025e-01 3.403245210647583008e-01 7.188141345977783203e-02 -1.061172038316726685e-01 2.814998328685760498e-01 2.399766743183135986e-01 -1.897212564945220947e-01 -1.981071978807449341e-01 -9.406103938817977905e-02 -1.242640763521194458e-01 3.497104644775390625e-01 -7.916686683893203735e-02 5.969849228858947754e-02 -1.580249369144439697e-01 1.430205418728291988e-03 -1.115826144814491272e-01 -2.300545275211334229e-01 -1.900588124990463257e-01 -4.493601247668266296e-02 4.556872695684432983e-02 -1.621213108301162720e-01 4.336255136877298355e-03 -3.351922035217285156e-01 -1.051646918058395386e-01 -1.794616281986236572e-01 -2.503067553043365479e-01 -2.349533587694168091e-01 1.307341456413269043e-01 -1.782350428402423859e-02
-3.971754312515258789e-01 2.886876761913299561e-01 -2.491013258695602417e-01 1.681541837751865387e-02 -1.695296019315719604e-01 -7.698822766542434692e-02 -6.925130635499954224e-02 3.041143715381622314e-01 2.094253301620483398e-01 2.954994440078735352e-01 -1.348334401845932007e-01 -2.250373214483261108e-01 2.698154449462890625e-01 4.027695953845977783e-02 7.196348905563354492e-02 -1.899619102478027344e-01 -2.711294293403625488e-01 2.352837473154067993e-03 3.772125765681266785e-02 1.614249944686889648e-01 3.095858544111251831e-02 -8.416441269218921661e-03 3.000507354736328125e-01 1.757707819342613220e-02 7.477836310863494873e-02 -7.170559465885162354e-02 6.276974081993103027e-02 -2.025243267416954041e-02 -2.029224857687950134e-02 -2.313549630343914032e-02 -3.935761749744415283e-02 1.974704712629318237e-01
-1.573611646890640259e-01 1.441477835178375244e-01 -2.758260369300842285e-01 6.194705888628959656e-02 1.776851862668991089e-01 1.029700115323066711e-01 -3.790477216243743896e-01 3.655449673533439636e-02 1.502445340156555176e-01 2.352632582187652588e-01 -1.044731885194778442e-01 1.726535856723785400e-01 1.690286248922348022e-01 2.477754354476928711e-01 1.470668017864227295e-01 -1.896757632493972778e-01 -3.001388311386108398e-01 -1.766046434640884399e-01 -1.234735846519470215e-01 -2.231034636497497559e-01 -1.271625161170959473e-01 -1.560010761022567749e-01 4.014490917325019836e-02 -1.366505324840545654e-01 6.522133480757474899e-03 -1.463213115930557251e-01 1.524266749620437622e-01 -2.544486150145530701e-02 7.962237298488616943e-02 -1.640346497297286987e-01 3.007888197898864746e-01 -7.069966942071914673e-02
-3.517514169216156006e-01 1.817946135997772217e-02 -9.238579124212265015e-02 -2.634007930755615234e-01 2.663744390010833740e-01 9.407955408096313477e-02 -2.213806360960006714e-01 3.231328129768371582e-01 -4.580399394035339355e-02 -9.783236309885978699e-03 -8.239834755659103394e-02 -1.416778713464736938e-01 1.138608455657958984e-01 2.018976062536239624e-01 8.558198064565658569e-02 -1.031002402305603027e-01 -3.480370640754699707e-01 -7.605913281440734863e-02 -2.061693221330642700e-01 -5.381971970200538635e-02 9.952634572982788086e-02 1.766408383846282959e-01 8.944994211196899414e-02 4.250699654221534729e-02 2.054862231016159058e-01 -2.919094860553741455e-01 -1.346584707498550415e-01 4.924805834889411926e-02 -6.840352714061737061e-02 2.640848755836486816e-01 -1.212777271866798401e-01 6.085428595542907715e-02
-1.584827154874801636e-02 1.332369148731231689e-01 4.134662076830863953e-02 -1.115330904722213745e-01 -2.119732834398746490e-02 -1.057822722941637039e-02 -3.702867925167083740e-01 8.725973963737487793e-02 3.820792138576507568e-01 2.611951828002929688e-01 -6.020762771368026733e-02 -1.729254610836505890e-02 1.707657277584075928e-01 1.470349431037902832e-01 1.204004362225532532e-01 -2.962238788604736328e-01 -1.071285232901573181e-01 1.324400603771209717e-01 -2.274105548858642578e-01 9.195505082607269287e-02 7.233151793479919434e-02 6.308902800083160400e-02 1.343506127595901489e-01 -2.443727552890777588e-01 3.342104852199554443e-01 -8.004821836948394775e-02 -2.497079223394393921e-02 -2.406726628541946411e-01 1.136674731969833374e-01 -2.865924835205078125e-01 -2.983272541314363480e-03 -5.932434275746345520e-02
-4.065784215927124023e-01 4.459047019481658936e-01 -1.599177718162536621e-01 7.738980650901794434e-02 -1.280672252178192139e-01 -7.292194664478302002e-02 -1.949140727519989014e-01 1.430312395095825195e-01 2.188269793987274170e-01 2.193213067948818207e-02 -1.932188123464584351e-01 -1.240577474236488342e-01 3.177489936351776123e-01 1.378542482852935791e-01 -1.092530712485313416e-01 -8.657566504552960396e-04 -3.884010612964630127e-01 7.000305689871311188e-03 -4.881410300731658936e-02 1.310150325298309326e-02 2.619965746998786926e-02 3.617110475897789001e-02 1.786801218986511230e-01 -7.508525997400283813e-02 1.403437405824661255e-01 -1.100205853581428528e-01 -1.674174889922142029e-02 1.736233383417129517e-02 -1.897146105766296387e-01 -6.762912869453430176e-02 -1.864184811711311340e-02 1.575532555580139160e-01
-1.037050262093544006e-01 3.074914515018463135e-01 1.663316786289215088e-01 -1.866387017071247101e-02 -1.274354290217161179e-03 1.078102365136146545e-01 -1.252512484788894653e-01 1.379991024732589722e-01 3.273865208029747009e-02 -1.431382149457931519e-01 -1.543661057949066162e-01 -7.016126811504364014e-02 7.436957955360412598e-02 1.253824681043624878e-01 2.150610685348510742e-01 -1.586978733539581299e-01 -3.474693596363067627e-01 -1.269941926002502441e-01 -2.246951907873153687e-01 -2.886032164096832275e-01 -2.514838874340057373e-01 3.154718875885009766e-01 -4.317910596728324890e-02 2.502684295177459717e-01 -3.666556254029273987e-02 -1.982509940862655640e-01 2.177542150020599365e-01 -2.275428026914596558e-01 1.486131697893142700e-01 7.865114510059356689e-02 9.698186069726943970e-02 4.356902837753295898e-02
-1.388184130191802979e-01 1.512482911348342896e-01 -1.503947675228118896e-01 1.021846458315849304e-01 1.870417594909667969e-01 -3.002984225749969482e-01 -8.854789286851882935e-02 2.362383715808391571e-02 3.835129141807556152e-01 7.994867861270904541e-02 -2.628329098224639893e-01 -2.498840689659118652e-01 -3.403268754482269287e-02 6.539865583181381226e-02 2.966787815093994141e-01 -2.701160609722137451e-01 -1.106277257204055786e-01 1.744055896997451782e-01 -1.226818189024925232e-01 1.367295682430267334e-01 -2.125145792961120605e-01 -7.982504367828369141e-02 4.023082852363586426e-01 2.810684591531753540e-02 7.049701362848281860e-02 1.786942221224308014e-02 1.752889454364776611e-01 4.388887900859117508e-03 -7.021883130073547363e-02 -4.366440325975418091e-02 3.998039662837982178e-02 -6.905706971883773804e-02
-8.663253858685493469e-03 7.878796756267547607e-02 1.120870653539896011e-02 4.915092885494232178e-02 5.126683041453361511e-02 -1.929866373538970947e-01 -1.166259571909904480e-01 1.104214563965797424e-01 2.050911784172058105e-01 -1.721193492412567139e-01 7.249595969915390015e-02 -8.050651848316192627e-02 2.630990184843540192e-02 7.108413428068161011e-02 -1.276383269578218460e-02 -3.990740180015563965e-01 -3.220984637737274170e-01 -3.122421503067016602e-01 9.606012143194675446e-03 -2.585977911949157715e-01 -3.619044423103332520e-01 7.825011759996414185e-02 2.966203093528747559e-01 -1.419657766819000244e-01 2.883214652538299561e-01 2.644431591033935547e-02 -6.195742636919021606e-02 -1.281029433012008667e-01 -8.245009183883666992e-02 -8.244878798723220825e-02 5.366190150380134583e-02 -2.071722298860549927e-01
-2.743778824806213379e-01 1.708607077598571777e-01 -2.440067380666732788e-01 -1.774684190750122070e-01 -2.236707806587219238e-01 5.368372797966003418e-02 -2.222762107849121094e-01 2.362769842147827148e-01 1.152724996209144592e-01 1.513561904430389404e-01 -2.628310620784759521e-01 -3.660058677196502686e-01 8.838148415088653564e-02 1.060582175850868225e-01 3.144970163702964783e-02 -1.443393677473068237e-01 -1.978738307952880859e-01 1.066297516226768494e-01 -7.415580749511718750e-02 -1.472245007753372192e-01 -1.066900640726089478e-01 1.113985106348991394e-01 -1.063715219497680664e-01 -2.636805474758148193e-01 -2.876034192740917206e-02 -3.477858603000640869e-01 9.370396286249160767e-02 1.803477108478546143e-01 -3.552407771348953247e-02 -9.898380935192108154e-02 -6.497482210397720337e-02 -7.431778311729431152e-02
-1.864075511693954468e-01 1.371930241584777832e-01 2.000851929187774658e-01 2.257709391415119171e-03 -2.056230558082461357e-03 -4.342427849769592285e-02 -9.908307343721389771e-02 -6.174614652991294861e-02 1.266719996929168701e-01 -7.711637020111083984e-02 -1.152520105242729187e-01 8.770191669464111328e-02 1.063499525189399719e-01 4.431922137737274170e-01 -3.732583299279212952e-02 4.933495074510574341e-02 -4.581898823380470276e-02 7.227935642004013062e-02 -2.286628484725952148e-01 -2.686803340911865234e-01 -1.083491444587707520e-01 2.055330723524093628e-01 3.089528977870941162e-01 1.252904385328292847e-01 2.098421603441238403e-01 -4.215804934501647949e-01 2.851172387599945068e-01 5.557705089449882507e-02 2.274997904896736145e-02 -9.135810285806655884e-02 3.439081832766532898e-02 1.523925364017486572e-01
-4.984607994556427002e-01 1.190314441919326782e-01 -1.339010335505008698e-02 -1.305342316627502441e-01 -1.764380186796188354e-01 1.937845796346664429e-01 1.981095410883426666e-02 1.811537742614746094e-01 3.281470239162445068e-01 9.016060084104537964e-02 -1.798489838838577271e-01 -1.286249458789825439e-01 9.012416750192642212e-02 2.057999521493911743e-01 9.044371545314788818e-02 1.223265100270509720e-02 -3.022909462451934814e-01 -1.574269086122512817e-01 -6.826188415288925171e-02 -4.711087048053741455e-02 -9.647542983293533325e-02 2.325972616672515869e-01 2.400517165660858154e-01 -1.056005209684371948e-01 2.469566613435745239e-01 -8.114244788885116577e-02 1.860332489013671875e-02 1.175858601927757263e-01 1.237984001636505127e-02 2.144005149602890015e-01 -1.064867898821830750e-02 1.074562221765518188e-01
7.981735467910766602e-02 2.468752264976501465e-01 2.735592797398567200e-02 1.587896794080734253e-01 -1.810736767947673798e-02 5.363184958696365356e-02 7.105564326047897339e-02 1.707079261541366577e-01 9.511975198984146118e-02 2.262548543512821198e-02 -1.957933753728866577e-01 -1.006727144122123718e-01 2.354238778352737427e-01 9.471038728952407837e-02 8.802160620689392090e-02 -5.920713543891906738e-01 -2.491477131843566895e-01 2.065800577402114868e-01 -1.663523018360137939e-01 1.258961558341979980e-01 -2.407871000468730927e-02 2.384038865566253662e-01 1.793666034936904907e-01 -3.677124157547950745e-02 -7.654052972793579102e-02 3.492568060755729675e-02 4.433061182498931885e-02 4.029465839266777039e-02 1.816326528787612915e-01 -3.165722787380218506e-01 -7.398887723684310913e-02 6.410378497093915939e-03
-3.042827546596527100e-01 7.710619270801544189e-02 1.740157157182693481e-01 -1.483611911535263062e-01 5.107176303863525391e-02 2.396022528409957886e-01 1.010573804378509521e-01 2.744964063167572021e-01 3.136478662490844727e-01 -2.046197950839996338e-01 -2.737763524055480957e-01 1.517727971076965332e-01 2.422298304736614227e-02 3.098868131637573242e-01 -9.883145242929458618e-02 -3.940349817276000977e-02 1.184917390346527100e-01 -1.440689116716384888e-01 -1.488419920206069946e-01 -2.600808441638946533e-01 2.867166511714458466e-02 3.221194446086883545e-02 1.626198366284370422e-02 -1.551668643951416016e-01 1.072667390108108521e-01 -1.233566403388977051e-01 2.314099371433258057e-01 1.865733712911605835e-01 5.620022490620613098e-02 -2.474613338708877563e-01 1.614612638950347900e-01 3.293180838227272034e-02
6.982294842600822449e-03 -1.009797081351280212e-01 2.720082178711891174e-02 6.481248140335083008e-02 2.722759544849395752e-01 -4.804622381925582886e-02 7.941955327987670898e-02 2.283580005168914795e-01 -1.973392255604267120e-02 6.771332025527954102e-02 -1.171283274888992310e-01 1.476739253848791122e-02 -7.940248399972915649e-02 3.989453017711639404e-01 4.530849680304527283e-02 -4.849351048469543457e-01 -1.505425423383712769e-01 -8.077495545148849487e-02 -9.870124608278274536e-02 -5.526923388242721558e-02 -3.228410184383392334e-01 1.355369985103607178e-01 1.341296732425689697e-01 -1.271991282701492310e-01 -2.186325937509536743e-02 -3.424702882766723633e-01 -3.292563185095787048e-02 -1.425178647041320801e-01 2.794331014156341553e-01 -6.183869019150733948e-02 9.149239957332611084e-02 -1.180150639265775681e-02
-1.485913842916488647e-01 -3.564997762441635132e-02 2.043167799711227417e-01 -8.535338193178176880e-02 1.308699548244476318e-01 8.432707935571670532e-02 -1.225093975663185120e-01 2.915081977844238281e-01 1.548309773206710815e-01 -1.267281472682952881e-01 -1.451649665832519531e-01 1.775388233363628387e-02 -4.990459978580474854e-02 4.705883264541625977e-01 8.104135096073150635e-02 -6.329905241727828979e-02 -1.452906988561153412e-02 -4.150568321347236633e-02 -2.546021044254302979e-01 -2.307039797306060791e-01 6.678094714879989624e-02 2.973535060882568359e-01 3.604412674903869629e-01 1.139068230986595154e-01 1.281011998653411865e-01 -2.170640677213668823e-01 8.950535953044891357e-02 -7.882286794483661652e-03 1.650269180536270142e-01 -1.915958225727081299e-01 -3.162725642323493958e-02 1.231311410665512085e-01
-7.610321044921875000e-02 1.535050421953201294e-01 -8.629025518894195557e-02 1.661302596330642700e-01 9.168666787445545197e-03 8.016323298215866089e-02 8.986915647983551025e-02 3.225853145122528076e-01 1.554621011018753052e-01 -1.674225777387619019e-01 -2.386512160301208496e-01 -2.285966575145721436e-01 -9.970185160636901855e-02 2.581529319286346436e-01 1.482979953289031982e-01 -7.707720249891281128e-02 -5.232218503952026367e-01 6.146913394331932068e-03 -4.375656601041555405e-03 -1.810642629861831665e-01 -8.363766968250274658e-02 -1.162424832582473755e-01 -7.444472983479499817e-03 2.790613472461700439e-01 -7.010195404291152954e-03 -3.135479688644409180e-01 -6.682574748992919922e-02 9.944023191928863525e-02 7.017406821250915527e-02 4.877744242548942566e-02 1.597086936235427856e-01 2.141226641833782196e-02
-9.959380328655242920e-02 8.603083342313766479e-02 -9.463168680667877197e-02 -1.553070098161697388e-01 2.031908333301544189e-01 1.905991435050964355e-01 -1.007966026663780212e-01 3.369758129119873047e-01 3.248760104179382324e-02 3.260860443115234375e-01 1.827636733651161194e-02 -1.711066812276840210e-01 -1.927074640989303589e-01 -1.274932324886322021e-01 4.933671280741691589e-02 -2.911572754383087158e-01 -1.920646727085113525e-01 -7.947891950607299805e-02 -1.006127968430519104e-01 -6.032266095280647278e-02 -1.366533041000366211e-01 -4.838679451495409012e-03 2.710675895214080811e-01 3.020240366458892822e-01 1.039812862873077393e-01 -1.740038394927978516e-01 3.976440057158470154e-02 -1.585130691528320312e-01 -3.432190045714378357e-02 -1.263602972030639648e-01 -5.864058807492256165e-02 3.767477571964263916e-01
-3.896642029285430908e-01 1.582028716802597046e-01 1.655697375535964966e-01 1.552087217569351196e-01 -3.722078725695610046e-02 8.511355519294738770e-02 -2.879246771335601807e-01 -1.897137314081192017e-01 2.275679856538772583e-01 -5.840499326586723328e-02 -1.017340794205665588e-01 -3.025646507740020752e-01 5.629124119877815247e-02 3.866580128669738770e-01 2.101459354162216187e-01 -3.151956945657730103e-02 -1.121117547154426575e-01 8.992429822683334351e-02 2.856858260929584503e-02 -1.752301454544067383e-01 -3.012398779392242432e-01 -1.027766540646553040e-01 1.849469244480133057e-01 1.693210005760192871e-01 -4.794478788971900940e-02 -1.276686787605285645e-02 1.756511032581329346e-01 1.534924209117889404e-01 -4.329141229391098022e-02 -1.113417372107505798e-01 -3.408646211028099060e-02 2.277996577322483063e-02
-1.399487853050231934e-01 6.524166464805603027e-02 -1.993505470454692841e-02 8.657120168209075928e-03 1.275834143161773682e-01 2.469251602888107300e-01 -2.410025298595428467e-01 -1.257088035345077515e-01 3.681033551692962646e-01 -6.477638334035873413e-02 -9.079664200544357300e-02 2.321578934788703918e-02 -2.326273731887340546e-02 1.647608727216720581e-01 -2.102736979722976685e-01 -7.151287794113159180e-02 -2.677680850028991699e-01 -2.330383658409118652e-01 1.088290959596633911e-01 -3.084979392588138580e-02 -3.679407536983489990e-01 5.497293174266815186e-02 2.328964173793792725e-01 -1.438255906105041504e-01 -2.834124863147735596e-02 -3.181478381156921387e-01 2.331835478544235229e-01 -1.516291946172714233e-01 -1.514470577239990234e-01 -1.701776087284088135e-01 8.485703170299530029e-02 -9.186856448650360107e-02
-2.776216566562652588e-01 2.035891115665435791e-01 -3.055715262889862061e-01 -1.656778901815414429e-01 1.551092118024826050e-01 6.500767916440963745e-02 -1.128188893198966980e-01 1.798792630434036255e-01 2.382506728172302246e-01 1.195401549339294434e-01 -1.469401456415653229e-02 -1.935948729515075684e-01 1.157667711377143860e-01 3.981802463531494141e-01 -1.814343407750129700e-02 -8.362562209367752075e-02 -8.667169511318206787e-02 -2.848243117332458496e-01 9.502568840980529785e-02 -1.058622077107429504e-01 -1.316029764711856842e-02 -7.243715226650238037e-02 2.055462300777435303e-01 -1.392684131860733032e-02 2.929288744926452637e-01 4.346329346299171448e-02 2.774769067764282227e-01 1.589912921190261841e-01 1.862996220588684082e-01 2.756239287555217743e-02 -1.077158078551292419e-01 7.409591227769851685e-02
-3.068791627883911133e-01 2.168400436639785767e-01 -6.720919907093048096e-02 -1.248262152075767517e-01 3.122491575777530670e-02 -9.938192367553710938e-02 1.730327159166336060e-01 1.567015498876571655e-01 6.398195028305053711e-02 -3.044826090335845947e-01 3.631854429841041565e-02 -3.550454080104827881e-01 3.104259967803955078e-01 4.705491289496421814e-02 -4.468296840786933899e-02 -1.012945398688316345e-01 -2.683605551719665527e-01 -1.237965375185012817e-01 1.173022463917732239e-01 1.886291056871414185e-01 -1.657255738973617554e-01 -7.642718497663736343e-03 9.039538353681564331e-02 -2.260548770427703857e-01 -1.482381075620651245e-01 -3.430359363555908203e-01 5.947371199727058411e-02 5.136218667030334473e-02 1.603855565190315247e-02 -2.205473333597183228e-01 1.376623213291168213e-01 -3.453018888831138611e-02
-1.781945675611495972e-01 1.009576544165611267e-01 -2.338599227368831635e-02 1.040545701980590820e-01 3.234862685203552246e-01 -6.106622889637947083e-02 -2.120787501335144043e-01 2.841378748416900635e-01 1.285604834556579590e-01 7.994849234819412231e-02 1.222312748432159424e-01 -3.108814060688018799e-01 1.602795273065567017e-01 1.784096658229827881e-01 6.902975589036941528e-02 -4.210596904158592224e-02 -5.517836809158325195e-01 -4.083627462387084961e-02 -1.868309974670410156e-01 -1.401310320943593979e-02 1.134279593825340271e-01 -1.328049302101135254e-01 1.473477296531200409e-02 1.631651967763900757e-01 1.670831292867660522e-01 -4.700272157788276672e-02 6.349924206733703613e-02 5.559910461306571960e-02 2.239402234554290771e-01 2.453424781560897827e-02 1.383344531059265137e-01 9.119131416082382202e-02
-2.305152863264083862e-01 6.448139995336532593e-02 -1.897275745868682861e-01 1.411824375391006470e-01 2.664412558078765869e-01 7.305442541837692261e-02 -1.393064856529235840e-01 1.216170266270637512e-01 1.970872133970260620e-01 8.646325767040252686e-02 -2.146361172199249268e-01 1.892633587121963501e-01 8.849632740020751953e-02 -5.106858536601066589e-02 2.322796918451786041e-02 -7.969851046800613403e-02 -3.271728157997131348e-01 1.588804274797439575e-02 -1.658518314361572266e-01 -4.327666759490966797e-01 -3.012863695621490479e-01 6.969552487134933472e-03 -1.855624467134475708e-02 -1.495747119188308716e-01 -2.069102227687835693e-02 -5.932340025901794434e-02 -1.560181658715009689e-02 1.593551188707351685e-01 -2.317419201135635376e-01 -2.172062546014785767e-01 2.081128954887390137e-01 1.459639668464660645e-01
9.215907007455825806e-02 1.014170721173286438e-01 -5.322857573628425598e-02 1.139838099479675293e-01 1.939477026462554932e-01 -7.125011831521987915e-02 -2.596615254878997803e-02 6.360623240470886230e-02 1.941931098699569702e-01 -2.199913561344146729e-01 -8.264059200882911682e-03 -7.619787007570266724e-02 6.410014629364013672e-02 4.079334437847137451e-02 -9.251674264669418335e-02 -2.800061106681823730e-01 -3.889164924621582031e-01 -2.317153215408325195e-01 -2.824313640594482422e-01 7.208631932735443115e-02 -1.506830751895904541e-01 4.375298693776130676e-02 1.675061732530593872e-01 -2.440510690212249756e-01 -2.724556624889373779e-01 -8.482037484645843506e-02 2.385516613721847534e-01 -1.736453622579574585e-01 3.321053087711334229e-02 -3.608515560626983643e-01 1.636766940355300903e-01 6.724674254655838013e-02
-2.511412799358367920e-01 1.413313299417495728e-01 3.745692595839500427e-02 3.157674074172973633e-01 -2.141484171152114868e-01 6.901149172335863113e-03 -1.963787525892257690e-01 1.700353175401687622e-01 2.074084281921386719e-01 9.656870365142822266e-02 -2.668434977531433105e-01 -2.218252420425415039e-01 9.588412940502166748e-03 -1.004418283700942993e-01 2.347323000431060791e-01 -2.426165342330932617e-01 -1.221153810620307922e-01 1.780668459832668304e-02 3.179843351244926453e-02 4.098863340914249420e-03 1.503776758909225464e-02 -1.279960572719573975e-01 -1.627340018749237061e-01 -1.509729772806167603e-01 2.796125411987304688e-01 -1.460518687963485718e-01 2.009401023387908936e-01 -4.415702819824218750e-02 1.776778399944305420e-01 -4.795332625508308411e-02 6.109053269028663635e-02 3.794414699077606201e-01
-3.921321630477905273e-01 2.145473361015319824e-01 -1.018732115626335144e-01 -2.950565144419670105e-02 1.033231168985366821e-01 5.347956344485282898e-02 3.534671664237976074e-02 2.748754620552062988e-01 -1.283799111843109131e-02 -1.615462005138397217e-01 1.668435186147689819e-01 5.063065886497497559e-02 2.075476199388504028e-01 3.991459906101226807e-01 5.274301022291183472e-02 -1.582749933004379272e-01 -5.076482892036437988e-03 -2.734345793724060059e-01 -2.118475288152694702e-01 -7.444074004888534546e-02 1.151852533221244812e-01 -5.040723364800214767e-03 2.000508159399032593e-01 1.172899380326271057e-01 3.138667941093444824e-01 -9.678562730550765991e-02 9.776087105274200439e-02 1.031312271952629089e-01 -1.133166924118995667e-01 -2.299210429191589355e-01 -1.016321964561939240e-02 1.598717719316482544e-01
-2.806923687458038330e-01 5.573206394910812378e-02 1.836605072021484375e-01 5.944725126028060913e-02 2.611012011766433716e-02 -2.028799429535865784e-02 -7.182278484106063843e-02 1.773865669965744019e-01 4.063478112220764160e-02 2.298983633518218994e-01 -7.249067071825265884e-03 -2.381180673837661743e-01 1.042036414146423340e-01 -1.131297945976257324e-01 9.965327382087707520e-02 -3.554506003856658936e-01 -2.040868699550628662e-01 -2.116988748311996460e-01 1.202198192477226257e-01 -1.695343852043151855e-01 -1.048495024442672729e-01 -1.861042827367782593e-01 7.690367102622985840e-02 -2.751796245574951172e-01 1.872842311859130859e-01 -7.711808383464813232e-02 4.128500223159790039e-01 5.175175890326499939e-02 -1.473316252231597900e-01 -2.168889343738555908e-01 -6.118595600128173828e-02 -1.684250831604003906e-01
4.665442276746034622e-03 -2.790787518024444580e-01 -1.262580007314682007e-01 8.359576761722564697e-02 -3.402024507522583008e-02 2.245827112346887589e-03 3.957844153046607971e-02 2.949171364307403564e-01 2.923602461814880371e-01 1.119994744658470154e-01 -2.023047655820846558e-01 2.785998769104480743e-02 1.323745846748352051e-01 -3.826456889510154724e-02 -1.158236712217330933e-01 -1.991651207208633423e-01 -4.289082586765289307e-01 -1.634985357522964478e-01 -3.525188192725181580e-02 -1.479397565126419067e-01 -1.672462970018386841e-01 -1.305218786001205444e-01 2.203885279595851898e-02 -9.247821569442749023e-02 5.328871309757232666e-02 -2.380216121673583984e-01 1.713773161172866821e-01 -1.337787657976150513e-01 -4.666790366172790527e-03 -3.451359272003173828e-01 2.889858484268188477e-01 -1.963497325778007507e-02
-2.253831028938293457e-01 -1.180451512336730957e-01 1.621848940849304199e-01 -1.031367629766464233e-01 -3.683968633413314819e-02 1.117350533604621887e-01 3.801748529076576233e-02 3.528615534305572510e-01 3.214317262172698975e-01 -8.925275504589080811e-02 2.013112045824527740e-02 1.032886058092117310e-01 2.446099370718002319e-01 2.897440493106842041e-01 5.065769888460636139e-03 -1.536976825445890427e-02 -5.310224741697311401e-02 -1.536299288272857666e-01 -6.792091578245162964e-02 1.284820884466171265e-01 1.022689938545227051e-01 3.432059288024902344e-01 4.015925526618957520e-01 -1.512890607118606567e-01 5.858207494020462036e-02 -2.871573269367218018e-01 4.608682543039321899e-02 -1.998083144426345825e-01 5.940694361925125122e-02 1.278354320675134659e-02 2.190547995269298553e-02 7.372009102255105972e-03
-1.755334436893463135e-01 1.533493548631668091e-01 1.365719288587570190e-01 -4.518019407987594604e-02 -3.742165118455886841e-02 2.051857113838195801e-02 -2.257356047630310059e-01 1.330860108137130737e-01 -1.216569989919662476e-01 9.431741386651992798e-02 2.629233710467815399e-02 -3.056245744228363037e-01 1.323848217725753784e-01 -1.567634344100952148e-01 -6.919761002063751221e-02 -3.626097440719604492e-01 -2.230940759181976318e-01 -1.846997439861297607e-01 -1.265233606100082397e-01 1.497460752725601196e-01 -9.203387796878814697e-02 -1.106898207217454910e-02 3.023705184459686279e-01 -4.282669425010681152e-01 7.949945516884326935e-03 -7.551208883523941040e-02 1.656434237957000732e-01 1.355729699134826660e-01 9.368283301591873169e-02 -2.459880411624908447e-01 1.655369997024536133e-01 -6.556106358766555786e-02
-1.413611769676208496e-01 2.040682137012481689e-01 -1.865139752626419067e-01 -5.286854878067970276e-02 2.289684265851974487e-01 2.478720098733901978e-01 2.172834724187850952e-01 2.865461707115173340e-01 1.022174954414367676e-01 4.341719299554824829e-02 2.606853470206260681e-02 -9.983453154563903809e-02 -7.528433203697204590e-02 2.537984549999237061e-01 -1.497989520430564880e-02 -4.649787545204162598e-01 -7.655134797096252441e-02 1.650300323963165283e-01 7.638696581125259399e-02 1.530602723360061646e-01 -1.674383413046598434e-03 2.412041872739791870e-01 4.848936200141906738e-02 -1.144343018531799316e-01 -4.223623499274253845e-02 -2.578801214694976807e-01 1.733384579420089722e-01 -2.674957811832427979e-01 1.620737910270690918e-01 -7.749915868043899536e-02 7.497292011976242065e-02 6.591083854436874390e-02
-3.289760947227478027e-01 2.600671648979187012e-01 -9.773083031177520752e-02 -1.628526896238327026e-01 -7.475581765174865723e-02 1.522118300199508667e-01 -6.207572668790817261e-02 3.120959401130676270e-01 3.003204166889190674e-01 2.657995931804180145e-02 -3.099200427532196045e-01 8.552700281143188477e-02 2.646271884441375732e-01 7.160840928554534912e-02 9.274443238973617554e-02 7.198373228311538696e-02 1.492689251899719238e-01 -1.639687865972518921e-01 -1.046553254127502441e-02 -1.841066330671310425e-01 1.961116865277290344e-02 -3.656971454620361328e-02 2.685583829879760742e-01 -1.471949219703674316e-01 1.905723810195922852e-01 -1.619003564119338989e-01 2.015966475009918213e-01 1.247833073139190674e-01 1.310571581125259399e-01 -1.375086009502410889e-01 1.446646302938461304e-01 1.428740769624710083e-01
2.410311847925186157e-01 8.914057165384292603e-02 6.966462731361389160e-02 1.505909711122512817e-01 -3.697748482227325439e-02 5.755621567368507385e-02 -4.237359017133712769e-02 2.527921497821807861e-01 1.408971101045608521e-01 4.223175346851348877e-02 -3.222981691360473633e-01 5.739077180624008179e-02 1.449439227581024170e-01 2.285277098417282104e-01 -1.115448866039514542e-02 -2.952359914779663086e-01 -2.029719352722167969e-01 -7.891979813575744629e-02 -1.068237274885177612e-01 -2.948708832263946533e-01 -3.817559182643890381e-01 -4.569097980856895447e-02 1.439605802297592163e-01 -1.064622476696968079e-01 1.926907151937484741e-01 6.036729365587234497e-02 1.488621979951858521e-01 -8.431754261255264282e-02 -1.766465455293655396e-01 -1.781401783227920532e-01 -2.385782748460769653e-01 -1.764912456274032593e-01
-1.530156135559082031e-01 4.891808629035949707e-01 -8.594026416540145874e-02 -5.853476002812385559e-02 3.360621631145477295e-02 -5.320648849010467529e-02 -3.228303194046020508e-01 1.616381481289863586e-02 4.524556398391723633e-01 -8.563370443880558014e-03 -8.608877658843994141e-03 -2.233148813247680664e-01 2.203629165887832642e-01 1.239389032125473022e-01 1.837156154215335846e-02 -3.087615370750427246e-01 -8.229197561740875244e-02 -2.989189140498638153e-02 -7.913595438003540039e-02 1.254482418298721313e-01 2.060237377882003784e-01 9.765176475048065186e-02 1.742835938930511475e-01 -4.985333606600761414e-02 4.263170808553695679e-02 1.504002604633569717e-02 7.747712731361389160e-02 -1.033233776688575745e-01 -5.531450733542442322e-02 -2.178111076354980469e-01 1.264088898897171021e-01 6.324979662895202637e-02
-9.526310861110687256e-02 1.916884332895278931e-01 1.925610303878784180e-01 -7.193139940500259399e-02 -1.409359723329544067e-01 -2.686633169651031494e-01 -3.952909111976623535e-01 4.619846120476722717e-02 2.167067378759384155e-01 3.911176323890686035e-02 -2.382765263319015503e-01 -3.209830448031425476e-02 -3.556413203477859497e-02 5.356559529900550842e-02 1.054614856839179993e-01 -3.442907631397247314e-01 -2.623929679393768311e-01 -1.113199666142463684e-01 -1.901399530470371246e-02 4.940087720751762390e-02 -9.523525089025497437e-02 2.342358976602554321e-01 3.284133970737457275e-01 -1.417984906584024429e-02 2.432283572852611542e-02 -2.315367199480533600e-02 -1.947230249643325806e-01 -2.433157414197921753e-01 7.032493501901626587e-02 -1.307182013988494873e-01 -1.600510254502296448e-02 2.117343544960021973e-01
-3.275120258331298828e-02 1.674580276012420654e-01 -9.348517656326293945e-02 -6.120832264423370361e-02 2.325399965047836304e-02 2.535256445407867432e-01 -1.606080681085586548e-01 3.358434736728668213e-01 9.733193367719650269e-02 1.014385968446731567e-01 -2.255670279264450073e-01 -1.466577351093292236e-01 2.517782449722290039e-01 1.438827067613601685e-01 1.230606925673782825e-03 -1.509127020835876465e-02 -3.237366676330566406e-01 -3.635916411876678467e-01 1.575774885714054108e-02 -2.137474417686462402e-01 -7.006722688674926758e-02 6.115013360977172852e-02 -1.659070849418640137e-01 -1.904023289680480957e-01 9.760061651468276978e-02 -9.095250815153121948e-02 3.286989405751228333e-02 1.075367704033851624e-01 6.012007128447294235e-03 -2.919244766235351562e-01 3.222601413726806641e-01 -6.002917140722274780e-02
-9.642763435840606689e-02 1.437486112117767334e-01 2.927912473678588867e-01 -9.955388307571411133e-02 7.135628163814544678e-02 -6.929487572051584721e-04 -9.823907166719436646e-02 1.253825277090072632e-01 9.622408449649810791e-02 -4.132603108882904053e-02 -1.540516912937164307e-01 1.108860820531845093e-01 2.503214180469512939e-01 3.767892420291900635e-01 -1.685094833374023438e-01 -2.417956292629241943e-02 1.402136385440826416e-01 8.249407634139060974e-03 -1.382538229227066040e-01 -2.234067618846893311e-01 -7.329053431749343872e-02 1.183551326394081116e-01 1.786253750324249268e-01 3.021939483005553484e-04 1.710090488195419312e-01 -4.086068570613861084e-01 2.779161036014556885e-01 1.697953045368194580e-01 -4.769717901945114136e-02 -2.600731849670410156e-01 -7.465597242116928101e-02 2.133860588073730469e-01
-6.663227826356887817e-02 3.562111854553222656e-01 -7.297240197658538818e-03 -1.576088368892669678e-01 2.669879198074340820e-01 1.716084033250808716e-01 -1.561827957630157471e-01 1.920206658542156219e-02 3.918941020965576172e-01 3.655870631337165833e-02 8.243200718425214291e-04 -9.202764183282852173e-02 8.542715013027191162e-02 1.840989291667938232e-01 -3.533777222037315369e-02 -1.393140405416488647e-01 -2.009771913290023804e-01 -1.552266720682382584e-02 1.636673659086227417e-01 1.476453989744186401e-01 -1.845121532678604126e-01 1.164832413196563721e-01 2.068286389112472534e-01 7.293179631233215332e-02 3.937235772609710693e-01 -1.468464881181716919e-01 -1.096470132470130920e-01 -2.340237945318222046e-01 1.969536691904067993e-01 -1.555825024843215942e-01 -2.138333581387996674e-02 3.601050004363059998e-02
-3.984172344207763672e-01 9.490828216075897217e-02 7.142703980207443237e-02 2.658049464225769043e-01 2.262309789657592773e-01 7.560053467750549316e-02 1.662657968699932098e-02 -8.929478377103805542e-02 1.026829630136489868e-01 8.376932144165039062e-02 -1.034976243972778320e-01 -4.100905358791351318e-02 1.941288411617279053e-01 5.460345745086669922e-02 2.560473792254924774e-02 -5.263289809226989746e-02 -1.248321905732154846e-01 7.508936524391174316e-02 -1.987502127885818481e-01 1.109350025653839111e-01 -6.909506767988204956e-02 2.424387335777282715e-01 5.447768792510032654e-02 1.593594104051589966e-01 1.817725449800491333e-01 -2.200687825679779053e-01 3.803018033504486084e-01 -4.119990766048431396e-02 2.352298349142074585e-01 -2.513204813003540039e-01 -1.362903863191604614e-01 -2.957969009876251221e-01
-2.780789434909820557e-01 5.984502658247947693e-02 -1.532767266035079956e-01 5.655489116907119751e-02 -6.217981874942779541e-02 1.613603672012686729e-03 -2.900810837745666504e-01 1.938754767179489136e-01 1.874064952135086060e-01 2.830320298671722412e-01 7.526847068220376968e-03 -9.876970201730728149e-02 2.503336071968078613e-01 4.616359714418649673e-03 2.915312647819519043e-01 -3.312149345874786377e-01 -2.806435823440551758e-01 -1.958571523427963257e-01 4.162716120481491089e-02 -3.007072210311889648e-01 -6.028226017951965332e-02 -7.387571781873703003e-02 1.109279394149780273e-01 7.580175995826721191e-02 -2.628755271434783936e-01 -1.553173810243606567e-01 -4.338919743895530701e-02 1.460035145282745361e-01 5.377793684601783752e-02 -8.811791241168975830e-02 4.012895748019218445e-02 1.387719362974166870e-01
-1.002509370446205139e-01 -7.848665863275527954e-02 -7.377327233552932739e-02 4.987594112753868103e-02 1.596695035696029663e-01 1.604612916707992554e-01 -1.430335938930511475e-01 -1.250819186680018902e-03 2.751315236091613770e-01 2.654499933123588562e-02 -9.584113210439682007e-02 -1.707428693771362305e-02 -1.526243751868605614e-03 4.136093854904174805e-01 -1.115957647562026978e-01 -2.714824378490447998e-01 -2.375773787498474121e-01 -2.393604516983032227e-01 3.905277000740170479e-03 5.075820721685886383e-03 -3.349916636943817139e-01 -5.900072306394577026e-02 2.675479948520660400e-01 -1.786253750324249268e-01 -1.874841302633285522e-01 -1.582571864128112793e-01 4.081091284751892090e-02 -7.809990644454956055e-02 -2.385528981685638428e-01 -3.106369376182556152e-01 1.750088483095169067e-02 8.006224036216735840e-02
3.723142296075820923e-02 2.296792566776275635e-01 -3.584866598248481750e-02 1.979758292436599731e-01 -2.351440787315368652e-01 -2.826721780002117157e-02 -6.981917470693588257e-02 -2.116261236369609833e-02 3.146865069866180420e-01 7.116967439651489258e-02 4.404432699084281921e-02 -1.075392216444015503e-01 -4.238170385360717773e-02 3.439387977123260498e-01 1.664231647737324238e-03 -3.075940310955047607e-01 -4.902688860893249512e-01 -2.693312466144561768e-01 -5.975871905684471130e-02 -7.230602949857711792e-02 4.572667926549911499e-02 -5.869080871343612671e-02 6.375835090875625610e-02 -1.416609436273574829e-01 9.299997240304946899e-02 -8.540314435958862305e-02 2.190945595502853394e-01 -4.321724548935890198e-02 -2.164174616336822510e-01 -1.857538521289825439e-01 -5.881164595484733582e-02 -9.838628023862838745e-02
-2.345267832279205322e-01 -5.759583413600921631e-02 3.601910471916198730e-01 -4.472972825169563293e-02 -1.705257594585418701e-02 -1.099859457463026047e-02 -1.904771663248538971e-02 1.300373524427413940e-01 1.214050427079200745e-01 -2.784498967230319977e-02 -1.549207419157028198e-01 1.946122758090496063e-02 -3.790912777185440063e-02 4.455797672271728516e-01 5.201766267418861389e-02 -8.077549934387207031e-02 -1.143956035375595093e-01 -1.584167182445526123e-01 -2.216362357139587402e-01 -2.536490857601165771e-01 1.140888482332229614e-01 2.598913609981536865e-01 3.200984895229339600e-01 1.644077301025390625e-01 1.433492600917816162e-01 -1.178404614329338074e-01 2.220588773488998413e-01 5.478204786777496338e-02 2.491654455661773682e-02 -2.802105247974395752e-01 4.287842020858079195e-04 1.247948408126831055e-01
5.641121417284011841e-02 2.304423451423645020e-01 -6.083208322525024414e-02 -2.377255121245980263e-03 5.365467071533203125e-02 -1.251399423927068710e-02 -9.101600944995880127e-02 3.413923680782318115e-01 3.712861537933349609e-01 2.669341266155242920e-01 -1.740035712718963623e-01 -1.580453366041183472e-01 1.921666711568832397e-01 1.348628476262092590e-02 -2.400714755058288574e-01 -2.269220948219299316e-01 1.486862450838088989e-02 -2.020032703876495361e-02 -3.571956753730773926e-01 1.424224972724914551e-01 2.273475080728530884e-01 1.999093778431415558e-02 1.307693421840667725e-01 -1.751766800880432129e-01 5.516519024968147278e-02 -2.138994783163070679e-01 -1.728068850934505463e-02 -2.650066651403903961e-02 -1.384137272834777832e-01 -2.263316363096237183e-01 1.521587073802947998e-01 9.914332628250122070e-02
-4.425307512283325195e-01 1.588712632656097412e-01 -3.657265752553939819e-02 1.055043041706085205e-01 2.503301501274108887e-01 1.636369973421096802e-01 7.071164250373840332e-02 2.890191078186035156e-01 -4.291484504938125610e-02 2.788210473954677582e-02 -9.842987358570098877e-02 -1.747477203607559204e-01 -2.366921119391918182e-02 1.763577312231063843e-01 -2.069614976644515991e-01 -4.098437726497650146e-02 -6.299544870853424072e-02 -2.092768102884292603e-01 4.378138575702905655e-03 -1.295208837836980820e-02 -2.401624023914337158e-01 3.342024683952331543e-01 4.090508818626403809e-01 7.285135239362716675e-02 6.456084549427032471e-02 -6.757625192403793335e-02 1.070690080523490906e-01 9.047795832157135010e-02 -1.652870178222656250e-01 9.663093835115432739e-02 -1.449653506278991699e-02 -1.194171831011772156e-01
-1.347758769989013672e-01 -1.171920895576477051e-01 -9.425687789916992188e-02 4.865804314613342285e-02 1.867458671331405640e-01 1.798332780599594116e-01 -1.133788898587226868e-01 1.511248387396335602e-02 2.290114015340805054e-01 -2.729087322950363159e-02 -5.450320988893508911e-02 1.693573296070098877e-01 1.494244635105133057e-01 3.624038994312286377e-01 -7.411537319421768188e-02 -2.778545022010803223e-01 -2.112380266189575195e-01 -1.871745884418487549e-01 -7.845156639814376831e-02 -6.453301012516021729e-02 -2.305198013782501221e-01 -3.270723298192024231e-02 6.631178408861160278e-02 -1.168001368641853333e-01 4.025643691420555115e-02 -2.815866172313690186e-01 -3.784450143575668335e-02 -2.199481278657913208e-01 -2.549467980861663818e-01 -4.078967869281768799e-01 1.752839386463165283e-01 -1.736243255436420441e-02
-3.718156218528747559e-01 -2.109500169754028320e-01 -7.274992763996124268e-03 1.749343052506446838e-02 3.011088073253631592e-01 -1.275341510772705078e-01 -1.420730352401733398e-01 2.353330105543136597e-01 1.142815575003623962e-01 -8.325384557247161865e-02 -3.881932497024536133e-01 -8.402777463197708130e-02 1.537279635667800903e-01 -7.049188017845153809e-02 1.584006249904632568e-01 -1.284707337617874146e-01 -4.214471280574798584e-01 -1.642200201749801636e-01 -2.283307760953903198e-01 -8.877541124820709229e-02 -1.086209863424301147e-01 -1.917531527578830719e-02 6.226914003491401672e-02 -1.033838391304016113e-01 -5.532906949520111084e-02 -9.822101891040802002e-02 1.383353024721145630e-01 1.997010707855224609e-01 -1.353476196527481079e-01 -2.703287755139172077e-04 -1.867477665655314922e-03 7.121206074953079224e-02
-1.959108561277389526e-02 -1.642042770981788635e-03 -5.521538108587265015e-02 5.656632781028747559e-02 -7.355979830026626587e-02 -2.812153995037078857e-01 -1.731082648038864136e-01 3.383034467697143555e-01 1.491601318120956421e-01 -3.378399834036827087e-02 5.511575564742088318e-02 -1.554028987884521484e-01 3.235189616680145264e-01 4.154799506068229675e-02 -1.765118837356567383e-01 -3.203923404216766357e-01 -1.650304794311523438e-01 -1.865043193101882935e-01 1.532162278890609741e-01 -3.817398548126220703e-01 -9.625940024852752686e-02 -1.951146572828292847e-01 1.174735575914382935e-01 1.080125868320465088e-01 -1.417218148708343506e-01 -2.019086033105850220e-01 1.995984613895416260e-01 8.156557381153106689e-02 3.011783026158809662e-02 -3.949720785021781921e-02 -1.827949136495590210e-01 1.625798046588897705e-01
-1.255606114864349365e-01 -1.706732213497161865e-01 -1.082310974597930908e-01 1.672407686710357666e-01 1.192544996738433838e-01 9.745971113443374634e-02 8.102850615978240967e-02 2.025966048240661621e-01 1.454079151153564453e-01 -6.621535867452621460e-02 -2.138070464134216309e-01 -5.894943699240684509e-02 1.821860373020172119e-01 -1.389408856630325317e-01 -1.401394009590148926e-01 -3.076107203960418701e-01 -3.013030588626861572e-01 -8.408408612012863159e-02 5.525527056306600571e-03 1.471043797209858894e-03 -2.140249013900756836e-01 -8.955924212932586670e-02 -3.191954223439097404e-03 -3.048932366073131561e-02 2.447315305471420288e-01 -1.956258863210678101e-01 1.276357918977737427e-01 3.106405958533287048e-03 -9.751221537590026855e-02 -2.831242978572845459e-01 4.480124711990356445e-01 2.124004215002059937e-01
-2.198387235403060913e-01 4.768721759319305420e-03 2.069206237792968750e-01 -1.412503123283386230e-01 6.378820538520812988e-02 -6.419572234153747559e-02 -1.035011336207389832e-01 2.251040190458297729e-01 1.276745945215225220e-01 -1.444921046495437622e-01 -7.355091720819473267e-02 4.861171171069145203e-02 8.238347619771957397e-02 5.152611732482910156e-01 -1.052582636475563049e-02 -1.433805227279663086e-01 7.239783555269241333e-02 -1.794312000274658203e-01 -2.652032375335693359e-01 -2.066411972045898438e-01 7.400222122669219971e-02 2.237548679113388062e-01 2.952113151550292969e-01 7.048039697110652924e-03 1.648562699556350708e-01 -1.918843835592269897e-01 2.488682717084884644e-01 1.085520833730697632e-01 8.004521578550338745e-02 -1.790235787630081177e-01 1.632598601281642914e-02 1.084110662341117859e-01
-1.788416355848312378e-01 -1.271522045135498047e-01 1.642836956307291985e-03 1.713300496339797974e-01 2.239039391279220581e-01 -2.887083403766155243e-02 -3.052156269550323486e-01 3.004721105098724365e-01 2.104152143001556396e-01 -1.773647516965866089e-01 -1.324347555637359619e-01 -8.541762083768844604e-02 -2.779855765402317047e-02 1.832863390445709229e-01 -3.155133500695228577e-02 -2.321217656135559082e-01 -6.983017176389694214e-02 -1.111012790352106094e-02 -1.332007795572280884e-01 -3.638838827610015869e-01 -3.513870239257812500e-01 -7.390495855361223221e-03 1.567828506231307983e-01 -1.896322220563888550e-01 -8.268523216247558594e-02 -1.348461955785751343e-01 -3.622008487582206726e-02 -9.468786418437957764e-02 -2.608743011951446533e-01 -9.783456474542617798e-02 1.443778276443481445e-01 1.590026766061782837e-01
1.210427656769752502e-02 7.507523149251937866e-02 -6.418362725526094437e-03 5.833959206938743591e-02 2.126996368169784546e-01 -1.240807306021451950e-02 1.439955383539199829e-01 2.039239257574081421e-01 2.315979748964309692e-01 7.623626291751861572e-02 3.499505668878555298e-02 -1.043887212872505188e-01 -1.081106588244438171e-01 1.964383199810981750e-02 -4.000504612922668457e-01 -4.369631707668304443e-01 -1.034196540713310242e-01 4.251810908317565918e-02 -1.018815338611602783e-01 -2.527254223823547363e-01 -1.683225035667419434e-01 2.585268616676330566e-01 1.564613580703735352e-01 1.826704014092683792e-03 -5.061867833137512207e-02 -4.167769551277160645e-01 -1.229810863733291626e-01 -3.777943551540374756e-02 -5.046041309833526611e-02 2.702780999243259430e-02 4.615477845072746277e-02 -2.092992812395095825e-01
-3.191636204719543457e-01 -2.125306576490402222e-01 2.641004920005798340e-01 5.980495363473892212e-02 -7.484447956085205078e-02 4.863418266177177429e-02 2.270673029124736786e-02 1.248513534665107727e-01 2.140256315469741821e-01 -3.786307945847511292e-02 1.269570142030715942e-01 -6.812020204961299896e-03 -6.128232926130294800e-02 1.886046975851058960e-01 3.480785787105560303e-01 6.003659218549728394e-03 -4.566796720027923584e-01 -9.837243705987930298e-04 3.245009854435920715e-02 -2.166742831468582153e-01 -1.035993844270706177e-01 -1.714791655540466309e-01 1.291786320507526398e-02 -4.776517394930124283e-03 7.925032079219818115e-02 -2.422225624322891235e-01 2.992791533470153809e-01 -1.920197755098342896e-01 -5.419411137700080872e-02 -1.857075095176696777e-01 7.533829659223556519e-02 -1.625512167811393738e-02
-2.241154015064239502e-01 -1.906574034364894032e-04 1.582172811031341553e-01 -2.035504579544067383e-01 3.054481372237205505e-02 6.615757197141647339e-02 -7.982084900140762329e-02 1.075146496295928955e-01 7.716265320777893066e-02 -2.864379882812500000e-01 -2.407490164041519165e-01 1.094774752855300903e-01 1.210440918803215027e-01 4.566933214664459229e-01 1.635250635445117950e-02 -1.615743339061737061e-01 9.271764755249023438e-02 -1.208129748702049255e-01 -1.531425863504409790e-01 -2.462014704942703247e-01 7.984411716461181641e-02 1.371111422777175903e-01 2.850056886672973633e-01 -8.159942179918289185e-02 2.156867831945419312e-01 -2.239903360605239868e-01 2.208827137947082520e-01 8.441455662250518799e-02 1.144563406705856323e-01 -2.336228489875793457e-01 2.840724075213074684e-03 1.091290712356567383e-01
-1.227507833391427994e-02 -1.499680876731872559e-01 3.116308152675628662e-02 5.273856595158576965e-02 1.690805554389953613e-01 8.704727143049240112e-02 -1.639300584793090820e-02 3.442296385765075684e-01 1.372953802347183228e-01 2.484509497880935669e-01 4.484694823622703552e-02 1.923440992832183838e-01 -1.115026473999023438e-01 6.737421452999114990e-02 -2.043810300529003143e-02 -2.627999484539031982e-01 -4.594781100749969482e-01 9.617819637060165405e-02 -1.259651929140090942e-01 -2.316545099020004272e-01 -4.465371966361999512e-01 -3.498209267854690552e-02 2.206690423190593719e-02 -5.675229430198669434e-02 7.534414529800415039e-02 -2.458561509847640991e-01 1.106090173125267029e-01 3.100457973778247833e-02 3.364660590887069702e-02 -1.287787407636642456e-01 -1.328709870576858521e-01 6.100985407829284668e-02
-2.884835898876190186e-01 -6.609488278627395630e-02 1.715053021907806396e-01 5.858107283711433411e-02 1.569467782974243164e-01 -1.008858904242515564e-01 -1.041176095604896545e-01 2.912981808185577393e-01 3.800109624862670898e-01 -2.129776775836944580e-01 -1.135654002428054810e-01 -1.410222649574279785e-01 1.237980574369430542e-01 1.832495629787445068e-01 1.640928238630294800e-01 -7.054834812879562378e-02 -2.500214874744415283e-01 -1.045465469360351562e-01 -6.313789635896682739e-02 -1.973803788423538208e-01 -4.047092199325561523e-01 2.680060639977455139e-02 -1.208372786641120911e-01 -2.503080964088439941e-01 -3.691109642386436462e-02 1.081639528274536133e-02 -2.612519823014736176e-02 -2.770777940750122070e-01 -8.102737367153167725e-02 4.980640020221471786e-03 2.874737232923507690e-02 3.456740826368331909e-02
-2.269974052906036377e-01 3.306154012680053711e-01 2.716262452304363251e-02 2.007381469011306763e-01 1.134873554110527039e-01 2.620358169078826904e-01 -1.568322069942951202e-02 2.844979166984558105e-01 -8.002225309610366821e-02 7.880048453807830811e-02 -2.303334176540374756e-01 -1.879051029682159424e-01 1.979976296424865723e-01 2.137473076581954956e-01 1.571243070065975189e-02 -1.928905099630355835e-01 -7.910262793302536011e-02 -6.866951286792755127e-02 -2.523669004440307617e-01 -9.952858835458755493e-02 7.628184556961059570e-02 6.362475920468568802e-03 5.371199175715446472e-02 1.967032700777053833e-01 2.339059412479400635e-01 -1.667908728122711182e-01 3.073593676090240479e-01 -1.026069074869155884e-01 1.485399305820465088e-01 1.543630659580230713e-01 2.100845426321029663e-01 -5.024280026555061340e-02
-3.684999346733093262e-01 3.889091312885284424e-01 1.499186903238296509e-01 -1.737847030162811279e-01 -2.044801563024520874e-01 5.678336601704359055e-03 -1.463826447725296021e-01 -1.353843659162521362e-01 2.933983206748962402e-01 -2.499934732913970947e-01 -2.566356062889099121e-01 -3.517488762736320496e-02 6.040048599243164062e-02 2.960542738437652588e-01 -1.227535009384155273e-01 -1.593084633350372314e-01 -8.773218840360641479e-02 1.762597709894180298e-01 -3.985612094402313232e-02 -1.009776741266250610e-01 -2.579738795757293701e-01 5.126640200614929199e-02 1.587547808885574341e-01 -1.977840997278690338e-02 -1.828575972467660904e-03 -3.003210388123989105e-02 2.083330750465393066e-01 -9.105277806520462036e-02 -1.412189751863479614e-01 1.388438791036605835e-02 -1.047147735953330994e-01 -4.727898538112640381e-02
-2.624903023242950439e-01 1.999833434820175171e-02 7.834539562463760376e-02 1.066306009888648987e-01 9.004005789756774902e-02 1.929119527339935303e-01 -9.952881932258605957e-02 -2.283529751002788544e-02 2.492665797472000122e-01 1.502526253461837769e-01 -2.570359110832214355e-01 1.551004648208618164e-01 2.409820705652236938e-01 1.145417019724845886e-01 2.574243843555450439e-01 -6.177766248583793640e-02 -4.336813390254974365e-01 -1.393027305603027344e-01 5.544904619455337524e-03 -2.117271572351455688e-01 -3.059241175651550293e-01 -1.870095729827880859e-01 6.665810942649841309e-02 -1.007543131709098816e-02 7.840662263333797455e-03 3.765259310603141785e-02 7.981681823730468750e-02 1.088819950819015503e-01 -2.816829830408096313e-02 -3.324145376682281494e-01 1.205251142382621765e-01 1.017680838704109192e-01
-3.329095244407653809e-01 9.349086880683898926e-02 -6.539925187826156616e-02 3.593615069985389709e-02 -1.040802597999572754e-01 1.179507118649780750e-03 -6.365864723920822144e-02 2.752914726734161377e-01 1.854804307222366333e-01 -4.174381494522094727e-02 -3.127301931381225586e-01 7.506576925516128540e-02 1.955545246601104736e-01 -1.567352861166000366e-01 1.607511937618255615e-01 -2.449332028627395630e-01 -1.122049987316131592e-02 -8.216377347707748413e-02 -1.350889503955841064e-01 -4.032578319311141968e-02 -2.788764536380767822e-01 -1.737366616725921631e-02 -2.292309403419494629e-01 2.580512464046478271e-01 2.796421349048614502e-01 -1.963900029659271240e-01 2.025000751018524170e-01 1.245357766747474670e-01 2.311753332614898682e-01 -1.504570841789245605e-01 -4.872272536158561707e-02 -1.423679441213607788e-01
-2.609471678733825684e-01 2.800642549991607666e-01 -2.581234872341156006e-01 4.214029014110565186e-02 2.189490012824535370e-03 4.344814270734786987e-02 -1.330168843269348145e-01 3.551101684570312500e-01 2.912662625312805176e-01 3.969977796077728271e-02 -1.277609169483184814e-01 2.504223026335239410e-02 2.460546344518661499e-01 -8.351301401853561401e-02 1.747242510318756104e-01 -2.433535903692245483e-01 -3.205251693725585938e-01 9.184692054986953735e-02 -9.628503024578094482e-02 -3.618100425228476524e-03 2.264261245727539062e-02 1.482885032892227173e-01 1.886617392301559448e-01 2.677390873432159424e-01 1.704632788896560669e-01 2.283309027552604675e-02 2.250353842973709106e-01 5.653016269207000732e-02 1.512850970029830933e-01 1.147232130169868469e-01 -9.340882301330566406e-02 -1.799264550209045410e-02
-4.431042671203613281e-01 4.582036137580871582e-01 -1.462352722883224487e-01 -7.368575036525726318e-02 1.155374199151992798e-02 -4.186145588755607605e-02 -8.982126414775848389e-02 2.563895881175994873e-01 2.282855212688446045e-01 1.599000650458037853e-03 -2.682043910026550293e-01 -1.009277850389480591e-01 2.067274153232574463e-01 7.927928119897842407e-02 5.228107795119285583e-02 -5.759371817111968994e-02 -3.188495039939880371e-01 -4.934499040246009827e-02 -9.288126975297927856e-02 6.331782042980194092e-02 4.134408384561538696e-02 -1.382882799953222275e-02 1.906469166278839111e-01 1.365720927715301514e-01 1.369830667972564697e-01 -2.098709493875503540e-01 8.473129570484161377e-02 1.947154551744461060e-01 -1.221486702561378479e-01 2.272891812026500702e-02 2.611739374697208405e-02 -6.510175764560699463e-02
-1.308423727750778198e-01 -1.752799749374389648e-02 -2.308629751205444336e-01 7.158092409372329712e-02 -5.915076658129692078e-02 -2.228748798370361328e-01 -1.612560898065567017e-01 3.738260865211486816e-01 1.524163186550140381e-01 2.927498193457722664e-03 6.942544877529144287e-02 -1.444467753171920776e-01 2.079507410526275635e-01 1.655042171478271484e-01 -2.446929551661014557e-02 -2.152309268712997437e-01 -3.119693994522094727e-01 9.274498373270034790e-02 -3.022421300411224365e-01 1.954498738050460815e-01 -1.558989286422729492e-01 9.767914563417434692e-02 3.094649687409400940e-02 -4.994176793843507767e-03 -2.426065504550933838e-02 -2.037771940231323242e-01 1.158614531159400940e-01 4.644529148936271667e-02 -2.958630621433258057e-01 -2.986718416213989258e-01 -3.384514153003692627e-02 -1.812781095504760742e-01
-3.563593924045562744e-01 3.424847722053527832e-01 -2.682472765445709229e-01 -1.577354520559310913e-01 -3.883203864097595215e-02 8.818051218986511230e-02 -1.933878362178802490e-01 3.013315200805664062e-01 1.034018695354461670e-01 -8.325532078742980957e-02 -2.725668549537658691e-01 -1.801720857620239258e-01 2.106085419654846191e-01 2.352164983749389648e-01 -2.379636764526367188e-01 -6.349670886993408203e-02 -1.675128191709518433e-01 -1.461719628423452377e-02 8.631016314029693604e-02 -1.890440732240676880e-01 1.173470355570316315e-02 9.474142454564571381e-03 1.158759668469429016e-01 -9.322467446327209473e-02 7.945258170366287231e-02 5.604879558086395264e-02 2.638089954853057861e-01 -1.886023581027984619e-01 -1.305719912052154541e-01 8.193089626729488373e-03 7.033723592758178711e-02 7.862556725740432739e-02
-7.772633433341979980e-02 -3.307096660137176514e-02 -1.866901665925979614e-01 1.386916637420654297e-01 5.236569643020629883e-01 4.224387183785438538e-02 1.370060443878173828e-01 -2.409331128001213074e-02 2.687188982963562012e-01 8.403962105512619019e-02 -2.196222692728042603e-01 -2.292643338441848755e-01 -1.163928657770156860e-01 3.882904052734375000e-01 1.187571883201599121e-01 -3.134407699108123779e-01 -5.310360714793205261e-02 -5.759208649396896362e-02 2.980632521212100983e-02 -2.047210782766342163e-01 3.235864639282226562e-02 4.603839945048093796e-03 2.003197818994522095e-01 -1.161080375313758850e-01 2.477818168699741364e-03 -1.877322942018508911e-01 4.414499923586845398e-02 5.055771395564079285e-02 1.656854003667831421e-01 -7.018947601318359375e-02 9.776408970355987549e-02 3.723463416099548340e-02
-1.464264988899230957e-01 2.108911722898483276e-01 -1.838544607162475586e-01 3.115338981151580811e-01 -1.283970177173614502e-01 -2.951616607606410980e-02 -8.008485659956932068e-03 2.406386733055114746e-01 -4.191538318991661072e-02 1.532984972000122070e-01 -3.177058100700378418e-01 -3.642603382468223572e-02 2.241473346948623657e-01 1.672241091728210449e-01 1.246105432510375977e-01 -2.509666979312896729e-01 -2.113995701074600220e-01 -4.845766350626945496e-02 -2.673831284046173096e-01 3.596789389848709106e-02 4.745534434914588928e-02 1.630828827619552612e-01 1.244619861245155334e-01 -1.322855055332183838e-01 -1.947477012872695923e-01 -5.574958771467208862e-02 1.208918318152427673e-01 -2.721021473407745361e-01 2.090511322021484375e-01 -2.824749946594238281e-01 -4.898713529109954834e-02 -8.008899539709091187e-02
-3.071042895317077637e-01 3.597063124179840088e-01 1.248614490032196045e-01 -1.054943054914474487e-01 1.251475811004638672e-01 1.708381772041320801e-01 -3.707303106784820557e-02 -1.749796606600284576e-02 6.078462675213813782e-02 5.037215352058410645e-02 -1.280232071876525879e-01 -1.560427993535995483e-01 1.876393556594848633e-01 4.527156054973602295e-01 1.122670620679855347e-02 -1.015759110450744629e-01 -3.656948357820510864e-02 -1.728481650352478027e-01 -1.775624454021453857e-01 4.960605129599571228e-02 4.046852886676788330e-02 1.618187129497528076e-01 4.619039967656135559e-02 -5.134400352835655212e-02 -1.913061551749706268e-02 -3.297718167304992676e-01 3.199912011623382568e-01 -2.317001521587371826e-01 1.119002699851989746e-01 1.526058912277221680e-01 4.577483236789703369e-02 -6.767236441373825073e-02
-2.270332537591457367e-02 1.767525523900985718e-01 1.516742557287216187e-01 1.052751466631889343e-01 1.082060933113098145e-01 -3.021327555179595947e-01 6.755129992961883545e-02 2.875849306583404541e-01 2.677578628063201904e-01 -7.650531083345413208e-02 2.070333659648895264e-01 -2.147590070962905884e-01 -1.326311100274324417e-02 1.167769655585289001e-01 -1.281835436820983887e-01 -2.776484787464141846e-01 -2.176801115274429321e-01 5.180743336677551270e-02 -1.388863921165466309e-01 3.158950805664062500e-02 -1.017765700817108154e-02 1.003700867295265198e-01 1.317365840077400208e-02 -3.417816162109375000e-01 1.563266664743423462e-01 -2.440120726823806763e-01 -2.988736517727375031e-02 -1.271987855434417725e-01 -2.804896980524063110e-02 -2.589138448238372803e-01 -1.837986707687377930e-01 2.642925083637237549e-01
-1.937382370233535767e-01 3.000625073909759521e-01 -5.500192940235137939e-02 1.084330081939697266e-01 5.950288847088813782e-02 8.490072935819625854e-02 -3.647110164165496826e-01 1.460665166378021240e-01 2.472154796123504639e-02 3.268457949161529541e-02 -2.098851054906845093e-01 -3.962535038590431213e-02 -5.767996981739997864e-02 8.876635879278182983e-02 4.053645953536033630e-02 -2.867478132247924805e-02 -1.097788363695144653e-01 -2.938861250877380371e-01 3.871758282184600830e-02 -1.947866678237915039e-01 -1.018647998571395874e-01 -2.803600728511810303e-01 1.566023938357830048e-02 1.550084501504898071e-01 2.222768813371658325e-01 -3.597667813301086426e-01 1.100122407078742981e-01 -1.522034406661987305e-02 -1.145486608147621155e-01 -2.043094933032989502e-01 3.580795228481292725e-01 7.875763624906539917e-02
-4.097962081432342529e-01 2.299982905387878418e-01 -1.164703071117401123e-02 2.671544551849365234e-01 8.524708449840545654e-02 2.313839197158813477e-01 2.029857784509658813e-02 3.952311873435974121e-01 -7.932259142398834229e-02 -1.405687034130096436e-01 2.432766556739807129e-02 -1.619296222925186157e-01 -1.056826204148819670e-05 3.410609364509582520e-01 1.093897148966789246e-01 -1.264500319957733154e-01 -5.791668221354484558e-02 -2.919865548610687256e-01 1.487228740006685257e-02 -9.826555103063583374e-02 1.667135953903198242e-01 1.836886256933212280e-01 2.842531502246856689e-01 2.280496060848236084e-02 5.303388088941574097e-02 -1.428574919700622559e-01 1.039458438754081726e-01 -4.992299899458885193e-02 -5.495316907763481140e-02 -8.527094125747680664e-02 -7.029049098491668701e-02 3.984108625445514917e-04
-3.361870348453521729e-01 7.857184857130050659e-02 1.004838347434997559e-01 6.324280053377151489e-02 6.586264073848724365e-02 -1.664896607398986816e-01 -1.098860800266265869e-01 3.620788753032684326e-01 2.943959832191467285e-01 -1.427284479141235352e-01 6.114666163921356201e-02 -4.774979874491691589e-02 5.479291826486587524e-02 1.574960649013519287e-01 -1.211327165365219116e-01 -2.290981262922286987e-01 -2.777874767780303955e-01 -9.287155419588088989e-02 -4.849869001191109419e-04 8.644524961709976196e-02 -1.882837116718292236e-01 -1.051680929958820343e-02 -2.294857203960418701e-01 -1.158818379044532776e-01 5.907920002937316895e-02 -1.830690167844295502e-02 2.806074321269989014e-01 -3.017680048942565918e-01 -2.269556671380996704e-01 -2.420941591262817383e-01 -2.251960895955562592e-02 -6.539428234100341797e-02
-1.160260885953903198e-01 5.417763441801071167e-02 1.145178005099296570e-01 -6.895270198583602905e-02 5.857859738171100616e-03 -1.569936573505401611e-01 -1.504431571811437607e-02 2.853460609912872314e-01 3.835919797420501709e-01 1.622694432735443115e-01 -1.601387113332748413e-01 9.317332506179809570e-02 -3.833899274468421936e-02 5.841100960969924927e-02 1.428974568843841553e-01 -1.021583378314971924e-01 -4.918841421604156494e-01 -1.047387719154357910e-01 -1.373717486858367920e-01 -3.225383460521697998e-01 -3.649119138717651367e-01 7.991058379411697388e-02 2.108489722013473511e-02 8.944578468799591064e-02 -1.422665566205978394e-01 -2.083406746387481689e-01 -9.064598381519317627e-02 -4.601376876235008240e-02 4.433353617787361145e-02 5.434144660830497742e-02 1.144065856933593750e-01 -8.109145797789096832e-03
-2.015438377857208252e-01 2.012366503477096558e-01 -3.176721632480621338e-01 4.704092629253864288e-03 8.783913403749465942e-02 -1.486136168241500854e-01 1.812976971268653870e-02 1.279557347297668457e-01 2.725310027599334717e-01 3.370665311813354492e-01 1.988942772150039673e-01 1.839762553572654724e-02 6.801796145737171173e-03 4.223567992448806763e-02 7.342828810214996338e-02 -4.266816377639770508e-02 -7.607298344373703003e-02 1.264970302581787109e-01 -2.164297103881835938e-01 -9.109358489513397217e-02 -2.398901879787445068e-01 -3.323568031191825867e-02 2.233820557594299316e-01 1.938832700252532959e-01 2.195451855659484863e-01 -3.685303628444671631e-01 1.229832619428634644e-01 1.325241625308990479e-01 4.381745308637619019e-02 -2.848422229290008545e-01 6.297884136438369751e-02 8.844272792339324951e-02
-2.657188773155212402e-01 8.993819355964660645e-02 2.335890531539916992e-01 7.939412444829940796e-02 5.772739648818969727e-02 -9.460101276636123657e-02 -1.367040425539016724e-01 3.146036267280578613e-01 1.458642631769180298e-01 -1.748200971633195877e-03 4.213839769363403320e-02 -9.366933954879641533e-04 -3.231891244649887085e-02 3.748485445976257324e-01 9.430731087923049927e-02 -2.963655814528465271e-02 -1.980807036161422729e-01 -1.884047985076904297e-01 3.988977894186973572e-02 -1.210230514407157898e-01 1.038115695118904114e-01 1.634462624788284302e-01 4.148813188076019287e-01 -1.042421460151672363e-01 5.896449461579322815e-02 -3.394275903701782227e-01 9.252431243658065796e-02 2.494105249643325806e-01 1.918764710426330566e-01 -6.632028520107269287e-02 -8.787079900503158569e-02 -7.913997769355773926e-02
-2.585392892360687256e-01 1.909281909465789795e-01 -2.250710427761077881e-01 2.891857624053955078e-01 2.759224474430084229e-01 -1.679320782423019409e-01 -6.167402118444442749e-02 2.099884152412414551e-01 3.328877687454223633e-02 -2.272082492709159851e-02 1.425039321184158325e-01 -1.192758455872535706e-01 -1.182522438466548920e-02 -3.272239863872528076e-02 1.766524314880371094e-01 -2.928693592548370361e-01 -2.245124876499176025e-01 1.920194327831268311e-01 1.276081241667270660e-02 -5.187152326107025146e-02 -3.028921782970428467e-01 2.501708455383777618e-03 1.962075978517532349e-01 2.179008163511753082e-02 2.235244587063789368e-02 -1.596189588308334351e-01 1.539381146430969238e-01 2.493999302387237549e-01 9.940709173679351807e-02 -2.906505763530731201e-01 -1.320516318082809448e-01 1.063599959015846252e-01
-1.982107758522033691e-01 -6.486147642135620117e-02 9.265638887882232666e-02 4.057915881276130676e-02 1.552696973085403442e-01 -1.277328580617904663e-01 -2.926995158195495605e-01 4.501343965530395508e-01 3.445188105106353760e-01 -1.289145350456237793e-01 -1.366277039051055908e-01 -2.790835686028003693e-02 1.539602875709533691e-02 1.348208189010620117e-01 -6.237587705254554749e-02 -2.498785704374313354e-01 -2.684567868709564209e-01 -7.160031050443649292e-02 -2.930953726172447205e-02 -6.958374381065368652e-02 -6.385222077369689941e-02 3.380823731422424316e-01 -2.893673442304134369e-02 -3.252003192901611328e-01 -1.623901426792144775e-01 -2.193692326545715332e-02 -5.946853011846542358e-02 -1.848082244396209717e-02 7.426938414573669434e-02 -1.100113838911056519e-01 1.240669563412666321e-01 8.029036223888397217e-02
-3.686965703964233398e-01 2.306913882493972778e-01 1.699176728725433350e-01 3.842593356966972351e-02 1.400530338287353516e-01 6.901502609252929688e-02 1.267258077859878540e-01 4.911286830902099609e-01 6.408933550119400024e-02 -1.137208268046379089e-01 -2.752959430217742920e-01 1.994147151708602905e-01 2.234407812356948853e-01 5.416117981076240540e-02 1.557977776974439621e-02 -9.977360256016254425e-03 1.245695576071739197e-01 -9.401643276214599609e-02 9.223113302141427994e-04 -3.420594930648803711e-01 -1.995898336172103882e-01 9.793005883693695068e-02 1.902848295867443085e-02 -9.295698255300521851e-03 2.363268733024597168e-01 -1.695470362901687622e-01 2.417186833918094635e-02 -4.504505917429924011e-02 7.386469095945358276e-02 -1.572928279638290405e-01 1.368684973567724228e-02 -6.499402225017547607e-02
-1.706161350011825562e-01 -3.194437921047210693e-02 -1.025919541716575623e-01 2.850435078144073486e-01 1.714019030332565308e-01 -1.563841849565505981e-01 -3.048277795314788818e-01 3.203580975532531738e-01 2.522531747817993164e-01 -2.184397429227828979e-01 -1.967617720365524292e-01 -1.183138787746429443e-01 1.464063860476016998e-02 1.227632835507392883e-01 -5.235686432570219040e-03 -5.292235314846038818e-02 -2.813576459884643555e-01 -1.294175442308187485e-02 -1.588508337736129761e-01 -4.216383993625640869e-01 -1.548342257738113403e-01 6.169583648443222046e-02 -2.233785390853881836e-02 -2.060413062572479248e-01 3.146796254441142082e-03 -1.497336626052856445e-01 1.797353290021419525e-02 -7.316457480192184448e-02 -6.762734055519104004e-02 3.958737477660179138e-02 2.243193835020065308e-01 9.432108700275421143e-02
-1.299643814563751221e-01 -3.761468222364783287e-03 -1.252574920654296875e-01 1.644940525293350220e-01 1.496082395315170288e-01 1.596770808100700378e-02 -1.362309604883193970e-01 7.486856728792190552e-02 1.997837573289871216e-01 -8.234668523073196411e-02 -1.332725733518600464e-01 8.124130964279174805e-02 -1.182661727070808411e-01 3.562194705009460449e-01 -5.049748346209526062e-02 -3.464662730693817139e-01 -1.441716700792312622e-01 -1.550897657871246338e-01 -7.313274592161178589e-02 -1.062947325408458710e-02 -1.887336373329162598e-01 -8.193352073431015015e-02 2.993117272853851318e-01 -1.904637366533279419e-01 -1.418386846780776978e-01 -2.050764858722686768e-01 1.446346789598464966e-01 -2.671698927879333496e-01 -2.346219420433044434e-01 -2.605459690093994141e-01 2.437137365341186523e-01 -6.101246550679206848e-02
-2.809669375419616699e-01 -1.506628394126892090e-01 1.720797829329967499e-02 8.455843478441238403e-02 1.221400722861289978e-01 -7.305777072906494141e-02 -1.700552850961685181e-01 1.800953000783920288e-01 2.140148282051086426e-01 -9.258820861577987671e-02 7.035490870475769043e-02 -2.677475810050964355e-01 3.795215487480163574e-02 -1.734064146876335144e-02 6.142253056168556213e-02 -2.019813507795333862e-01 -3.949300646781921387e-01 1.042796075344085693e-01 -4.068226218223571777e-01 2.148575782775878906e-01 -2.019952088594436646e-01 -6.646817922592163086e-02 9.731603786349296570e-03 9.606309235095977783e-02 -9.867475926876068115e-02 -2.216968536376953125e-01 8.865850977599620819e-03 -8.026760071516036987e-02 -2.528346180915832520e-01 -2.512103319168090820e-01 7.356603443622589111e-02 -3.274998813867568970e-02
-2.671181559562683105e-01 2.688526548445224762e-02 -6.486412137746810913e-02 1.532418467104434967e-02 2.022349983453750610e-01 2.772476337850093842e-02 -1.771372705698013306e-01 2.898478209972381592e-01 2.278430610895156860e-01 1.575806438922882080e-01 1.807186007499694824e-01 4.721248894929885864e-02 4.493411630392074585e-02 2.275693044066429138e-02 -1.495514810085296631e-02 -1.863092333078384399e-01 -4.240757524967193604e-01 8.587616682052612305e-02 -1.630685180425643921e-01 2.077232860028743744e-02 -1.943330913782119751e-01 7.101307809352874756e-02 1.584429666399955750e-02 2.272983193397521973e-01 -1.211804375052452087e-01 -3.253784179687500000e-01 9.017530828714370728e-02 2.362268790602684021e-02 -2.616192996501922607e-01 -2.514508664608001709e-01 -4.029054567217826843e-02 -2.140541821718215942e-01
-3.017432987689971924e-01 -1.076005473732948303e-01 3.858093172311782837e-02 -9.077085554599761963e-02 1.566243320703506470e-01 -1.187288165092468262e-01 -1.183643490076065063e-01 4.922052919864654541e-01 2.823617756366729736e-01 3.334140032529830933e-02 -4.884531199932098389e-01 -1.238536462187767029e-01 -1.040538549423217773e-01 -1.096863150596618652e-01 3.058832511305809021e-02 6.699519604444503784e-02 -8.405929803848266602e-02 -7.444975525140762329e-02 -3.880972787737846375e-02 -1.789631694555282593e-01 -1.400593966245651245e-01 4.223059862852096558e-02 8.952531218528747559e-02 -8.263704180717468262e-02 -1.132731661200523376e-01 -2.059345692396163940e-01 2.033970654010772705e-01 -2.429719828069210052e-02 -1.806447207927703857e-01 -1.063442751765251160e-01 4.348374903202056885e-02 6.537254899740219116e-02
-1.852688789367675781e-01 -2.733233757317066193e-02 3.004630804061889648e-01 -4.386996105313301086e-02 8.286851458251476288e-03 -5.911914631724357605e-02 -1.046158894896507263e-01 1.967164874076843262e-01 2.419597357511520386e-01 -3.705432265996932983e-02 -1.205573529005050659e-01 -4.603436216711997986e-02 6.892715394496917725e-02 4.845480620861053467e-01 6.422927230596542358e-02 -2.482651360332965851e-02 3.870818018913269043e-02 -1.658167243003845215e-01 -2.480976879596710205e-01 -2.053317278623580933e-01 8.906567096710205078e-02 1.037591844797134399e-01 3.665741086006164551e-01 1.646258234977722168e-01 1.374907642602920532e-01 -2.173496037721633911e-01 3.061485663056373596e-02 1.013421267271041870e-01 1.154590696096420288e-01 -3.031536340713500977e-01 3.314517438411712646e-02 4.585059359669685364e-02
-1.705849915742874146e-01 4.514459669589996338e-01 8.377594500780105591e-02 8.373277634382247925e-02 -1.337561160326004028e-01 -4.453893005847930908e-02 -1.568932086229324341e-01 9.665978699922561646e-02 3.819748461246490479e-01 1.605132520198822021e-01 -1.557109802961349487e-01 -1.492538154125213623e-01 2.692887783050537109e-01 3.538330644369125366e-02 -8.385509252548217773e-02 -2.659127414226531982e-01 -1.140773370862007141e-01 7.952900230884552002e-02 -6.202963367104530334e-02 1.490690410137176514e-01 2.231834083795547485e-02 2.477380484342575073e-01 2.483673542737960815e-01 -9.307956695556640625e-02 1.380133181810379028e-01 -2.216903120279312134e-02 -6.260281801223754883e-02 -1.982759386301040649e-01 3.393531963229179382e-02 -1.860402822494506836e-01 2.254305481910705566e-01 5.049597471952438354e-02
-2.435256689786911011e-01 -5.969821289181709290e-02 -1.445878390222787857e-02 4.510430246591567993e-02 8.651546388864517212e-02 -9.443078190088272095e-02 -3.432168960571289062e-01 3.786242306232452393e-01 1.349807828664779663e-01 -1.308092661201953888e-02 -3.624002933502197266e-01 8.711269497871398926e-02 -7.074972242116928101e-02 -1.276986449956893921e-01 -6.352544575929641724e-02 -2.178504467010498047e-01 -9.525290131568908691e-02 -2.075419127941131592e-01 -1.552511006593704224e-01 -1.046125367283821106e-01 -4.864560812711715698e-02 3.313061594963073730e-01 1.100962162017822266e-01 -2.735162079334259033e-01 -7.416497915983200073e-02 -2.457028925418853760e-01 1.882482022047042847e-01 -9.526781737804412842e-02 -7.270412147045135498e-02 1.631613075733184814e-02 3.826383128762245178e-02 1.534784734249114990e-01
-3.890439569950103760e-01 -3.225576505064964294e-02 7.170568406581878662e-02 -2.133091092109680176e-01 -1.214152015745639801e-02 1.576419174671173096e-02 9.797709062695503235e-03 3.429470360279083252e-01 4.363674297928810120e-02 3.019726872444152832e-01 6.322865188121795654e-02 -3.540483862161636353e-02 -1.287050396203994751e-01 3.869822993874549866e-02 7.061425596475601196e-02 -9.114257246255874634e-02 -2.562735676765441895e-01 7.810892909765243530e-02 -4.811869189143180847e-02 -7.373379915952682495e-02 -1.239823326468467712e-01 4.491177573800086975e-02 3.058608472347259521e-01 4.506991058588027954e-02 2.056953758001327515e-01 -8.387891203165054321e-02 -1.447519101202487946e-02 -2.750156223773956299e-01 1.899525150656700134e-02 -2.284767180681228638e-01 2.484228909015655518e-01 3.423343002796173096e-01
-4.144333600997924805e-01 3.322246968746185303e-01 -7.449972629547119141e-02 -5.009263008832931519e-02 -1.553371101617813110e-01 -1.122416324506048113e-05 -2.000848054885864258e-01 1.731123775243759155e-01 2.525463104248046875e-01 2.247822433710098267e-01 -1.301654279232025146e-01 -3.971582651138305664e-01 2.746200188994407654e-02 1.037166714668273926e-01 -1.075952500104904175e-01 -1.946939080953598022e-01 -2.681213021278381348e-01 -2.443934418261051178e-02 -1.743785291910171509e-01 1.142205521464347839e-01 -8.180240541696548462e-02 1.542254537343978882e-01 1.915905065834522247e-02 -4.643901810050010681e-02 1.307568103075027466e-01 -6.935745477676391602e-02 8.708813786506652832e-02 2.162853628396987915e-01 -1.601937860250473022e-01 7.399966125376522541e-04 -1.210733279585838318e-01 1.298582646995782852e-02
-4.422657787799835205e-01 4.020194709300994873e-01 -3.014271892607212067e-02 1.923916637897491455e-01 -2.695523761212825775e-02 2.460793852806091309e-01 1.865636259317398071e-01 9.133404493331909180e-02 3.075940608978271484e-01 -5.053339153528213501e-02 -2.916433811187744141e-01 -2.938550412654876709e-01 9.678665548563003540e-02 1.866869479417800903e-01 5.641389638185501099e-02 -5.335731804370880127e-02 5.750413518399000168e-03 7.943234522826969624e-04 4.735690727829933167e-02 1.309527177363634109e-02 -5.897751078009605408e-02 2.123807966709136963e-01 9.820242412388324738e-03 -9.171574562788009644e-02 1.661198437213897705e-01 -3.508933633565902710e-02 6.846446543931961060e-02 2.275405526161193848e-01 -1.286523938179016113e-01 -1.196240857243537903e-01 8.677185513079166412e-03 7.641474902629852295e-02
-6.306622177362442017e-02 -2.256671190261840820e-01 -2.635117471218109131e-01 1.151554808020591736e-01 1.053972449153661728e-02 2.262734174728393555e-01 -5.072528962045907974e-03 3.432959318161010742e-01 1.699503362178802490e-01 2.689543180167675018e-02 -8.659403771162033081e-02 -3.060180693864822388e-02 -9.753863513469696045e-02 3.096717000007629395e-01 -3.549619019031524658e-02 -2.977006137371063232e-01 -3.633902370929718018e-01 -2.068236917257308960e-01 1.134756952524185181e-01 2.917893603444099426e-02 -2.044489979743957520e-01 -8.907049149274826050e-02 4.842429421842098236e-03 -1.172832958400249481e-02 1.784007698297500610e-01 -1.727731376886367798e-01 1.750716567039489746e-01 -5.249414220452308655e-02 8.205090463161468506e-02 -2.906638979911804199e-01 1.764584183692932129e-01 -6.310798972845077515e-02
-3.996215760707855225e-01 3.727642297744750977e-01 4.898253083229064941e-02 -1.089234203100204468e-01 -2.427710965275764465e-02 3.396023213863372803e-01 4.246545583009719849e-02 1.681361645460128784e-01 2.714367210865020752e-01 -1.113825477659702301e-02 -2.573491930961608887e-01 -1.584720164537429810e-01 1.179337799549102783e-01 8.027353882789611816e-02 1.106000971049070358e-02 -4.256128799170255661e-03 -1.086781620979309082e-01 -1.325642764568328857e-01 -5.243775248527526855e-02 -1.553196310997009277e-01 -6.251411139965057373e-02 1.017047092318534851e-01 3.039139509201049805e-01 6.641478091478347778e-02 2.689787149429321289e-01 -9.486568719148635864e-02 1.962198019027709961e-01 2.516552805900573730e-01 3.391977772116661072e-02 -1.161149889230728149e-02 -5.585638061165809631e-02 -2.419933117926120758e-02
-8.106347918510437012e-02 -6.570305675268173218e-02 6.941894441843032837e-02 1.270065456628799438e-01 6.277728080749511719e-02 1.780410259962081909e-01 -1.056440994143486023e-01 2.121224105358123779e-01 1.862296015024185181e-01 1.026520580053329468e-01 -8.341675251722335815e-02 -3.495215177536010742e-01 1.102149710059165955e-01 3.790205717086791992e-02 4.871849343180656433e-02 -1.991726160049438477e-01 -1.092078611254692078e-01 -2.181258797645568848e-01 -1.992235779762268066e-01 -2.816580235958099365e-01 7.008776813745498657e-02 -1.765410751104354858e-01 -4.832899197936058044e-02 -3.649801909923553467e-01 4.058575332164764404e-01 -1.972485147416591644e-02 -1.039300560951232910e-01 1.351880878210067749e-01 1.093347817659378052e-01 -2.985512018203735352e-01 -4.611141979694366455e-03 3.081563860177993774e-02
1.156813353300094604e-01 -6.101049482822418213e-02 -1.235619187355041504e-02 3.016096726059913635e-02 3.186445310711860657e-02 2.386144250631332397e-01 -2.085045129060745239e-01 1.329582333564758301e-01 1.971630454063415527e-01 6.225850060582160950e-02 -5.673455074429512024e-02 -1.803569793701171875e-01 -2.918727463111281395e-03 4.187057912349700928e-01 -2.272030860185623169e-01 -3.126717507839202881e-01 -1.428548544645309448e-01 -1.254946142435073853e-01 -1.799394786357879639e-01 1.298612914979457855e-02 -2.407495081424713135e-01 -5.430134758353233337e-02 1.660747975111007690e-01 -4.008484259247779846e-02 -6.769075989723205566e-02 -1.892343461513519287e-01 1.671288609504699707e-01 -2.124030590057373047e-01 -2.544203698635101318e-01 -3.082848787307739258e-01 1.641693562269210815e-01 -2.376487292349338531e-02
-1.739377677440643311e-01 2.508479952812194824e-01 -1.690892875194549561e-01 -5.314587801694869995e-02 9.406126290559768677e-02 7.117515057325363159e-02 -7.432131469249725342e-02 1.599394232034683228e-01 3.261266350746154785e-01 3.708594711497426033e-03 -2.867792248725891113e-01 -2.387218028306961060e-01 1.278660595417022705e-01 2.688108980655670166e-01 7.573043555021286011e-02 -1.888525187969207764e-01 -5.096484720706939697e-02 -2.333854287862777710e-01 4.848974198102951050e-02 4.726527258753776550e-02 -5.152745172381401062e-02 -2.250947356224060059e-01 4.021766185760498047e-01 -1.020542234182357788e-01 1.703025698661804199e-01 6.185373291373252869e-02 3.152366876602172852e-01 1.582284569740295410e-01 4.703404009342193604e-02 3.821974620223045349e-02 1.123441755771636963e-02 8.125083148479461670e-02
-3.828808665275573730e-01 2.991552352905273438e-01 -5.365735292434692383e-02 -9.839753061532974243e-02 -2.054029107093811035e-01 1.764869093894958496e-01 -1.042073369026184082e-01 2.549948170781135559e-02 3.089253604412078857e-01 2.746249139308929443e-01 -1.884635537862777710e-01 -2.648849487304687500e-01 7.892051339149475098e-02 1.375112086534500122e-01 5.873238202184438705e-03 -2.950679361820220947e-01 -1.948722898960113525e-01 1.895626634359359741e-01 -1.260025054216384888e-01 -1.195440217852592468e-01 -2.166954129934310913e-01 5.731021240353584290e-02 4.170560464262962341e-02 -1.851761937141418457e-01 1.418236643075942993e-01 -9.281496703624725342e-02 -9.471800178289413452e-03 2.096875905990600586e-01 8.164092898368835449e-02 7.161151617765426636e-02 5.063544958829879761e-02 1.530047319829463959e-02
-3.903557360172271729e-01 -1.033871099352836609e-01 9.942973405122756958e-02 1.506893709301948547e-02 -2.187160030007362366e-02 -9.503628313541412354e-02 -6.023336201906204224e-02 2.251288592815399170e-01 3.353572487831115723e-01 -3.274792432785034180e-01 -7.680016756057739258e-02 1.232453882694244385e-01 -5.387804470956325531e-03 4.476655274629592896e-02 -1.823581606149673462e-01 -1.736733615398406982e-01 -2.336231768131256104e-01 -1.629129350185394287e-01 -8.528561145067214966e-02 9.268748015165328979e-02 -1.017317101359367371e-01 4.187223315238952637e-02 -1.077278479933738708e-01 -1.448874026536941528e-01 1.459895074367523193e-01 -1.875602155923843384e-01 2.734717130661010742e-01 -3.953877389430999756e-01 -1.170558333396911621e-01 -1.050597056746482849e-01 -1.248494535684585571e-02 5.062820017337799072e-02
-2.348103225231170654e-01 4.799581170082092285e-01 -6.971094757318496704e-02 7.825964689254760742e-02 1.213065758347511292e-01 -6.261149886995553970e-03 -1.578951925039291382e-01 2.418937981128692627e-01 3.773305714130401611e-01 8.730845898389816284e-02 -1.368293762207031250e-01 -1.622375249862670898e-01 1.614534109830856323e-01 8.055635541677474976e-02 1.492514759302139282e-01 -1.080403104424476624e-01 -2.753359377384185791e-01 -1.205068826675415039e-01 2.494246810674667358e-01 -1.685611531138420105e-02 8.756684511899948120e-02 -3.462408483028411865e-02 4.476405307650566101e-02 1.486003994941711426e-01 7.190667837858200073e-02 -1.741121858358383179e-01 2.805734425783157349e-02 -1.999772638082504272e-01 1.736964285373687744e-01 -6.212841346859931946e-02 2.175844758749008179e-01 -1.881229318678379059e-02
-4.312122464179992676e-01 2.237530052661895752e-01 -1.213100925087928772e-01 -1.548870503902435303e-01 1.261668056249618530e-01 1.497408747673034668e-01 7.150073535740375519e-03 1.307608932256698608e-01 3.514170348644256592e-01 -1.428902298212051392e-01 -2.482387125492095947e-01 -9.467428922653198242e-02 1.791584491729736328e-01 6.427656114101409912e-02 -2.164737135171890259e-02 7.136422395706176758e-02 -1.062130779027938843e-01 -1.058076992630958557e-01 1.086335927248001099e-01 -2.436905503273010254e-01 -8.068630099296569824e-02 1.138156186789274216e-02 3.096586763858795166e-01 4.130034893751144409e-02 3.923912346363067627e-01 -9.657064825296401978e-02 4.133576899766921997e-02 2.131148874759674072e-01 -1.024104654788970947e-02 -6.769432872533798218e-02 -1.933698542416095734e-02 1.119989063590764999e-02
-2.422864884138107300e-01 -7.808975875377655029e-02 -5.032434314489364624e-02 1.519751846790313721e-01 2.308318465948104858e-01 -2.072060555219650269e-01 3.939920570701360703e-03 2.661400139331817627e-01 4.487437307834625244e-01 -2.366698384284973145e-01 -8.092073351144790649e-02 -5.327987670898437500e-02 1.380981653928756714e-01 1.927576959133148193e-01 -9.612957388162612915e-02 -2.771396934986114502e-01 -1.677936315536499023e-01 -3.045176267623901367e-01 -1.827853173017501831e-02 1.494541168212890625e-01 -1.756264418363571167e-01 1.003320813179016113e-01 -6.661880761384963989e-02 -2.592712268233299255e-02 4.572580754756927490e-02 -9.924951940774917603e-02 4.807158373296260834e-03 -1.743436157703399658e-01 -1.368009597063064575e-01 -2.035429328680038452e-01 2.009595632553100586e-01 3.155125305056571960e-02
-3.434443473815917969e-01 1.871428191661834717e-01 1.107059791684150696e-01 -1.611518487334251404e-02 1.899589151144027710e-01 3.586992621421813965e-01 7.166926562786102295e-02 2.043576091527938843e-01 1.595910042524337769e-01 1.660043001174926758e-01 1.608519554138183594e-01 -1.381512433290481567e-01 -2.216613478958606720e-02 3.103538975119590759e-02 1.541081368923187256e-01 -3.682106733322143555e-01 -2.135366648435592651e-01 1.111398562788963318e-01 -7.120341062545776367e-03 -1.381886899471282959e-01 -1.025425419211387634e-01 -5.180431529879570007e-03 7.737795263528823853e-02 1.086075678467750549e-01 1.706197261810302734e-01 2.689280360937118530e-02 2.125367820262908936e-01 -1.352204978466033936e-01 -2.707967460155487061e-01 -6.841226667165756226e-02 2.903736233711242676e-01 5.523495003581047058e-02
-1.028215214610099792e-01 -2.737882174551486969e-02 -4.540887102484703064e-02 2.642252743244171143e-01 3.138881325721740723e-01 2.747565805912017822e-01 -1.359869092702865601e-01 3.192670643329620361e-01 2.576304078102111816e-01 1.756669729948043823e-01 1.115921959280967712e-01 -1.412652432918548584e-01 1.153856664896011353e-01 1.703867614269256592e-01 2.886053640395402908e-03 -2.616406083106994629e-01 -2.559632658958435059e-01 -1.049366295337677002e-01 -2.945893704891204834e-01 7.094569504261016846e-02 -2.261896058917045593e-02 -8.743447810411453247e-02 3.453278169035911560e-02 1.002347394824028015e-01 2.449709922075271606e-01 2.208085730671882629e-02 6.430951505899429321e-02 1.860404014587402344e-01 -7.131629437208175659e-02 7.243662327527999878e-02 2.250650227069854736e-01 1.842179894447326660e-01
-3.481964170932769775e-01 -1.207253783941268921e-01 7.982049882411956787e-02 -1.129278615117073059e-01 1.086461916565895081e-01 -3.330760300159454346e-01 -2.683021426200866699e-01 2.935299575328826904e-01 1.294547766447067261e-01 1.025007851421833038e-02 -2.595641613006591797e-01 -2.322123646736145020e-01 -1.157615631818771362e-01 -7.394971698522567749e-02 2.497265115380287170e-03 9.304929524660110474e-02 -1.504798978567123413e-01 -9.614539146423339844e-02 5.468458868563175201e-03 -9.004975855350494385e-02 -2.414262741804122925e-01 2.741843760013580322e-01 1.014595180749893188e-01 -4.694192111492156982e-02 6.689599901437759399e-02 -1.059174835681915283e-01 3.949419558048248291e-01 4.982376843690872192e-02 -1.167032793164253235e-01 -5.879794061183929443e-02 -2.703430503606796265e-02 1.432705819606781006e-01
-1.813835352659225464e-01 1.167455390095710754e-01 -3.446102440357208252e-01 4.536557793617248535e-01 5.777136608958244324e-02 -4.647707939147949219e-02 7.918751239776611328e-02 1.199919730424880981e-01 2.270262837409973145e-01 -1.025122962892055511e-02 -2.091540843248367310e-01 -2.574843466281890869e-01 1.603953987360000610e-01 6.454154849052429199e-02 1.751061677932739258e-01 -1.701476722955703735e-01 -6.490339990705251694e-03 1.600188761949539185e-01 -1.177947893738746643e-01 -1.020623743534088135e-01 -9.248716756701469421e-03 -6.999134272336959839e-02 1.361434161663055420e-01 1.365754157304763794e-01 -4.452588036656379700e-02 -2.593311369419097900e-01 6.159101799130439758e-02 4.934411123394966125e-02 2.944771349430084229e-01 -2.913546562194824219e-01 -5.635018646717071533e-02 9.588698297739028931e-02
-3.790272772312164307e-01 2.639017067849636078e-02 4.164268821477890015e-02 -3.268909752368927002e-01 -2.650838792324066162e-01 -8.968229591846466064e-02 4.889095667749643326e-03 2.470944225788116455e-01 2.815337479114532471e-02 -1.452290862798690796e-01 -1.064476892352104187e-01 -1.352192014455795288e-01 3.946328461170196533e-01 -3.031671606004238129e-02 -1.625766754150390625e-01 -1.469267904758453369e-01 -1.838522851467132568e-01 8.869456499814987183e-02 -1.353591084480285645e-01 -2.681837044656276703e-02 -1.437241286039352417e-01 1.617202311754226685e-01 5.776820704340934753e-02 -4.127914085984230042e-03 1.764730066061019897e-01 -2.058008760213851929e-01 4.490551073104143143e-03 5.672220606356859207e-03 -1.987464576959609985e-01 -2.818076908588409424e-01 -2.116964459419250488e-01 5.772107094526290894e-02
-7.102655619382858276e-02 -1.296506635844707489e-02 1.729612424969673157e-02 -1.420099586248397827e-01 -1.334467530250549316e-01 1.067289412021636963e-01 -9.213803708553314209e-02 1.908074766397476196e-01 1.045707240700721741e-01 5.930340662598609924e-02 -4.407911002635955811e-02 -1.244933530688285828e-01 1.314349770545959473e-01 -1.747546903789043427e-02 2.514717578887939453e-01 -4.893333315849304199e-01 -3.605775237083435059e-01 4.788214340806007385e-03 6.751392781734466553e-02 -5.269863083958625793e-02 -1.757887750864028931e-01 -5.312091484665870667e-02 3.383882939815521240e-01 7.982684671878814697e-02 -9.313780069351196289e-02 -7.705730944871902466e-02 -8.263398706912994385e-02 7.826990634202957153e-02 2.884692549705505371e-01 -1.356657445430755615e-01 1.597723215818405151e-01 3.183946013450622559e-01
-2.115272432565689087e-01 1.717635691165924072e-01 -4.216192290186882019e-02 1.781932264566421509e-01 -2.398582696914672852e-01 -5.114448815584182739e-02 -4.411313533782958984e-01 -1.580370031297206879e-02 1.607948541641235352e-01 -1.588310748338699341e-01 5.460081622004508972e-02 -1.326729953289031982e-01 7.087262719869613647e-02 2.940907776355743408e-01 2.021439820528030396e-01 -5.526977777481079102e-02 -1.412086635828018188e-01 9.095568209886550903e-02 -2.850340008735656738e-01 -4.116722941398620605e-01 -1.586941480636596680e-01 -6.594641506671905518e-02 -6.449519097805023193e-02 -7.543382048606872559e-02 1.845115795731544495e-02 -1.954579651355743408e-01 1.017657220363616943e-01 -3.285936778411269188e-03 4.038043692708015442e-02 -2.218582928180694580e-01 -7.973932474851608276e-02 7.548897713422775269e-02
-1.656233370304107666e-01 -5.866552889347076416e-02 -9.885621257126331329e-03 -4.816679656505584717e-02 -4.859254136681556702e-02 -2.230662554502487183e-01 -2.352329343557357788e-02 1.784236729145050049e-01 3.464955985546112061e-01 1.292453259229660034e-01 -2.196870930492877960e-02 -2.119234502315521240e-01 3.614987432956695557e-01 4.075183346867561340e-02 -7.053907960653305054e-02 -3.460784852504730225e-01 -2.797310054302215576e-01 -6.679791957139968872e-02 -9.527767449617385864e-02 1.187223866581916809e-01 -4.482761025428771973e-02 -7.398810237646102905e-02 4.052831605076789856e-02 -2.967159152030944824e-01 1.389116700738668442e-02 -1.049700379371643066e-02 2.627262771129608154e-01 1.068335697054862976e-01 -2.735889256000518799e-01 -2.803948521614074707e-01 7.524822652339935303e-02 -5.342925433069467545e-03
-2.175989001989364624e-02 -2.383010983467102051e-01 -5.355917662382125854e-02 1.025922149419784546e-01 1.082048565149307251e-01 1.369531452655792236e-02 1.473999321460723877e-01 1.226257458329200745e-01 1.418113857507705688e-01 -9.044324606657028198e-02 -3.033845126628875732e-01 -5.336704105138778687e-02 1.220660284161567688e-01 -5.477682501077651978e-02 -1.527637541294097900e-01 -3.222541809082031250e-01 -4.151252210140228271e-01 -1.157993823289871216e-01 -4.388349875807762146e-02 6.897082924842834473e-02 -1.458353400230407715e-01 -1.825702190399169922e-02 4.172876104712486267e-02 2.604416385293006897e-02 2.071191370487213135e-01 -2.486624419689178467e-01 2.614367604255676270e-01 5.739565193653106689e-02 -1.031360309571027756e-02 -2.749795317649841309e-01 3.386559486389160156e-01 1.708658784627914429e-01
-2.089390903711318970e-01 3.069563396275043488e-02 1.165164820849895477e-02 1.393686830997467041e-01 3.206835314631462097e-02 2.013452351093292236e-01 1.886352896690368652e-02 2.295047789812088013e-01 1.104379817843437195e-01 1.813084185123443604e-01 1.204421836882829666e-02 -2.649656729772686958e-03 1.271021068096160889e-01 -1.701117306947708130e-02 -1.314223110675811768e-01 -4.153759181499481201e-01 -2.811034023761749268e-01 1.523481905460357666e-01 1.257780194282531738e-01 -4.316387698054313660e-02 -9.053755551576614380e-02 -7.197593152523040771e-02 1.715759038925170898e-01 -2.155605703592300415e-01 2.052140384912490845e-01 -1.573259979486465454e-01 4.031459391117095947e-01 -4.960786551237106323e-02 -1.021925434470176697e-01 -1.669045910239219666e-02 3.430623412132263184e-01 1.425184905529022217e-01
-1.972050666809082031e-01 -1.390335895121097565e-02 1.699995845556259155e-01 1.116319224238395691e-01 2.212218195199966431e-01 2.214501053094863892e-01 1.590580493211746216e-02 1.980416476726531982e-01 1.914449185132980347e-01 -9.515021741390228271e-02 -3.768768906593322754e-02 1.328744590282440186e-01 1.376051306724548340e-01 4.703650772571563721e-01 1.330466866493225098e-01 -1.977347880601882935e-01 -1.820158213376998901e-01 5.374536290764808655e-02 -1.261059194803237915e-01 -1.077060252428054810e-01 -1.356512606143951416e-01 2.632651031017303467e-01 2.595015168190002441e-01 2.865324616432189941e-01 4.569162055850028992e-02 1.196779962629079819e-02 1.800409406423568726e-01 -4.287026822566986084e-02 2.076184600591659546e-01 -7.324161939322948456e-03 -8.307360857725143433e-02 1.820053607225418091e-01
-2.739726603031158447e-01 3.151460587978363037e-01 -2.656196951866149902e-01 2.237635105848312378e-02 8.765004575252532959e-02 -1.280632317066192627e-01 1.229382492601871490e-02 3.801406919956207275e-02 2.730812728404998779e-01 3.448577523231506348e-01 -1.381721347570419312e-01 -1.100187376141548157e-01 -1.164006292819976807e-01 5.349815636873245239e-02 -5.097572132945060730e-02 -4.008458182215690613e-02 -1.063130274415016174e-01 8.415280282497406006e-02 1.768109649419784546e-01 -1.274331361055374146e-01 -9.336528927087783813e-02 4.458738863468170166e-02 2.281343787908554077e-01 -7.126031070947647095e-02 -7.589119672775268555e-02 -3.467549383640289307e-01 1.518375873565673828e-01 6.290186196565628052e-02 2.980676591396331787e-01 -2.654202580451965332e-01 -1.496216505765914917e-01 1.231813132762908936e-01
-3.865713253617286682e-02 -4.006637632846832275e-02 1.403248403221368790e-02 5.185895133763551712e-03 -2.848268300294876099e-02 -5.373208224773406982e-02 9.884582832455635071e-03 3.318051695823669434e-01 2.415986210107803345e-01 1.325717717409133911e-01 8.280456811189651489e-02 1.084187477827072144e-01 -1.529482603073120117e-01 1.385163217782974243e-01 1.414659172296524048e-01 -2.175102978944778442e-01 -5.863801240921020508e-01 -5.674666259437799454e-03 -5.695646256208419800e-02 -3.101984262466430664e-01 -2.439865469932556152e-01 2.646364830434322357e-02 5.873828381299972534e-02 -2.296209521591663361e-02 -1.069200858473777771e-01 -3.806990683078765869e-01 9.155236929655075073e-02 -4.955790936946868896e-02 4.280101135373115540e-02 -1.469155424274504185e-03 3.919911384582519531e-02 -1.434624940156936646e-02
2.665801905095577240e-02 -6.131078582257032394e-03 1.556928735226392746e-03 9.584954380989074707e-02 -1.241064593195915222e-01 -2.491917833685874939e-02 1.737550348043441772e-01 8.200564980506896973e-02 3.799929916858673096e-01 6.618523038923740387e-03 -1.196121051907539368e-01 -4.677358083426952362e-03 -3.355692699551582336e-02 2.408260405063629150e-01 7.908239960670471191e-02 -2.539965510368347168e-01 -3.456246554851531982e-01 -2.864286005496978760e-01 -1.886875480413436890e-01 -2.413004338741302490e-01 -2.721276283264160156e-01 -3.550305962562561035e-02 -1.253959089517593384e-01 -1.243683323264122009e-01 2.707049846649169922e-01 -1.015003547072410583e-01 -5.429306998848915100e-02 -2.841295599937438965e-01 -2.499308139085769653e-01 -7.759119570255279541e-02 -1.031277626752853394e-01 -1.581005938351154327e-02
-2.625123560428619385e-01 1.211099997162818909e-01 2.164990454912185669e-01 -1.056627333164215088e-01 -8.999971905723214149e-04 1.669980883598327637e-01 -5.929972758167423308e-05 2.800905704498291016e-01 4.266267418861389160e-01 -1.290907710790634155e-01 6.200603768229484558e-02 -5.608548875898122787e-03 2.579524815082550049e-01 1.658440977334976196e-01 1.088516265153884888e-01 -8.568596839904785156e-02 6.553581333719193935e-04 7.394660264253616333e-02 1.928201690316200256e-02 -4.931210726499557495e-02 1.646557003259658813e-01 8.034361153841018677e-02 2.013039886951446533e-01 -1.965966224670410156e-01 3.328403830528259277e-01 -2.349421530961990356e-01 2.066476941108703613e-01 -1.680721789598464966e-01 6.592462956905364990e-02 -3.152936697006225586e-02 -2.418012470006942749e-01 -1.204395890235900879e-01
-1.223460733890533447e-01 1.490782350301742554e-01 -2.525777816772460938e-01 3.676061630249023438e-01 2.835843563079833984e-01 -2.471476495265960693e-01 -1.144328899681568146e-02 2.002370953559875488e-01 -1.948033459484577179e-02 6.822007149457931519e-02 -3.548814728856086731e-02 -2.213769219815731049e-02 -1.117596104741096497e-01 -4.991207271814346313e-02 -5.356464534997940063e-02 -1.916067302227020264e-01 -6.484597921371459961e-02 5.361190810799598694e-02 -1.969132125377655029e-01 -1.236051917076110840e-01 -3.060612082481384277e-01 -2.304699458181858063e-02 1.254582703113555908e-01 -4.836431890726089478e-02 1.244251132011413574e-01 -3.488334417343139648e-01 1.174860745668411255e-01 1.976809650659561157e-01 -1.118471920490264893e-01 -3.694814443588256836e-01 -2.761284261941909790e-02 8.689682930707931519e-02
-2.953377366065979004e-01 -1.530446205288171768e-02 -5.233794078230857849e-02 2.417241781949996948e-02 -1.751942485570907593e-01 -1.292160153388977051e-01 -1.823601573705673218e-01 1.786680072546005249e-01 2.167640030384063721e-01 -1.957381367683410645e-01 -2.276438027620315552e-01 -1.418578326702117920e-01 2.925189137458801270e-01 1.710324734449386597e-02 1.588021777570247650e-02 -3.049679100513458252e-01 1.215136945247650146e-01 1.612951308488845825e-01 -7.655063178390264511e-03 -2.792462110519409180e-01 3.096547164022922516e-02 3.364627957344055176e-01 2.466592192649841309e-02 1.400519460439682007e-01 1.276134550571441650e-01 -7.194910198450088501e-02 1.856089979410171509e-01 -3.887567296624183655e-02 -1.655675172805786133e-01 -1.051576510071754456e-01 -1.147326529026031494e-01 3.130843043327331543e-01
-1.335052102804183960e-01 -5.451147630810737610e-02 -9.558022022247314453e-02 1.736979782581329346e-01 6.410302221775054932e-02 4.742629453539848328e-02 -3.774105310440063477e-01 3.896595165133476257e-02 -9.429591894149780273e-02 -1.467173099517822266e-01 -3.662361949682235718e-02 -3.512553870677947998e-01 2.528071701526641846e-01 2.613203525543212891e-01 1.626110374927520752e-01 -8.645746111869812012e-02 -8.217588812112808228e-02 1.101932972669601440e-01 -1.727659255266189575e-01 -4.211702346801757812e-01 -2.846459448337554932e-01 -1.341828852891921997e-01 9.635688364505767822e-02 -9.674011915922164917e-02 -2.962024591397494078e-04 -5.576965585350990295e-02 1.013799160718917847e-01 6.354295462369918823e-02 1.096423193812370300e-01 -2.399445921182632446e-01 -5.021241679787635803e-02 1.870421171188354492e-01
-2.178881615400314331e-01 1.209141686558723450e-02 1.399459876120090485e-02 2.427531629800796509e-01 -1.973750442266464233e-01 -1.552026420831680298e-01 3.450139239430427551e-02 1.363219916820526123e-01 2.508891820907592773e-01 1.075269505381584167e-01 -1.576182991266250610e-01 7.488539814949035645e-02 -8.514390885829925537e-02 1.585445106029510498e-01 -2.588065564632415771e-01 -1.932280957698822021e-01 -1.636669039726257324e-01 1.445398926734924316e-01 -4.217284023761749268e-01 6.000489741563796997e-02 -2.660712897777557373e-01 -1.060077697038650513e-01 1.173869147896766663e-01 -3.693624436855316162e-01 1.084829196333885193e-01 -1.682353615760803223e-01 6.188137084245681763e-02 4.879063740372657776e-02 1.769074499607086182e-01 -8.075645565986633301e-02 -1.518589407205581665e-01 1.542440894991159439e-02
7.654375862330198288e-03 1.402564644813537598e-01 8.430857956409454346e-02 1.710631884634494781e-02 4.134429246187210083e-02 1.890496537089347839e-02 -2.054980248212814331e-01 -8.885910362005233765e-02 2.027289420366287231e-01 6.675674021244049072e-02 -5.900591611862182617e-02 -4.349133074283599854e-01 2.409720420837402344e-01 -9.845363348722457886e-02 -3.644948825240135193e-03 -2.527716755867004395e-01 7.283420767635107040e-03 3.454937785863876343e-02 -3.398508727550506592e-01 2.145679108798503876e-02 -5.960101634263992310e-02 1.897609680891036987e-01 5.071711260825395584e-03 -3.880238160490989685e-02 1.265355050563812256e-01 -2.009801417589187622e-01 3.490140140056610107e-01 3.575183823704719543e-02 2.446595281362533569e-01 -3.340268433094024658e-01 8.156821876764297485e-02 -1.869363784790039062e-01
-2.323130220174789429e-01 -3.505549579858779907e-02 -7.903678715229034424e-02 -1.263735722750425339e-02 1.640798151493072510e-02 2.603341937065124512e-01 1.046209502965211868e-02 -2.362030744552612305e-01 2.037942558526992798e-01 9.102141857147216797e-02 -3.155929744243621826e-01 -8.187928050756454468e-02 5.080927535891532898e-02 4.374988004565238953e-02 1.604623049497604370e-01 -3.219453692436218262e-01 -8.361104875802993774e-02 2.621364407241344452e-02 -2.456365674734115601e-01 5.343822762370109558e-02 3.873080015182495117e-02 5.642055720090866089e-02 -3.912464901804924011e-02 4.835286363959312439e-02 5.004055425524711609e-02 -3.770748674869537354e-01 4.457372426986694336e-01 3.311152011156082153e-02 2.308713197708129883e-01 -1.945590376853942871e-01 -3.690667822957038879e-02 -8.961287140846252441e-02
-5.198083519935607910e-01 2.143931239843368530e-01 -1.051221862435340881e-01 3.387908451259136200e-03 -1.066257655620574951e-01 3.413162231445312500e-01 1.436526179313659668e-01 6.675344705581665039e-02 1.162655279040336609e-01 -2.031500190496444702e-01 -9.497376531362533569e-02 1.562826931476593018e-01 5.173771828413009644e-02 9.180109947919845581e-02 1.405001580715179443e-01 -2.560927569866180420e-01 -1.716010421514511108e-01 5.755667388439178467e-02 -1.348666101694107056e-01 -1.499566882848739624e-01 -1.137075498700141907e-01 1.503601968288421631e-01 2.597375810146331787e-01 -2.453382313251495361e-01 6.389999389648437500e-02 -2.434207350015640259e-01 -9.983760118484497070e-02 5.159651488065719604e-02 -4.778441414237022400e-02 8.432541042566299438e-02 1.610874012112617493e-02 1.136082112789154053e-01
-1.852218955755233765e-01 2.753152847290039062e-01 -2.533700168132781982e-01 -3.622619062662124634e-02 -2.132810950279235840e-01 -4.323919862508773804e-02 7.694448530673980713e-02 2.153756618499755859e-01 4.432730376720428467e-01 1.695693284273147583e-01 6.059332564473152161e-02 -2.296755462884902954e-01 -7.456438615918159485e-04 1.839985549449920654e-01 6.674149539321660995e-03 -2.134478986263275146e-01 -3.115397691726684570e-01 -6.671170145273208618e-02 -1.899430900812149048e-01 -2.396862255409359932e-04 -2.197357080876827240e-02 -1.980367302894592285e-02 1.334772706031799316e-01 -3.435742855072021484e-01 -5.156137794256210327e-02 6.058549508452415466e-02 -1.051968857645988464e-01 1.783212646842002869e-02 1.258702576160430908e-01 -1.379688084125518799e-01 -1.914996802806854248e-01 2.759220311418175697e-03
-9.519976377487182617e-02 1.419987082481384277e-01 -1.115018427371978760e-01 1.076669245958328247e-02 -1.260693520307540894e-01 -1.709476858377456665e-01 2.045690417289733887e-01 1.437839120626449585e-01 3.884894251823425293e-01 1.940756887197494507e-01 6.724196672439575195e-02 -1.235490888357162476e-01 6.194255501031875610e-02 6.480383872985839844e-02 -2.680593132972717285e-01 -3.003506660461425781e-01 -1.021732389926910400e-01 -1.058168858289718628e-01 -1.555242389440536499e-01 -2.179914861917495728e-01 2.434307336807250977e-02 7.719606906175613403e-02 1.016804948449134827e-01 -4.110884666442871094e-01 -8.539528399705886841e-02 -3.000531792640686035e-01 -8.408803492784500122e-02 5.836817622184753418e-02 -1.076576113700866699e-01 -1.274707466363906860e-01 -4.549033194780349731e-02 2.348799854516983032e-01
-9.056876599788665771e-02 1.651561409235000610e-01 -3.844509646296501160e-02 5.708885192871093750e-02 8.456975966691970825e-02 -3.176419138908386230e-01 -1.631952822208404541e-01 1.863315552473068237e-01 2.580406665802001953e-01 -1.136528700590133667e-01 -4.093892872333526611e-02 -1.816202849149703979e-01 6.602423638105392456e-02 2.883066236972808838e-01 -1.917241811752319336e-01 -2.913841605186462402e-01 -2.874758243560791016e-01 -2.119390517473220825e-01 4.249964654445648193e-02 -2.756936550140380859e-01 -1.626976132392883301e-01 -3.950414434075355530e-02 5.974647030234336853e-02 -1.310749500989913940e-01 2.191830724477767944e-01 1.280145645141601562e-01 -2.051953077316284180e-01 -2.461402565240859985e-01 4.725842550396919250e-02 -1.361707001924514771e-01 -1.471408605575561523e-01 -5.810212343931198120e-02
-2.926941812038421631e-01 3.388846516609191895e-01 -1.834555566310882568e-01 -1.018604263663291931e-01 -1.183021590113639832e-01 1.694053709506988525e-01 -3.453144058585166931e-02 5.197822675108909607e-02 6.180337443947792053e-02 -4.679637029767036438e-02 -7.550630718469619751e-02 6.478575617074966431e-02 1.281846612691879272e-01 3.057249188423156738e-01 -5.390228703618049622e-03 -6.190721318125724792e-02 -1.651848703622817993e-01 -2.937035560607910156e-01 -3.358929753303527832e-01 -7.448676973581314087e-02 -9.270424395799636841e-02 2.166045010089874268e-01 2.654990255832672119e-01 -6.440940499305725098e-02 3.036392927169799805e-01 -5.053304880857467651e-02 1.967853903770446777e-01 2.472788840532302856e-01 5.157259479165077209e-02 1.284907311201095581e-01 -5.758387595415115356e-02 4.702729638665914536e-03
-1.154205575585365295e-02 1.208934113383293152e-01 -8.270158618688583374e-02 -8.286667289212346077e-04 -2.427906244993209839e-01 -6.427992135286331177e-02 3.080294728279113770e-01 1.438198536634445190e-01 4.130952358245849609e-01 3.312711045145988464e-02 -5.089632421731948853e-02 -2.871835827827453613e-01 -4.603695124387741089e-02 -8.942068554461002350e-03 -1.131734326481819153e-01 -3.698360621929168701e-01 -5.686692893505096436e-02 -4.645327478647232056e-02 -1.186272874474525452e-01 -3.787125647068023682e-02 -1.701768636703491211e-01 1.164414957165718079e-01 2.606512606143951416e-01 -3.283361792564392090e-01 3.778748214244842529e-02 -1.978158354759216309e-01 -1.656810939311981201e-01 9.757850319147109985e-02 1.783156208693981171e-02 -1.675952970981597900e-01 7.021604571491479874e-03 2.145279496908187866e-01
1.481283903121948242e-01 -1.209468543529510498e-01 -2.869801223278045654e-01 8.309072256088256836e-02 -4.847940057516098022e-02 2.787588536739349365e-01 -1.018574833869934082e-01 2.760666310787200928e-01 1.815385073423385620e-01 -6.017426773905754089e-02 -6.319019198417663574e-02 -1.446318477392196655e-01 1.397898942232131958e-01 3.196839615702629089e-02 -5.556849390268325806e-02 -2.766712307929992676e-01 -2.741387784481048584e-01 -1.369986832141876221e-01 -1.372714638710021973e-01 -1.602445542812347412e-01 -9.365183115005493164e-02 -2.096898704767227173e-01 1.914847344160079956e-01 -6.153420079499483109e-03 1.678232103586196899e-01 -1.865754574537277222e-01 2.830651700496673584e-01 -1.337746828794479370e-01 -1.089883446693420410e-01 -3.074457943439483643e-01 2.106729596853256226e-01 -7.854355126619338989e-02
-1.900039017200469971e-01 -5.794155970215797424e-02 7.791110128164291382e-02 -1.670898795127868652e-01 1.017474234104156494e-01 -3.501918539404869080e-02 -2.376015335321426392e-01 2.615738511085510254e-01 2.073220312595367432e-01 -3.444808423519134521e-01 -9.670590609312057495e-02 -1.854952238500118256e-02 -1.820402406156063080e-02 1.646875888109207153e-01 -9.727866202592849731e-02 -1.770121455192565918e-01 -9.768918901681900024e-02 -3.665427863597869873e-01 -1.984162628650665283e-01 -5.224934220314025879e-02 -2.637147903442382812e-01 1.389894336462020874e-01 1.863460522145032883e-03 -6.453345715999603271e-02 1.595990918576717377e-02 -2.646394819021224976e-02 9.365298599004745483e-02 -3.652681112289428711e-01 -6.571192294359207153e-02 -3.478332161903381348e-01 2.214007079601287842e-02 -5.032143741846084595e-02
-4.621078073978424072e-01 2.979457974433898926e-01 9.243693947792053223e-02 -3.364681452512741089e-02 -1.055438891053199768e-01 1.103734597563743591e-02 -2.680189013481140137e-01 8.597225882112979889e-03 -4.101011157035827637e-02 -2.693891152739524841e-02 -1.414074301719665527e-01 -9.709171950817108154e-02 -1.250508427619934082e-01 2.976167500019073486e-01 9.937939234077930450e-03 -6.872931122779846191e-02 1.902360282838344574e-02 1.942979544401168823e-01 -1.322548538446426392e-01 -2.612952291965484619e-01 -2.737617194652557373e-01 1.136177778244018555e-01 7.486058771610260010e-02 -2.872590124607086182e-01 -1.116314008831977844e-01 -1.002211794257164001e-01 1.493100225925445557e-01 -1.976213902235031128e-01 -1.620098948478698730e-01 -1.568874865770339966e-01 -1.287846267223358154e-01 1.132077500224113464e-01
-1.196151971817016602e-01 1.769668757915496826e-01 1.258784253150224686e-02 7.687434554100036621e-03 -1.727964356541633606e-02 -9.814547747373580933e-02 -1.895901262760162354e-01 2.174918204545974731e-01 1.862658411264419556e-01 1.257804632186889648e-01 5.797964707016944885e-02 -1.886019408702850342e-01 3.193802535533905029e-01 1.527266055345535278e-01 8.284170180559158325e-03 -1.501118838787078857e-01 -3.974077403545379639e-01 8.297947235405445099e-03 1.417710259556770325e-02 1.362825781106948853e-01 1.033908687531948090e-02 -2.064928710460662842e-01 2.762142419815063477e-01 -3.034192025661468506e-01 -1.039194967597723007e-02 -8.612250909209251404e-03 3.733578622341156006e-01 -1.661136746406555176e-01 -3.444169089198112488e-02 -1.514233648777008057e-01 1.990663111209869385e-01 -6.932300329208374023e-02
1.900803670287132263e-02 7.348442077636718750e-02 2.038221061229705811e-02 1.766821742057800293e-01 1.629985123872756958e-01 -9.533762186765670776e-02 1.845185309648513794e-01 3.926121070981025696e-02 1.935584396123886108e-01 2.094295807182788849e-02 2.688867971301078796e-03 -2.730362713336944580e-01 -7.212220132350921631e-02 1.537268906831741333e-01 -2.097891420125961304e-01 -3.114763200283050537e-01 -4.401071369647979736e-02 1.091115027666091919e-01 -9.147622622549533844e-03 -4.391082823276519775e-01 -4.621016383171081543e-01 -8.699322491884231567e-02 2.109549492597579956e-01 -6.335619091987609863e-02 4.988943785429000854e-02 -1.544449031352996826e-01 1.722021251916885376e-01 2.478822600096464157e-03 2.136581689119338989e-01 -1.315935701131820679e-01 -1.513842027634382248e-02 -1.160899549722671509e-01
-1.166735496371984482e-02 2.374443262815475464e-01 -4.816190525889396667e-02 -1.417911648750305176e-01 -1.434604823589324951e-01 -4.224351048469543457e-01 -1.461670994758605957e-01 4.089768826961517334e-01 -2.194204181432723999e-02 -2.246098071336746216e-01 -1.929139643907546997e-01 -3.082377314567565918e-01 -1.996499113738536835e-02 3.983447328209877014e-02 5.038116499781608582e-02 -1.867329329252243042e-02 -1.098709106445312500e-01 -2.101209759712219238e-01 -3.531906008720397949e-01 -2.641014754772186279e-02 -1.181194037199020386e-01 -1.034978963434696198e-02 -2.244392782449722290e-02 6.393419951200485229e-02 5.954120308160781860e-02 -7.082856446504592896e-02 8.572541177272796631e-02 -1.555115431547164917e-01 -1.816543750464916229e-02 -3.070127367973327637e-01 8.907772600650787354e-02 4.940083622932434082e-02
-2.449191808700561523e-01 1.721535623073577881e-02 -2.239824533462524414e-01 -7.770280539989471436e-02 3.465037420392036438e-02 -1.391828656196594238e-01 -2.626008391380310059e-01 4.047962129116058350e-01 2.920507490634918213e-01 -2.467531152069568634e-02 8.179858326911926270e-02 -3.404460102319717407e-02 7.917170971632003784e-02 8.500359952449798584e-02 -2.710217237472534180e-01 -1.669026352465152740e-02 -3.078685700893402100e-01 1.667426973581314087e-01 -2.176099270582199097e-01 2.482022903859615326e-02 -7.392892241477966309e-02 5.467512086033821106e-02 -6.460136175155639648e-02 1.370949298143386841e-01 4.851466044783592224e-02 -2.625371515750885010e-01 5.087574943900108337e-02 6.939355283975601196e-02 -2.576844990253448486e-01 -2.816478013992309570e-01 -1.378428488969802856e-01 -6.126048043370246887e-02
-4.956337809562683105e-01 2.966352105140686035e-01 -1.429902762174606323e-01 1.457421332597732544e-01 2.303288877010345459e-01 2.008752375841140747e-01 1.435386985540390015e-01 1.743408292531967163e-01 1.193789690732955933e-01 -1.470846682786941528e-01 -1.904606819152832031e-01 -1.054777875542640686e-01 1.340934038162231445e-01 1.355585157871246338e-01 -1.315935552120208740e-01 6.191586330533027649e-02 -1.120966374874114990e-01 -1.644969135522842407e-01 -5.847603082656860352e-02 -8.896242082118988037e-02 -1.056470908224582672e-02 1.053793057799339294e-01 3.956920206546783447e-01 2.674901112914085388e-02 1.825172901153564453e-01 2.560737356543540955e-02 2.248504608869552612e-01 1.724363565444946289e-01 7.032254338264465332e-02 -6.682697858195751905e-05 1.991527900099754333e-02 2.022273652255535126e-02
-2.993088364601135254e-01 1.147505119442939758e-01 1.970708817243576050e-01 5.638309195637702942e-02 1.033545508980751038e-01 2.053760141134262085e-01 -1.154146939516067505e-01 3.198560774326324463e-01 1.173028647899627686e-01 3.421498835086822510e-01 -2.216128073632717133e-02 -1.351233273744583130e-01 -1.228061616420745850e-01 8.620800822973251343e-02 2.593360841274261475e-02 -3.004265427589416504e-01 -3.601052463054656982e-01 1.830985546112060547e-01 2.187969535589218140e-02 -1.024111825972795486e-02 -8.319768309593200684e-02 -1.626421958208084106e-01 1.205528080463409424e-01 -4.140712320804595947e-02 4.563974216580390930e-02 -1.790024191141128540e-01 2.587329447269439697e-01 2.599992975592613220e-02 -2.471499890089035034e-01 5.117022618651390076e-02 2.111731171607971191e-01 -1.665249466896057129e-02
-1.335493475198745728e-01 3.707019239664077759e-02 -6.978160887956619263e-02 -2.256732732057571411e-01 -1.127310004085302353e-02 -3.351921141147613525e-01 -9.985280781984329224e-02 3.349809348583221436e-01 3.190345466136932373e-01 -2.462711781263351440e-01 -3.557258285582065582e-03 -1.504094451665878296e-01 -9.756890684366226196e-02 1.999593526124954224e-01 -4.167614877223968506e-02 -1.776581108570098877e-01 -1.615325212478637695e-01 -4.536305665969848633e-01 -1.423256248235702515e-01 -1.137309055775403976e-02 -1.071821674704551697e-01 5.791543517261743546e-03 2.409266866743564606e-02 5.353262275457382202e-02 -8.717203140258789062e-02 -8.177745342254638672e-02 1.118287220597267151e-01 -2.974590063095092773e-01 1.339505165815353394e-01 -9.600906074047088623e-02 -8.405088633298873901e-02 7.570714503526687622e-02
-2.500265240669250488e-01 1.113199517130851746e-01 1.004683151841163635e-01 -3.486457839608192444e-02 7.426305860280990601e-02 -1.404692381620407104e-01 -1.934844404458999634e-01 3.004030287265777588e-01 1.946031600236892700e-01 -8.857265859842300415e-02 4.044803604483604431e-02 -3.133443742990493774e-02 4.080187156796455383e-02 1.385035067796707153e-01 -4.619320482015609741e-02 -1.785918772220611572e-01 -4.073323905467987061e-01 -2.301180213689804077e-01 -5.929056927561759949e-02 -4.981637001037597656e-02 -3.004868030548095703e-01 -3.807128593325614929e-02 -2.483870238065719604e-01 -1.756950914859771729e-01 1.523670703172683716e-01 -1.553844809532165527e-01 1.869041174650192261e-01 -8.204969763755798340e-02 -3.536201715469360352e-01 -1.155495643615722656e-01 -1.157622337341308594e-01 -8.744863420724868774e-02
-3.661257922649383545e-01 2.306456863880157471e-01 1.270718872547149658e-01 1.459552645683288574e-01 1.455720961093902588e-01 -1.491046398878097534e-01 3.178727626800537109e-02 -7.820455729961395264e-02 1.034724563360214233e-01 1.483122110366821289e-01 -4.255903661251068115e-01 -2.616571448743343353e-02 2.154700905084609985e-01 1.083105131983757019e-01 1.309728324413299561e-01 -4.637140333652496338e-01 -1.549711972475051880e-01 1.164294704794883728e-01 -9.804538451135158539e-03 6.521140038967132568e-02 -8.630330115556716919e-02 -4.774548485875129700e-02 -7.817223668098449707e-02 -3.453209623694419861e-02 -1.010362878441810608e-01 -1.249067634344100952e-01 1.193907782435417175e-01 -1.840525567531585693e-01 2.769251167774200439e-01 -1.613786735106259584e-04 -9.433872997760772705e-02 -3.765449672937393188e-02
-2.340274006128311157e-01 8.447445929050445557e-02 4.085543453693389893e-01 -9.034937620162963867e-02 9.043850004673004150e-02 1.436135470867156982e-01 -1.186818033456802368e-01 2.092968970537185669e-01 1.512556374073028564e-01 -1.586852967739105225e-01 -2.809468656778335571e-02 4.593358607962727547e-04 8.103260770440101624e-03 3.443735837936401367e-01 5.295588634908199310e-04 -9.539289027452468872e-02 -4.011630266904830933e-02 8.971088565886020660e-03 -1.377982348203659058e-01 -2.434821873903274536e-01 -1.026741117238998413e-01 2.374894618988037109e-01 4.176241457462310791e-01 1.061842218041419983e-01 1.401665508747100830e-01 -1.459562033414840698e-01 2.279531210660934448e-01 1.684347093105316162e-01 8.371934294700622559e-02 -1.605740338563919067e-01 4.341655597090721130e-02 1.056535765528678894e-01
-1.026964262127876282e-01 2.164106667041778564e-01 -1.584651023149490356e-01 3.555403053760528564e-01 9.368365257978439331e-02 -1.339972466230392456e-01 2.330778986215591431e-01 7.810906320810317993e-02 3.656704723834991455e-02 1.766681969165802002e-01 -1.308813840150833130e-01 -3.685702681541442871e-01 3.651583939790725708e-02 1.363155394792556763e-01 3.614230826497077942e-02 -2.849858999252319336e-01 -2.024931311607360840e-01 -1.035699620842933655e-01 -3.437324166297912598e-01 2.962849847972393036e-02 -9.983881562948226929e-02 -3.874577581882476807e-02 -9.540774673223495483e-02 -1.904278695583343506e-01 -1.713344603776931763e-01 -1.608556061983108521e-01 1.773478239774703979e-01 -1.208290979266166687e-01 8.551850914955139160e-02 -1.803941130638122559e-01 -2.140278369188308716e-01 3.795043379068374634e-02
-4.326030611991882324e-01 -5.884107947349548340e-02 -7.317586243152618408e-02 -1.907217204570770264e-01 -3.635648787021636963e-01 -1.235479488968849182e-01 -5.003421008586883545e-02 1.526231765747070312e-01 1.464481204748153687e-01 -1.221252754330635071e-01 -1.073711290955543518e-01 -2.449920773506164551e-01 3.039793968200683594e-01 -4.536855500191450119e-03 3.794197738170623779e-02 -2.051712125539779663e-01 -1.989986151456832886e-01 4.549160599708557129e-02 -2.639281749725341797e-01 -2.088983803987503052e-01 1.301746070384979248e-02 2.058249115943908691e-01 -1.181802619248628616e-02 7.086523342877626419e-03 1.612656265497207642e-01 -8.702962100505828857e-02 1.601678729057312012e-01 1.969406008720397949e-02 -8.408816903829574585e-02 -2.474818974733352661e-01 -1.249480471014976501e-01 9.648590534925460815e-02
-4.197453558444976807e-01 -1.112847998738288879e-01 -4.538974165916442871e-02 -1.480914205312728882e-01 -3.102893531322479248e-01 1.392363384366035461e-02 2.309866622090339661e-02 1.994011104106903076e-01 8.509105443954467773e-02 5.928738508373498917e-03 -1.000362858176231384e-01 -2.599953114986419678e-01 4.361837208271026611e-01 5.229229107499122620e-02 -1.151658743619918823e-01 -1.245210841298103333e-01 -1.605715602636337280e-01 1.729014515876770020e-01 -7.828415185213088989e-02 -1.145504638552665710e-01 -1.261904239654541016e-01 2.756681144237518311e-01 1.612634062767028809e-01 6.249409541487693787e-02 3.094484210014343262e-01 -9.623727202415466309e-02 2.749199606478214264e-02 1.562840938568115234e-01 1.514146663248538971e-02 -9.635759145021438599e-02 -3.678803890943527222e-02 7.877876609563827515e-02
-9.568630158901214600e-02 1.912361532449722290e-01 -8.819727599620819092e-02 1.293719708919525146e-01 1.306635588407516479e-01 -2.499492764472961426e-01 8.639091998338699341e-02 -8.069145679473876953e-02 3.352386057376861572e-01 -1.310021034441888332e-03 8.663207292556762695e-02 -1.549163907766342163e-01 -2.881380021572113037e-01 -8.274841308593750000e-02 -1.352166384458541870e-01 -4.203429818153381348e-01 -1.970117688179016113e-01 -2.483843863010406494e-01 -9.611716866493225098e-02 -2.463640719652175903e-01 -1.025968790054321289e-01 1.952770948410034180e-01 6.778281927108764648e-02 2.854593098163604736e-03 -7.085618376731872559e-02 -1.569489091634750366e-01 -5.711933597922325134e-02 9.642798453569412231e-02 1.618990749120712280e-01 -2.334619164466857910e-01 -1.877233684062957764e-01 1.600842028856277466e-01
-1.941669583320617676e-01 2.264610379934310913e-01 -3.080706577748060226e-03 -2.411537058651447296e-02 2.282528430223464966e-01 1.431407928466796875e-01 -2.685244679450988770e-01 4.043059349060058594e-01 1.651023030281066895e-01 -6.639761477708816528e-02 1.817046105861663818e-01 -4.230112582445144653e-02 1.075005233287811279e-01 1.832740455865859985e-01 5.833384580910205841e-03 -1.965453475713729858e-01 -3.462120890617370605e-01 8.094088733196258545e-02 -4.553718864917755127e-02 1.813177578151226044e-02 -1.707613170146942139e-01 -2.345180325210094452e-02 9.813702851533889771e-02 8.182075619697570801e-02 -7.710237056016921997e-03 -3.113014101982116699e-01 -1.016854718327522278e-01 1.592006534337997437e-01 -2.808303236961364746e-01 -1.015995144844055176e-01 8.747645467519760132e-02 -2.182618230581283569e-01
-2.545639574527740479e-01 1.905571967363357544e-01 2.071084082126617432e-01 -3.142503648996353149e-02 -1.084294095635414124e-01 2.015785686671733856e-02 -1.698174625635147095e-01 9.938570857048034668e-02 9.684182703495025635e-02 -1.844492405652999878e-01 -1.709985733032226562e-01 -4.266764596104621887e-02 2.789510786533355713e-01 3.127556741237640381e-01 1.664434075355529785e-01 -6.530419737100601196e-02 -5.899867042899131775e-02 1.048590093851089478e-01 -1.351978778839111328e-01 -3.542003780603408813e-02 -4.349457100033760071e-02 -3.577910363674163818e-02 -2.704043984413146973e-01 -8.729771524667739868e-02 4.166627526283264160e-01 -3.360895216464996338e-01 2.133009135723114014e-01 2.466131933033466339e-02 1.693166345357894897e-01 -1.374281644821166992e-01 -6.242095306515693665e-02 -1.415095925331115723e-01
-3.724316656589508057e-01 3.116026222705841064e-01 5.770862847566604614e-02 2.059243172407150269e-01 -6.986333429813385010e-02 6.634195148944854736e-02 9.538809210062026978e-02 2.869243919849395752e-01 4.208009317517280579e-02 3.319524526596069336e-01 -2.457617670297622681e-01 3.372432291507720947e-02 6.602103263139724731e-02 2.960804998874664307e-01 -3.673280775547027588e-02 -3.251570165157318115e-01 -6.246853247284889221e-02 -1.124276220798492432e-01 7.001017034053802490e-02 6.679032742977142334e-02 2.064353376626968384e-01 2.123375684022903442e-01 3.975562751293182373e-02 4.326229915022850037e-03 4.770573973655700684e-02 -2.732173204421997070e-01 8.856721222400665283e-02 -1.624564379453659058e-01 9.885735809803009033e-02 3.611672669649124146e-02 8.715850859880447388e-02 1.087472122162580490e-02
5.344091728329658508e-02 1.517923735082149506e-02 -1.000275388360023499e-01 1.567805260419845581e-01 1.600194126367568970e-01 3.091053664684295654e-02 -2.108645439147949219e-01 2.417472749948501587e-01 2.609855830669403076e-01 -3.978590965270996094e-01 -8.637027442455291748e-02 -6.136153638362884521e-02 1.264190301299095154e-02 1.285555213689804077e-01 -1.215810552239418030e-01 -8.197341859340667725e-02 -2.729332447052001953e-01 1.558773498982191086e-02 -1.451518833637237549e-01 2.128501608967781067e-02 -2.535195946693420410e-01 1.446676999330520630e-01 2.827409803867340088e-01 -1.351397782564163208e-01 1.232318207621574402e-01 -1.198448427021503448e-02 1.120222732424736023e-01 -7.389781624078750610e-02 -7.957134395837783813e-02 -4.341221153736114502e-01 -4.421713948249816895e-02 -2.174636274576187134e-01
-3.938721120357513428e-01 -5.887964740395545959e-02 9.824937582015991211e-02 -6.792275607585906982e-02 1.243439018726348877e-01 -2.565559148788452148e-01 -9.456539154052734375e-02 3.417694866657257080e-01 1.813785880804061890e-01 -1.053069904446601868e-01 -3.781998157501220703e-01 -1.883361488580703735e-01 -2.929366752505302429e-02 -6.378243863582611084e-02 -8.342625200748443604e-02 2.484096400439739227e-02 -3.168084844946861267e-02 -1.348697692155838013e-01 -3.767981752753257751e-02 -3.082424700260162354e-01 -8.195440471172332764e-02 1.003940179944038391e-01 -6.522391736507415771e-02 -1.879783421754837036e-01 -7.337120920419692993e-02 -2.219085991382598877e-01 2.949617505073547363e-01 7.178979367017745972e-02 -1.037775427103042603e-01 -1.208545714616775513e-01 -4.335583373904228210e-02 1.976183950901031494e-01
-3.155788406729698181e-02 -6.389874964952468872e-02 -2.012723982334136963e-01 -2.070974707603454590e-01 2.515767216682434082e-01 1.424430608749389648e-01 -4.726151376962661743e-02 4.143813997507095337e-02 8.704262971878051758e-02 -1.705142408609390259e-01 -2.047017216682434082e-01 -2.573070302605628967e-02 2.792508304119110107e-01 -5.984944850206375122e-02 2.248306013643741608e-02 -1.203233972191810608e-01 -3.586746752262115479e-01 -7.775185257196426392e-02 -4.411551058292388916e-01 -2.689311802387237549e-01 -2.856764197349548340e-01 6.392131745815277100e-02 -1.466645766049623489e-02 -5.414755083620548248e-03 1.310468465089797974e-01 -1.557295769453048706e-01 1.517340308055281639e-03 8.530741184949874878e-02 -8.343660831451416016e-02 -2.405950576066970825e-01 -1.600151956081390381e-01 1.466072201728820801e-01
-3.429941833019256592e-01 -4.184273071587085724e-03 1.365459859371185303e-01 -6.862632185220718384e-02 -7.283849269151687622e-02 -3.962741047143936157e-02 2.444392768666148186e-03 1.581060141324996948e-01 1.521511077880859375e-01 1.195364594459533691e-01 1.276511996984481812e-01 -2.901486754417419434e-01 1.490175724029541016e-01 5.548177286982536316e-02 -1.396489739418029785e-01 -2.829646766185760498e-01 -3.335193097591400146e-01 -9.752823412418365479e-02 2.994796335697174072e-01 -3.334378004074096680e-01 -1.229126676917076111e-01 -1.795558929443359375e-01 5.972406268119812012e-02 -1.043252348899841309e-01 -9.086216986179351807e-02 -1.817988455295562744e-01 2.051570117473602295e-01 2.214218676090240479e-01 1.484473496675491333e-01 -1.191979199647903442e-01 -9.334373474121093750e-02 -5.943514406681060791e-02
-2.014818787574768066e-01 7.431156467646360397e-03 1.572867780923843384e-01 -4.321608692407608032e-02 3.767936304211616516e-02 -1.432673931121826172e-01 -1.100755184888839722e-01 3.194126188755035400e-01 7.215241342782974243e-02 -2.377615310251712799e-02 -3.694215416908264160e-02 5.716254562139511108e-02 1.476159691810607910e-01 5.241456031799316406e-01 4.696417227387428284e-02 -8.293709158897399902e-02 -1.051862016320228577e-01 -2.526290118694305420e-01 -4.677586629986763000e-02 3.650596365332603455e-02 -2.605968154966831207e-02 1.669488251209259033e-01 4.375922977924346924e-01 1.502175442874431610e-02 2.368244230747222900e-01 -2.073879539966583252e-01 -7.810843735933303833e-02 1.070943847298622131e-01 2.176087349653244019e-01 -6.191861256957054138e-02 -1.177696585655212402e-01 1.603287085890769958e-02
-3.012068569660186768e-01 3.244096636772155762e-01 -1.036195904016494751e-01 -5.376544967293739319e-02 -9.098148345947265625e-02 1.848444342613220215e-01 -1.769499778747558594e-01 1.738198399543762207e-01 4.050332903861999512e-01 9.826631844043731689e-02 -7.152000814676284790e-02 -4.180865883827209473e-01 1.579955965280532837e-01 1.862448081374168396e-02 -8.929124474525451660e-02 -1.773683428764343262e-01 -1.662335991859436035e-01 1.241516470909118652e-01 -1.329426616430282593e-01 -7.056097500026226044e-03 -1.827525049448013306e-01 3.103113360702991486e-02 -4.394369199872016907e-02 -1.609892249107360840e-01 1.954888999462127686e-01 -2.240774631500244141e-01 -7.902083545923233032e-02 1.791402846574783325e-01 8.896359801292419434e-02 8.726861327886581421e-02 5.185934156179428101e-02 1.053335238248109818e-02
-3.213380277156829834e-01 -6.512583792209625244e-02 -2.069753222167491913e-02 8.543056249618530273e-02 6.778554059565067291e-03 -1.699455976486206055e-01 -9.816130995750427246e-02 2.232538312673568726e-01 1.374631971120834351e-01 4.960970953106880188e-02 2.238369137048721313e-01 -9.723635762929916382e-02 2.375780194997787476e-01 -4.523668810725212097e-02 -1.948414295911788940e-01 -3.250461816787719727e-01 -1.933028697967529297e-01 -2.101417034864425659e-01 3.054943121969699860e-02 -1.255349516868591309e-01 -7.812029868364334106e-02 -2.080418467521667480e-01 1.157023236155509949e-01 -2.951010167598724365e-01 1.484844088554382324e-01 -1.421802192926406860e-01 4.448947608470916748e-01 1.148832961916923523e-01 -7.515083253383636475e-02 -6.364297866821289062e-02 -4.220677539706230164e-02 -1.999760046601295471e-02
-3.398909270763397217e-01 3.732170164585113525e-01 8.212152868509292603e-02 -1.123455017805099487e-01 6.506345421075820923e-02 -5.552997440099716187e-02 1.201283768750727177e-03 1.124377548694610596e-01 -4.127830266952514648e-02 1.491947472095489502e-01 -1.216766983270645142e-01 -1.362318545579910278e-01 -1.111123338341712952e-01 -2.823182567954063416e-02 -6.551875174045562744e-02 -3.299450874328613281e-01 -3.941592574119567871e-01 -2.468572556972503662e-01 -5.024052807129919529e-04 -1.688787937164306641e-01 8.096592873334884644e-02 -4.041959345340728760e-01 1.871136873960494995e-01 -1.273435205221176147e-01 -9.281061589717864990e-02 -8.286455273628234863e-02 3.685126081109046936e-02 -3.953416645526885986e-02 -8.217316120862960815e-02 -1.216749101877212524e-01 6.035470962524414062e-02 -1.124772652983665466e-01
-3.494386374950408936e-02 1.559741050004959106e-01 -7.427691668272018433e-02 1.145699694752693176e-01 1.617721281945705414e-02 -1.008443236351013184e-01 2.204027958214282990e-03 1.172506585717201233e-01 1.714860349893569946e-01 -4.676910862326622009e-02 -3.852306008338928223e-01 -3.230714797973632812e-01 2.317148894071578979e-01 1.551446169614791870e-01 2.716654837131500244e-01 -1.685796827077865601e-01 -1.708632856607437134e-01 2.529240846633911133e-01 8.836041390895843506e-02 9.630957990884780884e-02 -3.404227793216705322e-01 -1.337261497974395752e-01 2.367560565471649170e-01 -2.824518978595733643e-01 1.244958415627479553e-01 -2.283701673150062561e-02 -8.710882067680358887e-02 -1.872187256813049316e-01 5.351196601986885071e-02 -8.510311692953109741e-02 -8.801066875457763672e-02 -1.044321283698081970e-01
-3.207081854343414307e-01 1.975394487380981445e-01 -4.738298058509826660e-02 -7.831087708473205566e-02 2.773999273777008057e-01 2.436171025037765503e-01 -1.992757171392440796e-01 4.224277436733245850e-01 2.260920703411102295e-01 -2.377420514822006226e-01 -1.017858907580375671e-01 1.284842938184738159e-01 2.004904896020889282e-01 -2.789437305182218552e-03 1.965532824397087097e-02 -1.936026215553283691e-01 -2.308354377746582031e-01 -1.327894479036331177e-01 1.974582672119140625e-01 -2.211638391017913818e-01 1.981800794601440430e-01 1.343662440776824951e-01 1.451327353715896606e-01 -9.174613654613494873e-02 1.311799734830856323e-01 2.360252663493156433e-02 6.054269894957542419e-02 6.991040706634521484e-02 -7.501129806041717529e-02 -5.161166936159133911e-02 -3.090325370430946350e-02 -3.892801702022552490e-02
-1.820248663425445557e-01 -1.360724121332168579e-01 -2.090017125010490417e-02 2.511697411537170410e-01 2.665246725082397461e-01 -2.262730896472930908e-01 -3.727863430976867676e-01 2.831169366836547852e-01 2.138886898756027222e-01 -2.070649266242980957e-01 -2.499362677335739136e-01 -5.650816485285758972e-02 1.967784715816378593e-03 2.414813637733459473e-01 1.279886998236179352e-02 -1.953581720590591431e-01 -2.395615428686141968e-01 -9.615220874547958374e-02 -1.642464697360992432e-01 -3.148764371871948242e-01 -2.089228630065917969e-01 3.261428698897361755e-02 5.910545215010643005e-02 -1.544480621814727783e-01 5.942009761929512024e-02 -2.405044808983802795e-02 1.758767291903495789e-02 -4.983339458703994751e-02 -1.673150062561035156e-02 7.597519084811210632e-03 1.426420062780380249e-01 -1.148042082786560059e-02
-4.009945318102836609e-03 2.663488090038299561e-01 -2.787077985703945160e-02 1.210835203528404236e-01 -1.365643292665481567e-01 -1.024883985519409180e-01 -9.198229759931564331e-02 2.605622410774230957e-01 -1.631877012550830841e-02 -2.251533418893814087e-02 -2.983259558677673340e-01 4.858628287911415100e-02 2.415143996477127075e-01 1.578057706356048584e-01 1.078038886189460754e-01 -4.122256934642791748e-01 -2.318587005138397217e-01 7.862036675214767456e-02 -3.356839418411254883e-01 2.115281522274017334e-01 1.709089241921901703e-02 7.315715402364730835e-02 6.624259054660797119e-02 -7.202827930450439453e-02 -1.482698041945695877e-02 5.936093628406524658e-02 1.277837306261062622e-01 -2.066977173089981079e-01 3.031253814697265625e-01 -7.155151665210723877e-02 2.166435867547988892e-01 -1.088956296443939209e-01
-2.334154248237609863e-01 2.049711346626281738e-01 -2.405246645212173462e-01 1.032739132642745972e-01 -3.264401853084564209e-02 -6.089361384510993958e-02 -3.206058442592620850e-01 1.032537594437599182e-01 3.697872757911682129e-01 7.682304084300994873e-02 -2.325208038091659546e-01 -7.073684781789779663e-02 1.862596422433853149e-01 -8.280326426029205322e-02 9.827254107221961021e-04 -1.628214865922927856e-01 -2.354629151523113251e-02 9.568806737661361694e-02 9.266294538974761963e-02 8.327645063400268555e-02 6.245809793472290039e-02 1.892523616552352905e-01 1.838454306125640869e-01 -2.991535961627960205e-01 2.836786210536956787e-01 -1.121778488159179688e-01 1.464159190654754639e-01 -2.542390823364257812e-01 1.964089572429656982e-01 -1.917795985937118530e-01 -1.262356527149677277e-02 6.402479857206344604e-02
3.452436649240553379e-04 -7.955195754766464233e-02 -1.000824570655822754e-01 1.022989004850387573e-01 3.729949891567230225e-02 1.897475272417068481e-01 -5.083575844764709473e-02 2.001537680625915527e-01 3.710455894470214844e-01 3.205990791320800781e-02 -1.250638216733932495e-01 8.233880996704101562e-02 1.408509910106658936e-01 1.959449946880340576e-01 -6.091760098934173584e-02 -3.820060193538665771e-01 -2.838385999202728271e-01 3.677017241716384888e-02 -7.099139690399169922e-02 -5.000558122992515564e-02 -2.222385406494140625e-01 -8.730477094650268555e-02 1.883380264043807983e-01 -1.659673899412155151e-01 -2.096715867519378662e-01 -2.370671182870864868e-01 9.499070234596729279e-03 -2.415183335542678833e-01 -1.898672133684158325e-01 -2.503072023391723633e-01 2.315882593393325806e-01 -6.120768189430236816e-02
-4.786804914474487305e-01 2.514671385288238525e-01 8.706735819578170776e-02 2.448491519317030907e-03 -2.378258109092712402e-02 4.340216889977455139e-02 -1.134116128087043762e-01 1.187444925308227539e-01 1.274726241827011108e-01 4.459384828805923462e-02 -2.448942661285400391e-01 -4.459006190299987793e-01 -1.648376137018203735e-02 4.422759264707565308e-02 8.514416217803955078e-02 -2.169293314218521118e-01 -2.280011475086212158e-01 -1.126203611493110657e-01 -2.199682444334030151e-01 -6.042458117008209229e-03 -1.648907363414764404e-02 3.383505716919898987e-02 6.864716124255210161e-05 -7.433240115642547607e-02 2.323298305273056030e-01 -1.237309724092483521e-01 -4.175993427634239197e-02 1.498000621795654297e-01 -2.689470350742340088e-01 2.047171592712402344e-01 -5.400738492608070374e-02 -7.997235655784606934e-02
1.032562628388404846e-01 3.339479565620422363e-01 -4.142359271645545959e-02 1.561345309019088745e-01 1.014534616842865944e-03 3.954942524433135986e-02 -2.563343942165374756e-01 -2.363102394156157970e-04 3.089548349380493164e-01 -1.891389787197113037e-01 -1.701701432466506958e-01 -7.262367755174636841e-02 9.750510752201080322e-02 -3.723782300949096680e-02 1.611573994159698486e-02 -2.471785247325897217e-01 -2.077017277479171753e-01 6.060444563627243042e-02 -4.064449369907379150e-01 3.497683908790349960e-03 8.831537514925003052e-02 2.807149291038513184e-01 1.343743205070495605e-01 -2.030107080936431885e-01 1.461539268493652344e-01 -9.184313565492630005e-02 1.054849475622177124e-01 -1.899155080318450928e-01 1.915898546576499939e-02 -2.457795143127441406e-01 2.258775681257247925e-01 7.842822931706905365e-03
-3.440271317958831787e-01 1.314346194267272949e-01 6.076252460479736328e-02 2.176020741462707520e-01 -1.126302480697631836e-01 1.231578886508941650e-01 -2.021351009607315063e-01 -2.255660593509674072e-01 9.375540912151336670e-02 -2.038643360137939453e-01 -1.045819073915481567e-01 -6.048622354865074158e-02 -1.298045814037322998e-01 1.852287650108337402e-01 2.647855579853057861e-01 -1.192885488271713257e-01 -1.251039803028106689e-01 -2.194954315200448036e-03 2.693180926144123077e-02 -2.983886599540710449e-01 -1.617694944143295288e-01 1.216190531849861145e-01 7.976429164409637451e-02 1.336967647075653076e-01 -3.628481924533843994e-02 -3.825038671493530273e-01 2.679242789745330811e-01 1.093567609786987305e-01 1.329575926065444946e-01 -1.921839863061904907e-01 -1.889982372522354126e-01 3.119422495365142822e-02
1.365030556917190552e-01 -2.847021911293268204e-03 -4.954827949404716492e-02 4.011522978544235229e-02 2.079697102308273315e-01 -1.956782341003417969e-01 2.427797168493270874e-01 3.259003758430480957e-01 9.989035874605178833e-02 -7.359305769205093384e-02 -9.734773635864257812e-02 -1.402730792760848999e-01 -1.191850677132606506e-01 1.455461978912353516e-01 -1.001051813364028931e-01 -5.020109415054321289e-01 -3.652605041861534119e-02 -7.067730277776718140e-02 -2.583835124969482422e-01 -1.288530677556991577e-01 -1.833257377147674561e-01 1.691758632659912109e-01 1.668906956911087036e-01 -1.895274668931961060e-01 8.994218707084655762e-02 -3.223436474800109863e-01 -6.578056607395410538e-03 -6.115825846791267395e-02 7.745379209518432617e-02 -9.316640347242355347e-02 5.685856565833091736e-02 -1.980940997600555420e-01
-2.545318901538848877e-01 3.011224269866943359e-01 -1.922087371349334717e-01 8.161741495132446289e-02 2.224564552307128906e-01 2.208418995141983032e-01 -2.431814670562744141e-01 2.354579865932464600e-01 -1.074688509106636047e-02 2.626781538128852844e-02 -1.721194535493850708e-01 -2.782526239752769470e-02 2.987098097801208496e-01 2.765729427337646484e-01 1.098711639642715454e-01 3.643418848514556885e-02 -3.192248642444610596e-01 -4.032328352332115173e-02 -2.829395830631256104e-01 -4.030946269631385803e-02 -7.011684775352478027e-02 -1.131466999650001526e-01 2.832324504852294922e-01 -1.299705915153026581e-02 1.158751770853996277e-01 1.001999806612730026e-02 -1.373985111713409424e-01 1.701085418462753296e-01 -1.934229210019111633e-02 -2.519073709845542908e-02 1.540954709053039551e-01 9.142430126667022705e-02
-2.630827426910400391e-01 -1.315461397171020508e-01 -2.636342048645019531e-01 -5.571306869387626648e-02 -5.214061960577964783e-02 -3.734711185097694397e-02 -2.140200883150100708e-01 2.051538378000259399e-01 2.413056194782257080e-01 -9.098916500806808472e-02 -4.754516482353210449e-02 -1.667943894863128662e-01 7.370553910732269287e-03 1.491236239671707153e-01 -9.140926599502563477e-02 -1.291918903589248657e-01 -3.145245015621185303e-01 -8.268911391496658325e-02 3.394870087504386902e-03 1.426468491554260254e-01 -2.163416296243667603e-01 2.450186572968959808e-02 -6.098553165793418884e-02 2.152836881577968597e-02 1.830975860357284546e-01 -3.031077086925506592e-01 8.190906047821044922e-02 -1.976013183593750000e-01 2.088133841753005981e-01 -1.597345322370529175e-01 4.295969009399414062e-01 -4.907050356268882751e-02
-3.677982091903686523e-01 1.288696564733982086e-02 1.854073852300643921e-01 1.117274537682533264e-01 6.205672770738601685e-02 -1.040444374084472656e-01 -7.503771781921386719e-02 3.841073811054229736e-01 1.593173742294311523e-01 -1.713126599788665771e-01 1.019499078392982483e-01 6.650979816913604736e-02 5.556748434901237488e-02 3.908573985099792480e-01 1.378344465047121048e-02 -3.318475931882858276e-02 -8.183687925338745117e-02 -3.298150599002838135e-01 -1.140185147523880005e-01 -2.046612277626991272e-02 9.293723851442337036e-02 2.115335129201412201e-02 2.343227565288543701e-01 -3.588092699646949768e-02 2.162847965955734253e-01 -2.590701580047607422e-01 2.412095293402671814e-02 1.801743358373641968e-01 1.605102568864822388e-01 -1.739117056131362915e-01 -1.443696171045303345e-01 7.205509394407272339e-02
-3.576981723308563232e-01 2.120627760887145996e-01 -7.823056727647781372e-02 -1.761366128921508789e-01 -1.131629571318626404e-01 -3.061805106699466705e-02 -2.055426388978958130e-01 3.174669742584228516e-01 1.821547299623489380e-01 -1.812305748462677002e-01 6.781563907861709595e-02 -1.542984992265701294e-01 2.344710975885391235e-01 -3.144765738397836685e-03 -2.442579716444015503e-01 -1.552628278732299805e-01 -3.399679362773895264e-01 -1.734552979469299316e-01 -1.924020610749721527e-02 -2.601482272148132324e-01 4.696138203144073486e-02 1.642573624849319458e-01 8.873179554939270020e-03 -2.966252267360687256e-01 3.343332186341285706e-02 2.098442200804129243e-04 1.291945669800043106e-02 -1.536734253168106079e-01 -1.624443233013153076e-01 -5.101139470934867859e-02 -7.747413963079452515e-02 9.548732638359069824e-02
-6.341993063688278198e-02 5.837454274296760559e-02 2.768611013889312744e-01 3.186225891113281250e-02 7.535336166620254517e-02 5.445215851068496704e-02 -2.406847178936004639e-01 1.907764077186584473e-01 2.591090798377990723e-01 -9.589828550815582275e-02 -8.785619586706161499e-02 -3.176444396376609802e-02 8.839254826307296753e-02 4.770888388156890869e-01 8.036375045776367188e-02 -7.412530481815338135e-02 -8.523655682802200317e-02 5.386023595929145813e-02 -3.944717943668365479e-01 -9.553926438093185425e-02 -1.306099891662597656e-01 1.353243589401245117e-01 2.037132978439331055e-01 1.342167556285858154e-01 1.904142498970031738e-01 -1.472709178924560547e-01 2.665008008480072021e-01 -2.290344052016735077e-02 2.539058327674865723e-01 -1.254721432924270630e-01 1.195393269881606102e-03 5.537271499633789062e-04
-3.055248558521270752e-01 1.239006668329238892e-01 -1.824616193771362305e-01 4.551943391561508179e-02 1.723589152097702026e-01 -4.197146743535995483e-02 -1.901982277631759644e-01 4.549396932125091553e-01 1.565507501363754272e-01 -1.228184774518013000e-01 -3.565887808799743652e-01 9.241511113941669464e-03 4.276213049888610840e-02 2.420111149549484253e-01 -4.659070074558258057e-02 -8.043400198221206665e-02 -3.333951830863952637e-01 -1.239857450127601624e-01 1.301811821758747101e-02 -3.096655905246734619e-01 -2.006652355194091797e-01 -1.790989190340042114e-01 -1.175925657153129578e-01 1.325577348470687866e-01 -7.613643538206815720e-03 -5.753945931792259216e-02 7.028885185718536377e-02 4.624191299080848694e-02 2.368935756385326385e-02 6.143909320235252380e-02 -6.571035832166671753e-02 4.640496335923671722e-03
-4.836812019348144531e-01 2.121562361717224121e-01 -1.236386448144912720e-01 -3.617714345455169678e-02 4.745951294898986816e-02 3.329716622829437256e-02 5.971342697739601135e-02 1.043394878506660461e-01 3.587545454502105713e-01 3.142117708921432495e-02 -1.324897259473800659e-01 -2.160796970129013062e-01 1.647871434688568115e-01 -7.012540102005004883e-02 1.435309350490570068e-01 9.106324054300785065e-03 -1.767315864562988281e-01 -1.044336110353469849e-01 1.515246033668518066e-01 -2.009085416793823242e-01 1.043120101094245911e-01 1.583148092031478882e-01 3.022687733173370361e-01 -1.312522143125534058e-01 2.128349691629409790e-01 -2.172312140464782715e-01 2.227482646703720093e-01 1.988698393106460571e-01 5.172646418213844299e-02 1.060210168361663818e-02 4.588775709271430969e-02 5.822794884443283081e-02
-2.457978874444961548e-01 3.691256940364837646e-01 -2.285309880971908569e-01 7.259904593229293823e-02 -9.491290897130966187e-03 1.554959267377853394e-01 1.397069990634918213e-01 9.345892071723937988e-02 1.452108621597290039e-01 9.451195597648620605e-02 -7.837259769439697266e-02 -4.367061704397201538e-02 5.155542865395545959e-02 1.434877514839172363e-01 2.352063730359077454e-02 -2.163894325494766235e-01 -2.438369989395141602e-01 -1.426522880792617798e-01 2.601999640464782715e-01 -2.822871804237365723e-01 8.920577168464660645e-02 -8.236702531576156616e-02 2.616360187530517578e-01 -1.246924623847007751e-01 2.474296241998672485e-01 -2.936832606792449951e-01 8.553192019462585449e-02 1.035153865814208984e-01 -1.614995896816253662e-01 -3.042217716574668884e-02 2.544276118278503418e-01 -3.788714483380317688e-02
3.887566551566123962e-02 1.648230850696563721e-01 -2.354397997260093689e-02 2.079156041145324707e-01 1.033826172351837158e-02 -1.003209948539733887e-01 3.527335822582244873e-02 3.149799108505249023e-01 1.356044709682464600e-01 1.010078787803649902e-01 -3.168788179755210876e-02 -2.527448236942291260e-01 -6.910443771630525589e-03 -4.952691122889518738e-02 8.626166731119155884e-02 -2.011519223451614380e-01 -2.140761762857437134e-01 -1.265504807233810425e-01 -3.506943285465240479e-01 -2.902541160583496094e-01 -7.451336830854415894e-02 -2.588600814342498779e-01 6.116935983300209045e-03 -3.765230774879455566e-01 2.540481090545654297e-01 -6.182836368680000305e-02 -7.833233475685119629e-02 1.399199385195970535e-02 -1.138250716030597687e-02 -2.597263157367706299e-01 4.134377464652061462e-02 -2.135297358036041260e-01
-4.922141432762145996e-01 3.532389700412750244e-01 9.305363893508911133e-02 6.188740581274032593e-02 9.620374441146850586e-02 1.900501698255538940e-01 1.042129844427108765e-01 1.834992021322250366e-01 3.211494982242584229e-01 1.765505224466323853e-02 -2.470083981752395630e-01 2.150784879922866821e-01 1.083976924419403076e-01 1.332320421934127808e-01 -7.528695743530988693e-03 -3.172297403216362000e-02 -1.610026955604553223e-01 1.335160434246063232e-01 -2.113227397203445435e-01 2.039874671027064323e-03 -9.374857693910598755e-02 -3.247430175542831421e-02 1.678283065557479858e-01 -2.708519399166107178e-01 9.436277300119400024e-02 -2.507126033306121826e-01 -1.804433576762676239e-02 -7.429164648056030273e-02 -3.584429621696472168e-02 3.561938926577568054e-02 9.116991423070430756e-03 9.614817053079605103e-02
1.993918716907501221e-01 3.116320371627807617e-01 -2.221580743789672852e-01 3.663676232099533081e-02 -5.018450785428285599e-03 1.092211604118347168e-01 -1.677524298429489136e-01 -1.896199397742748260e-02 1.209733635187149048e-01 1.605282574892044067e-01 -3.092588782310485840e-01 6.562763452529907227e-02 2.730448246002197266e-01 -4.587483033537864685e-02 -6.086579989641904831e-03 -3.821786642074584961e-01 -2.117077857255935669e-01 -3.429397568106651306e-02 -1.037030890583992004e-01 -1.161098107695579529e-01 1.450391262769699097e-01 1.444707363843917847e-01 2.334360182285308838e-01 -1.200462728738784790e-01 1.292586028575897217e-01 -2.615360617637634277e-01 -3.739747777581214905e-02 -1.388348788022994995e-01 -1.270399689674377441e-01 -3.120726346969604492e-01 -5.896136164665222168e-02 7.098061591386795044e-02
-2.281475365161895752e-01 8.165111765265464783e-03 -9.824347682297229767e-03 9.546966105699539185e-02 2.351542711257934570e-01 -2.620641589164733887e-01 1.407012194395065308e-01 2.237600646913051605e-02 1.943569779396057129e-01 1.149744093418121338e-01 1.096284165978431702e-01 -2.569827437400817871e-01 -9.273871034383773804e-02 3.042034804821014404e-02 -1.721196621656417847e-01 -2.427294105291366577e-01 -1.381297856569290161e-01 -2.286167116835713387e-03 -2.780394554138183594e-01 -8.846604824066162109e-02 -1.575843244791030884e-01 2.313525974750518799e-02 2.644272148609161377e-01 3.253382071852684021e-02 2.790450751781463623e-01 -4.927676320075988770e-01 -7.695012539625167847e-02 9.636121988296508789e-02 -1.888344623148441315e-02 -2.457965165376663208e-02 -1.678497344255447388e-02 -1.719787716865539551e-01
-4.174800515174865723e-01 6.609745323657989502e-02 -9.718264639377593994e-02 -1.427515447139739990e-01 5.902258306741714478e-02 2.442710995674133301e-01 3.258886281400918961e-03 1.999376267194747925e-01 3.998238146305084229e-01 -1.877717673778533936e-01 -1.826329529285430908e-01 -3.519394397735595703e-01 8.546002209186553955e-02 1.296917349100112915e-02 -5.405483394861221313e-02 5.383817944675683975e-03 -1.156320646405220032e-01 -1.484022885560989380e-01 -1.234194263815879822e-02 -1.556524187326431274e-01 -1.001049578189849854e-01 1.088913306593894958e-01 2.958946526050567627e-01 -9.280090779066085815e-02 2.333628833293914795e-01 -1.514187827706336975e-02 5.440125241875648499e-02 1.324510425329208374e-01 9.011349081993103027e-02 1.457399576902389526e-01 6.659542024135589600e-02 1.970314681529998779e-01
-5.369111523032188416e-02 2.750429511070251465e-02 5.210088565945625305e-02 2.200542949140071869e-02 1.965374350547790527e-01 -1.748585700988769531e-01 7.810222357511520386e-02 2.297108322381973267e-01 1.978157907724380493e-01 2.640632167458534241e-02 -8.641678839921951294e-02 -1.323372572660446167e-01 -2.380153909325599670e-02 5.184029787778854370e-02 5.396777018904685974e-02 -3.713690042495727539e-01 -7.818035781383514404e-02 -4.274652898311614990e-02 -2.237721681594848633e-01 -3.678506910800933838e-01 -3.663922846317291260e-01 -6.069978326559066772e-02 2.225426584482192993e-01 -2.644942104816436768e-01 -1.969696208834648132e-02 -1.674011051654815674e-01 -1.089922264218330383e-01 -3.180838525295257568e-01 -6.701083481311798096e-02 4.593655467033386230e-02 -9.428671747446060181e-02 -2.202403545379638672e-01
-4.280847907066345215e-01 4.647110402584075928e-01 7.028678897768259048e-03 -1.466929763555526733e-01 3.779948502779006958e-02 1.599476784467697144e-01 6.123081594705581665e-02 2.266028970479965210e-01 3.274159133434295654e-01 -1.649390310049057007e-01 -1.684867292642593384e-01 7.553222775459289551e-02 9.642586112022399902e-02 1.436327844858169556e-01 -8.521572500467300415e-02 6.241350993514060974e-02 -5.211994051933288574e-02 2.046214789152145386e-02 -2.417496591806411743e-01 -1.741147488355636597e-01 -4.724419862031936646e-02 1.890754327178001404e-02 1.839013248682022095e-01 -2.802536487579345703e-01 -2.082832902669906616e-02 -1.655104756355285645e-01 5.304654687643051147e-02 -1.927842497825622559e-01 6.760126352310180664e-02 3.690251335501670837e-02 -1.331598404794931412e-02 -8.223550766706466675e-02
-5.032078027725219727e-01 3.528486490249633789e-01 3.512402996420860291e-02 3.789089992642402649e-02 -9.362760931253433228e-02 2.244023829698562622e-01 2.799458988010883331e-02 -2.458112128078937531e-02 2.982027828693389893e-01 -1.732779890298843384e-01 -2.492772191762924194e-01 -1.413832306861877441e-01 7.226980477571487427e-02 7.721041887998580933e-02 7.318043708801269531e-02 -1.262620389461517334e-01 -2.348149865865707397e-01 2.400607019662857056e-01 -9.578363597393035889e-02 1.199060380458831787e-01 -7.047425210475921631e-02 5.035413429141044617e-02 1.645970046520233154e-01 -2.337498664855957031e-01 -9.521776437759399414e-02 -2.354167103767395020e-01 9.353838860988616943e-02 -1.237564384937286377e-01 -8.177734911441802979e-03 -6.629348546266555786e-02 2.572083100676536560e-02 7.944225519895553589e-02
-2.002818733453750610e-01 -3.599945455789566040e-02 -2.639968506991863251e-02 4.734822735190391541e-02 1.378754824399948120e-01 2.418739348649978638e-01 7.199187576770782471e-02 7.503315061330795288e-02 7.470444589853286743e-02 4.933040216565132141e-02 -1.770279556512832642e-01 -2.316930890083312988e-01 1.803575903177261353e-01 1.544247418642044067e-01 -2.061342895030975342e-01 -2.649871408939361572e-01 6.386594474315643311e-02 -2.373319268226623535e-01 -1.895525157451629639e-01 8.207801729440689087e-02 -1.061512529850006104e-01 -1.081924885511398315e-01 -5.418451968580484390e-03 -1.833157241344451904e-02 2.142547518014907837e-01 -2.423546165227890015e-01 -2.009560316801071167e-01 -3.543792366981506348e-01 3.628759384155273438e-01 -2.160639464855194092e-01 -1.145904287695884705e-01 1.292005479335784912e-01
-1.852059960365295410e-01 2.247195839881896973e-01 2.051452398300170898e-01 3.925374150276184082e-02 -1.853182613849639893e-01 4.384106397628784180e-02 9.144065529108047485e-02 2.204639017581939697e-01 2.068852931261062622e-01 -6.330706179141998291e-02 -6.881768256425857544e-02 -1.496710181236267090e-01 3.077648282051086426e-01 2.624640762805938721e-01 -5.602438934147357941e-03 2.042283071205019951e-03 -7.144220173358917236e-02 1.502495165914297104e-02 -1.102932468056678772e-01 -1.121896430850028992e-01 2.142658829689025879e-01 -2.239306457340717316e-02 -4.966687783598899841e-02 1.430156379938125610e-01 8.107163012027740479e-02 -3.591774702072143555e-01 2.599644660949707031e-01 -1.705924868583679199e-01 5.271862074732780457e-02 -2.196759283542633057e-01 -2.394364923238754272e-01 3.173512220382690430e-01
-6.246661394834518433e-02 -6.836426258087158203e-02 -2.277695089578628540e-01 4.685913771390914917e-02 1.368746906518936157e-01 -1.375421285629272461e-01 -2.823401615023612976e-02 1.136405169963836670e-01 2.770632505416870117e-01 -1.251513957977294922e-01 4.201377183198928833e-02 -2.067624777555465698e-01 8.669018000364303589e-02 5.399781465530395508e-02 9.099565446376800537e-02 -2.324340045452117920e-01 -2.805261313915252686e-01 -3.339193761348724365e-01 -1.841870397329330444e-01 -6.001586443744599819e-04 -3.114846646785736084e-01 1.175893768668174744e-01 -8.003909885883331299e-02 -6.638361513614654541e-02 -2.217967659235000610e-01 -1.476628929376602173e-01 2.179140746593475342e-01 -2.037278562784194946e-01 3.398944437503814697e-01 -1.976267099380493164e-01 1.260113567113876343e-01 -8.231933228671550751e-03
-1.516453735530376434e-02 3.776930645108222961e-02 -9.365392476320266724e-02 2.548808157444000244e-01 4.722802713513374329e-02 2.080598920583724976e-01 -1.223235353827476501e-01 1.046295836567878723e-01 2.705705463886260986e-01 -1.555187534540891647e-02 -1.053625047206878662e-01 -1.600707024335861206e-01 6.091358512639999390e-02 1.086243987083435059e-01 -8.730267733335494995e-02 -1.721435487270355225e-01 -3.930438756942749023e-01 -9.238859266042709351e-02 4.667100962251424789e-03 1.203582584857940674e-01 -3.234938979148864746e-01 -1.645093113183975220e-01 2.468420416116714478e-01 -1.786125749349594116e-01 -7.573345303535461426e-02 -2.759753763675689697e-01 -1.678724400699138641e-02 -3.025707900524139404e-01 -7.377736270427703857e-02 -3.073781132698059082e-01 1.150882840156555176e-01 -3.561800718307495117e-02
-5.754959210753440857e-02 3.824194893240928650e-02 -9.593109041452407837e-02 3.423489257693290710e-02 1.858221143484115601e-01 6.232297793030738831e-02 -3.400442898273468018e-01 -1.491992026567459106e-01 1.209119856357574463e-01 -1.122279614210128784e-01 -2.154152095317840576e-01 -1.791646480560302734e-01 6.129422783851623535e-02 8.764140307903289795e-02 6.383205950260162354e-02 1.947673782706260681e-02 -3.371637165546417236e-01 -5.374939739704132080e-02 -2.135357707738876343e-01 -4.166879951953887939e-01 -3.642820715904235840e-01 -1.987537136301398277e-03 8.688036352396011353e-02 2.213410846889019012e-02 2.077322602272033691e-01 -1.498414278030395508e-01 -8.809330314397811890e-02 5.193530395627021790e-02 -1.363725960254669189e-01 -3.372274935245513916e-01 -3.556121513247489929e-02 2.739202231168746948e-02
-3.559423685073852539e-01 9.552564471960067749e-02 -5.118587985634803772e-02 2.131813950836658478e-02 -1.723274439573287964e-01 6.978120654821395874e-02 -3.462179303169250488e-01 -5.866805091500282288e-02 -8.412862196564674377e-03 -1.151357144117355347e-01 2.844786830246448517e-02 -2.383515685796737671e-01 -9.002293646335601807e-02 2.129596769809722900e-01 6.442812085151672363e-02 -6.561805494129657745e-03 -2.068982273340225220e-01 8.272171020507812500e-02 4.813737422227859497e-02 -3.555693626403808594e-01 -3.013064861297607422e-01 2.840920723974704742e-02 1.426350474357604980e-01 -2.615125151351094246e-03 1.653768569231033325e-01 -2.286793291568756104e-01 3.079363703727722168e-01 7.160706073045730591e-02 1.867787241935729980e-01 -1.425168365240097046e-01 -4.197846353054046631e-02 -2.184864282608032227e-01
-3.970552235841751099e-02 2.638291120529174805e-01 8.077128231525421143e-02 -1.411669235676527023e-02 2.949310280382633209e-02 2.244480103254318237e-01 -9.730844944715499878e-02 3.290659189224243164e-01 1.513630896806716919e-01 2.739981114864349365e-01 1.131571456789970398e-01 -7.081015408039093018e-02 2.013456970453262329e-01 5.907428637146949768e-02 1.185219362378120422e-01 -3.103776872158050537e-01 -2.864192426204681396e-02 -6.522721052169799805e-02 -9.539829194545745850e-02 -2.250567227602005005e-01 -3.891697525978088379e-01 9.722571074962615967e-02 1.238327249884605408e-01 1.547766327857971191e-01 -5.842326581478118896e-02 -1.731128990650177002e-01 -8.820828795433044434e-02 -2.681195139884948730e-01 -3.710525482892990112e-02 -5.469147115945816040e-02 6.253978610038757324e-02 3.106869459152221680e-01
-5.607672035694122314e-02 1.182625517249107361e-01 -6.635845452547073364e-02 2.792660295963287354e-01 1.274764686822891235e-01 -2.203173041343688965e-01 5.276004597544670105e-02 -7.006611209362745285e-03 2.337388135492801666e-02 4.905036091804504395e-02 -2.436289042234420776e-01 -1.936955451965332031e-01 3.350645601749420166e-01 1.045454069972038269e-01 1.147220805287361145e-01 -2.726112604141235352e-01 -4.154110252857208252e-01 -1.578747481107711792e-01 -9.134716540575027466e-02 1.521282792091369629e-01 -1.852711886167526245e-01 1.310210376977920532e-01 1.327780727297067642e-02 -2.108096890151500702e-02 -1.350821852684020996e-01 -3.424714878201484680e-02 1.265009194612503052e-01 -2.991118729114532471e-01 1.723229289054870605e-01 -2.126019746065139771e-01 -1.555224210023880005e-01 1.314885467290878296e-01
-2.255229465663433075e-02 1.211544685065746307e-02 -2.794616483151912689e-02 2.262887358665466309e-02 1.593760550022125244e-01 1.175916865468025208e-01 -1.494601368904113770e-01 3.563304618000984192e-02 1.468401253223419189e-01 5.972760543227195740e-02 -1.946233958005905151e-01 -4.389696568250656128e-02 2.968213856220245361e-01 -5.975480191409587860e-03 1.051802784204483032e-01 -2.032785266637802124e-01 -6.553316116333007812e-01 -5.657560378313064575e-02 -1.428298652172088623e-01 -2.766755223274230957e-01 -1.470829248428344727e-01 -6.374674290418624878e-02 -1.424578577280044556e-01 -9.690616279840469360e-02 1.574745327234268188e-01 -5.421738326549530029e-02 1.533594280481338501e-01 -1.988903582096099854e-01 3.048534318804740906e-02 -8.608263731002807617e-02 3.993263840675354004e-02 2.098001241683959961e-01
-4.800090491771697998e-01 1.895218342542648315e-02 -1.660620272159576416e-01 4.466363787651062012e-02 1.093197464942932129e-01 1.674886494874954224e-01 1.132143586874008179e-01 2.736786603927612305e-01 -8.508880436420440674e-02 -2.060852386057376862e-02 -1.952807903289794922e-01 -4.144434034824371338e-01 8.019385486841201782e-02 2.322001606225967407e-01 -1.677294224500656128e-01 -8.775702863931655884e-02 3.244406729936599731e-02 -2.425691038370132446e-01 -8.965171873569488525e-02 -1.243993118405342102e-01 9.301347285509109497e-02 1.344525814056396484e-01 2.771389782428741455e-01 3.086533211171627045e-02 1.125636547803878784e-01 -1.825513541698455811e-01 -3.013750538229942322e-02 -3.450744971632957458e-02 -5.545136984437704086e-03 4.989300295710563660e-02 1.470912098884582520e-01 -1.950679421424865723e-01
-2.071792334318161011e-01 1.665568561293184757e-03 1.415414512157440186e-01 -2.722607553005218506e-02 1.666879057884216309e-01 1.634452939033508301e-01 3.589599207043647766e-02 2.315136939287185669e-01 2.079703211784362793e-01 -2.475268542766571045e-01 1.181163117289543152e-01 -1.505897343158721924e-01 1.177668645977973938e-01 4.244444668292999268e-01 1.531816124916076660e-01 -6.767786294221878052e-02 -1.365379095077514648e-01 -7.142668217420578003e-02 -3.136559128761291504e-01 -2.411597669124603271e-01 1.297839879989624023e-01 8.271243423223495483e-02 6.574300676584243774e-02 1.190851107239723206e-01 -6.242653355002403259e-02 -9.978650510311126709e-02 3.170442581176757812e-01 -9.860488772392272949e-02 3.027248084545135498e-01 -7.672864198684692383e-02 -2.229692973196506500e-02 1.382150650024414062e-01
-2.067185491323471069e-01 1.319508999586105347e-01 6.809165328741073608e-02 -1.102056056261062622e-01 9.455381892621517181e-03 -1.709001064300537109e-01 -7.550218701362609863e-02 -6.783408671617507935e-02 2.427979409694671631e-01 7.687475532293319702e-02 -1.165177375078201294e-01 -1.697427928447723389e-01 1.471824944019317627e-01 -1.744506061077117920e-01 -3.081329539418220520e-02 -1.807858347892761230e-01 -1.709064543247222900e-01 -2.556252181529998779e-01 -1.352450251579284668e-01 2.788990736007690430e-02 5.329502373933792114e-02 3.750136792659759521e-01 1.931778937578201294e-01 5.741316825151443481e-03 3.254764080047607422e-01 -7.795000821352005005e-02 -9.354868531227111816e-02 -4.893742874264717102e-02 1.509856805205345154e-02 -4.596548080444335938e-01 1.775432229042053223e-01 -1.728006601333618164e-01
-1.403583735227584839e-01 1.577034294605255127e-01 -1.030970588326454163e-01 1.046474874019622803e-01 4.103634655475616455e-01 -3.637383878231048584e-02 1.532977968454360962e-01 9.095749258995056152e-02 8.121269941329956055e-02 1.481746584177017212e-01 -1.856000870466232300e-01 -5.866564810276031494e-02 -2.636887878179550171e-02 1.987158954143524170e-01 9.295583516359329224e-02 -3.945804238319396973e-01 3.667940571904182434e-02 -1.660409271717071533e-01 6.515131145715713501e-02 -1.669526696205139160e-01 -3.180061280727386475e-02 1.206702888011932373e-01 2.902573049068450928e-01 -9.404543042182922363e-02 1.880789361894130707e-02 -3.973214924335479736e-01 1.387167274951934814e-01 -2.078416943550109863e-02 2.484456151723861694e-01 -6.597112119197845459e-02 2.184012830257415771e-01 5.302263423800468445e-03
-3.949001133441925049e-01 1.577133312821388245e-02 -1.196201890707015991e-01 -8.585062623023986816e-02 -2.649074196815490723e-01 -1.357989758253097534e-01 -1.616170108318328857e-01 1.134732812643051147e-01 6.706477701663970947e-02 -9.890480898320674896e-03 -2.484659105539321899e-01 -1.831531375646591187e-01 4.058734774589538574e-01 6.610406190156936646e-02 -3.499276190996170044e-02 -8.403294533491134644e-02 -1.001741886138916016e-01 1.389844715595245361e-01 -2.190586775541305542e-01 -2.264900505542755127e-01 2.912370488047599792e-02 1.822320371866226196e-01 8.691994100809097290e-02 7.295301556587219238e-02 1.516842097043991089e-01 -2.898666858673095703e-01 1.523445919156074524e-02 -8.086398243904113770e-03 -1.673479080200195312e-01 -1.178662776947021484e-01 -1.596407145261764526e-01 2.587782442569732666e-01
-1.285147517919540405e-01 1.788102239370346069e-01 -6.328482180833816528e-03 -1.962729357182979584e-02 -3.397120907902717590e-02 -1.540841311216354370e-01 -1.884062401950359344e-02 1.995962299406528473e-02 3.536313474178314209e-01 4.036413133144378662e-02 -1.442000269889831543e-01 -1.090461090207099915e-01 3.826268613338470459e-01 -4.097045585513114929e-02 8.278120309114456177e-02 9.542754292488098145e-02 -1.947463750839233398e-01 -1.430498659610748291e-01 -1.680844128131866455e-01 2.339664697647094727e-01 -9.122178703546524048e-02 3.591226637363433838e-01 2.486797422170639038e-01 -1.838419437408447266e-01 7.666374742984771729e-02 -1.753362417221069336e-01 6.493020802736282349e-02 1.374167501926422119e-01 8.465234190225601196e-02 -2.264476865530014038e-01 -3.178279101848602295e-01 9.238803386688232422e-02
9.457752108573913574e-02 2.769975923001766205e-02 3.162369132041931152e-02 -6.081342697143554688e-02 1.155384927988052368e-01 1.230236440896987915e-01 8.084063883870840073e-04 9.868192672729492188e-02 -1.306160539388656616e-01 9.252798743546009064e-03 -1.303407400846481323e-01 -7.821279019117355347e-02 3.976139798760414124e-02 3.949305787682533264e-02 1.461157649755477905e-01 -2.517053186893463135e-01 -3.522245585918426514e-01 -2.578386291861534119e-02 1.799920648336410522e-01 -3.461356461048126221e-01 -3.133901357650756836e-01 2.988245189189910889e-01 1.126764565706253052e-01 -1.035538613796234131e-01 2.034874558448791504e-01 -3.040063679218292236e-01 1.953282952308654785e-01 -2.385639697313308716e-01 2.362507432699203491e-01 -1.753781735897064209e-01 -1.000060811638832092e-01 7.706902921199798584e-02
-8.711697906255722046e-02 6.348662078380584717e-02 -8.986341208219528198e-02 -2.577831745147705078e-01 1.171886175870895386e-02 -3.076851367950439453e-01 -2.736868560314178467e-01 3.526008427143096924e-01 6.271491944789886475e-02 2.704207785427570343e-02 -1.043329481035470963e-02 -3.052728474140167236e-01 5.060422420501708984e-02 -2.097664959728717804e-02 -1.478325389325618744e-02 -2.904051542282104492e-01 -4.845616221427917480e-02 -1.196306645870208740e-01 -1.652551293373107910e-01 -2.566291987895965576e-01 -1.855323165655136108e-01 -1.792062222957611084e-01 3.664351701736450195e-01 -4.540329426527023315e-02 -1.692644059658050537e-01 -1.037305817008018494e-01 1.019573733210563660e-01 5.651571229100227356e-02 1.829757094383239746e-01 -1.005368307232856750e-01 1.214030906558036804e-01 1.013261899352073669e-01
-3.684734106063842773e-01 4.279584586620330811e-01 -1.973993480205535889e-01 -4.429638013243675232e-02 4.193334653973579407e-02 4.905112832784652710e-02 -1.100795045495033264e-01 4.383963346481323242e-01 2.434455007314682007e-01 6.237983331084251404e-02 -1.708240360021591187e-01 -3.401846438646316528e-02 1.621047705411911011e-01 -6.284482032060623169e-02 6.452038139104843140e-02 -1.775476634502410889e-01 -3.195985853672027588e-01 3.088855184614658356e-02 -8.614061027765274048e-02 5.253760889172554016e-02 1.972803473472595215e-01 1.125287190079689026e-01 1.470084190368652344e-01 1.494375467300415039e-01 2.005537450313568115e-01 1.560703106224536896e-02 8.022551238536834717e-02 7.353383116424083710e-03 -2.705689892172813416e-02 -9.796473383903503418e-02 -7.287580519914627075e-02 2.948740497231483459e-02
3.507944941520690918e-02 -1.492787450551986694e-01 -8.696319162845611572e-02 3.345317393541336060e-02 1.060814112424850464e-01 8.757709711790084839e-02 -2.306727506220340729e-02 1.852099448442459106e-01 1.583621650934219360e-01 -2.773010917007923126e-02 -6.103126332163810730e-02 7.105977740138769150e-03 1.322934329509735107e-01 4.778403937816619873e-01 6.819746457040309906e-03 -2.571835815906524658e-01 -3.227071166038513184e-01 -4.857888817787170410e-02 -1.133326739072799683e-01 -5.828327313065528870e-02 -1.969910264015197754e-01 2.471819706261157990e-02 1.101695448160171509e-01 1.241468824446201324e-02 -3.316704556345939636e-02 -8.291484415531158447e-02 1.719772443175315857e-02 5.854733288288116455e-02 -2.697046995162963867e-01 -4.122081398963928223e-01 3.773764967918395996e-01 3.440225869417190552e-02
-2.733862996101379395e-01 2.181529998779296875e-01 1.664906591176986694e-01 7.913693040609359741e-02 6.989369541406631470e-02 1.168987154960632324e-01 -6.179228052496910095e-02 3.806891739368438721e-01 2.251727879047393799e-01 -1.193270906805992126e-01 -4.458764195442199707e-02 9.825903922319412231e-02 -1.919149607419967651e-02 2.718478739261627197e-01 1.255100518465042114e-01 -1.481436789035797119e-01 -2.413895912468433380e-03 -2.027459591627120972e-01 -1.680025756359100342e-01 -1.375779062509536743e-01 8.603865653276443481e-02 4.464231804013252258e-02 4.370478093624114990e-01 1.736636012792587280e-01 2.374856919050216675e-01 -1.792846620082855225e-01 2.492087930440902710e-01 8.933150768280029297e-02 -7.424164563417434692e-02 3.916747123003005981e-02 4.292397946119308472e-02 -3.866670280694961548e-02
-3.351272344589233398e-01 1.119319871068000793e-01 -2.151750177145004272e-01 2.254639118909835815e-01 2.847350835800170898e-01 -2.371113300323486328e-01 -1.635910198092460632e-02 3.556630313396453857e-01 -4.350958392024040222e-02 1.953059136867523193e-01 6.788606289774179459e-03 -7.026109844446182251e-02 -8.978450298309326172e-02 1.678761094808578491e-01 2.131582051515579224e-01 -3.177375495433807373e-01 -1.647579520940780640e-01 1.890540421009063721e-01 -3.564190119504928589e-03 -3.516832739114761353e-02 -2.634840905666351318e-01 -3.326721861958503723e-02 1.770521886646747589e-02 -2.207703888416290283e-03 2.778176069259643555e-01 -1.018450185656547546e-01 4.952904209494590759e-02 5.549047514796257019e-02 5.982340127229690552e-02 -2.331359684467315674e-01 1.378558762371540070e-02 -1.077274605631828308e-02
1.095144152641296387e-01 1.941692829132080078e-01 -8.942093700170516968e-02 -2.925273263826966286e-03 4.852691665291786194e-02 -3.393410146236419678e-01 1.765680164098739624e-01 1.157351434230804443e-01 2.658781409263610840e-01 -2.640971541404724121e-01 -2.265439033508300781e-01 -8.090637624263763428e-02 2.131366869434714317e-03 -8.480699732899665833e-03 -1.125721782445907593e-01 -3.196640610694885254e-01 -2.683549821376800537e-01 -2.780080735683441162e-01 -2.284171134233474731e-01 -2.096570730209350586e-01 -3.068415522575378418e-01 -1.408329755067825317e-01 1.299478262662887573e-01 1.303566843271255493e-01 1.278631389141082764e-01 -4.328332468867301941e-02 6.652950495481491089e-02 -5.061744153499603271e-02 3.086627088487148285e-02 -1.773269660770893097e-02 -1.956055611371994019e-01 -9.457198530435562134e-02
-1.583727002143859863e-01 2.723620235919952393e-01 2.512042522430419922e-01 -1.888902485370635986e-01 2.343664318323135376e-02 3.298539817333221436e-01 -8.658693730831146240e-02 3.386969864368438721e-01 2.231457084417343140e-01 -5.215244367718696594e-02 -2.092132121324539185e-01 1.106101721525192261e-01 1.577509790658950806e-01 1.700160205364227295e-01 -1.509868055582046509e-01 -1.315526477992534637e-02 7.415907829999923706e-02 -1.143235713243484497e-01 -1.055797562003135681e-01 -2.612136900424957275e-01 2.371582388877868652e-02 4.888102039694786072e-02 1.642484813928604126e-01 -9.824316948652267456e-02 1.605800390243530273e-01 -3.040716797113418579e-02 2.875385284423828125e-01 1.296471208333969116e-01 5.004008486866950989e-02 -3.032976090908050537e-01 1.055421307682991028e-01 1.254930496215820312e-01
-2.625011503696441650e-01 8.139718323945999146e-02 -3.927889466285705566e-02 2.814106829464435577e-02 1.841203123331069946e-01 -1.931743621826171875e-01 -1.598975062370300293e-01 4.597631990909576416e-01 2.251798063516616821e-01 2.709506079554557800e-02 1.436944752931594849e-01 5.504079535603523254e-02 1.228612661361694336e-01 5.644402280449867249e-02 -1.087088137865066528e-01 -1.796251684427261353e-01 -2.567719817161560059e-01 3.196075558662414551e-01 -3.039957284927368164e-01 1.327363252639770508e-01 -1.617558449506759644e-01 4.857862368226051331e-02 8.118129521608352661e-02 2.842953987419605255e-02 -1.459857821464538574e-01 -1.762136369943618774e-01 1.521131545305252075e-01 -1.093495562672615051e-01 -2.018164694309234619e-01 -1.803347170352935791e-01 -2.666874229907989502e-02 -3.206983581185340881e-02
-2.406693249940872192e-01 1.617034077644348145e-01 -2.469725348055362701e-02 -6.980728358030319214e-02 2.887601777911186218e-02 5.829971656203269958e-02 1.144024450331926346e-02 1.037837788462638855e-01 5.920833721756935120e-02 1.968653500080108643e-01 -1.012603938579559326e-01 -1.798008084297180176e-01 2.838717401027679443e-01 2.312202900648117065e-01 -1.193760707974433899e-01 -2.478269338607788086e-01 -4.235419034957885742e-01 -1.352000087499618530e-01 2.242948412895202637e-01 3.148110955953598022e-02 -1.309061646461486816e-01 -2.974209189414978027e-02 1.788453757762908936e-01 -9.002771973609924316e-02 2.269966453313827515e-01 -1.767816245555877686e-01 1.628120839595794678e-01 -1.562568992376327515e-01 -1.574088186025619507e-01 2.164730727672576904e-01 2.508006095886230469e-01 1.594809144735336304e-01
4.022475704550743103e-02 -7.044883817434310913e-02 3.851811960339546204e-02 1.525501608848571777e-01 1.539780497550964355e-01 -2.326731383800506592e-01 2.012840062379837036e-01 1.536476314067840576e-01 1.573460698127746582e-01 -5.828460678458213806e-02 -2.846120297908782959e-01 -7.603693008422851562e-02 1.656646728515625000e-01 -2.145012281835079193e-02 -1.699326932430267334e-01 -2.491399794816970825e-01 -3.208943009376525879e-01 -9.888747334480285645e-02 -3.849191963672637939e-02 5.211649462580680847e-02 -2.305475324392318726e-01 -1.559334695339202881e-01 1.094940211623907089e-02 -1.496545821428298950e-01 1.229996383190155029e-01 -3.607882857322692871e-01 2.278490811586380005e-01 5.070885643362998962e-02 6.255375593900680542e-02 -2.607580423355102539e-01 2.056737691164016724e-01 2.489477545022964478e-01
-3.525389134883880615e-01 1.064213365316390991e-01 7.437252998352050781e-02 1.096888482570648193e-01 -1.633689738810062408e-03 2.977966964244842529e-01 -1.247857138514518738e-02 4.137313067913055420e-01 1.907219290733337402e-01 -2.023736014962196350e-02 -1.731336489319801331e-02 6.612030416727066040e-02 1.453248262405395508e-01 2.909627854824066162e-01 1.121829748153686523e-01 -3.610125929117202759e-02 2.854433609172701836e-03 -2.645007669925689697e-01 -1.920624077320098877e-01 5.173307657241821289e-02 1.175224706530570984e-01 -2.701244689524173737e-02 3.204273879528045654e-01 4.829646274447441101e-02 5.563032627105712891e-02 -1.833358108997344971e-01 2.286604046821594238e-01 2.290113866329193115e-01 4.846959561109542847e-02 -1.352717131376266479e-01 1.751758903264999390e-01 -6.193875893950462341e-02
1.221250742673873901e-02 2.646700441837310791e-01 -5.754144862294197083e-02 1.014445051550865173e-01 -1.327842772006988525e-01 9.823249280452728271e-02 3.321954282000660896e-03 -1.801732182502746582e-02 2.311798185110092163e-01 -6.596332043409347534e-02 2.077103964984416962e-02 -9.239352494478225708e-02 1.617378741502761841e-01 -9.627041220664978027e-02 -9.301257133483886719e-02 -2.446775436401367188e-01 -6.827428191900253296e-02 -4.400332644581794739e-02 -2.247942388057708740e-01 -3.421770781278610229e-02 1.605287492275238037e-01 2.391140162944793701e-01 1.095068752765655518e-01 -1.585977822542190552e-01 2.829658389091491699e-01 -2.002634108066558838e-01 5.417869687080383301e-01 4.822799563407897949e-02 2.806161940097808838e-01 -6.116747856140136719e-02 -8.313545584678649902e-02 1.845251023769378662e-01
-1.111424639821052551e-01 -1.739907264709472656e-01 -2.836075425148010254e-01 2.503255754709243774e-02 4.632025957107543945e-02 3.286721184849739075e-02 -2.095989137887954712e-01 2.958922088146209717e-01 3.755269646644592285e-01 -2.075333744287490845e-01 -4.767359793186187744e-02 -8.180460333824157715e-02 -5.329642444849014282e-02 2.986210286617279053e-01 2.297074347734451294e-02 -1.553397774696350098e-01 -2.653933763504028320e-01 -1.366712898015975952e-01 3.904667496681213379e-02 -7.917479611933231354e-03 -1.466821432113647461e-01 1.711805351078510284e-02 -3.926312923431396484e-02 4.165922850370407104e-02 1.634661108255386353e-01 -2.269446253776550293e-01 1.505345702171325684e-01 5.885797366499900818e-02 -5.258770659565925598e-02 -3.148862719535827637e-01 3.313527405261993408e-01 5.220201797783374786e-03
-3.959879279136657715e-01 1.402391195297241211e-01 -1.420799493789672852e-01 -4.509694874286651611e-02 3.017914481461048126e-02 1.478653550148010254e-01 1.500844582915306091e-02 6.397973746061325073e-02 3.026525378227233887e-01 -8.827018737792968750e-02 -3.079433441162109375e-01 -2.032992243766784668e-01 -4.078943654894828796e-02 8.821166306734085083e-02 -6.999576091766357422e-02 3.109697066247463226e-02 -1.350949555635452271e-01 -1.830842792987823486e-01 1.926632784307003021e-02 -2.791285216808319092e-01 -4.424937441945075989e-02 1.482699066400527954e-01 3.342560529708862305e-01 -1.078602974303066730e-03 3.629652261734008789e-01 8.188622444868087769e-02 3.823154047131538391e-02 1.744885444641113281e-01 4.653319716453552246e-02 -4.730546474456787109e-02 9.848583489656448364e-02 2.704938948154449463e-01
-3.017665445804595947e-01 1.582558155059814453e-01 3.221210837364196777e-01 1.653356105089187622e-01 1.798438727855682373e-01 1.202150806784629822e-01 4.473457485437393188e-02 -1.427621692419052124e-01 2.399781346321105957e-01 -6.500440090894699097e-02 -1.763767153024673462e-01 -8.862783759832382202e-02 1.249383687973022461e-01 1.940173469483852386e-02 -1.539626568555831909e-01 -2.843056619167327881e-01 -1.570924371480941772e-01 -1.530606299638748169e-01 -7.758952677249908447e-02 -1.652379892766475677e-02 -2.675812505185604095e-02 3.720656782388687134e-02 6.165467202663421631e-03 1.354454010725021362e-01 3.407317996025085449e-01 -2.585021555423736572e-01 -9.120471775531768799e-03 -7.100640982389450073e-02 3.752276003360748291e-01 -4.853720590472221375e-02 -1.876855343580245972e-01 -1.449509710073471069e-01
-3.578115701675415039e-01 1.169712543487548828e-01 -2.381016686558723450e-02 -9.594549238681793213e-02 7.322674989700317383e-02 1.976560205221176147e-01 1.605819016695022583e-01 -2.147022485733032227e-01 1.495174169540405273e-01 5.588847026228904724e-02 -4.528066515922546387e-02 -1.163263469934463501e-01 5.950447171926498413e-02 4.526463523507118225e-02 1.224228064529597759e-03 -3.511502146720886230e-01 -3.278611004352569580e-01 -7.808314263820648193e-02 -1.714849025011062622e-01 -4.692817479372024536e-02 1.419571936130523682e-01 2.059925496578216553e-01 -6.500165909528732300e-02 1.580417156219482422e-01 -1.365068554878234863e-01 -3.881899714469909668e-01 2.289216667413711548e-01 9.255536645650863647e-02 1.905156672000885010e-01 -1.259613782167434692e-01 -1.731045842170715332e-01 -1.132808476686477661e-01
-2.271105051040649414e-01 -9.087245911359786987e-03 -5.200013518333435059e-02 2.376461774110794067e-01 3.535281494259834290e-02 3.739995509386062622e-02 -1.384141594171524048e-01 2.377917617559432983e-01 2.497207969427108765e-01 -6.593637168407440186e-02 4.457191005349159241e-02 -4.165646061301231384e-02 1.003890633583068848e-01 -1.160596385598182678e-01 -4.300744831562042236e-01 -1.087696328759193420e-01 -1.227454319596290588e-01 -2.591183483600616455e-01 -2.819596827030181885e-01 -1.368631795048713684e-02 -2.555409967899322510e-01 4.400149732828140259e-02 -2.996089756488800049e-01 -2.948532439768314362e-02 8.105559647083282471e-02 -5.419741198420524597e-02 3.275765776634216309e-01 -3.445315361022949219e-02 -4.461097717285156250e-02 -2.333268225193023682e-01 -9.930286556482315063e-02 1.263761818408966064e-01
-1.618068069219589233e-01 -1.361364424228668213e-01 2.158095687627792358e-02 3.990927711129188538e-02 1.959310173988342285e-01 -4.037405829876661301e-03 -1.535450294613838196e-02 2.262281626462936401e-01 4.569220244884490967e-01 -1.267157793045043945e-01 -2.929270453751087189e-02 -1.309825778007507324e-01 -2.650156989693641663e-02 2.167817652225494385e-01 -1.728219985961914062e-01 -1.150250062346458435e-01 1.907777227461338043e-02 -2.635461688041687012e-01 -5.796041339635848999e-02 1.915655098855495453e-02 -3.166401088237762451e-01 1.695749014616012573e-01 -6.652197334915399551e-03 -2.092066258192062378e-01 5.694887414574623108e-02 -6.591545790433883667e-02 6.981950998306274414e-02 -1.070134788751602173e-01 -3.712436258792877197e-01 -3.017351329326629639e-01 1.235141754150390625e-01 1.239006742835044861e-01
2.520489878952503204e-02 1.926629692316055298e-01 6.879526376724243164e-02 1.668389141559600830e-01 1.162523850798606873e-01 -7.738249748945236206e-02 -1.459514349699020386e-01 2.062335461378097534e-01 2.044708728790283203e-01 -2.662242390215396881e-02 2.066422998905181885e-01 -2.056288272142410278e-01 1.844193190336227417e-01 -6.117544323205947876e-02 -4.457722976803779602e-02 -3.855863958597183228e-02 -3.614434003829956055e-01 -5.235681682825088501e-02 -1.906913369894027710e-01 -2.486023902893066406e-01 -1.327457427978515625e-01 -5.875495728105306625e-03 -7.618998736143112183e-02 -2.466511577367782593e-01 -2.196852117776870728e-02 -2.245986163616180420e-01 1.667219549417495728e-01 -3.513438105583190918e-01 -2.465894520282745361e-01 -2.364918291568756104e-01 -2.370873279869556427e-02 2.056781351566314697e-01
-3.176627457141876221e-01 4.045585095882415771e-01 1.552136689424514771e-01 1.080366969108581543e-01 -7.376361172646284103e-04 2.327955365180969238e-01 1.870202869176864624e-01 9.552390128374099731e-02 1.427728384733200073e-01 -1.769981235265731812e-01 -1.738990396261215210e-01 -1.206176877021789551e-01 2.204392701387405396e-01 1.796063184738159180e-01 -2.237155660986900330e-02 -1.607494056224822998e-01 -2.364621907472610474e-01 -3.130886554718017578e-01 5.130672454833984375e-02 1.569480299949645996e-01 -1.339558064937591553e-01 -4.285357519984245300e-02 1.000842005014419556e-01 2.545525431632995605e-01 -3.365057706832885742e-02 -2.108672261238098145e-01 1.979321241378784180e-02 -1.193916797637939453e-01 8.829853683710098267e-02 -8.686225861310958862e-02 1.878936737775802612e-01 1.047925725579261780e-01
-4.754304885864257812e-01 2.126731872558593750e-01 -1.036774963140487671e-01 -8.815010637044906616e-02 -4.175335168838500977e-02 6.982613354921340942e-02 -9.570080786943435669e-02 1.779803335666656494e-01 1.034624651074409485e-01 -2.742808498442173004e-02 -1.795120835304260254e-01 -3.390337228775024414e-01 1.493436694145202637e-01 -1.569382101297378540e-02 5.408705398440361023e-02 -9.275639057159423828e-02 -2.813601791858673096e-01 -1.008790507912635803e-01 -2.101556956768035889e-01 1.101753767579793930e-02 -1.629027277231216431e-01 1.383105963468551636e-01 1.027916073799133301e-01 -8.285612612962722778e-02 1.347684115171432495e-01 -3.515982925891876221e-01 -1.179321855306625366e-01 1.613319069147109985e-01 -1.701515614986419678e-01 2.489693313837051392e-01 9.970628656446933746e-03 -2.399355918169021606e-02
-1.759950071573257446e-01 -1.189334839582443237e-01 -3.357778787612915039e-01 1.550012826919555664e-01 2.801819890737533569e-02 -3.461483493447303772e-02 -1.460891216993331909e-01 2.226244360208511353e-01 3.101752996444702148e-01 -1.195573508739471436e-01 4.258877132087945938e-03 -1.928113251924514771e-01 -3.070078790187835693e-02 4.208423197269439697e-01 4.014192149043083191e-02 -1.696618348360061646e-01 -1.637045741081237793e-01 -1.277577280998229980e-01 7.763535249978303909e-03 1.058988496661186218e-01 -1.680429577827453613e-01 -1.264437288045883179e-01 -1.243163719773292542e-01 9.023212641477584839e-02 1.097647398710250854e-01 -2.035100758075714111e-01 1.375071853399276733e-01 9.520784020423889160e-03 2.023696750402450562e-01 -2.610298097133636475e-01 2.722883820533752441e-01 1.056587025523185730e-01
-4.138252139091491699e-01 3.152021467685699463e-01 6.233024224638938904e-02 1.411481294780969620e-02 9.724993258714675903e-02 1.073812916874885559e-01 4.772916436195373535e-02 2.680914998054504395e-01 1.590713858604431152e-01 1.767820306122303009e-02 -8.638419210910797119e-02 -1.249268054962158203e-01 1.813547462224960327e-01 1.125578880310058594e-01 -2.889075316488742828e-02 -6.989337503910064697e-02 -3.052328526973724365e-01 -2.479199767112731934e-01 2.841502130031585693e-01 1.196042373776435852e-01 -5.566874146461486816e-02 -1.780747622251510620e-01 2.303474992513656616e-01 -2.065355628728866577e-01 1.159842684864997864e-01 -1.666546761989593506e-01 1.841784715652465820e-01 1.218734905123710632e-01 7.650746405124664307e-02 -1.251391135156154633e-02 2.177493274211883545e-01 8.110895007848739624e-02
-3.669645786285400391e-01 2.879087924957275391e-01 -5.709458142518997192e-02 -8.332094550132751465e-02 -1.024971008300781250e-01 2.500648498535156250e-01 -5.662406980991363525e-02 1.370875835418701172e-01 3.538637161254882812e-01 1.907684653997421265e-02 -1.725661605596542358e-01 -1.705481112003326416e-01 6.796850822865962982e-03 -4.094537347555160522e-03 7.427471876144409180e-02 -1.469587832689285278e-01 -8.068015426397323608e-02 -1.411976814270019531e-01 -1.961649395525455475e-02 -3.215988352894783020e-02 -1.547209620475769043e-01 -8.133875578641891479e-02 2.659783661365509033e-01 -1.849286705255508423e-01 3.792768418788909912e-01 -1.594452112913131714e-01 1.287045776844024658e-01 2.587183415889739990e-01 -8.795192092657089233e-02 6.481575220823287964e-02 8.073962479829788208e-02 1.760349720716476440e-01
-1.734250336885452271e-01 1.064632236957550049e-01 2.237814366817474365e-01 2.077576965093612671e-01 -2.227719575166702271e-01 2.953010424971580505e-02 -2.122705131769180298e-01 2.633385062217712402e-01 1.101790815591812134e-01 2.023970931768417358e-01 -2.736552059650421143e-01 -1.930033713579177856e-01 6.623757630586624146e-02 -1.346236318349838257e-01 8.456387370824813843e-02 -1.976358890533447266e-01 -1.432909369468688965e-01 1.272255480289459229e-01 -4.668137431144714355e-02 -8.308874070644378662e-02 -3.551845252513885498e-02 -1.484460830688476562e-01 -1.659218221902847290e-02 1.631936579942703247e-01 2.610369026660919189e-01 -1.159416064620018005e-01 2.390166074037551880e-01 -1.987871527671813965e-01 -2.526909811422228813e-03 -2.008638381958007812e-01 1.365085095167160034e-01 3.650440871715545654e-01
7.551787048578262329e-02 1.616568267345428467e-01 -1.327419728040695190e-01 -1.572128236293792725e-01 2.313324362039566040e-01 -3.032073192298412323e-02 5.448662675917148590e-03 2.243579626083374023e-01 4.458931088447570801e-02 1.313184797763824463e-01 -8.451841771602630615e-02 -1.480409353971481323e-01 1.817428320646286011e-01 8.078148216009140015e-02 1.432530283927917480e-01 -1.059336587786674500e-01 -3.169879317283630371e-01 -1.034456491470336914e-01 2.464760392904281616e-01 -3.591605126857757568e-01 -3.058833777904510498e-01 1.117036566138267517e-01 1.199277564883232117e-01 -6.713490933179855347e-02 2.158120870590209961e-01 -2.869685888290405273e-01 -8.760471642017364502e-02 3.935299441218376160e-02 6.082927342504262924e-03 -7.659272849559783936e-02 3.626546263694763184e-01 -1.893246662802994251e-03
-9.724061936140060425e-02 -1.417727172374725342e-01 1.201839298009872437e-01 1.722664982080459595e-01 1.233565062284469604e-01 -1.201975066214799881e-02 4.582098498940467834e-02 2.945467829704284668e-01 2.116100341081619263e-01 9.406458586454391479e-02 8.737131208181381226e-02 -2.291026860475540161e-01 -1.808948665857315063e-01 8.985026925802230835e-02 -2.082238644361495972e-01 -3.530545234680175781e-01 -2.142657339572906494e-01 7.609130349010229111e-03 -3.155484199523925781e-01 -1.331234425306320190e-01 -7.462842017412185669e-02 -2.194127440452575684e-02 1.019138246774673462e-01 -6.372668594121932983e-02 -6.515585631132125854e-02 -3.513225913047790527e-01 3.331128507852554321e-02 -1.521095931529998779e-01 1.066184490919113159e-01 -3.542155493050813675e-03 -2.357117366045713425e-03 -3.905029594898223877e-01
-3.824260532855987549e-01 1.419303566217422485e-01 -9.983223676681518555e-02 -6.250609457492828369e-02 -3.972609341144561768e-02 1.536664813756942749e-01 9.351414442062377930e-02 1.427883654832839966e-01 2.027330361306667328e-02 2.623015940189361572e-01 -1.498281657695770264e-01 -1.080522164702415466e-01 -1.792430318892002106e-02 -1.374819595366716385e-02 -2.044205814599990845e-01 -1.396874487400054932e-01 -4.126945137977600098e-01 -2.677317261695861816e-01 2.430472970008850098e-01 -8.690333366394042969e-02 -9.580667316913604736e-02 -2.417833358049392700e-02 2.786321043968200684e-01 -3.993286788463592529e-01 5.562648177146911621e-02 -2.328664436936378479e-02 9.429192543029785156e-02 7.807593047618865967e-02 7.664777804166078568e-03 -1.525841355323791504e-01 4.197479784488677979e-02 -3.240622952580451965e-02
-3.333018422126770020e-01 -1.698488183319568634e-02 5.858246237039566040e-02 -7.205197215080261230e-02 1.723122000694274902e-01 1.595311462879180908e-01 -2.629006095230579376e-02 3.306954503059387207e-01 9.726169705390930176e-02 2.013242095708847046e-01 1.939886948093771935e-03 -2.765893638134002686e-01 -6.770903617143630981e-02 -9.040859341621398926e-02 1.182896345853805542e-01 -3.706917464733123779e-01 -5.050932988524436951e-02 6.989645957946777344e-02 1.442683278582990170e-03 -1.506224125623703003e-01 -8.233873546123504639e-02 -2.445786595344543457e-01 8.669292181730270386e-02 2.565276324748992920e-01 1.206669881939888000e-01 -1.478459686040878296e-01 4.622114077210426331e-02 -2.502177059650421143e-01 -5.928636994212865829e-03 -2.062088102102279663e-01 2.341460064053535461e-02 3.314059674739837646e-01
-4.305309951305389404e-01 4.045151472091674805e-01 9.861664474010467529e-02 -1.015475988388061523e-01 5.437001213431358337e-02 6.211714074015617371e-02 2.268734425306320190e-01 2.814428210258483887e-01 2.562102973461151123e-01 -1.528877764940261841e-01 -2.168316245079040527e-01 1.363127678632736206e-01 -7.594810426235198975e-02 1.640857458114624023e-01 9.510017931461334229e-02 -3.918354585766792297e-02 -6.503982841968536377e-02 4.384248331189155579e-02 -1.474540531635284424e-01 -1.863981038331985474e-01 5.965402722358703613e-02 -8.775163441896438599e-02 4.981585964560508728e-02 -2.975283265113830566e-01 1.176909729838371277e-01 -1.563044935464859009e-01 3.961172699928283691e-02 -1.836609989404678345e-01 1.383108943700790405e-01 -7.199987769126892090e-02 -1.625529527664184570e-01 7.979427278041839600e-02
-2.811312973499298096e-01 4.445371031761169434e-01 -1.340639740228652954e-01 -9.239935874938964844e-02 -1.757880598306655884e-01 -1.034143120050430298e-01 -1.630221754312515259e-01 2.232449799776077271e-01 1.849375069141387939e-01 1.422372609376907349e-01 -2.209293395280838013e-01 -3.377318680286407471e-01 1.956902295351028442e-01 2.103621214628219604e-01 4.686818458139896393e-03 -1.812867969274520874e-01 -2.355593591928482056e-01 1.511535793542861938e-01 -8.524506539106369019e-02 1.101044043898582458e-01 -3.627576865255832672e-03 1.408949941396713257e-01 4.505320638418197632e-02 -1.934929937124252319e-01 -2.080610767006874084e-02 -1.274620741605758667e-01 -9.985385090112686157e-02 -1.241636946797370911e-01 -2.208429761230945587e-02 -6.794571131467819214e-02 2.683731727302074432e-02 2.028308808803558350e-01
-2.583926618099212646e-01 2.151630967855453491e-01 6.801526993513107300e-02 -8.779865503311157227e-02 7.075136154890060425e-02 -1.784874126315116882e-02 2.411939501762390137e-01 3.483541011810302734e-01 2.394773960113525391e-01 -9.609839320182800293e-02 -2.797886133193969727e-01 1.485899835824966431e-01 1.664272993803024292e-01 1.953790783882141113e-01 1.993269100785255432e-02 -1.569274961948394775e-01 1.283222287893295288e-01 -2.725548669695854187e-02 -1.281929314136505127e-01 -3.944503664970397949e-01 -7.561930269002914429e-02 -2.331836149096488953e-02 -1.350021958351135254e-01 4.786418378353118896e-02 3.838560283184051514e-01 -1.758032590150833130e-01 -2.058524265885353088e-02 -1.808537542819976807e-02 6.103385612368583679e-02 -1.040322929620742798e-01 4.719705134630203247e-02 -1.418571621179580688e-01
-3.305405145511031151e-03 7.469988614320755005e-02 -1.373042166233062744e-01 -2.515056170523166656e-02 1.314371228218078613e-01 1.523762494325637817e-01 6.777568906545639038e-02 -1.419700384140014648e-01 -1.103704050183296204e-01 2.891608327627182007e-02 -1.491655558347702026e-01 -3.527425825595855713e-01 1.141916289925575256e-01 4.273268580436706543e-02 1.872486434876918793e-02 -1.583828926086425781e-01 -2.585677802562713623e-01 -1.809624284505844116e-01 -1.217626258730888367e-01 6.396720558404922485e-02 -3.164421021938323975e-02 1.679368764162063599e-01 -7.561582326889038086e-02 2.335101366043090820e-03 3.320102095603942871e-01 -1.902620792388916016e-01 2.558383345603942871e-01 -2.089930921792984009e-01 1.494075208902359009e-01 -4.494145214557647705e-01 -3.963653743267059326e-02 2.735045254230499268e-01
-3.813983201980590820e-01 1.990942507982254028e-01 -2.054032310843467712e-02 -2.032764106988906860e-01 7.591998577117919922e-02 1.883864253759384155e-01 -1.200725510716438293e-01 3.033990263938903809e-01 3.563518524169921875e-01 -2.699514478445053101e-02 -5.557295307517051697e-02 1.357577890157699585e-01 -2.619161084294319153e-02 7.946790754795074463e-02 1.628639101982116699e-01 -4.415566474199295044e-02 -3.233954906463623047e-01 -1.693622618913650513e-01 -7.267026603221893311e-02 -2.648638747632503510e-02 2.010070234537124634e-01 4.693038016557693481e-02 2.274983525276184082e-01 1.196627095341682434e-01 2.406965643167495728e-01 -2.373749949038028717e-02 2.605713605880737305e-01 -1.359988898038864136e-01 -1.667460799217224121e-01 -7.574877887964248657e-02 1.003439426422119141e-01 -6.548462808132171631e-02
-3.463320136070251465e-01 2.682138681411743164e-01 2.948733232915401459e-02 2.791559696197509766e-01 9.985889494419097900e-02 2.181734144687652588e-01 -1.597008854150772095e-02 3.470824062824249268e-01 -3.287483379244804382e-02 8.587336540222167969e-02 -1.085931714624166489e-02 -7.075648009777069092e-02 4.037573933601379395e-02 4.550585150718688965e-01 9.451544284820556641e-02 -2.482373118400573730e-01 6.513157486915588379e-02 -3.483660519123077393e-01 -2.203885838389396667e-02 -5.263522733002901077e-03 3.593580424785614014e-02 1.701421886682510376e-01 1.137562394142150879e-01 -1.496530231088399887e-02 1.917942613363265991e-02 -1.692567467689514160e-01 5.940962210297584534e-02 -1.663279384374618530e-01 3.446007519960403442e-02 -9.272200614213943481e-02 -1.292951852083206177e-01 4.417793452739715576e-02
-3.972207903861999512e-01 3.360227644443511963e-01 -5.392302945256233215e-02 2.343632131814956665e-01 2.422506660223007202e-01 3.355393186211585999e-02 -6.146908178925514221e-02 2.897893488407135010e-01 1.252367440611124039e-02 -4.008209332823753357e-03 -4.407431185245513916e-02 4.981972649693489075e-02 -4.497830197215080261e-02 3.307810127735137939e-01 -2.704570442438125610e-02 2.625353634357452393e-02 8.108156919479370117e-02 -3.605666160583496094e-01 -2.429456859827041626e-01 -3.207300230860710144e-02 5.279733333736658096e-03 9.497150033712387085e-02 1.245917677879333496e-01 2.431210875511169434e-02 9.689918905496597290e-02 -2.186175733804702759e-01 1.446024887263774872e-02 5.484799668192863464e-02 4.364429414272308350e-02 -2.417696714401245117e-01 -2.287391424179077148e-01 1.075667291879653931e-01
-1.977307051420211792e-01 -3.715067729353904724e-02 -1.662423908710479736e-01 9.381187707185745239e-02 -1.195816770195960999e-01 -2.821817696094512939e-01 -1.509149465709924698e-02 8.142501115798950195e-02 1.586068272590637207e-01 -1.934138089418411255e-01 -7.551646977663040161e-02 -2.063516229391098022e-01 -2.718830406665802002e-01 -1.052073389291763306e-01 -8.711638301610946655e-02 -3.993438780307769775e-01 -2.199535965919494629e-01 -1.805449426174163818e-01 -3.498507142066955566e-01 3.928170725703239441e-02 -1.416414529085159302e-01 -1.103823408484458923e-01 2.185565233230590820e-01 1.575824245810508728e-02 4.786357283592224121e-02 -3.016223609447479248e-01 8.141617290675640106e-03 -1.105323135852813721e-01 1.595843732357025146e-01 -3.779463097453117371e-02 -1.814701557159423828e-01 9.404551237821578979e-02
-2.056474685668945312e-01 -1.619992591440677643e-02 -1.327646616846323013e-02 5.721315369009971619e-02 3.467694222927093506e-01 -1.213288903236389160e-01 -2.087140977382659912e-01 2.540110349655151367e-01 1.237794458866119385e-01 -1.789770275354385376e-02 -2.558563947677612305e-01 -2.361478209495544434e-01 2.808788120746612549e-01 8.135014027357101440e-02 3.697719424962997437e-02 5.619344487786293030e-02 -3.490416109561920166e-01 -7.834925502538681030e-02 -3.567675352096557617e-01 -1.790342293679714203e-02 -3.224356472492218018e-02 -1.812949925661087036e-01 5.155802518129348755e-02 -2.010461390018463135e-01 1.653709709644317627e-01 4.144916310906410217e-02 -4.435286670923233032e-02 1.672901809215545654e-01 -1.625254452228546143e-01 -2.518881857395172119e-01 -5.067596212029457092e-02 5.646179895848035812e-03
-1.281376034021377563e-01 2.429763227701187134e-01 -4.152398928999900818e-02 -6.045540049672126770e-02 1.723892614245414734e-02 1.905608922243118286e-01 1.959800906479358673e-02 3.150015473365783691e-01 1.252251118421554565e-01 2.389801666140556335e-02 -3.584805727005004883e-01 -8.939472585916519165e-02 4.492300376296043396e-02 1.582865566015243530e-01 -4.826707020401954651e-02 -2.158544510602951050e-01 -2.884762585163116455e-01 -1.252618245780467987e-02 -1.507129520177841187e-01 -1.299836784601211548e-01 -2.077806740999221802e-01 -3.043167591094970703e-01 -9.716624766588211060e-02 3.669595718383789062e-01 1.810822188854217529e-01 -1.822331994771957397e-01 8.903016149997711182e-02 2.695952914655208588e-02 -3.456503897905349731e-02 -5.481477454304695129e-02 2.228009104728698730e-01 1.511146873235702515e-01
-2.442229688167572021e-01 3.444295823574066162e-01 1.477345675230026245e-01 2.101787775754928589e-01 -1.128247529268264771e-01 7.703340053558349609e-02 1.874838583171367645e-02 1.309582591056823730e-01 2.500028014183044434e-01 -1.731668412685394287e-01 -1.421732753515243530e-01 8.893335610628128052e-02 4.666968286037445068e-01 2.706591188907623291e-01 -7.777469605207443237e-02 -2.803595960140228271e-01 1.261397544294595718e-02 9.613530337810516357e-02 -3.156189993023872375e-02 5.029204301536083221e-03 1.940961331129074097e-01 1.184799298644065857e-01 -4.856999590992927551e-02 -1.450160145759582520e-01 -2.458333410322666168e-02 -1.512165963649749756e-01 2.291905432939529419e-01 -1.343635916709899902e-01 1.756209582090377808e-01 -7.264769822359085083e-02 -4.038503021001815796e-02 7.686615735292434692e-02
-3.146486580371856689e-01 3.060737252235412598e-01 1.326371729373931885e-01 1.318289190530776978e-01 3.271992504596710205e-01 6.100986897945404053e-02 -1.542384326457977295e-01 1.768074333667755127e-01 6.586023420095443726e-02 1.630924344062805176e-01 -3.771432340145111084e-01 -3.992956504225730896e-02 6.064641475677490234e-02 -3.897730261087417603e-02 2.196224182844161987e-01 -1.513596903532743454e-02 -7.138473540544509888e-02 -1.711281388998031616e-01 -4.833601415157318115e-02 -7.000081986188888550e-02 -1.135037392377853394e-01 2.869655191898345947e-01 2.049293220043182373e-01 -6.789117120206356049e-03 4.247095808386802673e-02 1.101520359516143799e-01 2.378248274326324463e-01 2.026526182889938354e-01 -3.331851214170455933e-02 -9.236361947841942310e-04 2.328993007540702820e-02 2.932105362415313721e-01
-4.089737832546234131e-01 2.291539311408996582e-01 5.023604258894920349e-02 -2.027684599161148071e-01 -2.407260239124298096e-01 2.966963127255439758e-02 -3.214871743693947792e-03 1.766663938760757446e-01 6.304110586643218994e-02 -7.975038141012191772e-02 -1.883812099695205688e-01 -2.575247585773468018e-01 3.633601963520050049e-01 1.499122828245162964e-01 -2.050186395645141602e-01 1.216868590563535690e-02 -2.107353806495666504e-01 3.388061374425888062e-02 -1.405026316642761230e-01 -4.042128846049308777e-02 8.288066019304096699e-04 2.178397029638290405e-01 2.317240089178085327e-01 2.026436664164066315e-02 1.538242399692535400e-01 -2.060116529464721680e-01 -6.519605219364166260e-02 -2.841822616755962372e-02 -1.744471788406372070e-01 8.857659064233303070e-03 -1.578706055879592896e-01 2.064607739448547363e-01
-7.482307404279708862e-02 4.190522059798240662e-02 -2.141027599573135376e-01 -1.292034834623336792e-01 -7.133738696575164795e-02 -3.191854655742645264e-01 -2.085138410329818726e-01 1.736028492450714111e-01 1.743787080049514771e-01 1.337856799364089966e-01 -1.761213093996047974e-01 2.093345671892166138e-02 -3.168966993689537048e-02 9.905070811510086060e-02 -1.327479034662246704e-01 -2.704703509807586670e-01 -2.251385599374771118e-01 -4.069346785545349121e-01 -9.838083386421203613e-02 -1.567387431859970093e-01 -3.642247021198272705e-01 1.040033847093582153e-01 1.385068744421005249e-01 1.904115676879882812e-01 -1.032701730728149414e-01 -2.392006814479827881e-01 3.087340854108333588e-02 -1.769063062965869904e-02 1.843729019165039062e-01 2.625435031950473785e-02 7.692436128854751587e-02 9.475617110729217529e-02
-1.968589872121810913e-01 4.528584778308868408e-01 5.186258256435394287e-02 1.890007988549768925e-03 6.436705589294433594e-02 -2.984886057674884796e-02 -4.769774153828620911e-02 1.046565994620323181e-01 1.912692487239837646e-01 1.720157265663146973e-01 -2.624127566814422607e-01 -3.657948076725006104e-01 7.678327709436416626e-02 1.775432080030441284e-01 -2.813645824790000916e-02 -2.348514944314956665e-01 -1.713261604309082031e-01 8.262822777032852173e-02 -1.322874277830123901e-01 -3.229186534881591797e-01 -1.092671900987625122e-01 -1.503465790301561356e-02 -1.319292187690734863e-01 -2.492337115108966827e-02 1.661279648542404175e-01 -9.586803615093231201e-02 8.231869339942932129e-02 3.652589917182922363e-01 -2.622210886329412460e-03 8.458059281110763550e-02 -2.416844293475151062e-02 -1.156329642981290817e-02
-3.569898605346679688e-01 2.714692652225494385e-01 -3.390371799468994141e-01 -4.598192498087882996e-02 6.544261239469051361e-03 2.353376448154449463e-01 -9.571781754493713379e-02 2.720068395137786865e-01 4.278078675270080566e-01 4.952891916036605835e-02 -1.283453851938247681e-01 7.606860250234603882e-02 -1.187745854258537292e-01 2.587342560291290283e-01 9.629844874143600464e-02 -3.990550339221954346e-02 -2.463840097188949585e-01 -4.727201163768768311e-02 -1.423102170228958130e-01 -2.110574580729007721e-02 3.050880692899227142e-02 1.311367750167846680e-01 1.882611364126205444e-01 7.286535203456878662e-02 1.908571720123291016e-01 1.213795617222785950e-01 1.189703643321990967e-01 -1.502321064472198486e-01 -1.410425268113613129e-02 -4.133024439215660095e-02 6.701628118753433228e-02 -8.233813941478729248e-02
6.793777644634246826e-02 -1.257725059986114502e-01 1.426669806241989136e-01 2.074527591466903687e-01 1.614508777856826782e-01 -7.152061909437179565e-02 7.609693706035614014e-02 2.181873172521591187e-01 9.422052651643753052e-02 -1.467028260231018066e-01 -2.876712083816528320e-01 -1.307362765073776245e-01 2.722459733486175537e-01 -5.131132155656814575e-02 -1.071314215660095215e-01 -3.923662006855010986e-01 -1.972986906766891479e-01 -1.972129754722118378e-02 1.490250229835510254e-01 -2.737724408507347107e-02 -2.566248476505279541e-01 -6.525543984025716782e-03 4.174856841564178467e-02 4.637630283832550049e-02 1.353785991668701172e-01 -1.548973321914672852e-01 1.725509911775588989e-01 -6.847149878740310669e-02 5.621549487113952637e-02 -4.003274738788604736e-01 2.567588090896606445e-01 1.448308378458023071e-01
-4.099393486976623535e-01 6.923101097345352173e-02 3.007374703884124756e-02 -1.480879168957471848e-02 -3.720105886459350586e-01 2.350619994103908539e-02 6.402754783630371094e-02 1.775184273719787598e-01 3.354902565479278564e-01 1.314328331500291824e-02 -1.291460096836090088e-01 -3.653008341789245605e-01 1.289708614349365234e-01 4.510931298136711121e-02 9.490256011486053467e-02 -2.284222841262817383e-01 -6.195343285799026489e-02 -2.187782898545265198e-02 -2.206076383590698242e-01 -9.393012523651123047e-02 -1.113380491733551025e-01 2.028613537549972534e-01 8.054728060960769653e-02 -4.387636482715606689e-02 7.723350077867507935e-02 1.205865293741226196e-02 3.455082327127456665e-02 3.974156379699707031e-01 5.138483271002769470e-02 -8.197537809610366821e-02 -8.159314095973968506e-02 -6.119213253259658813e-02
-2.551718354225158691e-01 4.700270947068929672e-03 -3.425477817654609680e-02 1.273499131202697754e-01 -1.300238519906997681e-01 1.435281932353973389e-01 -9.466020390391349792e-03 1.015202179551124573e-01 -2.884439192712306976e-02 6.534983217716217041e-02 -1.216540932655334473e-01 -1.555752158164978027e-01 3.071760572493076324e-02 2.384012043476104736e-01 -1.954303383827209473e-01 -2.908729910850524902e-01 -1.345513910055160522e-01 2.657966017723083496e-01 -4.115357100963592529e-01 8.678727596998214722e-02 -2.244469523429870605e-01 -5.619135499000549316e-02 1.051386296749114990e-01 -3.980575799942016602e-01 1.345422118902206421e-01 -4.016891494393348694e-02 2.754271328449249268e-01 1.977053098380565643e-02 2.642259933054447174e-02 -6.878931820392608643e-02 -2.246928960084915161e-01 6.572681665420532227e-02
-3.381454618647694588e-03 -2.246428877115249634e-01 1.261514574289321899e-01 2.283717393875122070e-01 9.720566123723983765e-02 -1.360361725091934204e-01 3.280046628788113594e-03 1.331156790256500244e-01 1.999024488031864166e-02 -8.768800646066665649e-03 -2.260801494121551514e-01 -1.665468662977218628e-01 1.577406674623489380e-01 8.103035390377044678e-02 -1.159142628312110901e-01 -2.044168263673782349e-01 -3.152046799659729004e-01 -1.521864682435989380e-01 5.409679561853408813e-02 1.040382161736488342e-01 -2.132355868816375732e-01 -1.887937933206558228e-01 9.130708128213882446e-02 -1.472171247005462646e-01 1.302405297756195068e-01 -4.063855111598968506e-01 1.507575511932373047e-01 1.409090682864189148e-02 1.168753951787948608e-01 -4.038598239421844482e-01 1.242989599704742432e-01 1.585415899753570557e-01
-8.020071685314178467e-02 2.384882606565952301e-02 -6.682423502206802368e-02 2.151064015924930573e-02 2.624073624610900879e-01 -7.057991623878479004e-02 2.585193812847137451e-01 1.068727523088455200e-01 8.137114346027374268e-02 9.155619144439697266e-02 -2.159378528594970703e-01 -1.066349670290946960e-01 -2.591401105746626854e-03 2.231567949056625366e-01 5.070664454251527786e-03 -4.325447976589202881e-01 1.020346358418464661e-01 6.138799339532852173e-02 -4.205551370978355408e-02 -3.105589747428894043e-01 -3.233625367283821106e-02 2.452951222658157349e-01 1.151266247034072876e-01 -3.132717907428741455e-01 1.099889501929283142e-01 -2.029297202825546265e-01 1.596531569957733154e-01 -1.420370936393737793e-01 3.677519261837005615e-01 -4.082880914211273193e-02 1.962620764970779419e-02 6.934083998203277588e-02
-2.900182306766510010e-01 -1.247803866863250732e-02 1.399382650852203369e-01 -2.578462958335876465e-01 1.821889728307723999e-01 -2.827678248286247253e-02 -4.113073348999023438e-01 2.946933209896087646e-01 1.978940963745117188e-01 4.916177131235599518e-03 -2.423700243234634399e-01 7.280820608139038086e-02 -4.125345125794410706e-02 -9.454513341188430786e-02 -8.810729719698429108e-03 -2.977566123008728027e-01 -7.061262428760528564e-02 6.762730481568723917e-05 -7.113545387983322144e-02 -1.500860750675201416e-01 -1.354970932006835938e-01 2.232981324195861816e-01 -1.942956596612930298e-01 -3.361616730690002441e-01 -5.578719824552536011e-02 -1.642295122146606445e-01 6.433296203613281250e-02 4.570312798023223877e-02 1.602063328027725220e-02 -1.139080449938774109e-01 9.912271797657012939e-02 1.616506427526473999e-01
-2.363673299551010132e-01 -6.385169178247451782e-02 2.388636171817779541e-01 -3.855205327272415161e-02 7.295604795217514038e-02 3.020263649523258209e-02 -1.004847884178161621e-01 1.424244940280914307e-01 3.466662466526031494e-01 -1.521780192852020264e-01 -5.886726547032594681e-03 -9.365344792604446411e-02 2.654440002515912056e-03 4.917771518230438232e-01 6.941721588373184204e-02 -1.463310867547988892e-01 -4.384611174464225769e-02 -6.061158329248428345e-02 -2.315213978290557861e-01 -1.679714620113372803e-01 1.237976923584938049e-01 2.161539345979690552e-01 3.554899692535400391e-01 2.371470630168914795e-01 4.664385691285133362e-02 -9.366349875926971436e-02 1.223601549863815308e-01 5.743716284632682800e-02 1.435634493827819824e-01 -1.211692318320274353e-01 -6.864230334758758545e-02 1.528828591108322144e-01
1.415919363498687744e-01 1.075345128774642944e-01 -9.571639820933341980e-03 1.851240396499633789e-01 -1.826918423175811768e-01 1.837249547243118286e-01 -1.362752467393875122e-01 3.131099343299865723e-01 2.395791709423065186e-01 2.704264596104621887e-03 -1.627023071050643921e-01 -1.360244154930114746e-01 4.134305566549301147e-02 1.391254663467407227e-01 3.195418119430541992e-01 -9.256833046674728394e-02 -1.362034082412719727e-01 -1.803793609142303467e-01 8.518889546394348145e-02 -2.862887084484100342e-01 -4.907642900943756104e-01 2.552663385868072510e-01 1.648153066635131836e-01 1.755577977746725082e-03 4.031325504183769226e-02 -1.214349642395973206e-01 7.246439903974533081e-02 -4.555045440793037415e-02 1.081530228257179260e-01 -4.428329691290855408e-02 -2.400531247258186340e-02 6.890866905450820923e-02
-4.433007165789604187e-02 -4.608985781669616699e-02 -2.692179195582866669e-02 6.424564123153686523e-02 1.742624193429946899e-01 -8.283678442239761353e-02 2.132198512554168701e-01 3.886483311653137207e-01 1.100527197122573853e-01 -3.932856768369674683e-02 3.203178942203521729e-02 -1.649020314216613770e-01 -4.863739013671875000e-02 3.274298086762428284e-02 -2.366745173931121826e-01 -5.033489465713500977e-01 1.677688769996166229e-02 8.827158063650131226e-02 -2.652599513530731201e-01 -1.391922086477279663e-01 -2.504923045635223389e-01 1.158639565110206604e-01 8.082468062639236450e-02 -1.463091969490051270e-01 1.990577727556228638e-01 -2.387211322784423828e-01 3.288574889302253723e-02 -1.554307788610458374e-01 1.323623210191726685e-01 -3.680571168661117554e-02 4.699278250336647034e-02 -2.403614223003387451e-01
-3.062792122364044189e-01 1.037817448377609253e-01 -6.217093393206596375e-02 1.565012037754058838e-01 2.297952920198440552e-01 6.640111654996871948e-02 -1.745093166828155518e-01 2.653130888938903809e-01 -8.361788786714896560e-05 4.487513005733489990e-02 -6.839191913604736328e-02 1.890259049832820892e-02 2.946568727493286133e-01 3.033154606819152832e-01 2.289609014987945557e-01 4.423978924751281738e-02 -8.393416553735733032e-02 -3.851443231105804443e-01 -8.375426381826400757e-02 3.124970383942127228e-02 -5.700739100575447083e-02 4.812598600983619690e-02 2.273151278495788574e-01 -1.943572014570236206e-01 2.820863723754882812e-01 -2.033559083938598633e-01 2.703225053846836090e-02 1.065898463129997253e-01 -1.948488801717758179e-01 -1.003643423318862915e-01 -1.067313030362129211e-01 1.338609904050827026e-01
-1.034640073776245117e-01 -3.433722257614135742e-01 -2.196016013622283936e-01 1.518675088882446289e-01 -7.098097354173660278e-02 1.592675000429153442e-01 4.257898032665252686e-02 2.003271877765655518e-01 2.118632346391677856e-01 -8.732313290238380432e-03 -4.961031302809715271e-02 2.784381620585918427e-02 7.298023253679275513e-02 3.748886585235595703e-01 -1.110301241278648376e-01 -2.380932718515396118e-01 -3.404081165790557861e-01 -8.386365324258804321e-02 -1.272287517786026001e-01 -1.133526265621185303e-01 -1.870903968811035156e-01 -6.116814911365509033e-02 -1.549403648823499680e-02 -8.951907604932785034e-02 2.564006671309471130e-02 -2.631289660930633545e-01 1.443610787391662598e-01 3.239451721310615540e-02 -9.923595190048217773e-02 -2.886979579925537109e-01 2.832771837711334229e-01 2.241685055196285248e-02
-2.768554352223873138e-02 2.185615301132202148e-01 3.934441879391670227e-02 5.234543979167938232e-02 1.802023500204086304e-01 1.541318148374557495e-01 -1.748579442501068115e-01 4.667883217334747314e-01 2.428099662065505981e-01 -6.868185102939605713e-02 -2.981604933738708496e-01 -5.033358186483383179e-02 9.844686836004257202e-03 2.650017477571964264e-02 2.617155015468597412e-01 -1.973618268966674805e-01 -1.251967549324035645e-01 -2.444933950901031494e-01 -1.194450035691261292e-01 2.080031437799334526e-03 5.305184423923492432e-02 1.352095305919647217e-01 1.346805542707443237e-01 1.109168827533721924e-01 4.622398875653743744e-03 -4.501177370548248291e-02 1.045004427433013916e-01 3.649043142795562744e-01 -1.579531282186508179e-01 3.205528110265731812e-02 1.272259503602981567e-01 2.226680964231491089e-01
-1.895171850919723511e-01 -9.625454246997833252e-02 6.157784536480903625e-02 1.942029222846031189e-03 1.879940927028656006e-01 -4.486362263560295105e-02 -1.665530651807785034e-01 3.513725399971008301e-01 2.401507049798965454e-01 -3.135255277156829834e-01 -1.110981777310371399e-01 2.442830475047230721e-03 7.501181215047836304e-02 3.688949346542358398e-02 -1.610865071415901184e-02 -3.473940193653106689e-01 4.528784379363059998e-02 -4.480478465557098389e-01 -1.133253723382949829e-01 -7.202222943305969238e-02 -1.573900431394577026e-01 8.391935378313064575e-02 8.137005381286144257e-03 -1.370504200458526611e-01 7.485550642013549805e-02 3.670535981655120850e-02 3.230921626091003418e-01 -2.171372324228286743e-01 -1.749655604362487793e-02 -9.638733416795730591e-02 -6.154833734035491943e-02 1.511722505092620850e-01
-2.442091107368469238e-01 1.971243917942047119e-01 -1.067523732781410217e-01 1.161716356873512268e-01 7.028757035732269287e-02 1.395213603973388672e-01 1.434624791145324707e-01 3.561716973781585693e-01 2.630317509174346924e-01 -1.106963604688644409e-01 1.759038865566253662e-01 -1.253321319818496704e-01 8.954810909926891327e-03 -1.643049716949462891e-01 1.962983310222625732e-01 -7.605051249265670776e-02 1.325703561305999756e-01 -1.682014018297195435e-01 -2.050135433673858643e-01 -2.989448904991149902e-01 1.235046982765197754e-02 -6.820225715637207031e-02 3.360307514667510986e-01 5.368005484342575073e-02 1.623309105634689331e-01 -2.439067661762237549e-01 1.904625594615936279e-01 -1.773566603660583496e-01 -1.121106073260307312e-01 -1.434690207242965698e-01 1.371907740831375122e-01 -4.322934150695800781e-02
-4.297025501728057861e-01 1.888647526502609253e-01 -8.303286880254745483e-02 -9.398309886455535889e-02 -4.745822027325630188e-02 2.448981255292892456e-01 -4.156793653964996338e-02 7.511822879314422607e-02 2.351848483085632324e-01 -1.565551012754440308e-01 -1.861692070960998535e-01 -2.128678560256958008e-01 7.770557422190904617e-03 1.675420105457305908e-01 1.429711878299713135e-01 -7.494017481803894043e-02 -2.017332911491394043e-01 -1.349577009677886963e-01 1.101498976349830627e-01 -1.041241437196731567e-01 -1.370286345481872559e-01 -3.797622025012969971e-02 3.505595624446868896e-01 -1.586091667413711548e-01 2.268961519002914429e-01 -1.723579168319702148e-01 8.242671936750411987e-02 2.225475758314132690e-01 4.504275321960449219e-02 1.120186820626258850e-01 -1.534492075443267822e-01 2.336512356996536255e-01
-9.351652860641479492e-02 -8.941978216171264648e-02 -1.417224109172821045e-01 5.463646352291107178e-02 1.280330717563629150e-01 9.333117865025997162e-03 -2.389910519123077393e-01 2.077929526567459106e-01 -2.201937884092330933e-02 -2.811142504215240479e-01 4.739617183804512024e-02 -2.588913403451442719e-02 2.810955345630645752e-01 2.407756745815277100e-01 -2.850413918495178223e-01 -3.663418292999267578e-01 -1.002069190144538879e-01 -1.419749343767762184e-03 -8.624402433633804321e-02 4.387221485376358032e-02 -3.691170811653137207e-01 4.818563908338546753e-02 2.154986411333084106e-01 -2.265386655926704407e-02 3.037089109420776367e-01 -4.836828447878360748e-03 -1.538446266204118729e-02 -3.696929430589079857e-03 -3.041278384625911713e-02 -2.182796299457550049e-01 -1.042037829756736755e-01 -2.273197770118713379e-01
-2.244107611477375031e-02 -2.822366543114185333e-03 7.355950027704238892e-02 2.106745690107345581e-01 2.550634555518627167e-02 -1.443681418895721436e-01 -5.595257878303527832e-02 2.923358976840972900e-01 1.345256268978118896e-01 1.305803805589675903e-01 -6.275773048400878906e-02 -7.577556371688842773e-02 5.769077315926551819e-02 5.581341311335563660e-02 -2.054098099470138550e-01 -2.739631235599517822e-01 -3.148050606250762939e-01 -2.108476758003234863e-01 9.065577387809753418e-02 1.410034764558076859e-02 -1.518904119729995728e-01 -9.574270248413085938e-02 -1.846172288060188293e-02 -2.600049972534179688e-01 5.793341994285583496e-02 -1.288749426603317261e-01 3.515115380287170410e-02 1.121613308787345886e-01 2.008815109729766846e-01 -5.781352519989013672e-01 -7.577171176671981812e-02 6.939468532800674438e-02
-2.238861024379730225e-01 2.418212294578552246e-01 -1.440182924270629883e-01 1.858923286199569702e-01 -1.562933921813964844e-01 1.427457928657531738e-01 5.378780514001846313e-02 1.259229183197021484e-01 1.060386672616004944e-01 1.120090335607528687e-01 -9.587059915065765381e-02 8.703281730413436890e-02 -3.025262802839279175e-02 2.586579620838165283e-01 -1.145452558994293213e-01 -2.282210439443588257e-01 -3.585914671421051025e-01 -8.464044332504272461e-02 -1.921017020940780640e-01 -1.757735759019851685e-01 -2.285392954945564270e-02 -2.521492838859558105e-01 -6.011561304330825806e-02 3.189378082752227783e-01 -6.038311496376991272e-02 -3.396455347537994385e-01 1.850488334894180298e-01 5.794427171349525452e-02 1.686530560255050659e-01 -5.110774934291839600e-02 1.606004387140274048e-01 1.119095608592033386e-01
-3.188739120960235596e-01 -1.206366810947656631e-02 1.012401506304740906e-01 1.081881895661354065e-01 9.110556542873382568e-02 -1.538913398981094360e-01 -2.092364877462387085e-01 3.689745068550109863e-01 2.663934826850891113e-01 -2.194078266620635986e-01 -5.727044120430946350e-02 -8.642230927944183350e-02 1.274443268775939941e-01 -9.116616100072860718e-02 -3.619171679019927979e-02 -6.932868063449859619e-02 1.170474141836166382e-01 -2.040227353572845459e-01 -2.705239653587341309e-01 -2.803267166018486023e-02 -1.049156039953231812e-01 7.075142115354537964e-02 7.393507659435272217e-02 -1.959131658077239990e-01 -9.970243275165557861e-02 -1.945276744663715363e-02 4.532479345798492432e-01 -2.630476653575897217e-01 4.486526921391487122e-02 -6.035936623811721802e-02 -1.518774777650833130e-01 -3.107669204473495483e-02
-1.095529831945896149e-02 1.022078692913055420e-01 -1.579878181219100952e-01 1.857964396476745605e-01 1.870051398873329163e-02 -1.304843425750732422e-01 -7.146286219358444214e-02 -1.443702448159456253e-02 4.570404589176177979e-01 1.408583372831344604e-01 -1.007964760065078735e-01 -3.251063823699951172e-02 -1.323391944169998169e-01 -9.720449149608612061e-02 -2.101412713527679443e-01 -3.063945472240447998e-01 -2.270086407661437988e-01 1.220118328928947449e-01 -2.961844503879547119e-01 -3.147893771529197693e-02 -1.471803039312362671e-01 -1.415654271841049194e-01 4.835921227931976318e-01 4.478875920176506042e-02 1.522447168827056885e-01 -5.116182938218116760e-02 6.120834127068519592e-02 3.373402403667569160e-03 4.161040857434272766e-02 -6.091724336147308350e-02 6.430827081203460693e-02 1.745873838663101196e-01
-3.685902655124664307e-01 -9.933678060770034790e-02 -3.254540264606475830e-01 1.960213333368301392e-01 8.842347562313079834e-02 1.552106738090515137e-01 -1.353023387491703033e-02 -8.852276951074600220e-02 1.041583940386772156e-01 2.541064918041229248e-01 -6.696828454732894897e-02 -3.057624995708465576e-01 1.224412471055984497e-01 1.808019429445266724e-01 1.495742201805114746e-01 -2.327594012022018433e-01 7.524292450398206711e-03 -9.777138382196426392e-02 -1.188629046082496643e-01 -1.598697006702423096e-01 -2.280321419239044189e-01 1.817703694105148315e-01 2.903227508068084717e-01 1.225545629858970642e-01 -2.861858010292053223e-01 -1.390594691038131714e-01 -5.808025132864713669e-03 -1.392337679862976074e-01 -1.709811948239803314e-02 -1.162729114294052124e-01 2.933220565319061279e-02 5.826511979103088379e-02
-6.113498285412788391e-02 2.305934727191925049e-01 -2.890298962593078613e-01 -7.095856219530105591e-02 -2.939571626484394073e-02 2.720464207231998444e-02 -1.113269180059432983e-01 2.448138967156410217e-02 -3.585965931415557861e-02 1.064701899886131287e-01 -2.469018995761871338e-01 -3.560492694377899170e-01 -8.607732504606246948e-02 -9.438989683985710144e-03 3.292854176834225655e-03 -3.632686436176300049e-01 -3.695426285266876221e-01 5.922239273786544800e-02 -3.805376589298248291e-02 -5.673882737755775452e-02 -2.213442921638488770e-01 2.451932579278945923e-01 1.860066056251525879e-01 1.887139119207859039e-02 1.718321628868579865e-02 -1.390752494335174561e-01 1.311383247375488281e-01 -3.280935436487197876e-02 2.827652990818023682e-01 -1.310202926397323608e-01 -1.671002358198165894e-01 -2.198449522256851196e-01
-3.390200138092041016e-01 3.107898831367492676e-01 -1.220845952630043030e-01 -1.719264872372150421e-02 3.715171292424201965e-02 3.482593595981597900e-02 6.765045225620269775e-02 1.788736581802368164e-01 2.740412652492523193e-01 -6.056524068117141724e-02 -3.198871910572052002e-01 -1.159131750464439392e-01 1.171930059790611267e-01 1.106499657034873962e-01 1.883518844842910767e-01 5.812753736972808838e-02 2.824825793504714966e-02 -2.529336214065551758e-01 8.322437852621078491e-02 -1.875416189432144165e-01 -1.380403786897659302e-01 3.485162183642387390e-02 2.913397848606109619e-01 -1.059291213750839233e-01 3.364930748939514160e-01 -1.219408363103866577e-01 1.654057502746582031e-01 2.087975591421127319e-01 -2.121618017554283142e-02 1.211193948984146118e-02 3.405544534325599670e-02 2.251572757959365845e-01
3.626048937439918518e-02 2.051525712013244629e-01 -3.292050957679748535e-02 -4.571377858519554138e-02 3.709928691387176514e-02 -1.565667539834976196e-01 -3.681012615561485291e-02 -2.166812866926193237e-02 2.848410308361053467e-01 -2.130868285894393921e-01 3.387316688895225525e-02 4.739422351121902466e-02 1.174907237291336060e-01 2.660744786262512207e-01 3.970130905508995056e-02 -4.395322203636169434e-01 -3.147011399269104004e-01 -1.496035009622573853e-01 -4.610576480627059937e-02 -3.181922733783721924e-01 -1.859351098537445068e-01 -6.511949747800827026e-02 1.645486205816268921e-01 -1.267952769994735718e-01 9.738269448280334473e-02 3.604045510292053223e-02 -9.234049916267395020e-02 -2.699151635169982910e-01 -6.135825067758560181e-02 -2.697924375534057617e-01 -1.395317614078521729e-01 -1.465288549661636353e-01
-5.678591728210449219e-01 1.060329079627990723e-01 -6.629405170679092407e-02 -1.736128702759742737e-02 3.369286358356475830e-01 1.742519885301589966e-01 -9.328484535217285156e-02 2.478644251823425293e-01 8.266786485910415649e-02 -1.946896128356456757e-02 -8.099041879177093506e-02 -1.137103363871574402e-01 1.682805567979812622e-01 3.119145631790161133e-01 -2.667490206658840179e-02 1.743532717227935791e-01 -1.215395033359527588e-01 -9.691908210515975952e-02 -1.473480015993118286e-01 -9.276114404201507568e-02 -9.221239387989044189e-02 2.818580018356442451e-03 1.582879275083541870e-01 -2.265118621289730072e-02 3.451754152774810791e-01 -2.970379404723644257e-02 1.653551161289215088e-01 1.399751156568527222e-01 7.911897450685501099e-02 -3.359518200159072876e-02 -6.577441003173589706e-03 -3.457218781113624573e-02
-1.486155241727828979e-01 -8.083260804414749146e-02 1.447129845619201660e-01 -1.121449470520019531e-01 -1.235939711332321167e-01 1.634128093719482422e-01 -1.137048155069351196e-01 1.538913398981094360e-01 -4.942157864570617676e-02 1.623032093048095703e-01 -1.755769550800323486e-01 -2.614971101284027100e-01 6.529305875301361084e-02 -2.501354087144136429e-03 5.817378684878349304e-02 -2.687759697437286377e-02 -3.531210124492645264e-01 -3.667731536552309990e-03 -1.402767896652221680e-01 4.048696532845497131e-02 1.758049279451370239e-01 -3.475576639175415039e-02 -3.576378151774406433e-02 8.131717890501022339e-02 2.669686377048492432e-01 -3.647223114967346191e-01 3.293551802635192871e-01 -9.034483879804611206e-02 -9.594509378075599670e-03 -3.665957450866699219e-01 -1.179968938231468201e-01 2.598672509193420410e-01
-5.086462572216987610e-02 1.010842062532901764e-02 1.797053031623363495e-02 1.017507761716842651e-01 -6.766840070486068726e-02 1.391458660364151001e-01 -1.421482115983963013e-01 2.027974724769592285e-01 1.735607385635375977e-01 -2.090584337711334229e-01 -2.461875379085540771e-01 -2.179166525602340698e-01 6.252397596836090088e-02 1.169854328036308289e-01 1.050200685858726501e-01 -6.679934263229370117e-02 -4.301278591156005859e-01 1.699870079755783081e-01 1.820872165262699127e-02 5.681964382529258728e-02 -3.219280540943145752e-01 -8.264752477407455444e-02 1.726890653371810913e-01 -2.754690647125244141e-01 1.228310689330101013e-01 2.806892991065979004e-02 -6.109672784805297852e-02 1.354626659303903580e-02 -4.289280995726585388e-02 -4.380532503128051758e-01 -1.876491904258728027e-01 -6.306499987840652466e-02
-7.011896371841430664e-02 -1.199649721384048462e-01 1.781968623399734497e-01 3.699668124318122864e-02 1.568664610385894775e-01 -6.961237639188766479e-02 7.828221470117568970e-02 1.303798854351043701e-01 3.657119721174240112e-02 -5.153293535113334656e-02 -5.845452472567558289e-02 -1.794048398733139038e-01 3.177744746208190918e-01 2.101461403071880341e-02 3.422964364290237427e-02 -1.552616208791732788e-01 -3.876567780971527100e-01 -5.212177708745002747e-02 -1.343148201704025269e-01 -1.115219593048095703e-01 -7.675272226333618164e-02 3.032297082245349884e-02 -3.574755042791366577e-02 -1.277921497821807861e-01 4.234509468078613281e-01 4.630948603153228760e-02 2.176192551851272583e-01 1.006483882665634155e-01 -2.462087757885456085e-02 -2.695542871952056885e-01 3.824587762355804443e-01 2.496345490217208862e-01
-1.131103336811065674e-01 -9.884093701839447021e-02 -8.576629683375358582e-03 1.743489354848861694e-01 -4.508704692125320435e-02 -6.430242210626602173e-02 -3.585074245929718018e-01 7.341615855693817139e-02 -1.094675622880458832e-02 -3.784538209438323975e-01 -2.662387788295745850e-01 -5.712755769491195679e-02 -1.057999208569526672e-01 3.852702081203460693e-01 8.710609376430511475e-02 -1.870885640382766724e-01 -4.308412373065948486e-01 -6.628872454166412354e-02 -1.945097744464874268e-02 -2.675938904285430908e-01 -6.381192058324813843e-02 -8.622275292873382568e-02 5.515680648386478424e-03 -6.235404685139656067e-02 1.107451766729354858e-01 -1.639633476734161377e-01 -1.732326671481132507e-02 1.825929619371891022e-02 6.648463755846023560e-02 -4.105096682906150818e-02 -4.427744448184967041e-02 2.487857043743133545e-01
-1.003982946276664734e-01 -7.644232362508773804e-02 -1.499314457178115845e-01 -2.220176719129085541e-02 1.503668278455734253e-01 -1.848940402269363403e-01 8.754117786884307861e-02 1.676354557275772095e-01 2.032229602336883545e-01 1.151593104004859924e-01 1.070638298988342285e-01 9.423951059579849243e-02 -8.320292830467224121e-02 1.809930801391601562e-01 9.750774502754211426e-02 -1.806716620922088623e-01 -3.761000931262969971e-01 1.749420315027236938e-01 -1.303957551717758179e-01 -3.052824139595031738e-01 -4.794536828994750977e-01 -7.921515405178070068e-02 1.002997830510139465e-01 -1.640305817127227783e-01 2.106792777776718140e-01 -1.638086289167404175e-01 1.439205408096313477e-01 -2.045771926641464233e-01 3.592727333307266235e-02 -6.001541391015052795e-02 -9.253092110157012939e-02 9.589065611362457275e-02
1.019600853323936462e-01 -7.549342513084411621e-02 3.486941754817962646e-02 8.807434886693954468e-02 1.264017373323440552e-01 7.328383624553680420e-02 -6.229789555072784424e-02 1.148477718234062195e-01 2.365862429141998291e-01 -1.146689429879188538e-01 1.199623346328735352e-01 -3.529911637306213379e-01 3.823823109269142151e-02 4.865976795554161072e-02 -6.623460352420806885e-02 -1.245120689272880554e-01 -2.651901245117187500e-01 -2.677624523639678955e-01 -1.035704538226127625e-01 -2.712942659854888916e-01 -1.752301752567291260e-01 1.778254210948944092e-01 3.956400230526924133e-02 -2.849431037902832031e-01 -9.022919833660125732e-02 -2.395676523447036743e-01 1.938377916812896729e-01 -3.798869848251342773e-01 -3.474410623311996460e-02 -2.780348956584930420e-01 -7.718010991811752319e-02 3.678653761744499207e-02
-4.555849730968475342e-01 2.890501320362091064e-01 1.154067665338516235e-01 -1.039208471775054932e-01 -5.746525526046752930e-02 4.944304376840591431e-02 1.805436611175537109e-01 -1.339136660099029541e-01 1.649712771177291870e-01 2.720265686511993408e-01 -2.504664361476898193e-01 3.756574541330337524e-02 1.038691177964210510e-01 1.873871237039566040e-01 1.039714887738227844e-01 -2.696620523929595947e-01 -2.690509259700775146e-01 -4.256975278258323669e-02 -6.086963787674903870e-02 7.669881731271743774e-02 -9.313802421092987061e-02 2.130403518676757812e-01 -1.827575266361236572e-01 -4.998924955725669861e-02 -9.470056742429733276e-02 -3.462377190589904785e-01 8.050066977739334106e-02 -6.454749405384063721e-02 1.285574585199356079e-01 3.801396861672401428e-02 2.865863405168056488e-02 -4.088663682341575623e-02
3.147811442613601685e-02 2.140539884567260742e-01 -3.883476182818412781e-02 -1.286792289465665817e-02 8.923314511775970459e-02 -2.289741188287734985e-01 -1.363813877105712891e-01 1.218506321310997009e-01 2.411418706178665161e-01 3.106581866741180420e-01 -8.482975512742996216e-02 9.992572665214538574e-02 1.670418977737426758e-01 -1.727664470672607422e-02 -5.740286782383918762e-02 -1.105620265007019043e-01 -3.461539745330810547e-01 -5.454123020172119141e-02 -3.911378979682922363e-01 1.296189427375793457e-01 7.795223593711853027e-02 1.590720750391483307e-02 1.062016785144805908e-01 -2.901242673397064209e-01 8.609336614608764648e-02 -3.981511294841766357e-01 2.725852280855178833e-02 -4.221296310424804688e-02 -3.051157295703887939e-02 -2.705863416194915771e-01 1.473765913397073746e-02 7.016567885875701904e-02
-2.233484387397766113e-01 6.694034487009048462e-02 3.373593091964721680e-01 1.648417301476001740e-02 4.113183170557022095e-02 -1.289957165718078613e-01 -1.662721782922744751e-01 3.882811665534973145e-01 1.015719175338745117e-01 -1.557468324899673462e-01 2.959704212844371796e-02 -1.480612996965646744e-02 1.427899003028869629e-01 3.194481730461120605e-01 2.495239675045013428e-02 -1.185817420482635498e-01 -1.503946334123611450e-01 -2.263556271791458130e-01 -9.731079638004302979e-02 -4.772719740867614746e-02 1.219964250922203064e-01 2.081181555986404419e-01 3.498457372188568115e-01 1.087964884936809540e-02 -2.983019314706325531e-02 -2.257718890905380249e-01 -1.885487325489521027e-02 1.896782070398330688e-01 2.054015398025512695e-01 -1.972487419843673706e-01 -1.600627899169921875e-01 -2.826524712145328522e-02
7.967106252908706665e-02 1.070293113589286804e-01 -2.641663595568388700e-04 4.973904415965080261e-02 1.460013687610626221e-01 -3.501890003681182861e-01 1.202855557203292847e-01 1.688018292188644409e-01 3.020724654197692871e-01 3.264919221401214600e-01 -1.093849465250968933e-01 7.402411196380853653e-03 -1.748991198837757111e-02 9.052585810422897339e-02 -1.022740304470062256e-01 -1.896429657936096191e-01 -2.868620157241821289e-01 -1.013154760003089905e-01 -2.750282585620880127e-01 9.336964786052703857e-02 -1.596455276012420654e-01 -5.119044333696365356e-02 -6.035741791129112244e-02 -2.188189029693603516e-01 1.097486540675163269e-01 -3.304947018623352051e-01 -3.757558763027191162e-02 -4.754628613591194153e-02 -4.873715341091156006e-02 -1.374706774950027466e-01 -1.567174308001995087e-02 3.535728156566619873e-01
2.345924079418182373e-02 -2.415871173143386841e-01 -4.475791007280349731e-02 1.796564906835556030e-01 4.978513717651367188e-02 1.671614684164524078e-02 1.345700621604919434e-01 6.665720045566558838e-02 1.885571479797363281e-01 -6.067752838134765625e-03 -1.527238041162490845e-01 -1.905983388423919678e-01 2.203535437583923340e-01 -1.158723793923854828e-02 -2.151968926191329956e-01 -3.981948196887969971e-01 -4.693433940410614014e-01 -1.018115412443876266e-02 2.464557811617851257e-02 5.767728388309478760e-02 -9.370176494121551514e-02 3.116371482610702515e-02 1.117493361234664917e-01 3.335020318627357483e-02 1.920958459377288818e-01 -2.008950710296630859e-01 1.720362156629562378e-01 9.418643265962600708e-02 6.670586019754409790e-02 -1.930145919322967529e-01 2.814869582653045654e-01 2.198976278305053711e-01
-2.981348335742950439e-01 2.412735074758529663e-01 1.623303815722465515e-02 -1.629822254180908203e-01 6.730438768863677979e-02 9.491503238677978516e-02 7.233736664056777954e-02 1.872812658548355103e-01 3.882369399070739746e-01 -4.197363182902336121e-02 -2.070630937814712524e-01 -2.782355546951293945e-01 -1.572000235319137573e-01 -1.147241517901420593e-02 2.169170044362545013e-02 -3.034574910998344421e-02 -1.293040513992309570e-01 -3.698519244790077209e-02 1.776130944490432739e-01 -2.226905077695846558e-01 -4.404862970113754272e-02 1.082137301564216614e-01 4.429675936698913574e-01 -9.343142062425613403e-02 2.134850323200225830e-01 -2.332691550254821777e-01 1.491769105195999146e-01 1.325166821479797363e-01 -4.366776719689369202e-02 9.235078841447830200e-02 -4.233453050255775452e-02 5.794807523488998413e-02
-1.044940873980522156e-01 -7.988468743860721588e-03 -9.370980411767959595e-02 2.634959518909454346e-01 2.906436845660209656e-02 -1.174211427569389343e-01 -3.621487691998481750e-02 1.085949540138244629e-01 1.213652789592742920e-01 9.503968805074691772e-02 -3.298439681529998779e-01 -2.450368702411651611e-01 -1.428825967013835907e-02 -7.224640995264053345e-02 8.071217685937881470e-02 -2.047829777002334595e-01 -3.964605033397674561e-01 -1.100986525416374207e-01 -8.557078987360000610e-02 -1.876022870419546962e-04 -5.525233224034309387e-02 1.691560149192810059e-01 -2.019210308790206909e-01 4.134965315461158752e-02 -3.007949143648147583e-02 -6.561908870935440063e-02 4.126343727111816406e-01 -1.706037670373916626e-01 1.633068770170211792e-01 -1.535568088293075562e-01 7.549042254686355591e-02 3.539600372314453125e-01
1.454014331102371216e-02 -1.381106078624725342e-01 -4.491150006651878357e-02 1.659077852964401245e-01 9.270168840885162354e-02 4.806915298104286194e-02 1.715760976076126099e-01 3.167974650859832764e-01 4.534341394901275635e-02 -2.556337416172027588e-01 -9.364494681358337402e-02 3.115788800641894341e-03 2.116020619869232178e-01 1.465332061052322388e-01 -1.412688475102186203e-02 -2.460451722145080566e-01 -3.150815665721893311e-01 -1.085358336567878723e-01 -2.980094775557518005e-02 -1.299266964197158813e-01 -2.087583690881729126e-01 -2.526867687702178955e-01 3.935473039746284485e-02 -1.453008651733398438e-01 2.598039619624614716e-02 -3.747948706150054932e-01 3.323191702365875244e-01 5.188257247209548950e-02 2.672004513442516327e-02 -2.778495550155639648e-01 1.271397620439529419e-01 5.415993276983499527e-03
-2.768083214759826660e-01 2.942408323287963867e-01 2.573902606964111328e-01 -6.720257550477981567e-02 1.909014135599136353e-01 9.506110846996307373e-02 8.183205500245094299e-03 1.695528477430343628e-01 1.395461261272430420e-01 3.860884308815002441e-01 1.445454508066177368e-01 -3.030362725257873535e-01 -2.131429314613342285e-02 1.058326214551925659e-01 3.606179729104042053e-02 -5.624476075172424316e-02 -1.648470461368560791e-01 -2.623358368873596191e-01 -3.729846328496932983e-02 7.809174805879592896e-02 -2.159270942211151123e-01 -2.753641828894615173e-02 5.755408853292465210e-02 1.880268193781375885e-02 -1.441744863986968994e-01 -2.638784646987915039e-01 1.071386337280273438e-01 5.670891702175140381e-02 4.326053708791732788e-02 -2.144044935703277588e-01 1.820397824048995972e-01 2.318038195371627808e-01
1.341264992952346802e-01 1.941291242837905884e-01 -6.860010325908660889e-02 4.937187954783439636e-02 2.633797526359558105e-01 5.422338843345642090e-02 -2.033382058143615723e-01 5.555925890803337097e-02 2.462974786758422852e-01 -2.864311337471008301e-01 -1.260440610349178314e-02 -1.151429563760757446e-01 -1.947933621704578400e-02 3.352092206478118896e-01 -2.625513970851898193e-01 -2.014933675527572632e-01 -1.693480014801025391e-01 -1.401404589414596558e-01 -1.147283837199211121e-01 -1.772149354219436646e-01 -1.143085211515426636e-01 1.157252863049507141e-01 1.895993053913116455e-01 -1.513964235782623291e-01 6.448679417371749878e-02 -9.140163660049438477e-02 1.352841593325138092e-02 -1.583276242017745972e-01 -2.573718130588531494e-01 -3.707932829856872559e-01 1.473991870880126953e-01 2.464438043534755707e-02
-4.278116524219512939e-01 1.848219484090805054e-01 -1.278871148824691772e-01 -5.002262443304061890e-02 2.229411751031875610e-01 1.985922604799270630e-01 -1.263768691569566727e-02 2.193398624658584595e-01 4.006825983524322510e-01 -6.822776049375534058e-02 -1.230591312050819397e-01 -1.108032986521720886e-01 3.303948640823364258e-01 3.285715579986572266e-01 3.033686242997646332e-02 -9.207530878484249115e-03 -1.166931390762329102e-01 -2.087769210338592529e-01 1.117211394011974335e-02 -9.753369539976119995e-02 -1.786853820085525513e-01 5.734917521476745605e-02 1.813874840736389160e-01 3.189385682344436646e-02 1.201335489749908447e-01 1.911688297986984253e-01 9.916121512651443481e-02 6.736638396978378296e-02 1.091236528009176254e-02 -6.536784023046493530e-02 4.656360298395156860e-02 -8.896046131849288940e-02
-1.263216435909271240e-01 -6.792873889207839966e-02 -1.251624524593353271e-01 1.068313419818878174e-02 -1.668143868446350098e-01 1.004524901509284973e-01 -2.181821465492248535e-01 1.511053889989852905e-01 9.310536086559295654e-03 -5.997868627309799194e-02 -2.617120146751403809e-01 -2.821904122829437256e-01 3.719855546951293945e-01 3.462808951735496521e-02 -5.090190097689628601e-03 -3.804599046707153320e-01 1.652866154909133911e-01 7.675678282976150513e-02 -1.700125038623809814e-01 -3.093763291835784912e-01 -4.792854189872741699e-02 2.048056572675704956e-01 -2.827674383297562599e-03 6.323931366205215454e-02 2.880642414093017578e-01 -2.653058171272277832e-01 9.350607544183731079e-02 -2.654634788632392883e-02 -1.620411276817321777e-01 -1.173575222492218018e-01 -9.487493336200714111e-02 -3.480637446045875549e-02
-1.350281089544296265e-01 1.395459659397602081e-02 1.804184764623641968e-01 2.416190803050994873e-01 -2.662073075771331787e-01 -8.443915098905563354e-02 1.079136431217193604e-01 6.086048483848571777e-02 1.631070077419281006e-01 -1.881413459777832031e-01 -1.759327799081802368e-01 -3.021819293498992920e-01 -1.223438680171966553e-01 -9.331379830837249756e-02 -1.836228556931018829e-02 -2.880586683750152588e-01 -2.819441556930541992e-01 -5.401279777288436890e-02 -3.927405476570129395e-01 2.759213373064994812e-02 -2.180054597556591034e-02 1.486750245094299316e-01 1.740867197513580322e-01 -1.130087748169898987e-01 1.150862351059913635e-01 -1.596537083387374878e-01 -1.173876002430915833e-01 -6.858079880475997925e-02 2.106674313545227051e-01 -2.226455509662628174e-01 -1.223339810967445374e-01 1.919135302305221558e-01
-3.309282064437866211e-01 3.132299184799194336e-01 -1.102911457419395447e-01 -3.407050296664237976e-02 9.148733317852020264e-02 2.072578854858875275e-02 6.444171071052551270e-02 2.338297218084335327e-01 -3.435030207037925720e-02 -7.812764495611190796e-02 -4.256012290716171265e-02 7.754416018724441528e-02 2.775287032127380371e-01 3.760223090648651123e-01 1.571319252252578735e-01 3.707381896674633026e-03 -2.011217772960662842e-01 -1.987895220518112183e-01 -1.021181978285312653e-02 -5.148330330848693848e-02 -1.458863019943237305e-01 -5.981709808111190796e-02 1.248553320765495300e-01 -2.165258228778839111e-01 2.085562199354171753e-01 -1.378349810838699341e-01 3.488380312919616699e-01 1.929322630167007446e-01 7.487884908914566040e-02 1.164808869361877441e-01 -8.508735150098800659e-02 1.879306435585021973e-01
-2.195302248001098633e-01 4.331638514995574951e-01 -2.305489778518676758e-01 8.067481219768524170e-03 1.518543809652328491e-01 5.558372661471366882e-02 -1.153522655367851257e-01 4.238199293613433838e-01 2.140576839447021484e-01 1.351853460073471069e-01 -2.182008326053619385e-01 -5.043115094304084778e-02 1.866758018732070923e-01 -7.288811355829238892e-02 1.033375561237335205e-01 -2.293578237295150757e-01 -2.197075635194778442e-01 2.568770013749599457e-02 -1.709297448396682739e-01 5.166579410433769226e-02 1.217916887253522873e-02 1.614068001508712769e-01 1.452500075101852417e-01 3.072351813316345215e-01 9.677234292030334473e-02 -6.059238314628601074e-02 1.409661173820495605e-01 4.116955026984214783e-02 5.771480128169059753e-02 -8.627941831946372986e-03 -1.081617698073387146e-01 4.436138272285461426e-02
-2.631855309009552002e-01 3.333537876605987549e-01 2.364087104797363281e-01 -1.565549522638320923e-02 1.019252464175224304e-01 2.450501322746276855e-01 -4.939805716276168823e-02 1.133185327053070068e-01 2.807393372058868408e-01 1.518215537071228027e-01 2.060932368040084839e-01 -3.141122460365295410e-01 -3.023619204759597778e-02 -3.172458708286285400e-02 6.525415182113647461e-02 -2.529138624668121338e-01 -2.898668944835662842e-01 1.469040382653474808e-02 9.736265987157821655e-02 -1.139307580888271332e-02 -1.526243090629577637e-01 8.569456636905670166e-02 5.909628793597221375e-02 1.162120401859283447e-01 -5.312851071357727051e-02 -1.726614534854888916e-01 4.342874046415090561e-03 9.732002019882202148e-02 1.740566492080688477e-01 -1.449349969625473022e-01 2.728050053119659424e-01 2.351020872592926025e-01
-1.402176469564437866e-01 1.657444238662719727e-01 4.634547047317028046e-03 -2.539342939853668213e-01 -1.429439932107925415e-01 1.728559732437133789e-01 8.196707814931869507e-02 3.836822807788848877e-01 1.245122104883193970e-01 4.375132322311401367e-01 -5.369986407458782196e-03 -1.063136383891105652e-01 -2.224275656044483185e-02 7.528492249548435211e-03 7.235897332429885864e-02 -3.816542029380798340e-01 -6.621892005205154419e-02 -2.580864131450653076e-01 -2.454386651515960693e-02 -1.611374169588088989e-01 -8.435173332691192627e-02 -1.187507659196853638e-01 2.068896442651748657e-01 7.052019983530044556e-02 -4.202717449516057968e-03 -1.617524921894073486e-01 2.840745747089385986e-01 -2.197852591052651405e-03 6.844653934240341187e-02 -1.458259671926498413e-01 8.406476676464080811e-02 8.924574404954910278e-02
-1.699515283107757568e-01 1.268289983272552490e-01 2.476015686988830566e-02 5.024855956435203552e-02 -1.686815619468688965e-01 1.063629761338233948e-01 -2.434355616569519043e-01 -1.645519584417343140e-01 -3.732710331678390503e-02 -2.327831089496612549e-01 2.405812032520771027e-02 -3.253782689571380615e-01 7.574339956045150757e-02 2.444439679384231567e-01 1.564903110265731812e-01 -1.727357059717178345e-01 -1.372756510972976685e-01 -9.089178405702114105e-03 -5.853758379817008972e-02 -4.473573565483093262e-01 -1.052267923951148987e-01 5.840894952416419983e-02 1.694227010011672974e-01 9.033957868814468384e-02 6.658422201871871948e-02 -2.669451236724853516e-01 1.302029788494110107e-01 -9.605871140956878662e-02 1.840555220842361450e-01 -1.582968980073928833e-01 -2.978343367576599121e-01 1.435106396675109863e-01
-3.838739991188049316e-01 -4.562308546155691147e-03 2.226733230054378510e-02 1.330535411834716797e-01 -2.173773385584354401e-02 1.598473824560642242e-02 -7.541008293628692627e-02 1.647504568099975586e-01 -5.232691764831542969e-02 1.752573251724243164e-01 -1.280904710292816162e-01 -4.863381758332252502e-02 2.587557435035705566e-01 1.521174162626266479e-01 1.413261294364929199e-01 7.303592283278703690e-03 -2.609487473964691162e-01 -6.727126240730285645e-02 -2.307554483413696289e-01 -1.933789253234863281e-01 -1.705723404884338379e-01 -5.280675739049911499e-02 -8.847744762897491455e-02 -3.873876929283142090e-01 3.581995964050292969e-01 5.176671221852302551e-02 -1.404609233140945435e-01 2.075212821364402771e-02 -6.732887029647827148e-02 -3.331897258758544922e-01 1.330284625291824341e-01 3.288063779473304749e-02
-2.713469564914703369e-01 -1.295376271009445190e-01 -8.278650045394897461e-02 5.621339753270149231e-02 2.248615771532058716e-01 -6.593699753284454346e-02 -2.504647374153137207e-01 1.248395293951034546e-01 1.166900247335433960e-01 -4.788291454315185547e-02 -3.736574053764343262e-01 1.819962821900844574e-02 1.131702437996864319e-01 1.709356606006622314e-01 -4.984321072697639465e-02 4.397731740027666092e-03 -4.165984094142913818e-01 -2.429187148809432983e-01 -2.159318476915359497e-01 9.005067497491836548e-02 1.220998615026473999e-01 1.290486305952072144e-01 8.224066346883773804e-02 1.361192017793655396e-01 9.996226429939270020e-02 -3.614097833633422852e-01 1.635131537914276123e-01 4.723937809467315674e-02 2.601592428982257843e-02 1.896788328886032104e-01 -1.178995817899703979e-01 -4.089825972914695740e-02
-2.665477395057678223e-01 -1.408921033143997192e-01 3.062044829130172729e-02 -2.272044271230697632e-01 2.979942560195922852e-01 -1.401893096044659615e-03 1.737937033176422119e-01 5.677110701799392700e-02 2.841262221336364746e-01 2.612068951129913330e-01 6.111590191721916199e-02 -2.771776318550109863e-01 -1.876454055309295654e-01 1.466963738203048706e-01 3.624221384525299072e-01 -3.300122916698455811e-01 -1.892185509204864502e-01 -1.176650002598762512e-01 -1.050212010741233826e-01 -6.051714718341827393e-02 -1.016381010413169861e-01 5.889105051755905151e-02 1.738357245922088623e-01 -3.086283989250659943e-02 -9.785711020231246948e-02 -1.382979601621627808e-01 1.395687460899353027e-01 1.283410638570785522e-01 1.330936402082443237e-01 -6.513558328151702881e-02 1.088313087821006775e-01 -6.345162168145179749e-03
-5.897591114044189453e-01 2.765378057956695557e-01 -1.137193739414215088e-01 -7.330136001110076904e-02 3.197835385799407959e-01 1.050223559141159058e-01 -2.493476495146751404e-02 7.718438655138015747e-02 1.675351113080978394e-01 -1.549856364727020264e-01 -1.387183368206024170e-01 -1.021616440266370773e-02 1.826506257057189941e-01 2.896526157855987549e-01 -1.009779870510101318e-01 9.458186477422714233e-02 -1.733752191066741943e-01 -2.153940871357917786e-02 -7.336864620447158813e-02 -1.653944402933120728e-01 -1.154954209923744202e-01 6.471916288137435913e-02 2.099562436342239380e-01 9.603456407785415649e-02 2.112193405628204346e-01 4.099044948816299438e-02 5.189523845911026001e-02 1.264944523572921753e-01 2.110214531421661377e-02 -1.011692434549331665e-01 1.399994492530822754e-01 -1.834055036306381226e-02
-2.623174190521240234e-01 -4.043716192245483398e-02 -1.515112537890672684e-02 2.884948849678039551e-01 1.459950953722000122e-01 9.370048344135284424e-02 -1.022829934954643250e-01 2.893018722534179688e-01 7.310543209314346313e-02 5.219210311770439148e-02 6.385879963636398315e-02 -2.221986651420593262e-01 -1.958570908755064011e-03 1.625211685895919800e-01 -7.877459377050399780e-02 2.213859185576438904e-02 -5.088902115821838379e-01 -1.504442542791366577e-01 -2.761099934577941895e-01 -3.175166621804237366e-02 -7.163506001234054565e-02 5.507002118974924088e-03 -6.028856616467237473e-03 5.590902641415596008e-02 1.830648034811019897e-01 -5.300055444240570068e-02 -1.150613874197006226e-01 1.148231141269207001e-02 -2.365658618509769440e-02 -1.613608747720718384e-02 2.100090235471725464e-01 4.067239165306091309e-01
-1.185107976198196411e-01 7.159078866243362427e-02 -6.888644397258758545e-02 -2.331708073616027832e-01 -7.001968100666999817e-03 -2.894229590892791748e-01 -2.265493422746658325e-01 3.172307908535003662e-01 2.846895158290863037e-01 1.115903910249471664e-02 -5.688336119055747986e-02 -3.506034016609191895e-01 -1.109490916132926941e-02 -2.003670856356620789e-02 -5.774742364883422852e-02 -3.810653090476989746e-01 -9.026174992322921753e-02 -1.750448793172836304e-01 -1.612909287214279175e-01 -3.057614900171756744e-02 -7.547371834516525269e-02 -2.336116284132003784e-01 2.576710283756256104e-01 -2.579167298972606659e-02 -1.596304774284362793e-01 -3.898603469133377075e-02 1.046542301774024963e-01 -1.122538074851036072e-01 1.650078743696212769e-01 4.635843262076377869e-02 2.091609686613082886e-01 1.131030842661857605e-01
-2.333797812461853027e-01 2.071303278207778931e-01 6.627027690410614014e-02 1.006961315870285034e-01 9.996209293603897095e-02 4.400835558772087097e-02 2.194040827453136444e-02 -3.847363963723182678e-02 -1.007048189640045166e-01 -8.438626676797866821e-02 -2.725950777530670166e-01 -4.250843077898025513e-02 1.966554820537567139e-01 1.798862069845199585e-01 2.248101532459259033e-01 -2.213751673698425293e-01 -9.669508785009384155e-02 -2.403425872325897217e-01 -6.652791053056716919e-02 -5.426502320915460587e-03 -2.676158212125301361e-02 1.267624795436859131e-01 7.250883430242538452e-02 1.769596487283706665e-01 2.684699594974517822e-01 -5.083022713661193848e-01 3.149738609790802002e-01 5.310491099953651428e-02 2.474412135779857635e-02 5.209611263126134872e-03 -1.518306881189346313e-01 -1.707542389631271362e-01
-1.457978785037994385e-01 -2.345231175422668457e-02 2.586517948657274246e-03 1.624726653099060059e-01 -7.871025241911411285e-03 -5.322458967566490173e-02 5.287645757198333740e-02 4.482344686985015869e-01 7.953932881355285645e-02 7.108893990516662598e-02 1.083443388342857361e-01 -1.627162545919418335e-01 1.897769123315811157e-01 2.118349671363830566e-01 9.858658164739608765e-02 -9.704151004552841187e-02 -2.593443691730499268e-01 -2.244601100683212280e-01 -5.958984047174453735e-02 -1.955532580614089966e-01 -2.686285674571990967e-01 -2.367919981479644775e-01 -4.938894510269165039e-02 -1.359321177005767822e-01 -2.368841134011745453e-02 -2.213487178087234497e-01 4.299899339675903320e-01 6.454104930162429810e-02 -1.529908273369073868e-02 -1.655039042234420776e-01 9.021207690238952637e-02 -1.122658252716064453e-01
-2.700048685073852539e-01 8.969946205615997314e-02 -9.107141196727752686e-02 -2.468696981668472290e-01 2.207246981561183929e-02 1.253561377525329590e-01 6.805112212896347046e-02 3.161118924617767334e-01 2.541314661502838135e-01 2.174388468265533447e-01 8.411132544279098511e-02 -7.527932524681091309e-02 5.226295813918113708e-02 -8.079930394887924194e-02 -3.985614981502294540e-03 -2.329352498054504395e-01 -1.032646968960762024e-01 7.821868360042572021e-02 7.971332408487796783e-03 -3.263828158378601074e-01 -7.082502543926239014e-02 1.390964835882186890e-01 5.631432682275772095e-02 2.220452725887298584e-01 -8.859021216630935669e-02 -4.152129217982292175e-02 5.778368189930915833e-02 -2.459040433168411255e-01 -3.912047296762466431e-02 -3.744799494743347168e-01 1.188258756883442402e-03 3.543406426906585693e-01
-2.039879187941551208e-02 8.501563221216201782e-02 -3.326931595802307129e-02 1.623431444168090820e-01 5.648997053503990173e-02 -2.330425977706909180e-01 -1.028877496719360352e-01 -9.320819377899169922e-02 3.447645008563995361e-01 2.964544594287872314e-01 -3.001957237720489502e-01 -1.746885180473327637e-01 1.229314357042312622e-01 5.927329510450363159e-02 1.505121439695358276e-01 -3.395669162273406982e-01 -1.771070957183837891e-01 -1.683871001005172729e-01 -1.133661344647407532e-01 1.689448952674865723e-01 3.200497850775718689e-02 8.312571793794631958e-02 4.285701215267181396e-01 -3.697207197546958923e-03 2.101306319236755371e-01 -5.042445287108421326e-02 8.215602487325668335e-03 -1.039214506745338440e-01 -1.895695775747299194e-01 -1.036159321665763855e-01 -2.427321299910545349e-02 -8.118926733732223511e-02
-2.488761395215988159e-01 2.788859605789184570e-01 -1.178493276238441467e-01 1.818211525678634644e-01 -7.357283681631088257e-02 1.215276196599006653e-01 -1.482270061969757080e-01 2.444409579038619995e-01 3.528547286987304688e-01 2.003819346427917480e-01 -2.276186794042587280e-01 -2.875493168830871582e-01 1.120022758841514587e-01 1.982756853103637695e-01 6.001570820808410645e-02 -2.084030807018280029e-01 -1.723517081700265408e-03 1.409598886966705322e-01 -2.616791427135467529e-01 -1.848858967423439026e-02 -1.646785587072372437e-01 -1.293468475341796875e-02 -1.712470352649688721e-01 -2.380533814430236816e-01 2.075720578432083130e-01 -7.388728111982345581e-02 1.123370695859193802e-02 2.390579879283905029e-01 -2.836266532540321350e-02 3.946588933467864990e-02 3.502522781491279602e-02 -4.477261379361152649e-02
-1.617002040147781372e-01 1.956916153430938721e-01 -1.829030364751815796e-01 4.012106060981750488e-01 5.961312726140022278e-02 -2.977421320974826813e-02 3.229542374610900879e-01 4.664624109864234924e-02 9.484344720840454102e-02 1.951972395181655884e-02 -5.764416605234146118e-02 -1.088418066501617432e-01 1.625075340270996094e-01 6.349454075098037720e-02 7.772132009267807007e-02 -3.075433373451232910e-01 -8.748194575309753418e-02 -8.865948021411895752e-02 -2.193574309349060059e-01 -2.051911056041717529e-01 -6.096617132425308228e-02 1.774671524763107300e-01 1.417751014232635498e-01 8.953569829463958740e-02 -1.054891273379325867e-01 1.849289685487747192e-01 3.032070696353912354e-01 -2.072759717702865601e-01 -6.228568777441978455e-02 -2.662785649299621582e-01 -3.860704973340034485e-02 2.214665561914443970e-01
-2.596352398395538330e-01 5.726890265941619873e-02 -3.059587208554148674e-03 -1.362809836864471436e-01 -1.196522042155265808e-01 -6.971129775047302246e-02 -3.172102570533752441e-01 -6.122494116425514221e-02 -5.866336822509765625e-02 2.995960116386413574e-01 -2.147771865129470825e-01 -7.696937024593353271e-02 -9.081959724426269531e-02 -6.474297493696212769e-02 -1.502838134765625000e-01 -2.649923563003540039e-01 -3.013485074043273926e-01 -3.274006247520446777e-01 2.335928566753864288e-02 -1.589911431074142456e-01 -2.578648030757904053e-01 -1.135912835597991943e-01 1.277027577161788940e-01 -1.695499867200851440e-01 1.488930284976959229e-01 -1.353053450584411621e-01 1.785952746868133545e-01 1.061216443777084351e-01 -2.059311419725418091e-02 -2.939271628856658936e-01 -7.961931824684143066e-02 -1.077619940042495728e-01
-2.090374827384948730e-01 1.157663986086845398e-01 -9.020259231328964233e-02 -3.296632319688796997e-02 -2.213181927800178528e-02 6.625671684741973877e-02 8.885868638753890991e-02 4.504068493843078613e-01 1.369037628173828125e-01 2.505646049976348877e-01 -1.719737797975540161e-02 -2.390379905700683594e-01 2.378073930740356445e-01 -1.595152355730533600e-02 2.974808216094970703e-01 -3.706647753715515137e-01 -1.303288489580154419e-01 -1.860216408967971802e-01 1.162199378013610840e-01 -1.958792656660079956e-01 4.060091823339462280e-02 -1.851623207330703735e-01 1.906890771351754665e-03 3.695425391197204590e-02 -3.293677419424057007e-02 -1.751152426004409790e-01 1.544723063707351685e-01 -2.632633969187736511e-02 2.570187747478485107e-01 -1.049333289265632629e-01 -1.292032152414321899e-01 7.446995377540588379e-02
5.204343423247337341e-02 9.939835220575332642e-02 -1.896400563418865204e-02 9.910294413566589355e-02 -5.862836912274360657e-02 1.197936907410621643e-01 -7.040424644947052002e-02 2.022392898797988892e-01 2.122153937816619873e-01 1.778380870819091797e-01 8.376294746994972229e-03 -4.186059162020683289e-02 4.162607714533805847e-02 2.820304930210113525e-01 -1.223723888397216797e-01 -2.681266665458679199e-01 -4.599183499813079834e-01 -1.240257397294044495e-01 9.789109230041503906e-02 -2.271251827478408813e-01 1.072728186845779419e-01 -2.558670341968536377e-01 1.730018556118011475e-01 -5.415250360965728760e-02 1.882102787494659424e-01 -2.012323290109634399e-01 3.093537390232086182e-01 -1.381768733263015747e-01 -2.075170278549194336e-01 -1.765817850828170776e-01 2.940096892416477203e-03 -6.390248984098434448e-02
-9.945321083068847656e-02 1.554331630468368530e-01 1.795142740011215210e-01 2.374579161405563354e-01 1.401660591363906860e-01 3.034904003143310547e-01 -1.872664839029312134e-01 2.882917970418930054e-02 2.389389276504516602e-01 -8.044088631868362427e-02 -3.709211200475692749e-02 1.434843055903911591e-02 2.012980878353118896e-01 2.327757179737091064e-01 5.114433541893959045e-02 -1.794415265321731567e-01 -2.096284329891204834e-01 9.545785188674926758e-02 -2.876987457275390625e-01 -2.168074250221252441e-03 -2.228943854570388794e-01 3.045552968978881836e-01 -9.775108844041824341e-02 2.874766588211059570e-01 6.895549595355987549e-02 -2.584381699562072754e-01 1.943913251161575317e-01 -1.520815193653106689e-01 2.935496158897876740e-02 5.924555286765098572e-02 -1.414485275745391846e-01 8.782573044300079346e-02
-2.333483099937438965e-02 6.136969104409217834e-02 7.115680258721113205e-03 -2.534474991261959076e-02 -7.341665774583816528e-02 -1.283466219902038574e-01 -8.574514836072921753e-02 2.695246934890747070e-01 -2.278295345604419708e-02 1.785426586866378784e-01 7.716901600360870361e-02 7.407796382904052734e-02 2.812033593654632568e-01 3.795311599969863892e-02 -1.285922080278396606e-01 -3.402986824512481689e-01 -1.679365336894989014e-01 -1.266157776117324829e-01 5.523918569087982178e-02 4.119532182812690735e-02 -8.263155072927474976e-02 8.323069661855697632e-02 1.879598051309585571e-01 -3.815010786056518555e-01 1.548111438751220703e-01 -1.464741826057434082e-01 3.315930068492889404e-01 3.783660382032394409e-02 1.723173307254910469e-03 -4.748336672782897949e-01 1.027376949787139893e-01 -1.357944216579198837e-03
-3.100228607654571533e-01 2.495180964469909668e-01 -2.844945192337036133e-01 -1.481634080410003662e-01 1.352425217628479004e-01 1.819458454847335815e-01 7.230590097606182098e-03 2.441723644733428955e-01 3.662058115005493164e-01 -6.834924966096878052e-02 -1.148298904299736023e-01 3.599189966917037964e-02 7.405000180006027222e-02 1.985023468732833862e-01 -5.784675478935241699e-02 6.155070289969444275e-02 -3.703516423702239990e-01 -4.614220932126045227e-03 -1.060908287763595581e-02 -6.864392757415771484e-02 -4.132251720875501633e-03 1.753260642290115356e-01 3.400561213493347168e-01 2.002658843994140625e-01 2.142931818962097168e-01 1.000223085284233093e-01 1.229949370026588440e-01 -3.844628855586051941e-02 7.382874190807342529e-02 -1.029117181897163391e-01 5.413803458213806152e-02 4.876039549708366394e-02
-7.582987099885940552e-02 1.995878070592880249e-01 5.430709570646286011e-02 7.176227122545242310e-02 -2.304537892341613770e-01 -1.585767418146133423e-01 1.527545452117919922e-01 2.030263692140579224e-01 2.317710965871810913e-01 2.804741561412811279e-01 -1.881641894578933716e-01 -1.783570349216461182e-01 1.204729825258255005e-01 2.543571591377258301e-01 1.760577969253063202e-02 -2.456833422183990479e-01 -6.007378920912742615e-02 3.814031556248664856e-02 -4.103030860424041748e-01 7.057937979698181152e-02 1.656785011291503906e-01 1.819885522127151489e-01 -1.317633390426635742e-01 -6.310304999351501465e-02 5.969107896089553833e-02 -4.150967299938201904e-02 2.481691539287567139e-01 -2.026786953210830688e-01 -1.236829757690429688e-01 -1.597742289304733276e-01 -1.100834235548973083e-01 2.069335132837295532e-01
-2.409255802631378174e-01 -1.139531433582305908e-01 7.311771810054779053e-02 1.704050153493881226e-01 3.794923052191734314e-02 -7.057522982358932495e-02 -6.190513446927070618e-02 8.520314097404479980e-02 2.485574483871459961e-01 -2.809129953384399414e-01 -1.917583346366882324e-01 7.607451826333999634e-02 1.260118335485458374e-01 -7.055408507585525513e-02 -4.423867762088775635e-01 -4.501983895897865295e-02 -2.724714279174804688e-01 -2.383628189563751221e-01 -2.526742517948150635e-01 -2.256726324558258057e-01 -1.425133943557739258e-01 7.706201076507568359e-02 1.366802901029586792e-01 -4.399809241294860840e-02 1.548815816640853882e-01 1.807189881801605225e-01 1.095551997423171997e-01 -1.282384991645812988e-01 2.829358726739883423e-02 -2.655440270900726318e-01 -3.765795379877090454e-02 1.571886986494064331e-01
-6.672997772693634033e-02 1.556529290974140167e-02 2.560583949089050293e-01 3.818861767649650574e-02 5.492715910077095032e-02 -1.407996416091918945e-01 -2.352957576513290405e-01 2.823639214038848877e-01 5.813923850655555725e-02 -5.502521246671676636e-02 -8.568772673606872559e-02 -6.128711625933647156e-02 9.487810544669628143e-03 3.677760064601898193e-01 -1.604407210834324360e-03 -1.466577798128128052e-01 5.049788206815719604e-02 -1.303263157606124878e-01 -2.636234164237976074e-01 -2.464156597852706909e-01 1.568661630153656006e-01 1.976330429315567017e-01 3.075448870658874512e-01 7.570412009954452515e-02 2.764260172843933105e-01 -2.097368985414505005e-01 1.746038943529129028e-01 1.694907993078231812e-01 2.241378724575042725e-01 -2.212259173393249512e-01 2.070473879575729370e-02 5.498200654983520508e-02
1.438151001930236816e-01 6.371471285820007324e-02 -9.106327593326568604e-02 1.783250086009502411e-02 2.471345365047454834e-01 4.223135858774185181e-02 -1.632737666368484497e-01 1.003924682736396790e-01 -4.110256209969520569e-02 2.547301910817623138e-02 -6.291285157203674316e-02 -2.034853845834732056e-01 9.626427292823791504e-02 -2.532083354890346527e-02 3.995156660676002502e-02 -4.339055716991424561e-01 -1.302856057882308960e-01 -9.944367408752441406e-02 -1.273047327995300293e-01 -1.017435193061828613e-01 -4.692072980105876923e-03 -8.727654069662094116e-02 6.937198340892791748e-02 6.303957197815179825e-03 8.626972138881683350e-02 -3.093414306640625000e-01 2.598990499973297119e-01 -4.909760355949401855e-01 1.916973441839218140e-01 -1.880521625280380249e-01 5.294629372656345367e-03 2.641555964946746826e-01
-7.344105839729309082e-02 -1.248385198414325714e-02 3.790234327316284180e-01 5.866925418376922607e-02 -8.998238295316696167e-02 1.645695418119430542e-01 -2.281899563968181610e-02 6.304638832807540894e-02 1.823850274085998535e-01 7.232285290956497192e-02 -2.839731574058532715e-01 3.073833941016346216e-04 1.797079294919967651e-01 1.974751502275466919e-01 -1.668897718191146851e-01 -1.515258103609085083e-01 2.515052631497383118e-02 -1.966694295406341553e-01 -2.143891900777816772e-01 -2.249332964420318604e-01 7.329299300909042358e-02 2.112060040235519409e-01 7.965246587991714478e-02 1.745979487895965576e-01 1.190639287233352661e-01 -3.937358558177947998e-01 2.395226210355758667e-01 -4.221168346703052521e-03 -5.802583321928977966e-02 -2.249656468629837036e-01 -1.997970193624496460e-01 1.525401771068572998e-01
-2.333976328372955322e-01 1.969499886035919189e-01 3.813958764076232910e-01 -8.905656635761260986e-02 -8.861456066370010376e-02 1.461437791585922241e-01 -2.457867562770843506e-01 8.289875835180282593e-02 9.153100103139877319e-02 -1.263875663280487061e-01 -6.926190108060836792e-02 -3.788108006119728088e-02 5.750347673892974854e-02 3.064659237861633301e-01 -7.332074642181396484e-02 -3.874908015131950378e-02 1.289508640766143799e-01 -5.391987413167953491e-02 -1.685586422681808472e-01 -1.810698360204696655e-01 -1.228197365999221802e-01 8.386582881212234497e-02 2.774978578090667725e-01 9.720033407211303711e-02 1.746795326471328735e-01 -3.705591261386871338e-01 2.766066789627075195e-01 4.828697443008422852e-02 5.428300052881240845e-02 -2.697832584381103516e-01 -5.718556419014930725e-02 8.476009219884872437e-02
-1.633111238479614258e-01 1.545681208372116089e-01 -2.352378964424133301e-01 2.091175615787506104e-01 -3.652327228337526321e-03 2.542748302221298218e-02 -1.215820759534835815e-01 2.410357445478439331e-01 1.439336985349655151e-01 1.061524972319602966e-01 7.651370484381914139e-03 -9.526776522397994995e-02 2.849875986576080322e-01 6.762813031673431396e-02 -1.596914231777191162e-01 -1.150978845544159412e-03 -3.583454787731170654e-01 -3.001716136932373047e-01 -1.633219718933105469e-01 -2.166048884391784668e-01 4.546409845352172852e-02 1.104763299226760864e-01 -2.202518284320831299e-02 -3.848682045936584473e-01 2.627877593040466309e-01 -2.649910049512982368e-03 -1.542159169912338257e-01 -7.588202506303787231e-02 1.216635629534721375e-01 -2.301916927099227905e-01 5.049241334199905396e-02 -2.202609181404113770e-02
-2.069689892232418060e-02 -3.140828758478164673e-02 -6.985173374414443970e-02 6.194678600877523422e-03 -5.289107933640480042e-02 -2.489262074232101440e-02 1.240706350654363632e-02 2.065983116626739502e-01 2.902410924434661865e-01 1.865335106849670410e-01 -7.559563964605331421e-02 1.687847673892974854e-01 -9.490931779146194458e-02 6.524026393890380859e-02 -1.113066226243972778e-01 -9.740668535232543945e-02 -2.699200510978698730e-01 -8.088578283786773682e-02 -7.509368658065795898e-02 -2.967715561389923096e-01 -4.734458923339843750e-01 -1.158627793192863464e-01 1.828722953796386719e-01 -2.080632001161575317e-01 3.567698597908020020e-01 -6.968308985233306885e-02 1.567083746194839478e-01 -7.045405358076095581e-02 2.515107393264770508e-01 -3.443679586052894592e-02 1.835947781801223755e-01 -1.086406707763671875e-01
-1.656572669744491577e-01 3.478160127997398376e-02 1.581753343343734741e-01 -1.106373071670532227e-01 1.264977082610130310e-02 -1.983285546302795410e-01 -4.662582278251647949e-02 3.282679319381713867e-01 1.511415690183639526e-01 -1.248405426740646362e-01 -1.009726710617542267e-02 4.682211950421333313e-02 -1.867347024381160736e-02 3.191810548305511475e-01 1.496189832687377930e-01 -5.432502552866935730e-02 -1.912150681018829346e-01 -2.905345261096954346e-01 -1.080025136470794678e-01 -9.935911744832992554e-02 1.430788636207580566e-01 5.346220731735229492e-02 4.639827907085418701e-01 -5.396495386958122253e-02 2.091967016458511353e-01 -2.592668533325195312e-01 -6.227324157953262329e-02 1.272328048944473267e-01 2.335256338119506836e-01 -1.399558484554290771e-01 -1.609320640563964844e-01 -3.566894680261611938e-02
-3.206073641777038574e-01 1.265410631895065308e-01 1.538570225238800049e-01 5.716367438435554504e-02 3.814085572957992554e-02 7.649745792150497437e-03 -8.212415874004364014e-02 3.866437971591949463e-01 1.276990026235580444e-01 -3.504432737827301025e-02 4.624243825674057007e-03 1.310910582542419434e-01 4.091297462582588196e-02 4.735209047794342041e-01 -9.637526236474514008e-03 -1.836880147457122803e-01 4.802205413579940796e-02 -2.158305794000625610e-01 -1.118778288364410400e-01 7.402116060256958008e-02 4.199947044253349304e-02 2.258011251688003540e-01 2.765749096870422363e-01 1.337672472000122070e-01 1.694881618022918701e-01 -1.738917529582977295e-01 -3.191725537180900574e-02 1.036863923072814941e-01 1.108865905553102493e-02 -1.964201927185058594e-01 -2.127246260643005371e-01 1.825485676527023315e-01
-2.707190215587615967e-01 3.986759781837463379e-01 1.511358469724655151e-01 8.119504898786544800e-02 1.515988856554031372e-01 -5.392122641205787659e-02 1.531605422496795654e-01 1.127802804112434387e-01 6.302634626626968384e-02 -1.666373759508132935e-01 -6.002664938569068909e-02 -1.906064599752426147e-01 1.997539103031158447e-01 7.260321825742721558e-02 -1.274412721395492554e-01 1.116371378302574158e-01 -1.646070033311843872e-01 -2.864336669445037842e-01 -1.116413176059722900e-01 1.554007381200790405e-01 -3.011939227581024170e-01 8.494955301284790039e-02 8.202200382947921753e-02 -1.119041442871093750e-01 -2.967454865574836731e-02 -2.172830849885940552e-01 2.952218353748321533e-01 2.112755179405212402e-01 -1.219673827290534973e-01 -1.401976346969604492e-01 1.663409173488616943e-01 1.602864861488342285e-01
-2.242599725723266602e-01 -3.200053796172142029e-02 2.130322605371475220e-01 1.201160252094268799e-01 1.540597826242446899e-01 -1.534857004880905151e-01 -7.539242506027221680e-02 7.940237224102020264e-02 1.039531752467155457e-01 1.493514627218246460e-01 -2.198886126279830933e-01 -1.448555290699005127e-01 -2.152032852172851562e-01 -5.051037669181823730e-02 -8.739385753870010376e-02 -2.255436331033706665e-01 -4.716430008411407471e-01 1.986661553382873535e-01 4.325385019183158875e-02 -2.313422113656997681e-01 -1.048572286963462830e-01 8.611963689327239990e-02 1.281350255012512207e-01 -8.629250526428222656e-02 4.463416989892721176e-03 3.391010314226150513e-02 3.277686238288879395e-01 -3.863541781902313232e-02 3.387356176972389221e-02 -8.039521425962448120e-02 2.943074405193328857e-01 2.363676130771636963e-01
-2.574923336505889893e-01 -5.226463079452514648e-02 -6.922957301139831543e-02 1.125381737947463989e-01 1.578329876065254211e-02 6.634894758462905884e-02 -1.355453301221132278e-02 2.101536691188812256e-01 2.299280613660812378e-01 1.903610229492187500e-01 1.309926342219114304e-02 -3.306752145290374756e-01 -2.800040543079376221e-01 1.437394171953201294e-01 3.263806179165840149e-02 -1.539465934038162231e-01 1.729468256235122681e-01 9.810368716716766357e-02 -7.702627778053283691e-02 -7.902247458696365356e-02 -3.671860098838806152e-01 -2.381011396646499634e-01 2.329369187355041504e-01 1.627252995967864990e-02 3.695584535598754883e-01 -2.529099285602569580e-01 8.076348155736923218e-02 7.714877836406230927e-03 1.340501159429550171e-01 -8.374033123254776001e-02 9.229397028684616089e-02 6.070400401949882507e-02
-1.247027367353439331e-01 -8.573847264051437378e-02 2.222985029220581055e-02 1.814567483961582184e-02 7.125066965818405151e-02 1.492991149425506592e-01 5.168938264250755310e-02 -9.462273120880126953e-02 3.350971639156341553e-01 -1.775783598423004150e-01 -1.145979613065719604e-01 -2.983175516128540039e-01 -1.233859509229660034e-01 2.921424508094787598e-01 1.351994276046752930e-01 -2.761109173297882080e-01 -2.037101984024047852e-01 -1.883669197559356689e-01 5.530670285224914551e-02 -2.725307084619998932e-02 -9.900942444801330566e-02 -6.234771572053432465e-03 -5.307323765009641647e-03 -1.047350913286209106e-01 3.353261202573776245e-02 -1.250972300767898560e-01 2.012089788913726807e-01 -1.878316998481750488e-01 -2.936795949935913086e-01 -4.640832841396331787e-01 -2.060140715911984444e-03 -2.143027819693088531e-02
-1.902731508016586304e-01 1.734077632427215576e-01 -4.566484689712524414e-02 -4.766002297401428223e-02 -3.558801114559173584e-01 -1.928810216486454010e-02 -4.451337084174156189e-02 1.473146528005599976e-01 3.388499319553375244e-01 8.414578437805175781e-02 -1.852603070437908173e-02 -4.814415574073791504e-01 7.063812762498855591e-02 2.138597518205642700e-01 -1.395124793052673340e-01 -1.442136913537979126e-01 -1.850163638591766357e-01 -5.513916909694671631e-02 -9.062668681144714355e-02 -1.621579378843307495e-01 -5.652391538023948669e-02 2.137581110000610352e-01 4.716550558805465698e-02 4.435232654213905334e-02 3.065742850303649902e-01 -1.504296958446502686e-01 7.147110253572463989e-02 2.379584163427352905e-01 -2.779354900121688843e-02 9.613555669784545898e-02 -1.096761599183082581e-01 -9.162787348031997681e-02
1.396502256393432617e-01 1.590272635221481323e-01 3.890233486890792847e-02 1.327074021100997925e-01 3.080434724688529968e-02 2.021950483322143555e-01 -7.704286277294158936e-02 3.306383490562438965e-01 3.907770812511444092e-01 3.902978599071502686e-01 -5.172806233167648315e-02 -3.545699715614318848e-01 -4.069847986102104187e-02 1.802429109811782837e-01 -1.490664929151535034e-01 -1.364744752645492554e-01 9.031654335558414459e-03 2.930724993348121643e-02 -1.227158829569816589e-01 -1.088143214583396912e-01 -2.173993438482284546e-01 3.056975081562995911e-02 -6.818379461765289307e-02 2.074347734451293945e-01 2.977513894438743591e-02 -1.042599827051162720e-01 8.557049930095672607e-02 1.394501924514770508e-01 2.340390384197235107e-01 -9.597650915384292603e-02 -2.207658626139163971e-02 2.094178646802902222e-01
-2.628464102745056152e-01 -2.142223715782165527e-01 9.245427697896957397e-02 -1.351041346788406372e-01 6.853900104761123657e-02 -2.175502106547355652e-02 -1.449253708124160767e-01 4.900757074356079102e-01 1.688644587993621826e-01 -9.717158228158950806e-02 -4.191489219665527344e-01 -2.088390886783599854e-01 -1.362339109182357788e-01 -9.047439694404602051e-02 5.674410238862037659e-02 3.568261116743087769e-02 -1.495508700609207153e-01 1.134990435093641281e-02 -1.645788699388504028e-01 -1.256244480609893799e-01 -7.029088586568832397e-02 1.406308859586715698e-01 -1.624977774918079376e-02 -9.271590411663055420e-02 -4.520289972424507141e-02 -1.496483981609344482e-01 2.734022736549377441e-01 -8.534000068902969360e-02 -1.427028775215148926e-01 -2.035224884748458862e-01 -3.834282234311103821e-02 1.863069087266921997e-01
-2.251807004213333130e-01 -4.159482941031455994e-02 -9.872633963823318481e-02 1.861477792263031006e-01 -1.063782423734664917e-01 2.623522467911243439e-02 -3.031351789832115173e-02 3.222998082637786865e-01 3.245580494403839111e-01 6.382855027914047241e-02 1.927773933857679367e-03 -2.416307851672172546e-02 -4.150484502315521240e-02 8.536659181118011475e-03 -2.115438319742679596e-02 -1.696620732545852661e-01 -4.340071082115173340e-01 -2.626499533653259277e-01 -3.403622284531593323e-02 1.378211379051208496e-01 -1.345698684453964233e-01 -8.436959236860275269e-03 -1.029646098613739014e-01 -3.128834962844848633e-01 -1.375036835670471191e-01 -1.179588362574577332e-01 2.749510342255234718e-03 1.759980469942092896e-01 1.423565149307250977e-01 -3.487741351127624512e-01 -1.855144947767257690e-01 -3.209074586629867554e-02
-3.315412402153015137e-01 -5.599796772003173828e-02 -5.789141729474067688e-02 -1.729043386876583099e-02 3.466847538948059082e-01 -1.163268536329269409e-01 -3.643195331096649170e-01 1.315076202154159546e-01 1.801338344812393188e-01 -1.647792756557464600e-01 -2.550370991230010986e-01 -2.590098232030868530e-02 1.541510820388793945e-01 1.912195831537246704e-01 4.144242499023675919e-03 -1.150815933942794800e-02 -2.018659561872482300e-01 -1.644655913114547729e-01 -1.382240504026412964e-01 1.232927739620208740e-01 1.287603229284286499e-01 1.094942539930343628e-01 2.607622742652893066e-01 9.745513647794723511e-02 1.732362657785415649e-01 -3.134056627750396729e-01 1.184086129069328308e-01 1.861020922660827637e-01 -1.694194786250591278e-02 1.423514783382415771e-01 -8.964159339666366577e-02 1.063582953065633774e-02
6.821171939373016357e-02 3.238428235054016113e-01 -1.603844761848449707e-01 7.959210872650146484e-02 -4.355257004499435425e-02 -2.291096001863479614e-02 1.012969762086868286e-01 2.809942364692687988e-01 2.851064503192901611e-01 1.873253434896469116e-01 7.482201606035232544e-02 -6.891568750143051147e-02 9.282335638999938965e-02 2.307326719164848328e-02 -4.195153340697288513e-02 -1.718010157346725464e-01 -2.630370557308197021e-01 -1.567884236574172974e-01 -3.639180958271026611e-01 2.733531640842556953e-03 5.064852908253669739e-02 -2.203399538993835449e-01 7.379976660013198853e-02 -2.697657942771911621e-01 -4.374583065509796143e-02 -3.947033286094665527e-01 -5.820019543170928955e-02 2.021984755992889404e-01 -2.953264676034450531e-02 -1.162218898534774780e-01 -1.175473779439926147e-01 1.179108396172523499e-01
-2.320543825626373291e-01 -6.987816840410232544e-02 -1.415320187807083130e-01 3.182705044746398926e-01 9.674021601676940918e-02 7.965034246444702148e-02 6.491068005561828613e-02 -9.456393122673034668e-02 1.272618621587753296e-01 1.922172158956527710e-01 5.246767029166221619e-02 -3.262930512428283691e-01 2.589419186115264893e-01 2.291764020919799805e-01 6.399784982204437256e-02 -2.389306873083114624e-01 -1.357092112302780151e-01 9.198915958404541016e-02 -8.475249260663986206e-02 -6.260287016630172729e-02 -1.347016096115112305e-01 2.157203406095504761e-01 3.897417187690734863e-01 1.528405845165252686e-01 -1.973539739847183228e-01 -1.882420033216476440e-01 2.513223290443420410e-01 -5.628345906734466553e-02 3.622397407889366150e-02 -3.893354535102844238e-02 7.710619270801544189e-02 1.433699131011962891e-01
-2.027216851711273193e-01 -7.335597276687622070e-02 2.980670630931854248e-01 8.119769394397735596e-02 -1.926923729479312897e-02 2.680642530322074890e-03 -6.279972940683364868e-02 3.252853453159332275e-01 1.912166774272918701e-01 3.151268698275089264e-03 -2.320162020623683929e-02 1.075870171189308167e-01 -4.025747254490852356e-02 2.859240174293518066e-01 1.347760017961263657e-02 -4.126441106200218201e-02 -2.638294696807861328e-01 -2.913708388805389404e-01 -5.347749101929366589e-04 -5.245070159435272217e-02 3.803289309144020081e-02 2.175334841012954712e-01 4.234623908996582031e-01 -4.875788837671279907e-02 9.201601892709732056e-02 -2.979166507720947266e-01 3.908466547727584839e-02 2.047648876905441284e-01 1.863998323678970337e-01 -1.713461875915527344e-01 -1.437494307756423950e-01 2.903832495212554932e-02
-2.495412230491638184e-01 3.146966397762298584e-01 -5.202392116189002991e-02 -2.831683121621608734e-02 5.153611302375793457e-02 1.129139661788940430e-01 3.612931072711944580e-02 3.018964529037475586e-01 -3.647901117801666260e-02 -3.447267040610313416e-02 6.310156732797622681e-02 -1.611326448619365692e-02 -6.336303055286407471e-02 4.477554857730865479e-01 -2.759395167231559753e-02 -7.282388955354690552e-02 4.268946871161460876e-02 -4.074864387512207031e-01 -1.587298661470413208e-01 5.541916936635971069e-02 -3.478326275944709778e-02 1.937827765941619873e-01 -3.268367424607276917e-02 8.035963773727416992e-02 2.517253160476684570e-01 -2.878665924072265625e-01 4.891801252961158752e-02 -4.900560528039932251e-02 -4.215080291032791138e-02 -2.484087049961090088e-01 -1.761979907751083374e-01 1.484294831752777100e-01
-1.360417753458023071e-01 -1.070950031280517578e-01 9.470079094171524048e-02 6.798771023750305176e-02 6.148904189467430115e-02 -1.872656494379043579e-01 -7.657246291637420654e-02 3.196559548377990723e-01 1.130966171622276306e-01 -1.192314848303794861e-01 -2.957734279334545135e-02 5.073188245296478271e-02 2.043805122375488281e-01 -5.139905493706464767e-03 -1.153006702661514282e-01 -2.770109772682189941e-01 -5.072343349456787109e-02 -6.852238625288009644e-02 -1.430281251668930054e-01 -5.829169601202011108e-02 -1.180778592824935913e-01 2.222491353750228882e-01 -1.951186209917068481e-01 -7.887957990169525146e-02 1.888268738985061646e-01 -3.656669333577156067e-02 2.485884577035903931e-01 -3.231045901775360107e-01 -1.114793866872787476e-01 -4.072480201721191406e-01 -1.952538788318634033e-01 2.981871962547302246e-01
-2.112702727317810059e-01 1.155953854322433472e-01 6.576840579509735107e-02 2.760679125785827637e-01 -1.330576092004776001e-01 6.113673001527786255e-02 -3.674916028976440430e-01 -1.438427716493606567e-01 -1.924399100244045258e-02 -1.316696964204311371e-02 -9.832060337066650391e-02 -1.417808085680007935e-01 5.420452356338500977e-02 3.687065541744232178e-01 1.281939297914505005e-01 -3.129224479198455811e-02 -1.737030595541000366e-01 -1.137794554233551025e-01 5.145609378814697266e-02 -3.225503861904144287e-01 -3.690040707588195801e-01 -1.460864990949630737e-01 9.946697950363159180e-02 -4.428761452436447144e-02 1.636520624160766602e-01 -1.670934855937957764e-01 7.242143899202346802e-02 3.830259665846824646e-02 1.141960173845291138e-01 -3.161736726760864258e-01 2.822989970445632935e-02 5.735849589109420776e-02
-2.702881395816802979e-01 4.306524991989135742e-01 -8.596231788396835327e-02 1.846904009580612183e-01 2.451016381382942200e-02 1.452097892761230469e-01 -2.262044847011566162e-01 3.029917776584625244e-01 2.687858641147613525e-01 2.081794440746307373e-01 2.355382964015007019e-02 4.162859544157981873e-02 2.041458040475845337e-01 1.464808434247970581e-01 1.246469989418983459e-01 -3.454492241144180298e-02 -2.957771122455596924e-01 -9.658310562372207642e-02 -1.914840787649154663e-01 -2.938016131520271301e-02 2.509493231773376465e-01 -1.524231582880020142e-01 8.594948798418045044e-02 2.786879986524581909e-02 1.859136521816253662e-01 -2.152057439088821411e-01 3.521295636892318726e-02 2.750540524721145630e-02 -3.489753697067499161e-03 -7.576166093349456787e-02 1.075497418642044067e-01 9.317819774150848389e-02
-3.129016458988189697e-01 2.436386793851852417e-02 8.049362152814865112e-02 -1.002471745014190674e-01 3.486386537551879883e-01 -4.683965817093849182e-02 9.898126870393753052e-02 9.566934406757354736e-02 2.438097894191741943e-01 3.236025273799896240e-01 -1.005478054285049438e-01 -1.727678775787353516e-01 -5.525474436581134796e-03 2.212185859680175781e-01 4.464837908744812012e-01 -2.520193159580230713e-01 1.987382210791110992e-02 6.010320037603378296e-02 -7.615195959806442261e-02 -1.225207969546318054e-01 -1.107860803604125977e-01 3.573368862271308899e-02 1.260002106428146362e-01 -1.254054754972457886e-01 -1.055534780025482178e-01 -1.314489841461181641e-01 1.219158396124839783e-01 -5.235720425844192505e-02 1.594558060169219971e-01 -1.864179521799087524e-01 2.221396118402481079e-01 2.841354347765445709e-02
-2.353639006614685059e-01 -2.639147825539112091e-02 2.208499908447265625e-01 2.812788486480712891e-01 -1.675252616405487061e-01 1.834969520568847656e-01 -4.114457964897155762e-01 -3.876237198710441589e-02 1.223784238100051880e-01 -9.345538169145584106e-02 -2.133133858442306519e-01 -2.523273602128028870e-02 5.015468224883079529e-02 3.479056060314178467e-01 8.491707593202590942e-02 -7.004629075527191162e-02 -1.616214364767074585e-01 -9.580672532320022583e-02 -1.419005990028381348e-01 -1.830537468194961548e-01 -6.774545460939407349e-02 -1.189649403095245361e-01 -7.560221105813980103e-02 -1.991482377052307129e-01 2.360209971666336060e-01 -7.357092201709747314e-02 1.743596345186233521e-01 1.056492328643798828e-01 2.006455510854721069e-01 -1.347528398036956787e-01 3.693932294845581055e-02 2.498842030763626099e-01
-2.418065629899501801e-02 -4.846958443522453308e-02 1.166696101427078247e-01 2.753116488456726074e-01 -1.828999221324920654e-01 4.304112121462821960e-02 -2.597115933895111084e-01 1.681070625782012939e-01 2.355912029743194580e-01 -1.689286716282367706e-02 -2.104454636573791504e-01 -2.379999905824661255e-01 9.011596441268920898e-03 2.669234275817871094e-01 3.345345854759216309e-01 1.367317736148834229e-01 -1.969951540231704712e-01 -1.704660207033157349e-01 4.299030080437660217e-02 -1.876303702592849731e-01 -3.952636122703552246e-01 9.317801892757415771e-02 1.032993942499160767e-01 -4.228259995579719543e-02 2.322864383459091187e-01 -3.753764182329177856e-02 3.632491827011108398e-02 -8.217903226613998413e-02 1.116151288151741028e-01 -1.673940867185592651e-01 -1.779032945632934570e-01 1.114042848348617554e-02
-1.674302965402603149e-01 9.546109288930892944e-02 -8.723389357328414917e-02 9.341585636138916016e-02 2.071266621351242065e-02 6.527061760425567627e-02 2.108559757471084595e-01 2.921559512615203857e-01 1.196431294083595276e-01 2.135473936796188354e-01 -1.306567341089248657e-01 -1.583400815725326538e-01 -1.657171696424484253e-01 1.545185446739196777e-01 1.093417778611183167e-02 -3.730612397193908691e-01 -1.558796018362045288e-01 1.348593086004257202e-01 2.141814678907394409e-01 1.107849925756454468e-01 4.860671237111091614e-02 3.070300817489624023e-01 3.143288195133209229e-01 -1.105277314782142639e-01 5.147929489612579346e-02 -2.528341412544250488e-01 4.713037982583045959e-02 -1.062718853354454041e-01 3.512753546237945557e-01 -7.151162624359130859e-02 1.713493093848228455e-02 -4.634417220950126648e-02
-2.742207944393157959e-01 1.692616939544677734e-02 6.072074547410011292e-02 -1.169455125927925110e-01 -8.287056535482406616e-02 -1.498155295848846436e-01 -2.513745427131652832e-01 2.226188033819198608e-01 3.402754962444305420e-01 2.909572422504425049e-01 1.823060363531112671e-01 -2.417985349893569946e-01 5.310544744133949280e-03 -4.769885912537574768e-02 -2.531519532203674316e-01 -1.700600087642669678e-01 -1.612724959850311279e-01 -7.795735448598861694e-02 -1.989560127258300781e-01 -2.114265412092208862e-01 2.013239078223705292e-02 1.461110711097717285e-01 4.811931774020195007e-02 1.960972249507904053e-01 2.845219895243644714e-02 -2.621179521083831787e-01 -2.364965714514255524e-02 8.322375267744064331e-02 2.633443474769592285e-01 1.229025609791278839e-02 2.232881188392639160e-01 4.881937801837921143e-02
-2.105529308319091797e-01 2.002057135105133057e-01 -2.322935611009597778e-01 2.033701390027999878e-01 1.038279011845588684e-01 -6.228927150368690491e-02 -8.217252045869827271e-02 2.718992233276367188e-01 3.681183233857154846e-02 1.455073654651641846e-01 9.641955047845840454e-02 -2.226473949849605560e-02 -5.393375456333160400e-02 2.193574160337448120e-01 1.128549948334693909e-01 -4.973078072071075439e-01 -9.441682696342468262e-02 2.562056779861450195e-01 8.174795657396316528e-02 -2.265548557043075562e-01 -2.643399834632873535e-01 -3.655310720205307007e-02 4.796332865953445435e-02 3.446551505476236343e-03 1.347701698541641235e-01 -1.087394058704376221e-01 1.083842590451240540e-01 2.260035723447799683e-01 -1.200563907623291016e-01 -1.521957367658615112e-01 1.459840685129165649e-01 1.540634334087371826e-01
-3.644751608371734619e-01 3.531735837459564209e-01 1.690315008163452148e-01 1.067325174808502197e-01 -1.873797550797462463e-02 3.269464969635009766e-01 -1.154063045978546143e-01 3.925617784261703491e-02 1.494797319173812866e-01 8.335996419191360474e-02 -2.266709692776203156e-02 -3.442722260951995850e-01 1.058292835950851440e-01 6.346971541643142700e-02 -2.063190042972564697e-01 -3.257296681404113770e-01 -1.328321844339370728e-01 -2.079721093177795410e-01 -2.194724678993225098e-01 -8.322695270180702209e-03 -1.588350981473922729e-01 1.348990648984909058e-01 -8.126042783260345459e-02 1.491496060043573380e-02 1.060426086187362671e-01 3.475101292133331299e-02 -1.200470700860023499e-01 8.634297549724578857e-02 1.384845525026321411e-01 6.066165119409561157e-02 -2.067023515701293945e-01 -9.403778612613677979e-02
-2.238571792840957642e-01 2.286553978919982910e-01 -1.156880855560302734e-01 9.214533865451812744e-02 8.662717044353485107e-02 -9.179923683404922485e-02 -2.414809726178646088e-02 1.299770623445510864e-01 -2.048056572675704956e-02 8.604448288679122925e-02 -2.951698377728462219e-02 -1.622855663299560547e-02 1.205478161573410034e-01 4.192882403731346130e-02 6.610677391290664673e-02 -2.843775749206542969e-01 -3.106968700885772705e-01 -2.126065045595169067e-01 2.593381404876708984e-01 -1.578768491744995117e-01 -4.449721425771713257e-02 -8.601648360490798950e-02 -4.333034902811050415e-02 -2.669939100742340088e-01 2.865601480007171631e-01 -2.938740849494934082e-01 2.176614105701446533e-01 -2.094035893678665161e-01 5.369979515671730042e-02 3.719813004136085510e-02 1.528130620718002319e-01 3.578431606292724609e-01
-3.121256530284881592e-01 3.391543924808502197e-01 1.215336564928293228e-02 -6.026497483253479004e-02 7.132244855165481567e-02 2.833621799945831299e-01 5.925218388438224792e-02 2.653431296348571777e-01 1.885975450277328491e-01 -1.915185712277889252e-02 -3.609101474285125732e-01 -1.009723916649818420e-02 2.977780103683471680e-01 3.354551792144775391e-01 1.370855271816253662e-01 -2.223149687051773071e-02 -2.898112311959266663e-02 -3.221909701824188232e-01 4.987916722893714905e-02 -1.000926718115806580e-01 -2.501675859093666077e-02 -5.484652356244623661e-04 2.569170892238616943e-01 -7.975675910711288452e-02 -7.940091192722320557e-02 -3.131789620965719223e-03 -1.933118328452110291e-02 1.042650714516639709e-01 -3.857908397912979126e-02 -1.094749271869659424e-01 1.277910172939300537e-01 1.344881951808929443e-02
2.634514309465885162e-02 7.095056027173995972e-02 -1.258256286382675171e-01 1.809056699275970459e-01 1.886859349906444550e-02 -1.222240179777145386e-01 1.136903762817382812e-01 1.480089724063873291e-01 2.755404710769653320e-01 -1.541628539562225342e-01 1.411644835025072098e-02 -2.400745898485183716e-01 1.716431081295013428e-01 1.200291067361831665e-01 5.783585365861654282e-03 -2.905012965202331543e-01 -3.595662713050842285e-01 8.534080535173416138e-02 -1.528272032737731934e-01 4.466237500309944153e-02 -1.520135849714279175e-01 -1.583364307880401611e-01 3.187265992164611816e-01 -3.236665725708007812e-01 7.052057981491088867e-02 4.260026291012763977e-02 -6.499595940113067627e-02 1.359887793660163879e-02 -7.050319761037826538e-02 -3.408260345458984375e-01 -2.431943714618682861e-01 -4.299535602331161499e-02
-1.812879294157028198e-01 4.657843336462974548e-02 2.709861695766448975e-01 5.063664913177490234e-02 -2.779912203550338745e-02 -2.122767120599746704e-01 -1.157669126987457275e-01 3.864727020263671875e-01 2.149690836668014526e-01 6.841225922107696533e-02 -8.195392042398452759e-02 2.588969655334949493e-02 7.939981296658515930e-03 3.045660853385925293e-01 1.242909431457519531e-01 -1.764720082283020020e-01 -1.225206032395362854e-01 -2.337990999221801758e-01 -1.220181658864021301e-01 5.889372434467077255e-03 1.569837182760238647e-01 1.829042881727218628e-01 4.373576939105987549e-01 5.582536011934280396e-02 1.906433105468750000e-01 -2.031428813934326172e-01 5.354972556233406067e-02 1.775633692741394043e-01 9.082408621907234192e-03 -9.579355269670486450e-02 -1.462977677583694458e-01 5.398821458220481873e-02
-4.497024118900299072e-01 2.866488695144653320e-01 1.894799321889877319e-01 8.926147711463272572e-04 -1.235555950552225113e-02 1.451856642961502075e-01 -2.269537746906280518e-01 -4.485873878002166748e-02 2.269923388957977295e-01 2.077113278210163116e-02 -6.373848766088485718e-02 -6.722526252269744873e-02 -2.812612336128950119e-03 3.563461601734161377e-01 3.568477034568786621e-01 -7.413031160831451416e-02 -2.240568026900291443e-02 1.588663458824157715e-01 -1.721323132514953613e-01 -1.664220243692398071e-01 -1.757491677999496460e-01 -5.387563258409500122e-02 2.178301811218261719e-01 9.085883945226669312e-02 1.411297023296356201e-01 -9.048273414373397827e-02 1.458108723163604736e-01 1.389628201723098755e-01 -4.422529786825180054e-02 -8.647377043962478638e-02 1.351384520530700684e-01 -1.250831186771392822e-01
-3.618993759155273438e-01 1.873441040515899658e-01 2.730881571769714355e-01 8.047444373369216919e-02 1.034484803676605225e-01 1.733782291412353516e-01 -6.142798811197280884e-02 5.753400176763534546e-02 6.941310316324234009e-02 7.597202807664871216e-02 -3.708391487598419189e-01 -6.476943194866180420e-02 2.186855971813201904e-01 -8.667957782745361328e-02 -2.002510614693164825e-02 -2.051058709621429443e-01 4.349036887288093567e-02 -2.051463350653648376e-02 -1.097531840205192566e-01 -3.394477963447570801e-01 5.255512893199920654e-03 2.909929156303405762e-01 1.186400800943374634e-01 2.079716324806213379e-01 2.465881109237670898e-01 -1.373086720705032349e-01 2.700387239456176758e-01 -1.324690431356430054e-01 4.199370741844177246e-02 6.313617527484893799e-02 2.416173927485942841e-02 -8.272182196378707886e-02
-2.768207490444183350e-01 6.422437727451324463e-02 1.201056614518165588e-01 1.097314581274986267e-01 1.063234359025955200e-01 -1.033425629138946533e-01 -1.985920518636703491e-01 3.087550401687622070e-01 1.290765255689620972e-01 -1.780165880918502808e-01 1.841834634542465210e-01 8.494646847248077393e-02 1.794792115688323975e-01 4.478161931037902832e-01 1.560282260179519653e-01 -1.800131946802139282e-01 -9.914705157279968262e-02 -2.649629414081573486e-01 -5.956477616564370692e-05 -2.754720859229564667e-02 1.018759012222290039e-01 7.164952345192432404e-03 2.838852703571319580e-01 -1.091048488888191059e-05 2.261861264705657959e-01 -2.191342413425445557e-01 -3.482998907566070557e-02 1.061129644513130188e-01 2.421021834015846252e-02 -2.585094869136810303e-01 -7.602657377719879150e-02 -1.930693536996841431e-02
-7.038679718971252441e-02 1.234660521149635315e-01 -2.954193018376827240e-02 1.000407934188842773e-01 -1.496175187639892101e-03 1.202412694692611694e-01 -8.058225363492965698e-02 4.733481109142303467e-01 4.537469521164894104e-02 5.805337429046630859e-02 -6.426987051963806152e-02 1.049468759447336197e-02 1.335505992174148560e-01 2.869354784488677979e-01 4.132723808288574219e-02 6.641621585004031658e-04 -4.448018968105316162e-01 -2.021204680204391479e-01 -1.042337249964475632e-02 3.546848148107528687e-02 -2.112471312284469604e-02 1.202745363116264343e-01 7.332775741815567017e-02 -2.608294785022735596e-01 1.891963183879852295e-01 5.335745215415954590e-02 -1.250244230031967163e-01 1.328672915697097778e-01 1.925051659345626831e-01 -1.776134222745895386e-01 2.930089235305786133e-01 2.399741113185882568e-01
-1.938328295946121216e-01 2.665783166885375977e-01 2.139391303062438965e-01 -1.088478788733482361e-01 1.259904056787490845e-01 -7.841896265745162964e-02 -2.816023826599121094e-01 3.229375481605529785e-01 5.265578627586364746e-02 -6.401357054710388184e-02 -1.130111366510391235e-01 1.088127493858337402e-01 -8.234644681215286255e-02 3.627898991107940674e-01 1.074166595935821533e-01 -1.462242007255554199e-01 -2.955901026725769043e-01 -2.816920876502990723e-01 -1.216990575194358826e-01 -7.717463653534650803e-03 1.577771008014678955e-01 -7.547294348478317261e-02 2.754842340946197510e-01 4.471373185515403748e-02 1.522463411092758179e-01 -1.177196949720382690e-01 7.904544472694396973e-02 1.890343725681304932e-01 2.059517651796340942e-01 -6.869103759527206421e-02 -8.501350879669189453e-02 4.336084425449371338e-02
-4.852743744850158691e-01 2.861073017120361328e-01 -4.620729759335517883e-02 1.348963081836700439e-01 -1.653266549110412598e-01 -2.897240035235881805e-02 3.732149302959442139e-02 1.403498500585556030e-01 1.706226766109466553e-01 3.443188965320587158e-02 -2.879356443881988525e-01 -3.648558259010314941e-01 1.859881542623043060e-02 2.550979703664779663e-02 -2.597509026527404785e-01 -1.172898411750793457e-01 -7.601258158683776855e-02 -1.297403573989868164e-01 -1.815638840198516846e-01 -1.109774187207221985e-01 1.233081240206956863e-02 1.496993843466043472e-02 1.351147741079330444e-01 -5.407665669918060303e-02 1.993311345577239990e-01 -1.732274889945983887e-01 3.193790093064308167e-02 2.998403906822204590e-01 -9.566131234169006348e-02 9.367942810058593750e-03 -1.282455623149871826e-01 -9.331912547349929810e-02
-1.959657818078994751e-01 -9.431181102991104126e-02 -1.302697658538818359e-01 -2.327834963798522949e-01 3.662198409438133240e-02 -1.154469996690750122e-01 -1.951515823602676392e-01 1.965943723917007446e-01 8.895844221115112305e-02 1.036490276455879211e-01 -1.816029697656631470e-01 -1.517010033130645752e-01 -5.727432668209075928e-03 3.539208769798278809e-01 -1.504678279161453247e-01 -3.242730796337127686e-01 -1.653466969728469849e-01 -8.148121833801269531e-02 -1.124516278505325317e-01 -2.768950462341308594e-01 -6.227378174662590027e-02 -8.790523558855056763e-02 2.275475487112998962e-02 2.168457508087158203e-01 -1.429852694272994995e-01 -2.161019295454025269e-02 2.061134129762649536e-01 2.762632668018341064e-01 1.540974378585815430e-01 -5.121528357267379761e-02 2.736340463161468506e-01 1.974969953298568726e-01
-3.470458388328552246e-01 6.381634622812271118e-02 7.015141099691390991e-02 -2.145860195159912109e-01 -1.485830098390579224e-01 -1.430342644453048706e-01 -1.738182604312896729e-01 1.619791984558105469e-01 5.641869734972715378e-03 -2.282121963798999786e-02 -1.440475881099700928e-01 -3.657338321208953857e-01 2.793896794319152832e-01 2.218602001667022705e-01 4.484279546886682510e-03 -1.321671251207590103e-02 -2.277852743864059448e-01 1.647376120090484619e-01 -1.394079476594924927e-01 -1.810652911663055420e-01 -9.036821871995925903e-02 2.905998528003692627e-01 1.246544048190116882e-01 -1.154447570443153381e-01 -3.035044297575950623e-03 -1.614045649766921997e-01 -1.331494152545928955e-01 -2.108981311321258545e-01 -7.279790937900543213e-02 -1.384183764457702637e-01 -2.760322093963623047e-01 3.672285377979278564e-02
-2.971604168415069580e-01 3.063573241233825684e-01 -3.240641057491302490e-01 4.773590341210365295e-02 3.617015480995178223e-02 2.478178143501281738e-01 1.378279924392700195e-02 1.203821226954460144e-01 5.497465133666992188e-01 1.561784092336893082e-02 -2.003604471683502197e-01 -1.201358512043952942e-01 -2.292181178927421570e-02 2.901679873466491699e-01 1.139912456274032593e-01 7.097703963518142700e-02 -5.153125524520874023e-02 -1.715356409549713135e-01 -3.949676081538200378e-02 -1.056442856788635254e-01 7.067468017339706421e-02 1.142100617289543152e-01 1.880687922239303589e-01 -1.781040579080581665e-01 1.610261946916580200e-01 -6.668557226657867432e-02 9.278167784214019775e-02 4.961501806974411011e-02 3.351679444313049316e-02 -1.956175826489925385e-02 -1.944736950099468231e-02 -9.114664979279041290e-03
-2.136195152997970581e-01 7.548576593399047852e-02 3.101929128170013428e-01 9.210375696420669556e-02 -1.640741825103759766e-01 5.215089395642280579e-02 -1.680320650339126587e-01 -5.989029072225093842e-03 1.340514272451400757e-01 -2.123136222362518311e-01 -3.108676150441169739e-02 -4.714088886976242065e-02 2.174176871776580811e-01 2.819300591945648193e-01 -2.088785171508789062e-03 -2.921461593359708786e-03 -1.510190069675445557e-01 5.095038935542106628e-02 2.292893379926681519e-01 -2.540909647941589355e-01 -2.598303854465484619e-01 3.450576588511466980e-02 9.108123183250427246e-02 -2.367347925901412964e-01 6.250782310962677002e-02 -4.964241012930870056e-02 4.530577659606933594e-01 4.778415430337190628e-03 3.386779874563217163e-02 -2.477430701255798340e-01 1.703104376792907715e-01 1.195269078016281128e-01
-3.144265711307525635e-01 1.255470067262649536e-01 -2.730796672403812408e-02 -4.295389354228973389e-02 2.004779875278472900e-01 -6.364832073450088501e-02 -2.803586125373840332e-01 4.815510809421539307e-01 1.960064470767974854e-01 -9.146527945995330811e-02 -1.978183388710021973e-01 1.112509220838546753e-01 7.772431522607803345e-02 3.791463002562522888e-02 -1.646134853363037109e-01 -1.572806090116500854e-01 -1.839519441127777100e-01 -1.543521732091903687e-01 -1.135147064924240112e-01 -1.497872769832611084e-01 -1.566691994667053223e-01 2.337992042303085327e-01 -7.756862789392471313e-02 -2.881452143192291260e-01 -2.249770313501358032e-01 -2.709189802408218384e-02 -6.031073164194822311e-03 1.247426308691501617e-02 -2.484526485204696655e-02 -1.877236962318420410e-01 -1.577837276272475719e-03 1.476629674434661865e-01
-9.574805200099945068e-02 8.405931293964385986e-02 -3.535525202751159668e-01 2.632769942283630371e-02 5.607238784432411194e-02 2.815269306302070618e-02 -9.530800580978393555e-02 1.940840035676956177e-01 2.667890787124633789e-01 4.274759441614151001e-02 -2.288260683417320251e-02 -5.662740394473075867e-02 3.536665737628936768e-01 6.236103922128677368e-02 -1.144711971282958984e-01 -3.300384879112243652e-01 -3.666209280490875244e-01 -1.784992814064025879e-01 5.296924337744712830e-02 -7.766007632017135620e-02 -1.089317128062248230e-01 -1.389917284250259399e-01 9.351027011871337891e-02 -6.226535513997077942e-02 1.127714067697525024e-01 2.583740046247839928e-03 2.926862239837646484e-01 1.472645550966262817e-01 1.190048232674598694e-01 -1.868408471345901489e-01 2.752209901809692383e-01 1.258679628372192383e-01
-2.746451497077941895e-01 8.306307345628738403e-02 -1.445972025394439697e-01 -3.752197697758674622e-02 4.719591885805130005e-02 1.261579394340515137e-01 2.585675381124019623e-02 3.165862262248992920e-01 5.505480989813804626e-02 5.090183392167091370e-02 -1.549854278564453125e-01 -1.356316450983285904e-02 3.029588162899017334e-01 -7.825520634651184082e-02 4.802148416638374329e-02 -2.563539147377014160e-01 -3.559140861034393311e-01 5.083867907524108887e-02 -1.136174052953720093e-01 -1.751545816659927368e-01 -1.410011351108551025e-01 2.495664507150650024e-01 7.684049755334854126e-02 3.323248326778411865e-01 -1.198242902755737305e-01 -6.188822444528341293e-03 2.881375849246978760e-01 2.736070156097412109e-01 3.179299831390380859e-02 6.159874610602855682e-03 -1.880440860986709595e-01 2.262665703892707825e-02
[truncated: 3,276,530 more chars]
