# Supplementary material for: The Language of Innovation
Source: PLoS One. 2020 Apr 30;15(4):e0230107. doi: 10.1371/journal.pone.0230107 (PMC7194493; doi:10.1371/journal.pone.0230107)
Supplement: S15 File — (GZ) [file pone.0230107.s015.tar.gz › 1993-1997/V2Run_23_VS_4500_embeddings1993-1997ED32.txt]

-7.503013312816619873e-02 -9.956003725528717041e-02 2.365464577451348305e-03 -2.105000019073486328e-01 1.485320273786783218e-02 1.371183693408966064e-01 1.033383607864379883e-01 5.573255196213722229e-02 -1.008634865283966064e-01 -1.491861790418624878e-01 -2.822289764881134033e-01 1.247104257345199585e-01 2.289827466011047363e-01 2.891623601317405701e-02 -2.633324638009071350e-02 2.379478067159652710e-01 3.207724094390869141e-01 -1.519122570753097534e-01 1.029268726706504822e-01 -1.066937670111656189e-01 4.832015838474035263e-03 1.498039513826370239e-01 1.106359660625457764e-01 1.881664991378784180e-01 2.610307335853576660e-01 2.351635992527008057e-01 -1.703271716833114624e-01 4.887223988771438599e-02 1.557065546512603760e-01 2.422477006912231445e-01 -1.851975321769714355e-01 -4.230734407901763916e-01
2.540763914585113525e-01 -2.812953889369964600e-01 -1.837075650691986084e-01 -1.628928482532501221e-01 -8.666116744279861450e-02 -9.692568331956863403e-03 5.575937777757644653e-02 1.125389244407415390e-02 -3.794652968645095825e-02 1.113518625497817993e-01 -3.025078177452087402e-01 -1.905992627143859863e-01 -2.490914165973663330e-01 1.349821984767913818e-01 -2.070599645376205444e-01 2.240878343582153320e-01 5.184900388121604919e-02 -4.539888724684715271e-02 -6.462252140045166016e-02 -2.912233583629131317e-02 8.862134814262390137e-02 -4.131891578435897827e-02 1.756050065159797668e-02 2.874262332916259766e-01 4.179713875055313110e-02 -1.719460934400558472e-01 -1.839121431112289429e-01 -3.213121891021728516e-01 5.294565856456756592e-02 2.854488492012023926e-01 9.998058527708053589e-02 -3.244173526763916016e-01
9.946035593748092651e-02 -3.029259741306304932e-01 3.228608518838882446e-02 -2.484693229198455811e-01 -2.130237594246864319e-02 6.649675965309143066e-02 1.557597368955612183e-01 -4.681128636002540588e-02 1.903617382049560547e-01 6.894548237323760986e-02 -1.911870837211608887e-01 2.143108472228050232e-02 6.403848528861999512e-02 2.731254696846008301e-01 -6.855592131614685059e-02 -3.672244399785995483e-02 2.528763413429260254e-01 -1.599742472171783447e-01 1.373257637023925781e-01 -1.772100478410720825e-01 -1.837882101535797119e-01 2.072757184505462646e-01 -1.524648070335388184e-01 2.236146628856658936e-01 2.736885249614715576e-01 2.471754699945449829e-01 -9.070455282926559448e-02 -3.916211128234863281e-01 -1.658167093992233276e-01 3.375296294689178467e-02 -4.848758131265640259e-02 1.520360112190246582e-01
5.550767108798027039e-02 -4.133405089378356934e-01 1.341054495424032211e-02 -2.852033078670501709e-01 1.597640216350555420e-01 -1.393424067646265030e-02 2.513748705387115479e-01 1.548236422240734100e-02 -4.640527069568634033e-02 2.731964886188507080e-01 2.307382039725780487e-02 1.372892558574676514e-01 -2.013884857296943665e-02 -4.709349572658538818e-02 -1.896351203322410583e-02 9.871324896812438965e-02 3.412405252456665039e-01 1.924347430467605591e-01 2.517824061214923859e-02 -9.689246118068695068e-02 -7.973381131887435913e-02 1.888852007687091827e-02 -7.982054352760314941e-02 3.590702712535858154e-01 1.610416322946548462e-01 -1.857813447713851929e-02 8.098014444112777710e-02 -3.196114003658294678e-01 -1.501272469758987427e-01 1.577168405055999756e-01 7.843374460935592651e-02 -2.289836853742599487e-01
1.402790397405624390e-01 -2.271769791841506958e-01 2.027393728494644165e-01 -1.138372495770454407e-01 -3.425190970301628113e-02 4.068843722343444824e-01 1.868189275264739990e-01 -7.940967381000518799e-02 -1.990466564893722534e-02 -2.075971337035298347e-03 1.870193481445312500e-01 2.062801420688629150e-01 2.534454762935638428e-01 -4.700266569852828979e-02 -1.510716229677200317e-02 1.188385263085365295e-01 -1.204072404652833939e-02 -1.380882859230041504e-01 -1.068773493170738220e-01 -1.367218941450119019e-01 1.539733111858367920e-01 2.333062887191772461e-02 -1.660098321735858917e-02 1.056154072284698486e-01 5.328618288040161133e-01 -1.391791552305221558e-01 -9.043818339705467224e-03 -6.940956413745880127e-02 8.277068287134170532e-02 1.691567450761795044e-01 1.917214393615722656e-01 -2.062680572271347046e-01
2.895262539386749268e-01 -1.201713234186172485e-01 -1.134720370173454285e-01 -2.800927162170410156e-01 8.188932389020919800e-02 2.576695568859577179e-02 1.247728392481803894e-01 9.505744278430938721e-02 2.543554902076721191e-01 4.267466366291046143e-01 -8.874088525772094727e-02 3.356489241123199463e-01 -1.245700716972351074e-01 6.091318279504776001e-02 2.818025276064872742e-02 6.638843566179275513e-02 2.529092133045196533e-01 -2.032424062490463257e-01 -1.530156191438436508e-02 4.115542396903038025e-02 -1.027317270636558533e-01 1.075768098235130310e-01 -1.050606220960617065e-01 2.583761215209960938e-01 1.465027034282684326e-01 -1.142791938036680222e-02 3.243364021182060242e-02 -2.516814470291137695e-01 1.224779039621353149e-01 2.322213351726531982e-01 -1.530783027410507202e-01 3.445160388946533203e-02
-1.402957290410995483e-01 -3.697827160358428955e-01 1.033800467848777771e-01 -2.812973558902740479e-01 -3.016307353973388672e-01 1.684291511774063110e-01 3.111710250377655029e-01 3.840414807200431824e-02 2.750193178653717041e-01 -1.239312514662742615e-01 -8.227134495973587036e-02 4.964025318622589111e-02 -4.664545878767967224e-03 1.226136367768049240e-02 -1.631596833467483521e-01 2.518508434295654297e-01 -4.340607672929763794e-03 -2.668883837759494781e-02 -3.070721961557865143e-02 3.777730464935302734e-02 -1.122224852442741394e-01 -1.028790697455406189e-01 -1.466675251722335815e-01 1.273326724767684937e-01 1.661156713962554932e-01 2.237572669982910156e-01 -5.506156757473945618e-02 -2.362586408853530884e-01 8.283889656013343483e-06 2.851059436798095703e-01 -5.047278944402933121e-03 -2.526548504829406738e-01
1.421656608581542969e-01 -3.691356778144836426e-01 5.105539457872509956e-04 -1.004051566123962402e-01 5.892294645309448242e-02 1.685637980699539185e-01 2.782837487757205963e-02 8.692236989736557007e-02 1.028939560055732727e-01 2.609401345252990723e-01 -1.646508425474166870e-01 -9.667962044477462769e-02 1.592157483100891113e-01 -1.132484972476959229e-01 8.235394209623336792e-02 2.052884250879287720e-01 4.234594702720642090e-01 1.043000370264053345e-01 9.154058247804641724e-02 2.038398012518882751e-02 -3.549755215644836426e-01 -1.582996845245361328e-01 -1.414165347814559937e-01 1.663106381893157959e-01 2.258843779563903809e-01 1.237741410732269287e-01 -1.444942802190780640e-01 -2.512757480144500732e-01 -1.008590459823608398e-01 1.064718216657638550e-01 1.276634037494659424e-01 -7.149905711412429810e-02
1.802252382040023804e-01 -2.724101245403289795e-01 7.792839407920837402e-02 7.403428852558135986e-02 -7.748472690582275391e-02 2.722500562667846680e-01 1.674099862575531006e-01 2.526419758796691895e-01 9.173862636089324951e-02 1.021542400121688843e-01 -2.598227262496948242e-01 -1.667579710483551025e-01 2.923978678882122040e-02 1.776858232915401459e-02 -1.912756711244583130e-01 4.261302053928375244e-01 2.811671234667301178e-02 -9.607824683189392090e-02 2.361668460071086884e-02 -5.837962403893470764e-02 -1.606058478355407715e-01 7.634046673774719238e-02 -1.730313301086425781e-01 9.736964851617813110e-02 1.244349107146263123e-01 1.176120042800903320e-01 -1.739936918020248413e-01 -3.208600580692291260e-01 -1.479899287223815918e-01 1.761059165000915527e-01 -1.453339010477066040e-01 -2.337944060564041138e-01
2.566365711390972137e-02 -2.135466635227203369e-01 -1.792203933000564575e-01 -2.075544446706771851e-01 -3.980877995491027832e-02 3.395776748657226562e-01 -7.568134367465972900e-02 -9.338977932929992676e-02 -6.438037846237421036e-03 8.411348611116409302e-02 -3.061864897608757019e-02 3.546160832047462463e-02 -2.256881147623062134e-01 2.547613978385925293e-01 -3.972013667225837708e-02 1.489833295345306396e-01 3.050565533339977264e-02 -4.807567968964576721e-02 2.845206558704376221e-01 -1.424964331090450287e-02 -8.507588505744934082e-02 1.194184459745883942e-02 -2.912126481533050537e-01 1.662198901176452637e-01 8.665184676647186279e-02 -1.276686936616897583e-01 -2.980101704597473145e-01 -2.378960847854614258e-01 2.880256474018096924e-01 2.505754232406616211e-01 -6.888633966445922852e-02 -2.726788818836212158e-01
-8.698888123035430908e-02 -1.802009046077728271e-01 -1.302244812250137329e-01 -2.723465859889984131e-01 -1.615726649761199951e-01 8.123701810836791992e-02 -1.826045475900173187e-02 3.575996458530426025e-01 2.757694199681282043e-02 -1.598934382200241089e-01 -6.668458878993988037e-02 1.151561588048934937e-01 -1.702957898378372192e-01 1.710421442985534668e-01 -2.461098134517669678e-01 3.099304735660552979e-01 -3.539956361055374146e-02 -1.555059999227523804e-01 2.016581594944000244e-01 -7.256180793046951294e-02 -1.105032935738563538e-01 -2.493809675797820091e-03 -2.463904470205307007e-01 1.344210505485534668e-01 7.185871899127960205e-02 -1.364994049072265625e-02 -1.752342879772186279e-01 -8.639176189899444580e-02 -8.451655507087707520e-02 4.043278694152832031e-01 -3.308700770139694214e-02 -2.672000825405120850e-01
6.094522029161453247e-02 -2.697565257549285889e-01 2.061587870121002197e-01 -1.065247729420661926e-01 7.684304565191268921e-02 2.199594825506210327e-01 2.488220334053039551e-01 -1.182190701365470886e-01 1.333511248230934143e-02 2.491157315671443939e-02 1.749589852988719940e-02 4.564801231026649475e-02 -1.168784722685813904e-01 1.403426676988601685e-01 -3.672339618206024170e-01 2.570149675011634827e-02 3.654164969921112061e-01 -8.899125456809997559e-02 -1.301798969507217407e-01 1.762189902365207672e-02 -2.845170199871063232e-01 -3.735165670514106750e-02 -2.644277922809123993e-02 -1.529978122562170029e-02 2.540092170238494873e-01 2.225346863269805908e-02 -9.202733635902404785e-02 -4.201416373252868652e-01 -1.732392311096191406e-01 1.986649483442306519e-01 4.693422466516494751e-02 -6.128696352243423462e-02
-7.297160476446151733e-02 -2.083081752061843872e-01 -1.122829988598823547e-01 7.368186023086309433e-03 -1.654026508331298828e-01 6.414322555065155029e-02 1.677358001470565796e-01 2.517748996615409851e-02 1.221742704510688782e-01 -7.085673511028289795e-02 -1.144500821828842163e-01 -2.007167600095272064e-02 1.955107301473617554e-01 1.408656984567642212e-01 -7.144428789615631104e-02 3.889749050140380859e-01 4.771245121955871582e-01 1.927899569272994995e-01 -4.366252571344375610e-03 -6.515540927648544312e-02 -1.060112267732620239e-01 -2.084819972515106201e-01 3.388488665223121643e-02 1.594279110431671143e-01 3.059287071228027344e-01 5.569430440664291382e-02 -9.226536005735397339e-02 -3.341673016548156738e-01 -1.828110069036483765e-01 5.758427456021308899e-02 2.257632464170455933e-02 -1.612091958522796631e-01
2.102596312761306763e-01 -2.316966503858566284e-01 -9.576136944815516472e-04 9.938508272171020508e-02 -1.526951640844345093e-01 2.893844544887542725e-01 1.807711720466613770e-01 5.979663506150245667e-02 -7.571776211261749268e-02 -7.161533832550048828e-02 -2.152695804834365845e-01 -2.396927028894424438e-01 2.805029414594173431e-02 6.445279717445373535e-02 -2.183102667331695557e-01 5.530364438891410828e-02 -2.687259577214717865e-02 4.889184981584548950e-02 -4.577969387173652649e-02 -3.017853200435638428e-01 -5.902383103966712952e-02 -8.628854155540466309e-02 -2.890866696834564209e-01 1.862126737833023071e-01 1.553839296102523804e-01 1.406800374388694763e-02 -3.112090229988098145e-01 -2.292234301567077637e-01 -3.400750160217285156e-01 2.046459764242172241e-01 -5.187669768929481506e-02 -1.385091245174407959e-01
2.375360727310180664e-01 -7.047424092888832092e-03 4.354818537831306458e-02 -1.690830737352371216e-01 -9.702681750059127808e-02 1.322573572397232056e-01 7.579728215932846069e-02 -1.404433995485305786e-01 -4.165686294436454773e-02 -1.516086459159851074e-01 -1.284203678369522095e-01 1.244391873478889465e-01 -1.316910982131958008e-01 -3.106450140476226807e-01 -8.490882068872451782e-02 2.543966174125671387e-01 2.827705442905426025e-01 -8.685770630836486816e-02 -1.690904051065444946e-01 -8.718985319137573242e-02 2.363590896129608154e-01 1.135047525167465210e-02 1.084984168410301208e-01 2.216421216726303101e-01 4.187404215335845947e-01 -5.489000678062438965e-02 -5.146154016256332397e-02 -2.324982285499572754e-01 -2.191708385944366455e-01 1.104492843151092529e-01 -9.469676762819290161e-02 -2.708264291286468506e-01
5.627176538109779358e-02 -1.727960854768753052e-01 -7.112754881381988525e-02 5.019837990403175354e-02 -1.822275072336196899e-01 3.229217827320098877e-01 2.084454298019409180e-01 -3.534004837274551392e-02 1.252379864454269409e-01 2.205736041069030762e-01 -3.957624547183513641e-03 -2.501467801630496979e-02 1.034039482474327087e-01 2.239431291818618774e-01 -9.015011787414550781e-02 1.207903325557708740e-01 4.742443263530731201e-01 1.438290160149335861e-02 -1.107510179281234741e-01 -1.605776101350784302e-01 -3.760882318019866943e-01 1.997198015451431274e-01 -1.190331205725669861e-01 4.659065604209899902e-02 2.772875130176544189e-01 -6.457608193159103394e-02 4.472509026527404785e-02 -1.109305620193481445e-01 -2.253513596951961517e-02 2.310735285282135010e-01 1.337021887302398682e-01 -2.635068818926811218e-02
2.217694222927093506e-01 -3.868214190006256104e-01 -4.391622543334960938e-02 -4.211700335144996643e-02 1.586451232433319092e-01 4.936067014932632446e-02 1.441043168306350708e-01 -4.059639573097229004e-02 -7.191635202616453171e-03 1.454470306634902954e-01 -8.194146305322647095e-02 1.308557242155075073e-01 8.876884728670120239e-02 1.372547894716262817e-01 -2.481738571077585220e-03 7.358414679765701294e-02 3.275093734264373779e-01 1.114986687898635864e-01 5.898273736238479614e-02 -2.588465064764022827e-02 -1.707187741994857788e-01 -1.507873684167861938e-01 -1.900284886360168457e-01 3.751361742615699768e-02 4.110143333673477173e-02 6.909814476966857910e-02 -4.860917851328849792e-02 -1.469554305076599121e-01 1.583750993013381958e-01 2.453372031450271606e-01 -3.216601312160491943e-01 -4.877276122570037842e-01
8.895134180784225464e-02 -6.236357614398002625e-02 1.317898780107498169e-01 -4.046435654163360596e-01 -3.035447299480438232e-01 3.654759526252746582e-01 -1.348668942227959633e-03 -2.191722393035888672e-02 -2.143903225660324097e-01 -1.951303333044052124e-01 -1.127902045845985413e-01 2.427040636539459229e-01 1.236732676625251770e-01 -8.012566715478897095e-03 2.091586962342262268e-02 2.071191221475601196e-01 1.788487881422042847e-01 -2.159110754728317261e-01 -1.920331716537475586e-01 -5.368806421756744385e-02 -1.108373049646615982e-02 1.654819697141647339e-01 1.381672918796539307e-01 1.625585258007049561e-01 2.574998438358306885e-01 7.148378342390060425e-02 -2.172903902828693390e-02 -1.146707758307456970e-01 -5.898794159293174744e-02 1.535319685935974121e-01 5.271231755614280701e-02 -2.455283105373382568e-01
-4.523993283510208130e-02 -5.036934092640876770e-02 4.657259210944175720e-02 -1.833599060773849487e-01 -1.428015083074569702e-01 2.282771617174148560e-01 7.360909879207611084e-02 2.495748698711395264e-01 1.154134795069694519e-01 1.569471657276153564e-01 -5.480447039008140564e-02 -1.053562834858894348e-01 9.787780791521072388e-02 -5.063820164650678635e-03 -9.931684285402297974e-02 2.223365157842636108e-01 6.148629188537597656e-01 -4.974217154085636139e-03 1.462996602058410645e-01 -3.139158710837364197e-02 -1.646673232316970825e-01 4.688137769699096680e-02 8.366473764181137085e-02 1.681412756443023682e-01 2.896213233470916748e-01 5.930273793637752533e-03 -1.532745454460382462e-02 -2.554548084735870361e-01 -1.333972662687301636e-01 2.127321660518646240e-01 6.458818167448043823e-02 -1.295174658298492432e-01
1.427324265241622925e-01 -9.642256796360015869e-02 -8.155619353055953979e-02 -6.163515616208314896e-03 -1.092954277992248535e-01 -4.333929717540740967e-02 1.580211520195007324e-01 3.469213470816612244e-02 9.383993595838546753e-02 1.528423130512237549e-01 -1.118125542998313904e-01 2.588542401790618896e-01 -4.031094163656234741e-02 -5.042543634772300720e-02 -3.506750464439392090e-01 1.840321868658065796e-01 3.049985766410827637e-01 1.669611185789108276e-01 1.112408936023712158e-01 -6.397853046655654907e-02 -2.034016400575637817e-01 -1.101596131920814514e-01 3.156446665525436401e-02 -1.642928086221218109e-02 4.851763546466827393e-01 1.180409565567970276e-01 -1.080444082617759705e-01 -3.634776771068572998e-01 -1.764295995235443115e-01 1.756616085767745972e-01 3.246394544839859009e-02 -5.158394202589988708e-02
-2.159294299781322479e-02 -1.577279269695281982e-01 -2.237631380558013916e-01 -4.981003701686859131e-01 2.076626010239124298e-02 2.080650627613067627e-01 -9.363997727632522583e-03 -7.926363497972488403e-02 -1.790078729391098022e-02 -3.258588165044784546e-02 -1.877391338348388672e-01 4.766236990690231323e-02 -5.650424584746360779e-02 1.262082159519195557e-01 -2.869388274848461151e-02 1.347987167537212372e-02 9.089806675910949707e-02 -1.344770938158035278e-01 8.583759516477584839e-02 -2.424134612083435059e-01 1.700698286294937134e-01 -1.353558003902435303e-01 -3.269349634647369385e-01 4.481802135705947876e-02 3.440679311752319336e-01 2.457249313592910767e-01 -1.150518506765365601e-01 1.142574027180671692e-01 2.943444848060607910e-01 8.732668310403823853e-02 -1.323031038045883179e-01 -4.381942749023437500e-02
1.901300549507141113e-01 -1.039333939552307129e-01 7.275497168302536011e-02 -3.521813750267028809e-01 -2.214671671390533447e-01 3.457498550415039062e-01 -8.434350602328777313e-03 -1.572035253047943115e-02 1.134211346507072449e-01 1.116715893149375916e-01 -1.274595316499471664e-02 3.049953281879425049e-01 3.686401247978210449e-01 -2.664802074432373047e-01 -3.014584444463253021e-02 1.602841615676879883e-01 1.554493159055709839e-01 -1.128564998507499695e-01 -1.376692056655883789e-01 2.582057379186153412e-02 9.718206524848937988e-02 1.080391332507133484e-01 4.917016625404357910e-02 2.621339559555053711e-01 3.243615031242370605e-01 -1.128829829394817352e-02 -1.245075017213821411e-01 2.560205571353435516e-02 -1.566618867218494415e-02 1.506309509277343750e-01 8.378066867589950562e-02 -5.068578571081161499e-02
3.270779550075531006e-01 -3.727270066738128662e-01 -8.367116004228591919e-02 -1.304515600204467773e-01 -5.770897865295410156e-02 2.098693251609802246e-01 -3.570045530796051025e-02 2.163304537534713745e-01 3.669858351349830627e-02 3.237201645970344543e-02 -8.674586564302444458e-02 1.169571205973625183e-01 1.069830805063247681e-01 -1.740225702524185181e-01 1.131170894950628281e-02 -2.836855687201023102e-02 -5.641647055745124817e-02 -1.734740883111953735e-01 -1.686483770608901978e-01 -1.643463373184204102e-01 6.561413407325744629e-02 -1.005683466792106628e-01 -9.371428191661834717e-02 2.704917192459106445e-01 2.351579964160919189e-01 -6.265892088413238525e-02 -1.709834933280944824e-01 -8.112615346908569336e-02 2.425276041030883789e-01 6.136969476938247681e-02 3.208446800708770752e-01 -3.502883017063140869e-01
-1.029875874519348145e-01 -2.060222923755645752e-01 -2.939323484897613525e-01 -4.675830900669097900e-02 6.640005856752395630e-02 1.806732863187789917e-01 2.161935418844223022e-01 2.118101865053176880e-01 1.248256489634513855e-01 -1.692029386758804321e-01 -1.842765212059020996e-01 -1.093723922967910767e-01 -1.673832684755325317e-01 2.881155312061309814e-01 -1.085765883326530457e-01 2.162299752235412598e-01 2.638502717018127441e-01 4.203758016228675842e-02 1.662000715732574463e-01 3.544088080525398254e-02 -9.430930763483047485e-02 -1.378891766071319580e-01 -1.796573549509048462e-01 2.852381467819213867e-01 8.433678001165390015e-02 1.346773952245712280e-01 -9.163905680179595947e-02 7.941048592329025269e-03 1.586140543222427368e-01 3.344136178493499756e-01 5.662447959184646606e-02 -2.330046147108078003e-01
-8.265376836061477661e-02 -1.313683837652206421e-01 -2.337898686528205872e-02 -2.608779966831207275e-01 -1.818820536136627197e-01 3.140274882316589355e-01 2.083546817302703857e-01 -5.739321932196617126e-02 -1.052078381180763245e-01 -1.363581717014312744e-01 -2.082740962505340576e-01 1.591959893703460693e-01 3.543726503849029541e-01 -1.344473809003829956e-01 1.416298896074295044e-01 2.086186558008193970e-01 8.902660012245178223e-02 -1.800567470490932465e-02 -1.223762407898902893e-01 -1.179733220487833023e-02 1.882853507995605469e-01 1.038410961627960205e-01 1.503064930438995361e-01 2.761842310428619385e-01 3.373241424560546875e-01 -7.522848993539810181e-02 -2.106858640909194946e-01 -8.446641266345977783e-02 -1.825203597545623779e-01 8.687618374824523926e-02 1.087831780314445496e-01 -1.765001118183135986e-01
1.225087940692901611e-01 -8.258891850709915161e-02 1.615088433027267456e-01 -4.434739053249359131e-02 -2.124355882406234741e-01 4.422456622123718262e-01 3.296371176838874817e-02 -1.068994849920272827e-01 -4.883199557662010193e-02 9.502484649419784546e-02 -6.959953159093856812e-02 7.496441900730133057e-02 -1.622883379459381104e-01 2.078086286783218384e-01 -1.203241571784019470e-01 1.597847044467926025e-01 -5.106800701469182968e-03 -2.783000767230987549e-01 -8.657225966453552246e-02 -2.466570585966110229e-01 6.734734773635864258e-02 -2.565768361091613770e-01 -3.236863389611244202e-02 2.753419280052185059e-01 2.790622413158416748e-01 1.731728166341781616e-01 -2.254408150911331177e-01 6.511238403618335724e-03 1.958526372909545898e-01 -2.484431564807891846e-01 -9.738289564847946167e-02 -6.441909819841384888e-02
-3.510193526744842529e-02 -2.935940921306610107e-01 4.537085443735122681e-02 6.574536114931106567e-02 -1.603317707777023315e-01 7.861970365047454834e-02 5.935916677117347717e-02 -6.657873839139938354e-02 2.124974578619003296e-01 1.948837190866470337e-01 -3.268432319164276123e-01 3.398010730743408203e-01 9.138554334640502930e-02 5.499240010976791382e-02 -1.945697218179702759e-01 2.978396713733673096e-01 1.246314719319343567e-01 8.023103326559066772e-02 2.576453089714050293e-01 -1.212028264999389648e-01 6.701531261205673218e-02 -2.302571237087249756e-01 -1.730267107486724854e-01 1.635820120573043823e-01 1.008170768618583679e-01 -5.093685165047645569e-02 -1.363079249858856201e-01 -7.968869805335998535e-02 7.419617474079132080e-02 3.867911696434020996e-01 3.169414028525352478e-02 -1.091996878385543823e-01
1.158610731363296509e-01 2.365719340741634369e-02 -2.853272669017314911e-02 -3.246967196464538574e-01 1.735700368881225586e-01 1.629581600427627563e-01 4.244971275329589844e-01 1.181636303663253784e-01 -2.869714796543121338e-02 -7.165230065584182739e-02 -2.113790512084960938e-01 1.822680234909057617e-02 -2.354751713573932648e-02 1.577834933996200562e-01 -2.807078361511230469e-01 3.184653520584106445e-01 1.857132762670516968e-01 -6.980733573436737061e-02 7.949984073638916016e-02 -9.197046607732772827e-02 -2.479141205549240112e-01 6.120569258928298950e-02 8.246309310197830200e-02 -1.071186661720275879e-01 1.071669012308120728e-01 5.755870416760444641e-02 -1.690647155046463013e-01 1.689961403608322144e-01 3.166151940822601318e-01 -7.000667601823806763e-02 2.264059931039810181e-01 -7.952737063169479370e-02
1.507407426834106445e-01 -3.576597869396209717e-01 -6.898841261863708496e-02 -7.393415272235870361e-02 1.503071039915084839e-01 3.508834540843963623e-01 1.302032619714736938e-01 1.336170881986618042e-01 -3.507665917277336121e-02 -1.560157239437103271e-01 -2.713247239589691162e-01 5.639055371284484863e-02 -2.471420168876647949e-02 -1.226714402437210083e-01 -7.257903367280960083e-02 1.662224382162094116e-01 2.784084081649780273e-01 -1.090721338987350464e-01 1.064867451786994934e-01 -1.894559860229492188e-01 2.408047914505004883e-01 1.029220446944236755e-01 -3.178403377532958984e-01 -3.157031536102294922e-02 2.784869968891143799e-01 5.892931297421455383e-02 -2.008334733545780182e-02 1.308653652667999268e-01 1.100426688790321350e-01 1.645092815160751343e-01 1.564229279756546021e-01 -1.955778151750564575e-01
2.126467376947402954e-01 -1.611746698617935181e-01 -8.656045794486999512e-02 -3.778966665267944336e-01 7.396257668733596802e-02 -1.259844936430454254e-02 1.030940338969230652e-01 1.814750432968139648e-01 2.225623466074466705e-02 1.399601548910140991e-01 -1.810186505317687988e-01 2.736900448799133301e-01 -6.703174207359552383e-03 4.337495192885398865e-02 -4.455172270536422729e-02 3.249314427375793457e-02 3.596574962139129639e-01 -6.081576645374298096e-02 1.408060640096664429e-01 1.492402106523513794e-01 -2.251243144273757935e-01 -3.759510815143585205e-02 -2.372312694787979126e-01 2.625456750392913818e-01 2.657375037670135498e-01 -3.043339028954505920e-02 -1.339568383991718292e-02 -1.372833549976348877e-01 1.542371958494186401e-01 -9.479066729545593262e-02 -1.875668019056320190e-01 -2.925931811332702637e-01
-6.087978929281234741e-02 -1.823869198560714722e-01 -1.704873330891132355e-02 -1.261350065469741821e-01 8.653493225574493408e-02 2.303815782070159912e-01 2.673872113227844238e-01 3.004741966724395752e-01 -4.548052325844764709e-02 -2.080615162849426270e-01 -4.137870669364929199e-02 -1.571413576602935791e-01 1.280214637517929077e-01 5.202052183449268341e-03 -9.170231968164443970e-02 2.669220268726348877e-01 2.683121860027313232e-01 -1.607622653245925903e-01 -1.314551942050457001e-02 -1.034515444189310074e-02 -3.372081518173217773e-01 9.574539959430694580e-02 -3.380379080772399902e-01 -2.571074664592742920e-02 3.389678299427032471e-01 8.517757803201675415e-02 6.593295186758041382e-02 -2.078338563442230225e-01 -1.856908500194549561e-01 1.267801821231842041e-01 -4.356788005679845810e-03 2.130262926220893860e-02
1.810875833034515381e-01 6.334178149700164795e-02 -7.207066565752029419e-02 -2.132835537195205688e-01 -2.991580963134765625e-01 1.523676067590713501e-01 -4.713701456785202026e-02 2.023359984159469604e-01 9.851440042257308960e-02 1.201271172612905502e-02 -2.878753244876861572e-01 -1.309560239315032959e-01 -1.629559844732284546e-01 1.332513540983200073e-01 4.760882630944252014e-02 1.369691640138626099e-01 2.940827310085296631e-01 7.795480638742446899e-02 1.342511326074600220e-01 -8.147109299898147583e-02 -1.428092122077941895e-01 9.268519282341003418e-02 -2.508080601692199707e-01 3.146451115608215332e-01 3.026017546653747559e-01 3.229619236662983894e-03 -2.708802521228790283e-01 -1.382233016192913055e-02 -2.572546005249023438e-01 1.708468347787857056e-01 3.877934813499450684e-02 1.062899008393287659e-01
-2.343079149723052979e-01 -4.512081742286682129e-01 -1.091962531208992004e-01 -1.093244627118110657e-01 2.778021991252899170e-02 2.912073135375976562e-01 1.806745827198028564e-01 6.742234528064727783e-02 1.302888095378875732e-01 -2.251875028014183044e-02 -2.596733868122100830e-01 -7.095327973365783691e-02 -6.645970046520233154e-02 8.152090758085250854e-02 -3.688512146472930908e-01 1.153572052717208862e-01 2.490479052066802979e-01 -1.382173448801040649e-01 5.701704695820808411e-02 7.946881651878356934e-02 1.417637914419174194e-01 -9.317434579133987427e-02 2.455299943685531616e-01 -6.726620346307754517e-02 8.887152373790740967e-02 5.691616237163543701e-02 -4.533829540014266968e-02 -1.228046193718910217e-01 -1.065592318773269653e-01 1.340719163417816162e-01 -2.512540519237518311e-01 -1.987177133560180664e-01
-3.532638028264045715e-02 -5.981346219778060913e-02 5.737682804465293884e-02 -1.784218251705169678e-01 -3.251462876796722412e-01 4.736427217721939087e-02 3.631721138954162598e-01 -1.089986041188240051e-01 -1.000796556472778320e-01 2.078335583209991455e-01 -2.189680784940719604e-01 5.778849124908447266e-02 -2.893463671207427979e-01 4.382881743367761374e-04 -1.442424021661281586e-02 -1.097151893191039562e-03 8.781182696111500263e-04 2.163624390959739685e-02 1.543921232223510742e-01 -1.392956376075744629e-01 -2.170981764793395996e-01 1.086649298667907715e-01 -2.590276002883911133e-01 1.601530611515045166e-01 2.802719473838806152e-01 7.248870283365249634e-02 -2.202399373054504395e-01 -7.177787274122238159e-02 3.810678422451019287e-02 3.789976537227630615e-01 1.085409373044967651e-01 -1.736418008804321289e-01
1.800680011510848999e-01 -4.478425383567810059e-01 -1.264491081237792969e-01 -1.265652626752853394e-01 -8.742752671241760254e-02 2.837793827056884766e-01 -1.068484634160995483e-01 2.100636661052703857e-01 1.524992883205413818e-01 1.665929555892944336e-01 -4.322490841150283813e-02 -1.143368110060691833e-01 8.083694428205490112e-02 5.694599077105522156e-02 -1.629438996315002441e-02 1.152855008840560913e-01 3.344386219978332520e-01 -5.896689742803573608e-02 -9.315871447324752808e-02 -3.430596739053726196e-02 -2.715027332305908203e-01 1.535331159830093384e-01 7.150878012180328369e-02 1.009429767727851868e-01 2.409491688013076782e-01 -5.078400671482086182e-02 -1.402935832738876343e-01 -2.855928540229797363e-01 1.951790228486061096e-02 1.188890561461448669e-01 9.709333628416061401e-02 -2.800142765045166016e-01
1.737323850393295288e-01 -1.033481135964393616e-01 6.863550096750259399e-02 -1.695580184459686279e-01 -7.201141119003295898e-02 9.984236955642700195e-02 -5.965973436832427979e-02 -6.116566807031631470e-02 -1.152297109365463257e-01 -6.813034415245056152e-02 -5.136077105998992920e-02 2.707933187484741211e-01 -9.385993331670761108e-02 -4.417642205953598022e-02 -3.214972093701362610e-02 2.815078794956207275e-01 -1.280177850276231766e-02 3.382561802864074707e-01 4.444479197263717651e-02 8.721900731325149536e-02 2.352272346615791321e-02 -7.525125145912170410e-02 -1.133981123566627502e-01 1.830656975507736206e-01 4.113118350505828857e-01 2.603728771209716797e-01 -3.593970239162445068e-01 -1.639222949743270874e-01 -9.336510300636291504e-02 2.050806581974029541e-01 -1.890846937894821167e-01 -2.490070909261703491e-01
1.021282821893692017e-01 -2.682167589664459229e-01 -4.845032468438148499e-02 5.252459272742271423e-02 -2.750866115093231201e-01 1.152771115303039551e-01 3.173422813415527344e-02 2.694159150123596191e-01 -1.297271549701690674e-01 2.711308598518371582e-01 3.330205753445625305e-02 -4.824126511812210083e-02 7.555101066827774048e-02 1.728830635547637939e-01 -1.346405781805515289e-02 1.337150335311889648e-01 4.943414330482482910e-01 1.390912085771560669e-01 -3.955886140465736389e-02 -7.489663362503051758e-02 -2.305627763271331787e-01 -6.652002036571502686e-02 6.306768208742141724e-02 1.676942408084869385e-01 2.906993031501770020e-01 -4.536779224872589111e-02 -1.289125233888626099e-01 -8.202712982892990112e-02 -5.952542275190353394e-02 2.353078871965408325e-01 1.443339437246322632e-01 -2.286947816610336304e-01
5.370367690920829773e-02 -1.676865965127944946e-01 -1.351778209209442139e-01 -1.667490303516387939e-01 -1.108894050121307373e-01 1.130137592554092407e-01 3.086187876760959625e-02 2.133300900459289551e-01 9.315486252307891846e-02 2.398269772529602051e-01 -1.022118255496025085e-01 -6.104472279548645020e-02 1.416093558073043823e-01 7.554370909929275513e-02 -1.740662567317485809e-02 1.096973940730094910e-01 2.807063758373260498e-01 1.006563231348991394e-01 -2.129158228635787964e-01 -2.055627554655075073e-01 -2.527177631855010986e-01 -2.656477689743041992e-02 1.158031970262527466e-01 2.524682879447937012e-01 2.674869000911712646e-01 -1.245346367359161377e-01 -2.101709246635437012e-01 -3.512247800827026367e-01 -3.029188513755798340e-01 1.813372671604156494e-01 9.163044393062591553e-02 -1.644853949546813965e-01
2.035201489925384521e-01 1.212277710437774658e-01 -1.023760363459587097e-01 1.917976588010787964e-01 -3.664689511060714722e-02 -3.383177146315574646e-02 4.553325474262237549e-02 5.804364383220672607e-02 6.190477684140205383e-02 5.093176290392875671e-02 -2.020610272884368896e-01 -5.565588548779487610e-02 8.458030223846435547e-02 2.094036340713500977e-01 -3.870893642306327820e-02 3.112809658050537109e-01 2.802094519138336182e-01 -1.059538424015045166e-01 -6.630752980709075928e-02 -3.388101756572723389e-01 1.024638116359710693e-01 -2.474501132965087891e-01 8.340927213430404663e-02 3.034097552299499512e-01 2.850116193294525146e-01 2.944507300853729248e-01 2.935939654707908630e-02 2.900023162364959717e-01 4.533955827355384827e-02 7.502390444278717041e-02 -9.390482306480407715e-02 -1.996492743492126465e-01
1.075589731335639954e-01 -2.085821330547332764e-01 -3.493094071745872498e-02 -1.928420960903167725e-01 -1.252403110265731812e-01 -5.288075283169746399e-02 4.598028957843780518e-03 1.880005151033401489e-01 -1.298615429550409317e-02 2.931013470515608788e-03 6.818921864032745361e-02 1.962205320596694946e-01 2.239893227815628052e-01 -3.758580237627029419e-02 -3.046141564846038818e-01 1.818297058343887329e-01 1.768757104873657227e-01 -1.978504061698913574e-01 -2.377752512693405151e-01 -5.527585372328758240e-02 3.637647628784179688e-01 -1.507100015878677368e-01 3.013826012611389160e-01 2.912822961807250977e-01 2.735143005847930908e-01 3.278401866555213928e-02 9.908396005630493164e-02 -1.237475499510765076e-01 1.410655528306961060e-01 1.445606350898742676e-01 6.093735992908477783e-02 -1.601258516311645508e-01
2.283951640129089355e-01 -1.422551721334457397e-01 -5.092895030975341797e-02 -2.379964590072631836e-01 3.561383858323097229e-02 3.061174750328063965e-01 2.138918340206146240e-01 1.792889833450317383e-01 -4.511056095361709595e-02 5.432027205824851990e-02 -2.225582301616668701e-01 1.463905721902847290e-01 2.695050835609436035e-01 -1.670934855937957764e-01 -3.442085161805152893e-02 1.273973584175109863e-01 3.291761502623558044e-02 -1.076117977499961853e-01 -3.352276384830474854e-01 -1.140711307525634766e-01 2.486142069101333618e-01 2.005643397569656372e-01 -8.471041172742843628e-02 1.874113827943801880e-01 3.738380968570709229e-01 -1.926940679550170898e-02 -1.113564427942037582e-02 -2.049196064472198486e-01 1.548219770193099976e-01 -6.584879942238330841e-03 9.483192116022109985e-02 -6.277179718017578125e-02
-4.895753785967826843e-02 3.417000547051429749e-02 -4.106320813298225403e-02 -5.949366837739944458e-02 1.588629335165023804e-01 2.558631896972656250e-01 1.887911558151245117e-01 4.455808550119400024e-02 -1.757858991622924805e-01 -1.054722741246223450e-01 -1.120050922036170959e-01 -2.176065295934677124e-01 1.044963393360376358e-02 2.090083360671997070e-01 1.753996685147285461e-02 1.348344702273607254e-02 3.359142541885375977e-01 -2.147608697414398193e-01 -4.774801433086395264e-03 2.104928903281688690e-02 -3.493886590003967285e-01 1.010988876223564148e-01 -1.439270973205566406e-01 8.484812825918197632e-02 3.319392800331115723e-01 8.864414878189563751e-03 3.836373239755630493e-02 -2.938071489334106445e-01 -1.521309614181518555e-01 3.521131277084350586e-01 1.595757752656936646e-01 -1.624516993761062622e-01
-4.262750968337059021e-02 -3.484003841876983643e-01 -1.172748133540153503e-01 -1.873574852943420410e-01 9.726794064044952393e-02 4.608028233051300049e-01 1.366944015026092529e-01 2.507424056529998779e-01 -2.035482525825500488e-01 1.095487624406814575e-01 -2.720586955547332764e-01 5.909971147775650024e-02 -7.657568901777267456e-02 -6.343796849250793457e-02 -2.011102735996246338e-01 1.729218214750289917e-01 2.442443184554576874e-02 -1.504976898431777954e-01 3.329307213425636292e-02 -3.058258630335330963e-02 1.106247976422309875e-01 -1.371860951185226440e-01 -3.968774080276489258e-01 1.306371986865997314e-01 1.645533442497253418e-01 8.814999461174011230e-02 -7.374432682991027832e-02 1.062255203723907471e-01 9.955874085426330566e-02 7.845464348793029785e-02 1.153406351804733276e-01 -3.928390890359878540e-02
3.165321191772818565e-03 -2.145607322454452515e-01 -5.501937270164489746e-01 -8.225617557764053345e-02 1.059205457568168640e-02 2.709347568452358246e-02 1.346837580204010010e-01 -7.437741756439208984e-02 7.670655846595764160e-02 1.554775238037109375e-01 -3.220291137695312500e-01 -1.792620867490768433e-02 1.414881944656372070e-01 -5.910936370491981506e-02 -1.167496591806411743e-01 1.223405972123146057e-01 1.597239077091217041e-01 -8.504533022642135620e-02 3.848241269588470459e-02 -1.607426702976226807e-01 5.227072630077600479e-03 9.322517551481723785e-03 -4.219051301479339600e-01 8.884909749031066895e-02 2.498525828123092651e-01 -8.340954780578613281e-02 -1.232789009809494019e-01 5.593927949666976929e-02 -5.491908639669418335e-02 2.792466878890991211e-01 9.155167639255523682e-02 1.029663085937500000e-01
1.354088913649320602e-02 -2.365816384553909302e-01 -5.518172681331634521e-02 -1.442406475543975830e-01 -1.450381532777100801e-04 1.366846729069948196e-02 7.959138602018356323e-02 -1.634310632944107056e-01 1.974263638257980347e-01 -2.147876322269439697e-01 -2.052446156740188599e-01 1.817677915096282959e-01 -1.240316554903984070e-01 2.717344164848327637e-01 -3.767159581184387207e-02 1.452585011720657349e-01 6.386359781026840210e-02 9.937173873186111450e-02 2.695737183094024658e-01 -7.749330252408981323e-02 -1.678588837385177612e-01 3.604550287127494812e-02 1.311848014593124390e-01 1.062465980648994446e-01 4.589307010173797607e-01 -2.383841201663017273e-02 -2.260382920503616333e-01 -1.945871561765670776e-01 -1.822899281978607178e-01 2.733308076858520508e-01 -1.347983628511428833e-01 -1.946544945240020752e-01
3.755598515272140503e-02 -2.269829213619232178e-01 -1.495890170335769653e-01 -2.437852919101715088e-01 -1.442439109086990356e-01 2.374859713017940521e-02 6.762474030256271362e-02 3.031719028949737549e-01 5.454596877098083496e-02 4.483859241008758545e-02 1.641441136598587036e-02 -1.595661938190460205e-01 6.251203268766403198e-02 -4.649159312248229980e-02 -9.267153590917587280e-02 1.775799542665481567e-01 5.907338857650756836e-01 -1.875817924737930298e-01 -2.757984027266502380e-02 -3.962351381778717041e-02 -1.744298338890075684e-01 1.264814734458923340e-01 -2.933763265609741211e-01 1.103247776627540588e-01 1.048189699649810791e-01 9.711037576198577881e-02 -2.069246023893356323e-01 -2.514633238315582275e-01 -1.762302033603191376e-02 9.171792119741439819e-02 -3.035618551075458527e-02 -5.686153471469879150e-02
-1.104583591222763062e-01 -5.808712840080261230e-01 1.092755869030952454e-01 -2.033167183399200439e-01 1.142760855145752430e-03 8.891604840755462646e-02 5.083195865154266357e-02 -3.956413641571998596e-02 9.683730453252792358e-02 3.098131716251373291e-01 -2.331293970346450806e-01 2.873625978827476501e-02 -1.266607791185379028e-01 8.136655390262603760e-02 -1.305179893970489502e-01 1.139824241399765015e-01 1.907294243574142456e-01 -2.755399346351623535e-01 1.535887643694877625e-02 -2.573674917221069336e-01 -7.325285673141479492e-02 -7.790472358465194702e-03 -6.345482915639877319e-02 -1.420993357896804810e-01 8.036771416664123535e-02 -4.219554737210273743e-02 -9.592022001743316650e-02 -8.485246449708938599e-02 -5.141294002532958984e-02 2.345730960369110107e-01 -1.839950829744338989e-01 -2.173553854227066040e-01
-2.120692282915115356e-01 -4.010745584964752197e-01 -1.639266759157180786e-01 2.030079998075962067e-02 7.481657713651657104e-02 8.131202310323715210e-02 2.775027453899383545e-01 1.300238966941833496e-01 -8.447870612144470215e-02 3.270878791809082031e-01 -2.100562751293182373e-01 -1.069763898849487305e-01 1.531903594732284546e-01 7.805930078029632568e-02 -1.429739296436309814e-01 -5.431076139211654663e-02 2.464233785867691040e-01 -1.454113870859146118e-01 -2.929135039448738098e-02 -4.055332019925117493e-02 -9.354145079851150513e-02 1.855905205011367798e-01 8.515362441539764404e-02 5.509229004383087158e-02 3.311779797077178955e-01 2.016081064939498901e-01 -8.019184321165084839e-02 -1.620538532733917236e-01 -2.521104514598846436e-01 1.492212619632482529e-02 3.712553903460502625e-02 -2.282257974147796631e-01
2.975170873105525970e-02 -2.346906363964080811e-01 3.798890858888626099e-02 -1.942618638277053833e-01 8.676727302372455597e-03 4.091139510273933411e-02 3.837207853794097900e-01 -1.580153256654739380e-01 2.206059396266937256e-01 -2.372312732040882111e-02 -3.378858268260955811e-01 -5.801275745034217834e-02 -1.547946631908416748e-01 -3.261927887797355652e-02 -1.921641677618026733e-01 -4.323596134781837463e-02 1.664575040340423584e-01 -5.753418430685997009e-02 1.426280438899993896e-01 -2.870045602321624756e-01 -3.116080909967422485e-02 -1.129360646009445190e-01 -1.099480912089347839e-01 1.673871651291847229e-02 2.055358737707138062e-01 2.162258327007293701e-01 -1.515820473432540894e-01 -2.521511018276214600e-01 1.204604580998420715e-01 2.947894632816314697e-01 4.315745458006858826e-02 -2.483016848564147949e-01
1.596648544073104858e-01 -7.744334638118743896e-02 1.652925610542297363e-01 -3.210756182670593262e-01 -1.328306198120117188e-01 2.380463629961013794e-01 -4.037665948271751404e-02 -2.390567064285278320e-01 -2.263495922088623047e-01 -1.115283966064453125e-01 -1.897429078817367554e-01 2.247858792543411255e-01 3.762249648571014404e-01 9.884804487228393555e-02 -1.278216689825057983e-01 8.875325322151184082e-02 8.327545225620269775e-02 -2.575789690017700195e-01 -8.010343462228775024e-02 -2.676235698163509369e-02 1.037334054708480835e-01 -1.644142158329486847e-02 9.810658544301986694e-02 2.591061294078826904e-01 2.271829098463058472e-01 4.207336902618408203e-02 -5.997247528284788132e-03 2.535331761464476585e-03 -2.061725407838821411e-01 3.433780372142791748e-02 1.565791070461273193e-01 -2.990655899047851562e-01
-5.365751311182975769e-02 -2.165245823562145233e-02 -6.877903640270233154e-02 -3.903453052043914795e-01 5.408409982919692993e-02 2.601189911365509033e-01 1.429005116224288940e-01 5.304488539695739746e-02 2.191378176212310791e-01 -3.863371908664703369e-02 -1.007690578699111938e-01 -1.057190001010894775e-01 2.785824537277221680e-01 2.592287361621856689e-01 -4.943902790546417236e-02 9.754922240972518921e-02 3.125360012054443359e-01 7.646624743938446045e-02 1.000048294663429260e-01 -1.211171746253967285e-01 -3.999358713626861572e-01 1.180667132139205933e-01 -2.405372709035873413e-01 2.337372601032257080e-01 2.139309942722320557e-01 -2.079386822879314423e-02 1.598597019910812378e-01 -9.106738120317459106e-02 7.287088781595230103e-02 -8.815300534479320049e-04 6.473162770271301270e-02 -1.182956546545028687e-01
-1.658952385187149048e-01 -3.344790935516357422e-01 -2.192232906818389893e-01 -2.213458120822906494e-01 -5.659212172031402588e-02 2.175914049148559570e-01 9.518764168024063110e-02 -5.727301817387342453e-03 -2.298751920461654663e-01 2.951005473732948303e-02 -2.529844641685485840e-01 3.642719984054565430e-02 -9.180942922830581665e-02 6.830406188964843750e-02 -1.257681846618652344e-01 9.880382567644119263e-02 1.000765785574913025e-01 -1.178650110960006714e-01 2.065906375646591187e-01 -8.454306423664093018e-02 2.879348993301391602e-01 -6.618823111057281494e-02 -2.135563194751739502e-01 2.657072842121124268e-01 2.912188172340393066e-01 1.278047710657119751e-01 7.803195156157016754e-03 1.793441176414489746e-01 1.946125775575637817e-01 3.001125454902648926e-01 4.415208101272583008e-02 -7.552599161863327026e-02
7.493339478969573975e-02 -2.530944347381591797e-01 1.500288099050521851e-01 -1.338773965835571289e-01 -5.244458839297294617e-02 3.870527744293212891e-01 9.983763098716735840e-02 2.189137041568756104e-02 -2.985506085678935051e-03 1.166102811694145203e-01 1.933105476200580597e-02 2.685155272483825684e-01 3.558366000652313232e-01 -1.663202792406082153e-01 -8.670870959758758545e-02 1.218055561184883118e-01 4.504863917827606201e-02 -2.407665997743606567e-01 -1.356124430894851685e-01 -3.701039254665374756e-01 4.463874548673629761e-02 6.238048896193504333e-02 6.542520970106124878e-02 1.604949235916137695e-01 2.887581884860992432e-01 4.074503853917121887e-02 -6.332721561193466187e-02 -2.004890590906143188e-01 -1.047206595540046692e-01 5.600286275148391724e-02 1.320668458938598633e-01 -2.282334864139556885e-01
1.618326455354690552e-01 -2.997999489307403564e-01 -6.683599948883056641e-02 -1.582377552986145020e-01 -7.695104181766510010e-02 2.259275913238525391e-01 -1.594876646995544434e-01 1.348875463008880615e-01 6.934668868780136108e-02 1.080618947744369507e-01 5.869438871741294861e-02 -1.273850649595260620e-01 -8.173456043004989624e-02 1.805246323347091675e-01 -7.065981626510620117e-02 3.568041324615478516e-01 4.701774120330810547e-01 -4.672855138778686523e-02 1.452509313821792603e-02 -2.813547551631927490e-01 -2.809381783008575439e-01 9.103322401642799377e-03 6.425197422504425049e-02 6.455790251493453979e-02 1.210398674011230469e-01 4.414987936615943909e-02 -5.590314045548439026e-02 -1.386286318302154541e-01 -2.448848187923431396e-01 1.354203224182128906e-01 -2.551084384322166443e-02 -1.956277936697006226e-01
-3.333441540598869324e-02 -1.334425359964370728e-01 5.937040597200393677e-02 -3.263170132413506508e-03 4.616574570536613464e-02 2.929939925670623779e-01 3.439053893089294434e-01 1.112595945596694946e-01 -9.771890006959438324e-03 -4.984099045395851135e-02 -5.206626281142234802e-02 -8.255418390035629272e-02 3.138145506381988525e-01 9.410268068313598633e-02 -3.881169483065605164e-02 1.701401323080062866e-01 4.172237217426300049e-01 1.813076734542846680e-01 -1.845640502870082855e-02 -2.097780257463455200e-01 -3.350686728954315186e-01 1.437772065401077271e-01 -4.933752119541168213e-02 2.244572043418884277e-01 1.576790064573287964e-01 -4.395950958132743835e-02 4.385417327284812927e-02 -1.006415262818336487e-01 -1.668825298547744751e-01 1.772644221782684326e-01 8.126711100339889526e-02 -2.593220770359039307e-01
-2.913905680179595947e-02 -1.939284801483154297e-02 1.598002463579177856e-01 -5.498163402080535889e-02 8.188474178314208984e-02 1.431739479303359985e-01 2.224280536174774170e-01 1.472913622856140137e-01 -4.908913373947143555e-02 1.042393445968627930e-01 2.980582229793071747e-02 -7.425957359373569489e-03 1.364324092864990234e-01 2.213574796915054321e-01 -4.794506728649139404e-02 9.823700785636901855e-02 5.223928093910217285e-01 2.640430256724357605e-02 -7.258810847997665405e-02 -1.492415666580200195e-01 -4.252834022045135498e-01 1.449666470289230347e-01 -1.886815428733825684e-01 5.173432454466819763e-02 3.292362391948699951e-01 -5.685241520404815674e-02 -2.366398423910140991e-01 -1.279746443033218384e-01 -9.812715649604797363e-02 1.938829123973846436e-01 -5.462184920907020569e-02 -5.061620846390724182e-02
1.387667208909988403e-01 -2.851237058639526367e-01 -1.333192829042673111e-02 -6.952282041311264038e-02 -1.251932084560394287e-01 2.372504919767379761e-01 2.634598016738891602e-01 -1.143634319305419922e-02 3.853429108858108521e-02 2.056529968976974487e-01 1.543941050767898560e-01 -1.921824216842651367e-01 7.194354385137557983e-02 1.241254806518554688e-01 -5.717821046710014343e-02 6.005613878369331360e-02 2.904852032661437988e-01 5.702557414770126343e-02 2.041614204645156860e-01 -1.919060349464416504e-01 -2.199726700782775879e-01 -9.843149036169052124e-02 2.436216920614242554e-02 1.624128669500350952e-01 3.125678300857543945e-01 1.075378432869911194e-01 -1.117710620164871216e-01 -4.724763035774230957e-01 -4.100880399346351624e-02 -3.153102472424507141e-02 2.239820733666419983e-02 -1.468552500009536743e-01
2.759646624326705933e-02 5.355628579854965210e-02 -1.891388595104217529e-01 -1.847829669713973999e-01 9.418909251689910889e-02 2.884360551834106445e-01 8.341775834560394287e-02 8.237073570489883423e-02 5.317055433988571167e-02 -8.735658228397369385e-02 1.716302186250686646e-01 -1.521074920892715454e-01 -1.617535203695297241e-01 1.097008492797613144e-02 -3.040301501750946045e-01 1.261240541934967041e-01 3.925868272781372070e-01 1.997455768287181854e-02 1.738871335983276367e-01 -2.747414708137512207e-01 -1.323556900024414062e-01 -2.213212288916110992e-02 -1.119102165102958679e-01 3.499400913715362549e-01 1.147669479250907898e-01 1.074106395244598389e-01 2.619265206158161163e-02 -1.952164918184280396e-01 -1.523012574762105942e-02 3.778658509254455566e-01 -3.648031502962112427e-02 -4.337394982576370239e-02
-6.869967281818389893e-02 -9.110725671052932739e-02 -6.864237366244196892e-04 -2.065897434949874878e-01 2.169478312134742737e-02 3.120956718921661377e-01 1.607779115438461304e-01 9.810815751552581787e-02 -3.676607906818389893e-01 -1.674734205007553101e-01 -2.204864919185638428e-01 -1.466478556394577026e-01 1.377411335706710815e-01 1.220153272151947021e-01 7.455616444349288940e-02 1.195706725120544434e-01 3.631868362426757812e-01 -1.254441589117050171e-01 4.471793305128812790e-03 9.443338960409164429e-02 -9.268895536661148071e-02 -1.532967239618301392e-01 -2.963567338883876801e-02 3.990384936332702637e-01 -1.599227786064147949e-01 1.833248585462570190e-01 -2.369312196969985962e-02 -1.067956462502479553e-01 6.509991735219955444e-02 4.020351544022560120e-02 -9.795518964529037476e-02 -2.975126802921295166e-01
2.649339735507965088e-01 -1.891098469495773315e-01 -1.450660973787307739e-01 -8.076340705156326294e-02 -1.557093411684036255e-01 3.956398069858551025e-01 3.066626787185668945e-01 1.239100247621536255e-01 -1.305808126926422119e-02 1.633161306381225586e-02 -2.494549602270126343e-01 -1.413261294364929199e-01 9.300916641950607300e-02 1.091463565826416016e-01 -1.496136635541915894e-01 2.356566935777664185e-01 -1.741583049297332764e-01 -1.033068262040615082e-02 2.433605939149856567e-01 -4.400174319744110107e-02 1.438694894313812256e-01 -1.568471826612949371e-02 -1.537732481956481934e-01 2.235182076692581177e-01 2.616939842700958252e-01 1.163447927683591843e-02 1.684397161006927490e-01 2.188890278339385986e-01 -6.892605870962142944e-02 5.448786914348602295e-02 -2.337313592433929443e-01 -4.225695505738258362e-02
9.451504051685333252e-02 -2.099594175815582275e-01 -3.578619360923767090e-01 -1.632400155067443848e-01 -7.051520794630050659e-02 6.129965186119079590e-02 2.293503582477569580e-01 -8.020313829183578491e-02 -2.701354622840881348e-01 4.290679004043340683e-03 -1.968117058277130127e-01 1.751253008842468262e-01 -1.245466023683547974e-01 2.798622846603393555e-01 -1.845926642417907715e-01 1.492125540971755981e-01 2.132949978113174438e-01 -2.133104950189590454e-01 1.087870299816131592e-01 -5.129593983292579651e-02 1.341642886400222778e-01 1.137853637337684631e-01 -1.310581862926483154e-01 -5.536017194390296936e-02 3.305424153804779053e-01 1.574978083372116089e-01 5.520177260041236877e-02 3.904945217072963715e-03 7.692029327154159546e-02 3.152618408203125000e-01 1.895763911306858063e-02 1.802662461996078491e-01
-6.256490480154752731e-03 1.022276356816291809e-01 -1.411771178245544434e-01 -1.471479423344135284e-02 1.223345696926116943e-01 2.473689466714859009e-01 -4.989111796021461487e-02 1.817991137504577637e-01 -1.197278276085853577e-01 9.001217782497406006e-02 -9.372125566005706787e-02 3.234115196391940117e-03 9.412390738725662231e-02 1.016448512673377991e-01 -3.669496253132820129e-02 2.102863639593124390e-01 4.729415178298950195e-01 2.407732009887695312e-01 7.045512087643146515e-03 -1.428087055683135986e-01 -1.579410135746002197e-01 -4.132453724741935730e-02 2.833625674247741699e-02 3.355861455202102661e-02 3.706840872764587402e-01 -5.650139972567558289e-02 -3.115357458591461182e-01 -3.469605743885040283e-01 1.868951879441738129e-02 9.612193703651428223e-02 1.725574731826782227e-01 -1.833168417215347290e-01
9.852388501167297363e-02 -4.886888340115547180e-02 -8.125124126672744751e-02 -1.910453736782073975e-01 -5.823898687958717346e-02 2.967918217182159424e-01 -5.577917769551277161e-02 2.826587259769439697e-01 1.268453449010848999e-01 1.191352754831314087e-01 -3.085336983203887939e-01 7.349929958581924438e-02 4.420277476310729980e-02 -5.720436945557594299e-02 -1.932936608791351318e-01 -3.603902831673622131e-02 7.147061079740524292e-02 -1.910537332296371460e-01 2.040001899003982544e-01 1.253960430622100830e-01 9.409935027360916138e-02 4.251686856150627136e-02 -4.793211072683334351e-02 3.948412369936704636e-03 2.915388047695159912e-01 3.149439096450805664e-01 -2.700191438198089600e-01 2.247812971472740173e-02 2.870542705059051514e-01 3.308506309986114502e-01 1.289337687194347382e-02 -1.843932121992111206e-01
3.125349879264831543e-01 5.521375313401222229e-02 -4.153622779995203018e-03 -1.321657299995422363e-01 -1.719755679368972778e-01 2.170471549034118652e-01 -6.230118870735168457e-02 -2.372130453586578369e-01 -4.281735513359308243e-03 -1.336668059229850769e-02 -2.127033472061157227e-01 2.659877538681030273e-01 1.271110475063323975e-01 -4.738197196274995804e-03 1.347870379686355591e-01 1.451482325792312622e-01 1.563324481248855591e-01 -1.883422881364822388e-01 -1.897366344928741455e-01 8.748038671910762787e-03 8.936844021081924438e-02 1.283847093582153320e-01 -5.188054405152797699e-03 2.304092049598693848e-01 4.094029664993286133e-01 2.331542037427425385e-02 -1.397388130426406860e-01 -2.677421569824218750e-01 -2.286047041416168213e-01 1.851321458816528320e-01 -2.313937433063983917e-02 -2.309478521347045898e-01
8.047576248645782471e-02 -1.209999471902847290e-01 4.205497726798057556e-02 -2.012513428926467896e-01 -1.916742622852325439e-01 2.582087218761444092e-01 9.996460750699043274e-03 -2.565021216869354248e-01 -1.804923266172409058e-01 -4.576961323618888855e-02 -4.035577178001403809e-02 3.180357515811920166e-01 2.698752582073211670e-01 2.849488519132137299e-02 -4.778495803475379944e-02 1.612623780965805054e-01 2.336973547935485840e-01 -2.478146851062774658e-01 6.403861194849014282e-02 5.325187742710113525e-02 1.115802600979804993e-01 3.521938621997833252e-02 2.336266338825225830e-01 3.192208707332611084e-01 1.971956491470336914e-01 1.595771014690399170e-01 -1.436780840158462524e-01 -2.121425569057464600e-01 2.185219712555408478e-02 -8.956526964902877808e-02 9.979195892810821533e-02 -2.938243150711059570e-01
1.550305485725402832e-01 -3.683432638645172119e-01 -9.659223258495330811e-02 -2.709172964096069336e-01 -1.715175248682498932e-02 2.248919606208801270e-01 1.169596165418624878e-01 6.708384305238723755e-02 -9.270911104977130890e-03 -1.837639957666397095e-01 -1.414066851139068604e-01 1.719981282949447632e-01 -1.412492543458938599e-01 -2.252821810543537140e-02 -2.038311511278152466e-01 1.347347050905227661e-01 2.890311479568481445e-01 -1.310347169637680054e-01 -8.937292546033859253e-02 4.033796489238739014e-02 2.733746767044067383e-01 -1.681278347969055176e-01 -2.001501768827438354e-01 2.086177170276641846e-01 2.701937854290008545e-01 2.014519572257995605e-01 6.244417652487754822e-02 1.830848455429077148e-01 8.706216700375080109e-03 2.317686676979064941e-01 2.959394641220569611e-02 1.494569033384323120e-01
2.949963323771953583e-02 -1.086150035262107849e-01 -5.450572352856397629e-04 -7.675372809171676636e-02 9.834982454776763916e-02 2.358512729406356812e-01 1.032607927918434143e-01 2.319524437189102173e-01 1.216265633702278137e-01 1.462327092885971069e-01 -1.769345253705978394e-01 -9.180355072021484375e-02 6.126661226153373718e-02 1.007242873311042786e-01 -1.125719398260116577e-01 7.718834280967712402e-02 5.500289201736450195e-01 3.619239106774330139e-02 -1.453681141138076782e-01 -1.783332973718643188e-01 -3.661104738712310791e-01 9.042132645845413208e-02 -4.529241845011711121e-02 4.219127446413040161e-02 2.663794159889221191e-01 -4.428569227457046509e-02 1.015483960509300232e-01 -1.137796565890312195e-01 -4.014740511775016785e-02 2.371746450662612915e-01 2.252890765666961670e-01 -1.887360662221908569e-01
4.630223289132118225e-02 -1.780369281768798828e-01 -1.237218230962753296e-01 -1.994741857051849365e-01 2.119243890047073364e-01 2.133276462554931641e-01 1.537300050258636475e-01 -5.636826530098915100e-02 4.144581556320190430e-01 1.047441214323043823e-01 -3.506179153919219971e-01 -8.602748811244964600e-02 1.730161458253860474e-01 -1.401241719722747803e-01 -3.496115561574697495e-03 -8.019517362117767334e-02 2.736791372299194336e-01 2.147797495126724243e-02 1.225872710347175598e-01 -1.586545109748840332e-01 1.579802334308624268e-01 -2.335071712732315063e-01 6.536361575126647949e-02 7.240697741508483887e-02 2.645553350448608398e-01 1.010741386562585831e-02 5.097236484289169312e-02 -2.086552605032920837e-02 1.273794472217559814e-01 1.401740908622741699e-01 -9.303234517574310303e-03 -3.333054184913635254e-01
1.110394969582557678e-01 -1.275777518749237061e-01 -9.546475857496261597e-02 -1.113586947321891785e-01 -1.810754388570785522e-01 2.604014873504638672e-01 5.098265036940574646e-02 -2.131309658288955688e-01 1.185433045029640198e-01 -2.528400160372257233e-03 -2.605648338794708252e-01 9.632615000009536743e-02 -1.542729884386062622e-02 -6.320195645093917847e-02 -1.004655435681343079e-01 -2.075920253992080688e-02 2.057410925626754761e-01 1.237685382366180420e-01 -1.682313829660415649e-01 1.148883551359176636e-01 -2.281533926725387573e-01 2.877411246299743652e-01 4.695394262671470642e-02 6.073983013629913330e-02 5.705469846725463867e-01 -8.798480033874511719e-02 -1.578895449638366699e-01 -1.751534044742584229e-01 1.356276869773864746e-01 4.587524104863405228e-03 -1.234230995178222656e-01 -1.812614798545837402e-01
-5.811931565403938293e-02 -1.088515296578407288e-01 1.705046594142913818e-01 -2.559519708156585693e-01 2.567187882959842682e-02 1.841829270124435425e-01 2.267914265394210815e-01 3.400893136858940125e-02 1.421108394861221313e-01 -5.381346121430397034e-02 -5.840262770652770996e-02 -1.311143636703491211e-01 -9.103192389011383057e-02 1.078468933701515198e-01 -1.010429337620735168e-01 9.223287552595138550e-02 4.316467642784118652e-01 -5.089303851127624512e-02 -1.151966154575347900e-01 -2.606147527694702148e-01 -2.476685643196105957e-01 -9.767670184373855591e-03 -2.223888039588928223e-01 2.212739139795303345e-01 2.005785107612609863e-01 -1.578439772129058838e-01 -1.045572012662887573e-01 -3.661351650953292847e-02 -2.474170476198196411e-01 2.701248526573181152e-01 2.236622571945190430e-01 -1.706144511699676514e-01
7.162242382764816284e-02 -1.022085174918174744e-01 -1.636711210012435913e-01 -3.170246630907058716e-02 -1.232255846261978149e-01 -1.112175174057483673e-02 2.173477038741111755e-02 -4.265944287180900574e-02 1.394419670104980469e-01 9.619557857513427734e-02 -2.340419590473175049e-01 -1.614854335784912109e-01 1.985922902822494507e-01 6.291987746953964233e-02 -3.861913457512855530e-02 3.007401227951049805e-01 3.637930750846862793e-01 -1.187555193901062012e-01 3.342145308852195740e-02 -1.080335117876529694e-02 -2.791775166988372803e-01 1.164335012435913086e-01 2.071665376424789429e-01 1.656994223594665527e-01 1.691344231367111206e-01 -2.456670254468917847e-01 -3.298365771770477295e-01 -3.154734671115875244e-01 1.433761417865753174e-02 2.706972062587738037e-01 -1.172780543565750122e-01 -8.995376527309417725e-03
7.704296708106994629e-02 -1.502015441656112671e-01 -2.662766575813293457e-01 -1.093008667230606079e-01 -2.236126065254211426e-01 1.704790294170379639e-01 9.590920805931091309e-02 -8.831849321722984314e-03 7.012730091810226440e-02 2.370034754276275635e-01 -3.593083024024963379e-01 -1.775164157152175903e-01 1.689298599958419800e-01 1.251751035451889038e-01 -1.643546819686889648e-01 1.200950294733047485e-01 2.195720560848712921e-02 1.569068282842636108e-01 7.499417662620544434e-02 -2.025258094072341919e-01 1.242196261882781982e-01 6.371878087520599365e-02 -1.431485116481781006e-01 7.857488095760345459e-02 1.885118335485458374e-01 1.083809658885002136e-01 -1.268503069877624512e-01 1.513068974018096924e-01 6.214194744825363159e-02 3.805017769336700439e-01 -2.593246102333068848e-01 -2.700148224830627441e-01
1.829608082771301270e-01 -7.475027441978454590e-02 2.686622142791748047e-01 1.245255619287490845e-01 8.847513049840927124e-02 4.110931754112243652e-01 2.712078690528869629e-01 -1.028732061386108398e-01 -5.885990336537361145e-02 -5.825989693403244019e-02 5.468840897083282471e-02 1.824123561382293701e-01 1.252757608890533447e-01 1.774246543645858765e-01 -2.279715687036514282e-01 4.089494422078132629e-02 2.257133722305297852e-01 7.386586815118789673e-02 -8.408536761999130249e-02 -1.070691570639610291e-01 3.910277038812637329e-02 -1.537698060274124146e-01 -7.333668321371078491e-02 1.598709225654602051e-01 2.401062697172164917e-01 1.658594608306884766e-01 6.078101694583892822e-02 1.215682774782180786e-01 8.889664709568023682e-02 2.876574695110321045e-01 1.614968776702880859e-01 -3.419601321220397949e-01
5.258682370185852051e-01 -1.473661661148071289e-01 -1.158905625343322754e-01 4.015729576349258423e-02 -6.671074032783508301e-02 8.115414530038833618e-02 1.771612316370010376e-01 1.273047477006912231e-01 7.657870650291442871e-02 -1.131737455725669861e-01 5.813955329358577728e-03 1.498194038867950439e-01 6.123623624444007874e-02 -1.897286856546998024e-03 -1.495273560285568237e-01 2.725198678672313690e-02 3.755271732807159424e-01 -1.721079945564270020e-01 -1.334302574396133423e-01 -4.663111269474029541e-02 -1.504092812538146973e-01 -1.142794415354728699e-01 1.836972385644912720e-01 3.781614601612091064e-01 2.464520186185836792e-01 -3.992660343647003174e-02 1.342374235391616821e-01 -6.943506747484207153e-02 -5.255844444036483765e-02 1.425041407346725464e-01 -1.466931253671646118e-01 1.650784164667129517e-01
-2.296385914087295532e-01 -8.126394450664520264e-02 -1.636289954185485840e-01 -3.196325898170471191e-01 -3.120149113237857819e-02 1.550776362419128418e-01 -2.609869278967380524e-02 -1.417743861675262451e-01 2.326580435037612915e-01 1.578038632869720459e-01 1.007936969399452209e-01 -2.106060832738876343e-02 1.711333543062210083e-01 2.889266014099121094e-01 -6.407097727060317993e-02 2.377028018236160278e-01 1.330489516258239746e-01 -1.720647811889648438e-01 -2.651813067495822906e-02 -2.536534070968627930e-01 2.370206713676452637e-01 -7.082163542509078979e-02 -1.213166862726211548e-01 1.949621438980102539e-01 2.305111885070800781e-01 1.515948921442031860e-01 -2.719703912734985352e-01 -2.674444019794464111e-01 1.344242244958877563e-01 1.227721273899078369e-01 -6.591466814279556274e-02 1.324344575405120850e-01
1.259599179029464722e-01 -2.439839541912078857e-01 -1.793345808982849121e-02 -1.968120187520980835e-01 -1.137319859117269516e-02 1.394082307815551758e-01 6.524962186813354492e-02 -9.300839155912399292e-02 2.077662944793701172e-02 -3.101021945476531982e-01 -1.348838768899440765e-02 -1.289134323596954346e-01 1.546680480241775513e-01 7.592827826738357544e-02 -2.380748689174652100e-01 -3.825290501117706299e-02 1.649821698665618896e-01 2.236886918544769287e-01 5.908446758985519409e-02 -1.054066717624664307e-01 -3.539682626724243164e-01 -2.934830486774444580e-01 5.934866145253181458e-03 1.179519444704055786e-01 4.780302643775939941e-01 -1.504489928483963013e-01 1.577018015086650848e-02 -1.590361297130584717e-01 4.149613436311483383e-03 6.626447290182113647e-02 1.713518947362899780e-01 -1.554405242204666138e-01
4.447312280535697937e-02 -3.418670594692230225e-01 3.781523555517196655e-02 -8.918528258800506592e-02 -9.789443016052246094e-02 -2.767080999910831451e-02 1.562354266643524170e-01 6.632360070943832397e-02 9.389633685350418091e-02 -4.989283531904220581e-02 1.708704791963100433e-02 -1.752329021692276001e-01 6.204434484243392944e-02 1.570118069648742676e-01 -2.533863298594951630e-02 1.593173444271087646e-01 2.152592092752456665e-01 8.238981477916240692e-03 1.299423575401306152e-01 -2.935565114021301270e-01 -1.306699961423873901e-01 -7.943042367696762085e-02 -1.073825508356094360e-01 1.420749276876449585e-01 1.202498674392700195e-01 4.258630871772766113e-01 -1.135954260826110840e-01 -2.673487365245819092e-01 1.975347995758056641e-01 4.149606227874755859e-01 -3.961798921227455139e-02 -1.955294609069824219e-01
1.830825507640838623e-01 -2.238253355026245117e-01 4.913197457790374756e-02 -1.455292552709579468e-01 -4.409914091229438782e-02 4.936144128441810608e-02 1.967807412147521973e-01 1.238904222846031189e-01 1.378317326307296753e-01 -1.274729073047637939e-01 -5.175123363733291626e-02 2.703915536403656006e-01 -7.044614106416702271e-02 -1.581057347357273102e-02 -9.211049228906631470e-02 2.704509496688842773e-01 2.693334519863128662e-01 2.063223421573638916e-01 2.858125790953636169e-02 -1.027079746127128601e-01 -9.244678169488906860e-02 -2.241652458906173706e-02 6.263427436351776123e-02 -7.057973742485046387e-02 4.577337503433227539e-01 -1.067136898636817932e-01 -2.608828544616699219e-01 -3.781774640083312988e-01 -4.219915345311164856e-02 2.361447662115097046e-01 4.573084041476249695e-02 2.022078633308410645e-02
4.691130667924880981e-02 -2.277834713459014893e-01 -1.868216842412948608e-01 -3.228385448455810547e-01 1.335625723004341125e-02 2.411449849605560303e-01 1.181267946958541870e-01 1.021934002637863159e-01 -2.394527941942214966e-02 -1.498719155788421631e-01 -3.335595428943634033e-01 4.076554626226425171e-02 -3.901728242635726929e-02 -5.571123585104942322e-02 -3.766337409615516663e-02 1.429267972707748413e-01 1.797100305557250977e-01 -3.372760117053985596e-01 1.437275707721710205e-01 4.904969781637191772e-02 2.933406829833984375e-01 1.924354396760463715e-02 -1.981796473264694214e-01 2.439170777797698975e-01 2.493561208248138428e-01 2.575793862342834473e-01 -3.525535762310028076e-02 -3.718952462077140808e-02 6.901948899030685425e-02 1.043179929256439209e-01 1.082161739468574524e-01 -2.209442555904388428e-01
2.061388194561004639e-01 -2.701444327831268311e-01 1.157219558954238892e-01 6.481018662452697754e-02 -7.818692922592163086e-02 1.083721593022346497e-02 2.810520529747009277e-01 8.475764840841293335e-02 -3.508932143449783325e-02 -8.775897324085235596e-02 -1.179128587245941162e-01 -2.263250350952148438e-01 1.172999143600463867e-01 5.825347453355789185e-02 6.059193983674049377e-02 2.433668635785579681e-02 3.618995547294616699e-01 -9.565223753452301025e-02 1.003532558679580688e-01 -9.853053838014602661e-02 -1.551837623119354248e-01 -6.254843436181545258e-03 -6.584128737449645996e-02 9.642185270786285400e-02 8.794175088405609131e-02 3.891209661960601807e-01 -2.105465978384017944e-01 -3.166271448135375977e-01 -2.717634662985801697e-02 3.518179953098297119e-01 -3.233135491609573364e-02 -2.282804995775222778e-01
1.200742796063423157e-01 -1.748834969475865364e-03 -5.363257601857185364e-02 -1.596095561981201172e-01 -7.652178406715393066e-02 1.568984091281890869e-01 -1.453002798371016979e-03 5.268641933798789978e-02 -1.320737004280090332e-01 2.335790842771530151e-01 -2.044343352317810059e-01 -2.581784315407276154e-02 2.930760383605957031e-01 -6.603796035051345825e-02 -6.696551293134689331e-02 -3.117054002359509468e-03 4.698096811771392822e-01 1.541836708784103394e-01 -6.614637374877929688e-02 -1.254834383726119995e-01 -7.188004255294799805e-02 6.690879911184310913e-02 -2.909812331199645996e-02 2.607673034071922302e-02 3.102827370166778564e-01 -1.413996815681457520e-01 -2.896661162376403809e-01 -3.809410035610198975e-01 -1.823885291814804077e-01 1.352455019950866699e-01 -5.245304107666015625e-02 -1.984443962574005127e-01
6.454144418239593506e-02 9.840087592601776123e-02 -4.679888486862182617e-03 -1.598149240016937256e-01 9.000395238399505615e-02 1.917811930179595947e-01 3.612550795078277588e-01 -2.503574490547180176e-01 -1.352975368499755859e-01 1.275966018438339233e-01 -2.078055739402770996e-01 -2.862569876015186310e-02 3.222453296184539795e-01 -1.587042510509490967e-01 3.804744035005569458e-02 1.188777536153793335e-01 4.710392095148563385e-03 1.031990498304367065e-01 1.007479578256607056e-01 9.939673542976379395e-02 -4.815782979130744934e-02 2.375167757272720337e-01 2.213951386511325836e-02 1.498564034700393677e-01 5.103355646133422852e-01 8.931650966405868530e-02 -2.640165574848651886e-02 -1.871855705976486206e-01 2.511624097824096680e-01 1.027513220906257629e-01 -9.263567626476287842e-02 -2.381436526775360107e-02
1.565048694610595703e-01 -2.505679130554199219e-01 -2.652981579303741455e-01 -2.136177122592926025e-01 9.046744555234909058e-02 7.660912722349166870e-02 1.688578575849533081e-01 1.357056498527526855e-01 1.674808710813522339e-01 3.386597335338592529e-01 2.079723775386810303e-01 2.467006631195545197e-02 -6.084179133176803589e-02 1.090374141931533813e-01 2.787457592785358429e-02 -1.874513737857341766e-02 3.948711156845092773e-01 -1.653220504522323608e-02 -1.429857406765222549e-02 -1.546569019556045532e-01 -1.967677772045135498e-01 -6.888438016176223755e-02 -1.496157608926296234e-02 2.491814196109771729e-01 1.736802458763122559e-01 2.877933718264102936e-02 -3.262830525636672974e-02 -2.383720129728317261e-01 1.130498722195625305e-01 4.944422468543052673e-02 -8.392430096864700317e-02 -3.676393628120422363e-01
1.507008969783782959e-01 -4.852356612682342529e-01 1.761565357446670532e-01 -1.223389208316802979e-01 -2.909372560679912567e-02 -5.326655507087707520e-02 3.490726947784423828e-01 1.042087227106094360e-01 3.200702741742134094e-02 1.776101142168045044e-01 -3.718153759837150574e-02 -1.780155114829540253e-02 -5.487591773271560669e-02 2.810898721218109131e-01 4.025583341717720032e-02 7.295401394367218018e-02 1.314148753881454468e-01 -1.959478855133056641e-01 2.204958945512771606e-01 1.365089789032936096e-02 -1.761405020952224731e-01 9.784084558486938477e-02 -6.094383075833320618e-02 1.143785640597343445e-01 3.161190450191497803e-01 2.399394065141677856e-01 -1.835863888263702393e-01 -2.607142031192779541e-01 -1.555080339312553406e-02 8.096074312925338745e-02 5.342615768313407898e-02 -7.425498962402343750e-02
1.807113140821456909e-01 -2.370322793722152710e-01 -2.088813483715057373e-02 -1.984362453222274780e-01 -2.459717988967895508e-01 2.641335427761077881e-01 1.268868148326873779e-02 -4.673543572425842285e-02 -1.657866500318050385e-02 9.611339867115020752e-02 -2.768310904502868652e-01 2.551150918006896973e-01 3.371178507804870605e-01 -9.784200787544250488e-02 1.308731851167976856e-03 7.165033370256423950e-02 1.169426180422306061e-02 -9.478863328695297241e-02 -1.500869393348693848e-01 -2.874063551425933838e-01 2.373109310865402222e-01 1.135944053530693054e-01 -6.455034017562866211e-02 1.571848094463348389e-01 3.521565794944763184e-01 -1.327534299343824387e-02 4.888268932700157166e-02 -6.675802916288375854e-02 1.160728260874748230e-01 2.595651447772979736e-01 1.628190279006958008e-01 -9.168007224798202515e-02
1.015717163681983948e-01 -1.218020990490913391e-01 -8.462079800665378571e-03 -1.223914772272109985e-01 -1.642770767211914062e-01 3.074142038822174072e-01 -2.087167464196681976e-02 -1.695085614919662476e-01 -8.905641734600067139e-02 -1.771639138460159302e-01 -1.162176877260208130e-01 3.086327016353607178e-01 2.456802576780319214e-01 3.334729373455047607e-02 -1.969065703451633453e-02 3.022590577602386475e-01 2.724792361259460449e-01 -1.905225813388824463e-01 3.661840781569480896e-02 -1.536592543125152588e-01 1.541929394006729126e-01 1.442686766386032104e-01 7.128006219863891602e-02 2.826910614967346191e-01 1.896954029798507690e-01 -1.567546874284744263e-01 -1.428084671497344971e-01 -1.090931370854377747e-01 -5.562640354037284851e-02 1.235579177737236023e-01 2.914797961711883545e-01 -2.158382683992385864e-01
1.533026099205017090e-01 -1.983117870986461639e-02 -1.583303511142730713e-01 -1.103525236248970032e-01 -2.251536212861537933e-02 3.306042551994323730e-01 3.131358623504638672e-01 4.781825095415115356e-02 -8.116109669208526611e-02 8.396460115909576416e-02 -2.981924414634704590e-01 -1.279305517673492432e-01 2.500690221786499023e-01 1.174914017319679260e-01 -9.075921028852462769e-02 6.738229095935821533e-02 -4.302784800529479980e-02 -8.873663097620010376e-02 -9.009012952446937561e-03 2.640160620212554932e-01 -8.220746368169784546e-02 6.393537670373916626e-02 3.316279947757720947e-01 7.386559247970581055e-02 1.899615973234176636e-01 4.370924457907676697e-02 1.137064862996339798e-02 -7.546015549451112747e-03 1.915488988161087036e-01 3.774049282073974609e-01 -3.120945096015930176e-01 -1.314856484532356262e-02
1.864907890558242798e-01 -3.719699680805206299e-01 -6.876203417778015137e-02 3.707093885168433189e-03 1.333718001842498779e-01 3.125210702419281006e-01 6.648521870374679565e-02 8.852315694093704224e-02 4.110038653016090393e-02 6.020415946841239929e-02 -1.149072349071502686e-01 3.131675720214843750e-02 2.989450991153717041e-01 -1.087423041462898254e-01 1.352712959051132202e-01 1.157581657171249390e-01 2.460399270057678223e-02 -2.616384029388427734e-01 -9.083792567253112793e-02 -2.055342495441436768e-01 1.264757812023162842e-01 1.232617348432540894e-01 2.432073950767517090e-01 2.997899055480957031e-01 1.556178480386734009e-01 -4.632372409105300903e-02 -1.144452765583992004e-01 -1.841524057090282440e-02 2.975241541862487793e-01 1.486887782812118530e-01 1.356004923582077026e-01 -2.709769904613494873e-01
1.680468767881393433e-01 -3.178679198026657104e-02 -5.780657753348350525e-02 -3.705294430255889893e-01 -1.729186624288558960e-01 3.175548613071441650e-01 5.054877325892448425e-02 -1.336878538131713867e-01 -5.593422800302505493e-02 -1.870371401309967041e-01 2.787233702838420868e-02 2.872293591499328613e-01 2.852843701839447021e-01 -4.089518636465072632e-02 1.761484742164611816e-01 2.508399188518524170e-01 2.501819431781768799e-01 -1.213762387633323669e-01 -1.063709855079650879e-01 -1.450219005346298218e-01 1.149391531944274902e-01 6.114321574568748474e-02 1.020225286483764648e-01 3.340285122394561768e-01 2.600282430648803711e-01 -4.128281027078628540e-02 -1.647699624300003052e-01 -1.030092015862464905e-01 -4.139403998851776123e-02 5.126927793025970459e-02 5.575337633490562439e-02 -1.319742947816848755e-01
-5.275665596127510071e-02 -2.057212293148040771e-01 -1.047174409031867981e-01 -4.554979130625724792e-02 -2.837623469531536102e-02 3.256663084030151367e-01 1.478918194770812988e-01 1.288203299045562744e-01 -1.631648391485214233e-01 3.522888198494911194e-02 -4.295959472656250000e-01 1.701943278312683105e-01 1.049481481313705444e-01 -1.344097554683685303e-01 -5.280317738652229309e-02 2.386334240436553955e-01 2.017068490386009216e-02 -3.898387774825096130e-02 1.493794769048690796e-01 -2.933827042579650879e-01 2.570404410362243652e-01 -1.869604885578155518e-01 -4.256542772054672241e-02 1.026718541979789734e-01 7.090749591588973999e-02 2.520744800567626953e-01 -2.890534996986389160e-01 1.113626062870025635e-01 1.576320230960845947e-01 1.312326341867446899e-01 5.392389371991157532e-02 -1.820320039987564087e-01
1.849740892648696899e-01 -4.387603327631950378e-02 -1.761211901903152466e-01 -2.355598360300064087e-01 -2.320043146610260010e-01 1.524007022380828857e-01 -7.772028446197509766e-02 4.132837057113647461e-02 -9.419248998165130615e-02 -2.665936052799224854e-01 -2.675203084945678711e-01 8.850421756505966187e-02 -1.346638202667236328e-01 -1.070633158087730408e-01 -1.177620515227317810e-01 2.265075147151947021e-01 2.305721640586853027e-01 1.431686282157897949e-01 -1.299896985292434692e-01 2.060666121542453766e-02 -2.935755625367164612e-02 3.657150268554687500e-02 -1.584249734878540039e-01 1.312238723039627075e-01 3.023545742034912109e-01 4.875933006405830383e-02 -2.300957292318344116e-01 1.016420498490333557e-01 -1.003165021538734436e-01 -1.872410438954830170e-02 -3.015946149826049805e-01 -3.801215887069702148e-01
-7.050215452909469604e-02 -1.049970090389251709e-01 5.310481786727905273e-02 -1.657039523124694824e-01 6.379604339599609375e-02 1.196832880377769470e-01 1.391962319612503052e-01 7.396008074283599854e-02 -1.248684450984001160e-01 2.062290534377098083e-02 -4.858982563018798828e-02 -8.409806340932846069e-02 2.624060511589050293e-01 1.984769105911254883e-01 -1.289352178573608398e-01 3.071231842041015625e-01 3.860068321228027344e-01 1.347538642585277557e-02 -8.249371498823165894e-02 -9.304784983396530151e-02 -3.398250043392181396e-01 -1.297204103320837021e-02 -3.058753907680511475e-01 -1.148558408021926880e-02 2.647046744823455811e-01 2.889269776642322540e-02 2.292149215936660767e-01 -1.998532116413116455e-01 -6.287949532270431519e-02 3.520050942897796631e-01 -9.653226472437381744e-03 -2.262699976563453674e-02
2.832303941249847412e-01 -1.329426169395446777e-01 1.169486995786428452e-02 -1.181706488132476807e-01 -1.603146493434906006e-01 3.890652358531951904e-01 -6.343788001686334610e-03 4.981031641364097595e-02 1.056940387934446335e-02 -4.809271171689033508e-02 -4.504741728305816650e-02 1.191482767462730408e-01 2.877498865127563477e-01 -2.136765718460083008e-01 4.918332677334547043e-03 -6.239267811179161072e-02 5.990782007575035095e-02 -2.190078347921371460e-01 2.489383146166801453e-02 -3.368771672248840332e-01 2.033069431781768799e-01 5.216189101338386536e-02 8.420846611261367798e-02 1.550094336271286011e-01 4.390560090541839600e-01 5.551710724830627441e-02 -9.509777277708053589e-02 -3.737102448940277100e-02 -9.728134423494338989e-02 8.302617818117141724e-02 1.836465597152709961e-01 -2.453132420778274536e-01
6.637362390756607056e-02 -3.153816163539886475e-01 7.367746531963348389e-02 -1.227890029549598694e-01 -1.961008086800575256e-02 -1.475641969591379166e-02 4.405379593372344971e-01 -3.593973116949200630e-03 3.035857975482940674e-01 -3.938301652669906616e-02 2.308760769665241241e-02 -7.815235108137130737e-02 1.129262614995241165e-02 -1.111547648906707764e-01 -8.198019862174987793e-02 -5.669776722788810730e-02 -1.654906757175922394e-02 -1.971477083861827850e-02 5.143609270453453064e-02 -1.969779431819915771e-01 -1.439897567033767700e-01 -9.904870763421058655e-03 -8.341041952371597290e-02 -8.159310556948184967e-03 3.460882008075714111e-01 1.117995902895927429e-01 -4.192495346069335938e-01 -2.427995949983596802e-01 -7.772628217935562134e-02 2.802906930446624756e-01 5.773812881670892239e-05 -1.912967264652252197e-01
2.008279412984848022e-01 -7.100980728864669800e-02 -1.842933893203735352e-01 -1.757027357816696167e-01 -1.650868356227874756e-01 1.511474996805191040e-01 7.552721351385116577e-02 4.023208096623420715e-02 1.394696533679962158e-01 2.345477938652038574e-01 -3.393809795379638672e-01 -1.703945845365524292e-01 1.871284395456314087e-01 1.879799962043762207e-01 -1.382538974285125732e-01 2.369409501552581787e-01 -1.550111025571823120e-01 -4.166078940033912659e-02 5.132057517766952515e-02 -4.160712361335754395e-01 8.783537149429321289e-02 8.771488443017005920e-03 -1.547392904758453369e-01 5.886302515864372253e-02 1.363536566495895386e-01 6.257575005292892456e-02 -4.599925130605697632e-03 8.921186625957489014e-02 -7.182753086090087891e-02 3.256967663764953613e-01 -1.768323630094528198e-01 -2.416026294231414795e-01
3.427161276340484619e-02 -4.064094647765159607e-02 -4.979875311255455017e-02 -3.056266903877258301e-01 -3.546422719955444336e-01 2.459411174058914185e-01 1.132765784859657288e-01 -5.975359305739402771e-02 -9.694109112024307251e-02 4.379048943519592285e-02 -1.886621713638305664e-01 3.309973180294036865e-01 1.890936344861984253e-01 -1.234639212489128113e-01 5.629173293709754944e-02 1.783306896686553955e-01 1.458421349525451660e-01 -1.438842266798019409e-01 -1.168350577354431152e-01 9.796875715255737305e-02 1.015362516045570374e-02 4.868585243821144104e-02 -4.174390062689781189e-02 3.117786943912506104e-01 4.062070250511169434e-01 -5.418911203742027283e-02 -9.931704960763454437e-03 -1.519740819931030273e-01 -1.140244603157043457e-01 -1.869536750018596649e-02 1.839522272348403931e-01 -2.263184934854507446e-01
1.422083228826522827e-01 -3.282660618424415588e-02 -1.688022762537002563e-01 -2.381654530763626099e-01 -4.440383519977331161e-03 -1.040817648172378540e-01 -1.410940885543823242e-01 1.348863989114761353e-01 -8.724384009838104248e-02 9.743095934391021729e-02 2.195155918598175049e-01 1.980821341276168823e-01 -4.113755375146865845e-02 2.464590817689895630e-01 9.635336697101593018e-02 3.212526142597198486e-01 2.126731425523757935e-01 -1.463149040937423706e-01 1.763210743665695190e-01 -1.564787328243255615e-01 2.142484672367572784e-02 -2.323920279741287231e-02 -2.253740429878234863e-01 1.105633899569511414e-01 3.766988217830657959e-01 -2.341385632753372192e-01 -3.849446773529052734e-01 -1.319680362939834595e-01 -4.635891690850257874e-02 8.871772885322570801e-02 4.541020840406417847e-02 -6.667827069759368896e-02
2.346355319023132324e-01 5.833536759018898010e-02 2.709203958511352539e-02 -7.605776935815811157e-02 -1.521241366863250732e-01 3.046026527881622314e-01 2.548106946051120758e-02 7.018200121819972992e-03 -2.662036418914794922e-01 1.589979082345962524e-01 -3.208577930927276611e-01 -1.763557940721511841e-01 2.160142362117767334e-01 1.454236060380935669e-01 3.443419560790061951e-02 1.144167874008417130e-02 4.056122601032257080e-01 -1.614830493927001953e-01 2.673993818461894989e-02 -9.311012923717498779e-02 8.145286887884140015e-02 9.778373874723911285e-03 -1.231816858053207397e-01 2.109854072332382202e-01 -6.523222476243972778e-02 4.061757028102874756e-02 1.861264854669570923e-01 6.104845926165580750e-02 1.515875160694122314e-01 3.258351087570190430e-01 -2.159710079431533813e-01 -1.805866062641143799e-01
1.888074576854705811e-01 -3.462272882461547852e-02 -6.833976507186889648e-02 -3.524170517921447754e-01 -1.691955476999282837e-01 2.944394052028656006e-01 8.532555401325225830e-02 -8.356831222772598267e-02 -9.709083288908004761e-02 7.758826017379760742e-02 -5.008475389331579208e-03 2.449745237827301025e-01 2.480405718088150024e-01 -6.996164470911026001e-02 1.070526093244552612e-01 2.323758900165557861e-01 1.788294017314910889e-01 -4.911435022950172424e-02 -1.030348017811775208e-01 -1.285217255353927612e-01 9.150023758411407471e-02 2.195176184177398682e-01 1.777949929237365723e-01 2.770218551158905029e-01 3.575908541679382324e-01 -1.272910982370376587e-01 1.346923317760229111e-02 1.200705766677856445e-01 -1.111036092042922974e-01 9.559867531061172485e-02 1.228997036814689636e-01 -2.750251591205596924e-01
7.104797661304473877e-02 -7.544410973787307739e-02 -2.845047414302825928e-01 -2.955353260040283203e-01 -2.323640137910842896e-02 6.288725137710571289e-02 2.804945409297943115e-01 -1.992756873369216919e-02 -3.229005634784698486e-02 2.999054268002510071e-02 -2.484041601419448853e-01 -9.866308420896530151e-02 2.735012955963611603e-02 1.218224838376045227e-01 1.464402768760919571e-02 1.770296841859817505e-01 1.308102607727050781e-01 -1.947441101074218750e-01 7.123729586601257324e-02 -1.556474715471267700e-01 1.448560655117034912e-01 -1.985087990760803223e-01 -7.460085302591323853e-02 8.858682960271835327e-02 3.673855066299438477e-01 2.614035308361053467e-01 -1.156566292047500610e-01 2.101604789495468140e-01 3.483080565929412842e-01 1.781682819128036499e-01 1.102094650268554688e-01 1.807968020439147949e-01
1.092200949788093567e-01 -2.165872454643249512e-01 8.193673938512802124e-02 -2.487009614706039429e-01 2.138559222221374512e-01 -2.991871722042560577e-02 3.341143727302551270e-01 -7.333869580179452896e-03 3.395245671272277832e-01 1.601078175008296967e-02 -7.185561954975128174e-02 -1.420911550521850586e-01 -6.254703551530838013e-02 -5.309857428073883057e-02 -2.890771627426147461e-01 -1.125921588391065598e-02 -1.082441061735153198e-01 -9.727310389280319214e-02 1.733345538377761841e-01 -3.772709891200065613e-02 -1.586633622646331787e-01 -7.577166892588138580e-03 6.040759012103080750e-02 1.514707654714584351e-01 4.181425571441650391e-01 1.296833902597427368e-01 -2.592695653438568115e-01 -1.719868332147598267e-01 -1.004105731844902039e-01 1.403134465217590332e-01 -7.197055965662002563e-02 -2.347062081098556519e-01
8.620207756757736206e-02 -5.043004825711250305e-02 4.850332438945770264e-02 -1.135970354080200195e-01 -9.716651588678359985e-02 3.367405235767364502e-01 1.046265512704849243e-01 -4.713505879044532776e-02 5.540163069963455200e-02 -1.041082665324211121e-01 -1.496636308729648590e-03 1.310243457555770874e-01 3.604895472526550293e-01 -1.838738471269607544e-01 -5.007699131965637207e-02 5.412999074906110764e-03 7.906354963779449463e-02 -2.156076133251190186e-01 -1.017436981201171875e-01 -2.465714365243911743e-01 8.118485659360885620e-02 2.592155635356903076e-01 7.934428751468658447e-02 1.886948347091674805e-01 4.398388266563415527e-01 4.451677203178405762e-02 -6.108773127198219299e-02 -3.257067501544952393e-02 -1.416460722684860229e-01 1.917659044265747070e-01 1.390933990478515625e-01 -3.541175723075866699e-01
2.954141795635223389e-01 6.454902142286300659e-02 4.829403385519981384e-02 5.744634568691253662e-02 -8.120016008615493774e-02 2.793892920017242432e-01 3.189620375633239746e-01 5.940613150596618652e-02 2.013686299324035645e-01 -3.886794438585639000e-03 1.112741604447364807e-01 -2.068124013021588326e-03 2.337359637022018433e-01 3.869541361927986145e-02 -5.109035223722457886e-02 1.350389271974563599e-01 1.612671613693237305e-01 -1.789670884609222412e-01 -2.155544608831405640e-01 1.734184660017490387e-02 -5.391299352049827576e-02 -7.919990271329879761e-02 -1.512078195810317993e-01 3.061406314373016357e-01 8.772823959589004517e-02 1.851712316274642944e-01 -4.788096994161605835e-02 2.553476691246032715e-01 1.049252375960350037e-01 2.708057165145874023e-01 2.103518247604370117e-01 -3.383031189441680908e-01
-1.552826538681983948e-02 -9.798363596200942993e-02 2.161215841770172119e-01 -2.225364148616790771e-01 -1.073306128382682800e-01 7.138647139072418213e-02 1.965030729770660400e-01 1.043339818716049194e-01 -1.423864811658859253e-01 4.757607355713844299e-03 -2.724889814853668213e-01 -2.004849165678024292e-01 -1.172399595379829407e-01 1.294857859611511230e-01 -4.194077849388122559e-01 2.408723086118698120e-01 1.028741449117660522e-01 1.939394026994705200e-01 5.689638666808605194e-03 -2.337976247072219849e-01 -9.333692491054534912e-02 -1.763625591993331909e-01 -2.904833555221557617e-01 4.575831070542335510e-02 1.322560161352157593e-01 2.115332186222076416e-01 -1.051483303308486938e-01 3.406619280576705933e-02 -1.019514203071594238e-01 1.206685081124305725e-01 -1.148630157113075256e-01 -2.947112917900085449e-01
1.200395673513412476e-01 -2.382113635540008545e-01 1.334147453308105469e-01 2.446831762790679932e-02 -8.171746507287025452e-03 3.953728377819061279e-01 5.473477300256490707e-03 -2.731402814388275146e-01 2.024482637643814087e-01 1.142351776361465454e-01 -2.766975760459899902e-01 -2.011190727353096008e-02 -7.580566406250000000e-02 2.868385426700115204e-02 -2.847455628216266632e-02 2.866643369197845459e-01 2.682365179061889648e-01 -3.387275636196136475e-01 5.561063811182975769e-02 -3.561275312677025795e-03 1.858795732259750366e-01 5.449924990534782410e-02 -2.685956060886383057e-01 5.303943902254104614e-02 1.941417753696441650e-01 7.211626321077346802e-02 -8.027288317680358887e-02 -3.053070791065692902e-02 9.904635697603225708e-02 3.059439659118652344e-01 -2.294562570750713348e-02 -4.890391975641250610e-02
1.617124974727630615e-01 -2.918869256973266602e-01 -9.228915721178054810e-02 -1.714169606566429138e-02 3.836322575807571411e-02 -2.100322842597961426e-01 6.111568957567214966e-02 1.092141643166542053e-01 -1.219733431935310364e-01 -2.383319735527038574e-01 -2.087595015764236450e-01 1.334746628999710083e-01 -5.969696491956710815e-02 2.742012143135070801e-01 -1.135614514350891113e-01 1.755693256855010986e-01 2.495369873940944672e-02 4.586692154407501221e-02 -4.697528854012489319e-02 -1.272764503955841064e-01 -2.972877025604248047e-01 -7.615909725427627563e-02 3.683955967426300049e-02 1.851405203342437744e-01 4.179951548576354980e-01 5.707582458853721619e-02 1.020459383726119995e-01 -6.527560949325561523e-02 2.195460051298141479e-01 3.872353136539459229e-01 5.781080201268196106e-02 1.339884251356124878e-01
2.298863381147384644e-01 -2.012362889945507050e-02 1.974753476679325104e-02 -2.000213116407394409e-01 -9.978419542312622070e-02 5.411428958177566528e-02 2.429635226726531982e-01 2.781376540660858154e-01 -7.278677076101303101e-02 1.127799898386001587e-01 -2.216761559247970581e-01 -2.001156061887741089e-01 9.040764719247817993e-02 8.546007424592971802e-02 -4.047881960868835449e-01 9.421593695878982544e-02 2.143711745738983154e-01 6.064407154917716980e-02 -1.243665814399719238e-01 5.100192967802286148e-03 -1.357520520687103271e-01 1.175794228911399841e-01 -6.016606464982032776e-02 5.530962944030761719e-01 8.090905845165252686e-02 7.153064012527465820e-02 -1.507183760404586792e-01 -6.020630151033401489e-02 -2.916119806468486786e-02 9.393712133169174194e-02 3.677436907310038805e-04 8.406978100538253784e-02
-1.021278202533721924e-01 -1.539225876331329346e-01 2.726887166500091553e-01 -1.059806719422340393e-01 1.489429324865341187e-01 -1.091889142990112305e-01 2.582616508007049561e-01 1.025935932993888855e-01 2.298599630594253540e-01 1.170778721570968628e-01 -3.060126304626464844e-01 -9.127664566040039062e-02 2.288792431354522705e-01 6.580689549446105957e-02 -2.502424716949462891e-01 9.682344272732734680e-03 1.865909099578857422e-01 -1.197124570608139038e-01 1.919297873973846436e-01 -7.345100492238998413e-02 -1.112750172615051270e-01 7.280249893665313721e-02 7.804366946220397949e-02 2.887657582759857178e-01 3.128566443920135498e-01 1.178830564022064209e-01 -1.179527491331100464e-01 -2.203438431024551392e-01 1.644821763038635254e-01 2.383019775152206421e-01 -1.201188266277313232e-01 9.978985041379928589e-02
1.211722865700721741e-01 -4.010429680347442627e-01 -1.667572110891342163e-01 -5.609081685543060303e-02 -2.216674685478210449e-01 1.322468221187591553e-01 2.644193544983863831e-02 2.966661155223846436e-01 -3.550742194056510925e-02 2.289034873247146606e-01 -3.268251894041895866e-03 -1.037955135107040405e-01 2.338694222271442413e-02 9.730280935764312744e-02 -8.640198409557342529e-02 3.432755172252655029e-01 5.575313419103622437e-02 5.828197579830884933e-03 -1.913341432809829712e-01 -1.776515394449234009e-01 -1.040220726281404495e-02 -1.368888095021247864e-02 -1.330610215663909912e-01 2.107619643211364746e-01 2.616436183452606201e-01 2.031777203083038330e-01 -1.500330120325088501e-01 -1.829904913902282715e-01 -3.436399996280670166e-01 1.347131431102752686e-01 3.968073055148124695e-02 -3.398231044411659241e-02
1.759674400091171265e-01 -1.984064728021621704e-01 -2.499410659074783325e-01 6.123972311615943909e-02 1.272815912961959839e-01 1.216113567352294922e-01 3.023095428943634033e-01 -8.145761489868164062e-02 -1.058741882443428040e-01 1.410713791847229004e-01 -1.536359358578920364e-02 3.100721538066864014e-02 2.488632872700691223e-02 1.413745433092117310e-01 -2.008261382579803467e-01 4.604028165340423584e-01 2.488749623298645020e-01 -2.491763681173324585e-01 -1.189728379249572754e-01 8.299288898706436157e-02 1.665545850992202759e-01 2.539305984973907471e-01 1.364332884550094604e-01 1.445339173078536987e-01 7.758894562721252441e-02 1.250696629285812378e-01 -4.066096618771553040e-02 1.016537547111511230e-01 2.184861712157726288e-02 -7.970844209194183350e-02 -3.534439578652381897e-02 -3.327051401138305664e-01
-5.930719152092933655e-02 -6.190549954771995544e-02 -7.009927183389663696e-02 -2.256709337234497070e-01 7.827998138964176178e-03 1.258322298526763916e-01 8.107105642557144165e-02 2.243143171072006226e-01 8.392339199781417847e-02 1.508956849575042725e-01 6.798601150512695312e-02 -2.904945313930511475e-01 -1.157125234603881836e-01 -1.134939212352037430e-02 -1.812891662120819092e-01 3.858917653560638428e-01 9.887476265430450439e-02 -1.474938634783029556e-02 5.902203172445297241e-02 -4.898490011692047119e-02 -2.417334169149398804e-01 -2.096873819828033447e-01 -1.685624420642852783e-01 3.849664330482482910e-01 1.745405197143554688e-01 6.713590025901794434e-02 -2.192652821540832520e-01 -1.273712068796157837e-01 1.769885122776031494e-01 2.974262833595275879e-01 6.217141821980476379e-02 1.791322380304336548e-01
-2.172489017248153687e-01 -3.154719620943069458e-02 -1.945477128028869629e-01 -3.446616232395172119e-01 7.276788353919982910e-03 8.405684679746627808e-02 9.939794242382049561e-02 -3.910869359970092773e-02 1.060058102011680603e-01 1.498707830905914307e-01 -2.430112212896347046e-01 8.482173085212707520e-02 1.194435507059097290e-01 1.990880519151687622e-01 -2.756067216396331787e-01 1.535883247852325439e-01 1.766099035739898682e-01 -5.113235488533973694e-02 -2.402663230895996094e-01 -2.026149481534957886e-01 2.453331947326660156e-01 -9.365305304527282715e-02 -4.071212559938430786e-02 2.331518232822418213e-01 4.057121574878692627e-01 -1.449134317226707935e-03 -8.432652056217193604e-02 3.720317734405398369e-03 2.928217649459838867e-01 -1.731707528233528137e-02 -1.550451037473976612e-03 8.889008313417434692e-02
-1.628916710615158081e-01 -2.787619829177856445e-01 -4.913547635078430176e-01 -3.040821254253387451e-01 -1.567205935716629028e-01 5.268010869622230530e-02 1.910300254821777344e-01 -1.598637849092483521e-01 -1.994912773370742798e-01 1.490238588303327560e-02 -3.427273631095886230e-01 8.861552923917770386e-02 1.602828800678253174e-01 -3.556349873542785645e-02 -3.206972405314445496e-02 2.158449143171310425e-01 1.446090266108512878e-02 -2.241910547018051147e-01 1.119639277458190918e-01 -1.141481250524520874e-01 1.325929071754217148e-02 -5.721951369196176529e-03 -1.867988556623458862e-01 5.751274153590202332e-02 1.460776776075363159e-01 -9.516718983650207520e-02 1.132742501795291901e-02 -1.620817035436630249e-01 1.039622072130441666e-02 2.412827759981155396e-01 8.448467706330120564e-04 -5.480615049600601196e-02
-2.387083880603313446e-02 -6.528325029648840427e-04 1.077601537108421326e-01 -2.338363230228424072e-01 8.199845254421234131e-02 4.286973178386688232e-02 1.716555804014205933e-01 -1.177097633481025696e-01 9.336010366678237915e-02 1.207606792449951172e-01 -2.260297089815139771e-01 -2.749736607074737549e-01 4.660160467028617859e-02 -1.664283103309571743e-03 -5.323437973856925964e-02 1.010705232620239258e-01 2.487237006425857544e-01 1.914213644340634346e-03 6.929333321750164032e-03 -2.495424598455429077e-01 -1.906786262989044189e-01 2.950347959995269775e-01 -8.392826467752456665e-02 1.238149553537368774e-01 2.353990674018859863e-01 1.994573920965194702e-01 1.722795702517032623e-02 -1.717811673879623413e-01 -2.754812538623809814e-01 4.771726727485656738e-01 -2.303819917142391205e-02 -1.301994174718856812e-01
8.463902771472930908e-02 4.329320043325424194e-03 -1.948232203722000122e-01 -1.956606358289718628e-01 -2.748217061161994934e-02 1.828041374683380127e-01 1.410342603921890259e-01 -4.971444234251976013e-02 7.038172334432601929e-02 1.367040574550628662e-01 -4.201676845550537109e-01 1.822827011346817017e-01 1.042901538312435150e-02 2.266334369778633118e-02 -3.114189803600311279e-01 7.649589329957962036e-02 1.522559970617294312e-01 -8.853343874216079712e-02 1.064429432153701782e-01 -5.212227627635002136e-02 6.481760740280151367e-02 -2.480714768171310425e-01 3.846341744065284729e-02 -3.611149266362190247e-02 1.557621061801910400e-01 2.038830667734146118e-01 -1.321616023778915405e-01 4.592547938227653503e-02 3.985036313533782959e-01 3.469925820827484131e-01 -1.369783729314804077e-01 -1.618925184011459351e-01
-1.016872003674507141e-01 -1.902069598436355591e-01 -3.779951333999633789e-01 -1.867072135210037231e-01 -4.908369737677276134e-04 5.100292712450027466e-02 2.269067466259002686e-01 -2.418777719140052795e-02 -2.197276204824447632e-01 -6.052860617637634277e-02 -2.375697642564773560e-01 5.329162999987602234e-02 8.349230140447616577e-02 -8.276233449578285217e-03 2.206043154001235962e-02 2.861605882644653320e-01 1.554310917854309082e-01 -1.437771469354629517e-01 1.760499030351638794e-01 -3.865483105182647705e-01 4.904318973422050476e-02 -8.657341450452804565e-02 -3.231194615364074707e-01 1.204204000532627106e-02 2.159456163644790649e-01 2.453945577144622803e-02 -1.381872445344924927e-01 -5.166562739759683609e-03 7.804161310195922852e-02 2.329473197460174561e-01 -1.809576004743576050e-01 1.458686888217926025e-01
2.349249422550201416e-01 4.132986441254615784e-02 3.642397234216332436e-03 -2.331358045339584351e-01 -1.991228014230728149e-01 3.673689067363739014e-01 1.451817154884338379e-01 -4.471343383193016052e-02 -2.555716335773468018e-01 -3.713474795222282410e-02 -4.333107918500900269e-02 3.522276878356933594e-01 3.130919039249420166e-01 -9.942352026700973511e-02 7.089271396398544312e-02 1.130538880825042725e-01 1.257297396659851074e-01 3.450424224138259888e-02 -3.922922536730766296e-02 -6.237778812646865845e-02 9.105809032917022705e-02 1.575288027524948120e-01 1.056575551629066467e-01 2.327328324317932129e-01 3.075813055038452148e-01 7.039606571197509766e-02 -1.665163189172744751e-01 -1.129044592380523682e-01 -1.123030260205268860e-01 1.806216835975646973e-01 1.013787016272544861e-01 -2.372324615716934204e-01
8.823823183774948120e-02 -2.922972440719604492e-01 -8.016590029001235962e-02 -6.366029381752014160e-02 1.382268220186233521e-01 2.982966899871826172e-01 -4.024036228656768799e-02 -5.642008408904075623e-02 3.912906348705291748e-02 2.264266833662986755e-02 -3.471416831016540527e-01 1.949818879365921021e-01 2.158434838056564331e-01 -7.485263049602508545e-02 1.950555145740509033e-01 3.529965877532958984e-01 -4.114530235528945923e-02 -1.047286614775657654e-01 -2.652840316295623779e-01 9.564787149429321289e-03 -1.051591150462627411e-02 -2.941769659519195557e-01 5.286604538559913635e-02 1.963567137718200684e-01 1.038184985518455505e-01 9.204265475273132324e-02 -2.018615603446960449e-01 -1.463965177536010742e-01 1.367872953414916992e-01 1.817082613706588745e-01 1.789907217025756836e-01 -1.779535114765167236e-01
-2.319002449512481689e-01 -4.893708229064941406e-01 -1.684907376766204834e-01 -2.297670841217041016e-01 -3.511530160903930664e-02 2.188399881124496460e-01 1.385513991117477417e-01 3.003904521465301514e-01 8.825372159481048584e-02 2.212136685848236084e-01 -9.090487658977508545e-02 -1.743900403380393982e-02 6.227158755064010620e-02 -2.749994955956935883e-02 -2.501873970031738281e-01 -1.480417102575302124e-01 1.353167295455932617e-01 -3.581304103136062622e-02 -1.930245012044906616e-02 -7.114356756210327148e-02 -2.256848961114883423e-01 -7.146712392568588257e-02 1.517703384160995483e-01 1.415051221847534180e-01 2.947837412357330322e-01 1.359265148639678955e-01 -2.103966027498245239e-01 5.536020919680595398e-02 -1.705968528985977173e-01 3.413634002208709717e-02 -1.177141536027193069e-02 -7.298664003610610962e-02
3.502338379621505737e-02 -1.415289938449859619e-01 8.147899061441421509e-02 -1.395795643329620361e-01 2.724334131926298141e-03 4.185867905616760254e-01 8.060969412326812744e-02 -2.844636701047420502e-02 1.767594367265701294e-01 -3.407301008701324463e-02 -4.653823375701904297e-02 1.480032205581665039e-01 4.502225816249847412e-01 -2.127926200628280640e-01 -1.110179871320724487e-01 7.999776303768157959e-02 1.166822314262390137e-01 -2.267172336578369141e-01 -6.894668936729431152e-02 -3.594396412372589111e-01 -4.869944602251052856e-02 1.448486745357513428e-01 2.441842341795563698e-03 4.080497846007347107e-02 3.468334078788757324e-01 3.875243663787841797e-02 3.712704777717590332e-02 -4.104229807853698730e-02 -3.174877911806106567e-02 1.040336191654205322e-01 7.757937163114547729e-02 -2.832201123237609863e-01
2.067290805280208588e-02 8.572957478463649750e-03 -1.334537714719772339e-01 -1.736314445734024048e-01 -4.875336773693561554e-03 -1.098970919847488403e-01 1.064533069729804993e-01 2.312942743301391602e-01 -8.499261923134326935e-03 -2.108081281185150146e-01 -1.717095226049423218e-01 -4.271396249532699585e-02 -5.086872726678848267e-02 -7.393919676542282104e-02 -1.309597492218017578e-01 1.900648176670074463e-01 4.590609669685363770e-01 -7.005350291728973389e-02 1.176254823803901672e-01 -2.460646927356719971e-01 -2.667497992515563965e-01 -3.830898180603981018e-02 -1.519286725670099258e-02 3.934037387371063232e-01 2.180082798004150391e-01 4.924938827753067017e-02 7.752683013677597046e-02 -1.015263348817825317e-01 -4.202648252248764038e-02 2.743455469608306885e-01 -4.018533602356910706e-02 2.736677527427673340e-01
-9.838906675577163696e-02 -3.789791464805603027e-01 -2.621549665927886963e-01 -1.256461739540100098e-01 9.324274212121963501e-02 2.957809865474700928e-01 -5.738363415002822876e-02 2.557041049003601074e-01 -3.357530012726783752e-02 7.355593889951705933e-02 -9.785304218530654907e-02 -3.479519486427307129e-02 1.426612399518489838e-02 1.750534772872924805e-01 -1.009453237056732178e-01 2.243782160803675652e-03 3.300637304782867432e-01 2.843484282493591309e-01 -4.952028393745422363e-02 -1.115051731467247009e-01 -3.018668666481971741e-02 -1.585744023323059082e-01 -1.549722105264663696e-01 2.406051149591803551e-03 3.594921827316284180e-01 1.079093888401985168e-01 -1.173691824078559875e-01 -1.524667739868164062e-01 4.478540644049644470e-02 3.202923238277435303e-01 -3.335683420300483704e-02 2.430623210966587067e-02
-1.601467281579971313e-02 -2.745059132575988770e-01 -3.628982305526733398e-01 -1.830366700887680054e-01 -9.148902446031570435e-02 6.294124573469161987e-02 1.976672857999801636e-01 -9.771654009819030762e-02 -2.830725908279418945e-01 1.312275528907775879e-01 -9.448779374361038208e-02 1.561775803565979004e-01 -7.043533772230148315e-02 5.921633448451757431e-03 -2.820219695568084717e-01 2.009920179843902588e-01 2.058114111423492432e-01 -8.212452381849288940e-02 4.684241488575935364e-02 -6.825561076402664185e-02 2.616111934185028076e-01 -1.406283304095268250e-02 -9.133181720972061157e-02 1.695877015590667725e-01 2.933112382888793945e-01 1.928873360157012939e-01 7.453045248985290527e-02 1.515482068061828613e-01 1.329564601182937622e-01 3.327817320823669434e-01 -3.418228880036622286e-04 2.763867378234863281e-02
-2.330001443624496460e-01 -3.597391247749328613e-01 -5.519428476691246033e-02 -1.668550223112106323e-01 -3.857417404651641846e-02 2.734644711017608643e-01 1.841367036104202271e-01 -1.650267280638217926e-02 5.611428245902061462e-02 3.436536788940429688e-01 -2.221956402063369751e-01 -3.049751929938793182e-02 8.395700901746749878e-02 1.537092924118041992e-01 -2.628880143165588379e-01 -2.240495756268501282e-02 2.981659471988677979e-01 -2.800222858786582947e-02 8.106917887926101685e-02 4.570024460554122925e-02 -1.127144247293472290e-01 1.054029017686843872e-01 1.994115114212036133e-01 3.076202794909477234e-02 2.155012637376785278e-01 1.920681446790695190e-01 -2.233787328004837036e-01 -2.533322274684906006e-01 -8.452123403549194336e-02 8.452218770980834961e-02 1.600728183984756470e-01 -5.418917909264564514e-02
1.527879834175109863e-01 -1.730311065912246704e-01 8.654310554265975952e-02 -1.510985493659973145e-01 -1.266066581010818481e-01 3.292492926120758057e-01 1.580660492181777954e-01 -2.132795192301273346e-02 1.674530357122421265e-01 -4.845564812421798706e-02 4.085430875420570374e-02 1.743662208318710327e-01 4.287677705287933350e-01 -1.164668053388595581e-01 -1.291780322790145874e-01 1.091354116797447205e-01 1.519383937120437622e-01 -1.523201912641525269e-01 -1.254776865243911743e-01 -2.844237387180328369e-01 7.061293721199035645e-02 1.477912962436676025e-01 2.216549031436443329e-02 1.370014846324920654e-01 3.796861469745635986e-01 2.189010009169578552e-02 1.064273938536643982e-01 -1.353800147771835327e-01 -8.104580640792846680e-02 1.278070062398910522e-01 1.289575994014739990e-01 -2.742459475994110107e-01
8.467978239059448242e-02 -3.725644350051879883e-01 -3.277779519557952881e-01 -8.460265398025512695e-02 2.045011371374130249e-01 3.121923506259918213e-01 -9.702188521623611450e-02 8.933823555707931519e-02 2.845352888107299805e-01 7.443580031394958496e-02 -4.065534472465515137e-02 -5.714638158679008484e-02 2.807309031486511230e-01 7.343882322311401367e-02 -8.363591134548187256e-02 5.453401058912277222e-02 2.215849608182907104e-01 1.581195443868637085e-01 7.146033644676208496e-02 2.645326405763626099e-02 -3.001801855862140656e-02 -1.046317964792251587e-01 -1.684137731790542603e-01 -5.814439803361892700e-02 3.307805955410003662e-01 1.836258471012115479e-01 -1.554828286170959473e-01 -1.781585514545440674e-01 2.309232801198959351e-01 1.396923214197158813e-01 3.499968349933624268e-02 2.330339141190052032e-02
1.546622663736343384e-01 -1.065124049782752991e-01 3.804919123649597168e-02 2.465068548917770386e-02 5.569064617156982422e-02 3.565921187400817871e-01 2.996136546134948730e-01 -1.120680272579193115e-01 -1.627505011856555939e-02 -2.325147688388824463e-01 -5.507794022560119629e-01 2.282846421003341675e-01 5.481344833970069885e-02 3.862987738102674484e-03 -1.019465103745460510e-01 5.482945963740348816e-02 3.669869899749755859e-02 -8.556736260652542114e-02 1.542081832885742188e-01 -1.150015220046043396e-01 1.102912276983261108e-01 2.851906791329383850e-02 -1.182501018047332764e-01 -3.550750389695167542e-02 3.310519754886627197e-01 6.273124366998672485e-02 -6.307809054851531982e-02 2.608455345034599304e-02 2.016438692808151245e-01 2.619022428989410400e-01 4.970002919435501099e-02 8.081625215709209442e-03
2.292039245367050171e-01 -2.049673199653625488e-01 2.443411760032176971e-02 -7.316517084836959839e-02 -2.498726174235343933e-02 1.891459524631500244e-01 8.332600817084312439e-03 1.576952189207077026e-01 -4.078031331300735474e-02 5.721077322959899902e-02 -1.444972008466720581e-01 1.585296839475631714e-01 1.014049649238586426e-01 2.318181470036506653e-02 -1.516602933406829834e-01 5.100718513131141663e-02 3.288862109184265137e-01 1.401617079973220825e-01 1.534563004970550537e-01 -1.297428160905838013e-01 -1.373374462127685547e-01 -1.504695117473602295e-01 1.112762838602066040e-01 4.208503663539886475e-02 4.320668876171112061e-01 8.581800013780593872e-02 -9.533507376909255981e-02 -5.157715082168579102e-01 6.357049103826284409e-03 -4.490091651678085327e-02 2.213820256292819977e-02 -2.350401133298873901e-01
2.135352045297622681e-01 -1.048757694661617279e-03 -2.708442211151123047e-01 2.324067354202270508e-01 -1.479676961898803711e-01 1.691127419471740723e-01 1.890663057565689087e-01 1.484357565641403198e-01 -1.933176070451736450e-01 1.622399091720581055e-01 6.225145235657691956e-02 1.162169873714447021e-01 -1.955000916495919228e-03 -1.350398510694503784e-01 -8.730501681566238403e-02 -2.407052367925643921e-02 1.424294561147689819e-01 -1.927004009485244751e-01 1.589272171258926392e-02 -4.062004387378692627e-01 -1.891841739416122437e-01 2.111994847655296326e-02 -1.275917142629623413e-01 2.974668145179748535e-01 2.914486825466156006e-01 -1.542986631393432617e-01 -3.335410356521606445e-01 1.370499841868877411e-02 1.337389349937438965e-01 1.973711885511875153e-02 -9.319790452718734741e-02 -2.049317955970764160e-02
8.828067034482955933e-02 -6.262491643428802490e-02 -1.157707795500755310e-01 -1.012138351798057556e-01 7.812205702066421509e-02 1.348129957914352417e-01 -5.210335552692413330e-02 2.207807078957557678e-02 -9.459288418292999268e-02 1.398780643939971924e-01 -1.383910537697374821e-03 -9.643998742103576660e-02 1.188217774033546448e-01 -3.105957061052322388e-02 -2.053704857826232910e-01 9.079565107822418213e-02 5.487766265869140625e-01 1.690265536308288574e-01 -9.782148152589797974e-02 8.392431586980819702e-02 -2.299658954143524170e-01 -5.035099387168884277e-02 7.784334570169448853e-02 2.418542467057704926e-02 3.581161499023437500e-01 -5.693279579281806946e-02 -1.627789884805679321e-01 -2.370613366365432739e-01 -8.710774779319763184e-02 2.447830736637115479e-01 1.931428611278533936e-01 -3.262530565261840820e-01
8.266990631818771362e-02 -1.355825923383235931e-02 1.847769170999526978e-01 -2.426460981369018555e-01 -1.705995649099349976e-01 2.240546345710754395e-01 -1.953959278762340546e-02 1.483061760663986206e-01 -1.731072068214416504e-01 1.805121265351772308e-02 1.156399585306644440e-02 -1.326760500669479370e-01 2.196745276451110840e-01 4.394514486193656921e-02 -6.286165118217468262e-02 7.005733251571655273e-02 2.362277507781982422e-01 -1.451877355575561523e-01 -8.479887992143630981e-02 5.164465680718421936e-02 -3.698519170284271240e-01 8.405345678329467773e-02 -1.365970224142074585e-01 4.066896438598632812e-01 6.308027356863021851e-02 1.898281425237655640e-01 -8.134133368730545044e-02 -1.954193264245986938e-01 -8.927602320909500122e-03 3.428418934345245361e-01 -2.676500678062438965e-01 4.977100342512130737e-02
1.714313477277755737e-01 -2.575969696044921875e-01 3.357045724987983704e-02 -6.052379310131072998e-02 1.220878660678863525e-01 4.718110337853431702e-02 3.113516867160797119e-01 2.249755412340164185e-01 1.555574089288711548e-01 2.300658524036407471e-01 -2.044832110404968262e-01 -4.864209517836570740e-02 9.617675840854644775e-02 3.576681613922119141e-01 -1.661428660154342651e-01 7.338248938322067261e-02 2.245733886957168579e-01 -3.557867929339408875e-02 1.293115168809890747e-01 6.390328635461628437e-04 -1.684451550245285034e-01 1.194260418415069580e-01 1.711122393608093262e-01 5.811105296015739441e-02 3.927075564861297607e-01 7.300839293748140335e-03 1.016151979565620422e-01 -2.216018438339233398e-01 -1.055026203393936157e-01 9.026695042848587036e-02 2.572669386863708496e-01 -2.056095376610755920e-02
2.025730721652507782e-02 -7.649897783994674683e-02 -2.870253920555114746e-01 -4.777708351612091064e-01 1.653682067990303040e-02 2.544920444488525391e-01 9.573616832494735718e-02 6.488510221242904663e-02 7.077030092477798462e-02 -3.991781559307128191e-04 -1.133132874965667725e-01 -8.899475634098052979e-02 -4.008494690060615540e-02 5.164944380521774292e-02 -2.362292259931564331e-01 1.669716238975524902e-01 1.117013744078576565e-04 -1.467915326356887817e-01 5.273830145597457886e-02 3.859208896756172180e-02 9.355539828538894653e-02 -2.790508866310119629e-01 -1.025261282920837402e-01 5.552974063903093338e-03 1.956693232059478760e-01 1.487141251564025879e-01 -7.092693448066711426e-02 1.604338139295578003e-01 2.447473257780075073e-01 4.270526766777038574e-01 -1.855369955301284790e-01 -9.644021280109882355e-03
6.365163624286651611e-02 -1.375728845596313477e-01 -5.824555456638336182e-02 -2.217377573251724243e-01 1.547308266162872314e-02 4.249074310064315796e-02 2.841852605342864990e-01 -3.247240185737609863e-02 2.363202124834060669e-01 1.223315969109535217e-01 -3.212130665779113770e-01 -2.933240309357643127e-02 3.868300467729568481e-02 6.914990395307540894e-02 -8.439363539218902588e-02 3.106797039508819580e-01 -7.599413394927978516e-02 1.944401711225509644e-01 -1.250948309898376465e-01 -2.895317077636718750e-01 -2.517830729484558105e-01 3.489630669355392456e-02 -2.589805126190185547e-01 2.567524015903472900e-01 1.889023780822753906e-01 1.592179983854293823e-01 -3.827387094497680664e-02 -1.171497330069541931e-01 -1.039564758539199829e-01 2.250334918498992920e-01 2.740547806024551392e-02 -2.770248055458068848e-01
1.978442072868347168e-02 -2.439541369676589966e-01 1.226384937763214111e-01 6.160389631986618042e-02 -1.608134992420673370e-02 -2.894029393792152405e-02 3.583464026451110840e-01 5.471348017454147339e-02 2.121779322624206543e-01 3.163837194442749023e-01 -3.450357317924499512e-01 6.422383338212966919e-02 1.625428050756454468e-01 4.982043057680130005e-02 -1.243094429373741150e-01 2.679581753909587860e-02 3.199324607849121094e-01 -7.630766928195953369e-02 -8.707324415445327759e-02 -9.167250990867614746e-02 2.984887361526489258e-01 -2.009204626083374023e-01 -9.813844412565231323e-02 -7.031487673521041870e-02 3.015224933624267578e-01 1.009856536984443665e-01 -1.813664138317108154e-01 2.332200482487678528e-02 5.563583225011825562e-02 1.523313671350479126e-01 -2.004560641944408417e-02 -2.143210768699645996e-01
1.049635782837867737e-01 1.108470633625984192e-01 8.604288101196289062e-03 -4.038268029689788818e-01 -5.755637772381305695e-03 1.438874006271362305e-01 1.941375732421875000e-01 6.034598127007484436e-02 -2.241342663764953613e-01 -5.552646145224571228e-02 1.132277250289916992e-01 -6.110857799649238586e-02 -6.020133197307586670e-02 1.098462864756584167e-01 -3.787585198879241943e-01 1.290683299303054810e-01 1.238268390297889709e-01 -1.164718866348266602e-01 2.831287086009979248e-01 -2.726503610610961914e-01 1.446616835892200470e-02 -2.619755081832408905e-02 3.690576553344726562e-02 -1.363212708383798599e-02 2.328290939331054688e-01 2.094088643789291382e-01 -3.737206161022186279e-01 1.169186532497406006e-01 2.778305672109127045e-02 6.063254177570343018e-02 2.499110251665115356e-01 4.064360260963439941e-02
2.328918129205703735e-02 -3.125933706760406494e-01 -1.879636645317077637e-01 -3.941674232482910156e-01 -1.339235603809356689e-01 1.655158996582031250e-01 1.975861638784408569e-01 -2.971155382692813873e-02 1.246351823210716248e-01 -2.168446592986583710e-02 -1.541928946971893311e-01 -4.469851031899452209e-02 -9.424024075269699097e-02 1.333359777927398682e-01 -4.085953906178474426e-02 4.574596509337425232e-02 1.701227575540542603e-01 -8.060405962169170380e-03 1.804118044674396515e-02 -2.155832499265670776e-01 1.795581430196762085e-01 -1.331646740436553955e-01 -1.758027821779251099e-01 1.083502843976020813e-01 2.597347497940063477e-01 2.134738117456436157e-01 -2.426253557205200195e-01 1.912137567996978760e-01 3.822672963142395020e-01 1.721745133399963379e-01 1.636662706732749939e-02 -2.567251026630401611e-02
2.687574326992034912e-01 -3.786369413137435913e-02 -4.842044040560722351e-02 -9.792325645685195923e-02 -3.288483321666717529e-01 9.124529361724853516e-02 -1.286039687693119049e-02 -1.998050212860107422e-01 -9.705139696598052979e-02 7.512358576059341431e-02 -1.094944849610328674e-01 1.958635151386260986e-01 -8.467248827219009399e-02 5.513738468289375305e-02 9.237877279520034790e-02 3.481068909168243408e-01 2.825882732868194580e-01 1.157833486795425415e-01 -1.102634966373443604e-01 -1.744915097951889038e-01 1.251874119043350220e-01 -1.756977662444114685e-02 -7.100760936737060547e-02 1.508287936449050903e-01 3.763123750686645508e-01 2.801848389208316803e-02 -2.842823266983032227e-01 3.816141560673713684e-02 -8.749255537986755371e-02 3.425675630569458008e-02 -2.729831337928771973e-01 -2.546679675579071045e-01
-7.906366884708404541e-02 -4.756576940417289734e-02 -2.759031355381011963e-01 -1.424765139818191528e-01 -3.512116521596908569e-02 9.990564733743667603e-02 2.093910574913024902e-01 7.454511523246765137e-02 1.233635395765304565e-01 1.005371138453483582e-01 -4.430407285690307617e-01 1.438544970005750656e-02 8.597223460674285889e-02 -7.443607598543167114e-02 -8.215342648327350616e-03 1.201326102018356323e-01 3.105966746807098389e-01 -2.129970937967300415e-01 1.858817785978317261e-01 1.649522781372070312e-02 -2.859827876091003418e-01 -1.431172639131546021e-01 -1.965707633644342422e-03 1.062369644641876221e-01 8.909988403320312500e-02 1.160791665315628052e-01 -3.964035809040069580e-01 1.913053244352340698e-01 -1.064698621630668640e-01 9.879672527313232422e-02 3.453066945075988770e-02 2.398788183927536011e-01
8.254396915435791016e-02 -9.040148556232452393e-02 1.186951845884323120e-01 -1.234490890055894852e-02 -1.509452909231185913e-01 8.861950784921646118e-02 -1.113149225711822510e-01 -1.105057634413242340e-02 -8.561052381992340088e-02 3.359787538647651672e-02 -1.648774296045303345e-01 -2.681113593280315399e-02 2.950036823749542236e-01 1.473008990287780762e-01 -8.996389806270599365e-02 -3.730639070272445679e-02 1.037658974528312683e-01 -2.793520875275135040e-02 9.608944505453109741e-02 -1.692308932542800903e-01 -3.912342786788940430e-01 -1.752045005559921265e-01 7.953304797410964966e-02 7.496349513530731201e-02 5.060853362083435059e-01 -3.196601197123527527e-02 4.368422180414199829e-02 -3.682384192943572998e-01 5.571876466274261475e-02 3.497371673583984375e-01 7.233715802431106567e-02 -5.118078365921974182e-02
-4.237116873264312744e-02 -5.850284174084663391e-02 -5.151596665382385254e-01 -3.046530485153198242e-01 1.652059145271778107e-02 -5.540239438414573669e-02 2.533566653728485107e-01 8.065545931458473206e-03 -5.803066492080688477e-02 1.991271823644638062e-01 -1.579639315605163574e-01 1.150262877345085144e-01 -1.162679344415664673e-01 5.728524923324584961e-02 -7.172398269176483154e-02 1.007537990808486938e-01 -5.459700711071491241e-03 3.367951884865760803e-02 4.333696514368057251e-02 -2.542036771774291992e-01 1.295094788074493408e-01 -2.792366407811641693e-02 -1.514422148466110229e-01 1.178352087736129761e-01 4.529455304145812988e-01 2.245601639151573181e-02 -1.216161772608757019e-01 -2.759907022118568420e-02 1.187972798943519592e-01 3.034685254096984863e-01 5.837148055434226990e-02 5.310907959938049316e-02
1.440860331058502197e-01 -2.096113562583923340e-01 6.092012673616409302e-02 -1.710754185914993286e-01 -3.355275988578796387e-01 2.774496376514434814e-01 9.797362238168716431e-02 -9.881843626499176025e-02 -9.438761323690414429e-02 7.394312322139739990e-02 3.897549817338585854e-03 2.212857007980346680e-01 3.685143589973449707e-01 4.373816028237342834e-02 2.186569198966026306e-02 1.567041277885437012e-01 -4.643166810274124146e-02 -1.842543035745620728e-01 -2.111686468124389648e-01 -1.589698195457458496e-01 1.484407335519790649e-01 1.764653176069259644e-01 -2.626242861151695251e-02 3.576756417751312256e-01 3.381021022796630859e-01 9.291402250528335571e-02 -9.446606040000915527e-02 -1.325723677873611450e-01 -6.414168048650026321e-03 8.706902712583541870e-02 1.295205354690551758e-01 7.540298998355865479e-02
5.182239413261413574e-02 -2.409202307462692261e-01 -1.455276906490325928e-01 -3.602592051029205322e-01 2.161290347576141357e-01 1.486026793718338013e-01 1.548394411802291870e-01 5.967034772038459778e-02 -1.530550420284271240e-01 -6.169683113694190979e-02 -3.237735629081726074e-01 7.295454293489456177e-02 -2.810890600085258484e-02 -2.832127921283245087e-02 -1.571058332920074463e-01 -5.338782910257577896e-03 2.148112058639526367e-01 -2.169459015130996704e-01 7.224847376346588135e-02 9.353637695312500000e-02 3.361788392066955566e-01 7.465613633394241333e-02 -1.720396876335144043e-01 1.988817453384399414e-01 2.723326981067657471e-01 1.885745674371719360e-01 2.852737717330455780e-02 -6.864567846059799194e-02 1.172715723514556885e-01 2.501146793365478516e-01 1.353268623352050781e-01 -1.532818824052810669e-01
1.859752982854843140e-01 -3.396054729819297791e-02 -2.098046392202377319e-01 -1.121040582656860352e-01 8.458730578422546387e-02 -1.647557020187377930e-01 2.587753236293792725e-01 -1.972401747480034828e-03 5.963816773146390915e-03 1.825004518032073975e-01 -6.655095517635345459e-02 -1.343564540147781372e-01 7.441484183073043823e-02 -2.778353542089462280e-02 -1.758113056421279907e-01 3.392872214317321777e-01 1.384981572628021240e-01 -1.133659929037094116e-01 -2.319473177194595337e-01 -2.829555273056030273e-01 -3.896435201168060303e-01 -8.212181925773620605e-02 -3.936989232897758484e-02 9.201668202877044678e-02 8.734321594238281250e-02 2.518577575683593750e-01 -2.080754488706588745e-01 2.947319746017456055e-01 9.629053622484207153e-02 1.135724112391471863e-01 4.771786183118820190e-02 -1.951868832111358643e-01
2.030431479215621948e-01 -5.283598303794860840e-01 8.992899209260940552e-02 1.346671860665082932e-02 3.719846904277801514e-02 1.450078487396240234e-01 5.263367667794227600e-02 7.623799145221710205e-02 -9.353287518024444580e-02 -4.618602991104125977e-02 -1.800550669431686401e-01 7.410905510187149048e-02 3.064500391483306885e-01 -1.577865183353424072e-01 1.985696852207183838e-01 2.129162549972534180e-01 -4.502294759731739759e-04 -2.360029220581054688e-01 -1.860584504902362823e-02 -2.743366658687591553e-01 1.386753767728805542e-01 -7.260998338460922241e-02 -3.391272947192192078e-02 3.235622048377990723e-01 1.582128554582595825e-01 -3.013299405574798584e-02 -8.726704865694046021e-02 -2.282037027180194855e-02 5.281086638569831848e-02 1.660685837268829346e-01 2.081416547298431396e-01 -1.362571865320205688e-01
4.052827358245849609e-01 -1.878582984209060669e-01 -2.677130103111267090e-01 1.339979916810989380e-01 -1.344550251960754395e-01 1.797602772712707520e-01 -2.778995223343372345e-02 1.957208961248397827e-01 -5.293618422001600266e-03 -2.815183997154235840e-01 -1.744613051414489746e-01 7.854198664426803589e-02 -9.367032907903194427e-03 1.417181640863418579e-02 -4.292527586221694946e-02 2.864463999867439270e-02 3.837568759918212891e-01 -1.655073910951614380e-01 -5.860906839370727539e-02 -9.058059751987457275e-02 -2.892614305019378662e-01 -1.266868114471435547e-01 1.496883332729339600e-01 2.420876771211624146e-01 2.958061695098876953e-01 6.105022504925727844e-02 -8.256357908248901367e-02 -2.533178776502609253e-02 -1.389522701501846313e-01 1.158614605665206909e-01 -6.370814144611358643e-02 -2.645554253831505775e-03
1.907519400119781494e-01 -1.587503105401992798e-01 9.859995543956756592e-02 -1.630355864763259888e-01 -8.055173605680465698e-02 3.242946863174438477e-01 8.119670301675796509e-02 -5.114500410854816437e-03 -6.214413791894912720e-03 -1.735053211450576782e-01 1.690292730927467346e-02 2.779138982295989990e-01 4.633204936981201172e-01 -2.014589458703994751e-01 -7.261039316654205322e-02 1.742951571941375732e-01 3.904772549867630005e-02 -1.164393350481987000e-01 -1.371959503740072250e-02 -2.395623773336410522e-01 -9.118478745222091675e-03 1.267643570899963379e-01 1.522567402571439743e-02 2.520152032375335693e-01 3.792498707771301270e-01 4.790406301617622375e-02 -3.080826811492443085e-02 -1.445445716381072998e-01 -5.703137814998626709e-02 6.878631561994552612e-02 1.273391842842102051e-01 -2.013541013002395630e-01
3.093933761119842529e-01 -2.116111516952514648e-01 3.626804053783416748e-02 -3.322884142398834229e-01 -2.156084328889846802e-01 2.234309315681457520e-01 2.261199057102203369e-01 -1.422229707241058350e-01 1.159863024950027466e-01 8.687358349561691284e-03 -3.706466853618621826e-01 4.463194683194160461e-02 7.356886565685272217e-02 2.289747446775436401e-01 -3.033440709114074707e-01 2.098589837551116943e-01 -1.863382756710052490e-02 8.220716565847396851e-02 -5.763332173228263855e-02 -1.881244480609893799e-01 2.595387399196624756e-02 -5.489918403327465057e-03 -5.830368772149085999e-02 4.930829629302024841e-02 -2.005879022181034088e-02 -2.175973504781723022e-01 -2.137155234813690186e-01 -6.393510848283767700e-02 -1.671736091375350952e-01 -1.270239520817995071e-02 -2.342714369297027588e-01 -1.853817515075206757e-02
2.104064375162124634e-01 -3.728310391306877136e-02 -8.141586440615355968e-04 -2.843334078788757324e-01 -1.996604539453983307e-02 2.637582719326019287e-01 1.903055757284164429e-01 1.127788275480270386e-01 -6.962347775697708130e-02 2.160237431526184082e-01 -4.134523123502731323e-02 1.064579561352729797e-02 1.929265074431896210e-02 8.851982653141021729e-02 2.130205743014812469e-02 1.514728516340255737e-01 -1.329686790704727173e-01 -4.072386920452117920e-01 -1.542935799807310104e-02 1.638969033956527710e-01 -1.265289783477783203e-01 -2.067594788968563080e-02 9.167367219924926758e-02 -1.756988614797592163e-01 2.394096851348876953e-01 -1.484714001417160034e-01 -2.409825474023818970e-01 -7.581350207328796387e-02 -2.624583989381790161e-02 3.498344421386718750e-01 -3.675548136234283447e-01 -4.430015757679939270e-02
1.663334369659423828e-01 -1.474460959434509277e-01 -3.088667988777160645e-01 -1.096165478229522705e-01 -2.490422688424587250e-02 1.142944470047950745e-01 3.170010447502136230e-01 -2.686281502246856689e-01 -4.133893176913261414e-02 2.649286389350891113e-01 -1.349213421344757080e-01 -1.182874739170074463e-01 1.524695754051208496e-01 -2.319670468568801880e-01 1.454312354326248169e-01 1.001510545611381531e-01 1.349544525146484375e-01 -1.343710720539093018e-02 -6.071266531944274902e-02 -2.530967444181442261e-02 1.305222958326339722e-01 3.391306102275848389e-01 -1.187182962894439697e-01 3.013603687286376953e-01 3.177171945571899414e-01 1.813101209700107574e-02 -7.171524316072463989e-02 -1.306207031011581421e-01 1.019569784402847290e-01 1.021935641765594482e-01 1.254379302263259888e-01 -1.574404090642929077e-01
-1.095196977257728577e-01 -1.882628053426742554e-01 1.540556102991104126e-01 -1.786254644393920898e-01 -3.674659878015518188e-02 1.513417214155197144e-01 1.819596439599990845e-01 7.305102795362472534e-02 1.371274292469024658e-01 -8.334885537624359131e-02 -1.693028211593627930e-01 -5.525095853954553604e-03 -2.566345036029815674e-02 2.257561087608337402e-01 -6.730221956968307495e-02 2.402554452419281006e-01 4.450749754905700684e-01 8.158891648054122925e-02 -1.832682639360427856e-01 -1.255692690610885620e-01 -2.341597974300384521e-01 1.848276257514953613e-01 1.186096947640180588e-02 1.394892483949661255e-01 1.808501034975051880e-01 1.204553898423910141e-02 1.132785826921463013e-01 9.503018110990524292e-02 -6.484401226043701172e-02 4.052828848361968994e-01 1.338261216878890991e-01 -2.492462992668151855e-01
9.938441216945648193e-02 -1.205827891826629639e-01 -6.240312010049819946e-02 -3.734020143747329712e-02 3.096082508563995361e-01 4.859300851821899414e-01 2.188470810651779175e-01 1.484544202685356140e-02 1.544041186571121216e-01 -1.494188308715820312e-01 -1.342305243015289307e-01 1.659634858369827271e-01 -9.061956405639648438e-02 -1.516135176643729210e-03 -1.563296020030975342e-01 2.478527128696441650e-01 1.138764172792434692e-01 -3.202764317393302917e-02 1.237176060676574707e-01 4.222002997994422913e-02 1.856575310230255127e-01 4.782240465283393860e-02 -2.695420086383819580e-01 1.369992494583129883e-01 1.770834773778915405e-01 -2.731454931199550629e-02 -1.324533224105834961e-01 -1.760407835245132446e-01 2.078168392181396484e-01 3.249721825122833252e-01 1.178817227482795715e-01 -4.233820363879203796e-02
-4.841447994112968445e-02 -2.699958533048629761e-02 8.922431617975234985e-02 -3.960091769695281982e-01 -1.255276650190353394e-01 9.380834549665451050e-02 9.368097037076950073e-02 1.241562590003013611e-01 -1.059273481369018555e-01 -9.188921004533767700e-02 -3.403293713927268982e-02 -3.132824003696441650e-01 1.557654887437820435e-01 7.359220832586288452e-02 -3.296360373497009277e-02 1.665512919425964355e-01 4.685161113739013672e-01 -1.267028748989105225e-01 1.004668138921260834e-02 1.105672121047973633e-01 -6.153387576341629028e-02 -1.506874561309814453e-01 -2.421847581863403320e-01 3.089496493339538574e-01 8.431286364793777466e-02 3.969377651810646057e-02 1.130494568496942520e-02 7.558082789182662964e-02 1.621524095535278320e-01 3.008303344249725342e-01 -2.001468390226364136e-01 7.786442339420318604e-02
2.992373704910278320e-01 -3.093621134757995605e-01 1.241492182016372681e-01 -1.045248880982398987e-01 -3.559272885322570801e-01 2.327033281326293945e-01 4.372262060642242432e-01 -6.303879618644714355e-02 7.940686307847499847e-03 -4.585466161370277405e-02 -1.605645716190338135e-01 -2.258758619427680969e-02 4.358470067381858826e-02 1.667083501815795898e-01 -1.524645388126373291e-01 1.080915406346321106e-01 1.863409131765365601e-01 6.773148663341999054e-03 2.445546239614486694e-01 1.662282831966876984e-02 8.582855761051177979e-02 -6.295432150363922119e-02 1.507126241922378540e-01 2.816097730828914791e-05 2.639756537973880768e-02 1.009798347949981689e-01 1.231804769486188889e-02 -1.684866547584533691e-01 8.246996998786926270e-02 3.086857795715332031e-01 -1.558520793914794922e-01 -1.570120453834533691e-01
7.358402013778686523e-02 -3.253584802150726318e-01 1.456573903560638428e-01 -5.182670801877975464e-02 3.627286851406097412e-02 1.474907249212265015e-01 4.142823219299316406e-01 -3.169590607285499573e-02 2.962026596069335938e-01 2.327653318643569946e-01 9.440603666007518768e-03 -5.856806412339210510e-02 -7.922101020812988281e-02 -1.471819728612899780e-01 -1.188283413648605347e-01 7.416585087776184082e-02 -1.367852743715047836e-02 7.735957205295562744e-02 2.100431919097900391e-01 -2.014296948909759521e-01 -2.693922519683837891e-01 -1.198444068431854248e-01 -2.407379150390625000e-01 1.214572340250015259e-01 3.332061171531677246e-01 -5.627444479614496231e-03 -1.693783998489379883e-01 4.181148251518607140e-04 -1.080496385693550110e-01 1.611303240060806274e-01 -1.310507804155349731e-01 -1.762461066246032715e-01
-1.101774051785469055e-01 -1.575980335474014282e-01 1.272430568933486938e-01 -9.738370031118392944e-02 1.257064938545227051e-01 1.320240497589111328e-01 2.256259694695472717e-02 -7.943778298795223236e-03 -2.206964194774627686e-01 1.567766517400741577e-01 -1.788033992052078247e-01 -1.075671538710594177e-01 3.689200617372989655e-03 -7.888653129339218140e-02 -2.457313835620880127e-01 2.379204183816909790e-01 3.905334472656250000e-01 1.238567475229501724e-02 -1.460527330636978149e-01 -9.213783591985702515e-02 -5.667089223861694336e-01 5.507100746035575867e-02 2.799539268016815186e-02 1.773834079504013062e-01 2.412238866090774536e-01 1.776664257049560547e-01 -2.386208437383174896e-02 -1.540120244026184082e-01 4.078460112214088440e-02 6.812842935323715210e-02 -1.289255823940038681e-02 -6.360361725091934204e-02
2.468388974666595459e-01 1.268029510974884033e-01 -1.236743628978729248e-01 -2.993265986442565918e-01 2.407197281718254089e-02 -1.431039273738861084e-01 9.511987119913101196e-02 2.861469388008117676e-01 -7.515844702720642090e-02 -1.999870873987674713e-03 -1.200476214289665222e-01 7.306891679763793945e-02 4.112565424293279648e-03 -1.756385862827301025e-01 -1.725636720657348633e-01 2.045442759990692139e-01 -3.953880071640014648e-02 -2.736394293606281281e-02 9.136320650577545166e-02 -2.360296994447708130e-01 -2.341156080365180969e-02 8.492279797792434692e-02 -3.420666158199310303e-01 2.886065542697906494e-01 3.250704109668731689e-01 4.579500108957290649e-02 -2.147694826126098633e-01 8.411126583814620972e-02 1.982017010450363159e-01 -1.068493258208036423e-02 -2.707797288894653320e-01 -1.735140234231948853e-01
8.428249508142471313e-02 -9.049090743064880371e-02 1.677213311195373535e-01 -6.238334346562623978e-03 -8.299283683300018311e-02 3.785904347896575928e-01 1.057550534605979919e-01 1.207569018006324768e-01 -7.748477160930633545e-02 1.390245854854583740e-01 -8.757119625806808472e-02 2.344685941934585571e-01 -1.617576181888580322e-02 1.335965096950531006e-01 1.002342179417610168e-01 -1.412045359611511230e-01 1.260039061307907104e-01 -1.890427172183990479e-01 -1.381157189607620239e-01 -2.623812258243560791e-01 2.892272546887397766e-02 -4.550559446215629578e-02 -4.229994118213653564e-02 1.748928576707839966e-01 2.045386135578155518e-01 4.123063385486602783e-01 -8.733692765235900879e-02 -5.513811111450195312e-02 1.410407572984695435e-01 3.377989530563354492e-01 2.156344205141067505e-01 -2.581954598426818848e-01
-1.105030626058578491e-01 1.357666850090026855e-01 -2.776077389717102051e-01 -1.590570211410522461e-01 -1.832107454538345337e-01 2.830027937889099121e-01 2.654614448547363281e-01 -6.628434360027313232e-02 8.455795049667358398e-02 -7.201444357633590698e-02 7.030947506427764893e-02 8.225522004067897797e-03 -1.147814318537712097e-01 1.967222243547439575e-02 -1.929771155118942261e-01 1.515086293220520020e-01 2.442519962787628174e-01 6.173302233219146729e-02 2.127332836389541626e-01 1.058362796902656555e-02 -2.145545184612274170e-01 -1.845474005676805973e-03 -1.377195864915847778e-01 4.507021307945251465e-01 1.500428915023803711e-01 1.352750211954116821e-01 -1.037047356367111206e-01 -2.855083905160427094e-02 9.777065366506576538e-02 3.717483580112457275e-01 -2.258176915347576141e-02 -9.871936589479446411e-02
1.058033704757690430e-01 -4.852104932069778442e-02 -6.711866706609725952e-02 -1.570155173540115356e-01 -1.933448314666748047e-01 2.853942662477493286e-02 -3.605295717716217041e-02 2.078548073768615723e-01 1.578134596347808838e-01 8.004325628280639648e-02 -1.740007102489471436e-01 -3.180477917194366455e-01 2.228646911680698395e-02 1.815906912088394165e-01 -3.074343800544738770e-01 6.558898836374282837e-02 1.535741239786148071e-01 4.060358740389347076e-03 -1.178528442978858948e-01 -1.721237897872924805e-01 -2.412864416837692261e-01 3.699110820889472961e-02 -8.143073320388793945e-02 2.633398175239562988e-01 3.451302051544189453e-01 2.803190946578979492e-01 -1.577205210924148560e-01 -1.231473162770271301e-01 -2.136809527873992920e-01 2.646670937538146973e-01 -1.398315876722335815e-01 -6.229541823267936707e-02
1.165088787674903870e-01 -1.763340681791305542e-01 4.051355645060539246e-02 -1.002419888973236084e-01 2.080649435520172119e-01 3.228881955146789551e-01 1.197786778211593628e-01 1.059877201914787292e-01 1.186416521668434143e-01 -1.005057319998741150e-01 -1.054861396551132202e-01 1.371069699525833130e-01 1.777812242507934570e-01 -4.617095738649368286e-02 9.182888083159923553e-03 2.022900730371475220e-01 -4.196475818753242493e-02 -1.363379657268524170e-01 8.125004172325134277e-02 -1.726777553558349609e-01 9.450846910476684570e-02 -4.956636205315589905e-02 1.784931719303131104e-01 -8.145162463188171387e-02 5.241413116455078125e-01 3.163961768150329590e-01 -1.130203679203987122e-01 2.082920819520950317e-02 -1.217412427067756653e-01 3.855910524725914001e-02 3.324597477912902832e-01 -1.419201195240020752e-01
-2.624799124896526337e-02 -8.538244664669036865e-02 -1.007670462131500244e-01 -2.030338644981384277e-01 -1.659665405750274658e-01 2.382608056068420410e-01 2.024353593587875366e-01 4.657357558608055115e-02 -8.610554039478302002e-02 4.411116242408752441e-02 2.608218193054199219e-01 3.756768628954887390e-02 -1.258528679609298706e-01 -5.638245865702629089e-02 -1.206558644771575928e-01 3.420478403568267822e-01 2.984045147895812988e-01 -2.238881215453147888e-02 8.766056597232818604e-02 -2.798011302947998047e-01 -3.496316969394683838e-01 -2.564509212970733643e-02 -5.202437192201614380e-02 7.653052359819412231e-02 9.013937413692474365e-02 3.292582929134368896e-01 -3.089219890534877777e-02 1.067778766155242920e-01 2.240081131458282471e-01 2.705152630805969238e-01 -1.152440309524536133e-01 1.062813401222229004e-01
4.431934952735900879e-01 -1.000119280070066452e-02 -1.270789057016372681e-01 -2.165240934118628502e-03 9.276951849460601807e-02 2.027474343776702881e-01 4.193125758320093155e-03 1.315880659967660904e-02 8.146823197603225708e-02 4.336477443575859070e-02 -1.387329846620559692e-01 2.258441224694252014e-02 1.223057210445404053e-01 2.948941588401794434e-01 -1.187455877661705017e-01 9.011447429656982422e-02 2.929847873747348785e-02 -9.090566635131835938e-02 -2.645605206489562988e-01 -6.273647397756576538e-02 -1.721005737781524658e-01 -2.368581444025039673e-01 -1.615687012672424316e-01 1.896654069423675537e-01 2.948221266269683838e-01 9.383070468902587891e-02 9.472002089023590088e-02 3.944716751575469971e-01 1.735534332692623138e-02 2.301682978868484497e-01 -1.791979670524597168e-01 9.199159592390060425e-02
1.764601767063140869e-01 -3.156983256340026855e-01 1.300226002931594849e-01 -1.853135526180267334e-01 1.773736178874969482e-01 5.322879925370216370e-02 2.119195908308029175e-01 2.434197068214416504e-01 -1.269581019878387451e-01 7.792836427688598633e-02 -1.833012700080871582e-01 1.938501596450805664e-01 -3.632640093564987183e-02 -2.883670628070831299e-01 -1.065251752734184265e-01 3.105137944221496582e-01 3.636123612523078918e-02 -9.791872650384902954e-02 -2.610170282423496246e-02 -6.284961849451065063e-02 1.731249690055847168e-01 -3.032425045967102051e-02 -1.633654087781906128e-01 2.187181562185287476e-01 4.809872433543205261e-02 3.514973819255828857e-02 -2.193168997764587402e-01 -9.761066175997257233e-03 3.003755509853363037e-01 2.850518226623535156e-01 1.210534423589706421e-01 -1.872006505727767944e-01
1.865166276693344116e-01 -1.483139097690582275e-01 -1.126451492309570312e-01 -1.863390505313873291e-01 2.469141036272048950e-01 -2.698271535336971283e-02 1.481922417879104614e-01 -9.706052392721176147e-02 -3.272611647844314575e-02 -6.878855079412460327e-02 -7.107218354940414429e-02 -9.231102466583251953e-02 -1.223808154463768005e-01 -1.215127389878034592e-02 1.000795438885688782e-01 1.135532334446907043e-01 -6.640049070119857788e-02 -6.636276096105575562e-02 -1.172710433602333069e-01 -9.805483371019363403e-02 -3.903637826442718506e-01 -8.842391520738601685e-02 -1.103253960609436035e-01 -6.312077399343252182e-03 5.784425139427185059e-01 4.126717895269393921e-02 -1.146850064396858215e-01 -2.226697802543640137e-01 -2.594978809356689453e-01 2.140244990587234497e-01 9.025839716196060181e-02 -1.428169310092926025e-01
2.807168960571289062e-01 -6.880521029233932495e-02 -2.446560412645339966e-01 -3.408344984054565430e-01 1.183009892702102661e-01 2.960411310195922852e-01 2.072973400354385376e-01 -1.399162858724594116e-01 1.835790276527404785e-02 2.126111388206481934e-01 1.064864266663789749e-02 -7.132053375244140625e-02 3.600925952196121216e-02 4.677278548479080200e-02 -2.248937040567398071e-01 1.566493362188339233e-01 1.264670938253402710e-01 -3.064121864736080170e-02 2.108222991228103638e-01 6.852370686829090118e-03 -3.086782433092594147e-02 -1.366012096405029297e-01 -4.757910035550594330e-03 -6.101656332612037659e-02 1.193153485655784607e-01 2.908251285552978516e-01 -2.365484535694122314e-01 2.365602254867553711e-01 3.468515574932098389e-01 1.164073422551155090e-01 1.139187514781951904e-01 -6.755837053060531616e-02
1.243018731474876404e-01 -6.180883850902318954e-03 -4.131937399506568909e-02 -3.915456235408782959e-01 -1.162518411874771118e-01 2.269641160964965820e-01 1.512234508991241455e-01 -4.110772907733917236e-01 -2.344633918255567551e-03 1.884390860795974731e-01 -4.444948863238096237e-03 -1.800652593374252319e-01 -2.445620112121105194e-02 9.314043074846267700e-02 -2.879820168018341064e-01 2.239368408918380737e-01 2.507958412170410156e-01 -8.035334944725036621e-02 1.614836752414703369e-01 -2.009313181042671204e-02 -7.735200226306915283e-02 -9.715093672275543213e-02 2.402128130197525024e-01 -8.246652781963348389e-02 2.046109884977340698e-01 -2.059189081192016602e-01 -2.275107055902481079e-01 4.902963340282440186e-02 7.151279598474502563e-02 1.026805937290191650e-01 1.784930229187011719e-01 -2.432493492960929871e-02
3.547552600502967834e-02 6.302028149366378784e-02 4.320104047656059265e-02 -1.958149522542953491e-01 -1.946587264537811279e-01 1.996268779039382935e-01 2.229720503091812134e-01 1.150408238172531128e-01 7.913606613874435425e-02 1.073922663927078247e-01 -1.461686640977859497e-01 -9.181251376867294312e-02 1.260104030370712280e-01 -2.212732434272766113e-01 -3.928306400775909424e-01 1.798401325941085815e-01 -4.092958755791187286e-03 1.140256151556968689e-01 2.040742486715316772e-01 -2.188875079154968262e-01 -1.277057081460952759e-01 -1.380523294210433960e-01 -2.632493376731872559e-01 7.276540994644165039e-02 1.393702328205108643e-01 1.105980500578880310e-01 4.121846333146095276e-02 -2.689776420593261719e-01 -9.306344389915466309e-02 3.210329711437225342e-01 -8.284929208457469940e-03 -2.911060154438018799e-01
7.818898558616638184e-02 -3.128403127193450928e-01 2.826649844646453857e-01 -1.877424120903015137e-01 -1.058027744293212891e-01 2.292636334896087646e-01 1.502317283302545547e-02 9.940496832132339478e-02 -1.184141561388969421e-01 1.737220287322998047e-01 -1.325033977627754211e-02 1.616919934749603271e-01 2.855063378810882568e-01 -1.654469780623912811e-02 -3.763428702950477600e-02 1.820631623268127441e-01 3.702729940414428711e-02 -2.346486747264862061e-01 -2.034859061241149902e-01 -2.367540597915649414e-01 3.663150221109390259e-02 1.383589804172515869e-01 1.540787424892187119e-02 3.548749685287475586e-01 3.084428608417510986e-01 -1.329606026411056519e-01 -8.606372773647308350e-02 -3.926683589816093445e-02 2.120228260755538940e-01 -2.307165227830410004e-02 2.174456566572189331e-01 -7.109074294567108154e-02
3.263864293694496155e-02 -1.545760128647089005e-02 -3.364960476756095886e-02 -2.090181857347488403e-01 -4.821798577904701233e-02 4.756119549274444580e-01 2.906478941440582275e-01 7.781850546598434448e-02 -3.284059837460517883e-02 2.329687625169754028e-01 -1.001774221658706665e-01 1.231073886156082153e-01 -2.198746502399444580e-01 2.279500365257263184e-01 -2.338402271270751953e-01 2.861388325691223145e-01 4.883800074458122253e-02 -9.856602549552917480e-02 2.386624962091445923e-01 1.024383530020713806e-01 1.760309562087059021e-02 4.854705184698104858e-02 5.582932755351066589e-02 -2.408862672746181488e-02 2.538645863533020020e-01 1.365991532802581787e-01 -1.264169961214065552e-01 1.675825119018554688e-01 1.354464888572692871e-01 -1.410878449678421021e-02 1.354607939720153809e-01 -2.596549987792968750e-01
3.674426674842834473e-02 1.129873543977737427e-01 -1.009131968021392822e-01 5.470173060894012451e-02 -2.159694433212280273e-01 4.345611631870269775e-01 9.880186617374420166e-02 -3.850079700350761414e-02 -8.362531661987304688e-02 -1.315420679748058319e-02 -9.924340993165969849e-02 1.746077686548233032e-01 6.394616514444351196e-02 4.443779215216636658e-02 -2.278679460287094116e-01 3.396025002002716064e-01 1.269497424364089966e-01 -4.219156801700592041e-01 -2.395191937685012817e-01 1.293217688798904419e-01 9.458034485578536987e-02 -1.577546894550323486e-01 -8.703009039163589478e-02 1.034560799598693848e-01 2.764176726341247559e-01 1.244072467088699341e-01 -2.355547994375228882e-01 -9.356750547885894775e-02 -7.966610789299011230e-02 -1.173854097723960876e-01 8.353967219591140747e-02 3.993838280439376831e-02
2.259968370199203491e-01 -3.187450766563415527e-02 2.544807828962802887e-02 -1.354359388351440430e-01 7.612859457731246948e-02 3.832282498478889465e-02 2.166148275136947632e-01 -1.130237504839897156e-01 1.117492280900478363e-02 3.124938309192657471e-01 -2.397994995117187500e-01 -1.628325553610920906e-03 1.296928673982620239e-01 1.215095296502113342e-01 9.016665816307067871e-02 3.733149468898773193e-01 -6.654583662748336792e-02 2.277315706014633179e-01 2.271826118230819702e-01 4.766654688864946365e-03 -1.891979873180389404e-01 -5.310719460248947144e-02 -8.091055601835250854e-02 1.098714321851730347e-01 1.673639118671417236e-01 6.691550463438034058e-02 -1.413101106882095337e-01 -6.026748195290565491e-02 1.567462980747222900e-01 4.452268779277801514e-01 -2.836702764034271240e-01 -5.551815778017044067e-02
-6.582326442003250122e-02 -1.096243113279342651e-01 1.569688469171524048e-01 -1.138604879379272461e-01 -7.027779519557952881e-02 1.948677599430084229e-01 2.608370184898376465e-01 1.776486784219741821e-01 1.731099337339401245e-01 1.215528696775436401e-01 -8.556830883026123047e-02 -1.575500071048736572e-01 6.586382538080215454e-02 1.156032532453536987e-01 -9.936387091875076294e-02 1.062503159046173096e-01 3.484352529048919678e-01 -1.165971979498863220e-01 -1.324733346700668335e-01 -6.834562122821807861e-02 -2.300427556037902832e-01 1.426679790019989014e-01 -9.594240039587020874e-02 1.641131639480590820e-01 4.466291666030883789e-01 1.129345372319221497e-01 1.575143039226531982e-01 -8.680339902639389038e-02 -2.082735300064086914e-01 2.829045355319976807e-01 2.274077683687210083e-01 -3.807334974408149719e-02
-6.286241859197616577e-02 -1.825787276029586792e-01 -1.188025623559951782e-01 -1.773436218500137329e-01 1.140900552272796631e-01 3.498432040214538574e-01 1.151987463235855103e-01 -2.316036075353622437e-01 -7.550361007452011108e-02 3.413209691643714905e-02 9.270343184471130371e-02 -2.655805051326751709e-01 8.734671026468276978e-02 1.165616735816001892e-01 -1.587773859500885010e-01 2.099989503622055054e-01 -1.024221256375312805e-02 -1.903287470340728760e-01 1.257283389568328857e-01 4.279349371790885925e-02 -3.542252480983734131e-01 -5.839113518595695496e-02 -1.666803807020187378e-01 8.804747462272644043e-02 3.205184042453765869e-01 8.240803331136703491e-02 1.570079475641250610e-01 -2.073821127414703369e-01 2.307109162211418152e-02 3.698468506336212158e-01 -4.943868145346641541e-02 5.457402393221855164e-02
3.698667138814926147e-02 -1.195709556341171265e-01 5.628822743892669678e-02 -7.571067661046981812e-02 6.173532921820878983e-03 4.126070737838745117e-01 -6.415522098541259766e-02 8.334586396813392639e-03 9.927678853273391724e-02 5.568656697869300842e-02 -6.575240194797515869e-02 1.943814903497695923e-01 3.892099261283874512e-01 -5.552620068192481995e-02 -1.446534842252731323e-01 2.682425267994403839e-02 4.433115944266319275e-02 -1.999913454055786133e-01 -1.134626641869544983e-01 -2.879562973976135254e-01 7.488998770713806152e-02 1.242973208427429199e-01 9.683890640735626221e-02 2.271209359169006348e-01 4.182919561862945557e-01 -2.059389650821685791e-02 6.578238308429718018e-02 -2.304567098617553711e-01 9.539879858493804932e-03 1.830590516328811646e-01 1.539292186498641968e-01 -2.445199936628341675e-01
8.001483976840972900e-02 -2.766509912908077240e-02 -2.943407893180847168e-01 -2.639544904232025146e-01 2.592694759368896484e-01 1.978957653045654297e-01 3.214809596538543701e-01 -9.808508306741714478e-02 1.012783125042915344e-02 -9.236647933721542358e-02 -1.211605221033096313e-02 4.513166844844818115e-02 2.099607605487108231e-03 -6.724586337804794312e-02 -2.657675445079803467e-01 1.282644867897033691e-01 8.593613654375076294e-02 3.014196082949638367e-02 -1.146313473582267761e-01 -1.767074912786483765e-01 4.464704170823097229e-02 -6.396733969449996948e-02 1.751752048730850220e-01 -3.412739187479019165e-02 -1.263624057173728943e-03 2.993195652961730957e-01 -4.648042321205139160e-01 -8.835990726947784424e-02 6.352300941944122314e-02 2.853023111820220947e-01 1.539941430091857910e-01 3.942977264523506165e-02
3.285183047410100698e-04 -2.428583651781082153e-01 3.530267179012298584e-01 -1.487689316272735596e-01 3.727579489350318909e-02 2.642431259155273438e-01 1.284461319446563721e-01 -2.530904412269592285e-01 4.849851876497268677e-02 2.032136619091033936e-01 -1.725419610738754272e-02 1.280264854431152344e-01 -6.181999295949935913e-02 1.650567650794982910e-01 -1.574076116085052490e-01 2.629896998405456543e-01 3.161825239658355713e-01 -8.473177999258041382e-02 3.086696378886699677e-02 3.917714953422546387e-02 1.476612240076065063e-01 1.413513571023941040e-01 -2.497320324182510376e-01 1.683165132999420166e-01 1.499377340078353882e-01 5.465273931622505188e-02 -8.491872251033782959e-02 2.796029150485992432e-01 4.437110200524330139e-02 2.801030874252319336e-01 1.493779718875885010e-01 -3.785841912031173706e-02
1.259178668260574341e-01 -2.332558631896972656e-01 8.895644545555114746e-02 -3.463268876075744629e-01 -1.123928651213645935e-02 2.189185321331024170e-01 2.966959178447723389e-01 1.998212188482284546e-01 2.734751673415303230e-03 1.725638210773468018e-01 -1.115663349628448486e-01 -2.777271270751953125e-01 4.324712976813316345e-02 1.974344849586486816e-01 4.992507025599479675e-02 7.951255142688751221e-02 2.775617837905883789e-01 -3.410655260086059570e-02 -2.825402915477752686e-01 -1.768565773963928223e-01 -2.455041259527206421e-01 1.618646979331970215e-01 5.130140110850334167e-02 -1.491807959973812103e-02 2.755497097969055176e-01 8.268272131681442261e-02 1.141185089945793152e-01 -1.246091648936271667e-01 -1.020322889089584351e-01 2.305758297443389893e-01 5.753771588206291199e-02 1.737986109219491482e-03
1.354323476552963257e-01 -1.559837311506271362e-01 1.405292600393295288e-01 -2.227291613817214966e-01 2.434594780206680298e-01 -4.908899217844009399e-02 3.660955727100372314e-01 2.931527234613895416e-02 2.652502655982971191e-01 5.147882550954818726e-02 -8.771433681249618530e-02 6.123679876327514648e-02 1.249587386846542358e-01 1.121435612440109253e-01 -2.080644667148590088e-01 9.687077999114990234e-02 2.812839150428771973e-01 8.097665756940841675e-02 1.090618595480918884e-01 -5.243523791432380676e-02 4.815106838941574097e-02 -1.678460985422134399e-01 -1.792833954095840454e-01 1.944732367992401123e-01 1.589110642671585083e-01 2.751200273633003235e-02 -3.511485755443572998e-01 -2.989657521247863770e-01 -2.754555083811283112e-02 1.150814816355705261e-01 -1.766214817762374878e-01 -2.035128027200698853e-01
-7.219503819942474365e-02 -1.022451743483543396e-01 -6.103283166885375977e-02 -1.738440394401550293e-01 -6.205000728368759155e-02 -2.380926534533500671e-02 -5.404606834053993225e-02 -8.796361088752746582e-02 -4.276881739497184753e-02 2.595846951007843018e-01 -4.307375103235244751e-02 3.253412991762161255e-02 -2.807797789573669434e-01 2.421219795942306519e-01 -1.466507017612457275e-01 4.836381375789642334e-01 3.064851164817810059e-01 4.523004218935966492e-02 1.617033779621124268e-01 1.346726864576339722e-01 -4.050423856824636459e-03 -4.468181729316711426e-02 -1.700697392225265503e-01 2.715344429016113281e-01 2.235411852598190308e-01 -1.008719950914382935e-01 -2.702802419662475586e-01 -5.444264784455299377e-02 6.927994638681411743e-02 2.816603779792785645e-01 -5.757572501897811890e-02 -4.209459200501441956e-02
2.393686622381210327e-01 -1.372985243797302246e-01 7.889276742935180664e-02 -1.943132132291793823e-01 9.328314661979675293e-02 2.198909819126129150e-01 1.226944178342819214e-01 4.550447762012481689e-01 -2.279444411396980286e-02 -2.033834345638751984e-02 2.543099224567413330e-02 -2.655164301395416260e-01 1.414233148097991943e-01 1.815074533224105835e-01 -2.320009469985961914e-01 9.767434000968933105e-02 1.039411127567291260e-01 8.553547412157058716e-02 2.572501637041568756e-02 -1.515505313873291016e-01 -1.263244897127151489e-01 5.658118799328804016e-02 -1.375996470451354980e-01 3.554933071136474609e-01 1.485156267881393433e-01 2.289758771657943726e-01 -2.150787711143493652e-01 -1.193183287978172302e-01 -2.026775181293487549e-01 7.450697571039199829e-02 -1.439522057771682739e-01 -6.127979978919029236e-02
1.355209946632385254e-01 -2.471795976161956787e-01 8.060638606548309326e-02 -1.466223746538162231e-01 -1.593484282493591309e-01 3.121438026428222656e-01 1.906121820211410522e-01 7.382470369338989258e-02 7.778145372867584229e-03 6.719148159027099609e-02 3.358967229723930359e-02 2.237778156995773315e-01 4.051278233528137207e-01 -1.822330504655838013e-01 3.001331724226474762e-02 5.164926499128341675e-02 1.068033948540687561e-01 -1.626291275024414062e-01 -2.149616628885269165e-01 -2.384006232023239136e-01 4.784670844674110413e-02 9.214536845684051514e-02 3.130576387047767639e-02 1.610389649868011475e-01 3.410403132438659668e-01 -4.450699314475059509e-02 -1.431888807564973831e-02 -7.001112401485443115e-02 -6.561121344566345215e-02 2.078937441110610962e-01 1.929961740970611572e-01 -2.906643748283386230e-01
1.762413382530212402e-01 -3.371237218379974365e-01 -4.606208205223083496e-02 -6.993622332811355591e-02 -2.495399117469787598e-02 1.034523844718933105e-01 2.816078066825866699e-01 1.550628840923309326e-01 7.267010957002639771e-02 1.422692090272903442e-01 1.126882284879684448e-01 2.435017973184585571e-01 -2.326725609600543976e-02 1.868985444307327271e-01 -1.306153833866119385e-01 1.475483626127243042e-01 2.053684592247009277e-01 6.414692103862762451e-02 1.253681629896163940e-01 9.696543961763381958e-02 -2.018268853425979614e-01 9.058129042387008667e-02 -5.180083587765693665e-02 -2.175012603402137756e-02 4.995756447315216064e-01 1.802491992712020874e-01 -4.740145802497863770e-02 -2.158172577619552612e-01 -1.927103251218795776e-01 7.438147813081741333e-02 2.270253002643585205e-01 -1.147997006773948669e-01
2.534331083297729492e-01 -2.077582180500030518e-01 -2.015451341867446899e-01 -1.412127315998077393e-01 -1.235740408301353455e-01 -4.853247851133346558e-02 3.066968917846679688e-02 1.454587280750274658e-01 -1.630215048789978027e-01 3.440441563725471497e-02 -5.590073391795158386e-02 4.291929677128791809e-02 2.438800781965255737e-01 -2.998304180800914764e-02 -1.429355889558792114e-01 -9.688518196344375610e-02 8.863603323698043823e-02 -1.295091956853866577e-01 -1.675241738557815552e-01 -2.017831802368164062e-01 -2.875926792621612549e-01 -4.054543077945709229e-01 2.001704275608062744e-01 2.594229578971862793e-01 1.052795127034187317e-01 -6.635913997888565063e-02 -1.045662090182304382e-01 -9.865465760231018066e-02 -2.036732584238052368e-01 3.518877029418945312e-01 -1.765429601073265076e-02 -1.405239403247833252e-01
9.664960950613021851e-02 -1.318580657243728638e-01 -1.368902176618576050e-01 -2.405823394656181335e-02 -1.137782353907823563e-02 2.952695190906524658e-01 9.880545735359191895e-02 1.006124317646026611e-01 2.505014464259147644e-02 -5.751827731728553772e-02 -2.753331661224365234e-01 -8.578465133905410767e-02 1.664055138826370239e-02 5.510630831122398376e-02 9.022259712219238281e-02 2.684718929231166840e-02 1.604490280151367188e-01 2.512121796607971191e-01 -2.492872327566146851e-01 -9.235688298940658569e-02 1.164180412888526917e-01 2.248247414827346802e-01 1.932960450649261475e-01 1.414799392223358154e-01 4.130967259407043457e-01 2.385761886835098267e-01 -1.892606616020202637e-01 -1.113152205944061279e-01 -1.778776347637176514e-01 2.235125303268432617e-01 -3.206476569175720215e-01 7.925745099782943726e-02
2.286554872989654541e-01 -3.172043561935424805e-01 1.681237816810607910e-01 -6.628328002989292145e-03 -1.050303429365158081e-01 1.999206095933914185e-01 9.720733016729354858e-02 5.466663092374801636e-02 -9.588091634213924408e-03 5.181983485817909241e-02 -1.614515781402587891e-01 8.522878587245941162e-02 4.089868068695068359e-01 -2.208847254514694214e-01 -8.294277638196945190e-02 1.535461544990539551e-01 3.165875747799873352e-02 -2.448704391717910767e-01 -1.625938713550567627e-01 -1.296383589506149292e-01 5.432941019535064697e-02 4.716370254755020142e-02 9.303637593984603882e-02 1.649165004491806030e-01 3.841864466667175293e-01 -3.012904152274131775e-02 -1.413085404783487320e-02 -1.289602220058441162e-01 6.755397468805313110e-02 1.104145869612693787e-01 3.301151096820831299e-01 -1.908477991819381714e-01
1.371191889047622681e-01 -1.776422113180160522e-01 -3.343614935874938965e-02 -1.574696749448776245e-01 -4.775660485029220581e-02 7.224798947572708130e-02 1.082713231444358826e-01 -8.837100863456726074e-02 9.459157288074493408e-02 1.199854090809822083e-01 -3.701459169387817383e-01 -1.991026550531387329e-01 -1.381346732378005981e-01 -1.286729276180267334e-01 -2.165412455797195435e-01 2.597151137888431549e-02 1.806244701147079468e-01 4.068643227219581604e-02 -5.444571841508150101e-03 -1.102934852242469788e-01 -2.697088122367858887e-01 -1.034433692693710327e-01 8.098374307155609131e-02 1.772536784410476685e-01 3.140315413475036621e-01 -3.619906306266784668e-02 -1.551412492990493774e-01 1.382382679730653763e-02 -3.584032356739044189e-01 3.337926268577575684e-01 -2.781850695610046387e-01 6.448992341756820679e-02
1.978816390037536621e-01 -1.431846022605895996e-01 -7.653065025806427002e-02 -2.282244265079498291e-01 -7.254116982221603394e-02 1.714117527008056641e-01 8.821817487478256226e-02 1.175468116998672485e-01 2.006343193352222443e-02 1.039813160896301270e-01 1.805967539548873901e-01 1.003503203392028809e-01 7.559000700712203979e-02 6.058520823717117310e-02 -2.322170287370681763e-01 8.229751139879226685e-03 1.996812969446182251e-01 3.208099305629730225e-01 1.020381003618240356e-01 -1.366554647684097290e-01 -2.258410006761550903e-01 -9.779328480362892151e-03 9.414422325789928436e-03 -5.690024048089981079e-02 4.844639599323272705e-01 2.245907671749591827e-02 -1.573247611522674561e-01 -3.122641146183013916e-01 -2.520039975643157959e-01 1.908671259880065918e-01 -2.693150378763675690e-02 -1.563376039266586304e-01
1.243233606219291687e-01 -2.757773920893669128e-02 9.019641205668449402e-03 7.061695307493209839e-02 -2.325110584497451782e-01 1.436963230371475220e-01 1.108150184154510498e-01 -2.335191667079925537e-01 3.834429755806922913e-02 3.816222399473190308e-02 -2.254075556993484497e-01 1.727052032947540283e-01 7.936309278011322021e-02 1.652945764362812042e-02 -3.261156678199768066e-01 2.830592691898345947e-01 9.078548103570938110e-02 -1.263348013162612915e-01 -1.244803443551063538e-01 -6.235795095562934875e-02 1.548756211996078491e-01 -6.394412368535995483e-02 -2.123971432447433472e-01 3.118736445903778076e-01 1.346523016691207886e-01 1.575092226266860962e-01 -7.969918847084045410e-02 1.758665293455123901e-01 -9.943709522485733032e-02 2.530023753643035889e-01 -1.638810187578201294e-01 -4.069032967090606689e-01
7.087002694606781006e-02 -2.397084385156631470e-01 -1.444859504699707031e-01 -2.059628814458847046e-01 -8.051971346139907837e-02 -4.129432886838912964e-02 1.262465715408325195e-01 -9.296020120382308960e-02 6.562709063291549683e-02 4.386862739920616150e-02 -2.670231461524963379e-01 -2.412752062082290649e-02 1.268712282180786133e-01 1.222757920622825623e-01 3.159993290901184082e-01 2.472757250070571899e-01 3.356935679912567139e-01 -4.572924971580505371e-02 2.494279993698000908e-03 -2.889742143452167511e-03 8.989989757537841797e-02 1.713883727788925171e-01 -6.969869881868362427e-02 2.347802668809890747e-01 3.862029910087585449e-01 -6.333061307668685913e-02 2.979589253664016724e-02 8.866950869560241699e-02 4.168570041656494141e-01 -2.134638465940952301e-02 1.205830499529838562e-01 -9.153090417385101318e-02
1.175269857048988342e-01 -5.005080252885818481e-02 9.964299201965332031e-02 8.174011856317520142e-02 -1.714666187763214111e-01 1.022370234131813049e-01 3.739790022373199463e-01 -1.906300932168960571e-01 1.410690695047378540e-01 3.242211639881134033e-01 -1.489970386028289795e-01 -2.264547199010848999e-01 -9.273204952478408813e-02 1.299637556076049805e-01 -1.214826703071594238e-01 8.269036561250686646e-02 -1.683488488197326660e-02 9.671396017074584961e-02 2.496841922402381897e-02 -1.406934708356857300e-01 -1.682554930448532104e-01 -1.558004971593618393e-02 -1.177414655685424805e-01 2.356738597154617310e-02 3.082324266433715820e-01 1.386341452598571777e-01 -1.552900820970535278e-01 -3.661338239908218384e-02 -8.213609457015991211e-02 4.825848340988159180e-01 -4.182544350624084473e-02 -2.265815585851669312e-01
2.537732720375061035e-01 -1.690458804368972778e-01 -2.153771072626113892e-01 1.443504989147186279e-01 -2.276142835617065430e-01 1.427239477634429932e-01 -6.246599834412336349e-03 -1.199617609381675720e-01 2.295823581516742706e-02 1.783254146575927734e-01 -1.680707186460494995e-01 5.307184532284736633e-02 1.944652050733566284e-01 2.622507810592651367e-01 6.280964612960815430e-02 4.846529066562652588e-01 6.225582212209701538e-02 -8.886206895112991333e-02 -7.607442885637283325e-02 -4.005664959549903870e-02 -1.160143092274665833e-01 -2.457549422979354858e-01 -1.517549306154251099e-01 -9.048297256231307983e-02 9.893037378787994385e-02 1.248815208673477173e-01 -3.045239150524139404e-01 -1.246564313769340515e-01 1.848342418670654297e-01 1.545058041810989380e-01 -9.593458473682403564e-02 -1.387138366699218750e-01
1.434421688318252563e-01 4.478933662176132202e-02 -1.814718693494796753e-01 -1.036756634712219238e-01 -9.415248781442642212e-02 2.783318422734737396e-02 1.792501360177993774e-01 1.838039606809616089e-02 2.034637480974197388e-01 1.327381562441587448e-02 -5.294906497001647949e-01 1.285722851753234863e-01 9.012753516435623169e-02 1.724764406681060791e-01 -1.604267060756683350e-01 9.171338379383087158e-02 1.636034250259399414e-01 -2.428436875343322754e-01 1.979789286851882935e-01 -6.508249044418334961e-02 -1.184569392353296280e-02 -1.174502596259117126e-01 -1.554442048072814941e-01 -6.974077224731445312e-02 1.873119920492172241e-01 1.094025745987892151e-01 -1.683633327484130859e-01 -5.163378641009330750e-02 3.399304151535034180e-01 9.861397743225097656e-02 -1.743254065513610840e-01 -2.743721306324005127e-01
8.931080996990203857e-02 -2.117300480604171753e-01 -1.766106188297271729e-01 -2.891505360603332520e-01 -1.431337278336286545e-02 1.132131442427635193e-01 1.630249023437500000e-01 -7.476952392607927322e-03 1.124278903007507324e-01 1.916428357362747192e-01 -4.282454550266265869e-01 4.239458590745925903e-02 -6.913632620126008987e-03 8.427214622497558594e-02 -9.543244540691375732e-02 1.593163609504699707e-01 2.500347793102264404e-01 -1.512127965688705444e-01 4.153184220194816589e-02 -1.523196250200271606e-01 2.754128575325012207e-01 -6.656905263662338257e-02 -1.178790181875228882e-01 1.079398915171623230e-01 1.808139532804489136e-01 2.826274037361145020e-01 5.276772752404212952e-02 -4.315173719078302383e-03 3.186983764171600342e-01 2.508697807788848877e-01 -1.218384727835655212e-01 -7.536316663026809692e-02
-2.517481744289398193e-01 -3.941887617111206055e-01 -1.984447538852691650e-01 -2.836578786373138428e-01 6.447017192840576172e-02 2.592137828469276428e-02 5.195838585495948792e-02 1.327655613422393799e-01 -5.570418760180473328e-02 3.180251121520996094e-01 -1.407657712697982788e-01 -3.150069853290915489e-03 1.058007329702377319e-01 1.716518253087997437e-01 -2.645710706710815430e-01 8.437768369913101196e-02 1.369937509298324585e-01 -2.818201854825019836e-02 -7.452147454023361206e-02 -4.333154484629631042e-02 -3.092998564243316650e-01 -7.945949584245681763e-02 -1.609314382076263428e-01 1.977490335702896118e-01 9.042432159185409546e-02 1.576080620288848877e-01 -3.315405249595642090e-01 -1.416119933128356934e-01 1.788931936025619507e-01 5.333527922630310059e-02 -1.381049491465091705e-02 4.892235621809959412e-02
-7.796880602836608887e-02 -2.376818507909774780e-01 -2.160044163465499878e-01 -2.586361467838287354e-01 -1.477621942758560181e-01 2.900135517120361328e-01 7.556735724210739136e-02 6.050846353173255920e-02 3.396409451961517334e-01 -1.475334167480468750e-01 -9.770236164331436157e-02 7.412225753068923950e-02 -8.135487139225006104e-02 -5.898744985461235046e-02 1.634902358055114746e-01 1.759643107652664185e-01 2.306158989667892456e-01 -4.623524844646453857e-02 1.410558819770812988e-01 -9.762585908174514771e-02 7.515516877174377441e-02 -8.908481895923614502e-02 -9.422455728054046631e-02 4.425263404846191406e-02 3.072340786457061768e-01 3.140365332365036011e-02 -3.317085206508636475e-01 1.208676993846893311e-01 3.516929149627685547e-01 1.800376325845718384e-01 4.783484712243080139e-02 -3.215491026639938354e-02
5.224404335021972656e-01 -1.260727792978286743e-01 -2.160836309194564819e-01 -1.641690880060195923e-01 2.052432596683502197e-01 3.574268519878387451e-01 7.849331945180892944e-02 1.246619597077369690e-01 -1.224864646792411804e-01 -1.770960725843906403e-02 1.155642792582511902e-02 1.437670290470123291e-01 7.233717292547225952e-02 7.155385613441467285e-02 -7.403317838907241821e-02 1.510640257038176060e-03 1.049793288111686707e-01 -1.370007395744323730e-01 -3.685325011610984802e-02 8.033894002437591553e-02 -2.052332311868667603e-01 -3.244442045688629150e-01 7.574663311243057251e-02 1.922383606433868408e-01 1.836663931608200073e-01 -2.272016368806362152e-02 -4.083726182579994202e-02 1.246408298611640930e-01 -3.072896003723144531e-01 7.035609334707260132e-02 1.233831867575645447e-01 -1.579171791672706604e-02
1.544668078422546387e-01 -1.089200824499130249e-01 6.699719280004501343e-02 -1.997031085193157196e-02 4.254605248570442200e-02 -7.080689072608947754e-02 6.207175925374031067e-02 -1.685297191143035889e-01 1.522157806903123856e-03 -6.799952685832977295e-02 -5.505023896694183350e-02 -2.226866334676742554e-01 -1.518321931362152100e-01 -6.235217303037643433e-02 -2.195295393466949463e-01 2.968068122863769531e-01 -1.425933907739818096e-03 -2.846820056438446045e-01 -8.566952496767044067e-02 -2.323308736085891724e-01 -2.275762110948562622e-01 5.598902702331542969e-03 -7.402816787362098694e-03 3.232328295707702637e-01 3.257453739643096924e-01 1.198695972561836243e-01 -3.135246932506561279e-01 3.217984139919281006e-01 -5.355221405625343323e-02 1.057530790567398071e-01 1.985511630773544312e-01 -1.590958237648010254e-01
1.958020478487014771e-01 -1.244751438498497009e-01 -2.719837240874767303e-02 -9.701314568519592285e-02 -2.008414268493652344e-01 2.293719649314880371e-01 1.118135005235671997e-01 -8.828601241111755371e-02 1.949056982994079590e-02 -9.481969475746154785e-02 -2.121861428022384644e-01 -9.629976935684680939e-03 2.256183177232742310e-01 2.968381904065608978e-02 -2.487663030624389648e-01 3.575953543186187744e-01 6.102950870990753174e-02 -6.948508787900209427e-03 -1.901683360338211060e-01 8.225945383310317993e-02 2.133436650037765503e-01 -2.291891872882843018e-01 -2.325728721916675568e-02 2.585859298706054688e-01 2.981421053409576416e-01 2.256092876195907593e-01 6.660288572311401367e-02 3.674169480800628662e-01 5.184958130121231079e-02 2.804039232432842255e-02 9.097740799188613892e-02 -1.536729633808135986e-01
4.690952599048614502e-02 -1.433168500661849976e-01 -2.728400230407714844e-01 -4.602356553077697754e-01 1.710750907659530640e-01 1.839067488908767700e-01 -1.976252067834138870e-03 1.206245496869087219e-01 -1.380563825368881226e-01 -1.315041631460189819e-01 -7.941827923059463501e-02 1.314105391502380371e-01 2.137647569179534912e-01 -6.340009719133377075e-02 -2.630450725555419922e-01 8.086610585451126099e-02 1.777014732360839844e-01 7.554934173822402954e-02 -2.624394595623016357e-01 -3.983626663684844971e-01 -2.911862432956695557e-01 7.018329203128814697e-02 -1.071812584996223450e-01 9.968291968107223511e-02 4.668860882520675659e-02 -1.212189253419637680e-02 -1.742599308490753174e-01 -2.936141379177570343e-02 -1.586133800446987152e-02 1.199280992150306702e-01 5.232981964945793152e-02 -3.259322047233581543e-02
3.311872109770774841e-02 -2.305415570735931396e-01 -1.041894629597663879e-01 1.028502825647592545e-02 -3.050326704978942871e-01 1.599230170249938965e-01 4.106994569301605225e-01 1.064907610416412354e-01 -4.019021242856979370e-02 1.608913391828536987e-01 -2.431377321481704712e-01 -1.011791676282882690e-01 5.797236412763595581e-02 1.118248105049133301e-01 2.887582220137119293e-02 1.491914689540863037e-01 -7.914914935827255249e-02 8.680648356676101685e-02 -8.970258384943008423e-02 -3.176715672016143799e-01 2.221693284809589386e-02 -7.213913369923830032e-03 -2.361320853233337402e-01 1.650578230619430542e-01 9.048201143741607666e-02 -1.455165911465883255e-02 -1.259639859199523926e-01 6.129537895321846008e-02 -1.698696166276931763e-01 2.943650484085083008e-01 -1.044092401862144470e-01 -3.736381530761718750e-01
1.343818157911300659e-01 -8.620215207338333130e-02 9.781569987535476685e-02 6.889738887548446655e-02 2.760262787342071533e-02 4.859085977077484131e-01 1.537170559167861938e-01 7.955748587846755981e-03 1.400505304336547852e-01 1.144129633903503418e-01 8.872248232364654541e-02 1.317445933818817139e-01 8.204670995473861694e-02 1.552748531103134155e-01 -8.825004100799560547e-02 1.689690724015235901e-02 2.420018017292022705e-01 -1.252098232507705688e-01 -8.994738757610321045e-02 -1.998594403266906738e-01 4.218101128935813904e-02 1.538701802492141724e-01 -2.797076404094696045e-01 2.570995688438415527e-01 2.052383571863174438e-01 1.356891542673110962e-01 -1.498268544673919678e-01 2.338608503341674805e-01 7.067578285932540894e-02 2.621557712554931641e-01 2.573965787887573242e-01 -1.818536370992660522e-01
-2.301101684570312500e-01 -2.231060862541198730e-01 -2.649114131927490234e-01 -1.888380050659179688e-01 -2.772231958806514740e-02 3.304261565208435059e-01 -1.878967285156250000e-01 1.507001221179962158e-01 -2.009458653628826141e-02 2.186369150876998901e-01 1.383980736136436462e-02 -1.487953029572963715e-02 1.262224167585372925e-01 -1.082601957023143768e-02 -1.184342131018638611e-01 1.011757478117942810e-01 3.425215482711791992e-01 2.698679268360137939e-01 5.070878192782402039e-03 1.068100258708000183e-01 -1.298440694808959961e-01 -2.551257237792015076e-02 -1.286211162805557251e-01 6.093038246035575867e-02 3.978443741798400879e-01 1.661037802696228027e-01 -1.322024613618850708e-01 -8.516345173120498657e-02 -3.068066202104091644e-02 2.788388729095458984e-01 1.488515734672546387e-02 -7.532100379467010498e-02
1.926580220460891724e-01 -2.832353115081787109e-01 -6.768509000539779663e-02 -3.178668618202209473e-01 -2.233462631702423096e-01 3.692867234349250793e-02 -5.898664891719818115e-02 -1.140892729163169861e-01 1.905086077749729156e-02 -4.422614816576242447e-03 -3.461004793643951416e-01 1.094565391540527344e-01 -5.316232144832611084e-02 -1.835913956165313721e-02 1.994629949331283569e-02 1.895354837179183960e-01 1.448683440685272217e-01 6.335439532995223999e-02 2.371473610401153564e-01 -1.013017222285270691e-01 -1.278513073921203613e-01 -1.071972548961639404e-01 1.652068048715591431e-01 -2.293041616212576628e-04 3.732844591140747070e-01 -7.837919890880584717e-02 -2.596448659896850586e-01 -7.489845901727676392e-02 -2.255714386701583862e-01 1.965816468000411987e-01 -2.858925461769104004e-01 -3.549727424979209900e-02
-2.361173778772354126e-01 -1.890867650508880615e-01 -1.421524435281753540e-01 -9.050196409225463867e-02 2.997976243495941162e-01 3.168028295040130615e-01 2.550776898860931396e-01 -7.689783815294504166e-03 -1.402140706777572632e-01 2.321685105562210083e-01 -2.425723820924758911e-01 7.329088449478149414e-02 -4.402992874383926392e-02 1.235628053545951843e-01 -1.689034402370452881e-01 1.200839877128601074e-02 -1.921560615301132202e-02 -2.368409782648086548e-01 1.161582618951797485e-01 -1.101159229874610901e-01 -1.363877356052398682e-01 -1.960736960172653198e-01 1.309323012828826904e-01 1.023325622081756592e-01 -1.294135209172964096e-02 -1.594987064599990845e-01 -1.264806091785430908e-01 1.510345190763473511e-01 -1.369086056947708130e-01 3.707355856895446777e-01 -1.295047104358673096e-01 -1.922423541545867920e-01
5.348932743072509766e-02 -7.932226359844207764e-02 3.156107664108276367e-01 -3.023265004158020020e-01 -6.756469607353210449e-02 4.019997119903564453e-01 3.027326464653015137e-01 1.439166963100433350e-01 2.203348875045776367e-01 -4.125634208321571350e-02 -1.592345088720321655e-01 1.093186885118484497e-01 2.440556585788726807e-01 -8.079038932919502258e-03 4.071976989507675171e-02 9.522042423486709595e-02 1.515357941389083862e-01 -2.988015413284301758e-01 -1.538461074233055115e-02 -2.086020708084106445e-01 1.564181409776210785e-02 6.472291052341461182e-02 -3.436426073312759399e-02 -2.592308074235916138e-02 3.292900919914245605e-01 8.511859923601150513e-02 -7.578320056200027466e-02 -6.404536962509155273e-02 1.139010023325681686e-02 -1.819022186100482941e-02 1.107259467244148254e-01 -2.507427632808685303e-01
4.476698860526084900e-02 -4.268598258495330811e-01 -1.643348038196563721e-01 -1.730094403028488159e-01 2.086523622274398804e-01 2.863225340843200684e-01 1.037790477275848389e-01 -6.144820153713226318e-02 1.154201477766036987e-01 2.411758154630661011e-01 -1.145537719130516052e-01 2.655549161136150360e-02 -6.714050658047199249e-03 -1.281243190169334412e-02 -1.957507729530334473e-01 1.749617904424667358e-01 7.316696643829345703e-02 -2.008744282647967339e-03 4.452135041356086731e-02 7.293625175952911377e-02 -4.007465839385986328e-01 -1.279828045517206192e-02 -4.641176760196685791e-02 3.559152483940124512e-01 5.629361420869827271e-02 -1.714461147785186768e-01 -2.264560386538505554e-02 2.803099155426025391e-01 5.603424087166786194e-02 1.941186338663101196e-01 -9.795685112476348877e-02 -3.758338280022144318e-03
1.172200888395309448e-01 -2.012718319892883301e-01 -7.784146070480346680e-02 -2.739265561103820801e-01 -4.436254873871803284e-02 1.661060452461242676e-01 1.187468171119689941e-01 9.837577491998672485e-02 8.376858383417129517e-02 2.675486505031585693e-01 4.861732199788093567e-02 1.456184834241867065e-01 1.715337038040161133e-01 -6.235196441411972046e-02 5.085060372948646545e-02 8.934578299522399902e-02 4.456492066383361816e-01 1.534233689308166504e-01 3.771675378084182739e-02 -1.347479224205017090e-01 -2.055663466453552246e-01 -1.665510237216949463e-01 1.485175937414169312e-01 -1.276864641113206744e-04 2.341893464326858521e-01 1.959524601697921753e-01 -1.631697453558444977e-02 -2.789644598960876465e-01 -7.707405835390090942e-03 1.421691030263900757e-01 -1.443267911672592163e-01 -3.450525104999542236e-01
2.137483209371566772e-01 -2.412157505750656128e-01 2.192649990320205688e-01 1.319922227412462234e-02 4.462036490440368652e-02 3.185870647430419922e-01 -1.898887334391474724e-03 5.216708779335021973e-02 -7.293767482042312622e-02 2.296157926321029663e-02 -3.369536101818084717e-01 1.112862601876258850e-01 7.752373814582824707e-02 7.720813155174255371e-02 1.759650260210037231e-01 4.395217001438140869e-01 8.979121595621109009e-02 -1.766350567340850830e-01 -1.382656395435333252e-01 -4.486125335097312927e-02 -8.876454830169677734e-02 -1.076099649071693420e-01 4.261161014437675476e-02 1.296855509281158447e-01 5.453861132264137268e-02 -1.606368124485015869e-01 -1.539298593997955322e-01 -2.440943941473960876e-02 2.003982663154602051e-01 1.174422204494476318e-01 2.365811914205551147e-01 -3.351134657859802246e-01
1.747976541519165039e-01 -2.239220142364501953e-01 1.703125536441802979e-01 -1.877970844507217407e-01 -7.678534835577011108e-02 1.596681624650955200e-01 3.229955732822418213e-01 5.701916292309761047e-02 1.184010878205299377e-01 1.935984194278717041e-01 2.554594166576862335e-02 2.496353983879089355e-01 2.845959551632404327e-02 1.635572686791419983e-02 -1.037930175662040710e-01 1.443804949522018433e-01 1.704085320234298706e-01 1.345985084772109985e-01 1.018818542361259460e-01 -2.858566492795944214e-02 -1.841938197612762451e-01 -1.950029730796813965e-01 1.783171901479363441e-03 7.146660238504409790e-02 4.527664184570312500e-01 6.997232139110565186e-02 -1.252701282501220703e-01 -3.652957379817962646e-01 -2.286794632673263550e-01 1.226056832820177078e-03 5.162329971790313721e-02 -1.396160125732421875e-01
7.187551259994506836e-02 -1.854578107595443726e-01 -7.403742522001266479e-03 -2.246780991554260254e-01 -1.485737711191177368e-01 2.227776944637298584e-01 2.052767723798751831e-01 7.511544972658157349e-02 1.464793831110000610e-01 2.369916066527366638e-02 -1.197052374482154846e-01 -8.419017493724822998e-02 1.475429087877273560e-01 1.753829866647720337e-01 -8.949378132820129395e-02 7.410982251167297363e-02 3.325227797031402588e-01 -9.987648576498031616e-02 -2.084457874298095703e-01 1.000216603279113770e-01 -4.043465852737426758e-01 1.634647995233535767e-01 1.027441173791885376e-01 8.454286307096481323e-02 3.463784754276275635e-01 6.601285934448242188e-02 1.199669912457466125e-01 -2.828454039990901947e-02 -2.318020313978195190e-01 3.088477849960327148e-01 9.775028377771377563e-02 2.882676571607589722e-02
-1.089636087417602539e-01 -4.200774431228637695e-01 -5.802264064550399780e-02 -1.671868860721588135e-01 1.863921880722045898e-01 -1.197529863566160202e-02 8.273107558488845825e-02 2.686070501804351807e-01 -4.622572660446166992e-02 3.659132719039916992e-01 -9.480341523885726929e-02 1.825275830924510956e-02 -2.854846650734543800e-03 1.134505495429039001e-01 -1.582819670438766479e-01 -6.014294922351837158e-02 1.041471064090728760e-01 -2.268334925174713135e-01 -2.454661019146442413e-02 -7.166490703821182251e-02 -2.265745997428894043e-01 8.411963284015655518e-02 1.732934713363647461e-01 4.106185957789421082e-02 3.602899312973022461e-01 2.478960454463958740e-01 -2.179351300001144409e-01 -1.980214715003967285e-01 1.171317324042320251e-02 1.541361808776855469e-01 -1.174102425575256348e-01 7.581010460853576660e-02
-3.571882098913192749e-02 -3.557376563549041748e-01 -1.962628364562988281e-01 -2.402113229036331177e-01 1.373098641633987427e-01 1.144449263811111450e-01 -4.083235189318656921e-02 7.434622198343276978e-02 1.235131621360778809e-01 3.334085941314697266e-01 -2.742578685283660889e-01 9.027796797454357147e-03 -8.327273279428482056e-02 2.788312435150146484e-01 -1.445861607789993286e-01 -6.290055066347122192e-02 4.903972521424293518e-02 -1.340827941894531250e-01 7.243603467941284180e-02 -1.710605770349502563e-01 -1.855238974094390869e-01 -1.284130811691284180e-01 1.527107357978820801e-01 1.337744891643524170e-01 3.135564029216766357e-01 2.536938488483428955e-01 -2.708803117275238037e-01 1.355199422687292099e-02 -1.771873682737350464e-01 4.033023491501808167e-02 -8.794748038053512573e-02 -3.921358659863471985e-02
7.134704291820526123e-02 -1.541011631488800049e-01 -1.582140624523162842e-01 -2.237120717763900757e-01 3.402220308780670166e-01 1.013415399938821793e-02 1.991406530141830444e-01 1.529291272163391113e-01 2.219616770744323730e-01 2.347781062126159668e-01 -6.839571893215179443e-02 3.780688047409057617e-01 6.285131722688674927e-02 8.914303034543991089e-03 -2.218960374593734741e-01 2.461773008108139038e-01 2.810322344303131104e-01 2.148777060210704803e-02 1.974376738071441650e-01 6.599337607622146606e-02 -7.437963038682937622e-02 -4.863557219505310059e-02 -6.312261521816253662e-02 1.228845193982124329e-01 2.358779013156890869e-01 -1.975684762001037598e-01 -2.162672132253646851e-01 -8.126445114612579346e-02 -8.550216257572174072e-02 6.878732144832611084e-02 -8.678545057773590088e-02 -1.842048466205596924e-01
1.823408454656600952e-01 -1.059875488281250000e-01 6.150323897600173950e-02 -1.084918230772018433e-01 -8.922179788351058960e-02 2.959311902523040771e-01 1.380046457052230835e-01 9.112441539764404297e-02 3.838567435741424561e-02 -2.362844161689281464e-02 6.468139588832855225e-02 2.320906966924667358e-01 5.086123943328857422e-01 -1.475917249917984009e-01 -1.080689355731010437e-01 1.902168244123458862e-01 8.613552153110504150e-02 -1.714185923337936401e-01 -8.682400733232498169e-02 -2.543516457080841064e-01 5.668360739946365356e-02 1.800274103879928589e-01 -1.469721458852291107e-02 7.866203784942626953e-02 3.896034359931945801e-01 7.178764790296554565e-03 2.835529670119285583e-02 -1.150761246681213379e-01 8.012393116950988770e-02 9.406807273626327515e-02 1.225638911128044128e-01 -2.853506207466125488e-01
1.888259053230285645e-01 -6.156888790428638458e-03 -2.445817291736602783e-01 -3.982041776180267334e-01 1.415413320064544678e-01 2.196470201015472412e-01 3.017100691795349121e-01 -1.123234331607818604e-01 -3.751784563064575195e-03 -3.491760045289993286e-02 -3.708472847938537598e-02 -7.207664847373962402e-02 4.373357817530632019e-02 5.203211680054664612e-02 -3.668943941593170166e-01 3.290517926216125488e-01 2.380778640508651733e-01 -3.506422787904739380e-02 1.733142584562301636e-01 -5.335722491145133972e-02 4.402537643909454346e-02 -7.510308176279067993e-02 1.244811639189720154e-01 7.701143156737089157e-03 9.755768626928329468e-02 1.917619705200195312e-01 -1.854277998208999634e-01 2.959190309047698975e-01 1.819622665643692017e-01 3.494777157902717590e-02 1.955256238579750061e-02 -4.243922233581542969e-02
-1.972852507606148720e-03 -1.444536000490188599e-01 -1.897568851709365845e-01 -3.073756992816925049e-01 2.509504258632659912e-01 1.056290119886398315e-01 1.424922347068786621e-01 1.046670079231262207e-01 1.845889985561370850e-01 2.569755911827087402e-01 7.701402902603149414e-02 2.470533251762390137e-01 1.394975483417510986e-01 -8.689640089869499207e-03 1.236720830202102661e-01 8.363248407840728760e-02 3.328981101512908936e-01 -1.079739816486835480e-02 -1.048487424850463867e-02 2.433507740497589111e-01 -7.099031656980514526e-02 -1.606812924146652222e-01 -5.268608033657073975e-02 3.032519519329071045e-01 3.032373785972595215e-01 -1.738565228879451752e-02 -6.195070594549179077e-02 -8.835980296134948730e-02 1.774930953979492188e-02 1.768699586391448975e-01 -1.132641881704330444e-01 -3.002637624740600586e-01
3.394489735364913940e-02 7.922613620758056641e-02 -1.911725997924804688e-01 -2.424095869064331055e-01 -3.770865872502326965e-02 4.368585646152496338e-01 1.359372437000274658e-01 2.674311697483062744e-01 -4.951968044042587280e-02 8.458138257265090942e-02 5.501024797558784485e-02 1.796844229102134705e-02 1.830294281244277954e-01 -4.129967093467712402e-02 -2.211006432771682739e-01 3.980492427945137024e-02 5.847829580307006836e-02 -2.311060875654220581e-01 3.761025145649909973e-02 1.538019925355911255e-01 -8.031551539897918701e-02 1.050785109400749207e-01 1.994602233171463013e-01 -1.845155060291290283e-01 2.500243186950683594e-01 -5.225140601396560669e-02 -9.446355700492858887e-02 -2.416813559830188751e-02 1.424835622310638428e-01 4.104166328907012939e-01 -2.240953892469406128e-01 -1.715566366910934448e-01
2.743488736450672150e-02 -3.194897472858428955e-01 -4.172264635562896729e-01 -3.375547230243682861e-01 5.414537712931632996e-02 6.221305578947067261e-02 2.996416687965393066e-01 -6.306917965412139893e-02 -9.110561013221740723e-02 5.853806808590888977e-02 -1.612816900014877319e-01 2.541033923625946045e-02 -1.447770893573760986e-01 1.710662841796875000e-01 1.443599630147218704e-02 1.143876910209655762e-01 2.600122988224029541e-01 -1.217442750930786133e-01 -1.732054725289344788e-02 -3.049459755420684814e-01 1.013552919030189514e-01 -8.885293453931808472e-02 -1.816891282796859741e-01 -5.853943061083555222e-03 2.067494839429855347e-01 1.331553012132644653e-01 8.016920089721679688e-02 8.473741263151168823e-02 1.778867989778518677e-01 2.551465928554534912e-01 -3.353151306509971619e-02 -8.832897245883941650e-02
-6.934282183647155762e-02 -2.473194450139999390e-01 -2.755031287670135498e-01 2.949695661664009094e-02 -8.586312085390090942e-02 2.740490436553955078e-01 2.067788243293762207e-01 1.407266501337289810e-02 -2.808851897716522217e-01 -5.190368369221687317e-02 -2.556042671203613281e-01 9.546705335378646851e-02 8.645788580179214478e-02 -1.910435780882835388e-02 3.629673970863223076e-03 1.933332383632659912e-01 2.709495127201080322e-01 -1.929428577423095703e-01 -1.218725293874740601e-01 -1.002830341458320618e-01 1.633207798004150391e-01 -3.227063687518239021e-03 -1.698212623596191406e-01 5.170802772045135498e-02 1.281969845294952393e-01 2.886112630367279053e-01 -1.540102809667587280e-01 1.430667936801910400e-01 3.243938088417053223e-01 2.194293588399887085e-01 1.822889149188995361e-01 -7.923059910535812378e-02
2.099438458681106567e-01 -2.492644637823104858e-01 -2.619775235652923584e-01 -1.460534632205963135e-01 -1.604984104633331299e-01 6.783328205347061157e-02 9.352122247219085693e-02 2.324573397636413574e-01 -3.438927605748176575e-02 3.736479580402374268e-02 -7.786663621664047241e-02 -3.022080063819885254e-01 1.467698365449905396e-01 2.006719112396240234e-01 -1.620201170444488525e-01 2.731440961360931396e-01 1.673713922500610352e-01 1.154115516692399979e-02 -1.125162094831466675e-01 -1.000306159257888794e-01 -1.185364797711372375e-01 2.619575858116149902e-01 -6.541608273983001709e-02 2.540429681539535522e-02 1.805960685014724731e-01 1.180727332830429077e-01 -1.321015357971191406e-01 -1.933200955390930176e-01 -3.315418958663940430e-01 2.602270841598510742e-01 -3.030919097363948822e-02 -1.723274737596511841e-01
1.150712668895721436e-01 -3.109702765941619873e-01 -5.512434989213943481e-02 -7.397373765707015991e-02 4.298336058855056763e-02 2.278654128313064575e-01 8.861023187637329102e-02 5.047481879591941833e-02 -1.911542415618896484e-01 6.482399255037307739e-02 -2.653161883354187012e-01 2.572845518589019775e-01 -9.626032412052154541e-02 -9.617706388235092163e-02 -9.340623766183853149e-02 2.630754709243774414e-01 2.076215893030166626e-01 -3.228074908256530762e-01 1.089852023869752884e-02 -1.027401089668273926e-01 3.123614192008972168e-01 2.714619040489196777e-02 -2.662081718444824219e-01 6.696312874555587769e-02 3.263330459594726562e-01 6.345658749341964722e-02 -5.618962273001670837e-02 1.093330979347229004e-01 1.761432737112045288e-01 1.927083730697631836e-01 7.994684576988220215e-02 -1.084768623113632202e-01
3.773674368858337402e-01 -9.122276306152343750e-02 1.037013754248619080e-01 -1.553722769021987915e-01 -8.847455680370330811e-02 -9.070841223001480103e-02 1.644833087921142578e-01 -8.300636708736419678e-02 1.217124089598655701e-01 -2.316740527749061584e-02 -5.512440949678421021e-02 6.773688644170761108e-02 1.080640777945518494e-01 -1.501763146370649338e-02 -4.129110276699066162e-01 1.029742285609245300e-01 1.286138743162155151e-01 -7.608143985271453857e-02 1.154163926839828491e-01 -8.376444876194000244e-02 -2.671007513999938965e-01 3.402853617444634438e-03 -3.607833385467529297e-01 1.033736616373062134e-01 2.587473690509796143e-01 2.856218814849853516e-01 7.829590886831283569e-02 -1.174947619438171387e-02 1.695648580789566040e-01 2.941692769527435303e-01 1.521788090467453003e-01 1.673547364771366119e-02
-4.452757537364959717e-02 -1.942980438470840454e-01 -1.354340463876724243e-01 -1.964995861053466797e-01 6.158645451068878174e-02 2.538301050662994385e-01 3.260147869586944580e-01 8.502405881881713867e-02 5.654073879122734070e-02 -3.358352929353713989e-02 -4.951908439397811890e-02 -2.695257365703582764e-01 5.498313903808593750e-02 2.756719887256622314e-01 -6.244545802474021912e-02 1.899748593568801880e-01 2.996454536914825439e-01 -8.468060940504074097e-02 -6.552660465240478516e-02 -7.452916353940963745e-02 -1.379277110099792480e-01 1.475023776292800903e-01 -1.545124780386686325e-02 -2.210310660302639008e-02 4.022172093391418457e-01 1.758890599012374878e-01 2.446627616882324219e-01 -1.120039895176887512e-01 -2.468383163213729858e-01 2.091199159622192383e-01 4.652757942676544189e-02 -5.370830744504928589e-02
1.476166117936372757e-02 -1.772186905145645142e-01 -2.065476775169372559e-02 -4.927276074886322021e-02 9.176991134881973267e-02 3.125126659870147705e-01 1.707943826913833618e-01 1.696302294731140137e-01 7.484196126461029053e-02 -1.718906462192535400e-01 -4.452233612537384033e-01 1.035895384848117828e-02 -1.479498744010925293e-01 -5.212683230638504028e-02 -1.891557574272155762e-01 2.004539221525192261e-01 1.472750306129455566e-01 -1.474390625953674316e-01 8.770024031400680542e-02 2.047464810311794281e-02 1.608425937592983246e-02 -5.305301770567893982e-02 -3.407783806324005127e-01 1.442098617553710938e-01 2.249659895896911621e-01 -1.317241489887237549e-01 -9.278569370508193970e-02 6.987178325653076172e-02 1.711287498474121094e-01 3.314070403575897217e-01 1.500912606716156006e-01 -1.811348497867584229e-01
-8.255754597485065460e-03 -1.690937131643295288e-01 -3.972256481647491455e-01 -1.650312989950180054e-01 2.173739857971668243e-02 2.537987753748893738e-02 4.195974767208099365e-01 -1.208085045218467712e-01 -1.712847203016281128e-01 -2.570468559861183167e-02 -1.783362478017807007e-01 -3.513265401124954224e-02 -1.183325797319412231e-01 1.178422346711158752e-01 -6.406687945127487183e-02 1.710161864757537842e-01 1.361750364303588867e-01 -2.572314143180847168e-01 1.210453286767005920e-01 -4.342706501483917236e-02 1.762455105781555176e-01 3.490922972559928894e-02 -2.101185023784637451e-01 1.315390020608901978e-01 3.188546001911163330e-01 -5.378714948892593384e-02 -1.320391893386840820e-01 1.542349606752395630e-01 1.308979094028472900e-01 2.913179993629455566e-01 1.601475328207015991e-01 4.300828650593757629e-02
-1.647932678461074829e-01 -2.812644541263580322e-01 -1.722627133131027222e-01 -1.555673480033874512e-01 1.275991648435592651e-01 2.579011917114257812e-01 -1.481314301490783691e-01 1.838132441043853760e-01 2.118938788771629333e-02 1.118811070919036865e-01 1.428915411233901978e-01 -5.622232332825660706e-02 1.614445149898529053e-01 -1.486144587397575378e-02 -1.621472835540771484e-01 6.302616000175476074e-02 3.119808435440063477e-01 1.357141733169555664e-01 -9.186000376939773560e-02 1.234445162117481232e-02 -9.962095320224761963e-02 9.897640347480773926e-02 -9.902084618806838989e-02 2.640642039477825165e-02 3.577765822410583496e-01 -1.243300214409828186e-01 -3.205357491970062256e-01 -4.251189902424812317e-02 -7.806993275880813599e-02 3.948821723461151123e-01 1.434378921985626221e-01 -1.518579274415969849e-01
2.837139964103698730e-01 6.882788985967636108e-02 -1.444666832685470581e-01 -2.385157644748687744e-01 -5.589867383241653442e-02 3.419505655765533447e-01 1.726883351802825928e-01 1.073814779520034790e-01 6.039980053901672363e-02 9.725254774093627930e-02 -3.105684220790863037e-01 -1.002535521984100342e-01 -1.637022010982036591e-02 7.833946496248245239e-02 -1.791105270385742188e-01 2.047087848186492920e-01 -1.115774214267730713e-01 -5.429220944643020630e-02 4.085017442703247070e-01 -1.755990087985992432e-01 2.098406851291656494e-01 -1.084208711981773376e-01 -3.692695870995521545e-02 2.088948786258697510e-01 1.499763280153274536e-01 1.122536435723304749e-01 -1.201519668102264404e-01 1.627345085144042969e-01 9.126358479261398315e-02 1.582208573818206787e-01 -9.886814653873443604e-02 -2.062894701957702637e-01
1.896041035652160645e-01 -3.017525970935821533e-01 -3.725705668330192566e-02 -2.214206457138061523e-01 1.040128096938133240e-01 3.241546154022216797e-01 8.478337526321411133e-02 4.282532259821891785e-02 -5.341861397027969360e-02 8.502747863531112671e-02 -3.391977846622467041e-01 -3.325553983449935913e-02 -4.699825495481491089e-02 -1.961439400911331177e-01 3.924215212464332581e-03 2.490875571966171265e-01 2.895900309085845947e-01 -2.749696969985961914e-01 8.342105150222778320e-02 6.422876846045255661e-03 1.978557258844375610e-01 -6.613843142986297607e-02 -1.952301114797592163e-01 1.383630442433059216e-03 1.456328779458999634e-01 1.853142231702804565e-01 -9.800215065479278564e-02 5.617521703243255615e-02 1.633644104003906250e-01 2.588561773300170898e-01 2.290479689836502075e-01 -7.810879498720169067e-02
1.102272872230969369e-04 -3.790704309940338135e-01 -9.180051088333129883e-02 -2.452803254127502441e-01 -3.735497593879699707e-02 2.500667273998260498e-01 -2.874459326267242432e-02 2.063033133745193481e-01 1.029525697231292725e-01 1.696605384349822998e-01 1.857765763998031616e-01 -1.723116338253021240e-01 2.063138335943222046e-01 -4.628270119428634644e-02 -1.539590358734130859e-01 1.370739638805389404e-01 4.088432788848876953e-01 9.838312864303588867e-02 -1.093685068190097809e-02 -1.357964873313903809e-01 -1.409844905138015747e-01 -1.221719291061162949e-02 1.676791906356811523e-02 1.699057519435882568e-01 2.739735841751098633e-01 -6.738921999931335449e-02 -1.728845089673995972e-01 -1.497801095247268677e-01 -1.849287003278732300e-01 2.025075852870941162e-01 1.947044283151626587e-01 -5.960096023045480251e-04
7.896939665079116821e-02 -7.629521936178207397e-02 -2.132877260446548462e-01 3.521071374416351318e-02 1.835315674543380737e-01 4.124500453472137451e-01 2.540751099586486816e-01 2.539341747760772705e-01 -7.984946668148040771e-02 2.048274725675582886e-01 -1.287063956260681152e-01 -8.427305519580841064e-02 -1.406519487500190735e-02 -7.226060330867767334e-02 -5.081214010715484619e-02 -4.387154802680015564e-02 6.535786390304565430e-02 -1.177722513675689697e-01 -1.066961139440536499e-01 2.142961136996746063e-02 1.688648760318756104e-01 2.233433276414871216e-01 -2.689702063798904419e-02 7.143897563219070435e-02 1.795489490032196045e-01 1.094973534345626831e-01 -2.933070361614227295e-01 -8.842218667268753052e-02 2.115668542683124542e-02 3.377415537834167480e-01 -3.679730594158172607e-01 -1.557121425867080688e-01
2.428867965936660767e-01 -4.250735938549041748e-01 4.466200992465019226e-02 1.822898630052804947e-04 -2.358848303556442261e-01 2.074732184410095215e-01 4.580619037151336670e-01 1.860545873641967773e-01 9.346082806587219238e-02 -6.760213524103164673e-02 2.282439498230814934e-03 2.076304284855723381e-03 1.222021430730819702e-01 -1.480356156826019287e-01 -1.975201070308685303e-01 8.766993135213851929e-02 2.635388672351837158e-01 4.578412044793367386e-03 6.942193210124969482e-02 -1.072008386254310608e-01 1.004692912101745605e-01 6.543827801942825317e-02 5.790435522794723511e-02 -2.316750772297382355e-02 -4.607534408569335938e-02 1.561128050088882446e-01 -1.917105317115783691e-01 -1.268171519041061401e-01 1.333680301904678345e-01 2.373625040054321289e-01 -2.365189194679260254e-01 -6.991098821163177490e-02
2.144149243831634521e-01 -7.016478478908538818e-02 -9.294067323207855225e-02 -3.152909278869628906e-01 3.244492113590240479e-01 9.513115137815475464e-02 1.489545702934265137e-01 2.703512012958526611e-01 1.822871565818786621e-01 5.471768602728843689e-02 1.175264641642570496e-01 2.143812477588653564e-01 2.218433767557144165e-01 1.312782764434814453e-01 -5.084391310811042786e-02 1.527642309665679932e-01 2.922989130020141602e-01 5.171848461031913757e-02 2.046765983104705811e-01 -1.823053322732448578e-02 3.452429920434951782e-02 -5.308376625180244446e-02 -1.964022368192672729e-01 2.054664343595504761e-01 2.006732821464538574e-01 -1.802097856998443604e-01 -3.202010989189147949e-01 -1.085409149527549744e-01 -8.504953235387802124e-02 7.365261763334274292e-02 -9.651032835245132446e-02 -1.375915110111236572e-01
-1.279910057783126831e-01 -2.062442153692245483e-01 -3.233756124973297119e-01 -5.600215867161750793e-03 3.628831729292869568e-02 1.915633231401443481e-01 1.604224890470504761e-01 -2.455193400382995605e-01 -1.694209724664688110e-01 -4.738960415124893188e-02 -1.078799590468406677e-01 -8.310267329216003418e-02 1.355994939804077148e-01 -1.170971468091011047e-01 -2.241180092096328735e-01 2.615521252155303955e-01 1.970123201608657837e-01 -2.233574837446212769e-01 -8.531601727008819580e-02 9.096286445856094360e-02 -2.858085930347442627e-01 -8.130855858325958252e-02 -8.416550606489181519e-02 3.244819343090057373e-01 4.456548765301704407e-02 -1.351356357336044312e-01 -2.278175055980682373e-01 2.840864658355712891e-01 -7.468669861555099487e-02 5.061927065253257751e-02 4.098742734640836716e-03 -2.151343077421188354e-01
-2.286665290594100952e-01 -1.436751782894134521e-01 -2.292788922786712646e-01 -2.211682796478271484e-01 2.646108865737915039e-01 1.175585202872753143e-02 1.817937493324279785e-01 -6.115607544779777527e-02 3.080411851406097412e-01 -2.067646570503711700e-02 3.525718301534652710e-02 -1.092739962041378021e-02 2.085878551006317139e-01 1.543513089418411255e-01 -2.328607887029647827e-01 1.488475203514099121e-01 1.968917995691299438e-01 -1.385338306427001953e-01 -2.156913280487060547e-01 -4.145466536283493042e-02 9.124635905027389526e-02 -2.498512417078018188e-01 -7.522305101156234741e-02 1.413096040487289429e-01 4.482793807983398438e-01 -8.067379146814346313e-02 -1.862860172986984253e-01 1.119225937873125076e-02 1.786252111196517944e-01 2.680695801973342896e-02 2.627306804060935974e-02 -7.902754470705986023e-03
3.005160093307495117e-01 8.224159479141235352e-03 6.639185547828674316e-02 -1.051911190152168274e-01 -2.085655629634857178e-01 8.002789318561553955e-02 1.802255362272262573e-01 -9.507083892822265625e-02 -1.096529141068458557e-01 2.272428423166275024e-01 -4.131495580077171326e-02 -9.294124692678451538e-02 -1.470669824630022049e-02 2.119867354631423950e-01 -2.965636253356933594e-01 3.354974985122680664e-01 1.058825403451919556e-01 -2.616227231919765472e-02 1.659414023160934448e-01 4.293688386678695679e-02 -2.241485416889190674e-01 -3.062526509165763855e-02 1.697133183479309082e-01 7.995922118425369263e-02 1.429080665111541748e-01 -1.557810157537460327e-01 -1.169567033648490906e-01 1.553022414445877075e-01 1.353582143783569336e-01 4.572674930095672607e-01 -1.855881959199905396e-01 1.051455587148666382e-01
9.859620034694671631e-02 -2.620942592620849609e-01 -9.116535633802413940e-02 -2.268773913383483887e-01 -3.748369961977005005e-02 4.706142470240592957e-02 2.218480110168457031e-01 -4.160093963146209717e-01 9.568542987108230591e-02 2.621869444847106934e-01 -2.046708911657333374e-01 -2.949850447475910187e-02 1.432748585939407349e-01 -1.240066364407539368e-01 -9.010044485330581665e-02 1.850333362817764282e-01 1.844446212053298950e-01 1.082111150026321411e-01 -1.907046586275100708e-01 -3.183345496654510498e-02 1.599346101284027100e-02 1.713155359029769897e-01 3.710233047604560852e-02 9.871915727853775024e-02 4.791093468666076660e-01 6.024497747421264648e-02 -2.174502760171890259e-01 -4.165268316864967346e-02 1.310239136219024658e-01 -5.491182580590248108e-02 -5.854423716664314270e-02 8.566895872354507446e-02
-1.988329440355300903e-01 -1.017923355102539062e-01 -2.143247872591018677e-01 -3.751536607742309570e-01 1.432765573263168335e-01 1.494598239660263062e-01 1.852490007877349854e-01 2.183960825204849243e-01 3.271219134330749512e-02 4.477606154978275299e-03 8.977832645177841187e-02 -1.598805487155914307e-01 -2.061470784246921539e-02 2.518687630072236061e-03 -1.202429383993148804e-01 2.470862418413162231e-01 2.738443911075592041e-01 8.971524424850940704e-03 -3.163951681926846504e-03 -7.879937440156936646e-02 -3.327855169773101807e-01 -7.884086668491363525e-02 -2.096271961927413940e-01 2.639455795288085938e-01 4.371965304017066956e-02 1.233854889869689941e-01 -2.419693171977996826e-01 -2.152926921844482422e-01 2.066638767719268799e-01 2.237515002489089966e-01 -2.573910355567932129e-02 -2.363550662994384766e-02
2.211122512817382812e-01 4.138823598623275757e-02 -2.083022706210613251e-02 -2.574783861637115479e-01 -7.326506543904542923e-03 1.305738389492034912e-01 3.965588659048080444e-02 2.803063988685607910e-01 -4.243548586964607239e-02 2.163435816764831543e-01 -1.454323381185531616e-01 -2.304075658321380615e-01 1.641436815261840820e-01 1.045946553349494934e-01 -3.008420765399932861e-01 1.465541869401931763e-01 2.416989207267761230e-01 6.708026677370071411e-02 1.168422400951385498e-01 -4.799589514732360840e-02 -1.758468151092529297e-01 1.078546047210693359e-01 -6.807997822761535645e-02 4.533166587352752686e-01 1.189973354339599609e-01 2.359543442726135254e-01 -1.284662634134292603e-01 -1.667585819959640503e-01 -1.759422570466995239e-01 2.839471027255058289e-02 -1.421217173337936401e-01 -1.226475089788436890e-01
1.011415198445320129e-01 -2.306109815835952759e-01 -2.922145724296569824e-01 -2.636194415390491486e-02 -3.352313488721847534e-02 4.503489136695861816e-01 2.265914231538772583e-01 9.138859063386917114e-02 3.093829611316323280e-03 -7.999552041292190552e-02 3.711264953017234802e-02 -1.614033281803131104e-01 -1.055414155125617981e-01 1.970899552106857300e-01 -3.874391317367553711e-01 5.257515981793403625e-02 2.492408454418182373e-01 -6.436279416084289551e-02 6.334707885980606079e-02 3.982410300523042679e-03 3.689111396670341492e-02 9.347370266914367676e-02 -2.169154956936836243e-02 2.112700194120407104e-01 1.129331439733505249e-01 1.699554175138473511e-01 -7.767704874277114868e-02 -4.500482231378555298e-02 -3.776977583765983582e-02 2.210300266742706299e-01 -2.953384518623352051e-01 1.935913711786270142e-01
3.155382722616195679e-02 -3.035192377865314484e-02 1.919226162135601044e-02 -2.268392890691757202e-01 -1.614566147327423096e-01 2.743013799190521240e-01 9.589137136936187744e-02 -1.816809773445129395e-01 -4.422752186655998230e-02 -6.229526177048683167e-02 -1.663032621145248413e-01 4.191026091575622559e-01 2.587396278977394104e-02 -8.496130257844924927e-02 -1.181568354368209839e-01 9.711562097072601318e-02 1.973659694194793701e-01 -1.935242712497711182e-01 -2.050039321184158325e-01 -1.424389034509658813e-01 1.912751346826553345e-01 1.623301357030868530e-01 1.576489806175231934e-01 2.089520841836929321e-01 2.780334651470184326e-01 -5.145064741373062134e-02 -2.703292667865753174e-01 -1.033326759934425354e-01 -1.466810107231140137e-01 1.427708864212036133e-01 1.557926833629608154e-01 -2.495550960302352905e-01
1.049810498952865601e-01 -2.175062298774719238e-01 -2.959555387496948242e-01 -3.687081113457679749e-02 -2.271311171352863312e-02 2.999866604804992676e-01 1.390230208635330200e-01 -1.433283388614654541e-01 -1.785151958465576172e-01 7.124394178390502930e-02 -1.077034398913383484e-01 1.619431078433990479e-01 -1.458336599171161652e-02 -1.714434623718261719e-01 -2.903187572956085205e-01 1.988272219896316528e-01 3.108168207108974457e-02 5.689444765448570251e-02 2.767492271959781647e-02 -2.633794248104095459e-01 -1.205521728843450546e-02 -3.774830698966979980e-01 1.148171126842498779e-01 1.157082095742225647e-01 1.637418419122695923e-01 -3.338208422064781189e-02 -1.419204771518707275e-01 3.502678275108337402e-01 -3.498564660549163818e-02 2.367253601551055908e-01 -1.138590574264526367e-01 9.808845818042755127e-02
1.639026403427124023e-01 -2.259536683559417725e-01 -2.158690989017486572e-01 -2.019101679325103760e-01 -2.043282389640808105e-01 1.447357833385467529e-01 4.056255891919136047e-02 -1.168950870633125305e-01 6.221110746264457703e-02 -8.137348294258117676e-02 -2.674520313739776611e-01 -7.534987479448318481e-02 -1.114756986498832703e-01 7.717691361904144287e-02 -1.192876882851123810e-02 1.244821306318044662e-02 1.767864674329757690e-01 1.150666624307632446e-01 1.212309524416923523e-01 -1.670309752225875854e-01 -1.544357538223266602e-01 -6.388764083385467529e-02 1.915294378995895386e-01 1.722262650728225708e-01 3.604756593704223633e-01 -9.207171946763992310e-02 -2.882401943206787109e-01 8.048360049724578857e-02 -2.361152172088623047e-01 2.118714004755020142e-01 -3.648395538330078125e-01 -8.502791821956634521e-02
1.577934622764587402e-01 -1.337301731109619141e-01 2.482848614454269409e-02 -1.233226209878921509e-01 1.744041740894317627e-01 1.746610403060913086e-01 -4.807677492499351501e-02 -1.385303735733032227e-01 -8.180575817823410034e-02 -2.127427756786346436e-01 5.895749852061271667e-02 -1.203830167651176453e-01 -3.456566482782363892e-03 2.025676220655441284e-01 -1.566948741674423218e-01 8.011844754219055176e-02 1.779296696186065674e-01 -2.228684164583683014e-02 -3.180363774299621582e-02 3.427141904830932617e-02 -3.642810881137847900e-01 -2.069899290800094604e-01 -1.550300978124141693e-02 -1.801225244998931885e-01 4.959899187088012695e-01 2.063004970550537109e-01 -4.137664288282394409e-02 -1.430374383926391602e-01 -1.031976565718650818e-01 3.726757168769836426e-01 -9.169268608093261719e-02 -7.599844783544540405e-02
2.619998455047607422e-01 -1.080992370843887329e-01 1.038679108023643494e-01 -1.842589676380157471e-01 6.423523300327360630e-04 7.954910397529602051e-02 5.990896001458168030e-02 2.000023573637008667e-01 -3.509328514337539673e-02 8.252125978469848633e-02 -1.790831834077835083e-01 1.366741657257080078e-01 6.176829338073730469e-02 -3.937254101037979126e-02 -8.628967404365539551e-02 2.625346481800079346e-01 -3.547088429331779480e-02 -1.692847311496734619e-01 4.000981524586677551e-02 1.741112768650054932e-02 2.462287545204162598e-01 -8.660777658224105835e-02 1.850430518388748169e-01 8.831275254487991333e-02 4.716777205467224121e-01 3.733180761337280273e-01 -1.172468736767768860e-01 2.671388722956180573e-02 2.087798863649368286e-01 4.338889196515083313e-02 3.232400119304656982e-01 -1.274083703756332397e-01
-1.864644885063171387e-02 -3.073025941848754883e-01 -8.348951488733291626e-02 -8.137588202953338623e-02 2.542844116687774658e-01 1.405672132968902588e-01 8.966169506311416626e-02 2.966518804896622896e-04 -6.648468971252441406e-02 2.123126387596130371e-01 -1.778530180454254150e-01 4.841746017336845398e-02 1.643776148557662964e-01 2.350457571446895599e-02 -1.181429773569107056e-01 2.959735319018363953e-02 8.334947377443313599e-02 1.990043558180332184e-02 -1.764582097530364990e-02 7.880394347012042999e-03 -4.272985160350799561e-01 6.587856262922286987e-02 -9.791336208581924438e-02 4.451941847801208496e-01 1.066122204065322876e-01 -1.664328388869762421e-02 -2.926656603813171387e-01 3.017363548278808594e-01 -3.398183360695838928e-02 2.407584339380264282e-01 -1.401338279247283936e-01 -6.134692952036857605e-02
4.210118204355239868e-02 4.938013479113578796e-02 -1.740371137857437134e-01 -3.262849748134613037e-01 8.938825689256191254e-03 -7.310164719820022583e-02 1.932657957077026367e-01 -2.212382853031158447e-02 -2.630629576742649078e-02 5.655201151967048645e-02 7.029975205659866333e-02 6.772186607122421265e-02 2.646733522415161133e-01 1.731538213789463043e-02 -6.962838023900985718e-02 -4.736955463886260986e-02 1.427741348743438721e-01 -6.234430242329835892e-03 -3.159276247024536133e-01 -4.749909415841102600e-02 3.483234718441963196e-02 -2.241915315389633179e-01 -2.072080820798873901e-01 1.005568504333496094e-01 3.407766222953796387e-01 5.219145677983760834e-03 -2.355704009532928467e-01 -6.613491475582122803e-02 3.665739297866821289e-01 -1.230082660913467407e-02 -1.240892037749290466e-01 -4.146690368652343750e-01
8.093503117561340332e-02 -2.642594277858734131e-01 -6.422708928585052490e-02 -3.842707723379135132e-02 -4.621170461177825928e-03 2.380047440528869629e-01 3.968954682350158691e-01 -1.739797592163085938e-01 1.600788980722427368e-01 -2.588046481832861900e-03 -2.416643500328063965e-02 3.648854792118072510e-03 -6.004494428634643555e-02 -1.373071521520614624e-01 -4.588335007429122925e-02 1.025244519114494324e-01 -1.204111054539680481e-02 1.955450475215911865e-01 -1.194714382290840149e-01 -2.067575454711914062e-01 -1.105776131153106689e-01 1.141142696142196655e-01 7.462207973003387451e-02 2.975982427597045898e-01 4.554505050182342529e-01 1.848511099815368652e-01 -1.948024183511734009e-01 -2.651636302471160889e-01 2.056574225425720215e-01 -4.710568115115165710e-02 -5.646584555506706238e-03 5.522079393267631531e-02
2.096930295228958130e-01 -1.148831471800804138e-01 -1.263563521206378937e-02 -3.680340051651000977e-01 7.582920603454113007e-03 5.363329127430915833e-02 -5.502457916736602783e-02 -2.881121635437011719e-01 -3.361192643642425537e-01 6.596349924802780151e-02 -6.177834421396255493e-02 -6.697637587785720825e-02 1.540136039257049561e-01 2.089671641588211060e-01 -4.140336811542510986e-02 4.657464101910591125e-03 -4.765007272362709045e-02 -1.659472435712814331e-01 -6.863543391227722168e-02 -3.548286855220794678e-01 -2.109131515026092529e-01 -1.489704400300979614e-01 -6.670372933149337769e-02 7.460189610719680786e-02 2.267540842294692993e-01 8.005441725254058838e-02 5.727241560816764832e-02 1.881053484976291656e-02 -7.722448557615280151e-02 4.129180312156677246e-01 -1.729137264192104340e-02 2.194538414478302002e-01
-3.893276676535606384e-02 5.302654206752777100e-02 -1.576590985059738159e-01 9.166761487722396851e-02 -1.121111512184143066e-01 1.273154318332672119e-01 4.513639211654663086e-01 1.006985530257225037e-01 -3.096794486045837402e-01 2.554568275809288025e-02 8.717279136180877686e-02 -1.548731001093983650e-03 4.427806288003921509e-02 -5.203125253319740295e-02 -2.049257457256317139e-01 3.298949599266052246e-01 2.040991187095642090e-01 -1.612408310174942017e-01 -8.663424104452133179e-02 -2.447196692228317261e-01 -4.706445336341857910e-02 5.126242525875568390e-03 7.309396564960479736e-02 -1.318282261490821838e-02 2.510130107402801514e-01 1.674935668706893921e-01 -3.313174545764923096e-01 -5.069480836391448975e-02 2.843937873840332031e-01 -1.219305470585823059e-01 -1.347504109144210815e-01 -1.881746458820998669e-03
1.820936650037765503e-01 1.011821553111076355e-01 -2.973462343215942383e-01 5.771925672888755798e-02 1.565087353810667992e-03 2.738786041736602783e-01 -7.323306519538164139e-03 4.330278560519218445e-02 -3.957298398017883301e-01 -9.763179346919059753e-03 -1.447092443704605103e-01 -1.030248478055000305e-01 7.499373704195022583e-02 9.933089837431907654e-03 -1.663870662450790405e-01 2.628453969955444336e-01 1.144732162356376648e-01 -1.462356597185134888e-01 -2.919305115938186646e-02 2.815770357847213745e-02 -1.848682574927806854e-02 -1.425555199384689331e-01 -9.332003444433212280e-02 3.122680783271789551e-01 4.284753799438476562e-01 2.825000882148742676e-02 -2.857510745525360107e-01 1.802390092052519321e-03 1.258612275123596191e-01 -2.103712856769561768e-01 -7.850477099418640137e-02 4.295922070741653442e-02
-4.377063736319541931e-02 -1.999293714761734009e-01 3.076173178851604462e-02 -1.836256533861160278e-01 1.311054974794387817e-01 1.135608777403831482e-01 9.443698823451995850e-02 -5.039861053228378296e-02 -3.176657855510711670e-01 -2.329948693513870239e-01 -1.473269015550613403e-01 -1.711800247430801392e-01 6.224808096885681152e-02 1.732999682426452637e-01 1.299510151147842407e-01 6.645644456148147583e-02 1.096597239375114441e-01 -3.151556849479675293e-01 8.061020821332931519e-02 6.899476051330566406e-02 1.647535860538482666e-01 -6.442352384328842163e-02 -1.829017251729965210e-01 2.801857292652130127e-01 3.843257129192352295e-01 2.527863681316375732e-01 5.153859406709671021e-02 1.052401885390281677e-01 1.704526245594024658e-01 1.930777877569198608e-01 1.383731961250305176e-01 -2.093092650175094604e-01
9.225753694772720337e-02 -2.634184360504150391e-01 -2.803569734096527100e-01 -3.522893786430358887e-01 5.753430351614952087e-02 8.099825121462345123e-03 2.689227163791656494e-01 -2.138340473175048828e-01 -4.150648415088653564e-02 -3.007629215717315674e-01 -1.860841661691665649e-01 1.106964498758316040e-01 6.816670298576354980e-02 1.010802909731864929e-01 -1.043574661016464233e-01 2.161843776702880859e-01 3.384300768375396729e-01 -2.935900818556547165e-03 6.479923427104949951e-02 -1.753201931715011597e-01 -1.792373657226562500e-01 -2.064042389392852783e-01 -1.093916520476341248e-01 4.497885331511497498e-02 8.138339221477508545e-02 8.311489969491958618e-02 1.020036935806274414e-01 5.588204786181449890e-02 1.417018622159957886e-01 2.529571652412414551e-01 1.171854212880134583e-01 1.528495848178863525e-01
-2.938378974795341492e-02 -9.750647842884063721e-02 -3.411487936973571777e-01 -3.271616399288177490e-01 2.284939736127853394e-01 2.088638395071029663e-01 -2.014847099781036377e-02 -2.708061337471008301e-01 -1.404557973146438599e-01 -9.155852347612380981e-02 -1.681820601224899292e-01 1.376213580369949341e-01 1.309850215911865234e-01 1.028868407011032104e-01 -2.565757036209106445e-01 1.592010855674743652e-01 -3.575017908588051796e-03 1.206185109913349152e-02 1.211135648190975189e-02 -1.862182170152664185e-01 -2.293541878461837769e-01 -2.388736046850681305e-02 -3.723653778433799744e-02 2.555457353591918945e-01 1.315242201089859009e-01 1.186703965067863464e-01 1.496556960046291351e-02 -9.021559357643127441e-02 -3.369960701093077660e-03 3.314800858497619629e-01 1.766378432512283325e-01 2.582634091377258301e-01
6.190436333417892456e-02 -2.219228893518447876e-01 5.771451815962791443e-02 -1.689030528068542480e-01 -9.379562735557556152e-02 1.423068046569824219e-01 7.101713865995407104e-02 -1.065630987286567688e-01 -2.859096825122833252e-01 4.734591394662857056e-02 -8.004885911941528320e-02 -4.040834028273820877e-03 2.649771571159362793e-01 1.892914995551109314e-02 -5.917790532112121582e-02 -1.419621407985687256e-01 2.970054149627685547e-01 1.331001073122024536e-01 1.089186742901802063e-01 -9.408665448427200317e-02 -1.928531527519226074e-01 -3.340991735458374023e-01 8.174900710582733154e-02 -9.196854382753372192e-02 3.742437958717346191e-01 2.045749500393867493e-02 6.175974011421203613e-02 -3.643786609172821045e-01 4.599720984697341919e-02 3.116573095321655273e-01 1.333379745483398438e-01 -1.694025285542011261e-02
2.875039540231227875e-02 -1.570176035165786743e-01 -4.334806650876998901e-02 -1.105355471372604370e-01 1.731525510549545288e-01 2.328895032405853271e-01 1.798666715621948242e-01 -3.925124555826187134e-02 -9.543636441230773926e-02 -5.646103527396917343e-04 -1.256164759397506714e-01 3.472258150577545166e-02 -3.895561769604682922e-02 1.453343927860260010e-01 -5.187503248453140259e-02 4.659878462553024292e-02 1.734652072191238403e-01 -2.982463538646697998e-01 -1.045395284891128540e-01 4.358424991369247437e-02 2.771258652210235596e-01 5.102626606822013855e-02 -2.014953196048736572e-01 2.294696867465972900e-02 3.790140450000762939e-01 1.819742023944854736e-01 1.982413232326507568e-01 -1.785556077957153320e-01 2.714314758777618408e-01 2.738326489925384521e-01 1.127701923251152039e-01 -3.563578128814697266e-01
-7.291615474969148636e-03 6.576295942068099976e-02 -2.208337187767028809e-01 -2.606068253517150879e-01 3.205756843090057373e-02 8.377251029014587402e-02 1.682529300451278687e-01 -1.997056305408477783e-01 2.865527383983135223e-02 -2.484066784381866455e-01 -1.088427007198333740e-01 2.466150522232055664e-01 1.460418105125427246e-01 2.399282455444335938e-01 5.092621222138404846e-02 7.334031909704208374e-02 3.756008297204971313e-02 -1.584025323390960693e-01 -7.695244997739791870e-02 -2.860881388187408447e-01 -3.219175338745117188e-01 -7.761483639478683472e-02 -3.336191922426223755e-02 2.407017350196838379e-01 1.121495813131332397e-01 6.945107132196426392e-02 -7.508061081171035767e-02 3.594458475708961487e-02 1.211574524641036987e-01 4.781259298324584961e-01 9.703887253999710083e-02 1.436569392681121826e-01
9.095607697963714600e-02 -1.427459716796875000e-01 -6.533145159482955933e-02 -2.399332821369171143e-01 -2.013144269585609436e-02 2.034825086593627930e-01 1.620932966470718384e-01 1.641546785831451416e-01 9.101386368274688721e-02 1.173899769783020020e-01 -1.890407502651214600e-01 -2.990596294403076172e-01 1.310413237661123276e-02 3.371903598308563232e-01 -2.686742246150970459e-01 2.163175195455551147e-01 -5.945928022265434265e-02 -8.122240751981735229e-02 -1.528123617172241211e-01 -4.420519247651100159e-02 -2.513549923896789551e-01 7.908555865287780762e-02 -2.649909257888793945e-01 9.943432360887527466e-02 3.336647450923919678e-01 1.761689931154251099e-01 -8.275984972715377808e-02 -2.215012609958648682e-01 -1.703044027090072632e-01 -1.622436009347438812e-02 2.782535273581743240e-03 -1.478655189275741577e-01
-2.751707565039396286e-03 -1.660031229257583618e-01 -7.676354795694351196e-02 -1.535144895315170288e-01 1.740697398781776428e-02 2.127694636583328247e-01 -1.170470640063285828e-01 -7.110877335071563721e-02 -4.528812319040298462e-02 8.693566173315048218e-02 -1.017689406871795654e-01 -5.333271995186805725e-02 3.295828402042388916e-01 9.014438837766647339e-02 -1.023426875472068787e-01 7.157166302204132080e-02 6.192072033882141113e-01 1.433526575565338135e-01 -8.804293721914291382e-02 4.459780827164649963e-02 -1.887933313846588135e-01 -7.390892133116722107e-03 -9.976698458194732666e-02 -1.090862601995468140e-02 2.334376722574234009e-01 -6.352636218070983887e-02 -2.393061965703964233e-01 -1.669650375843048096e-01 -5.556624382734298706e-03 2.498694807291030884e-01 1.312162429094314575e-01 -2.016263753175735474e-01
1.193430721759796143e-01 -2.619228661060333252e-01 -9.612285345792770386e-02 -1.293176561594009399e-01 -2.780882716178894043e-01 3.144723176956176758e-02 4.546386376023292542e-02 -1.577255316078662872e-02 -4.062560573220252991e-02 1.433340758085250854e-01 -2.920159697532653809e-01 -7.153107970952987671e-02 1.022210493683815002e-01 -4.486320540308952332e-02 4.317100718617439270e-02 8.321121335029602051e-02 2.269052118062973022e-01 3.659673035144805908e-02 -5.289510637521743774e-02 -7.391101121902465820e-02 4.387561976909637451e-02 -3.135336935520172119e-02 -7.416640967130661011e-02 3.322989493608474731e-02 6.310830116271972656e-01 8.469663560390472412e-03 -1.191257312893867493e-01 1.235406845808029175e-01 2.490479201078414917e-01 -1.014121100306510925e-01 2.197182029485702515e-01 2.402981817722320557e-01
-1.848227828741073608e-01 -1.455269008874893188e-01 -1.931164860725402832e-01 -3.185521364212036133e-01 -1.691364794969558716e-01 1.909601539373397827e-01 3.174768090248107910e-01 1.946252882480621338e-01 1.262158453464508057e-01 -7.662940770387649536e-02 -5.891175568103790283e-02 -3.834220468997955322e-01 -1.100494265556335449e-01 1.563232839107513428e-01 -1.889356970787048340e-01 1.868377774953842163e-01 8.086969703435897827e-02 -1.377038061618804932e-01 1.452359110116958618e-01 9.920648299157619476e-03 -9.588965773582458496e-02 2.987415716052055359e-02 -5.268579721450805664e-02 1.534059792757034302e-01 2.082421928644180298e-01 2.129066586494445801e-01 -1.851993352174758911e-01 -5.221280828118324280e-02 1.250693202018737793e-01 2.675732970237731934e-01 -8.903967589139938354e-02 1.368781775236129761e-01
1.020329296588897705e-01 -1.730150580406188965e-01 -5.920713022351264954e-02 1.050270050764083862e-01 -2.353023737668991089e-01 2.836643457412719727e-01 2.268585562705993652e-01 8.341472595930099487e-03 -4.083219915628433228e-02 1.053699012845754623e-02 -1.872076690196990967e-01 1.219433993101119995e-01 -1.119179837405681610e-02 1.022468656301498413e-01 -2.355597764253616333e-01 -1.422269046306610107e-01 1.317179203033447266e-01 6.220448762178421021e-02 -3.808496892452239990e-02 -1.283359527587890625e-01 -4.314966797828674316e-01 -3.621122539043426514e-01 7.713773101568222046e-02 3.071704208850860596e-01 2.241395264863967896e-01 -1.854371726512908936e-01 -7.616279274225234985e-02 3.721985593438148499e-02 -4.306961968541145325e-02 2.618090510368347168e-01 -2.808693610131740570e-02 1.610379666090011597e-03
1.594656556844711304e-01 4.822491109371185303e-02 -1.339820176362991333e-01 -2.895391285419464111e-01 -1.932178251445293427e-02 -8.152827620506286621e-02 -1.851191520690917969e-01 -1.421113610267639160e-01 1.220848411321640015e-01 1.785176247358322144e-02 2.268020361661911011e-01 -1.097654700279235840e-01 2.066103965044021606e-01 1.499059349298477173e-01 -2.457686066627502441e-01 2.692885696887969971e-01 2.680422067642211914e-01 -1.565244644880294800e-01 1.500278264284133911e-01 -5.083478242158889771e-02 -1.118765920400619507e-01 -1.046473234891891479e-01 -1.627589911222457886e-01 7.969442009925842285e-02 2.690261900424957275e-01 -1.805546134710311890e-02 -4.766287803649902344e-01 -1.272327303886413574e-01 -1.723069697618484497e-01 6.452612578868865967e-02 -6.601508706808090210e-02 1.277391053736209869e-02
-2.394290566444396973e-01 -4.435882270336151123e-01 -2.781276404857635498e-01 -3.184843361377716064e-01 1.293157488107681274e-01 -4.355650860816240311e-03 -4.193493723869323730e-02 -2.279543131589889526e-02 7.830372080206871033e-03 2.322848290205001831e-01 -2.654449641704559326e-01 6.383518874645233154e-02 1.917228801175951958e-03 1.485116183757781982e-01 -2.800123095512390137e-01 5.447876453399658203e-02 1.996742188930511475e-01 -1.193210631608963013e-01 -1.197451353073120117e-01 4.514003545045852661e-02 -6.100959330797195435e-02 -2.399404346942901611e-01 -2.273729443550109863e-02 5.610524117946624756e-02 1.834416836500167847e-01 1.512994170188903809e-01 -2.704523205757141113e-01 -1.766320616006851196e-01 -2.199198864400386810e-02 1.204739436507225037e-01 -6.420584768056869507e-02 -2.570291236042976379e-02
6.250412017107009888e-02 -3.375212848186492920e-01 1.533707380294799805e-01 -6.435397267341613770e-02 -1.456665527075529099e-02 4.454593658447265625e-01 -1.118750032037496567e-02 -1.417791545391082764e-01 1.504449453204870224e-02 -1.782778883352875710e-03 -1.539092808961868286e-01 8.849909156560897827e-02 -6.078717112541198730e-02 2.708132751286029816e-02 -6.293506920337677002e-02 1.648743897676467896e-01 3.345813453197479248e-01 -2.653711736202239990e-01 -1.051129866391420364e-02 5.793504044413566589e-02 2.333995550870895386e-01 1.252417117357254028e-01 -2.247045934200286865e-01 1.045671030879020691e-01 2.580888867378234863e-01 2.178633809089660645e-01 -1.644743829965591431e-01 1.569056808948516846e-01 8.860136568546295166e-02 2.320778965950012207e-01 2.116666920483112335e-02 -1.516201347112655640e-01
9.869680553674697876e-02 -2.347517311573028564e-01 -4.187930822372436523e-01 -1.779535263776779175e-01 -1.400501728057861328e-01 2.294700443744659424e-01 2.657410204410552979e-01 2.154715806245803833e-01 -4.235727712512016296e-02 1.431384086608886719e-01 -1.865589246153831482e-02 1.055494546890258789e-01 -9.963165968656539917e-02 1.747832596302032471e-01 -2.053427100181579590e-01 -3.160952031612396240e-02 -3.785445913672447205e-02 -2.966212853789329529e-02 -2.002828940749168396e-02 1.143624633550643921e-01 5.271513015031814575e-02 1.728220432996749878e-01 3.555263578891754150e-02 1.920605152845382690e-01 8.202423155307769775e-02 1.145936548709869385e-01 -2.917194962501525879e-01 -1.173005998134613037e-01 -1.422393508255481720e-02 3.587312400341033936e-01 -2.894642353057861328e-01 -5.811426788568496704e-02
-1.214712020009756088e-02 1.341643780469894409e-01 -1.846939176321029663e-01 -7.493101060390472412e-02 9.536736644804477692e-03 -7.994435727596282959e-02 -9.065376222133636475e-02 8.258979022502899170e-02 -9.506381303071975708e-02 1.530619561672210693e-01 -7.784947752952575684e-02 -8.947234600782394409e-02 3.008861541748046875e-01 3.937815129756927490e-02 -1.761748492717742920e-01 2.630668878555297852e-01 4.271309673786163330e-01 1.454646438360214233e-01 1.092127338051795959e-01 4.821981489658355713e-02 -1.093482822179794312e-01 -9.916851669549942017e-02 -8.612387627363204956e-02 1.695594042539596558e-01 4.110462963581085205e-01 -2.077938616275787354e-01 -2.417769283056259155e-01 -2.314961403608322144e-01 -1.879754476249217987e-02 2.103452235460281372e-01 1.703384220600128174e-01 -9.021563082933425903e-02
-3.632552176713943481e-02 -2.606343924999237061e-01 -1.963512748479843140e-01 -2.199391424655914307e-01 1.303207129240036011e-01 2.194198518991470337e-01 -1.362273544073104858e-01 4.873512778431177139e-03 1.012619510293006897e-01 1.781975477933883667e-01 -8.758448995649814606e-03 -7.143807597458362579e-03 -3.138263896107673645e-02 8.718625456094741821e-02 -1.685523241758346558e-01 2.076798677444458008e-02 2.998152673244476318e-01 2.545136213302612305e-01 1.136889979243278503e-01 9.520349651575088501e-02 -2.314666956663131714e-01 1.433446165174245834e-02 -1.867123097181320190e-01 2.997194044291973114e-02 4.749847352504730225e-01 1.137516722083091736e-01 -1.361757814884185791e-01 -1.121615022420883179e-01 -4.668542370200157166e-02 3.333398401737213135e-01 -8.740675449371337891e-02 -1.540875732898712158e-01
3.204219937324523926e-01 -2.320536877959966660e-03 -2.846983075141906738e-01 -6.709041446447372437e-02 5.224296450614929199e-02 -1.201918125152587891e-01 1.445894539356231689e-01 -1.018644962459802628e-02 -6.094077974557876587e-02 -6.115017086267471313e-02 -1.269706785678863525e-01 -1.318193376064300537e-01 -3.940806165337562561e-02 1.950696110725402832e-01 -7.225764542818069458e-02 2.530877292156219482e-01 4.930704832077026367e-02 -1.276571452617645264e-01 -1.643702536821365356e-01 -1.261773556470870972e-01 1.764315553009510040e-02 -2.453060299158096313e-01 -9.514418989419937134e-02 4.041397571563720703e-01 2.231189757585525513e-01 6.539153307676315308e-02 -3.568139374256134033e-01 2.674452960491180420e-01 -3.040247783064842224e-02 -9.527276456356048584e-02 6.051253899931907654e-02 -2.503124475479125977e-01
1.642615795135498047e-01 -2.504952251911163330e-01 9.849517792463302612e-02 -2.989102303981781006e-01 -1.642960011959075928e-01 2.746797502040863037e-01 1.199671849608421326e-01 -7.978125475347042084e-03 -1.167531311511993408e-02 -2.299189195036888123e-02 -6.695158779621124268e-02 2.594267725944519043e-01 3.200549483299255371e-01 -2.169529348611831665e-01 -1.130732148885726929e-02 1.212311089038848877e-01 4.706868156790733337e-02 -7.257571816444396973e-02 -1.054906249046325684e-01 -3.248456716537475586e-01 1.258229315280914307e-01 1.814507842063903809e-01 5.077067017555236816e-02 1.874196380376815796e-01 4.310059845447540283e-01 -1.632969267666339874e-02 -4.962167888879776001e-02 -5.321587994694709778e-02 6.500995904207229614e-02 2.424382977187633514e-02 5.861347168684005737e-02 -2.176545113325119019e-01
1.643469184637069702e-01 -7.560288906097412109e-02 -5.418308824300765991e-02 -1.258703917264938354e-01 -9.835999459028244019e-02 -9.674961864948272705e-02 -5.886146798729896545e-03 1.588293910026550293e-02 -1.316142082214355469e-01 -1.175275892019271851e-01 -1.684167236089706421e-01 8.247946389019489288e-03 7.001416385173797607e-02 -7.796623278409242630e-03 -8.959501236677169800e-02 2.044449746608734131e-01 -1.901878565549850464e-01 -2.778674364089965820e-01 -6.347470730543136597e-02 -2.710935771465301514e-01 -4.712482094764709473e-01 -9.044167399406433105e-02 -1.640700399875640869e-01 4.918804168701171875e-01 2.218427807092666626e-01 5.388969555497169495e-02 -1.907169669866561890e-01 1.218382716178894043e-01 -3.734008967876434326e-02 1.178338602185249329e-01 7.553929835557937622e-02 -2.178319171071052551e-02
-2.299905121326446533e-01 -5.695940181612968445e-02 -1.508465409278869629e-01 -3.501238226890563965e-01 1.919859498739242554e-01 7.394893467426300049e-02 7.243546098470687866e-02 -2.473503947257995605e-01 6.923607736825942993e-02 4.627971444278955460e-03 -1.616780459880828857e-02 6.871410179883241653e-03 1.514193564653396606e-01 2.013665735721588135e-01 -2.226741611957550049e-01 1.259930133819580078e-01 3.284272849559783936e-01 -1.296780258417129517e-01 -2.643150389194488525e-01 -2.005020380020141602e-01 5.100543051958084106e-02 -1.183564364910125732e-01 -1.208484917879104614e-01 5.805283784866333008e-02 2.586726248264312744e-01 -3.682219237089157104e-02 -2.472711354494094849e-01 -1.269524246454238892e-01 2.984572947025299072e-01 8.485996723175048828e-02 -1.760062724351882935e-01 -1.165861412882804871e-01
-1.143358200788497925e-01 4.628941416740417480e-02 -2.039710730314254761e-01 -2.979055345058441162e-01 2.002920806407928467e-01 4.448097199201583862e-03 8.326569944620132446e-02 -1.089394390583038330e-01 4.399913921952247620e-02 2.992714755237102509e-02 -1.444361805915832520e-01 -6.488828361034393311e-02 1.380629390478134155e-01 3.625403717160224915e-02 -2.642141580581665039e-01 1.205420196056365967e-01 3.414970934391021729e-01 -2.165899723768234253e-01 -2.739034891128540039e-01 -6.774875521659851074e-02 2.665930688381195068e-01 -1.951463818550109863e-01 -1.581967473030090332e-01 1.029941067099571228e-01 2.924635410308837891e-01 -7.825411856174468994e-02 2.259694039821624756e-02 1.036499626934528351e-02 1.827386915683746338e-01 3.629298210144042969e-01 -5.360215902328491211e-02 -1.211700960993766785e-01
2.473210990428924561e-01 -2.160405814647674561e-01 -3.215661048889160156e-01 -6.250298023223876953e-02 8.154178410768508911e-02 1.419545114040374756e-01 1.539770066738128662e-01 -1.399464607238769531e-01 -1.611066311597824097e-01 -5.212796106934547424e-02 -7.925777882337570190e-02 8.749978989362716675e-02 2.237673997879028320e-01 8.933360874652862549e-02 -6.102788075804710388e-02 2.981620840728282928e-02 9.711188822984695435e-02 -6.367435306310653687e-02 9.414701163768768311e-02 -5.381557941436767578e-01 -4.562904238700866699e-01 -4.154138267040252686e-02 1.389600634574890137e-01 1.505124419927597046e-01 7.579923421144485474e-02 -1.425854563713073730e-01 -3.158176690340042114e-02 -9.168451279401779175e-02 1.570226252079010010e-02 1.544901542365550995e-02 9.350658208131790161e-02 -3.028814867138862610e-02
-1.036047041416168213e-01 -5.266667008399963379e-01 -1.311744451522827148e-01 -2.400734722614288330e-01 -1.827523112297058105e-02 2.630884647369384766e-01 1.042804121971130371e-01 3.261172771453857422e-02 2.339280992746353149e-01 1.458931863307952881e-01 -3.955124616622924805e-01 -5.356769263744354248e-02 -9.811405092477798462e-02 1.528325825929641724e-01 -1.768346726894378662e-01 -1.140948385000228882e-01 4.246949404478073120e-02 -2.017436176538467407e-01 -7.604969292879104614e-02 -1.322731822729110718e-01 -9.654276818037033081e-02 -7.096605747938156128e-02 4.674041643738746643e-02 3.953072801232337952e-02 2.156279683113098145e-01 6.988348811864852905e-02 -1.913681030273437500e-01 -9.749421477317810059e-02 -1.600253582000732422e-01 1.248084530234336853e-01 -5.190789699554443359e-02 -1.330643594264984131e-01
1.985151916742324829e-01 -1.287180781364440918e-01 -1.062715891748666763e-02 -1.462124288082122803e-01 -8.111792057752609253e-02 2.727304399013519287e-02 6.062114983797073364e-02 -1.497967839241027832e-01 5.590381100773811340e-02 7.718799635767936707e-03 -5.211537331342697144e-02 2.440834231674671173e-02 7.584862411022186279e-02 -8.617305755615234375e-02 -1.407564133405685425e-01 5.086803436279296875e-01 -6.895202398300170898e-02 -1.097873449325561523e-01 -1.968978196382522583e-01 -4.064688831567764282e-02 1.206521764397621155e-01 1.205411739647388458e-02 -6.387575063854455948e-03 1.289553046226501465e-01 4.684599936008453369e-01 1.909105479717254639e-01 -7.341517508029937744e-02 -2.083870172500610352e-01 3.889940977096557617e-01 1.329290773719549179e-02 7.629053294658660889e-02 -2.005492448806762695e-01
1.580611467361450195e-01 1.673662811517715454e-01 -5.380144715309143066e-02 -4.805670306086540222e-02 8.266437053680419922e-02 2.268347293138504028e-01 2.632412016391754150e-01 1.413157582283020020e-02 3.137326538562774658e-01 -6.104090064764022827e-02 -1.229498982429504395e-01 -1.005133911967277527e-01 1.546229720115661621e-01 1.428242325782775879e-01 -2.578163146972656250e-01 1.773956120014190674e-01 1.428815815597772598e-02 -1.532250046730041504e-01 -8.026981353759765625e-02 3.175731748342514038e-02 1.689363829791545868e-02 -2.712256908416748047e-01 6.370524317026138306e-02 3.805872797966003418e-01 1.884181946516036987e-01 2.208299785852432251e-01 1.132182683795690536e-02 2.183767408132553101e-01 2.603011429309844971e-01 1.831790208816528320e-01 6.111232563853263855e-02 -2.310443073511123657e-01
-1.738044321537017822e-01 -4.137014448642730713e-01 8.325747214257717133e-03 -1.165123805403709412e-01 6.649675965309143066e-02 1.753406077623367310e-01 4.764904826879501343e-02 -7.800028659403324127e-03 -1.034311726689338684e-01 5.137964338064193726e-02 -2.124096751213073730e-01 -3.700862079858779907e-02 2.009346783161163330e-01 1.669751703739166260e-01 -6.265792250633239746e-02 1.949102878570556641e-01 3.498893976211547852e-01 2.516805753111839294e-02 -1.358512882143259048e-02 -9.439848363399505615e-02 -4.364083707332611084e-01 -3.382732719182968140e-02 -1.025948114693164825e-02 -1.401731092482805252e-02 2.710875868797302246e-01 1.700796782970428467e-01 -1.300648748874664307e-01 -1.820144951343536377e-01 8.107054233551025391e-02 -1.269373595714569092e-01 1.966685503721237183e-01 -1.990695893764495850e-01
1.704363822937011719e-01 9.009229019284248352e-03 -2.056155502796173096e-01 -2.113582640886306763e-01 2.591311335563659668e-01 -8.184184879064559937e-02 2.337656021118164062e-01 2.243562191724777222e-01 1.175194829702377319e-01 1.078096702694892883e-01 -2.196976449340581894e-03 2.882882058620452881e-01 2.283730357885360718e-01 3.559031337499618530e-02 -2.369678206741809845e-02 1.310518682003021240e-01 2.615625560283660889e-01 2.664127387106418610e-02 1.890147179365158081e-01 1.205065101385116577e-01 1.237897425889968872e-01 -1.279883384704589844e-01 -1.339455842971801758e-01 6.189210712909698486e-02 4.095616936683654785e-01 -5.248446017503738403e-02 -1.801255345344543457e-01 -1.277073323726654053e-01 -2.382834255695343018e-01 1.832553446292877197e-01 2.317553386092185974e-02 -2.058812975883483887e-01
6.185853388160467148e-03 -3.045822978019714355e-01 2.816464304924011230e-01 6.632588803768157959e-02 5.940151587128639221e-02 1.763721741735935211e-02 2.084272801876068115e-01 4.668048769235610962e-02 2.072380036115646362e-01 -1.278727203607559204e-01 -1.821657121181488037e-01 2.526479586958885193e-02 -2.984136156737804413e-02 -5.933942645788192749e-02 -2.479394823312759399e-01 -5.280757695436477661e-02 6.489263474941253662e-02 -1.270079314708709717e-01 4.345695674419403076e-02 3.550815582275390625e-02 -3.517286106944084167e-02 -3.793913871049880981e-02 -1.237736195325851440e-01 3.431269228458404541e-01 4.955593049526214600e-01 3.657830134034156799e-02 -2.972285747528076172e-01 -1.231865659356117249e-01 -7.530056685209274292e-02 2.632234990596771240e-01 -1.340656280517578125e-01 9.808144718408584595e-02
6.026846915483474731e-02 -1.123351380228996277e-01 -2.859458029270172119e-01 -2.112109363079071045e-01 -2.360104620456695557e-01 2.039818167686462402e-01 9.033717960119247437e-02 -1.533468533307313919e-02 1.124490052461624146e-02 1.759920828044414520e-02 2.047126591205596924e-01 7.464212179183959961e-02 -1.386366486549377441e-01 1.408649533987045288e-01 -2.189373038709163666e-02 2.877936065196990967e-01 1.607112139463424683e-01 1.705570667982101440e-01 2.115008831024169922e-01 2.174248173832893372e-02 -9.123999625444412231e-02 1.280336529016494751e-01 -9.256748110055923462e-02 3.706939220428466797e-01 2.516336739063262939e-01 -7.258388400077819824e-02 1.445964630693197250e-02 9.067893959581851959e-03 1.429704427719116211e-01 4.625537395477294922e-01 -7.137459516525268555e-02 4.682027921080589294e-02
4.968977998942136765e-03 -2.811787463724613190e-02 2.868794798851013184e-01 -1.435174643993377686e-01 -1.146402955055236816e-01 2.891477942466735840e-01 1.769254356622695923e-01 7.298951596021652222e-02 1.859768629074096680e-01 7.480072975158691406e-02 -1.412253379821777344e-01 1.898563951253890991e-01 2.129436284303665161e-01 5.060768127441406250e-02 -3.200762718915939331e-02 7.628466933965682983e-02 2.013563364744186401e-01 -2.426275908946990967e-01 -3.585580736398696899e-03 -3.608313202857971191e-01 1.022407785058021545e-01 -8.845405280590057373e-02 -7.814069092273712158e-02 -9.028020314872264862e-03 4.124726951122283936e-01 1.378755271434783936e-01 -7.227032631635665894e-02 -1.117633134126663208e-01 -4.019248485565185547e-02 1.182572767138481140e-01 3.086903691291809082e-01 -2.003730684518814087e-01
1.035320833325386047e-01 -3.630073666572570801e-01 -5.438165068626403809e-01 -1.968725025653839111e-01 -3.314335644245147705e-02 3.662015125155448914e-02 2.730917632579803467e-01 -8.376191556453704834e-02 -1.455778330564498901e-01 1.148433759808540344e-01 -1.567276716232299805e-01 5.941379815340042114e-02 1.140687912702560425e-01 7.229517400264739990e-02 -7.685674726963043213e-02 2.414378076791763306e-01 1.002936959266662598e-01 -1.016270741820335388e-01 1.555974334478378296e-01 -6.464861333370208740e-02 1.496884971857070923e-01 7.854381203651428223e-02 -2.082957029342651367e-01 8.251288533210754395e-02 2.244718819856643677e-01 7.766447961330413818e-02 -9.977694600820541382e-03 1.068438813090324402e-01 1.225721314549446106e-01 2.647125422954559326e-01 6.555893272161483765e-02 9.584748744964599609e-02
-3.153367340564727783e-02 -9.639623016119003296e-02 -2.013583034276962280e-01 -8.265791088342666626e-02 -6.099036335945129395e-02 2.897225916385650635e-01 7.965725660324096680e-02 1.843391358852386475e-01 1.145782992243766785e-01 -8.749370276927947998e-02 9.445229917764663696e-02 -7.558774948120117188e-02 -1.168924197554588318e-01 -1.123709678649902344e-01 -1.312253177165985107e-01 2.369814813137054443e-01 3.631516098976135254e-01 -1.535137556493282318e-02 3.434414267539978027e-01 -2.012948691844940186e-02 -1.842987537384033203e-01 -1.384904086589813232e-01 -2.046113610267639160e-01 3.283800482749938965e-01 2.495049238204956055e-01 6.613922119140625000e-02 -1.191719844937324524e-01 -9.230249375104904175e-02 6.869935244321823120e-02 3.494419157505035400e-01 -6.773096323013305664e-02 7.196391373872756958e-02
2.606475166976451874e-02 1.116912066936492920e-01 -2.368076145648956299e-01 -1.373888999223709106e-01 -8.576206117868423462e-02 1.196831390261650085e-01 4.066594541072845459e-01 1.502803862094879150e-01 2.160883136093616486e-02 -4.980948194861412048e-02 -1.696115359663963318e-02 1.296240650117397308e-02 -2.347475290298461914e-01 7.611424475908279419e-02 3.928994759917259216e-03 5.250162631273269653e-02 1.986546367406845093e-01 1.559269241988658905e-02 -8.468389511108398438e-02 -1.568336635828018188e-01 1.682657301425933838e-01 1.700767725706100464e-01 8.434858918190002441e-02 2.485727667808532715e-01 6.489637494087219238e-02 1.554046124219894409e-01 -9.633984416723251343e-03 -7.995726913213729858e-02 3.534071892499923706e-02 6.228904128074645996e-01 -2.424791455268859863e-02 -1.135196760296821594e-01
5.176680162549018860e-02 -1.494305580854415894e-01 -1.837644875049591064e-01 -1.030248701572418213e-01 1.629604846239089966e-01 2.272990159690380096e-02 3.273078799247741699e-01 -1.285344809293746948e-01 -8.864434063434600830e-02 7.632882893085479736e-02 -2.760812342166900635e-01 -5.656976252794265747e-02 -5.484536290168762207e-02 9.734938293695449829e-02 2.290632575750350952e-02 2.810876965522766113e-01 1.953067332506179810e-01 1.094885542988777161e-01 3.896260634064674377e-02 1.332883685827255249e-01 -2.825442552566528320e-01 -1.777380108833312988e-01 -4.926334321498870850e-02 1.264631748199462891e-01 4.041895866394042969e-01 3.024902343750000000e-01 -1.440853029489517212e-01 1.963552832603454590e-01 -7.308499515056610107e-02 -6.531303375959396362e-02 1.712856590747833252e-01 2.058356702327728271e-01
3.889741376042366028e-02 -2.261693328619003296e-01 9.184005856513977051e-02 -1.172326728701591492e-01 4.317892342805862427e-02 3.337529599666595459e-01 7.271882146596908569e-02 1.767320781946182251e-01 9.945206344127655029e-02 1.750353723764419556e-01 -1.378277689218521118e-01 1.479314863681793213e-01 1.587961912155151367e-01 -1.864135265350341797e-01 1.281974464654922485e-01 1.150407046079635620e-01 3.032955154776573181e-02 -9.570213407278060913e-02 2.424228936433792114e-01 2.555815503001213074e-02 4.586757719516754150e-02 -4.342502355575561523e-01 -1.943108290433883667e-01 3.686655312776565552e-02 3.147153854370117188e-01 1.954081803560256958e-01 -4.531911388039588928e-02 -9.861779212951660156e-02 2.153854072093963623e-01 2.635844945907592773e-01 -1.566428542137145996e-01 -1.250087022781372070e-01
2.886300981044769287e-01 -2.165042012929916382e-01 1.011751219630241394e-01 -9.363574534654617310e-02 -2.444661222398281097e-02 9.328912198543548584e-02 2.900445759296417236e-01 7.657895237207412720e-02 4.340554773807525635e-02 1.774369031190872192e-01 3.427772969007492065e-02 1.700612306594848633e-01 5.160048976540565491e-02 1.523577421903610229e-01 -1.238558217883110046e-01 3.224181011319160461e-02 3.110688626766204834e-01 1.488412916660308838e-01 5.148810893297195435e-02 -5.660430993884801865e-03 -1.917363107204437256e-01 -2.143017649650573730e-01 9.746346622705459595e-02 1.403901726007461548e-01 4.135797023773193359e-01 1.622620970010757446e-01 -1.021069511771202087e-01 -4.182292520999908447e-01 -6.460516899824142456e-02 1.306710112839937210e-02 6.183164939284324646e-02 -1.463602930307388306e-01
2.783542871475219727e-01 -1.225856319069862366e-01 -5.503477528691291809e-02 -1.506984233856201172e-01 -1.350869834423065186e-01 -5.512672290205955505e-02 -1.047897059470415115e-02 -8.612965047359466553e-02 5.573642905801534653e-03 1.162178292870521545e-01 -3.555930778384208679e-02 -2.403218448162078857e-01 1.076015830039978027e-01 6.579839438199996948e-02 -2.993375658988952637e-01 3.335171639919281006e-01 1.138002276420593262e-01 3.586828708648681641e-02 -8.168525248765945435e-02 -2.120697647333145142e-01 -2.047185599803924561e-01 -1.536695063114166260e-01 -1.346806734800338745e-01 1.090494915843009949e-01 1.139071509242057800e-01 1.855348646640777588e-01 -4.771431088447570801e-01 3.466221690177917480e-01 -3.127991408109664917e-02 -1.616432564333081245e-03 -6.950760725885629654e-04 -7.750107347965240479e-02
2.967607975006103516e-01 -1.270433068275451660e-01 -8.578716963529586792e-02 -3.160044848918914795e-01 5.119654908776283264e-02 9.850529581308364868e-02 2.318811863660812378e-01 -1.329887658357620239e-01 -3.672119602560997009e-02 -5.745155364274978638e-02 -2.375126071274280548e-02 6.612725555896759033e-02 -8.788108080625534058e-02 -9.237873554229736328e-02 -2.543289065361022949e-01 1.466527283191680908e-01 1.335614919662475586e-01 -1.323540061712265015e-01 3.365624845027923584e-01 -1.990610808134078979e-01 1.053002569824457169e-02 -1.532948482781648636e-02 -8.281642198562622070e-02 1.873027086257934570e-01 1.306287050247192383e-01 8.874906599521636963e-02 -3.796972334384918213e-01 3.127990961074829102e-01 2.825667262077331543e-01 -7.640597224235534668e-02 9.659005701541900635e-02 1.595435477793216705e-02
2.237140387296676636e-02 -1.852856278419494629e-01 -1.761195994913578033e-02 -2.385662496089935303e-01 -9.602462500333786011e-02 1.378523707389831543e-01 9.994334727525711060e-02 1.863349378108978271e-01 6.355590373277664185e-02 1.729801744222640991e-01 -6.860135495662689209e-02 -1.856901198625564575e-01 -1.326684206724166870e-01 1.040195301175117493e-01 -1.498833298683166504e-01 1.155323758721351624e-01 3.393063545227050781e-01 -9.969167411327362061e-02 -8.738110214471817017e-02 9.395816177129745483e-02 -3.596625924110412598e-01 1.210519596934318542e-01 -8.671625703573226929e-02 9.121359884738922119e-02 4.108709692955017090e-01 2.833959460258483887e-01 8.005727082490921021e-02 6.771145015954971313e-02 -2.538423538208007812e-01 1.918992251157760620e-01 1.304486244916915894e-01 -1.335952430963516235e-01
3.809829801321029663e-02 -2.168574035167694092e-01 -1.756344139575958252e-01 -2.131009995937347412e-01 1.049247011542320251e-01 -1.860815286636352539e-02 3.392270505428314209e-01 -7.784981280565261841e-02 -9.821864962577819824e-02 1.377902030944824219e-01 -2.935787141323089600e-01 1.768902176991105080e-03 -2.502232044935226440e-02 1.322285234928131104e-01 4.248705506324768066e-02 3.796518966555595398e-02 3.512623608112335205e-01 -2.390180081129074097e-01 8.246701955795288086e-02 -1.612533032894134521e-01 2.826122045516967773e-01 6.991686671972274780e-02 -3.021916151046752930e-01 4.082013666629791260e-02 3.682667613029479980e-01 1.420675963163375854e-01 5.212263017892837524e-02 9.631921350955963135e-02 2.357560954988002777e-02 1.357280462980270386e-01 -1.667352467775344849e-01 -3.083281777799129486e-02
1.601233184337615967e-01 4.049823060631752014e-02 -8.148316293954849243e-02 -2.461740523576736450e-01 -5.396864935755729675e-02 1.582118868827819824e-01 6.111862882971763611e-02 -2.361522614955902100e-01 -1.578448712825775146e-01 9.558244794607162476e-02 -4.173105955123901367e-02 -1.128853857517242432e-01 2.442808821797370911e-03 -3.281468898057937622e-02 -3.722953796386718750e-01 9.673218429088592529e-02 2.186410874128341675e-01 -1.107224673032760620e-01 -1.560362800955772400e-02 -1.343706343322992325e-02 -2.235413044691085815e-01 -2.140407636761665344e-02 1.502990424633026123e-01 -6.403467804193496704e-02 2.520572543144226074e-01 3.558422327041625977e-01 -5.013611912727355957e-01 -9.726818650960922241e-02 1.570512205362319946e-01 3.307869657874107361e-03 5.470207706093788147e-02 6.478730589151382446e-02
6.825336068868637085e-02 -2.525607123970985413e-02 -2.972865849733352661e-02 -5.780990049242973328e-02 -9.021443873643875122e-02 2.081544250249862671e-01 2.354206442832946777e-01 -2.900379598140716553e-01 -1.231622025370597839e-01 3.310697078704833984e-01 -2.107446640729904175e-01 -7.043745368719100952e-02 8.274795114994049072e-02 -8.409432321786880493e-02 1.708725094795227051e-01 1.593486964702606201e-01 5.086609348654747009e-02 -1.734640076756477356e-02 -2.286854386329650879e-01 -1.435825228691101074e-01 1.678765863180160522e-01 1.090285833925008774e-02 5.813791602849960327e-02 4.164229929447174072e-01 5.048529505729675293e-01 3.971535712480545044e-02 1.120800618082284927e-02 -4.130926728248596191e-02 7.116033881902694702e-02 -6.455942243337631226e-02 -9.124992787837982178e-02 8.479260839521884918e-03
2.829280197620391846e-01 -6.040389463305473328e-02 -1.338229626417160034e-01 -5.517198517918586731e-02 3.313601762056350708e-02 1.218509152531623840e-01 -3.957004100084304810e-02 1.748768091201782227e-01 -1.328603327274322510e-01 -1.681308150291442871e-01 -7.722675800323486328e-02 -9.058889746665954590e-02 6.223107874393463135e-02 -7.938984036445617676e-02 -1.530651003122329712e-01 -2.409043163061141968e-01 1.454812288284301758e-01 -3.120756447315216064e-01 -1.137644425034523010e-01 -2.040913105010986328e-01 -3.473715484142303467e-01 -1.629648357629776001e-01 7.450202852487564087e-02 3.895983099937438965e-01 3.565327227115631104e-01 -9.448233991861343384e-02 -5.996423587203025818e-02 -5.689294263720512390e-02 -1.147423088550567627e-01 2.393888235092163086e-01 2.100881747901439667e-02 6.344369053840637207e-02
-1.971346884965896606e-02 -3.355941772460937500e-01 -2.766798622906208038e-02 -2.465534657239913940e-01 -1.015349850058555603e-01 1.243024468421936035e-01 3.618346452713012695e-01 -2.152691483497619629e-01 2.103775739669799805e-01 -1.178800500929355621e-02 -3.130937814712524414e-01 9.164706803858280182e-03 1.045731157064437866e-01 -8.675032109022140503e-02 -9.981869906187057495e-02 5.590990558266639709e-02 -5.742826312780380249e-02 -2.649025619029998779e-01 -2.621702104806900024e-02 -7.064519077539443970e-02 1.611737608909606934e-01 5.045321770012378693e-03 -1.030761450529098511e-01 1.251386106014251709e-01 5.562660843133926392e-02 2.782090008258819580e-01 -1.152251288294792175e-01 -1.001091152429580688e-01 2.912841551005840302e-02 4.279678165912628174e-01 -6.665969640016555786e-02 -1.570669412612915039e-01
1.247445046901702881e-01 -3.002089560031890869e-01 -1.030320748686790466e-01 -2.802771702408790588e-02 -2.700394093990325928e-01 1.276621520519256592e-01 -1.745020449161529541e-01 3.291854262351989746e-01 6.906749913468956947e-04 1.297188848257064819e-01 -1.929720044136047363e-01 -7.121963798999786377e-02 1.190939843654632568e-01 1.662765592336654663e-01 -2.663424611091613770e-01 2.315399050712585449e-01 1.324851661920547485e-01 -1.756971925497055054e-01 -1.051086112856864929e-01 -2.463706284761428833e-01 -8.673651516437530518e-02 1.856150478124618530e-02 -1.420070230960845947e-01 1.844259351491928101e-01 2.671171128749847412e-01 6.031488999724388123e-02 -5.384024232625961304e-02 -3.506825566291809082e-01 -1.733383536338806152e-01 1.158474534749984741e-01 2.569245547056198120e-02 4.639950022101402283e-02
1.035088822245597839e-01 2.770653925836086273e-02 2.469981312751770020e-01 -1.798576265573501587e-01 1.571550033986568451e-02 4.108414053916931152e-01 1.274764686822891235e-01 1.424951404333114624e-01 1.496237814426422119e-01 8.563344925642013550e-02 -3.037959150969982147e-02 6.851877272129058838e-02 3.100453913211822510e-01 7.146256417036056519e-02 8.633414655923843384e-02 5.148418992757797241e-02 2.172093689441680908e-01 -7.163210213184356689e-02 5.072695016860961914e-02 -2.790701389312744141e-01 1.047138422727584839e-01 -1.033273339271545410e-02 -1.384384036064147949e-01 1.759226173162460327e-01 3.107911944389343262e-01 2.718987166881561279e-01 -1.513795852661132812e-01 -6.024456769227981567e-02 -1.543443556874990463e-02 8.864390850067138672e-02 1.813176721334457397e-01 -3.330222666263580322e-01
-4.808346554636955261e-02 -3.660288453102111816e-01 -2.327310144901275635e-01 -3.629525005817413330e-01 1.044736355543136597e-01 1.137698143720626831e-01 3.826545923948287964e-02 -2.781649306416511536e-02 2.201342284679412842e-01 -5.875949561595916748e-02 8.681173622608184814e-02 -9.770780056715011597e-02 1.999605447053909302e-02 -7.686483860015869141e-02 6.076271086931228638e-02 1.088001728057861328e-01 4.001271724700927734e-01 -1.070186123251914978e-02 -9.961693733930587769e-02 -1.596685796976089478e-01 -1.924994774162769318e-02 -2.136063128709793091e-01 -9.589732438325881958e-02 -1.415307074785232544e-01 2.921187281608581543e-01 1.343617886304855347e-01 -1.688191741704940796e-01 -9.265360236167907715e-02 2.883672416210174561e-01 2.064191401004791260e-01 -4.152935370802879333e-02 -1.485398113727569580e-01
1.065032482147216797e-01 -1.772460341453552246e-02 -5.580876022577285767e-03 -3.604222536087036133e-01 -1.519598364830017090e-01 1.428107619285583496e-01 3.325841948390007019e-02 -8.292330056428909302e-02 -2.187914252281188965e-01 9.455895423889160156e-02 -6.207210198044776917e-02 2.441559582948684692e-01 3.214494884014129639e-01 -2.063479870557785034e-01 7.912562042474746704e-02 1.589224487543106079e-01 2.431935071945190430e-01 -8.594403415918350220e-02 -2.183085680007934570e-01 -1.390664875507354736e-01 9.152447432279586792e-02 1.404376477003097534e-01 -6.514537334442138672e-02 1.905841231346130371e-01 3.800483942031860352e-01 5.413647741079330444e-02 -4.660478234291076660e-02 -1.231803074479103088e-01 -1.135373339056968689e-01 1.137047037482261658e-01 1.640113741159439087e-01 -2.993498146533966064e-01
2.181597501039505005e-01 -2.842209041118621826e-01 -2.410824410617351532e-02 -1.894761323928833008e-01 -1.678852438926696777e-01 1.074648462235927582e-02 1.375957727432250977e-01 -1.007681116461753845e-01 2.091325372457504272e-01 1.097425594925880432e-01 -3.074906766414642334e-01 1.181838214397430420e-01 1.108924299478530884e-01 1.076482236385345459e-01 -1.240569129586219788e-01 3.064489662647247314e-01 2.391555905342102051e-01 2.721255272626876831e-02 1.641869544982910156e-01 -1.437386870384216309e-01 6.349506229162216187e-02 -2.125174552202224731e-01 -2.100317627191543579e-01 -1.548928022384643555e-01 1.954852640628814697e-01 -1.351394802331924438e-01 -2.166735231876373291e-01 -2.688156366348266602e-01 -4.986342415213584900e-02 1.830771714448928833e-01 -4.671765118837356567e-02 -2.086706757545471191e-01
1.228510811924934387e-01 -2.005555033683776855e-01 8.827446959912776947e-03 -2.818250358104705811e-01 -8.155376464128494263e-02 2.561564445495605469e-01 2.589481174945831299e-01 1.483236402273178101e-01 -5.313200131058692932e-02 -2.445574104785919189e-02 -3.721733391284942627e-01 1.644709706306457520e-01 -1.974587440490722656e-01 -1.470398306846618652e-01 -1.577521264553070068e-01 1.173624470829963684e-01 2.834258973598480225e-01 -2.130141854286193848e-01 5.390198156237602234e-02 -2.232105098664760590e-02 2.516710460186004639e-01 -1.671113073825836182e-01 -1.633455753326416016e-01 1.875542700290679932e-01 2.487755119800567627e-01 2.232050895690917969e-01 2.733493037521839142e-02 1.368096768856048584e-01 -7.177772000432014465e-03 1.166510730981826782e-01 4.538790509104728699e-02 8.050492405891418457e-02
-2.009690850973129272e-01 -1.450382173061370850e-01 -9.236419200897216797e-02 -7.087878882884979248e-02 1.034737331792712212e-03 4.411615431308746338e-01 1.765407323837280273e-01 1.978498548269271851e-01 -9.806172549724578857e-02 -1.006371974945068359e-01 -3.027277886867523193e-01 -4.358292371034622192e-02 -2.975149452686309814e-01 1.004041060805320740e-01 -1.953878998756408691e-01 6.325979530811309814e-02 1.519397199153900146e-01 -2.953232824802398682e-02 1.809365749359130859e-01 -2.526625692844390869e-01 2.242583930492401123e-01 1.097852736711502075e-01 -5.437730252742767334e-02 3.553332388401031494e-01 1.883507221937179565e-01 4.386852309107780457e-02 -6.444983184337615967e-02 -2.074899524450302124e-02 5.174566805362701416e-02 1.439238935708999634e-01 -3.574869781732559204e-02 -1.651392430067062378e-01
2.696172595024108887e-01 -2.051485627889633179e-01 -6.402366608381271362e-02 -1.089968755841255188e-01 -3.992116544395685196e-03 2.068372443318367004e-03 1.295467466115951538e-01 -6.382833700627088547e-03 -2.243700064718723297e-02 -1.715997904539108276e-01 -1.168597210198640823e-02 6.147135421633720398e-02 1.709767431020736694e-01 -6.570543348789215088e-02 -2.189543396234512329e-01 1.547423377633094788e-02 -2.124808542430400848e-02 1.129000559449195862e-01 1.539571583271026611e-01 -2.540808618068695068e-01 -3.584807217121124268e-01 -1.835800893604755402e-02 -2.536135315895080566e-01 2.146657705307006836e-01 3.598024845123291016e-01 2.311752885580062866e-01 7.962596416473388672e-02 -3.897236660122871399e-02 7.802885491400957108e-03 4.003811478614807129e-01 1.693591624498367310e-01 1.276322007179260254e-01
1.198370680212974548e-01 -1.229040473699569702e-01 2.677596732974052429e-02 -3.176325559616088867e-01 1.047535985708236694e-01 2.019010931253433228e-01 4.426123574376106262e-02 1.893978007137775421e-02 -2.789371907711029053e-01 -9.987826645374298096e-02 -3.281717002391815186e-01 -1.263178586959838867e-01 6.807003915309906006e-02 8.815647661685943604e-02 2.627374827861785889e-01 3.190662711858749390e-02 -7.337457034736871719e-03 -8.541031181812286377e-02 5.111892893910408020e-02 1.306319888681173325e-02 1.336870938539505005e-01 -2.615532875061035156e-01 -3.279462084174156189e-02 2.076876014471054077e-01 3.303314447402954102e-01 1.754792183637619019e-01 -2.482912242412567139e-01 1.689153015613555908e-01 1.787989735603332520e-01 2.423107326030731201e-01 1.820939332246780396e-01 -1.625534296035766602e-01
1.958068832755088806e-02 1.546978056430816650e-01 -2.063027918338775635e-01 -2.599470615386962891e-01 -1.309688538312911987e-01 1.086096912622451782e-01 3.035923540592193604e-01 -9.019432216882705688e-02 -2.330989390611648560e-01 1.151792239397764206e-02 -3.196253180503845215e-01 -7.468228042125701904e-02 9.821403026580810547e-02 -1.761387847363948822e-02 -1.297548860311508179e-01 2.161018699407577515e-01 3.286104276776313782e-02 -2.130641788244247437e-02 1.000131815671920776e-01 -2.132212556898593903e-02 -2.751461863517761230e-01 -2.553010731935501099e-02 1.073092594742774963e-01 4.440198093652725220e-02 4.962152987718582153e-02 4.902002215385437012e-01 -3.116047680377960205e-01 -9.778303653001785278e-02 7.619625329971313477e-02 3.004740737378597260e-02 1.415030509233474731e-01 -1.503891199827194214e-01
1.456506252288818359e-01 -1.000656336545944214e-01 2.577765146270394325e-03 -1.801051795482635498e-01 -4.748081043362617493e-02 -5.139934271574020386e-02 1.888137310743331909e-01 1.520883142948150635e-01 -2.461901456117630005e-01 1.547851711511611938e-01 -1.536246538162231445e-01 8.844535797834396362e-02 1.283046305179595947e-01 -5.576564371585845947e-02 -1.100885123014450073e-01 -9.638626128435134888e-02 2.531288266181945801e-01 -2.769761979579925537e-01 1.283836551010608673e-02 -1.632011234760284424e-01 -3.312005400657653809e-01 -1.953605115413665771e-01 1.472522914409637451e-01 3.316862881183624268e-01 1.309843212366104126e-01 -2.110804617404937744e-01 -6.092786788940429688e-03 1.736527383327484131e-01 -1.911273747682571411e-01 3.140461444854736328e-01 2.031345814466476440e-01 1.439208257943391800e-02
1.248287931084632874e-01 -3.293947577476501465e-01 -1.613158732652664185e-02 -2.882679402828216553e-01 5.132060870528221130e-02 1.833653748035430908e-01 2.551302500069141388e-02 3.000918403267860413e-02 -1.620046347379684448e-01 7.129738479852676392e-02 -3.754397332668304443e-01 1.136019378900527954e-01 4.135487601161003113e-02 -1.539503186941146851e-01 -1.034025847911834717e-01 2.628024518489837646e-01 4.502157270908355713e-01 -1.752003878355026245e-01 2.494520694017410278e-02 1.098013892769813538e-01 1.455844938755035400e-01 -7.014823704957962036e-02 -3.318019509315490723e-01 8.919997513294219971e-02 1.382379829883575439e-01 1.287875324487686157e-01 -4.394611343741416931e-03 7.436113059520721436e-02 4.991302639245986938e-02 1.324892938137054443e-01 1.123967096209526062e-01 -1.541146356612443924e-02
2.381164878606796265e-01 -2.367197424173355103e-01 5.417350307106971741e-02 6.945728324353694916e-03 1.128680929541587830e-01 -1.948931813240051270e-01 -1.850902102887630463e-02 -4.026724770665168762e-02 -1.059595569968223572e-01 -1.239048466086387634e-01 -3.236798569560050964e-02 9.574425965547561646e-02 8.997262269258499146e-02 1.418248265981674194e-01 -1.269022934138774872e-02 -1.261799186468124390e-01 1.904113739728927612e-01 4.760881513357162476e-02 1.886707730591297150e-02 -2.931190729141235352e-01 -2.632815837860107422e-01 -2.104833871126174927e-01 -1.063614264130592346e-01 3.314168751239776611e-01 5.071018338203430176e-01 -9.275184571743011475e-02 9.136049449443817139e-02 -1.020322591066360474e-01 -4.938467219471931458e-02 3.204129636287689209e-01 7.126608397811651230e-03 -3.568873554468154907e-02
1.399721503257751465e-01 -2.885658740997314453e-01 4.449493251740932465e-03 -2.955005466938018799e-01 6.260570883750915527e-02 1.753721386194229126e-01 1.020522341132164001e-01 -6.491335481405258179e-02 -2.006762474775314331e-01 -1.532591879367828369e-01 -2.094951719045639038e-01 -9.980527311563491821e-02 1.152310403995215893e-03 5.685787275433540344e-02 1.155108958482742310e-01 -7.499021477997303009e-03 2.704843133687973022e-02 -2.959631681442260742e-01 1.617707684636116028e-02 4.408017173409461975e-02 1.151864975690841675e-01 -1.741911619901657104e-01 3.776943683624267578e-02 1.623301357030868530e-01 2.387453317642211914e-01 1.427453160285949707e-01 -1.983366310596466064e-01 1.505458205938339233e-01 3.123220205307006836e-01 2.586927711963653564e-01 2.796494066715240479e-01 -2.868546247482299805e-01
1.269463300704956055e-01 -1.230282336473464966e-01 -1.884090304374694824e-01 -2.819987237453460693e-01 -1.672788709402084351e-01 1.319910883903503418e-01 1.325951069593429565e-01 -4.458947572857141495e-03 -2.543276846408843994e-01 -2.239986322820186615e-02 -2.005366235971450806e-01 -1.849939674139022827e-01 7.071107625961303711e-02 2.610181570053100586e-01 1.949017047882080078e-01 1.450997684150934219e-02 3.152990341186523438e-02 -1.641842871904373169e-01 7.421582192182540894e-02 -5.022543668746948242e-02 1.522819995880126953e-01 -1.622790843248367310e-01 -1.458526551723480225e-01 2.020723819732666016e-01 3.852613866329193115e-01 1.468235105276107788e-01 -1.736134588718414307e-01 2.030496150255203247e-01 2.951183319091796875e-01 8.640179038047790527e-02 2.357496470212936401e-01 2.585531212389469147e-02
1.520296037197113037e-01 -5.288068950176239014e-02 -2.068929839879274368e-03 -1.211615279316902161e-02 3.888820856809616089e-02 5.218244343996047974e-02 2.642258405685424805e-01 -1.596844568848609924e-02 1.381064057350158691e-01 3.415819704532623291e-01 4.308481886982917786e-02 1.318555045872926712e-02 3.106720447540283203e-01 2.215006053447723389e-01 -2.571285068988800049e-01 3.144846260547637939e-01 1.581469476222991943e-01 -3.485164046287536621e-01 -1.083625182509422302e-01 -1.501352060586214066e-02 -1.667584180831909180e-01 1.784648448228836060e-01 1.053374558687210083e-01 6.879256665706634521e-02 1.862953007221221924e-01 1.256986558437347412e-01 -1.061143279075622559e-01 1.983831077814102173e-01 -5.177428573369979858e-02 -8.890066295862197876e-02 -2.367830127477645874e-01 -2.226123511791229248e-01
1.028949581086635590e-02 -9.846139699220657349e-02 -1.139522045850753784e-01 -1.174921318888664246e-01 3.761383518576622009e-02 8.911059796810150146e-02 -2.217394858598709106e-01 6.466263532638549805e-02 1.895250976085662842e-01 7.527246326208114624e-02 -1.633637100458145142e-01 6.467854976654052734e-02 9.854888170957565308e-02 9.762579202651977539e-02 -1.836547404527664185e-01 3.029202818870544434e-01 1.991163194179534912e-02 -2.717499732971191406e-01 -1.886632889509201050e-01 -1.899855881929397583e-01 2.723901271820068359e-01 5.498443543910980225e-02 2.478850483894348145e-01 3.398441374301910400e-01 4.282731413841247559e-01 3.257995471358299255e-02 -6.274782121181488037e-02 -2.982484176754951477e-02 2.643126547336578369e-01 1.255962401628494263e-01 4.608425870537757874e-02 -7.972777634859085083e-02
1.064085140824317932e-01 -2.940513379871845245e-02 -9.961728006601333618e-02 9.548228234052658081e-02 -1.321689337491989136e-01 -3.354916349053382874e-02 2.448506467044353485e-02 1.739162206649780273e-01 -1.126318201422691345e-01 -1.037658080458641052e-01 -1.689062863588333130e-01 2.386039309203624725e-02 1.478726565837860107e-01 4.953262209892272949e-02 -5.920441076159477234e-02 2.504535317420959473e-01 4.570762515068054199e-01 -3.212510049343109131e-02 4.737896472215652466e-02 -1.105769574642181396e-01 -4.320589601993560791e-01 1.061798781156539917e-01 9.538076072931289673e-02 2.770152986049652100e-01 2.452155947685241699e-01 -7.971031963825225830e-02 -2.482658922672271729e-01 -2.582103610038757324e-01 -3.540221229195594788e-02 2.096083760261535645e-02 -1.534715145826339722e-01 -2.190468162298202515e-01
-8.527509868144989014e-02 -1.121159195899963379e-01 2.429905533790588379e-02 -1.761292219161987305e-01 -4.232027102261781693e-03 1.648896634578704834e-01 3.643111586570739746e-01 9.589829295873641968e-02 -2.640689536929130554e-02 -3.009086847305297852e-02 -1.411786824464797974e-01 -1.435067504644393921e-01 -1.197933554649353027e-01 3.108711540699005127e-01 -1.520927697420120239e-01 3.444239497184753418e-01 3.978269696235656738e-01 9.235029667615890503e-02 -3.979302197694778442e-02 -1.105905547738075256e-01 -3.499486148357391357e-01 4.087115079164505005e-02 -6.753442436456680298e-02 1.086550652980804443e-01 2.793187797069549561e-01 1.711310595273971558e-01 1.985820010304450989e-02 4.448995366692543030e-02 -2.036035805940628052e-01 7.768800854682922363e-02 7.883469015359878540e-02 -6.908835843205451965e-03
4.989596828818321228e-02 -1.456907987594604492e-01 6.930954754352569580e-02 -7.434783875942230225e-02 5.171185359358787537e-02 -1.201452836394309998e-01 5.318706035614013672e-01 -2.214819490909576416e-01 1.208111122250556946e-01 -1.481169760227203369e-01 -1.684715896844863892e-01 3.846179321408271790e-02 8.303921669721603394e-02 -1.987756639719009399e-01 1.265158597379922867e-02 1.636779159307479858e-01 1.195298433303833008e-01 -1.253953576087951660e-01 3.352108597755432129e-02 5.118777975440025330e-02 -1.684636175632476807e-01 2.158335596323013306e-01 -1.104272603988647461e-01 2.351577877998352051e-01 3.877877891063690186e-01 6.225805357098579407e-02 -1.996253281831741333e-01 -2.744379341602325439e-01 -2.207104675471782684e-02 1.442028135061264038e-01 -9.749777615070343018e-02 -2.697735279798507690e-02
1.305846571922302246e-01 1.212425809353590012e-02 -2.164725959300994873e-01 -5.007840692996978760e-02 -1.460367590188980103e-01 1.739447116851806641e-01 3.552465736865997314e-01 -3.415013253688812256e-01 -1.058001890778541565e-01 2.474440187215805054e-01 -2.652213871479034424e-01 -7.785342633724212646e-02 1.235339492559432983e-01 -6.818368285894393921e-02 -4.046120122075080872e-02 -1.120784506201744080e-01 1.401093453168869019e-01 -2.482836879789829254e-02 5.858497228473424911e-03 -1.325801163911819458e-01 1.165978386998176575e-01 2.293885797262191772e-01 -5.736109986901283264e-02 1.187896803021430969e-01 5.411667227745056152e-01 4.232916235923767090e-02 7.943675667047500610e-02 -1.192279607057571411e-01 1.839421689510345459e-02 9.741018712520599365e-02 -6.300789117813110352e-02 7.510909438133239746e-02
3.427890315651893616e-02 9.954189509153366089e-02 1.074941009283065796e-01 -1.011505201458930969e-01 -1.154651939868927002e-01 3.187546133995056152e-01 2.964916825294494629e-01 8.972194045782089233e-02 -2.401584982872009277e-01 1.900434345006942749e-01 -2.014146745204925537e-01 3.747887909412384033e-03 9.129177778959274292e-03 1.886855512857437134e-01 -5.243388190865516663e-02 -4.117936361581087112e-03 1.204989552497863770e-01 -9.742957353591918945e-02 6.427291035652160645e-02 -8.464183658361434937e-02 1.266418099403381348e-01 -5.761703476309776306e-02 3.935077041387557983e-02 8.160378038883209229e-02 3.500914275646209717e-01 -3.972307443618774414e-01 -2.446448355913162231e-01 3.585624974220991135e-03 5.044481530785560608e-02 1.891823709011077881e-01 -3.735358417034149170e-01 -4.952090233564376831e-02
8.574753999710083008e-02 4.737073555588722229e-02 4.147276282310485840e-02 4.820794984698295593e-02 -1.102117896080017090e-01 -1.782779023051261902e-02 1.789065264165401459e-02 4.551894497126340866e-03 1.605780571699142456e-01 -7.830816507339477539e-02 -2.514015138149261475e-01 -7.094959914684295654e-02 5.490018427371978760e-02 -3.286487609148025513e-02 -2.833343148231506348e-01 2.569173872470855713e-01 1.237760335206985474e-01 -1.484905630350112915e-01 -1.258646100759506226e-01 -1.640517562627792358e-01 -4.896354973316192627e-01 1.354983597993850708e-01 9.720260649919509888e-02 2.825102508068084717e-01 2.676319181919097900e-01 1.508788764476776123e-01 -3.767499923706054688e-01 6.264149397611618042e-02 3.391959890723228455e-02 -5.615382641553878784e-02 4.492454603314399719e-02 -2.212586849927902222e-01
2.029220312833786011e-01 -8.295451849699020386e-02 1.100284531712532043e-01 -1.855401843786239624e-01 8.669357001781463623e-02 -7.494813948869705200e-02 9.979405999183654785e-02 7.209629565477371216e-02 8.830212056636810303e-02 -8.166946470737457275e-02 -2.259280383586883545e-01 2.017858438193798065e-02 -2.269265949726104736e-01 6.011839956045150757e-02 -3.249505460262298584e-01 8.196827769279479980e-02 -4.513876885175704956e-02 5.870257318019866943e-02 -5.227882415056228638e-02 -1.270449906587600708e-01 -2.130765914916992188e-01 1.700381189584732056e-01 -7.043615728616714478e-02 1.390606909990310669e-01 4.118988215923309326e-01 1.883078664541244507e-01 -2.140227407217025757e-01 -2.587094902992248535e-01 -3.074048832058906555e-02 2.492119818925857544e-01 -1.569076776504516602e-01 -3.395314812660217285e-01
8.496083319187164307e-02 -1.495191603899002075e-01 3.321350738406181335e-02 -8.040568232536315918e-02 1.719278693199157715e-01 3.116075396537780762e-01 -2.162631414830684662e-02 -2.845705747604370117e-01 -1.230581179261207581e-01 1.595578491687774658e-01 5.750969424843788147e-02 2.741357870399951935e-02 -1.411672532558441162e-01 -2.276472747325897217e-02 -4.085566475987434387e-02 2.266383916139602661e-02 2.651569843292236328e-01 -7.117439806461334229e-02 -1.730948537588119507e-01 -5.414628982543945312e-02 1.772245764732360840e-01 8.841775357723236084e-03 -3.288880586624145508e-01 1.975460350513458252e-01 2.585797309875488281e-01 1.507576704025268555e-01 -1.109554916620254517e-01 2.492756396532058716e-01 -3.451134264469146729e-02 4.529554545879364014e-01 -1.491143554449081421e-02 -1.728922128677368164e-01
8.519642055034637451e-02 1.110903099179267883e-01 -3.488983958959579468e-02 -2.805966138839721680e-01 -1.605474352836608887e-01 4.764120876789093018e-01 -1.185158863663673401e-01 -1.087317019701004028e-01 -1.721498556435108185e-02 1.028441451489925385e-02 -1.622215658426284790e-01 1.137541308999061584e-01 1.455879360437393188e-01 -3.694305196404457092e-02 6.670685857534408569e-02 1.138741821050643921e-01 1.505454033613204956e-01 3.565723448991775513e-02 -1.375355720520019531e-01 -1.009505242109298706e-01 1.517123878002166748e-01 6.827373057603836060e-02 9.252464771270751953e-02 3.916024565696716309e-01 2.921520471572875977e-01 -2.752934023737907410e-02 -1.283123493194580078e-01 -1.774774193763732910e-01 -2.805116027593612671e-02 2.279987484216690063e-01 1.220835149288177490e-01 -3.127608001232147217e-01
6.105544418096542358e-02 9.113430976867675781e-02 -2.750852108001708984e-01 -1.969923079013824463e-01 -1.248734444379806519e-01 4.554724395275115967e-01 2.152100056409835815e-01 -9.858841449022293091e-02 -1.891211955808103085e-03 6.753564625978469849e-02 1.274094581604003906e-01 -2.492696493864059448e-01 5.346569046378135681e-02 1.140647605061531067e-01 -2.141836732625961304e-01 1.802351623773574829e-01 2.615255117416381836e-01 -1.521970033645629883e-01 5.666329339146614075e-02 -3.140655755996704102e-01 -7.790733873844146729e-02 -6.788758933544158936e-02 1.647926717996597290e-01 -2.130046486854553223e-01 2.214250117540359497e-01 6.777357310056686401e-02 1.246968656778335571e-02 9.265244007110595703e-02 3.701828420162200928e-02 2.086212858557701111e-02 2.743744850158691406e-01 -3.436699882149696350e-02
5.590614676475524902e-01 6.570693105459213257e-02 -2.187812924385070801e-01 -6.771675497293472290e-02 1.378504782915115356e-01 3.302501142024993896e-01 2.970784716308116913e-02 1.583703309297561646e-01 -4.661623854190111160e-03 -1.476542800664901733e-01 9.828098863363265991e-02 1.572253704071044922e-01 -3.674224764108657837e-02 1.484917104244232178e-01 -4.691316932439804077e-02 1.631199009716510773e-02 1.571210622787475586e-01 -1.844190657138824463e-01 -1.077067628502845764e-01 -5.507170781493186951e-02 -1.002111285924911499e-01 -1.175446584820747375e-01 1.639083325862884521e-01 2.648827731609344482e-01 2.058356106281280518e-01 5.117700621485710144e-02 -1.587217599153518677e-01 2.329072952270507812e-01 -8.833289891481399536e-02 2.220103144645690918e-01 -5.476825311779975891e-02 -1.258789449930191040e-01
-2.004503607749938965e-01 -6.214116141200065613e-02 -1.859056800603866577e-01 -3.361940085887908936e-01 1.992892473936080933e-01 5.735962837934494019e-02 1.567342132329940796e-01 -1.344332247972488403e-01 2.360929362475872040e-02 1.303613632917404175e-01 -1.065727993845939636e-01 7.499466091394424438e-02 7.954188436269760132e-02 2.607036828994750977e-01 -1.203713640570640564e-01 9.747058153152465820e-02 1.803322583436965942e-01 -3.203649446368217468e-02 -2.940460145473480225e-01 -1.789494454860687256e-01 2.139035165309906006e-01 -1.162535771727561951e-01 9.266947209835052490e-02 3.133877217769622803e-01 3.407613039016723633e-01 1.776777766644954681e-02 -1.133653223514556885e-01 -3.415484353899955750e-02 3.387714326381683350e-01 9.157922118902206421e-02 -1.100993901491165161e-01 -7.798866182565689087e-02
2.075644433498382568e-01 -4.789271578192710876e-02 -2.236780226230621338e-01 -4.245699942111968994e-01 -1.027797684073448181e-01 -6.011648476123809814e-02 4.129469394683837891e-02 4.864132497459650040e-03 1.549513936042785645e-01 6.571035832166671753e-02 -1.235588341951370239e-01 9.643623232841491699e-02 -1.392906904220581055e-01 1.762747168540954590e-01 -3.703961372375488281e-01 -2.192924171686172485e-02 2.318140864372253418e-01 -1.808574497699737549e-01 -7.692561298608779907e-02 -2.282756846398115158e-03 1.446244567632675171e-01 -3.529214859008789062e-02 9.437639266252517700e-02 1.113242432475090027e-01 2.496680170297622681e-01 1.269382834434509277e-01 -1.073239594697952271e-01 1.486864089965820312e-01 -4.218912497162818909e-02 1.042685136198997498e-01 4.547047913074493408e-01 -8.267218247056007385e-03
1.810302734375000000e-01 -1.035404726862907410e-01 -9.102139621973037720e-02 1.613004803657531738e-01 -3.128904104232788086e-02 2.467117011547088623e-01 8.787181228399276733e-02 -1.485670655965805054e-01 -1.172047555446624756e-01 2.218085974454879761e-01 -1.168272197246551514e-01 5.660448689013719559e-03 -2.672210037708282471e-01 7.835578918457031250e-02 9.913099557161331177e-02 1.484078764915466309e-01 2.288231253623962402e-01 -1.120250076055526733e-01 -3.183975219726562500e-01 -2.966912984848022461e-01 -2.601817548274993896e-01 -4.841403290629386902e-02 -1.018586605787277222e-01 6.388565152883529663e-02 3.721561729907989502e-01 3.423280268907546997e-02 -1.880632340908050537e-01 -8.647769689559936523e-03 -2.374687492847442627e-01 1.713542193174362183e-01 -2.103908807039260864e-01 -2.470032311975955963e-02
1.192446723580360413e-01 3.632456436753273010e-02 -2.515397369861602783e-01 -2.027671486139297485e-01 5.506549775600433350e-02 8.102835714817047119e-02 -1.328187901526689529e-02 -8.992304652929306030e-02 -4.072834551334381104e-02 2.393137961626052856e-01 8.244543522596359253e-02 3.296646848320960999e-02 8.041931316256523132e-03 2.211889475584030151e-01 1.588286757469177246e-01 4.043291211128234863e-01 6.122455745935440063e-02 1.005145236849784851e-01 1.834843605756759644e-01 -3.562875464558601379e-02 -1.160984337329864502e-01 -8.891569823026657104e-02 8.581428974866867065e-02 2.484246194362640381e-01 2.578011155128479004e-01 -6.202450487762689590e-03 -3.493658006191253662e-01 2.767689712345600128e-02 -1.536237597465515137e-01 4.081553220748901367e-01 5.084154754877090454e-02 1.906645596027374268e-01
2.202662974596023560e-01 -1.229670718312263489e-01 -1.852327883243560791e-01 -2.116720825433731079e-01 -1.011313572525978088e-01 1.950160413980484009e-01 1.358287334442138672e-01 8.606728911399841309e-02 1.092747747898101807e-01 1.620170772075653076e-01 -3.655261099338531494e-01 1.116685345768928528e-01 1.278766542673110962e-01 2.316967770457267761e-02 -1.932760179042816162e-01 1.098451465368270874e-01 1.394659280776977539e-01 -1.180168613791465759e-01 8.254811912775039673e-02 -8.754025399684906006e-02 4.294639825820922852e-02 -2.492060065269470215e-01 -6.717374920845031738e-02 -1.256897598505020142e-01 1.726796478033065796e-01 2.819285988807678223e-01 -4.555552080273628235e-02 1.407863199710845947e-01 4.373790025711059570e-01 1.907539218664169312e-01 -1.331176310777664185e-01 -1.543660759925842285e-01
5.295293033123016357e-02 -3.100300133228302002e-01 -6.395124830305576324e-03 -1.949148625135421753e-01 -6.464915722608566284e-02 1.156909838318824768e-01 1.884851008653640747e-01 2.123819589614868164e-01 1.415479481220245361e-01 2.739619091153144836e-02 8.417879790067672729e-02 -2.364110052585601807e-01 -2.188288979232311249e-02 2.736074030399322510e-01 6.090376898646354675e-02 9.543458372354507446e-02 1.463165581226348877e-01 -1.698792874813079834e-01 -1.999295055866241455e-01 1.786574870347976685e-01 -1.126812174916267395e-01 7.551039010286331177e-02 1.116442307829856873e-02 7.550255954265594482e-02 3.166609704494476318e-01 2.221725881099700928e-01 -1.813085824251174927e-01 -1.946644186973571777e-01 -2.363397777080535889e-01 4.113575518131256104e-01 2.249223366379737854e-02 2.381566353142261505e-02
-2.996930666267871857e-02 -1.296776384115219116e-01 2.925689518451690674e-01 -2.338697314262390137e-01 -3.808816894888877869e-02 3.761112689971923828e-01 1.334859430789947510e-01 1.451787203550338745e-01 7.343803532421588898e-03 6.043029576539993286e-02 -1.448405832052230835e-01 1.868943870067596436e-01 6.801328063011169434e-02 -6.911510974168777466e-02 -1.013767644762992859e-01 9.172517806291580200e-03 3.072038106620311737e-02 -2.111022621393203735e-01 -2.675833702087402344e-01 -1.448423266410827637e-01 2.962884306907653809e-01 3.768148273229598999e-02 -1.094248741865158081e-01 1.764517277479171753e-01 2.842627167701721191e-01 2.348490655422210693e-01 -1.545528620481491089e-01 3.913129121065139771e-02 -8.553557097911834717e-02 3.470853269100189209e-01 7.765005528926849365e-02 -1.233482733368873596e-01
-4.167164862155914307e-02 -3.939127922058105469e-01 -1.598802506923675537e-01 -7.282181084156036377e-02 8.910894393920898438e-02 1.973921060562133789e-01 3.550692275166511536e-02 1.915627419948577881e-01 1.800307780504226685e-01 6.749312579631805420e-02 -2.203500457108020782e-02 4.037808626890182495e-02 4.459632560610771179e-02 1.569925993680953979e-01 -2.319844216108322144e-01 4.140506312251091003e-02 -3.468627110123634338e-02 -1.200717538595199585e-01 -6.082847341895103455e-02 1.900048255920410156e-01 -3.305131793022155762e-01 9.501656144857406616e-02 7.778041181154549122e-04 3.180350959300994873e-01 2.148111164569854736e-01 -1.908242106437683105e-01 -2.395138144493103027e-01 2.423530668020248413e-01 1.577604264020919800e-01 2.784206271171569824e-01 -1.045283004641532898e-01 -1.388990730047225952e-01
1.683394163846969604e-01 2.682456513866782188e-03 1.141479983925819397e-01 -6.260900944471359253e-02 -3.147612325847148895e-03 -1.563650518655776978e-01 5.891402065753936768e-02 -1.347737573087215424e-02 -1.354369372129440308e-01 -1.178260520100593567e-01 -2.389469370245933533e-02 -1.182599142193794250e-01 -7.608909904956817627e-02 2.685390114784240723e-01 -9.987924247980117798e-02 6.146136671304702759e-02 2.620660960674285889e-01 -5.255476757884025574e-02 2.065544426441192627e-01 -1.465922892093658447e-01 -3.206801414489746094e-01 -2.303087264299392700e-01 2.254528701305389404e-01 1.985691487789154053e-01 5.159564018249511719e-01 -1.033023595809936523e-01 -1.116776093840599060e-01 -1.466634273529052734e-01 -7.010158151388168335e-02 1.876232624053955078e-01 1.959093362092971802e-01 -1.306180655956268311e-01
3.271951079368591309e-01 -4.511093199253082275e-01 5.589934810996055603e-02 5.154768750071525574e-02 1.853884458541870117e-01 1.156952977180480957e-01 5.167445912957191467e-02 3.245695829391479492e-01 -1.217322722077369690e-01 9.066248685121536255e-02 -8.947660773992538452e-02 2.699366770684719086e-02 2.069338113069534302e-01 -1.219525411725044250e-01 4.655581340193748474e-02 1.816926747560501099e-01 -1.262043509632349014e-02 -2.308880686759948730e-01 -1.399928331375122070e-01 -1.821469664573669434e-01 2.192366123199462891e-01 2.163337776437401772e-03 -1.174089834094047546e-01 1.287667453289031982e-01 2.237892895936965942e-01 4.194303974509239197e-02 -8.611468970775604248e-02 -1.161563098430633545e-01 1.240143775939941406e-01 2.744903266429901123e-01 1.067755371332168579e-01 -2.090251743793487549e-01
-1.604061573743820190e-01 -3.684492707252502441e-01 -2.631838917732238770e-01 -2.758945524692535400e-01 1.941705346107482910e-01 1.736624836921691895e-01 -7.336168736219406128e-02 -3.417678922414779663e-02 1.386343501508235931e-02 2.945887744426727295e-01 -1.604851782321929932e-01 -3.284477815032005310e-02 1.443688124418258667e-01 -5.694707855582237244e-03 -1.011786833405494690e-01 -1.190935075283050537e-02 1.417271941900253296e-01 -2.843032181262969971e-01 -1.203682273626327515e-02 -6.381523609161376953e-02 -2.396833151578903198e-01 -8.666621893644332886e-02 -4.131774604320526123e-02 5.782873183488845825e-02 1.305895298719406128e-01 7.861358672380447388e-02 -3.807215094566345215e-01 -1.770153939723968506e-01 -2.213384956121444702e-01 -1.716460660099983215e-02 -1.861082613468170166e-01 -1.227861195802688599e-01
1.202427297830581665e-01 -1.116500645875930786e-01 -1.016815900802612305e-01 -8.260527998208999634e-02 -1.707367226481437683e-02 1.906701773405075073e-01 2.792156338691711426e-01 1.760877370834350586e-01 -1.481314599514007568e-01 -8.609734475612640381e-02 -6.928431242704391479e-02 -6.803332269191741943e-02 -1.229667216539382935e-01 3.939645886421203613e-01 -3.769105672836303711e-01 4.863091930747032166e-02 1.159432679414749146e-01 4.487584903836250305e-02 1.918173879384994507e-01 4.901780188083648682e-02 1.773983985185623169e-01 -1.151881515979766846e-01 -2.989963591098785400e-01 2.293168157339096069e-01 1.910502761602401733e-01 9.277509152889251709e-02 -5.044721439480781555e-02 -1.424682512879371643e-02 -1.796792261302471161e-03 3.297857642173767090e-01 -2.304497212171554565e-01 -7.521424442529678345e-02
4.039977490901947021e-02 -1.147339958697557449e-02 1.386883575469255447e-02 -2.176023721694946289e-01 -1.335994020337238908e-04 1.561262458562850952e-01 5.428801104426383972e-02 2.195559144020080566e-01 -1.046437546610832214e-01 -1.096221059560775757e-01 -2.538785040378570557e-01 -1.501530706882476807e-01 1.630226671695709229e-01 1.319028586149215698e-01 -2.236451506614685059e-01 1.643295139074325562e-01 2.393306046724319458e-01 3.777359053492546082e-02 5.612715613096952438e-03 -9.529974311590194702e-02 -1.860149204730987549e-01 1.711382716894149780e-01 1.319281458854675293e-01 5.749838948249816895e-01 1.231952384114265442e-01 2.559768557548522949e-01 -1.395770162343978882e-01 -8.543242514133453369e-02 -1.014040410518646240e-01 5.980665981769561768e-02 -2.006553411483764648e-01 5.364007502794265747e-02
7.433160394430160522e-02 -1.311050504446029663e-01 2.298431545495986938e-01 -8.583303540945053101e-02 -1.084756106138229370e-02 3.879550099372863770e-01 1.052732393145561218e-01 1.172672361135482788e-01 2.426743358373641968e-01 3.677215799689292908e-02 -1.008023768663406372e-01 5.901840329170227051e-02 1.274418551474809647e-03 1.529842056334018707e-02 -1.009315699338912964e-01 -2.878435142338275909e-02 -1.028120741248130798e-01 -2.602609992027282715e-01 -6.578227970749139786e-03 -2.587230503559112549e-01 3.122691810131072998e-01 8.135139942169189453e-02 -1.369569152593612671e-01 2.740539312362670898e-01 2.301799803972244263e-01 1.850464195013046265e-01 -2.177152931690216064e-01 2.414307557046413422e-02 -7.728436589241027832e-02 3.762609362602233887e-01 1.252110749483108521e-01 -1.215778067708015442e-01
5.837712809443473816e-02 2.700929529964923859e-02 -1.260249763727188110e-01 -1.274969726800918579e-01 4.022830724716186523e-02 8.548939228057861328e-02 9.820610284805297852e-02 -1.356645021587610245e-02 -4.787061214447021484e-01 4.808361083269119263e-02 -8.807283639907836914e-02 -1.771694719791412354e-01 -3.016926907002925873e-02 -9.109849482774734497e-02 -2.896946370601654053e-01 1.829296536743640900e-02 -6.305446475744247437e-02 -1.990257203578948975e-01 -2.012553513050079346e-01 -3.111825697124004364e-02 -3.557981178164482117e-02 -3.842030465602874756e-02 2.890283614397048950e-02 -4.392673075199127197e-02 3.635736107826232910e-01 3.585433363914489746e-01 -3.112981617450714111e-01 -1.058295667171478271e-01 2.954947352409362793e-01 1.096830517053604126e-02 -3.206964582204818726e-02 -1.816805452108383179e-01
2.284858375787734985e-01 -3.677114248275756836e-01 -2.804835699498653412e-02 -5.948673188686370850e-02 -5.326166376471519470e-02 2.289736270904541016e-01 -2.151608280837535858e-02 2.408174723386764526e-01 -2.993223816156387329e-02 1.328021381050348282e-02 -1.927132308483123779e-01 -2.389166653156280518e-01 1.390265226364135742e-01 1.540259718894958496e-01 -8.894960582256317139e-02 2.313946783542633057e-01 3.341504335403442383e-01 -5.569298937916755676e-02 -1.239872947335243225e-01 -7.069596648216247559e-02 -5.424875766038894653e-03 -5.828130245208740234e-02 -1.454263478517532349e-01 2.859896747395396233e-03 2.377294749021530151e-01 1.203346550464630127e-01 -8.650767058134078979e-02 -3.427354395389556885e-01 -2.879709005355834961e-01 2.121070176362991333e-01 6.448569148778915405e-02 -8.367592096328735352e-02
1.506835967302322388e-01 -3.189500272274017334e-01 1.528108492493629456e-02 -1.636325865983963013e-01 1.597966700792312622e-01 3.354240655899047852e-01 3.406025096774101257e-02 -1.898997835814952850e-02 -1.822348684072494507e-01 7.450878620147705078e-02 -2.667726278305053711e-01 5.779672786593437195e-02 -1.841505989432334900e-02 -1.672441959381103516e-01 -2.182866483926773071e-01 2.096579968929290771e-01 4.650658369064331055e-01 -1.091134548187255859e-01 -2.236765064299106598e-02 6.734589580446481705e-03 2.004489749670028687e-01 -1.594711393117904663e-01 -2.417807430028915405e-01 1.668908447027206421e-02 1.126343831419944763e-01 3.567295061657205224e-05 3.678107634186744690e-02 1.386815402656793594e-02 9.480269253253936768e-02 2.673264443874359131e-01 1.666161566972732544e-01 1.667644642293453217e-02
1.451061517000198364e-01 -6.533112376928329468e-02 -1.491523832082748413e-01 1.824235171079635620e-02 5.914779379963874817e-02 3.651168048381805420e-01 7.794521003961563110e-02 -7.512812316417694092e-02 -2.811362743377685547e-01 1.575500369071960449e-01 -1.050937548279762268e-01 1.365679781883955002e-02 2.334391772747039795e-01 2.765610516071319580e-01 -1.540545076131820679e-01 4.386920034885406494e-01 1.215649619698524475e-01 -2.438916414976119995e-01 -1.530485153198242188e-01 -1.427943911403417587e-02 9.540477395057678223e-02 -7.222688198089599609e-02 1.099829450249671936e-01 2.013832144439220428e-02 1.732778996229171753e-01 3.123935461044311523e-01 -4.452885687351226807e-02 -2.861755900084972382e-02 -6.237078830599784851e-02 -1.746063083410263062e-01 -5.402073636651039124e-02 -2.211160212755203247e-01
2.267708480358123779e-01 4.511604085564613342e-02 -2.980334460735321045e-01 -4.882282763719558716e-02 -2.804980240762233734e-02 2.413772046566009521e-01 7.903784513473510742e-02 -1.015914231538772583e-01 -4.374264478683471680e-01 3.303830325603485107e-02 -1.246217638254165649e-01 -2.930796891450881958e-02 5.146651715040206909e-02 2.087072432041168213e-01 -1.904750466346740723e-01 2.077083289623260498e-01 4.108108952641487122e-02 -7.974620163440704346e-02 -1.607771217823028564e-01 3.784924047067761421e-03 1.878423988819122314e-01 -2.558364272117614746e-01 1.133937537670135498e-01 2.463121265172958374e-01 3.648627698421478271e-01 2.348803877830505371e-01 -2.035064399242401123e-01 -1.497208327054977417e-02 4.020479973405599594e-03 -4.105567932128906250e-02 -6.842248141765594482e-02 2.772775478661060333e-02
1.316825859248638153e-02 -1.954208910465240479e-01 -1.713826209306716919e-01 -1.679220423102378845e-02 9.531580656766891479e-02 -3.387990593910217285e-02 -1.722422987222671509e-01 2.835950348526239395e-03 2.014586888253688812e-02 7.757908850908279419e-02 4.369420558214187622e-02 -7.487453520298004150e-02 9.712389111518859863e-02 4.220689460635185242e-02 -1.385493427515029907e-01 -2.397274971008300781e-02 5.563424229621887207e-01 1.914140209555625916e-02 1.220835968852043152e-01 -1.995860040187835693e-01 4.823626205325126648e-02 1.731331944465637207e-01 -8.732300996780395508e-02 1.121095642447471619e-01 3.065305352210998535e-01 2.554043233394622803e-01 -3.777135908603668213e-01 -6.110774353146553040e-02 -1.189113035798072815e-01 3.290633559226989746e-01 -1.317055709660053253e-02 4.291803389787673950e-02
4.874765127897262573e-02 -2.075155675411224365e-01 1.998080685734748840e-02 -1.567717194557189941e-01 5.343763902783393860e-02 1.897371560335159302e-01 -2.322468347847461700e-02 3.732381463050842285e-01 3.235120326280593872e-02 1.571907252073287964e-01 1.395653039216995239e-01 2.459308132529258728e-02 2.345581948757171631e-01 1.022259369492530823e-01 -1.715127527713775635e-01 8.696528524160385132e-02 4.055790305137634277e-01 1.129540279507637024e-01 -1.306923180818557739e-01 -1.038867235183715820e-01 -2.494242042303085327e-01 1.655949205160140991e-01 -1.486070752143859863e-01 4.160781390964984894e-03 3.707087337970733643e-01 7.856624573469161987e-02 -1.530727837234735489e-02 -1.171346753835678101e-01 -1.002047210931777954e-01 2.794620692729949951e-01 1.905201822519302368e-01 -6.119227409362792969e-02
-7.852534763514995575e-03 -3.167876303195953369e-01 -7.985872030258178711e-02 -2.376871109008789062e-01 2.146975845098495483e-01 1.815960407257080078e-01 -1.020634397864341736e-01 7.766326516866683960e-02 -2.985046990215778351e-02 -1.827361434698104858e-01 1.328283734619617462e-02 1.615076214075088501e-01 -7.836938835680484772e-03 1.369161605834960938e-01 -1.660437881946563721e-01 1.051636561751365662e-01 8.969965577125549316e-02 1.681400239467620850e-01 -4.915755987167358398e-02 -3.489275649189949036e-02 -3.644784390926361084e-01 3.156884610652923584e-01 2.414343506097793579e-02 2.494445815682411194e-02 3.836942017078399658e-01 1.824753731489181519e-01 -1.088514477014541626e-01 -2.198933809995651245e-01 1.455725878477096558e-01 2.367744445800781250e-01 -1.467291712760925293e-01 -1.002269759774208069e-01
1.848010122776031494e-01 1.269584000110626221e-01 -2.072856202721595764e-02 -1.446006745100021362e-01 -1.894289553165435791e-01 2.354692369699478149e-01 1.307288259267807007e-01 1.700630486011505127e-01 -3.238433226943016052e-02 -2.735850587487220764e-02 -1.988707780838012695e-01 -1.508311927318572998e-01 2.886354029178619385e-01 2.482253015041351318e-01 -1.187557950615882874e-01 1.013067886233329773e-01 1.282915920019149780e-01 -2.570023536682128906e-01 1.537470426410436630e-02 -1.257576197385787964e-01 2.784221470355987549e-01 1.540525555610656738e-01 -2.250008285045623779e-01 2.496077865362167358e-01 -1.239212788641452789e-02 2.564653158187866211e-01 -2.423952370882034302e-01 1.273670643568038940e-01 6.009797379374504089e-02 1.190632283687591553e-01 -1.209158003330230713e-01 -2.675937414169311523e-01
-4.525837954133749008e-03 -2.045817226171493530e-01 -2.110109180212020874e-01 -2.401866912841796875e-01 7.432209700345993042e-02 9.639094769954681396e-02 3.127282261848449707e-01 -2.932254597544670105e-02 -7.667212933301925659e-02 2.306336313486099243e-01 -1.968532949686050415e-01 -5.935153923928737640e-03 9.942392259836196899e-02 8.679279685020446777e-02 -6.698384881019592285e-02 1.226037647575139999e-02 3.022058010101318359e-01 -1.564835757017135620e-01 3.979944065213203430e-02 -8.854593150317668915e-03 3.799093961715698242e-01 -3.187082707881927490e-02 -2.230650782585144043e-01 1.273234486579895020e-01 3.431065082550048828e-01 2.767707109451293945e-01 1.952822320163249969e-02 3.542639687657356262e-02 1.441392153501510620e-01 2.502439320087432861e-01 -7.454517483711242676e-02 9.388777613639831543e-02
1.517888456583023071e-01 -4.325878620147705078e-01 -2.714282274246215820e-01 3.469446673989295959e-02 -3.107624351978302002e-01 2.782565653324127197e-01 -7.856961339712142944e-02 1.555821001529693604e-01 -1.081248745322227478e-01 -7.246811687946319580e-02 -6.142723560333251953e-02 -1.888061016798019409e-01 8.437421172857284546e-02 1.501727700233459473e-01 -4.442803934216499329e-02 2.645306885242462158e-01 2.433965355157852173e-01 -1.879776418209075928e-01 7.719720248132944107e-03 -3.205380216240882874e-02 -4.167256876826286316e-02 -7.573886774480342865e-03 -1.082345917820930481e-01 9.996566176414489746e-02 2.276796251535415649e-01 -2.235168591141700745e-03 -4.994652420282363892e-02 -2.684163749217987061e-01 -2.851000726222991943e-01 5.454284325242042542e-02 -3.585318103432655334e-02 -1.466060429811477661e-01
3.506741672754287720e-02 -1.661090701818466187e-01 4.342675954103469849e-02 -1.972335129976272583e-01 -1.156139597296714783e-01 4.059927165508270264e-01 6.934633105993270874e-02 2.381840348243713379e-01 4.158908501267433167e-02 -9.347059577703475952e-02 -1.669200658798217773e-01 -1.117500439286231995e-01 -6.291276216506958008e-02 3.412825753912329674e-03 -7.127132266759872437e-02 2.610513865947723389e-01 2.169492840766906738e-01 -1.195460855960845947e-01 3.458229601383209229e-01 -9.758511185646057129e-02 1.724366992712020874e-01 4.509858414530754089e-02 -1.409193426370620728e-01 3.170400559902191162e-01 6.179599091410636902e-02 1.422375142574310303e-01 4.845399875193834305e-03 1.838641799986362457e-02 1.933984309434890747e-01 3.268457353115081787e-01 -1.777902245521545410e-01 -1.406143307685852051e-01
-6.305052433162927628e-03 -3.794043958187103271e-01 -1.071763709187507629e-01 -2.126596122980117798e-01 1.094040125608444214e-01 2.662006616592407227e-01 2.908793091773986816e-01 1.617961674928665161e-01 -1.743727177381515503e-01 -1.280699372291564941e-01 -2.236822694540023804e-01 2.309659263119101524e-03 1.029296498745679855e-02 -1.067016348242759705e-01 -2.263162583112716675e-01 2.007801681756973267e-01 1.448538303375244141e-01 -2.901179790496826172e-01 1.277969032526016235e-01 1.840243116021156311e-02 2.203713208436965942e-01 -1.310976743698120117e-01 -3.374357223510742188e-01 1.388157159090042114e-01 1.383845955133438110e-01 -3.770126495510339737e-03 1.283249352127313614e-02 1.040099710226058960e-01 8.245230466127395630e-02 1.717510968446731567e-01 7.325819134712219238e-02 -1.153075844049453735e-01
5.487757548689842224e-02 1.817402988672256470e-02 -1.629992872476577759e-01 -2.981941998004913330e-01 7.863786071538925171e-02 5.728329718112945557e-02 2.721443027257919312e-02 2.501986622810363770e-01 -7.891843467950820923e-02 -3.918100520968437195e-02 5.674277432262897491e-03 1.064294725656509399e-01 9.758703410625457764e-02 1.222044900059700012e-01 -3.291219472885131836e-01 3.617382049560546875e-01 -1.249824166297912598e-01 2.389232441782951355e-02 5.722349882125854492e-02 -1.873232424259185791e-02 -7.636822015047073364e-02 8.703079074621200562e-02 -1.171262562274932861e-01 1.515925973653793335e-01 3.610699772834777832e-01 2.495855465531349182e-02 6.266690045595169067e-02 9.500089101493358612e-03 2.025810629129409790e-01 8.102574944496154785e-02 -4.476788043975830078e-01 -2.695441246032714844e-01
2.911803722381591797e-01 4.562041535973548889e-02 -1.081942170858383179e-01 -1.555627584457397461e-01 9.474610537290573120e-02 1.615295112133026123e-01 3.068613111972808838e-01 3.273538351058959961e-01 -6.144412327557802200e-03 1.460793763399124146e-01 -2.299126386642456055e-01 -4.761653766036033630e-02 -6.743029505014419556e-02 2.321245521306991577e-01 1.667748577892780304e-02 -3.565697371959686279e-02 -1.462263017892837524e-01 3.089192807674407959e-01 3.052005916833877563e-02 -2.932355999946594238e-01 -4.820988327264785767e-02 -7.333119213581085205e-02 -6.096463277935981750e-02 2.729050517082214355e-01 3.567525148391723633e-01 2.974495850503444672e-02 -1.638601571321487427e-01 -9.464287757873535156e-02 -5.601928010582923889e-02 8.426557481288909912e-02 -2.010058164596557617e-01 -1.084151770919561386e-02
2.785374224185943604e-01 -3.116815686225891113e-01 -2.016012221574783325e-01 -2.762925922870635986e-01 2.356691099703311920e-02 -1.873699575662612915e-02 1.931014955043792725e-01 2.476079016923904419e-01 -1.117358207702636719e-01 -1.136526539921760559e-01 -1.609084196388721466e-02 -1.719093471765518188e-01 1.202582269906997681e-01 -2.238598614931106567e-01 -3.239645436406135559e-02 -8.749441057443618774e-02 8.748356997966766357e-02 -1.656805872917175293e-01 -1.231274530291557312e-01 -1.405019462108612061e-01 -3.539015650749206543e-01 -2.762930095195770264e-01 -5.042170640081167221e-03 2.306997030973434448e-01 2.450055480003356934e-01 -1.611001640558242798e-01 6.240397319197654724e-02 4.197389353066682816e-03 -2.476174756884574890e-02 1.966421306133270264e-01 4.429053142666816711e-02 -1.559496223926544189e-01
-5.525658279657363892e-02 -1.183687895536422729e-01 -8.024520240724086761e-03 -1.903674304485321045e-01 -1.366311311721801758e-01 2.330659031867980957e-01 1.259110420942306519e-01 2.643415331840515137e-01 3.544426709413528442e-02 2.481715753674507141e-03 1.749669946730136871e-02 4.980370774865150452e-02 -3.839171230792999268e-01 1.224245876073837280e-02 -2.753694951534271240e-01 2.435340434312820435e-01 2.142028659582138062e-01 -1.369823962450027466e-01 3.391183540225028992e-02 -5.740091577172279358e-02 -6.823306530714035034e-02 7.107637822628021240e-02 -6.260097771883010864e-02 1.255304068326950073e-01 2.755474448204040527e-01 1.777054071426391602e-01 1.806602180004119873e-01 8.194696903228759766e-02 1.900196522474288940e-01 4.616083204746246338e-01 -4.563134536147117615e-02 6.766052544116973877e-02
1.918431371450424194e-01 9.632290899753570557e-02 -1.556487530469894409e-01 -1.263451725244522095e-01 -6.729830056428909302e-02 2.220899313688278198e-01 5.778906866908073425e-02 1.158458292484283447e-01 1.218074709177017212e-01 3.659441471099853516e-01 -1.538906544446945190e-01 -3.085364028811454773e-02 1.601256132125854492e-01 2.746044471859931946e-02 -6.647012382745742798e-02 2.153199315071105957e-01 -5.302850157022476196e-02 -3.054295480251312256e-01 -9.877355396747589111e-02 1.811918020248413086e-01 -5.151671823114156723e-03 4.892079532146453857e-02 8.152815699577331543e-02 -1.339574344456195831e-02 3.108622431755065918e-01 -1.639147251844406128e-01 -1.999202668666839600e-01 1.699054613709449768e-02 -6.091842427849769592e-02 4.470707476139068604e-01 -2.640793323516845703e-01 -8.683589845895767212e-02
1.540424078702926636e-01 -1.555028110742568970e-01 -4.218364506959915161e-02 -3.018040060997009277e-01 1.594517529010772705e-01 3.287695646286010742e-01 2.284201420843601227e-02 -2.564817480742931366e-02 -7.521416991949081421e-02 -1.702746748924255371e-01 -1.455171853303909302e-01 -8.931022137403488159e-02 1.291716992855072021e-01 1.395136769860982895e-02 1.994578242301940918e-01 9.178393334150314331e-02 -1.774005740880966187e-01 -1.979910135269165039e-01 9.213042259216308594e-02 6.743164267390966415e-03 2.676461823284626007e-02 -1.116344332695007324e-01 -5.367272719740867615e-02 2.132519185543060303e-01 2.686988711357116699e-01 1.704972088336944580e-01 -2.250186055898666382e-01 1.829972118139266968e-01 2.402897179126739502e-01 2.309781759977340698e-01 2.829381227493286133e-01 -2.799403965473175049e-01
8.399830013513565063e-02 -8.532152324914932251e-02 -3.336829841136932373e-01 -3.876130580902099609e-01 5.996732786297798157e-02 7.639449089765548706e-02 1.942599266767501831e-01 -9.032371640205383301e-02 1.102386787533760071e-01 -4.073739051818847656e-02 -7.664930075407028198e-02 -5.780223011970520020e-02 1.761184073984622955e-02 2.346439510583877563e-01 -1.448715031147003174e-01 1.045439243316650391e-01 9.828373789787292480e-02 -4.664441198110580444e-02 4.752920195460319519e-02 -1.419559121131896973e-01 3.038142994046211243e-02 -1.538560986518859863e-01 -3.735862299799919128e-02 7.791884243488311768e-02 3.975547552108764648e-01 2.628466486930847168e-01 -1.207254603505134583e-01 2.799353599548339844e-01 3.511736392974853516e-01 1.869388818740844727e-01 -1.652418822050094604e-02 1.162279620766639709e-01
3.059418201446533203e-01 -2.898689210414886475e-01 -6.197124719619750977e-02 -1.449775695800781250e-01 -6.606729328632354736e-02 2.419455349445343018e-01 -3.394430503249168396e-02 1.156280934810638428e-02 -1.378241777420043945e-01 1.323003321886062622e-01 -1.381228566169738770e-01 1.095802485942840576e-01 1.914186626672744751e-01 1.344464123249053955e-01 1.277535259723663330e-01 3.215167522430419922e-01 3.838083520531654358e-02 -2.465431392192840576e-01 -1.730145364999771118e-01 -2.237039357423782349e-01 3.887103497982025146e-02 -3.461887538433074951e-01 1.590945720672607422e-01 9.045003354549407959e-02 -4.635718464851379395e-02 1.740815863013267517e-02 -9.522815048694610596e-02 -8.710508793592453003e-02 2.045239210128784180e-01 1.894642561674118042e-01 2.814570963382720947e-01 -1.348930150270462036e-01
7.723841071128845215e-02 3.627183288335800171e-02 -8.163630962371826172e-03 -6.154108047485351562e-02 9.476821869611740112e-02 1.556823551654815674e-01 1.765592843294143677e-01 3.314876556396484375e-02 -1.947865188121795654e-01 6.728114932775497437e-02 -8.076801896095275879e-02 -1.498641967773437500e-01 3.496569395065307617e-02 -1.434737741947174072e-01 -4.005369246006011963e-01 2.518173754215240479e-01 -1.315406113862991333e-01 -3.805806636810302734e-01 -1.447745561599731445e-01 -1.193510070443153381e-01 -1.567793637514114380e-01 2.121445536613464355e-01 -1.658571958541870117e-01 2.005521506071090698e-01 3.789308965206146240e-01 1.717594638466835022e-02 -2.489905804395675659e-01 1.012831181287765503e-02 -4.426529631018638611e-02 -8.362957835197448730e-02 -2.370375990867614746e-01 2.208351530134677887e-02
1.145155727863311768e-01 -2.307575047016143799e-01 -1.712758839130401611e-02 -7.719554752111434937e-02 1.536235213279724121e-01 2.823426425457000732e-01 -7.751441001892089844e-02 2.602819800376892090e-01 -2.223245613276958466e-02 1.102522388100624084e-01 -3.602038919925689697e-01 1.269196122884750366e-01 7.542874664068222046e-02 -6.230651214718818665e-02 -2.211572378873825073e-01 7.611519098281860352e-02 -4.605126008391380310e-02 -1.877374798059463501e-01 1.934841573238372803e-01 -3.290401399135589600e-02 1.474171876907348633e-01 -8.381626754999160767e-02 3.809706494212150574e-02 7.024799287319183350e-02 2.590158283710479736e-01 3.476825356483459473e-01 -1.629493832588195801e-01 -2.168994769454002380e-02 2.690906524658203125e-01 1.949860751628875732e-01 -1.242171749472618103e-01 -2.750426232814788818e-01
1.400376558303833008e-01 -2.359026344493031502e-03 8.670729398727416992e-02 7.816230505704879761e-02 3.277826309204101562e-02 3.899016976356506348e-01 2.706527113914489746e-01 6.850563734769821167e-02 1.967994570732116699e-01 1.500252038240432739e-01 -2.855689637362957001e-02 1.231542527675628662e-01 1.662578880786895752e-01 1.280957311391830444e-01 -1.168926879763603210e-01 7.011630386114120483e-02 1.442715078592300415e-01 -1.205116733908653259e-01 -2.210264652967453003e-01 -9.015657939016819000e-03 -5.753822252154350281e-02 -1.388341188430786133e-01 -1.434022486209869385e-01 2.292898148298263550e-01 2.039960324764251709e-01 1.926282644271850586e-01 -6.366666406393051147e-02 3.147378861904144287e-01 1.006518602371215820e-01 2.498788535594940186e-01 2.040288448333740234e-01 -3.461730480194091797e-01
1.475494503974914551e-01 -1.585867702960968018e-01 9.601808339357376099e-02 -6.081879138946533203e-02 7.291683554649353027e-02 4.787635505199432373e-01 1.786321699619293213e-01 -3.830524161458015442e-02 1.133821234107017517e-01 1.072687730193138123e-01 -1.482045948505401611e-01 1.867719292640686035e-01 2.034379243850708008e-01 3.154276311397552490e-01 -4.400661960244178772e-02 -8.428816497325897217e-02 1.978442668914794922e-01 -3.437663195654749870e-03 -2.310904860496520996e-01 4.134931787848472595e-02 4.530975222587585449e-02 -7.420849055051803589e-03 -4.114136844873428345e-02 3.174587190151214600e-01 1.150529384613037109e-01 1.854625642299652100e-01 3.088457882404327393e-02 -1.282017584890127182e-02 1.214151158928871155e-01 2.126427441835403442e-01 2.054393887519836426e-01 -3.022525310516357422e-01
1.142023429274559021e-01 -3.441668674349784851e-02 -7.228742819279432297e-03 -2.305020689964294434e-01 8.672022819519042969e-02 -7.638445496559143066e-02 5.832872819155454636e-03 -8.691515773534774780e-02 -7.722125947475433350e-02 1.996906399726867676e-01 -2.321128919720649719e-02 9.887141734361648560e-02 1.324063390493392944e-01 2.948848009109497070e-01 -7.185709476470947266e-02 2.243525534868240356e-02 1.355284005403518677e-01 -4.338495433330535889e-02 1.110090315341949463e-01 -4.309677481651306152e-01 -3.898914754390716553e-01 -2.718427181243896484e-01 1.957303658127784729e-02 2.257411628961563110e-01 1.483581662178039551e-01 -2.527387440204620361e-01 -3.097298443317413330e-01 -3.429340198636054993e-02 1.266241222620010376e-01 9.302797913551330566e-02 1.985085308551788330e-01 -5.182592570781707764e-02
1.038839370012283325e-01 -4.409909844398498535e-01 2.320854179561138153e-02 1.675382815301418304e-02 4.203041270375251770e-02 -6.238878518342971802e-02 4.528536498546600342e-01 -1.245948746800422668e-01 1.373640000820159912e-01 1.286624819040298462e-01 6.015168875455856323e-02 -1.018975526094436646e-01 2.669169940054416656e-02 1.266652643680572510e-01 -2.015858441591262817e-01 -4.786179959774017334e-02 2.538081109523773193e-01 -6.750125437974929810e-02 1.837725639343261719e-01 -1.426788419485092163e-01 -5.936250090599060059e-02 -9.775133430957794189e-02 -1.435665190219879150e-01 8.947267383337020874e-02 1.774970740079879761e-01 2.762358486652374268e-01 -1.984384059906005859e-01 -2.232269644737243652e-01 1.400912851095199585e-01 2.388823181390762329e-01 5.265891551971435547e-02 -1.313958615064620972e-01
4.188921675086021423e-02 -1.248303353786468506e-01 -6.031565368175506592e-02 -1.439299136400222778e-01 -2.736063003540039062e-01 1.594331860542297363e-01 4.183337464928627014e-02 -1.194249466061592102e-01 -2.235998958349227905e-02 3.672418370842933655e-02 -3.239816427230834961e-01 -1.382223069667816162e-01 1.429313570261001587e-01 2.801244258880615234e-01 -3.187107145786285400e-01 2.569589912891387939e-01 -4.730373620986938477e-02 -9.470709413290023804e-02 1.152204051613807678e-01 -2.505456805229187012e-01 5.924075841903686523e-02 7.630847394466400146e-02 -1.043501347303390503e-01 5.862165614962577820e-02 1.447380483150482178e-01 -1.709692478179931641e-01 -1.471913009881973267e-01 -6.180459260940551758e-02 3.951536864042282104e-02 2.773385941982269287e-01 -2.674978673458099365e-01 -3.361306488513946533e-01
3.113563954830169678e-01 -1.326092183589935303e-01 1.385443843901157379e-02 -2.180591691285371780e-03 2.489870786666870117e-02 -1.447670608758926392e-01 1.108956113457679749e-01 4.261577129364013672e-02 9.619073569774627686e-02 4.869785904884338379e-02 -1.407714337110519409e-01 2.396602928638458252e-02 5.456086620688438416e-02 6.981876492500305176e-02 -2.136630266904830933e-01 2.293509691953659058e-01 4.930486157536506653e-02 -1.376665979623794556e-01 -2.803746759891510010e-01 -1.303630322217941284e-01 1.397120952606201172e-01 3.694101050496101379e-02 2.859487570822238922e-02 3.319622576236724854e-01 3.116084933280944824e-01 2.332194298505783081e-01 -1.915303617715835571e-01 1.910438537597656250e-01 4.272290766239166260e-01 3.610499203205108643e-02 1.926440447568893433e-01 -1.302402168512344360e-01
2.657906413078308105e-01 -2.239691168069839478e-01 -9.320823848247528076e-02 -2.061417251825332642e-01 1.942200213670730591e-01 2.307916432619094849e-01 2.081418931484222412e-01 -1.221037842333316803e-02 -5.149126797914505005e-02 1.419843584299087524e-01 2.883170032873749733e-03 3.926323950290679932e-01 3.677916154265403748e-02 -1.901056915521621704e-01 -1.683860272169113159e-01 -6.214164942502975464e-02 -3.051276877522468567e-02 -1.136302128434181213e-01 9.868305176496505737e-02 -2.858525514602661133e-02 1.578673720359802246e-01 -1.465376913547515869e-01 -2.967267632484436035e-01 2.371598184108734131e-01 1.269650459289550781e-01 2.105553448200225830e-01 -2.047106921672821045e-01 -3.693790733814239502e-02 -4.166543111205101013e-02 6.792542338371276855e-02 -2.171316891908645630e-01 -2.730553150177001953e-01
-2.065025717020034790e-01 -2.350982278585433960e-01 -2.207539081573486328e-01 -3.922232985496520996e-01 1.490075737237930298e-01 1.489776372909545898e-01 1.321252435445785522e-01 2.147221006453037262e-02 1.379140317440032959e-01 7.657755166292190552e-02 -2.080844640731811523e-01 3.508360683917999268e-02 1.270709484815597534e-01 1.945192962884902954e-01 -1.242093220353126526e-01 1.871724724769592285e-01 1.773483455181121826e-01 -1.240588203072547913e-01 -1.428297609090805054e-01 -1.356144845485687256e-01 3.934433758258819580e-01 -5.416328087449073792e-02 4.776812717318534851e-02 2.188306897878646851e-01 2.730947732925415039e-01 4.339341446757316589e-02 -4.135637730360031128e-02 8.109375834465026855e-02 2.606890499591827393e-01 7.961509376764297485e-02 -5.516500025987625122e-02 8.781971782445907593e-02
3.317506313323974609e-01 -3.860827907919883728e-02 -8.973000198602676392e-02 6.642236560583114624e-02 1.517182141542434692e-01 -8.665928244590759277e-02 9.111040830612182617e-02 9.079968184232711792e-02 8.177620172500610352e-02 7.138862740248441696e-03 -4.083240777254104614e-02 -1.275642309337854385e-02 8.655893057584762573e-02 3.692709654569625854e-02 -1.767007857561111450e-01 3.799014687538146973e-01 1.369120329618453979e-01 -3.062094096094369888e-03 3.079254925251007080e-01 7.229917217046022415e-03 -1.835651397705078125e-01 1.569376513361930847e-02 3.076207451522350311e-02 2.560558617115020752e-01 3.428226411342620850e-01 -2.764405906200408936e-01 -4.224068224430084229e-01 -1.308759897947311401e-01 -4.043646901845932007e-02 1.710526347160339355e-01 2.055019140243530273e-02 3.230663761496543884e-02
1.073717325925827026e-01 -3.635558485984802246e-01 -3.363631963729858398e-01 -1.236684694886207581e-01 -3.384123789146542549e-03 -5.780546739697456360e-02 2.279881238937377930e-01 -2.319179177284240723e-01 -1.445519030094146729e-01 1.340406388044357300e-01 -9.469833225011825562e-02 1.384544372558593750e-01 -2.804173564072698355e-04 5.272338539361953735e-02 -1.410209685564041138e-01 2.788355350494384766e-01 -1.680646464228630066e-02 -2.390996515750885010e-01 1.937861889600753784e-01 2.779203467071056366e-03 7.335215806961059570e-02 1.956995949149131775e-02 -3.238256275653839111e-01 -3.717676550149917603e-02 3.709859251976013184e-01 -1.096645146608352661e-01 3.821389004588127136e-02 1.151479737018235028e-04 7.252118736505508423e-02 2.732527554035186768e-01 -2.405812591314315796e-02 -1.126437038183212280e-01
1.360054165124893188e-01 -1.725440025329589844e-01 -5.144836753606796265e-02 -5.932595208287239075e-02 1.126824095845222473e-01 3.093886971473693848e-01 5.596020072698593140e-02 9.075487405061721802e-02 -1.029761210083961487e-01 -5.300217890180647373e-04 -3.576019406318664551e-01 2.400323450565338135e-01 -4.594532219925895333e-05 1.847334578633308411e-02 -1.375934630632400513e-01 -5.792420357465744019e-03 4.334618523716926575e-02 -1.447295695543289185e-01 1.551116108894348145e-01 2.953398600220680237e-02 -1.368093397468328476e-02 4.958552494645118713e-02 3.660712158307433128e-03 -1.677964776754379272e-01 2.914467453956604004e-01 3.266376554965972900e-01 -2.138799577951431274e-01 -1.285624317824840546e-02 4.074940681457519531e-01 3.113948702812194824e-01 -9.885799139738082886e-03 -1.764665096998214722e-01
1.451302170753479004e-01 4.981008917093276978e-02 1.857442595064640045e-02 -2.241117954254150391e-01 -1.086457073688507080e-01 2.416868060827255249e-01 8.128996193408966064e-02 3.158047497272491455e-01 -7.536160200834274292e-02 1.279128938913345337e-01 -2.857875265181064606e-02 -1.712495833635330200e-01 1.471959650516510010e-01 8.001600950956344604e-02 -2.586154937744140625e-01 1.981973499059677124e-01 3.771249055862426758e-01 6.519609689712524414e-02 -9.825734794139862061e-02 -1.247374936938285828e-01 -2.856824398040771484e-01 2.014090418815612793e-01 4.035470634698867798e-02 3.075967431068420410e-01 5.493434146046638489e-02 2.294477522373199463e-01 -1.464626491069793701e-01 -1.739335991442203522e-02 -4.911871999502182007e-02 -8.256404101848602295e-02 -2.474799454212188721e-01 -1.578118801116943359e-01
7.870819419622421265e-02 -1.321438252925872803e-01 -4.533657431602478027e-01 -1.417166739702224731e-01 1.504753530025482178e-01 3.710088133811950684e-02 1.152150928974151611e-01 -6.455166637897491455e-02 -1.751603037118911743e-01 -1.627276651561260223e-02 -1.094628944993019104e-01 3.786947205662727356e-02 7.602785527706146240e-02 3.577600046992301941e-02 -2.031748145818710327e-01 8.134305477142333984e-02 4.309386014938354492e-01 -6.535267829895019531e-02 -1.869816780090332031e-01 -1.524121314287185669e-01 1.919882893562316895e-01 3.438446670770645142e-02 -2.948988378047943115e-01 8.596101403236389160e-02 2.923283874988555908e-01 -1.479010134935379028e-01 1.388678848743438721e-01 -2.187144756317138672e-02 1.636239886283874512e-01 2.717151343822479248e-01 -2.417081966996192932e-02 3.305672481656074524e-02
2.190640121698379517e-01 -9.163540601730346680e-02 -1.153232064098119736e-02 -3.733801245689392090e-01 -1.590207219123840332e-01 -1.082241982221603394e-01 1.805343776941299438e-01 -1.907773613929748535e-01 -3.057168424129486084e-01 1.896000504493713379e-01 -1.686108559370040894e-01 -4.238079115748405457e-02 2.332800440490245819e-02 2.198048233985900879e-01 2.463214285671710968e-02 -4.407874494791030884e-02 2.618682384490966797e-02 -2.007443010807037354e-01 -2.400935739278793335e-01 -3.613436222076416016e-01 -1.360095739364624023e-01 -2.511739730834960938e-02 -1.934729367494583130e-01 -1.716006174683570862e-02 2.162088304758071899e-01 3.333187103271484375e-02 -2.025371789932250977e-01 -1.717294193804264069e-02 1.644830852746963501e-01 2.439139932394027710e-01 5.629229173064231873e-02 1.486262977123260498e-01
7.152099907398223877e-02 -3.245317563414573669e-02 -1.742211133241653442e-01 -2.604169845581054688e-01 -1.816634684801101685e-01 1.975844353437423706e-01 1.127537935972213745e-01 7.663370668888092041e-02 -1.483558565378189087e-01 -1.034749904647469521e-03 2.477736026048660278e-02 -2.392905205488204956e-01 1.076930835843086243e-01 1.239374130964279175e-01 -1.189626902341842651e-01 1.703324019908905029e-01 1.435009986162185669e-01 1.135662570595741272e-01 -7.835144549608230591e-02 -7.053216546773910522e-02 -2.397891432046890259e-01 1.563079804182052612e-01 2.521098963916301727e-02 6.172825098037719727e-01 1.758329570293426514e-01 2.351092845201492310e-01 -1.082144901156425476e-01 -1.210437268018722534e-01 -1.546707898378372192e-01 3.395253792405128479e-03 -6.039726734161376953e-02 -8.173375576734542847e-02
3.789637386798858643e-01 6.210148707032203674e-02 -2.827734649181365967e-01 1.432568728923797607e-01 1.974931657314300537e-01 2.859847545623779297e-01 2.238059975206851959e-02 8.717717975378036499e-02 -6.345483660697937012e-02 -7.954867929220199585e-02 -4.611161723732948303e-02 2.249350845813751221e-01 -4.672624543309211731e-02 1.793124824762344360e-01 -6.944234669208526611e-02 5.085686221718788147e-02 2.192044705152511597e-01 -2.921182811260223389e-01 -2.707552015781402588e-01 -1.057086884975433350e-01 -2.501070499420166016e-01 -1.246026158332824707e-01 1.494069546461105347e-01 2.146792709827423096e-01 3.042079806327819824e-01 -9.568484872579574585e-02 -6.267599016427993774e-02 1.185138076543807983e-01 2.675370685756206512e-02 1.512546092271804810e-01 -8.232287317514419556e-02 -6.273338943719863892e-02
1.462408900260925293e-01 -1.784886419773101807e-01 -7.572381198406219482e-02 -2.860155403614044189e-01 2.123948931694030762e-01 3.836560994386672974e-02 1.833565831184387207e-01 2.113731354475021362e-01 7.845886796712875366e-02 3.041546642780303955e-01 1.562092602252960205e-01 1.617321074008941650e-01 1.242919489741325378e-01 1.875833794474601746e-02 1.508759260177612305e-01 2.082777768373489380e-01 2.871020436286926270e-01 3.916547447443008423e-02 1.339832246303558350e-01 -4.941399395465850830e-02 -2.033750712871551514e-02 -5.459870025515556335e-02 2.035078853368759155e-01 8.291520178318023682e-02 2.021005153656005859e-01 4.133863002061843872e-02 -9.318494051694869995e-02 -1.431720405817031860e-01 4.253678489476442337e-03 2.470342665910720825e-01 -2.003674954175949097e-01 -4.173732399940490723e-01
7.060305029153823853e-02 5.941151455044746399e-02 1.563859544694423676e-02 -1.872006505727767944e-01 -8.957242220640182495e-02 3.922017216682434082e-01 3.219253569841384888e-02 -8.549969643354415894e-03 7.955510914325714111e-02 -3.283658996224403381e-02 -9.596343338489532471e-02 2.321855723857879639e-01 4.276249408721923828e-01 -1.823432892560958862e-01 -9.977890551090240479e-02 1.408311128616333008e-01 7.489419728517532349e-02 -1.374792158603668213e-01 -1.618231534957885742e-01 -2.315335422754287720e-01 8.474784344434738159e-02 -9.027729742228984833e-03 3.435540571808815002e-02 5.167726799845695496e-02 4.129069745540618896e-01 6.685502082109451294e-02 2.889627031981945038e-02 -1.974413990974426270e-01 -2.769026532769203186e-02 1.889016181230545044e-01 1.936536878347396851e-01 -2.695611417293548584e-01
3.007200658321380615e-01 2.081822417676448822e-02 1.621761173009872437e-02 -1.484406292438507080e-01 8.039183169603347778e-02 2.246354669332504272e-01 2.481901198625564575e-01 -1.429048925638198853e-01 2.110563404858112335e-02 -7.087848335504531860e-02 -2.032160609960556030e-01 1.881926059722900391e-01 -1.484976261854171753e-01 2.339026033878326416e-01 2.720679640769958496e-01 3.393183052539825439e-01 7.720722258090972900e-02 1.960606127977371216e-01 -1.156230345368385315e-01 -5.047059804201126099e-02 -2.955754399299621582e-01 5.926959961652755737e-02 5.915941670536994934e-02 -1.846052519977092743e-02 4.055680930614471436e-01 1.113776303827762604e-02 -2.256098240613937378e-01 -5.541437771171331406e-03 -4.982529580593109131e-02 7.266746461391448975e-02 -1.293036788702011108e-01 -6.879224628210067749e-02
2.414391040802001953e-01 -2.213394939899444580e-01 -8.058784157037734985e-02 1.983273774385452271e-02 -1.009384170174598694e-01 3.108053281903266907e-02 1.469006948173046112e-02 2.714360654354095459e-01 -1.961430460214614868e-01 -1.870364546775817871e-01 -8.131964504718780518e-02 -8.461716026067733765e-02 1.729642748832702637e-01 -7.538782805204391479e-02 -9.503529220819473267e-02 -1.230877712368965149e-01 1.922559142112731934e-01 -1.739482283592224121e-01 -4.136542603373527527e-02 -1.696864701807498932e-02 -3.217434883117675781e-01 -2.172778695821762085e-01 1.671742461621761322e-02 4.386877119541168213e-01 3.388852775096893311e-01 -1.302257627248764038e-01 -7.481890171766281128e-02 -7.431793212890625000e-02 1.671899482607841492e-02 3.105174303054809570e-01 -1.833907514810562134e-02 3.370696306228637695e-02
1.773695349693298340e-01 -2.588709592819213867e-01 4.421649128198623657e-02 -1.157149765640497208e-02 7.491489499807357788e-02 4.134877920150756836e-01 2.344953864812850952e-01 -9.700931608676910400e-02 1.060205250978469849e-01 -1.107574999332427979e-01 -1.065502613782882690e-01 8.113269507884979248e-02 1.409696787595748901e-01 7.639504969120025635e-02 7.898769527673721313e-02 -7.719184458255767822e-02 3.497143834829330444e-02 -1.164574697613716125e-01 1.721588969230651855e-01 -1.785954982042312622e-01 1.140713319182395935e-02 -1.003829389810562134e-01 -3.000438213348388672e-01 1.073583066463470459e-01 1.623805612325668335e-01 3.477852344512939453e-01 -9.074083715677261353e-02 -2.031503915786743164e-01 -8.741697669029235840e-02 2.409645915031433105e-01 2.976954877376556396e-01 -1.996764689683914185e-01
2.341923415660858154e-01 -2.412405312061309814e-01 -9.941814094781875610e-02 -2.088830173015594482e-01 -7.232700288295745850e-02 1.158826649188995361e-01 1.146833598613739014e-01 1.595289856195449829e-01 1.265654861927032471e-01 8.331111818552017212e-02 -2.796674333512783051e-02 -3.689607679843902588e-01 9.466438554227352142e-03 2.176709920167922974e-01 -2.732197009027004242e-02 1.613489687442779541e-01 1.838653236627578735e-01 -9.172534197568893433e-02 -1.496278643608093262e-01 2.169863879680633545e-02 -1.978957504034042358e-01 8.726269751787185669e-02 4.452004283666610718e-02 7.256316393613815308e-02 2.113866060972213745e-01 3.061289191246032715e-01 -1.486961543560028076e-01 -1.291305273771286011e-01 -3.592549264430999756e-01 3.318500816822052002e-01 -6.547607947140932083e-03 -8.083944022655487061e-02
4.306199401617050171e-02 3.288585692644119263e-02 -3.721151128411293030e-02 -9.106924384832382202e-02 3.784042596817016602e-02 8.940922468900680542e-02 2.104805409908294678e-01 1.498888945206999779e-03 7.923634350299835205e-02 2.187942415475845337e-01 -1.579954326152801514e-01 3.095880746841430664e-01 2.077160030603408813e-01 -2.513283491134643555e-01 -2.284907698631286621e-01 1.375955250114202499e-02 1.539599746465682983e-01 -1.436723917722702026e-01 1.853461563587188721e-01 -1.830867528915405273e-01 1.106098741292953491e-01 -1.207718104124069214e-01 -2.801845073699951172e-01 9.871100075542926788e-03 -4.480992257595062256e-02 1.238602250814437866e-01 -2.272731661796569824e-01 -1.116674914956092834e-01 -3.491535410284996033e-02 3.228248655796051025e-01 -7.407950609922409058e-02 -4.358379244804382324e-01
5.092963948845863342e-02 -1.077788174152374268e-01 -1.313212662935256958e-01 -2.063926905393600464e-01 -1.302883494645357132e-02 1.741679012775421143e-01 -5.987233668565750122e-02 4.818276688456535339e-02 1.025435030460357666e-01 -5.074431188404560089e-03 6.046843156218528748e-02 5.429178848862648010e-02 2.112744152545928955e-01 -1.370620578527450562e-01 -1.367774307727813721e-01 -3.801491484045982361e-02 4.488021433353424072e-01 6.595858186483383179e-02 -1.098939478397369385e-01 3.500859439373016357e-02 -1.623886674642562866e-01 -9.321521222591400146e-02 -1.848324984312057495e-01 9.048230201005935669e-02 3.176349699497222900e-01 -1.477459967136383057e-01 -3.175963461399078369e-01 -1.440214216709136963e-01 -2.594597935676574707e-01 1.676691323518753052e-01 1.987784802913665771e-01 -3.362350463867187500e-01
1.519966125488281250e-01 -2.959440946578979492e-01 -3.918063268065452576e-02 -1.404798179864883423e-01 8.685054630041122437e-02 4.083846211433410645e-01 -1.459699273109436035e-01 1.358986347913742065e-01 -1.874473541975021362e-01 5.010780319571495056e-02 -3.040425181388854980e-01 -3.478339314460754395e-02 2.180577963590621948e-01 1.230224967002868652e-01 -1.955023407936096191e-01 -2.234666794538497925e-02 -3.905267268419265747e-02 -8.130761981010437012e-02 -8.757335692644119263e-02 -6.008310243487358093e-02 3.006970742717385292e-03 -2.576011233031749725e-03 4.020754620432853699e-02 -7.157815992832183838e-02 1.109517887234687805e-01 1.021355614066123962e-01 -2.238548845052719116e-01 3.028815686702728271e-01 -1.573277115821838379e-01 2.839512825012207031e-01 3.252627560868859291e-03 -3.536843657493591309e-01
7.149185985326766968e-02 -2.689816951751708984e-01 2.296765893697738647e-02 -3.094524741172790527e-01 1.953134983777999878e-01 2.609128355979919434e-01 1.957864314317703247e-01 3.251388669013977051e-02 -3.114102184772491455e-01 -5.824312940239906311e-02 -1.959305852651596069e-01 5.927303805947303772e-03 -1.136783584952354431e-01 -1.402917802333831787e-01 -1.414228975772857666e-01 1.556453555822372437e-01 2.192820757627487183e-01 -1.484077274799346924e-01 1.352756377309560776e-02 3.931424394249916077e-02 3.061008751392364502e-01 -1.434818953275680542e-01 -2.269233763217926025e-01 2.617525458335876465e-01 2.289620786905288696e-01 -4.119621589779853821e-02 9.213073551654815674e-02 -1.000878289341926575e-01 2.024533003568649292e-01 1.953254640102386475e-01 1.279405225068330765e-02 -8.338488638401031494e-02
-2.927312850952148438e-01 -2.281519621610641479e-01 2.060703635215759277e-01 -2.747122943401336670e-01 -1.641818881034851074e-01 3.836396336555480957e-02 5.105467140674591064e-02 -5.067022517323493958e-02 -1.568671762943267822e-01 1.198197528719902039e-01 -1.701001971960067749e-01 -3.577495366334915161e-02 2.419458925724029541e-01 9.130247682332992554e-02 3.942064195871353149e-02 2.557952404022216797e-01 3.738524317741394043e-01 -1.735918223857879639e-01 1.949266642332077026e-01 1.387504339218139648e-01 -2.254085987806320190e-01 -1.137402951717376709e-01 6.834641844034194946e-02 9.816916286945343018e-02 3.169124722480773926e-01 1.537211835384368896e-01 -9.219008684158325195e-02 -1.376624107360839844e-01 -5.696160718798637390e-02 -7.135108858346939087e-02 4.191911220550537109e-02 -2.021780014038085938e-01
-3.518769890069961548e-02 -1.588417738676071167e-01 -3.071956634521484375e-01 -1.654962897300720215e-01 7.481856271624565125e-03 1.659209653735160828e-02 4.797253757715225220e-02 9.178733825683593750e-02 -1.442015403881669044e-03 -9.405751526355743408e-02 -7.711757440119981766e-03 -2.740121483802795410e-01 1.636627763509750366e-01 -2.331713587045669556e-01 -1.529256701469421387e-01 1.819486618041992188e-01 2.798244357109069824e-01 8.781502023339271545e-03 7.932282239198684692e-02 -1.970551759004592896e-01 -2.919610738754272461e-01 1.547650098800659180e-01 -3.884642384946346283e-03 4.571361839771270752e-01 2.143326699733734131e-01 2.211605757474899292e-01 -2.296694368124008179e-02 -7.641996443271636963e-02 1.271986514329910278e-01 1.820938885211944580e-01 -1.032860279083251953e-01 -1.271653920412063599e-01
2.848391830921173096e-01 -2.738649211823940277e-02 -6.968979537487030029e-02 -1.316704750061035156e-01 -1.578699648380279541e-01 4.974356852471828461e-03 3.668766468763351440e-02 -1.577014178037643433e-01 1.617872118949890137e-01 3.634370118379592896e-02 -3.537085056304931641e-01 -1.200603321194648743e-01 2.726227045059204102e-01 1.761121749877929688e-01 -2.572293877601623535e-01 2.923083901405334473e-01 8.722662925720214844e-02 -7.199290394783020020e-02 -2.087757736444473267e-02 -1.946226954460144043e-01 4.002048820257186890e-02 1.957464218139648438e-01 -1.364641040563583374e-01 1.044183224439620972e-01 3.487810492515563965e-02 -8.156981319189071655e-02 -5.292561277747154236e-02 7.671862095594406128e-02 -1.509644985198974609e-01 3.425941765308380127e-01 -3.009325265884399414e-01 -2.301343530416488647e-01
-1.049337349832057953e-02 -1.046168133616447449e-01 -2.853362560272216797e-01 -1.669034957885742188e-01 2.306308150291442871e-01 5.506199970841407776e-02 5.493158847093582153e-02 2.491463162004947662e-02 2.231015115976333618e-01 1.334743946790695190e-02 1.064759939908981323e-01 1.852836310863494873e-01 2.837872207164764404e-01 -1.131972577422857285e-02 1.467935275286436081e-02 1.272238343954086304e-01 3.121033012866973877e-01 7.994102686643600464e-02 -2.362767904996871948e-01 1.213569417595863342e-01 -1.616366207599639893e-01 7.493349909782409668e-02 2.154503390192985535e-02 -2.653733082115650177e-02 2.973366975784301758e-01 -8.402142673730850220e-03 -3.966748714447021484e-01 -1.081787049770355225e-01 -1.195850893855094910e-01 2.798057198524475098e-01 4.083706066012382507e-02 -2.609038352966308594e-01
-2.064562216401100159e-02 -1.432717591524124146e-01 -1.988345757126808167e-02 -1.379864066839218140e-01 -1.699011474847793579e-01 4.984969738870859146e-03 2.559038996696472168e-01 9.187039732933044434e-02 -1.540040522813796997e-01 7.097762078046798706e-02 -2.523618638515472412e-01 2.094779610633850098e-01 1.474781036376953125e-01 -3.778349980711936951e-02 -1.760602593421936035e-01 1.136443540453910828e-01 1.247665658593177795e-01 -9.125747531652450562e-02 -1.082978397607803345e-01 -6.103386729955673218e-02 -3.257345259189605713e-01 -3.494438901543617249e-02 4.066698253154754639e-02 9.071134962141513824e-03 2.087388634681701660e-01 9.181099385023117065e-02 -4.882962405681610107e-01 1.683597713708877563e-01 -2.842310443520545959e-02 2.596472501754760742e-01 -1.614085584878921509e-02 3.430860936641693115e-01
-1.398461498320102692e-02 -9.800340980291366577e-02 -2.830998301506042480e-01 -2.541005909442901611e-01 1.129982694983482361e-01 3.691604435443878174e-01 -1.085011437535285950e-01 -1.969069801270961761e-02 -1.878317594528198242e-01 1.932426393032073975e-01 -4.353394359350204468e-02 -8.387643098831176758e-02 1.371413916349411011e-01 -1.403104662895202637e-01 -2.126946598291397095e-01 6.441882997751235962e-02 -1.165818646550178528e-01 -2.531356178224086761e-02 1.259918808937072754e-01 -1.716976314783096313e-01 -1.485243737697601318e-01 -2.142019271850585938e-01 1.655337810516357422e-01 4.215865135192871094e-01 1.480437219142913818e-01 -1.253333687782287598e-01 3.462272882461547852e-02 1.183280497789382935e-01 -4.391434136778116226e-03 1.068517118692398071e-01 1.319978833198547363e-01 -3.170030117034912109e-01
1.120164245367050171e-01 -9.219253808259963989e-02 -2.893427610397338867e-01 -3.683507815003395081e-02 -1.486527472734451294e-01 5.053863301873207092e-02 3.468770682811737061e-01 -7.208820432424545288e-02 -1.480877995491027832e-01 8.257383853197097778e-02 -6.010972708463668823e-02 1.803452521562576294e-01 -2.253300398588180542e-01 -4.785329848527908325e-02 -7.198084890842437744e-02 3.426073193550109863e-01 2.097823321819305420e-01 -6.429234147071838379e-02 -5.655130371451377869e-02 -3.876360058784484863e-01 -2.137728780508041382e-01 -2.665513753890991211e-01 6.443110853433609009e-02 -4.465148597955703735e-02 3.358231782913208008e-01 -7.045669108629226685e-02 -9.024174511432647705e-02 1.798943430185317993e-01 1.307357847690582275e-01 -3.887305408716201782e-02 -3.954689949750900269e-02 -1.688177324831485748e-02
1.382351219654083252e-01 -3.076804876327514648e-01 2.009281888604164124e-02 -2.396466284990310669e-01 1.543259322643280029e-01 4.377912580966949463e-01 2.044132351875305176e-01 1.104496940970420837e-01 -1.747131794691085815e-01 6.227882578969001770e-03 -3.530582487583160400e-01 6.202636659145355225e-02 1.179023180156946182e-02 -1.536407619714736938e-01 -1.226864233613014221e-01 1.074143797159194946e-01 1.728295832872390747e-01 -1.180863380432128906e-01 -1.039019599556922913e-01 1.121444553136825562e-01 2.650777697563171387e-01 4.355757497251033783e-03 -2.326028347015380859e-01 1.513406932353973389e-01 6.002135202288627625e-02 5.323205515742301941e-02 -9.601397067308425903e-02 -5.174699425697326660e-02 8.720968663692474365e-02 2.885744571685791016e-01 9.984102845191955566e-02 -1.259831190109252930e-01
9.994249045848846436e-02 9.880562126636505127e-02 1.225878298282623291e-01 -1.493126302957534790e-01 2.766438759863376617e-02 1.723008453845977783e-01 1.213659569621086121e-01 1.018893271684646606e-01 -1.192255988717079163e-01 -5.542410165071487427e-02 -3.552860394120216370e-02 -1.757837533950805664e-01 1.313197612762451172e-01 1.054065451025962830e-01 -1.453937143087387085e-01 5.012394860386848450e-03 1.733528673648834229e-01 -7.944408804178237915e-02 9.573186933994293213e-02 -1.733544617891311646e-01 -2.992340922355651855e-01 -1.895749866962432861e-01 -1.361152157187461853e-02 -4.594542458653450012e-02 5.289396047592163086e-01 -1.145705673843622208e-02 1.696191281080245972e-01 -4.381588697433471680e-01 -1.805176958441734314e-02 2.568257451057434082e-01 9.033429622650146484e-02 -9.965740889310836792e-02
1.415911167860031128e-01 -2.439442574977874756e-01 9.622517973184585571e-02 -1.249397322535514832e-01 -7.673506438732147217e-02 4.342844486236572266e-01 3.146538743749260902e-03 -2.797570526599884033e-01 2.177232503890991211e-01 9.484972804784774780e-02 -2.504605650901794434e-01 5.617910623550415039e-02 -5.140074715018272400e-02 -1.417207866907119751e-01 4.571883752942085266e-02 1.722321212291717529e-01 1.960026770830154419e-01 -2.436461448669433594e-01 1.116480827331542969e-01 -9.786126017570495605e-02 1.093920618295669556e-01 -2.295225672423839569e-02 -8.214429020881652832e-02 1.600966453552246094e-01 1.607358157634735107e-01 3.152231574058532715e-01 -1.391885131597518921e-01 1.695136539638042450e-02 1.619978845119476318e-01 2.142627537250518799e-01 1.181565672159194946e-01 -2.244358658790588379e-01
-8.364026248455047607e-02 -5.571134760975837708e-02 -3.637275844812393188e-02 -2.144458442926406860e-01 -8.801352232694625854e-02 2.108215242624282837e-01 -2.923643589019775391e-01 5.497952178120613098e-02 -2.021908015012741089e-01 2.328925877809524536e-01 -4.550436511635780334e-02 -8.821886731311678886e-04 1.281998306512832642e-01 1.272569745779037476e-01 -3.376313447952270508e-01 1.724683493375778198e-01 -1.248360574245452881e-01 -1.671156287193298340e-01 -1.192445959895849228e-02 -3.198396414518356323e-02 -4.872199520468711853e-02 -7.554689794778823853e-02 -1.047875806689262390e-01 3.282560110092163086e-01 4.052701890468597412e-01 -5.996027588844299316e-02 -7.531320303678512573e-02 -6.836318224668502808e-02 2.987603545188903809e-01 1.104754358530044556e-01 -2.700336277484893799e-01 6.543376296758651733e-02
-1.160802543163299561e-01 -2.488205432891845703e-01 -3.369010612368583679e-02 -1.226754710078239441e-01 1.010986790060997009e-01 8.264484256505966187e-02 3.838336765766143799e-01 -5.546136200428009033e-02 -2.622599899768829346e-01 3.261461853981018066e-02 -1.516435761004686356e-02 -1.595286726951599121e-01 1.818003505468368530e-01 1.103930771350860596e-01 1.169369146227836609e-01 3.209165036678314209e-01 2.072530537843704224e-01 1.584151387214660645e-01 -7.157432287931442261e-02 -3.100794553756713867e-02 -3.638334870338439941e-01 -6.636150181293487549e-02 -2.422579675912857056e-01 5.513758957386016846e-02 2.918443679809570312e-01 2.890137732028961182e-01 -1.681853383779525757e-01 -6.441480666399002075e-02 9.276361763477325439e-02 -2.565751597285270691e-02 3.054728265851736069e-03 2.234337851405143738e-02
3.075830340385437012e-01 -1.855323165655136108e-01 1.012787818908691406e-01 -3.705381974577903748e-02 -1.257227808237075806e-01 8.588191866874694824e-02 7.104886323213577271e-02 6.089078262448310852e-02 9.266762435436248779e-02 3.589374572038650513e-02 9.759679436683654785e-02 -1.770097464323043823e-01 1.534571349620819092e-01 1.184198260307312012e-01 -4.775055348873138428e-01 1.573610305786132812e-02 1.293127685785293579e-01 5.740272253751754761e-02 2.019502371549606323e-01 -9.324579685926437378e-02 -2.003278732299804688e-01 1.452141255140304565e-01 -5.402224510908126831e-02 2.809302508831024170e-01 2.090784758329391479e-01 3.809607625007629395e-01 -4.530647769570350647e-03 3.295084089040756226e-02 5.672907084226608276e-02 1.885803043842315674e-01 -2.340249270200729370e-01 -1.215900033712387085e-01
1.717725843191146851e-01 -2.817274034023284912e-01 2.255835980176925659e-01 3.125383704900741577e-02 -1.313539966940879822e-02 1.004361361265182495e-01 2.442173212766647339e-01 -1.580985486507415771e-01 -1.125994995236396790e-01 2.905681431293487549e-01 -2.904092706739902496e-02 -6.483180820941925049e-02 3.056389279663562775e-02 1.558828167617321014e-02 -1.729515492916107178e-01 1.800831258296966553e-01 2.552985250949859619e-01 3.096198737621307373e-01 7.577336579561233521e-02 -3.806621581315994263e-02 -1.472749840468168259e-02 2.030381113290786743e-01 -1.442529144696891308e-03 1.785594820976257324e-01 4.430052042007446289e-01 -4.343450441956520081e-02 -1.903263181447982788e-01 -2.122987061738967896e-01 5.589436739683151245e-02 -6.217757984995841980e-02 5.233398079872131348e-02 -2.190069109201431274e-01
1.671356847509741783e-03 -2.629981040954589844e-01 5.749131366610527039e-02 -2.036006934940814972e-02 -5.908911582082509995e-03 8.697331696748733521e-02 1.417546421289443970e-01 -2.769902348518371582e-02 -1.793303638696670532e-01 -2.789139747619628906e-02 -2.927938401699066162e-01 -1.670037806034088135e-01 -1.657471805810928345e-01 2.392174489796161652e-02 -1.238108500838279724e-01 -1.605568379163742065e-01 2.262760698795318604e-01 6.368058919906616211e-02 -4.498179256916046143e-02 -8.116149157285690308e-02 -2.822651863098144531e-01 -1.724441349506378174e-01 1.330360323190689087e-01 1.702611446380615234e-01 4.003803431987762451e-01 -4.909348487854003906e-02 -2.064852118492126465e-01 1.237120032310485840e-01 -2.924256026744842529e-01 3.197299540042877197e-01 -2.200589179992675781e-01 -7.845255732536315918e-02
4.872409626841545105e-02 -5.942424014210700989e-02 1.589478999376296997e-01 -1.254283040761947632e-01 1.083549037575721741e-01 2.854294478893280029e-01 -3.339269012212753296e-02 1.887539774179458618e-02 -1.550208926200866699e-01 -1.747023910284042358e-01 -1.103887259960174561e-01 3.716912493109703064e-02 9.173965081572532654e-03 5.487131699919700623e-02 -2.178505957126617432e-01 2.197129279375076294e-01 2.951459884643554688e-01 6.519257277250289917e-02 -1.197232119739055634e-02 -6.137792766094207764e-02 -4.223018288612365723e-01 3.189688324928283691e-01 -1.218320578336715698e-01 1.929331123828887939e-01 4.065523147583007812e-01 -6.502422690391540527e-02 -7.560408860445022583e-02 -2.650477588176727295e-01 1.038837134838104248e-01 7.152832299470901489e-02 5.123117938637733459e-02 -6.217103917151689529e-03
2.536402344703674316e-01 6.905882805585861206e-02 -2.667108774185180664e-01 -7.780243456363677979e-02 -7.595001161098480225e-02 1.043393760919570923e-01 8.771206438541412354e-02 -1.523622125387191772e-01 -2.345012277364730835e-01 -1.441537141799926758e-01 -2.894183993339538574e-01 -2.013455927371978760e-01 1.491608619689941406e-01 1.278106421232223511e-01 -1.532988697290420532e-01 1.440701186656951904e-01 6.399846822023391724e-02 -1.560088098049163818e-01 -3.616709262132644653e-02 6.079286336898803711e-02 2.439567595720291138e-01 -2.444520145654678345e-01 4.819203540682792664e-02 4.001644849777221680e-01 3.370827734470367432e-01 1.273388713598251343e-01 -7.063882052898406982e-02 2.367642074823379517e-01 9.962642937898635864e-02 2.407368645071983337e-02 -2.021408267319202423e-02 -7.916157692670822144e-02
1.015774980187416077e-01 -4.907133057713508606e-03 -8.164714276790618896e-02 -3.751539289951324463e-01 2.141167372465133667e-01 -4.874011129140853882e-02 1.009893640875816345e-01 -1.310854312032461166e-02 5.165962502360343933e-02 2.948567643761634827e-02 -2.157747745513916016e-01 -7.914704829454421997e-02 2.714353427290916443e-02 1.044594347476959229e-01 -2.856334447860717773e-01 1.299092918634414673e-01 1.067587360739707947e-01 1.855159364640712738e-02 4.708803258836269379e-03 -2.119355052709579468e-01 -1.393795758485794067e-01 1.794929653406143188e-01 7.209809124469757080e-02 1.002104729413986206e-01 9.576629102230072021e-02 4.377354085445404053e-01 -3.666728436946868896e-01 1.513121277093887329e-01 -3.291438519954681396e-02 3.309198915958404541e-01 1.465981453657150269e-01 5.840554460883140564e-02
1.642595976591110229e-02 -8.220137655735015869e-02 1.779017299413681030e-01 -3.239534199237823486e-01 1.352790463715791702e-02 2.603060007095336914e-01 2.714911997318267822e-01 1.457251906394958496e-01 2.241000086069107056e-01 -1.766037754714488983e-02 -2.009456790983676910e-02 2.517705038189888000e-02 1.429265439510345459e-01 -4.612553119659423828e-02 6.510502099990844727e-02 -2.001756802201271057e-04 1.885152906179428101e-01 -1.893758922815322876e-01 -6.736028939485549927e-03 -3.456959128379821777e-01 1.236627325415611267e-01 6.363855302333831787e-02 -7.406257092952728271e-02 9.798985905945301056e-03 4.596306383609771729e-01 1.190223246812820435e-01 -1.583094149827957153e-01 -5.296403914690017700e-02 -3.488505631685256958e-02 5.648929253220558167e-02 2.139425575733184814e-01 -3.094819784164428711e-01
-3.070547990500926971e-02 -1.637555211782455444e-01 -1.987220495939254761e-01 -2.498509436845779419e-01 1.783350259065628052e-01 -1.156365498900413513e-02 5.591078475117683411e-02 -4.185951128602027893e-02 -1.649483740329742432e-01 -1.458091586828231812e-01 -1.700549423694610596e-01 -5.789197981357574463e-02 1.461811214685440063e-01 -2.431245334446430206e-02 -4.055757224559783936e-01 6.790779531002044678e-02 1.284300833940505981e-01 1.014012619853019714e-01 2.108582854270935059e-02 -2.976193428039550781e-01 -1.690100878477096558e-01 1.376143395900726318e-01 2.779968380928039551e-01 2.717401385307312012e-01 1.402995586395263672e-01 2.198504656553268433e-01 -1.843170523643493652e-01 1.288604140281677246e-01 -2.260281592607498169e-01 2.420940846204757690e-01 -7.374431192874908447e-02 1.164063885807991028e-01
2.125379443168640137e-01 -3.930262476205825806e-02 -3.977902606129646301e-02 -1.735193580389022827e-01 -6.266718357801437378e-02 1.122447177767753601e-01 1.201194077730178833e-01 2.971177995204925537e-01 -9.269055724143981934e-02 2.663840726017951965e-02 -1.078688055276870728e-01 -3.265314698219299316e-01 2.129806280136108398e-01 2.527943551540374756e-01 -3.710013329982757568e-01 1.810824871063232422e-01 1.687214076519012451e-01 5.961049720644950867e-02 2.788343094289302826e-02 2.880004420876502991e-02 -1.878146827220916748e-01 2.406391054391860962e-01 7.459180057048797607e-02 3.383967280387878418e-01 1.858472526073455811e-01 2.402551472187042236e-01 -1.045589894056320190e-01 -4.918902739882469177e-02 3.623846918344497681e-02 6.583406776189804077e-02 -1.799992769956588745e-01 -6.748016178607940674e-02
1.832135394215583801e-02 -3.720145523548126221e-01 -5.299698561429977417e-02 -1.388283371925354004e-01 2.603356353938579559e-02 2.091439962387084961e-01 2.089946717023849487e-01 2.550807595252990723e-01 -1.361617445945739746e-01 -9.262170642614364624e-02 -1.386124342679977417e-01 2.099769413471221924e-01 -7.721681613475084305e-03 -2.206253111362457275e-01 -1.120710968971252441e-01 1.630867272615432739e-01 2.692684829235076904e-01 -2.770354747772216797e-01 1.375723481178283691e-01 1.279474198818206787e-01 1.605332344770431519e-01 -7.268617302179336548e-02 -2.996338009834289551e-01 1.086948364973068237e-01 2.354059815406799316e-01 6.453724950551986694e-02 -2.441441863775253296e-01 2.264272570610046387e-01 -5.084749311208724976e-02 4.881881177425384521e-02 1.206150129437446594e-01 2.313340082764625549e-02
1.005606278777122498e-01 8.965297788381576538e-02 -1.300787031650543213e-01 -1.449741721153259277e-01 -3.185581183061003685e-03 -7.886692136526107788e-02 -3.823023289442062378e-03 1.450511217117309570e-01 -5.907949805259704590e-02 1.998174488544464111e-01 -1.196063980460166931e-01 -2.801373368129134178e-03 -1.828919537365436554e-02 -2.260138094425201416e-01 -2.140963375568389893e-01 2.687737643718719482e-01 1.032200306653976440e-01 -1.816202253103256226e-01 -3.601574106141924858e-03 -2.622153759002685547e-01 -2.349518984556198120e-01 -1.509811356663703918e-02 -1.783200949430465698e-01 3.848546743392944336e-01 1.295441985130310059e-01 -1.167349815368652344e-01 -2.994410097599029541e-01 -1.918143481016159058e-01 6.057141814380884171e-03 -1.012848913669586182e-01 -2.845374941825866699e-01 -3.058237433433532715e-01
9.933464229106903076e-02 -1.240341737866401672e-01 3.077051788568496704e-02 -3.424769639968872070e-01 -2.608159482479095459e-01 3.116976618766784668e-01 2.967366250231862068e-03 1.215329021215438843e-01 -1.352130770683288574e-01 2.029036357998847961e-02 -2.183300107717514038e-01 -2.778650820255279541e-01 -8.408538252115249634e-02 6.582655012607574463e-02 -4.751302301883697510e-02 2.158201336860656738e-01 2.460044771432876587e-01 5.133045092225074768e-02 -4.623714834451675415e-02 6.751180440187454224e-02 -1.816238760948181152e-01 8.461517095565795898e-02 -4.383310675621032715e-02 2.621540725231170654e-01 2.264712750911712646e-01 2.487417906522750854e-01 -1.729727834463119507e-01 -5.114565044641494751e-02 -3.323729038238525391e-01 8.558794111013412476e-02 -1.690301299095153809e-01 5.789135582745075226e-03
1.849972158670425415e-01 -1.009090691804885864e-01 -2.045511454343795776e-01 -2.083695232868194580e-01 -2.331125140190124512e-01 4.406651854515075684e-01 2.765687108039855957e-01 5.352731794118881226e-02 -1.754911690950393677e-01 5.961639806628227234e-02 -4.626396670937538147e-02 -1.193024590611457825e-01 1.986967921257019043e-01 1.574582606554031372e-01 1.144902110099792480e-01 -5.495431274175643921e-02 -7.825154811143875122e-02 -6.508598476648330688e-02 3.784646466374397278e-02 -8.646226674318313599e-02 4.770011454820632935e-02 -7.939731329679489136e-02 2.238496206700801849e-03 3.692071437835693359e-01 1.445275638252496719e-02 -1.535176634788513184e-01 -7.262627035379409790e-02 1.128944307565689087e-01 8.326867222785949707e-02 2.935203015804290771e-01 -2.756326794624328613e-01 -1.905314326286315918e-01
-1.934932321310043335e-01 -1.134585291147232056e-01 1.181428413838148117e-02 -1.559660136699676514e-01 -8.913115598261356354e-03 2.170913964509963989e-01 2.727556526660919189e-01 8.350085467100143433e-02 -2.543359808623790741e-02 8.610750734806060791e-02 -3.696420043706893921e-02 7.627359777688980103e-02 1.950078010559082031e-01 1.804175823926925659e-01 -1.084153503179550171e-01 1.454699486494064331e-01 2.860069274902343750e-01 -1.424916684627532959e-01 -1.449930220842361450e-01 6.268969923257827759e-02 -3.298849463462829590e-01 1.879946291446685791e-01 1.306467354297637939e-01 -9.438855946063995361e-02 3.866615295410156250e-01 1.764214485883712769e-01 7.464271038770675659e-02 -3.756878972053527832e-01 5.941613018512725830e-02 1.819180846214294434e-01 1.259694099426269531e-01 2.948130480945110321e-02
8.357869088649749756e-02 -3.112025260925292969e-01 2.150480821728706360e-02 -6.806962192058563232e-02 -7.290429435670375824e-03 3.241717815399169922e-01 6.629122048616409302e-02 -1.665240079164505005e-01 8.423777669668197632e-02 2.895376179367303848e-03 -3.120243847370147705e-01 1.223749369382858276e-01 -8.659949153661727905e-02 -8.562601357698440552e-02 -9.535008110105991364e-03 2.420756965875625610e-01 1.822976917028427124e-01 -2.100734710693359375e-01 2.398847490549087524e-01 -1.979806087911128998e-02 5.791993066668510437e-02 9.226905554533004761e-02 -1.084422394633293152e-01 8.399371802806854248e-02 1.671570241451263428e-01 1.277728080749511719e-01 -5.677081644535064697e-02 -8.160422742366790771e-02 3.101854026317596436e-01 4.485149979591369629e-01 1.058487817645072937e-01 -1.792408376932144165e-01
-2.414472587406635284e-02 7.186729460954666138e-02 -1.522975862026214600e-01 -2.768746018409729004e-01 -8.727066218852996826e-02 8.173090964555740356e-02 2.782149016857147217e-01 -1.734430938959121704e-01 -1.211851909756660461e-01 3.338143229484558105e-02 5.281708389520645142e-02 -1.582877524197101593e-02 1.704230606555938721e-01 2.066187709569931030e-01 -1.562611013650894165e-01 3.228726983070373535e-02 2.181048542261123657e-01 -4.575526807457208633e-03 -4.370595216751098633e-01 -1.015113741159439087e-01 1.006335094571113586e-01 -2.337927073240280151e-01 5.728365853428840637e-02 1.313966512680053711e-01 2.495528608560562134e-01 -2.428975654765963554e-03 8.341402560472488403e-02 -2.361454665660858154e-01 3.384092450141906738e-01 2.213280349969863892e-01 -6.960424035787582397e-02 -1.702184975147247314e-01
4.883234575390815735e-02 8.942610770463943481e-02 -7.326289266347885132e-02 -5.130803585052490234e-02 -1.588449329137802124e-01 -1.117540895938873291e-01 1.223595589399337769e-01 -3.251912891864776611e-01 -5.336427316069602966e-02 9.935171902179718018e-02 -5.527915805578231812e-02 1.995858401060104370e-01 1.764972209930419922e-01 3.002768754959106445e-01 -3.912374973297119141e-01 1.464263498783111572e-01 2.210903763771057129e-01 -1.805105954408645630e-01 -7.882735133171081543e-02 -3.568150401115417480e-01 -2.557049095630645752e-01 -9.855788201093673706e-02 -6.279957294464111328e-02 1.259419769048690796e-01 1.428995281457901001e-01 2.264722995460033417e-02 -1.668260246515274048e-01 -1.156647689640522003e-02 2.213045582175254822e-02 2.049195170402526855e-01 2.582004368305206299e-01 6.161325797438621521e-02
2.745251171290874481e-02 -5.974042043089866638e-02 2.794290659949183464e-03 -8.066254109144210815e-02 6.967718154191970825e-02 3.627426624298095703e-01 1.469520777463912964e-01 -2.632869593799114227e-02 -6.769348680973052979e-02 -2.091606110334396362e-01 -1.219700053334236145e-01 6.603560596704483032e-02 -7.364185899496078491e-02 1.155889779329299927e-02 9.220755845308303833e-02 1.390525251626968384e-01 3.165926784276962280e-02 -1.036016866564750671e-01 2.099248915910720825e-01 -1.422139406204223633e-01 3.042939007282257080e-01 -8.488591015338897705e-02 -3.186888992786407471e-01 2.523717582225799561e-01 2.710570693016052246e-01 1.483781933784484863e-01 -1.684635877609252930e-01 -2.623219490051269531e-01 2.217233479022979736e-01 2.861327528953552246e-01 6.561871618032455444e-02 -2.457077950239181519e-01
2.516074180603027344e-01 1.652961969375610352e-02 -2.424087375402450562e-01 -8.047793060541152954e-02 -8.574815839529037476e-02 9.394787997007369995e-02 5.479423329234123230e-02 -6.523159146308898926e-02 1.189481168985366821e-01 1.173437312245368958e-01 -4.939239025115966797e-01 1.923487931489944458e-01 9.030580520629882812e-02 1.286750584840774536e-01 -2.714988291263580322e-01 7.275983691215515137e-02 1.443287879228591919e-01 -1.198385953903198242e-01 1.454582214355468750e-01 -1.063048616051673889e-01 8.127358555793762207e-02 -1.815579533576965332e-01 -6.817205250263214111e-02 -1.234801262617111206e-01 1.760839968919754028e-01 1.336561292409896851e-01 -1.657722294330596924e-01 3.248105198144912720e-02 3.269145190715789795e-01 2.695538103580474854e-01 -1.635867953300476074e-01 -1.560061275959014893e-01
2.914228439331054688e-01 -1.310423165559768677e-01 -3.358666300773620605e-01 -1.824732869863510132e-01 -1.515682786703109741e-01 3.115130960941314697e-01 3.838363289833068848e-01 7.903361320495605469e-02 -3.483392298221588135e-01 1.282459795475006104e-01 7.662259042263031006e-02 -7.692530006170272827e-02 1.089010983705520630e-01 2.131279259920120239e-01 -1.471125632524490356e-01 -3.102062270045280457e-02 -9.230032563209533691e-02 -1.062679737806320190e-01 5.932334437966346741e-02 8.811841160058975220e-02 2.191552221775054932e-01 -1.845224574208259583e-02 -4.918505623936653137e-02 9.114740788936614990e-02 9.580022841691970825e-02 -1.454520504921674728e-02 -9.735250473022460938e-02 1.730791106820106506e-02 8.841308765113353729e-03 2.650988698005676270e-01 -2.084862291812896729e-01 -1.598857641220092773e-01
2.186741530895233154e-01 9.970430284738540649e-02 -2.120287120342254639e-01 -9.198968857526779175e-02 4.115351662039756775e-02 3.369937241077423096e-01 1.080411225557327271e-01 3.283863887190818787e-02 8.273375034332275391e-02 -1.924246102571487427e-01 8.380517363548278809e-02 -7.581487298011779785e-02 3.181372582912445068e-02 1.833566278219223022e-01 -3.010588325560092926e-02 3.520124256610870361e-01 -3.007586300373077393e-02 -7.395578175783157349e-02 1.117504611611366272e-01 -4.008221626281738281e-02 -2.733791247010231018e-03 5.098302289843559265e-02 1.394233554601669312e-01 1.287115812301635742e-01 6.752332299947738647e-02 -8.252183906733989716e-03 -9.880527853965759277e-02 6.929591298103332520e-02 9.587108343839645386e-02 6.261435151100158691e-01 -1.978311687707901001e-01 -1.614356637001037598e-01
-1.576045155525207520e-02 -1.119427606463432312e-01 -2.200657725334167480e-01 -6.500839442014694214e-02 -4.275532066822052002e-02 1.530088186264038086e-01 2.766927182674407959e-01 -2.741353809833526611e-01 -1.571935415267944336e-01 2.545956075191497803e-01 -1.169180348515510559e-01 -7.813546061515808105e-02 1.236656233668327332e-01 -5.385001748800277710e-02 -3.054586239159107208e-02 1.288756281137466431e-01 1.794600486755371094e-01 6.039429828524589539e-02 -3.708566725254058838e-01 -2.424445897340774536e-01 7.094389200210571289e-02 1.777260452508926392e-01 2.658263966441154480e-02 6.523464620113372803e-02 5.255833268165588379e-01 2.766578271985054016e-02 2.231618389487266541e-02 -1.195875480771064758e-01 7.989439368247985840e-02 -1.198211591690778732e-02 -1.720977276563644409e-01 -1.043173223733901978e-01
3.451534509658813477e-01 -9.851899743080139160e-02 -6.838676054030656815e-03 -3.555446490645408630e-02 1.870335452258586884e-02 7.736041396856307983e-02 2.859972417354583740e-01 -2.648261785507202148e-01 2.304558157920837402e-01 -1.102238222956657410e-01 4.397003352642059326e-02 -2.331469506025314331e-01 1.123761236667633057e-01 -1.386381089687347412e-01 -1.915330886840820312e-01 3.340982273221015930e-02 1.991807967424392700e-01 1.541532762348651886e-02 1.000217348337173462e-01 -2.472425997257232666e-01 -1.020567193627357483e-01 2.000571601092815399e-02 -2.431856244802474976e-01 2.115680836141109467e-02 2.673441469669342041e-01 3.509694337844848633e-01 -1.119865402579307556e-01 -3.996783867478370667e-02 -5.601106584072113037e-02 3.418467044830322266e-01 8.242474868893623352e-03 -1.004419848322868347e-01
3.755674138665199280e-02 -6.073984876275062561e-02 2.498296946287155151e-01 -2.142794877290725708e-01 -5.250253528356552124e-02 1.727165281772613525e-01 1.126767545938491821e-01 -8.067294955253601074e-03 1.074711009860038757e-01 4.027822911739349365e-01 -2.694466412067413330e-01 1.174922585487365723e-01 2.929885387420654297e-01 2.067976146936416626e-01 -3.691481947898864746e-01 1.025396585464477539e-01 8.699639886617660522e-02 1.612907648086547852e-01 -7.966181263327598572e-03 -1.507374830543994904e-02 1.655431240797042847e-01 -1.612624675035476685e-01 -1.898124963045120239e-01 2.239882051944732666e-01 2.204693555831909180e-01 7.113776355981826782e-02 -9.350866824388504028e-02 -1.016194000840187073e-01 2.118531614542007446e-01 -2.148312330245971680e-02 -2.079622820019721985e-02 -1.168004572391510010e-01
2.417069822549819946e-01 4.656720161437988281e-02 -3.429334461688995361e-01 -9.396018087863922119e-02 3.437031805515289307e-01 3.955944180488586426e-01 2.767442166805267334e-01 1.011775285005569458e-01 -1.333242002874612808e-02 -1.254210174083709717e-01 -1.040415372699499130e-02 -4.749283939599990845e-02 1.637086570262908936e-01 -4.914053902029991150e-02 -6.453370675444602966e-03 -1.210253103636205196e-03 1.091729775071144104e-01 -1.549383997917175293e-01 3.971587866544723511e-02 -9.279102087020874023e-03 -1.107798963785171509e-01 -2.490579783916473389e-01 1.889156699180603027e-01 7.166195660829544067e-02 1.782363355159759521e-01 -1.419777423143386841e-01 -1.639437377452850342e-01 -4.763391986489295959e-02 -2.503148019313812256e-01 3.032314777374267578e-01 -1.138091981410980225e-01 -5.147230252623558044e-02
5.449051037430763245e-02 -2.909667789936065674e-01 1.212853193283081055e-01 -8.288092911243438721e-02 -1.486865580081939697e-01 4.179095029830932617e-01 3.792546689510345459e-02 -2.211468517780303955e-01 1.497244983911514282e-01 2.179614752531051636e-01 -3.434214591979980469e-01 -3.582180291414260864e-02 -4.013399034738540649e-02 -1.604713201522827148e-01 1.033468917012214661e-01 2.181877493858337402e-01 1.999485641717910767e-01 -2.761887609958648682e-01 1.068860515952110291e-01 4.760712385177612305e-02 1.048570275306701660e-01 -3.684170171618461609e-02 -5.614764057099819183e-03 -1.046693697571754456e-02 1.928508728742599487e-01 2.100518196821212769e-01 -1.661064028739929199e-01 6.725766509771347046e-02 1.239504814147949219e-01 2.507353127002716064e-01 8.940149843692779541e-02 -1.637015640735626221e-01
1.892456263303756714e-01 -3.108717799186706543e-01 1.739616692066192627e-01 -2.219272553920745850e-01 -2.950724065303802490e-01 4.023565724492073059e-02 4.670713245868682861e-01 1.823452264070510864e-01 -1.192418262362480164e-01 1.288451701402664185e-01 -9.487877786159515381e-02 -1.218957901000976562e-01 2.849579155445098877e-01 -1.103017628192901611e-01 -2.213107235729694366e-02 1.292119771242141724e-01 1.193090900778770447e-01 5.155976489186286926e-02 2.379175424575805664e-01 -1.895788311958312988e-01 5.070976912975311279e-02 5.706557538360357285e-03 4.166081175208091736e-02 1.090166196227073669e-01 1.311179697513580322e-01 1.652955710887908936e-01 -1.331036239862442017e-01 -1.879660785198211670e-01 3.566313162446022034e-02 1.460109502077102661e-01 -1.916598677635192871e-01 1.248804572969675064e-02
1.485245376825332642e-01 8.634646236896514893e-02 -2.172742933034896851e-01 -1.624033749103546143e-01 4.598461091518402100e-02 1.295498339459300041e-03 -9.682737290859222412e-02 -7.465153932571411133e-02 -1.411385834217071533e-01 1.756056100130081177e-01 4.973147530108690262e-03 1.443706336431205273e-03 9.583415091037750244e-02 8.558756113052368164e-02 -2.507393434643745422e-02 3.646424114704132080e-01 2.814910113811492920e-01 1.186486333608627319e-01 2.228890508413314819e-01 -3.322555497288703918e-02 -2.439066395163536072e-02 -2.484940141439437866e-01 1.074154153466224670e-01 2.311898320913314819e-01 1.968313306570053101e-01 1.136799231171607971e-01 -3.591155707836151123e-01 -1.391666531562805176e-01 -8.831088244915008545e-02 4.010761678218841553e-01 2.397578954696655273e-02 1.956754773855209351e-01
1.088536679744720459e-01 5.870326608419418335e-02 3.405579552054405212e-02 7.107748091220855713e-02 -2.794356346130371094e-01 4.559313058853149414e-01 9.421603381633758545e-02 -1.367321163415908813e-01 -1.133728548884391785e-01 3.949070721864700317e-02 -2.853296510875225067e-02 -7.076292764395475388e-03 1.359941065311431885e-01 8.120759576559066772e-02 -1.151711270213127136e-01 2.740008533000946045e-01 7.089559454470872879e-03 -8.209260553121566772e-02 -2.495169043540954590e-01 6.967137008905410767e-02 1.972089111804962158e-01 -2.535927593708038330e-01 -1.210418716073036194e-01 3.222060203552246094e-01 3.471165299415588379e-01 1.578032076358795166e-01 -2.448596656322479248e-01 -7.684811949729919434e-02 6.127478182315826416e-02 1.252750754356384277e-01 9.893296658992767334e-02 -1.398267317563295364e-02
9.782804548740386963e-02 -7.724122703075408936e-02 -1.519925743341445923e-01 -3.529107570648193359e-01 -2.407875955104827881e-01 3.287860155105590820e-01 1.753048971295356750e-02 -5.015487223863601685e-02 3.880672529339790344e-02 -1.320840418338775635e-01 -1.372878551483154297e-01 -1.050918642431497574e-02 -1.369126737117767334e-01 7.729842513799667358e-02 -1.421510241925716400e-02 3.137673139572143555e-01 1.999897062778472900e-01 1.046055331826210022e-01 4.311824217438697815e-02 -3.614114224910736084e-02 -2.093111127614974976e-01 -1.499135047197341919e-01 -2.464988529682159424e-01 3.116640746593475342e-01 5.068602040410041809e-02 1.584071815013885498e-01 -2.637172937393188477e-01 -2.174932658672332764e-01 -1.809947639703750610e-01 1.349456608295440674e-01 -1.811047941446304321e-01 8.116586133837699890e-03
1.638370752334594727e-01 4.170824587345123291e-02 9.386811405420303345e-02 -1.838462203741073608e-01 -1.924675703048706055e-02 1.936742067337036133e-01 1.759588420391082764e-01 3.401021957397460938e-01 -4.671621322631835938e-02 2.745965868234634399e-02 -1.056710854172706604e-01 -1.057352200150489807e-01 5.960460379719734192e-02 1.698004603385925293e-01 2.296331897377967834e-02 2.178349792957305908e-01 9.115602076053619385e-02 -1.248967796564102173e-01 7.744207978248596191e-02 9.074030816555023193e-02 -1.455550640821456909e-01 -8.952568471431732178e-02 2.159638404846191406e-01 -2.125254571437835693e-01 3.562056422233581543e-01 -1.705232113599777222e-01 -9.747889637947082520e-02 9.581295400857925415e-02 2.364808768033981323e-01 4.275877177715301514e-01 -1.865084916353225708e-01 -1.769689470529556274e-01
7.200284861028194427e-03 -1.157490089535713196e-01 -1.616228967905044556e-01 -3.133194148540496826e-01 1.468708552420139313e-02 3.107537925243377686e-01 3.820968866348266602e-01 4.717300832271575928e-02 -2.037391811609268188e-02 1.414188295602798462e-01 -1.522345244884490967e-01 -6.839168071746826172e-02 -6.831949949264526367e-02 9.424118325114250183e-03 -2.791022956371307373e-01 1.050391569733619690e-01 5.658891052007675171e-02 -1.727427989244461060e-01 4.852631688117980957e-02 -2.948598191142082214e-02 -2.651369571685791016e-01 -5.036998540163040161e-02 4.074870422482490540e-02 -1.945890113711357117e-02 1.395345181226730347e-01 -4.320415481925010681e-02 -4.591065645217895508e-01 1.156367957592010498e-01 -3.391440957784652710e-02 -1.104390397667884827e-01 2.829803228378295898e-01 1.588867306709289551e-01
1.305293440818786621e-01 -2.495235651731491089e-01 -3.962524831295013428e-01 -6.582612544298171997e-02 -1.248724088072776794e-01 2.908238396048545837e-02 2.290428578853607178e-01 -1.757411360740661621e-01 -1.230865716934204102e-01 1.516669243574142456e-01 -1.581261754035949707e-01 5.608221516013145447e-02 7.680479437112808228e-02 -1.946060359477996826e-02 -4.263505339622497559e-02 1.050242558121681213e-01 1.568805426359176636e-02 -2.888925671577453613e-01 1.395052522420883179e-01 -3.106674849987030029e-01 9.096626937389373779e-02 7.061077654361724854e-02 -2.051813304424285889e-01 8.674268424510955811e-02 1.485897153615951538e-01 9.156473726034164429e-02 -1.354796588420867920e-01 -6.286236643791198730e-02 1.891657561063766479e-01 4.213172495365142822e-01 1.079744622111320496e-01 1.839932501316070557e-01
-5.562593787908554077e-02 -8.505405485630035400e-02 -1.138414219021797180e-01 5.486943572759628296e-02 -6.024469435214996338e-02 2.033286541700363159e-01 -3.115519136190414429e-02 4.473458509892225266e-03 -2.364818193018436432e-02 2.286601066589355469e-02 -1.760256141424179077e-01 -1.351467072963714600e-01 5.008687451481819153e-02 8.389484882354736328e-02 -1.708969771862030029e-01 2.463401705026626587e-01 2.284165658056735992e-02 -2.345614135265350342e-01 -2.159994691610336304e-01 -3.383316993713378906e-01 -3.884769082069396973e-01 3.012083284556865692e-02 3.396286964416503906e-01 2.344394028186798096e-01 2.506860159337520599e-02 4.927271604537963867e-02 -1.543161869049072266e-01 1.690023094415664673e-01 -1.280942112207412720e-01 1.726287156343460083e-01 9.873218834400177002e-02 -3.574717640876770020e-01
7.456336636096239090e-03 5.234301090240478516e-02 -2.227633260190486908e-03 -1.911913752555847168e-01 -8.526918245479464531e-04 8.145679533481597900e-02 2.723385393619537354e-01 -2.155827283859252930e-01 -6.629227101802825928e-02 3.868585452437400818e-02 1.253761500120162964e-01 -1.960346400737762451e-01 -2.779028415679931641e-01 -1.306296736001968384e-01 -1.075701788067817688e-02 3.124144077301025391e-01 3.657142519950866699e-01 -1.688970625400543213e-01 2.523737549781799316e-01 -2.422046661376953125e-01 -5.740879476070404053e-02 1.217598691582679749e-01 1.001345440745353699e-01 1.917290687561035156e-01 1.795543283224105835e-01 -4.294934496283531189e-02 7.775184512138366699e-02 -8.663958311080932617e-02 9.590385109186172485e-02 3.790818154811859131e-01 -9.033316373825073242e-02 -1.519175469875335693e-01
2.543234229087829590e-01 -1.113829016685485840e-02 -2.565990090370178223e-01 -3.699562326073646545e-02 -1.710280776023864746e-01 1.760017126798629761e-01 6.499543040990829468e-02 -2.803404629230499268e-02 1.340156495571136475e-01 1.655050367116928101e-02 -2.193566597998142242e-02 4.179158061742782593e-02 -2.789452672004699707e-02 1.557285040616989136e-01 -1.470633000135421753e-01 4.846874475479125977e-01 -1.878008395433425903e-01 -2.497578039765357971e-02 1.005671247839927673e-01 5.206508189439773560e-02 -9.164042025804519653e-02 -1.316245794296264648e-01 -1.251162216067314148e-02 2.980271279811859131e-01 1.492017060518264771e-01 -9.898288175463676453e-03 -7.380662020295858383e-03 9.713274985551834106e-02 8.100718259811401367e-02 5.271371603012084961e-01 -1.223106309771537781e-01 -7.774596661329269409e-02
3.112040273845195770e-02 2.233200520277023315e-02 -2.376254498958587646e-01 -1.554780453443527222e-01 -2.558427490293979645e-02 2.808572947978973389e-01 1.909298747777938843e-01 3.625331679359078407e-03 -3.899152576923370361e-02 5.836486816406250000e-02 -1.637151092290878296e-01 -2.911656200885772705e-01 -4.711643233895301819e-02 2.950633764266967773e-01 -1.677208840847015381e-01 1.511393785476684570e-01 -5.944209918379783630e-02 -5.671765282750129700e-02 1.961331069469451904e-01 9.265955537557601929e-02 -1.634762436151504517e-01 6.335966289043426514e-02 -1.943610161542892456e-01 2.286959290504455566e-01 4.252174794673919678e-01 1.129873320460319519e-01 1.807353496551513672e-01 -1.918438076972961426e-01 -7.999544590711593628e-02 2.571145296096801758e-01 -9.479455649852752686e-02 -1.611471623182296753e-01
9.349278360605239868e-02 -1.509578824043273926e-01 -4.441175609827041626e-02 -1.502777170389890671e-02 -3.342008590698242188e-01 1.638740301132202148e-01 -3.971787914633750916e-02 -3.396053910255432129e-01 -8.638689666986465454e-02 -6.375653296709060669e-02 -8.799301832914352417e-02 2.570572793483734131e-01 5.641804262995719910e-02 1.054188236594200134e-01 -2.679305374622344971e-01 3.148224651813507080e-01 2.877693474292755127e-01 -1.320705413818359375e-01 -2.830030024051666260e-01 -6.497170031070709229e-02 2.474044859409332275e-01 9.174185991287231445e-02 1.777000166475772858e-02 1.797205060720443726e-01 3.277424573898315430e-01 1.295536607503890991e-01 -2.383616566658020020e-02 -4.901846498250961304e-02 -1.271359622478485107e-01 7.693827897310256958e-02 -5.405339971184730530e-02 -3.594142943620681763e-02
3.670043870806694031e-02 -6.680710613727569580e-02 -2.746391296386718750e-01 -2.076407074928283691e-01 1.147968396544456482e-01 2.500945627689361572e-01 7.876438647508621216e-02 3.697870299220085144e-02 2.123307436704635620e-02 -6.080351397395133972e-02 2.756480872631072998e-01 -1.714485436677932739e-01 -8.820505440235137939e-02 -3.570801392197608948e-02 -2.598632872104644775e-01 3.005367517471313477e-01 2.191327363252639771e-01 -6.874908227473497391e-03 2.765462361276149750e-02 -3.150542378425598145e-01 -2.060664743185043335e-01 2.465077936649322510e-01 -1.447243392467498779e-01 3.781205117702484131e-01 8.509477972984313965e-02 2.095802873373031616e-01 -1.141436696052551270e-01 3.513288870453834534e-02 -3.553228080272674561e-02 1.628782451152801514e-01 8.285630494356155396e-02 2.440728247165679932e-02
2.075960785150527954e-01 -2.093333750963211060e-01 -2.254055254161357880e-02 -1.213171556591987610e-01 -1.898509566672146320e-03 3.424034118652343750e-01 -1.354126632213592529e-01 3.701570909470319748e-03 1.177059188485145569e-01 6.734755355864763260e-03 -4.402979910373687744e-01 1.011341065168380737e-01 -1.076876148581504822e-01 -8.576765656471252441e-02 -2.467361688613891602e-01 8.188968896865844727e-02 1.492589265108108521e-01 -2.335860133171081543e-01 1.374142765998840332e-01 -4.708837252110242844e-03 -3.987257182598114014e-02 -8.755998313426971436e-02 -4.795226268470287323e-03 -2.812353335320949554e-02 2.902509868144989014e-01 2.290965616703033447e-01 -4.849870875477790833e-02 -3.905556723475456238e-02 3.617861568927764893e-01 2.189032137393951416e-01 7.688520103693008423e-02 -1.630708426237106323e-01
-1.621511131525039673e-01 2.144980058073997498e-02 -1.004979163408279419e-01 -1.953610479831695557e-01 -1.939449086785316467e-02 4.126963019371032715e-02 -1.443024277687072754e-01 6.661679130047559738e-03 -5.467434972524642944e-02 -4.867071285843849182e-03 -6.907602399587631226e-02 4.800098761916160583e-02 -1.902183294296264648e-01 4.446219280362129211e-02 -3.677552938461303711e-01 2.657379209995269775e-01 1.529571563005447388e-01 -4.233451485633850098e-01 -2.963415980339050293e-01 -2.296795099973678589e-01 -5.330231785774230957e-02 -2.709202468395233154e-02 1.702942550182342529e-01 1.005974411964416504e-01 1.470647007226943970e-01 1.271733045578002930e-01 -2.125051915645599365e-01 4.187789559364318848e-02 1.926048249006271362e-01 3.402863144874572754e-01 1.560534685850143433e-01 9.204655885696411133e-03
-1.028381213545799255e-01 -1.729948222637176514e-01 3.012446500360965729e-02 3.177047520875930786e-02 8.887831121683120728e-02 1.996388882398605347e-01 9.737442433834075928e-02 8.433552831411361694e-02 4.089805483818054199e-02 1.272998452186584473e-01 1.974690705537796021e-01 -1.044222936034202576e-01 2.381325513124465942e-01 3.840848337858915329e-03 -6.060643121600151062e-02 -1.028087437152862549e-01 4.862268567085266113e-01 1.212096437811851501e-01 6.471579521894454956e-02 -2.777791023254394531e-01 1.572561077773571014e-02 -4.936011508107185364e-02 1.699199229478836060e-01 7.274349778890609741e-02 3.648289442062377930e-01 1.818650215864181519e-01 -3.691926002502441406e-01 -8.164042979478836060e-02 6.522146612405776978e-02 2.580218613147735596e-01 4.398044571280479431e-02 5.725168809294700623e-02
1.024684384465217590e-01 -1.776904016733169556e-01 1.399310380220413208e-01 -1.919342726469039917e-01 -1.464237719774246216e-01 4.146544039249420166e-01 1.838982552289962769e-01 -1.254119426012039185e-01 6.828767806291580200e-02 1.449750661849975586e-01 -4.402945749461650848e-03 1.731982231140136719e-01 4.839632809162139893e-01 -1.346360296010971069e-01 -4.572891816496849060e-02 7.659113407135009766e-02 9.232888370752334595e-02 -1.742055863142013550e-01 -9.348560869693756104e-02 -2.694717347621917725e-01 1.092700660228729248e-02 6.613685935735702515e-02 9.042605757713317871e-02 1.116292178630828857e-01 2.724744379520416260e-01 1.665916852653026581e-02 -6.170572713017463684e-02 -1.026973053812980652e-01 5.863715335726737976e-02 -1.295400969684123993e-02 8.538140356540679932e-02 -3.121708929538726807e-01
1.155718490481376648e-01 2.171888649463653564e-01 1.428891271352767944e-01 -7.578846067190170288e-02 1.203384399414062500e-01 1.493050716817378998e-02 1.750710904598236084e-01 1.153092551976442337e-02 -2.378900051116943359e-01 1.249920576810836792e-01 -1.488289684057235718e-01 5.107239633798599243e-02 -4.221146181225776672e-02 -8.709620684385299683e-03 -2.718535065650939941e-01 2.234641015529632568e-01 1.763945221900939941e-01 -2.340212613344192505e-01 1.024053618311882019e-02 -6.715492904186248779e-02 -3.447010815143585205e-01 1.974355876445770264e-01 -5.065801669843494892e-04 2.831210494041442871e-01 4.048999547958374023e-01 -1.117733493447303772e-02 4.975409060716629028e-02 2.337670139968395233e-02 -5.850509554147720337e-02 -4.280264303088188171e-02 -3.144637942314147949e-01 -2.132276892662048340e-01
-1.271539647132158279e-02 -1.107617244124412537e-01 -7.356720417737960815e-02 -2.418990619480609894e-02 -2.817555367946624756e-01 2.236581444740295410e-01 -1.234937906265258789e-01 1.393940597772598267e-01 -8.149476349353790283e-02 9.093635529279708862e-02 7.257245481014251709e-02 1.348036080598831177e-01 3.923185765743255615e-01 1.243911087512969971e-01 -1.524853408336639404e-01 8.787751942873001099e-02 6.253290921449661255e-02 -2.954094409942626953e-01 -2.458970993757247925e-01 -1.926981508731842041e-01 1.346376538276672363e-01 -2.674385905265808105e-02 -7.851307094097137451e-02 3.703123927116394043e-01 3.649562597274780273e-01 4.693050310015678406e-02 -1.553423702716827393e-01 -1.462021619081497192e-01 1.572941541671752930e-01 1.096633821725845337e-02 1.450717896223068237e-01 -3.238601237535476685e-02
1.123585328459739685e-01 -1.690869778394699097e-01 2.131419815123081207e-02 -2.113821953535079956e-01 -8.162445574998855591e-02 2.677041292190551758e-01 9.652017056941986084e-02 -1.895996183156967163e-02 -7.294528186321258545e-02 2.462067008018493652e-01 -3.950132429599761963e-02 2.904975321143865585e-03 3.972102999687194824e-01 -1.100383847951889038e-01 -5.017657950520515442e-02 1.191198751330375671e-01 1.167701929807662964e-02 -1.942244619131088257e-01 -2.467369288206100464e-01 -3.024407327175140381e-01 1.670116633176803589e-01 1.081258803606033325e-01 -9.772709757089614868e-02 3.564564883708953857e-01 3.404837548732757568e-01 3.077748604118824005e-02 5.769476667046546936e-02 -7.104549556970596313e-03 1.611194014549255371e-01 -3.422985225915908813e-02 2.125425487756729126e-01 -1.121594905853271484e-01
1.713474988937377930e-01 -3.242804706096649170e-01 -5.968382954597473145e-02 -3.167033493518829346e-01 -5.256993323564529419e-02 2.637397684156894684e-02 5.731867253780364990e-02 -1.341827809810638428e-01 1.199426054954528809e-01 -1.558114290237426758e-01 1.220107898116111755e-01 -2.837858200073242188e-01 2.062042504549026489e-01 -5.850628763437271118e-02 -1.495720744132995605e-01 5.979152768850326538e-02 1.949155926704406738e-01 4.499445483088493347e-02 1.035821065306663513e-01 -1.486249417066574097e-01 -1.945642679929733276e-01 -9.141118824481964111e-02 -2.435456216335296631e-01 -3.435044782236218452e-03 1.676116287708282471e-01 3.404627442359924316e-01 -7.347957044839859009e-02 -1.413504593074321747e-02 1.030006930232048035e-01 3.517981469631195068e-01 1.675050705671310425e-01 -2.012100666761398315e-01
-8.486938476562500000e-02 8.621016517281532288e-03 5.579560995101928711e-02 -1.995267719030380249e-01 -1.344460844993591309e-01 6.819154322147369385e-02 1.654024124145507812e-01 1.339293271303176880e-01 3.882535174489021301e-02 -2.006033658981323242e-01 -5.289239883422851562e-01 -8.424609154462814331e-02 -5.280273407697677612e-02 1.314163804054260254e-01 -2.166236005723476410e-02 5.805535241961479187e-02 6.567000597715377808e-02 3.676666319370269775e-02 -5.780243780463933945e-03 -3.568750619888305664e-01 -2.373845875263214111e-01 -1.934546083211898804e-01 5.691749602556228638e-02 2.204538732767105103e-01 3.821292817592620850e-01 -1.041251495480537415e-01 -2.859205938875675201e-02 -1.409400850534439087e-01 -5.735496804118156433e-02 1.657786518335342407e-01 -2.025964856147766113e-01 3.515104576945304871e-02
7.903359830379486084e-02 -7.467719167470932007e-02 1.448703855276107788e-01 -2.034993022680282593e-01 -8.225033059716224670e-03 3.632029592990875244e-01 3.354040384292602539e-01 6.106649339199066162e-02 2.888843715190887451e-01 8.996676653623580933e-02 -1.892826259136199951e-01 1.397326290607452393e-01 3.167089521884918213e-01 -2.444072067737579346e-02 4.436909779906272888e-02 9.845435619354248047e-02 9.423441439867019653e-02 -2.948304116725921631e-01 1.806885004043579102e-02 -2.640857994556427002e-01 1.048697456717491150e-01 5.316485464572906494e-02 -9.906824678182601929e-02 -7.267263252288103104e-03 3.463228940963745117e-01 9.541535750031471252e-03 -1.041248962283134460e-01 -5.919332057237625122e-02 -1.121997460722923279e-01 4.814239963889122009e-02 2.074921131134033203e-01 -1.902714073657989502e-01
1.436747312545776367e-01 -5.000085011124610901e-02 2.834905087947845459e-01 -4.033149406313896179e-02 -6.039316579699516296e-02 3.706378936767578125e-01 4.630350694060325623e-02 1.362783312797546387e-01 6.957788765430450439e-02 1.050552800297737122e-01 -8.972856402397155762e-02 3.451541960239410400e-01 2.498806565999984741e-01 1.117876246571540833e-01 1.713451370596885681e-02 2.576648630201816559e-02 2.566060423851013184e-01 -1.689436882734298706e-01 9.128297679126262665e-03 -2.690092623233795166e-01 1.224621683359146118e-01 1.043839566409587860e-02 -1.002087146043777466e-01 1.836523413658142090e-01 3.278740346431732178e-01 2.238077074289321899e-01 1.179162785410881042e-02 -5.585358664393424988e-02 5.118135362863540649e-03 2.272038012742996216e-01 1.718452870845794678e-01 -2.154798209667205811e-01
1.858601123094558716e-01 2.248319424688816071e-02 4.825043678283691406e-02 -7.592470198869705200e-02 -1.667671650648117065e-01 2.030868679285049438e-01 1.839371472597122192e-01 1.276130378246307373e-01 -3.042866289615631104e-01 -2.676535584032535553e-02 -1.603759527206420898e-01 -1.143895089626312256e-02 1.247754022479057312e-01 6.719815731048583984e-02 8.832966536283493042e-02 1.027318015694618225e-01 4.292007982730865479e-01 -2.633941173553466797e-01 1.047490015625953674e-01 1.557880938053131104e-01 -4.796195030212402344e-02 5.413299426436424255e-02 -2.688461244106292725e-01 2.925910055637359619e-01 -1.220334991812705994e-01 2.114282697439193726e-01 -1.678119301795959473e-01 -1.112906709313392639e-01 2.129999101161956787e-01 2.169263064861297607e-01 -4.656725376844406128e-02 -1.827580779790878296e-01
1.355095952749252319e-01 -8.486216515302658081e-02 -4.148039221763610840e-01 -1.112956181168556213e-01 -3.542713820934295654e-03 1.323758065700531006e-01 3.298155963420867920e-01 1.840077191591262817e-01 -4.093515872955322266e-02 -4.235340654850006104e-02 -9.558637440204620361e-02 -5.205822363495826721e-02 1.180526092648506165e-01 -1.533229351043701172e-01 -2.889349758625030518e-01 -1.919333040714263916e-01 1.156995072960853577e-01 1.110728085041046143e-01 -1.047803089022636414e-02 -5.858998000621795654e-02 -1.352727115154266357e-01 2.068534940481185913e-01 4.922498390078544617e-02 1.788958311080932617e-01 2.730460762977600098e-01 -4.561843723058700562e-02 -3.672260642051696777e-01 -8.288857340812683105e-02 5.011149495840072632e-02 -5.078630149364471436e-02 -3.132398128509521484e-01 -1.018867716193199158e-01
5.069089308381080627e-02 -2.023155093193054199e-01 6.578086409717798233e-03 -1.187532097101211548e-01 8.840959519147872925e-02 2.428459972143173218e-01 3.606106042861938477e-01 2.250501215457916260e-01 -6.117020174860954285e-02 2.037774473428726196e-01 -1.946652680635452271e-01 8.953552693128585815e-02 5.244799703359603882e-02 -2.685260400176048279e-02 -1.000926923006772995e-02 -6.100946106016635895e-03 3.547836467623710632e-02 -3.142172843217849731e-02 -6.622900813817977905e-02 -3.116555511951446533e-01 -4.175077751278877258e-02 -3.148244619369506836e-01 1.731017529964447021e-01 3.288396894931793213e-01 -4.294843971729278564e-02 -2.460854798555374146e-01 -1.567015200853347778e-01 -9.072452783584594727e-03 4.679747670888900757e-02 3.752725720405578613e-01 7.750101387500762939e-02 1.459537893533706665e-01
-9.449811279773712158e-02 -1.493688374757766724e-01 3.772968053817749023e-02 -7.469455152750015259e-02 1.431665122509002686e-01 2.170204222202301025e-01 1.421865224838256836e-01 7.705815881490707397e-02 -7.542946189641952515e-02 -7.763624936342239380e-02 -9.991499781608581543e-02 -1.627231687307357788e-01 2.603558003902435303e-01 2.442720383405685425e-01 -1.154578179121017456e-01 1.127417609095573425e-01 3.525836169719696045e-01 3.711669519543647766e-02 -2.600870132446289062e-01 -1.412900686264038086e-01 -2.181072682142257690e-01 6.552094966173171997e-02 -2.492529749870300293e-01 1.880458444356918335e-01 3.412246406078338623e-01 -8.965752273797988892e-02 1.778538227081298828e-01 -1.086728870868682861e-01 -1.121497005224227905e-01 3.468768298625946045e-01 4.970304667949676514e-03 -5.328479781746864319e-02
-1.758250296115875244e-01 -1.460562795400619507e-01 -4.053686857223510742e-01 -2.052899897098541260e-01 6.683639436960220337e-02 -6.434280425310134888e-02 1.050350889563560486e-01 -1.556798536330461502e-02 -1.767127513885498047e-01 -4.518376290798187256e-02 -1.613761186599731445e-01 -1.047976408153772354e-02 1.609742492437362671e-01 -2.524267695844173431e-02 -9.512699395418167114e-02 1.824875026941299438e-01 2.557094097137451172e-01 -2.985120415687561035e-01 -1.847698092460632324e-01 -1.806012392044067383e-01 1.753305047750473022e-01 7.506729103624820709e-03 -2.015699148178100586e-01 6.430352479219436646e-02 3.756575882434844971e-01 -1.272873952984809875e-02 5.959739163517951965e-02 -1.975575834512710571e-02 2.109641768038272858e-02 3.542718291282653809e-01 -1.472578346729278564e-01 5.835042893886566162e-02
5.298184230923652649e-02 -2.330247014760971069e-01 -3.546397984027862549e-01 -1.002243161201477051e-01 -2.242714464664459229e-01 1.723264604806900024e-01 1.973882168531417847e-01 6.416508927941322327e-03 -2.956802248954772949e-01 1.284332126379013062e-01 -9.530901908874511719e-02 -4.982085898518562317e-02 8.403049409389495850e-02 2.471990436315536499e-01 -1.205242350697517395e-01 1.261684745550155640e-01 1.610516309738159180e-01 -2.865051329135894775e-01 -5.733807757496833801e-02 -1.987697184085845947e-01 6.470561772584915161e-02 -1.420692950487136841e-01 -9.577990567777305841e-05 1.897707208991050720e-02 4.626996442675590515e-02 -4.555414021015167236e-01 -2.398370951414108276e-02 -1.169435754418373108e-01 -1.250578910112380981e-01 1.560137569904327393e-01 -1.792283505201339722e-01 4.916218668222427368e-02
-2.581553719937801361e-02 -4.341664910316467285e-02 -2.510701417922973633e-01 -1.569346040487289429e-01 1.904499232769012451e-01 -3.778102621436119080e-02 1.493222415447235107e-01 1.820322424173355103e-01 2.363701313734054565e-01 2.101688832044601440e-01 4.047025367617607117e-02 3.678689897060394287e-01 2.619806826114654541e-01 1.783562265336513519e-02 -1.421575248241424561e-01 8.168988674879074097e-02 1.574252545833587646e-01 3.372086957097053528e-02 1.075229793787002563e-01 -3.398047760128974915e-02 -1.032987013459205627e-01 -1.108310297131538391e-01 -1.324257850646972656e-01 1.950732171535491943e-01 3.217903673648834229e-01 -1.911734640598297119e-01 -2.419223934412002563e-01 -4.322946816682815552e-02 -1.828224509954452515e-01 1.443798840045928955e-01 1.905248872935771942e-02 -3.339268863201141357e-01
-1.146899834275245667e-01 -2.109934091567993164e-01 -3.234384357929229736e-01 -2.636326253414154053e-01 -2.526783198118209839e-02 -9.884686768054962158e-02 -5.109699442982673645e-02 1.914137229323387146e-02 -8.841771632432937622e-02 -9.231760352849960327e-02 -5.151055008172988892e-02 -1.431039422750473022e-01 1.667435318231582642e-01 -1.244186386466026306e-01 1.510929968208074570e-02 9.268976002931594849e-02 2.599295079708099365e-01 -1.352749019861221313e-01 2.606540620326995850e-01 -2.159498929977416992e-01 -2.851451933383941650e-01 5.461551621556282043e-02 -3.898455295711755753e-03 2.882165312767028809e-01 1.930901855230331421e-01 2.460504770278930664e-01 -4.516877233982086182e-03 -2.040759176015853882e-01 1.388439685106277466e-01 2.155351489782333374e-01 -2.027601897716522217e-01 -2.215910702943801880e-01
4.597663134336471558e-02 -3.553970754146575928e-01 2.162586152553558350e-01 -1.548136025667190552e-01 6.621932983398437500e-02 1.610784530639648438e-01 2.088997662067413330e-01 -6.665539741516113281e-02 1.607062220573425293e-01 2.963827848434448242e-01 -1.294052153825759888e-01 9.758672118186950684e-02 3.321257531642913818e-01 1.872252225875854492e-01 -3.379661440849304199e-01 -1.429454050958156586e-02 1.551691889762878418e-01 -1.769556477665901184e-02 1.190657615661621094e-01 -1.155291721224784851e-01 2.142991274595260620e-01 -5.071998015046119690e-02 -2.337825447320938110e-01 1.376875787973403931e-01 2.087272107601165771e-01 -2.842294424772262573e-02 -1.293194144964218140e-01 -7.244720123708248138e-03 9.891396760940551758e-02 -2.099025622010231018e-02 5.281327664852142334e-02 -2.729812860488891602e-01
1.095221489667892456e-01 -1.033065095543861389e-01 -3.273415267467498779e-01 -2.721554934978485107e-01 7.472324371337890625e-02 -1.450624596327543259e-02 1.192640960216522217e-01 -1.857201457023620605e-01 1.764829829335212708e-02 -1.371307391673326492e-02 -3.726986348628997803e-01 7.296276837587356567e-02 1.115592420101165771e-01 2.461065072566270828e-03 -1.244180426001548767e-01 9.405668079853057861e-02 3.322950378060340881e-02 9.573000669479370117e-02 -6.416049599647521973e-02 -1.595708280801773071e-01 -1.529203355312347412e-01 -9.979306720197200775e-03 1.116203665733337402e-01 3.264694213867187500e-01 -1.487789396196603775e-02 3.829781413078308105e-01 -8.640801906585693359e-02 -4.107898473739624023e-02 3.626356646418571472e-02 4.363818168640136719e-01 5.652547348290681839e-03 1.729146093130111694e-01
-2.329111471772193909e-02 2.075295895338058472e-02 -2.641778290271759033e-01 4.931040853261947632e-02 3.084152191877365112e-02 3.529779613018035889e-01 1.273020356893539429e-01 -5.035873129963874817e-02 9.112527966499328613e-02 6.444600969552993774e-02 -2.440513223409652710e-01 -4.423461109399795532e-02 1.416399329900741577e-01 -1.559220701456069946e-01 -3.693155944347381592e-01 6.360847502946853638e-02 1.449395436793565750e-02 -8.039341866970062256e-02 4.929295554757118225e-02 -1.636903174221515656e-02 -1.780354380607604980e-01 -1.393947657197713852e-02 3.254676759243011475e-01 3.638565540313720703e-01 2.422025948762893677e-01 -1.924571394920349121e-01 3.695002943277359009e-02 1.445771008729934692e-01 6.259276717901229858e-02 2.394149154424667358e-01 2.122595012187957764e-01 -1.410210132598876953e-01
1.456417888402938843e-01 -1.348832845687866211e-01 2.395541965961456299e-01 -1.837022155523300171e-01 2.625642344355583191e-02 2.705070376396179199e-01 2.972941696643829346e-01 1.745309829711914062e-01 1.514463275671005249e-01 8.724473416805267334e-02 -1.720072776079177856e-01 1.792688667774200439e-01 3.887091577053070068e-01 1.188745275139808655e-01 6.184520199894905090e-02 -1.274442952126264572e-02 1.247766837477684021e-01 -1.159727051854133606e-01 4.220160841941833496e-02 -2.270025759935379028e-01 5.733353644609451294e-02 1.171416714787483215e-01 1.278781704604625702e-02 1.423794217407703400e-02 4.471519887447357178e-01 8.822663873434066772e-02 -4.194734618067741394e-02 -1.704147830605506897e-02 -7.920860499143600464e-02 -1.701878965832293034e-03 1.571761518716812134e-01 -2.735021412372589111e-01
8.747600764036178589e-02 -1.934617012739181519e-01 5.019746348261833191e-02 9.629157930612564087e-02 -1.553818434476852417e-01 3.650248944759368896e-01 2.197695672512054443e-01 -3.597480803728103638e-02 -5.431148782372474670e-02 2.011080086231231689e-01 -1.297629773616790771e-01 2.597857415676116943e-01 -1.012444682419300079e-02 2.968803048133850098e-01 2.482524840161204338e-03 -1.057286262512207031e-01 1.950291246175765991e-01 -8.999374508857727051e-02 -2.519783079624176025e-01 -2.615389525890350342e-01 1.130989864468574524e-01 -1.269159018993377686e-01 5.597819015383720398e-02 2.790206670761108398e-01 1.912086009979248047e-01 1.705016940832138062e-01 6.879232078790664673e-02 3.000289760529994965e-02 -2.938523143529891968e-02 1.756423711776733398e-01 2.478945553302764893e-01 -2.380274981260299683e-01
-1.426224410533905029e-01 -1.500599831342697144e-01 -1.908407211303710938e-01 -1.231132149696350098e-01 1.394918262958526611e-01 8.061897754669189453e-02 -2.138351500034332275e-01 -4.151140153408050537e-02 1.568193435668945312e-01 -1.037785410881042480e-01 2.237706631422042847e-01 6.731825321912765503e-02 1.519840657711029053e-01 -1.474869996309280396e-01 -3.298789262771606445e-01 2.034492194652557373e-01 3.731795847415924072e-01 -1.926848739385604858e-01 -8.612508326768875122e-02 -8.915165066719055176e-02 -9.182663261890411377e-02 1.605840772390365601e-01 3.878927603363990784e-02 1.410966813564300537e-01 2.204728275537490845e-01 -1.105723604559898376e-01 -2.910068929195404053e-01 -1.913104206323623657e-01 -4.776244238018989563e-02 2.581127285957336426e-01 -6.987794768065214157e-03 -2.206068634986877441e-01
2.834317088127136230e-01 -1.348239928483963013e-01 -1.254304051399230957e-01 -4.055026173591613770e-02 6.301391869783401489e-02 1.171002089977264404e-01 3.058782219886779785e-01 -1.899732351303100586e-01 1.444776356220245361e-01 1.553298681974411011e-01 -7.210620492696762085e-02 -2.233095020055770874e-01 1.182767450809478760e-01 -2.126338332891464233e-01 6.087743490934371948e-02 2.873428165912628174e-01 -4.913109540939331055e-02 6.591718643903732300e-02 -2.383129671216011047e-02 -5.684324353933334351e-02 -7.868256419897079468e-02 3.580214381217956543e-01 -4.254428669810295105e-02 2.476253807544708252e-01 4.894536137580871582e-01 5.971514806151390076e-02 -8.690038323402404785e-02 -8.033849298954010010e-02 -1.125472690910100937e-02 1.272994577884674072e-01 -7.864746451377868652e-02 -5.936967954039573669e-02
1.812927424907684326e-01 -1.403097808361053467e-01 4.789930768311023712e-03 -2.501775324344635010e-01 -8.358456194400787354e-02 1.264634430408477783e-01 1.830958575010299683e-01 2.092093462124466896e-03 6.119021400809288025e-02 5.480682849884033203e-02 -2.209348827600479126e-01 1.355984658002853394e-01 4.987324029207229614e-02 9.847486019134521484e-02 -2.950984537601470947e-01 3.955125063657760620e-02 -1.728561967611312866e-01 4.041613638401031494e-02 8.640609681606292725e-02 -3.313149511814117432e-01 1.950790137052536011e-01 -1.252117305994033813e-01 -4.369564354419708252e-02 1.223068758845329285e-01 7.552448660135269165e-02 3.481084108352661133e-01 -9.185089915990829468e-02 3.008665889501571655e-02 2.553077340126037598e-01 4.453498721122741699e-01 -1.456766724586486816e-01 -1.150282248854637146e-01
3.956198990345001221e-01 7.851663231849670410e-02 -3.172418475151062012e-01 -1.415496021509170532e-01 1.684492975473403931e-01 3.664425313472747803e-01 1.701066344976425171e-01 1.147615388035774231e-01 -6.281232833862304688e-02 -5.631688982248306274e-02 -1.422266066074371338e-01 1.178453341126441956e-01 1.918952167034149170e-01 1.434232592582702637e-01 7.740078121423721313e-02 9.373474121093750000e-02 5.230370163917541504e-02 -1.918639093637466431e-01 9.658066183328628540e-02 -2.996630780398845673e-02 -3.781655803322792053e-03 -2.762033939361572266e-01 9.786408394575119019e-02 2.754400074481964111e-01 8.426374942064285278e-02 -3.245096281170845032e-02 -1.519021093845367432e-01 4.289254173636436462e-02 -2.347993403673171997e-01 2.428741008043289185e-01 -1.358076483011245728e-01 1.460320651531219482e-01
3.113918006420135498e-01 -1.636531203985214233e-01 7.932791858911514282e-02 -1.881212890148162842e-01 -1.009498089551925659e-01 1.527151167392730713e-01 1.284881830215454102e-01 -1.941571533679962158e-01 3.801420331001281738e-02 1.545583754777908325e-01 -2.786208093166351318e-01 -1.405842155218124390e-01 2.043760865926742554e-01 -1.280428022146224976e-01 -1.246432438492774963e-01 9.779344499111175537e-02 7.408740930259227753e-03 9.533073753118515015e-02 -7.183101028203964233e-02 -1.765310764312744141e-01 -3.819652646780014038e-02 4.538088440895080566e-01 -4.145788773894309998e-02 1.933861374855041504e-01 4.329029619693756104e-01 1.218514293432235718e-01 -6.017562001943588257e-02 -8.047999441623687744e-02 1.753495037555694580e-01 3.101453930139541626e-02 -6.196490675210952759e-02 -3.124921768903732300e-02
3.059921860694885254e-01 -1.826978772878646851e-01 -1.491368934512138367e-02 -3.463058546185493469e-02 2.280481606721878052e-01 2.103404253721237183e-01 2.423188239336013794e-01 -2.537615001201629639e-01 -4.832032695412635803e-02 1.394145637750625610e-01 -1.512092053890228271e-01 5.075948312878608704e-02 3.737591579556465149e-02 -1.851779595017433167e-02 2.520282268524169922e-01 2.476639598608016968e-01 2.831651456654071808e-02 1.900926381349563599e-01 -2.110072225332260132e-01 9.722344577312469482e-02 -2.263009995222091675e-01 5.345830321311950684e-02 1.289737783372402191e-02 5.922402814030647278e-02 4.554820060729980469e-01 1.959145516157150269e-01 -1.722171008586883545e-01 -1.609800904989242554e-01 -1.540020853281021118e-01 4.838585481047630310e-02 -4.211137071251869202e-02 2.215199917554855347e-02
4.223027229309082031e-01 1.058856844902038574e-01 -2.109742909669876099e-01 -4.308217763900756836e-02 -4.199590533971786499e-02 7.934065163135528564e-02 3.126756250858306885e-01 -7.649268489331007004e-03 -2.020643651485443115e-02 -1.675339043140411377e-01 4.511123523116111755e-02 8.746387064456939697e-02 1.000234261155128479e-01 8.145159482955932617e-02 -1.907955706119537354e-01 9.809447079896926880e-02 2.141219824552536011e-01 -1.260406523942947388e-01 -1.027641370892524719e-01 -7.546195387840270996e-02 -2.198079675436019897e-01 -2.679454684257507324e-01 -1.409406661987304688e-01 3.258734196424484253e-02 2.198007255792617798e-01 -1.677695661783218384e-02 1.190793327987194061e-02 4.562269747257232666e-01 -1.075912266969680786e-01 2.445779442787170410e-01 1.002999618649482727e-01 3.877844661474227905e-03
2.569335401058197021e-01 -2.184410244226455688e-01 -3.466982245445251465e-01 -2.121765166521072388e-01 -1.043745875358581543e-01 1.097876653075218201e-01 1.840335875749588013e-01 1.753823906183242798e-01 -2.684651911258697510e-01 1.256327033042907715e-01 3.512779623270034790e-02 2.147705405950546265e-01 3.087999224662780762e-01 1.848978698253631592e-01 -2.205154150724411011e-01 1.970441639423370361e-01 3.532294929027557373e-02 2.208669185638427734e-01 1.476026773452758789e-01 4.862752184271812439e-02 -7.860126346349716187e-02 7.391067594289779663e-02 -5.089064314961433411e-02 -1.707165874540805817e-02 1.783293038606643677e-01 -2.474715113639831543e-01 -1.434310227632522583e-01 1.329246312379837036e-01 2.186085283756256104e-01 1.147328689694404602e-01 1.496041286736726761e-02 -9.719429537653923035e-03
4.208187013864517212e-02 -3.590112328529357910e-01 -2.629283666610717773e-01 -1.034983843564987183e-01 6.226653605699539185e-02 3.335463702678680420e-01 6.274900585412979126e-02 1.010348200798034668e-01 -2.162977866828441620e-02 9.747333079576492310e-02 -9.431043639779090881e-03 1.325146108865737915e-01 -1.705351620912551880e-01 2.279825657606124878e-01 -1.599188596010208130e-01 5.984038487076759338e-02 1.130839958786964417e-01 -4.733293876051902771e-02 1.142681315541267395e-01 1.231280192732810974e-01 -2.151819765567779541e-01 2.748097479343414307e-01 -4.681339859962463379e-02 2.415846586227416992e-01 1.260820478200912476e-01 -2.563347816467285156e-01 -3.222740590572357178e-01 2.134273350238800049e-01 -5.032292101532220840e-03 2.128553092479705811e-01 -5.196273699402809143e-02 -1.331038922071456909e-01
-9.818409569561481476e-03 -3.473074734210968018e-01 -2.923355102539062500e-01 8.801282942295074463e-02 1.212561652064323425e-01 9.778083302080631256e-03 3.349884152412414551e-01 -2.935050800442695618e-02 -2.602879703044891357e-01 1.299231797456741333e-01 -5.186074972152709961e-02 1.813512146472930908e-01 4.350141063332557678e-02 2.987717986106872559e-01 -7.696709781885147095e-02 2.737699151039123535e-01 1.973977386951446533e-01 -2.725539505481719971e-01 -1.871725358068943024e-02 -1.192079335451126099e-01 1.922195702791213989e-01 1.551465541124343872e-01 -1.224525719881057739e-01 8.947452157735824585e-02 1.750424653291702271e-01 2.647017240524291992e-01 -9.632778912782669067e-02 1.318076401948928833e-01 -2.729494124650955200e-02 2.807515859603881836e-02 -4.065348207950592041e-02 -1.535654813051223755e-01
1.180143207311630249e-01 -9.534616023302078247e-02 -4.466617479920387268e-03 -1.760475784540176392e-01 4.665352776646614075e-02 1.661528497934341431e-01 1.296964585781097412e-01 2.260241657495498657e-01 -9.933593124151229858e-02 5.735228583216667175e-02 1.291641965508460999e-02 -2.530963532626628876e-02 -3.558070361614227295e-01 1.185804009437561035e-01 -1.324706524610519409e-01 1.659337729215621948e-01 1.284643709659576416e-01 -1.094945594668388367e-01 1.770417988300323486e-01 -1.795782744884490967e-01 1.059414818882942200e-01 8.198838680982589722e-02 -1.637094616889953613e-01 5.735844373703002930e-01 1.731449514627456665e-01 3.301624208688735962e-02 -4.750124365091323853e-02 -1.090003773570060730e-01 -3.340877965092658997e-02 1.265240162611007690e-01 -2.786422073841094971e-01 -2.068047076463699341e-01
2.293980568647384644e-01 -2.684097886085510254e-01 1.352518051862716675e-01 -6.605866551399230957e-02 2.091564238071441650e-01 2.193360626697540283e-01 2.484864443540573120e-01 1.488618701696395874e-01 3.978087007999420166e-02 4.635988548398017883e-02 -2.453385740518569946e-01 1.334508657455444336e-01 -2.832060120999813080e-02 -3.654396906495094299e-02 2.367975749075412750e-02 2.015912383794784546e-01 -3.695346787571907043e-02 -1.237768009305000305e-01 -8.067036420106887817e-02 -1.086051091551780701e-01 2.557476460933685303e-01 8.151738345623016357e-02 -2.396737933158874512e-01 1.807130277156829834e-01 7.111702859401702881e-02 6.797493249177932739e-02 -2.515875101089477539e-01 4.959767684340476990e-02 6.517936289310455322e-02 4.847337603569030762e-01 3.873943164944648743e-02 -1.963536888360977173e-01
-1.450037956237792969e-01 -2.426748126745223999e-01 -5.072223767638206482e-02 -2.499133795499801636e-01 1.583761870861053467e-01 -3.426430001854896545e-02 2.755586206912994385e-01 -1.150054018944501877e-02 -6.876807659864425659e-02 -1.240433156490325928e-01 -3.478558734059333801e-02 -5.015834420919418335e-02 1.058993116021156311e-01 1.287350505590438843e-01 -1.182202249765396118e-01 1.693329960107803345e-01 1.061232239007949829e-01 -1.311730295419692993e-01 -8.529067039489746094e-02 -1.318600326776504517e-01 -5.072528719902038574e-01 -2.331580668687820435e-01 -2.672118246555328369e-01 1.958326399326324463e-01 2.239101976156234741e-01 1.580454260110855103e-01 -1.255366057157516479e-01 -2.197009921073913574e-01 3.435950726270675659e-02 4.072605073451995850e-02 1.310497820377349854e-01 1.573113054037094116e-01
8.568312227725982666e-02 -1.583328992128372192e-01 2.900830805301666260e-01 -1.846841573715209961e-01 -2.574357762932777405e-02 3.140554726123809814e-01 2.578756511211395264e-01 8.422940969467163086e-02 2.569796144962310791e-01 7.028478384017944336e-02 -8.980498462915420532e-02 1.920267343521118164e-01 1.655004620552062988e-01 4.274912178516387939e-02 4.757015034556388855e-02 1.510624140501022339e-01 2.701694965362548828e-01 -2.932475805282592773e-01 5.818225443363189697e-02 -3.634177148342132568e-01 1.417074799537658691e-01 5.637541413307189941e-02 2.004339592531323433e-03 2.941056154668331146e-03 3.078596889972686768e-01 4.891231656074523926e-02 -4.945058003067970276e-02 -3.240453824400901794e-02 -1.732669323682785034e-01 5.155856907367706299e-02 1.636429727077484131e-01 -1.684844493865966797e-01
5.373096093535423279e-02 -1.304219514131546021e-01 -1.897333115339279175e-01 -2.671644091606140137e-01 -2.307245880365371704e-01 3.870764076709747314e-01 2.020532339811325073e-01 -1.893017441034317017e-01 -1.088051646947860718e-01 3.209776580333709717e-01 -1.785304099321365356e-01 4.432407673448324203e-03 1.814442873001098633e-01 -2.828575670719146729e-01 -1.774143800139427185e-02 1.620101332664489746e-01 -4.943977296352386475e-02 -1.588661223649978638e-01 -6.748825311660766602e-02 1.051640436053276062e-01 1.775683462619781494e-01 1.887768059968948364e-01 -7.902368903160095215e-02 1.437309384346008301e-01 1.624053567647933960e-01 1.601774841547012329e-01 -3.912171721458435059e-02 -1.321191489696502686e-01 1.535681188106536865e-01 2.492643743753433228e-01 1.028466448187828064e-01 -4.555644840002059937e-02
3.028310649096965790e-02 -1.637130528688430786e-01 -1.243267357349395752e-01 9.669262915849685669e-02 -1.017444357275962830e-01 2.573002278804779053e-01 4.933845251798629761e-02 -1.700793951749801636e-01 -1.371060162782669067e-01 1.787872314453125000e-01 -5.849510803818702698e-02 2.169851511716842651e-01 5.876650661230087280e-02 -1.237438246607780457e-01 -3.651012480258941650e-01 1.910673081874847412e-01 2.388248443603515625e-01 -2.755743861198425293e-01 -1.491244137287139893e-01 -8.013121783733367920e-02 1.590457707643508911e-01 -1.481847763061523438e-01 -1.450473517179489136e-01 8.962403237819671631e-02 2.251610010862350464e-01 8.003213256597518921e-02 -3.780304268002510071e-02 -4.100554063916206360e-02 1.506621241569519043e-01 -1.752074621617794037e-02 -8.375573903322219849e-02 -4.706608355045318604e-01
1.530230492353439331e-01 -1.016142591834068298e-01 2.819653153419494629e-01 -1.365350186824798584e-01 6.155211851000785828e-02 3.768608272075653076e-01 2.578325271606445312e-01 1.467841118574142456e-01 6.792209297418594360e-02 1.039579287171363831e-01 3.116408549249172211e-02 9.566859155893325806e-02 1.758764088153839111e-01 6.310092657804489136e-02 9.731021523475646973e-02 -5.600436124950647354e-03 1.393898129463195801e-01 -2.536610066890716553e-01 6.796870380640029907e-02 -2.174457609653472900e-01 1.209067851305007935e-01 7.942822575569152832e-02 -1.238767430186271667e-01 1.204174384474754333e-01 3.214901685714721680e-01 3.176544010639190674e-01 -1.706354469060897827e-01 -1.536469459533691406e-01 3.077754983678460121e-03 8.056741207838058472e-02 1.700701713562011719e-01 -2.923350334167480469e-01
1.232379749417304993e-01 -3.186965882778167725e-01 1.344418674707412720e-01 -2.189675420522689819e-01 -1.734287440776824951e-01 1.983410865068435669e-01 1.132325381040573120e-01 -4.525138810276985168e-02 -8.290069550275802612e-02 -1.284432858228683472e-01 8.155962824821472168e-02 -2.324959188699722290e-01 1.931179314851760864e-01 1.009124070405960083e-01 -2.071103602647781372e-01 -2.491036197170615196e-03 8.088757097721099854e-02 2.932927198708057404e-02 1.969982534646987915e-01 -1.645196825265884399e-01 7.804032415151596069e-02 8.644462563097476959e-03 -3.210099935531616211e-01 1.212907209992408752e-01 1.390836536884307861e-01 2.044329643249511719e-01 5.369688570499420166e-02 -8.171589672565460205e-02 -7.162202894687652588e-02 1.899765133857727051e-01 -8.207067847251892090e-02 -4.925706982612609863e-01
9.926209598779678345e-02 -7.548530399799346924e-02 2.983812987804412842e-01 -2.981268763542175293e-01 -1.303106695413589478e-01 1.778130680322647095e-01 2.167312800884246826e-01 9.153719991445541382e-03 1.538241654634475708e-01 1.381770819425582886e-01 -1.665009111166000366e-01 2.114220857620239258e-01 1.839272975921630859e-01 -6.739585846662521362e-02 3.838235512375831604e-02 -1.591588370501995087e-03 1.006894782185554504e-01 -3.619018793106079102e-01 -1.404770910739898682e-01 -2.727082073688507080e-01 1.403738707304000854e-01 -1.716451793909072876e-01 -5.502362921833992004e-02 -3.644224628806114197e-02 3.380161523818969727e-01 1.710033714771270752e-01 7.146393507719039917e-02 -5.602080002427101135e-02 -9.223303198814392090e-02 1.602278351783752441e-01 -5.496821925044059753e-02 -2.796033918857574463e-01
-9.574878495186567307e-04 -2.427271753549575806e-01 -2.381650209426879883e-01 -1.951353549957275391e-01 -2.107756026089191437e-02 3.099871985614299774e-02 1.376436352729797363e-01 -1.474947482347488403e-01 -1.495207399129867554e-01 9.589385241270065308e-02 -1.000591889023780823e-01 9.018493443727493286e-02 -8.664973825216293335e-02 6.831531971693038940e-02 -1.173735633492469788e-01 1.124221011996269226e-01 3.896966874599456787e-01 -2.642532587051391602e-01 4.877337068319320679e-02 -2.326917648315429688e-01 3.291396796703338623e-01 3.076447872444987297e-03 -2.274871021509170532e-01 1.891163438558578491e-01 3.240964114665985107e-01 7.740390300750732422e-02 3.891492635011672974e-02 1.488744169473648071e-01 1.081484034657478333e-01 2.214089632034301758e-01 -7.369533926248550415e-02 2.023776769638061523e-01
2.000592648983001709e-02 -1.463856697082519531e-01 -7.592711597681045532e-02 -2.319725006818771362e-01 -1.767243742942810059e-01 9.586388617753982544e-02 3.389224410057067871e-02 1.339822262525558472e-02 -1.717202737927436829e-02 1.417845636606216431e-01 -1.128010824322700500e-02 -2.896199468523263931e-03 2.515394687652587891e-01 7.087396085262298584e-02 3.654791787266731262e-02 3.561318814754486084e-01 -6.699519604444503784e-02 -7.353068143129348755e-02 4.122394323348999023e-01 -8.490421622991561890e-02 -5.895254202187061310e-03 5.623091012239456177e-02 5.099146068096160889e-02 2.275243252515792847e-01 9.878737479448318481e-02 -1.349618136882781982e-01 -5.317031741142272949e-01 -8.095963299274444580e-02 -4.243445023894309998e-02 2.909047007560729980e-01 1.454282202757894993e-03 -1.075961366295814514e-01
-3.751494362950325012e-02 -1.329816877841949463e-01 -2.164467424154281616e-01 -3.593563437461853027e-01 3.642202317714691162e-01 2.242120169103145599e-02 2.451457232236862183e-01 3.391549224033951759e-03 -1.893368363380432129e-02 -6.484685838222503662e-02 7.927010953426361084e-02 -1.147918775677680969e-01 1.352209895849227905e-01 7.764524221420288086e-02 -8.616819232702255249e-02 1.476475149393081665e-01 1.639280319213867188e-01 -1.153798997402191162e-01 -2.302235215902328491e-01 -3.337770998477935791e-01 2.856235504150390625e-01 -2.137146592140197754e-01 4.943851381540298462e-02 1.442557424306869507e-01 3.250321745872497559e-01 3.181653842329978943e-02 1.614436134696006775e-02 -1.711931973695755005e-01 1.334138512611389160e-01 -6.804789602756500244e-02 -1.150818988680839539e-01 -8.419706672430038452e-02
1.507887523621320724e-02 -2.091307789087295532e-01 -7.272118330001831055e-02 -1.492590308189392090e-01 1.040503159165382385e-01 4.044141471385955811e-01 2.729499638080596924e-01 1.053437441587448120e-01 -1.982528865337371826e-01 -1.316078901290893555e-01 -3.329265415668487549e-01 2.151073962450027466e-01 4.783917218446731567e-02 -1.075629219412803650e-01 -1.894142106175422668e-02 1.435951292514801025e-01 1.979807019233703613e-01 -1.025482192635536194e-01 7.138019055128097534e-02 7.280981540679931641e-02 1.701743006706237793e-01 -1.674842648208141327e-02 -1.715271472930908203e-01 -1.587297916412353516e-01 2.691985666751861572e-01 2.866160273551940918e-01 -1.543793231248855591e-01 -1.375478785485029221e-02 2.179865688085556030e-01 2.150882333517074585e-01 5.594024062156677246e-02 2.016807720065116882e-02
2.844389081001281738e-01 -6.672304868698120117e-02 2.370075695216655731e-02 -2.039447128772735596e-01 -1.293601542711257935e-01 2.943290174007415771e-01 1.453186199069023132e-02 1.280884891748428345e-01 -1.207707449793815613e-02 1.730166822671890259e-01 -2.039490044116973877e-01 -1.979517787694931030e-01 3.861275315284729004e-02 -7.739449292421340942e-02 1.642251200973987579e-02 1.063581258058547974e-01 2.145739495754241943e-01 1.547051817178726196e-01 -1.435316503047943115e-01 -4.392464831471443176e-02 -1.625426375539973378e-04 2.900104224681854248e-01 -1.307493001222610474e-01 2.305942028760910034e-01 4.785906970500946045e-01 1.027410179376602173e-01 4.299388453364372253e-02 -1.435302048921585083e-01 2.828162312507629395e-01 3.766495361924171448e-02 -3.204715996980667114e-02 1.766812205314636230e-01
6.016265600919723511e-02 -1.972611099481582642e-01 -1.235230639576911926e-01 -2.269772589206695557e-01 1.914690136909484863e-01 1.012054383754730225e-01 1.196451485157012939e-01 1.626504957675933838e-01 1.259378194808959961e-01 3.245874643325805664e-01 4.370614886283874512e-02 2.255747653543949127e-02 1.382836550474166870e-01 -3.790635988116264343e-02 9.712541848421096802e-02 1.146219968795776367e-01 4.089081883430480957e-01 9.788032621145248413e-03 1.109394580125808716e-01 -8.836393058300018311e-02 -1.228307634592056274e-01 -2.527795433998107910e-01 6.609105318784713745e-02 2.229761518537998199e-02 2.392519563436508179e-01 -4.043961688876152039e-02 -1.207547169178724289e-02 -2.707158327102661133e-01 1.832073181867599487e-01 1.711635142564773560e-01 -1.050195395946502686e-01 -3.984763622283935547e-01
1.484324336051940918e-01 -1.954462826251983643e-01 -1.172487139701843262e-01 -1.213759556412696838e-01 -1.410260330885648727e-03 1.841317862272262573e-01 5.541597679257392883e-02 1.580267101526260376e-01 1.832479685544967651e-01 -5.203393101692199707e-02 -2.117377668619155884e-01 -2.772850990295410156e-01 -8.383544161915779114e-03 1.683217734098434448e-01 -3.469302654266357422e-01 2.676573097705841064e-01 -3.809537738561630249e-02 5.416898056864738464e-03 2.555239796638488770e-01 -1.026216372847557068e-01 -2.031608819961547852e-01 8.645887672901153564e-02 -2.104817777872085571e-01 3.211909234523773193e-01 1.352965831756591797e-01 -1.565221883356571198e-02 -5.907403305172920227e-02 -1.677868217229843140e-01 -7.311167661100625992e-03 3.632734715938568115e-01 6.356891989707946777e-02 -1.056125611066818237e-01
1.172169223427772522e-01 1.117104142904281616e-01 -2.556345462799072266e-01 -1.393076628446578979e-01 -1.557279229164123535e-01 1.246408559381961823e-02 1.697626411914825439e-01 -2.231266945600509644e-01 1.596103459596633911e-01 1.299959570169448853e-01 -4.271018803119659424e-01 9.850128740072250366e-02 6.613724678754806519e-02 1.363951563835144043e-01 -1.278168708086013794e-02 1.322063803672790527e-01 1.854490339756011963e-01 -1.290923207998275757e-01 1.000391505658626556e-02 4.526538774371147156e-02 1.772471470758318901e-03 -2.595827579498291016e-01 -2.153828591108322144e-01 -4.320239648222923279e-02 1.963555067777633667e-01 7.956738770008087158e-02 -4.007486104965209961e-01 -1.885135322809219360e-01 1.138897985219955444e-01 1.121543571352958679e-01 -1.500642895698547363e-01 -2.301340848207473755e-01
1.276127398014068604e-01 -3.485296666622161865e-01 -3.444182500243186951e-02 -2.200746387243270874e-01 1.440624799579381943e-02 2.582620978355407715e-01 1.032717525959014893e-02 -6.802776828408241272e-03 1.928970813751220703e-01 1.772065311670303345e-01 -2.451731562614440918e-01 1.678428798913955688e-01 6.916885077953338623e-02 1.129655763506889343e-01 1.912961341440677643e-02 1.280789356678724289e-02 1.268980205059051514e-01 -2.470059394836425781e-01 8.610430359840393066e-02 1.276741921901702881e-01 8.316767215728759766e-02 -3.767216801643371582e-01 -9.470462799072265625e-03 1.041571274399757385e-01 3.183558881282806396e-01 1.823908239603042603e-01 -1.134541854262351990e-01 1.229074150323867798e-01 3.754474222660064697e-01 -1.929936371743679047e-02 1.302527543157339096e-02 -7.676665484905242920e-02
[truncated: 3,269,128 more chars]
