# Supplementary material for: The Language of Innovation
Source: PLoS One. 2020 Apr 30;15(4):e0230107. doi: 10.1371/journal.pone.0230107 (PMC7194493; doi:10.1371/journal.pone.0230107)
Supplement: S15 File — (GZ) [file pone.0230107.s015.tar.gz › 1993-1997/V2Run_2_VS_4500_embeddings1993-1997ED32.txt]

-6.974271684885025024e-02 1.382545381784439087e-01 -5.688279867172241211e-02 1.044964864850044250e-01 1.661453992128372192e-01 1.173565313220024109e-01 -1.224480271339416504e-01 -2.292745560407638550e-01 -2.620733678340911865e-01 2.490883320569992065e-01 3.437734022736549377e-02 2.550106123089790344e-02 4.247503355145454407e-02 -2.701387107372283936e-01 3.169097006320953369e-02 -9.625693410634994507e-02 2.200658768415451050e-01 -2.054589688777923584e-01 -2.571187913417816162e-01 2.757378295063972473e-02 -2.339042276144027710e-01 -2.799458205699920654e-01 -1.511769890785217285e-01 -5.633138120174407959e-02 8.033932000398635864e-02 2.246127128601074219e-01 -2.636844813823699951e-01 -3.809813782572746277e-02 1.386851966381072998e-01 3.230273723602294922e-01 2.544687986373901367e-01 4.978809878230094910e-02
-3.199222385883331299e-01 3.433665633201599121e-02 -9.593636542558670044e-02 -2.419335097074508667e-01 -5.262181162834167480e-02 2.790756523609161377e-01 3.448045114055275917e-03 -6.975981593132019043e-02 -4.385592639446258545e-01 1.531759947538375854e-01 8.843397349119186401e-02 1.402577012777328491e-01 1.064040660858154297e-01 -1.514782160520553589e-01 1.217771247029304504e-01 -1.777290403842926025e-01 1.939568519592285156e-01 -1.041426807641983032e-01 1.550708804279565811e-02 -7.142647169530391693e-03 -1.271311044692993164e-01 2.362309396266937256e-02 -8.300419151782989502e-02 -2.106110379099845886e-02 -3.281114697456359863e-01 -2.186133414506912231e-01 -2.641730308532714844e-01 -2.261996269226074219e-04 -2.269867658615112305e-01 2.294364422559738159e-01 4.299719631671905518e-02 1.231698021292686462e-01
-5.946446582674980164e-02 7.723280787467956543e-02 -1.852524131536483765e-01 1.116484776139259338e-01 -1.773690134286880493e-01 1.900650858879089355e-01 3.749020397663116455e-01 -3.334730565547943115e-01 -8.993635326623916626e-02 3.293204605579376221e-01 -9.271795861423015594e-03 -2.702805213630199432e-02 7.945353537797927856e-02 -1.662622988224029541e-01 9.606045484542846680e-02 -1.453536301851272583e-01 -1.220798939466476440e-01 -2.997045516967773438e-01 -1.896065473556518555e-01 -6.794320419430732727e-03 -1.738577038049697876e-01 -2.376121729612350464e-01 -1.083633005619049072e-01 3.413044214248657227e-01 -1.101389825344085693e-01 -1.155235990881919861e-01 -1.511865407228469849e-01 -2.151909843087196350e-02 -1.838309913873672485e-01 5.441576614975929260e-02 2.707923389971256256e-02 -2.795189805328845978e-02
-1.163902804255485535e-01 2.329323440790176392e-01 5.924814194440841675e-02 -8.149954490363597870e-03 -2.413380295038223267e-01 1.783900558948516846e-01 2.628413438796997070e-01 6.375007331371307373e-02 -3.315692245960235596e-01 2.231875807046890259e-01 2.320675179362297058e-02 5.359306931495666504e-02 -1.493989080190658569e-01 -1.197328791022300720e-01 1.888503581285476685e-01 4.461584612727165222e-03 1.101104393601417542e-01 -3.202915191650390625e-02 -1.724694222211837769e-01 2.220758497714996338e-01 -2.560222744941711426e-01 -3.306974768638610840e-01 -4.937858134508132935e-02 2.281507551670074463e-01 -1.471918076276779175e-01 -1.152098476886749268e-01 -2.873554825782775879e-01 1.363465189933776855e-01 -1.437849402427673340e-01 8.612839132547378540e-02 1.620700657367706299e-01 -1.335151791572570801e-01
2.202704548835754395e-01 1.344845816493034363e-02 -6.594282458536326885e-04 3.907455801963806152e-01 1.952957510948181152e-01 1.379085928201675415e-01 6.358841061592102051e-02 -1.955999135971069336e-01 -1.068470776081085205e-01 2.004017084836959839e-01 1.870149672031402588e-01 -3.542812541127204895e-02 -6.807654350996017456e-02 7.732186466455459595e-02 1.971033066511154175e-01 -1.988860070705413818e-01 -1.216779127717018127e-01 -2.932054102420806885e-01 -3.390543162822723389e-01 1.276386827230453491e-01 -1.901775300502777100e-01 -1.410428285598754883e-01 7.789836823940277100e-02 -3.313343226909637451e-02 -4.421943426132202148e-02 -1.276024580001831055e-01 1.800073832273483276e-01 -1.746260374784469604e-01 -2.064643949270248413e-01 1.510172337293624878e-01 2.308455407619476318e-01 1.649886369705200195e-01
-1.066193655133247375e-01 2.817179262638092041e-01 1.429331451654434204e-01 3.338778018951416016e-02 1.199645828455686569e-02 2.867752611637115479e-01 3.675979673862457275e-01 6.651396863162517548e-03 -1.756878793239593506e-01 3.155654668807983398e-01 1.768675148487091064e-01 1.174262240529060364e-01 5.619391798973083496e-02 -2.211323082447052002e-01 2.475838214159011841e-01 -2.337240986526012421e-02 -3.928259015083312988e-02 2.760330736637115479e-01 -7.732713595032691956e-03 1.055795550346374512e-01 -1.066718250513076782e-01 7.263999432325363159e-03 -1.690786182880401611e-01 -1.154127642512321472e-01 8.893660269677639008e-04 -2.074911147356033325e-01 -1.000724360346794128e-01 2.544625997543334961e-01 -1.264867335557937622e-01 1.270479112863540649e-01 6.305884569883346558e-02 -2.907351553440093994e-01
-8.932476490736007690e-02 -8.777281641960144043e-02 -1.943489313125610352e-01 -1.054464504122734070e-01 1.216179057955741882e-01 1.252695266157388687e-02 -7.214149832725524902e-02 1.250323932617902756e-02 -3.571243882179260254e-01 4.101999998092651367e-01 -5.695135146379470825e-02 2.809679135680198669e-02 1.059226617217063904e-01 -7.673194259405136108e-02 8.303008228540420532e-02 -8.665800839662551880e-02 2.526678703725337982e-02 -6.847873330116271973e-02 -3.273957967758178711e-01 -1.087828129529953003e-01 -2.052347064018249512e-01 -1.943920403718948364e-01 3.318225219845771790e-02 1.950163245201110840e-01 1.841768175363540649e-01 9.747029840946197510e-02 -3.465809524059295654e-01 3.788851574063301086e-02 -2.080966383218765259e-01 3.573939204216003418e-01 1.010519638657569885e-02 6.533501297235488892e-02
-3.573184907436370850e-01 5.960541591048240662e-02 1.574683040380477905e-01 -8.707321435213088989e-02 -5.277089774608612061e-02 7.129335403442382812e-02 2.229625284671783447e-01 -2.321073263883590698e-01 -3.161287605762481689e-01 4.465388655662536621e-01 -4.552790150046348572e-02 6.180749461054801941e-02 -6.265736371278762817e-02 -8.069396018981933594e-02 1.599443405866622925e-01 -1.309702396392822266e-01 -6.421680003404617310e-02 1.187053788453340530e-02 -2.882117629051208496e-01 -5.151324719190597534e-02 -2.814822196960449219e-01 -1.447546631097793579e-01 -9.147380292415618896e-02 2.325326763093471527e-02 -1.803365163505077362e-02 -2.628366649150848389e-01 3.977003972977399826e-03 -1.334244608879089355e-01 -3.712084435392171144e-04 1.074198633432388306e-01 1.288238018751144409e-01 -2.282526493072509766e-01
-9.391387552022933960e-02 -2.119571566581726074e-01 -8.679074794054031372e-02 -3.968312963843345642e-02 1.783365756273269653e-01 7.701222784817218781e-03 -2.002256810665130615e-01 -2.416183650493621826e-01 -2.850314378738403320e-01 4.291289150714874268e-01 2.680782675743103027e-01 -2.298858202993869781e-02 9.482798725366592407e-02 1.059153079986572266e-01 2.900270819664001465e-01 -1.851836442947387695e-01 3.524136543273925781e-02 -9.825168550014495850e-02 -2.446257919073104858e-01 1.165747493505477905e-01 -1.817766726016998291e-01 -6.377924233675003052e-02 1.847144365310668945e-01 8.299216628074645996e-02 -1.407075673341751099e-01 -6.045728549361228943e-02 -1.753242313861846924e-01 1.977007538080215454e-01 -2.084392309188842773e-01 1.178329139947891235e-01 -8.046372234821319580e-02 -1.042960137128829956e-01
-2.286793589591979980e-01 -1.663864552974700928e-01 6.292441487312316895e-02 -1.777251511812210083e-01 1.807134598493576050e-01 1.014033034443855286e-01 4.255211353302001953e-02 -9.970052540302276611e-02 -3.291715979576110840e-01 2.122386544942855835e-01 -1.422057747840881348e-01 1.055301651358604431e-01 1.710901707410812378e-01 -1.270868629217147827e-01 2.401652336120605469e-01 -1.461809575557708740e-01 1.000602357089519501e-02 -1.031254082918167114e-01 -3.760920763015747070e-01 2.624429762363433838e-01 -7.465922832489013672e-02 2.090712077915668488e-02 -2.216618210077285767e-01 -1.724410057067871094e-01 -9.220795333385467529e-02 -3.414244055747985840e-01 -1.980520337820053101e-01 7.846055179834365845e-02 -2.001070231199264526e-01 -3.588268160820007324e-02 -4.142901301383972168e-02 3.342629969120025635e-02
-2.703919708728790283e-01 -2.224590070545673370e-02 8.529631793498992920e-02 -3.075003065168857574e-02 1.545378565788269043e-01 2.454439178109169006e-02 -6.093912944197654724e-02 -2.545642554759979248e-01 -2.747668921947479248e-01 4.820073395967483521e-02 -1.382260918617248535e-01 -5.103600677102804184e-03 2.013812810182571411e-01 -1.665586680173873901e-01 3.936898410320281982e-01 -2.158046811819076538e-01 1.626289486885070801e-01 -2.081582695245742798e-01 -3.214939236640930176e-01 1.571713536977767944e-01 -1.144592314958572388e-01 5.388541519641876221e-02 -1.440152227878570557e-01 9.681196510791778564e-02 1.148817595094442368e-02 8.923543244600296021e-02 -6.394191086292266846e-02 1.626473367214202881e-01 -4.043434560298919678e-01 9.304779767990112305e-02 -1.293039880692958832e-02 5.870258435606956482e-02
2.027998864650726318e-02 -9.421778470277786255e-02 -1.288190633058547974e-01 8.608421310782432556e-03 -7.118319720029830933e-02 2.169757038354873657e-01 6.338709592819213867e-02 2.530373632907867432e-02 -2.016957551240921021e-01 3.359246850013732910e-01 1.966041177511215210e-01 -4.754659906029701233e-02 -3.728267177939414978e-02 -7.722420245409011841e-02 2.426164150238037109e-01 -2.691993415355682373e-01 5.046065524220466614e-02 -1.516372263431549072e-01 -3.706956207752227783e-01 -1.101866438984870911e-01 -2.818356752395629883e-01 -3.411052525043487549e-01 -1.038125529885292053e-01 2.566857933998107910e-01 -1.212323233485221863e-01 3.802507370710372925e-02 -1.733968108892440796e-01 -1.636676192283630371e-01 1.453998684883117676e-01 5.301714688539505005e-02 9.708297997713088989e-02 -1.737683564424514771e-01
-1.591386944055557251e-01 1.537386234849691391e-02 -3.177526593208312988e-02 -1.708277910947799683e-01 1.315920650959014893e-01 1.829653382301330566e-01 1.359883099794387817e-01 -2.994231879711151123e-01 -3.152604103088378906e-01 3.159807026386260986e-01 -1.117448210716247559e-01 -3.503011539578437805e-02 4.060497973114252090e-03 -1.300124973058700562e-01 7.089923322200775146e-02 -1.450102180242538452e-01 2.493777573108673096e-01 8.924856781959533691e-02 -3.505777716636657715e-01 1.322556436061859131e-01 -3.486998975276947021e-01 -2.277959585189819336e-01 8.587332814931869507e-02 2.143501639366149902e-01 -3.499894170090556145e-03 2.642604708671569824e-01 4.920431599020957947e-02 -1.160185337066650391e-01 -2.911595813930034637e-02 6.141504645347595215e-02 3.571339696645736694e-02 -2.023532614111900330e-02
-2.858377695083618164e-01 5.310340225696563721e-02 -2.563453614711761475e-01 -6.293397396802902222e-02 6.890408694744110107e-02 2.137335687875747681e-01 -2.443562494590878487e-03 -1.567545831203460693e-01 -5.971838906407356262e-02 4.735070168972015381e-01 1.962803751230239868e-01 -1.161851435899734497e-01 2.270873934030532837e-01 6.703642755746841431e-02 1.309691369533538818e-01 -3.325780630111694336e-01 3.573113679885864258e-02 -2.902730740606784821e-02 -2.315539866685867310e-01 1.178327202796936035e-01 -1.424931883811950684e-01 3.556937724351882935e-02 1.625745743513107300e-01 -7.097083330154418945e-02 -2.009132504463195801e-01 -6.290464848279953003e-02 1.438697278499603271e-01 1.386983841657638550e-01 -2.795857787132263184e-01 1.327160000801086426e-01 7.768086623400449753e-03 6.642808765172958374e-02
1.644756495952606201e-01 3.078542090952396393e-02 1.901726052165031433e-02 2.219574898481369019e-01 1.486485637724399567e-02 1.797004491090774536e-01 2.558349370956420898e-01 -1.845716536045074463e-01 3.345459699630737305e-03 6.164649873971939087e-02 1.039177253842353821e-01 1.939919292926788330e-01 -6.839244067668914795e-02 -3.044721782207489014e-01 2.772004008293151855e-01 -4.591614007949829102e-02 2.052245438098907471e-01 -5.799888446927070618e-02 -3.226580023765563965e-01 -2.014845758676528931e-01 -3.193154036998748779e-01 -1.187528744339942932e-01 -1.434584856033325195e-01 -2.673407793045043945e-01 -1.792016625404357910e-01 -1.268797460943460464e-02 -1.162106394767761230e-01 2.876824140548706055e-02 -1.106017231941223145e-01 2.582454383373260498e-01 -8.584482967853546143e-02 1.748387813568115234e-01
6.078800559043884277e-02 -6.559685338288545609e-03 1.838866025209426880e-01 1.070644147694110870e-02 2.630047267302870750e-03 1.657508760690689087e-01 3.367018103599548340e-01 -6.182729825377464294e-02 -2.088563591241836548e-01 4.428693652153015137e-01 -3.012462705373764038e-02 -1.432974487543106079e-01 6.398086994886398315e-02 -1.263118684291839600e-01 3.586540818214416504e-01 -2.590448260307312012e-01 1.186251565814018250e-01 3.668659180402755737e-02 -2.598443031311035156e-01 -5.353491008281707764e-02 -2.232918441295623779e-01 3.497102856636047363e-02 1.295153796672821045e-01 3.163784444332122803e-01 -7.489143311977386475e-02 -1.288921851664781570e-02 -4.850320518016815186e-02 -7.941055297851562500e-02 -6.536243110895156860e-02 -4.354593902826309204e-02 2.247831523418426514e-01 -1.256847679615020752e-01
-2.921677231788635254e-01 -9.558895230293273926e-02 -1.770701408386230469e-01 -7.798588369041681290e-03 -5.817196890711784363e-02 2.040466070175170898e-01 1.683853268623352051e-01 -8.714045584201812744e-02 -2.632321715354919434e-01 2.089432328939437866e-01 1.736897826194763184e-01 2.079346477985382080e-01 -1.054354244843125343e-03 -4.620763286948204041e-02 4.985438659787178040e-03 -9.910129755735397339e-02 -5.368344485759735107e-02 2.628370225429534912e-01 -2.683857977390289307e-01 3.407623171806335449e-01 -2.049065977334976196e-01 -1.709744632244110107e-01 -2.332949340343475342e-01 1.656608581542968750e-01 1.133755818009376526e-01 -4.304356873035430908e-02 -6.548165529966354370e-02 1.347732096910476685e-01 -1.025809645652770996e-01 1.797148585319519043e-01 3.144142925739288330e-01 -5.239441245794296265e-02
1.995798051357269287e-01 -1.039458438754081726e-03 1.326953321695327759e-01 9.899125248193740845e-02 9.514643996953964233e-02 2.119034677743911743e-01 1.522792279720306396e-01 2.006888203322887421e-02 -1.755169183015823364e-01 -4.556587431579828262e-03 3.465499356389045715e-02 1.308181602507829666e-02 -2.330934554338455200e-01 -2.787756025791168213e-01 1.976615637540817261e-01 -1.666749268770217896e-01 2.089032530784606934e-01 -2.594491094350814819e-02 -3.561459779739379883e-01 5.765695869922637939e-02 -3.335738182067871094e-01 -2.932654321193695068e-02 1.134038623422384262e-02 -1.774218119680881500e-02 -2.811405993998050690e-02 4.627043008804321289e-02 -5.900209024548530579e-02 -7.328202575445175171e-02 -2.149243503808975220e-01 6.854427605867385864e-02 4.521481692790985107e-01 2.644794881343841553e-01
-8.684775233268737793e-02 5.235107988119125366e-02 -1.127537041902542114e-01 -4.677947610616683960e-02 -6.363093852996826172e-02 1.569599956274032593e-01 1.358015984296798706e-01 -3.638456463813781738e-01 -3.093599975109100342e-01 4.149239659309387207e-01 -2.281548641622066498e-02 2.327554114162921906e-02 -1.878468506038188934e-02 -8.779432624578475952e-03 3.800353109836578369e-01 2.393059246242046356e-02 4.250373691320419312e-02 8.153907954692840576e-02 -2.369637638330459595e-01 1.480655521154403687e-01 -2.093848735094070435e-01 -9.600965678691864014e-02 6.095065921545028687e-02 1.848341822624206543e-01 -7.344441115856170654e-02 -4.123837128281593323e-02 -1.609973758459091187e-01 -2.632836997509002686e-01 2.780786529183387756e-02 -1.058602780103683472e-01 2.830385565757751465e-01 -9.515325725078582764e-02
1.358771929517388344e-03 -1.104196682572364807e-01 7.515966892242431641e-02 -2.013725638389587402e-01 8.395157754421234131e-02 7.405962049961090088e-02 1.149003282189369202e-01 -2.674916088581085205e-01 -7.535917311906814575e-02 2.308144718408584595e-01 1.235843747854232788e-01 5.679817404597997665e-03 -9.972085058689117432e-02 -3.086535930633544922e-01 1.510488390922546387e-01 -2.666223943233489990e-01 4.389957338571548462e-02 -5.428742989897727966e-02 -2.697286307811737061e-01 6.998947262763977051e-02 -3.851903676986694336e-01 -3.957646787166595459e-01 2.925745397806167603e-02 2.340855002403259277e-01 7.378388196229934692e-02 4.751498252153396606e-02 -6.957380473613739014e-02 -2.113275602459907532e-02 -7.995086722075939178e-03 3.115006387233734131e-01 6.567936390638351440e-02 -1.156122982501983643e-01
1.464679837226867676e-01 1.515049338340759277e-01 -3.081907331943511963e-01 -1.192507594823837280e-01 1.463533490896224976e-01 2.896329946815967560e-02 2.548636496067047119e-01 -4.364639520645141602e-02 -3.102084398269653320e-01 5.601076781749725342e-02 -1.080513298511505127e-01 -2.084798470605164766e-04 4.680319130420684814e-02 -2.899293303489685059e-01 7.084623724222183228e-02 -1.467531174421310425e-01 2.963617816567420959e-02 -5.758684501051902771e-02 -3.131864666938781738e-01 2.443957626819610596e-01 1.720384322106838226e-02 -1.034725829958915710e-01 2.383818179368972778e-01 -2.730934023857116699e-01 2.131341397762298584e-01 7.217638194561004639e-02 -1.719800233840942383e-01 4.488268867135047913e-02 -2.782304286956787109e-01 1.620774269104003906e-01 1.045514643192291260e-01 -1.793552041053771973e-01
2.950862646102905273e-01 3.462887927889823914e-02 -2.401652932167053223e-02 2.271566241979598999e-01 2.289835363626480103e-01 1.818926483392715454e-01 1.258576512336730957e-01 -2.611090838909149170e-01 -4.500485491007566452e-03 -2.498490735888481140e-02 1.824070662260055542e-01 -1.656169770285487175e-03 -1.133514866232872009e-01 -1.415014117956161499e-01 1.979825645685195923e-01 -1.765994131565093994e-01 1.967310458421707153e-01 1.004472188651561737e-02 -5.233599543571472168e-01 -3.495407849550247192e-02 -1.624152362346649170e-01 1.768587506376206875e-03 9.959632158279418945e-02 -1.269986778497695923e-01 9.384957700967788696e-02 -7.391887903213500977e-02 1.308729052543640137e-01 -1.304357200860977173e-01 -7.916136831045150757e-02 1.503778547048568726e-01 3.260293900966644287e-01 5.372933298349380493e-02
7.743094116449356079e-03 1.862405389547348022e-01 1.270402316004037857e-02 5.739260315895080566e-01 -8.599600940942764282e-02 -5.893937125802040100e-02 1.277096420526504517e-01 -8.818298374535515904e-05 -1.650391370058059692e-01 9.095092862844467163e-02 1.900396049022674561e-01 1.046802029013633728e-01 -1.361777633428573608e-01 7.801696658134460449e-02 3.677799832075834274e-03 1.772616291418671608e-03 1.387830674648284912e-01 -1.078929826617240906e-01 -3.679075241088867188e-01 2.126461081206798553e-02 -1.967517882585525513e-01 1.237431690096855164e-01 -1.178070437163114548e-02 1.305998302996158600e-03 6.239323690533638000e-02 -2.344651892781257629e-02 -1.713858097791671753e-01 -1.850434541702270508e-01 -2.823105156421661377e-01 2.491872608661651611e-01 2.600551843643188477e-01 -5.421765148639678955e-02
-3.284734785556793213e-01 -1.476663500070571899e-01 3.739187866449356079e-02 1.553431153297424316e-02 1.386684030294418335e-01 -3.601985983550548553e-03 2.660863287746906281e-02 -4.083335101604461670e-01 -2.614697813987731934e-01 4.025719165802001953e-01 -7.430727779865264893e-02 4.780873656272888184e-03 2.661262452602386475e-01 -1.835419684648513794e-01 1.905710548162460327e-01 -7.540918141603469849e-02 1.304984688758850098e-01 -1.514134556055068970e-01 -1.414126008749008179e-01 6.942611932754516602e-02 1.365857273340225220e-01 1.430543661117553711e-01 -1.530787944793701172e-01 -8.654964715242385864e-02 1.774044521152973175e-02 -5.183202400803565979e-02 -2.155713140964508057e-01 1.042658537626266479e-01 -2.478583902120590210e-01 1.189995855093002319e-01 9.654700011014938354e-02 -1.393093466758728027e-01
1.117270663380622864e-01 5.912138894200325012e-02 2.140093892812728882e-01 3.194108307361602783e-01 1.626102477312088013e-01 1.871264725923538208e-01 1.130280867218971252e-01 -1.879199594259262085e-01 -9.597228467464447021e-02 1.366878002882003784e-01 -4.366977885365486145e-02 -1.531957387924194336e-01 4.374662786722183228e-02 -2.197065651416778564e-01 2.230535596609115601e-01 -1.297739297151565552e-01 2.482995837926864624e-01 2.978243678808212280e-02 -3.992822170257568359e-01 4.742827266454696655e-03 -2.801011800765991211e-01 1.085400432348251343e-01 -5.200621113181114197e-02 -1.959616132080554962e-02 4.691419005393981934e-02 2.182409167289733887e-03 1.167859062552452087e-01 -4.604328051209449768e-02 -1.899404674768447876e-01 2.045533210039138794e-01 2.707255780696868896e-01 2.685337960720062256e-01
-2.546334266662597656e-02 2.395832687616348267e-01 1.286619603633880615e-01 2.335088998079299927e-01 1.056509166955947876e-01 4.650774225592613220e-02 2.613263428211212158e-01 1.940566152334213257e-01 -1.953196823596954346e-01 1.401407271623611450e-01 1.070304438471794128e-01 2.357745170593261719e-01 -3.547015413641929626e-02 9.228114038705825806e-02 1.153782606124877930e-01 -2.783077359199523926e-01 1.419967710971832275e-01 8.709360659122467041e-02 -2.289995700120925903e-01 1.385775208473205566e-01 -6.440290808677673340e-02 2.125778496265411377e-01 3.896469175815582275e-01 -1.691556274890899658e-01 -2.779233455657958984e-01 -1.573868542909622192e-01 -1.013325005769729614e-01 1.810381561517715454e-01 -1.118511408567428589e-01 1.168922111392021179e-01 1.255009472370147705e-01 1.003621816635131836e-01
-2.972257435321807861e-01 1.510823518037796021e-01 -5.869518592953681946e-02 -4.938600584864616394e-03 2.534032464027404785e-01 6.076266616582870483e-02 2.087560296058654785e-01 1.515291747637093067e-03 -2.624362520873546600e-02 1.575596630573272705e-01 2.313066869974136353e-01 2.087045609951019287e-01 2.058690041303634644e-01 -1.943104416131973267e-01 -1.429772228002548218e-01 -1.558084785938262939e-01 7.748624682426452637e-02 -1.711150556802749634e-01 -4.246353805065155029e-01 2.741020917892456055e-01 -2.311309054493904114e-02 -2.268047779798507690e-01 -2.289586700499057770e-02 1.169994100928306580e-01 -5.869346484541893005e-02 1.873238943517208099e-02 -2.257755547761917114e-01 3.549959510564804077e-02 -2.147941142320632935e-01 2.002830505371093750e-01 1.218417473137378693e-02 1.646058410406112671e-01
3.573365136981010437e-02 -1.029428616166114807e-01 -1.970881670713424683e-01 1.619052141904830933e-01 3.452979400753974915e-02 2.111738771200180054e-01 2.188822329044342041e-01 -6.711868941783905029e-02 -1.452912092208862305e-01 -7.679990958422422409e-03 -1.015306785702705383e-01 3.567754328250885010e-01 -1.325202286243438721e-01 -1.571332514286041260e-01 1.230394318699836731e-01 -3.519393205642700195e-01 1.768060773611068726e-01 -4.243729114532470703e-01 -5.273826047778129578e-02 2.632229924201965332e-01 5.502579733729362488e-02 1.955758929252624512e-01 2.388776279985904694e-02 6.819103145971894264e-04 -1.509644556790590286e-02 7.246755808591842651e-02 -1.633052676916122437e-01 1.198382154107093811e-01 1.160212829709053040e-01 2.461436539888381958e-01 -8.565489947795867920e-02 -1.780072301626205444e-01
1.723371446132659912e-01 -8.748141699470579624e-04 -1.364391595125198364e-01 2.588711380958557129e-01 2.314895838499069214e-01 1.563984751701354980e-01 8.160076290369033813e-02 -3.356641903519630432e-02 -3.293717205524444580e-01 2.937966585159301758e-01 2.547504566609859467e-02 -6.696400046348571777e-02 1.800582408905029297e-01 -2.388205230236053467e-01 1.089216396212577820e-01 -9.195191413164138794e-02 2.353819757699966431e-01 -6.276818364858627319e-02 -1.341915279626846313e-01 7.232793420553207397e-02 1.306098699569702148e-01 -1.548276282846927643e-02 9.209900349378585815e-02 1.469337102025747299e-02 1.870872378349304199e-01 -2.024234086275100708e-01 -6.255688518285751343e-02 -1.348558068275451660e-01 -4.758546352386474609e-01 1.958605498075485229e-01 1.327542215585708618e-01 -6.806169636547565460e-03
4.170308634638786316e-02 7.729685306549072266e-02 3.208419680595397949e-02 8.512055128812789917e-02 2.165403775870800018e-02 1.857156604528427124e-01 1.724582612514495850e-01 -1.041509956121444702e-01 -2.901538610458374023e-01 5.173233151435852051e-01 9.890095889568328857e-02 3.447369039058685303e-01 -1.228369548916816711e-01 -2.380497604608535767e-01 1.126308664679527283e-01 3.055492788553237915e-02 6.694340705871582031e-02 1.009231731295585632e-01 7.042693346738815308e-02 1.954600065946578979e-01 -1.948409080505371094e-01 -1.202890574932098389e-01 -3.039729595184326172e-01 4.372127726674079895e-02 -6.123226508498191833e-02 -5.403591319918632507e-02 -2.252133786678314209e-01 1.273963004350662231e-01 -2.567409351468086243e-02 2.245865017175674438e-01 5.966803431510925293e-02 -9.897157549858093262e-02
-2.568728327751159668e-01 2.643682062625885010e-02 -6.378788501024246216e-02 7.592752575874328613e-02 -1.916031688451766968e-01 6.066218763589859009e-02 3.166968524456024170e-01 -8.119825273752212524e-02 -2.906829118728637695e-01 1.786099672317504883e-01 5.655215680599212646e-02 -2.659462988376617432e-01 1.716725528240203857e-01 -3.632707521319389343e-03 2.584761977195739746e-01 -3.877468109130859375e-01 2.844688482582569122e-02 -8.592056483030319214e-02 -2.206587046384811401e-01 2.339115366339683533e-02 -1.262376010417938232e-01 -1.333371400833129883e-01 -7.113648205995559692e-02 -9.435997158288955688e-02 -6.135800853371620178e-02 -1.206058114767074585e-01 -2.239282131195068359e-01 -1.008483320474624634e-01 1.463077813386917114e-01 -1.107872277498245239e-01 3.115352988243103027e-01 -1.573825925588607788e-01
-1.502481549978256226e-01 6.063497159630060196e-03 -2.262003161013126373e-02 6.151772662997245789e-02 6.516563706099987030e-03 -1.686085909605026245e-01 1.549616735428571701e-02 -3.375769555568695068e-01 -2.828658558428287506e-02 4.440305829048156738e-01 4.777454584836959839e-02 -1.700011827051639557e-02 1.058264076709747314e-01 -1.948725283145904541e-01 2.353076785802841187e-01 -3.673321306705474854e-01 8.728173375129699707e-02 4.625699482858181000e-03 -1.747983545064926147e-01 -1.545954588800668716e-02 -2.034789323806762695e-01 -4.795066267251968384e-02 -8.871565014123916626e-02 -3.830521181225776672e-02 -1.957039535045623779e-01 -2.906029820442199707e-01 -7.934908568859100342e-02 -2.327086031436920166e-01 -1.842805296182632446e-01 1.089435368776321411e-01 3.742348030209541321e-02 2.617427408695220947e-01
-8.161166310310363770e-02 -1.752791740000247955e-02 -1.581982374191284180e-01 -1.575568877160549164e-02 -4.028909653425216675e-02 2.250971645116806030e-01 8.746115863323211670e-02 -1.060855388641357422e-01 -4.733719825744628906e-01 3.046765625476837158e-01 3.153150379657745361e-01 1.870801746845245361e-01 -1.296644955873489380e-01 7.126998901367187500e-02 2.439395934343338013e-01 -2.198831737041473389e-01 7.789259403944015503e-02 -1.271333098411560059e-01 -1.474214941263198853e-01 -1.210275515913963318e-01 2.193771749734878540e-01 -1.505211740732192993e-01 -3.431063890457153320e-01 -1.414704024791717529e-01 8.744678646326065063e-02 6.819459795951843262e-02 -1.504173278808593750e-01 2.638809196650981903e-02 -9.843925386667251587e-02 2.306088060140609741e-02 -1.609806530177593231e-02 4.746554046869277954e-02
-1.848191916942596436e-01 -2.142097800970077515e-01 -9.234137833118438721e-02 -7.903200387954711914e-02 1.539617963135242462e-02 3.124007284641265869e-01 1.382489651441574097e-01 1.396473944187164307e-01 -8.967786282300949097e-02 2.572499513626098633e-01 -4.178807511925697327e-02 -1.947219111025333405e-02 1.533288508653640747e-01 -2.099416851997375488e-01 3.151201903820037842e-01 -4.168829023838043213e-01 1.227717567235231400e-02 2.180534899234771729e-01 -2.819721400737762451e-01 -5.218491703271865845e-02 3.400905430316925049e-02 -4.353504255414009094e-02 7.229267805814743042e-02 1.140870600938796997e-01 1.322771757841110229e-01 -2.057073116302490234e-01 -6.619046628475189209e-02 9.029994159936904907e-02 -2.924725413322448730e-01 1.261765956878662109e-01 1.179117783904075623e-01 1.130470559000968933e-01
-2.989176288247108459e-02 9.536384046077728271e-02 -1.469828840345144272e-02 -1.056348904967308044e-01 2.954186499118804932e-02 1.353882849216461182e-01 2.354436814785003662e-01 -2.305244654417037964e-01 -2.161739915609359741e-01 5.365691781044006348e-01 2.298104390501976013e-02 1.475485861301422119e-01 -2.576761841773986816e-01 9.272594749927520752e-02 4.018575847148895264e-01 -1.349579542875289917e-01 -4.557011649012565613e-02 -1.110707521438598633e-01 -1.716986298561096191e-01 1.455649174749851227e-02 -2.137495875358581543e-01 -6.329748034477233887e-02 1.610185392200946808e-02 9.748078882694244385e-03 -2.064049094915390015e-01 1.151626035571098328e-01 -6.192617490887641907e-02 -4.964094236493110657e-02 -1.735693812370300293e-01 -1.341855339705944061e-02 2.286457717418670654e-01 1.787518896162509918e-02
-2.047470957040786743e-02 8.121152222156524658e-02 1.760562136769294739e-02 -9.153769165277481079e-02 -7.611182332038879395e-02 5.722172930836677551e-02 1.468939483165740967e-01 -1.125754266977310181e-01 -1.101816352456808090e-02 9.301102161407470703e-02 2.585708163678646088e-02 -8.440050482749938965e-02 -1.995334476232528687e-01 -4.240436255931854248e-01 8.017951995134353638e-02 -1.116456761956214905e-01 1.855140030384063721e-01 2.024402022361755371e-01 -4.736246466636657715e-01 -2.457615919411182404e-02 -2.122100144624710083e-01 -1.699787974357604980e-01 6.249002739787101746e-02 1.012662872672080994e-01 -2.356512397527694702e-01 1.776739954948425293e-02 -2.900272309780120850e-01 8.016345649957656860e-02 -2.405984550714492798e-01 2.987203001976013184e-01 8.433311246335506439e-03 6.248219311237335205e-02
5.404792353510856628e-02 5.532075092196464539e-02 3.985108807682991028e-02 -1.497940570116043091e-01 1.218441352248191833e-01 8.199313282966613770e-02 5.949305836111307144e-03 -1.888181716203689575e-01 -3.923089504241943359e-01 3.654281497001647949e-01 -8.638880401849746704e-02 -7.641085982322692871e-02 -1.943385899066925049e-01 -3.607108443975448608e-02 2.581375539302825928e-01 -1.982983350753784180e-01 5.184889584779739380e-02 -2.691557630896568298e-02 -3.456098139286041260e-01 1.558599472045898438e-01 -4.189728796482086182e-01 4.204675555229187012e-02 -5.572616308927536011e-02 1.897478848695755005e-01 -2.356958203017711639e-02 -5.197612568736076355e-02 5.729510262608528137e-02 -1.999360471963882446e-01 -1.191015243530273438e-01 -8.794143050909042358e-02 1.741247773170471191e-01 -6.814943999052047729e-02
-1.328715682029724121e-01 -4.765798337757587433e-03 2.365304082632064819e-01 3.223983943462371826e-02 8.273238688707351685e-02 4.875395447015762329e-02 1.041730791330337524e-01 -2.308862954378128052e-01 -2.900066673755645752e-01 5.030221939086914062e-01 -3.752419725060462952e-02 2.368305921554565430e-01 -1.415746659040451050e-01 -9.629637002944946289e-03 1.760632991790771484e-01 -1.219981312751770020e-01 1.435346901416778564e-01 -1.262225955724716187e-01 -2.760852277278900146e-01 1.249842569231987000e-01 -3.701437413692474365e-01 -1.119014993309974670e-01 4.021679610013961792e-02 1.991930305957794189e-01 -9.349810332059860229e-02 3.428588807582855225e-02 -1.729180216789245605e-01 -9.827101230621337891e-02 -5.175431445240974426e-02 -1.212250515818595886e-01 3.608258441090583801e-02 6.285741180181503296e-02
3.964827209711074829e-02 1.554438173770904541e-01 1.144041791558265686e-01 1.467912048101425171e-01 1.155821233987808228e-01 2.424676865339279175e-01 3.520409576594829559e-03 1.545584667474031448e-02 -2.852760255336761475e-01 6.976479291915893555e-02 1.490396410226821899e-01 -7.112943381071090698e-02 6.474247574806213379e-02 4.545341059565544128e-02 2.098744809627532959e-01 3.987764939665794373e-02 6.397361308336257935e-02 8.014965057373046875e-02 -1.291740089654922485e-01 1.680801510810852051e-01 -1.003345195204019547e-02 1.821188181638717651e-01 4.351536035537719727e-01 -9.132013469934463501e-02 -3.028830587863922119e-01 2.019371539354324341e-01 -2.464032620191574097e-01 3.051614165306091309e-01 -1.827363520860671997e-01 2.820736765861511230e-01 1.226574927568435669e-01 3.216192871332168579e-02
-1.416006237268447876e-01 2.222968190908432007e-01 2.495298907160758972e-02 2.857902944087982178e-01 1.810852251946926117e-02 1.639373600482940674e-01 3.140041232109069824e-01 -2.877587974071502686e-01 -5.427433550357818604e-02 -1.117590535432100296e-02 1.078208163380622864e-02 1.257305443286895752e-01 -3.324363231658935547e-01 -1.607311069965362549e-01 -7.168848067522048950e-02 -1.575338691473007202e-01 1.870665103197097778e-01 -1.204234510660171509e-01 -3.942238539457321167e-02 -7.130766287446022034e-03 6.249851360917091370e-02 -7.062146067619323730e-02 1.600137054920196533e-01 -8.899631351232528687e-02 -4.538337886333465576e-02 3.620319068431854248e-02 8.638139069080352783e-02 -3.202172368764877319e-02 -1.301447004079818726e-01 3.499659001827239990e-01 4.442876577377319336e-01 1.102107763290405273e-01
9.295557439327239990e-02 -1.318966448307037354e-01 2.183433026075363159e-01 4.105938374996185303e-01 1.497189104557037354e-01 2.268645465373992920e-01 3.961830958724021912e-02 -3.998818099498748779e-01 -2.734982967376708984e-01 2.111588045954704285e-02 1.885079741477966309e-01 1.761019229888916016e-01 -2.254771292209625244e-01 -1.571454405784606934e-01 -1.037241965532302856e-01 -6.855166517198085785e-03 4.375452920794487000e-02 -7.444085180759429932e-02 -2.107850015163421631e-01 1.273164749145507812e-01 -1.605135500431060791e-01 3.871500492095947266e-02 7.934588193893432617e-02 -1.328341662883758545e-01 1.848686635494232178e-01 -8.371264487504959106e-02 -7.887831330299377441e-02 -1.349703818559646606e-01 -2.211958914995193481e-01 1.943804025650024414e-01 9.657018631696701050e-02 1.151025071740150452e-01
-2.755065262317657471e-01 2.689435333013534546e-02 -4.677870869636535645e-02 3.456682860851287842e-01 -4.549049190245568752e-04 1.568552106618881226e-01 3.459328114986419678e-01 -1.099252775311470032e-01 -1.065712943673133850e-01 2.808718085289001465e-01 5.498459190130233765e-02 -6.655292958021163940e-02 1.953565776348114014e-01 -3.246213868260383606e-02 2.750464081764221191e-01 -3.628189265727996826e-01 8.735942840576171875e-02 -3.802470117807388306e-02 -2.585731744766235352e-01 2.861667890101671219e-03 -2.511740624904632568e-01 -5.947596859186887741e-03 3.995742648839950562e-02 5.794726684689521790e-02 -1.022349894046783447e-01 1.569676101207733154e-01 -1.418527215719223022e-01 -1.452270299196243286e-01 1.073295027017593384e-01 -1.977809369564056396e-01 1.266660392284393311e-01 -1.188561692833900452e-01
9.028927981853485107e-02 2.183275856077671051e-02 6.407680362462997437e-02 3.507089018821716309e-01 1.872400343418121338e-01 7.242814451456069946e-02 6.829118728637695312e-02 3.088538721203804016e-02 -3.625925183296203613e-01 2.782203257083892822e-01 1.397238671779632568e-01 2.453610673546791077e-02 3.081386089324951172e-01 -1.607613712549209595e-01 3.491690754890441895e-02 -2.466067820787429810e-01 2.883806526660919189e-01 -2.933755330741405487e-02 -5.930205062031745911e-02 2.314379662275314331e-01 1.482315212488174438e-01 -8.856403082609176636e-02 1.396738807670772076e-03 -1.874718368053436279e-01 6.921120453625917435e-03 -1.041131168603897095e-01 -9.915786981582641602e-02 9.268624335527420044e-02 -3.330044448375701904e-01 2.079191952943801880e-01 8.982172608375549316e-02 -9.457900375127792358e-02
6.397325545549392700e-02 2.159913927316665649e-01 1.122553497552871704e-01 1.157744787633419037e-02 -1.757819652557373047e-01 2.547183632850646973e-01 -1.103120222687721252e-01 2.129681780934333801e-02 -1.615750938653945923e-01 3.034059703350067139e-01 4.205915611237287521e-03 -1.919442117214202881e-01 1.757039129734039307e-01 -2.894099354743957520e-01 9.463203698396682739e-02 -1.658832877874374390e-01 1.598725914955139160e-01 -5.170226469635963440e-02 -4.098199605941772461e-01 1.712318062782287598e-01 8.068232983350753784e-02 -2.488994970917701721e-02 9.032706171274185181e-02 -1.915025860071182251e-01 -1.836141757667064667e-02 -2.003807947039604187e-02 -6.159250810742378235e-02 -1.039829403162002563e-01 -4.245266318321228027e-01 -7.069164514541625977e-02 -1.098613813519477844e-01 -1.785823255777359009e-01
-1.701733916997909546e-01 -5.454509332776069641e-02 3.327012062072753906e-02 -1.409684121608734131e-01 1.044947728514671326e-01 2.969688177108764648e-01 5.593986436724662781e-02 -2.040632963180541992e-01 -5.296625941991806030e-02 2.917847335338592529e-01 -9.744587540626525879e-02 1.066307723522186279e-01 -1.939227432012557983e-01 -4.367253780364990234e-01 4.323548451066017151e-02 -3.137206137180328369e-01 -1.834553293883800507e-02 -1.194887608289718628e-01 -3.891767859458923340e-01 6.835446506738662720e-02 -1.918350458145141602e-01 -1.189543083310127258e-01 -1.322049945592880249e-01 1.449005603790283203e-01 5.970908328890800476e-02 5.974035337567329407e-02 -1.060988306999206543e-01 9.644404053688049316e-02 -4.446171596646308899e-02 1.843736469745635986e-01 -1.163894683122634888e-01 1.684992760419845581e-01
-1.482520401477813721e-01 9.987147152423858643e-02 -1.115968152880668640e-01 -4.945544525980949402e-03 -1.319574117660522461e-01 -1.311303465627133846e-03 1.708369553089141846e-01 -2.279657423496246338e-01 -6.714878231287002563e-02 4.840043187141418457e-01 -3.382816165685653687e-02 3.747759759426116943e-02 1.116417050361633301e-01 6.192240118980407715e-02 4.234151542186737061e-01 -2.798262834548950195e-01 7.823660969734191895e-02 -5.585143342614173889e-02 -2.553325891494750977e-01 2.639940977096557617e-01 -1.441166400909423828e-01 -1.559510529041290283e-01 7.344848942011594772e-03 -8.703470230102539062e-03 -8.495240472257137299e-03 -1.185680553317070007e-01 3.663574531674385071e-02 -1.251384336501359940e-02 -2.134463489055633545e-01 -2.054764777421951294e-01 1.588010191917419434e-01 -1.543565690517425537e-01
-2.196798846125602722e-02 -1.188134867697954178e-02 -1.847361624240875244e-01 -1.425714194774627686e-01 -2.709501683712005615e-01 2.571073174476623535e-01 1.018757075071334839e-01 3.038895502686500549e-02 -3.462994396686553955e-01 2.292487025260925293e-01 1.721268445253372192e-01 1.484812330454587936e-02 5.818360671401023865e-02 3.252818062901496887e-02 9.078358113765716553e-02 -2.055633813142776489e-01 7.032018154859542847e-02 -1.307252794504165649e-01 -4.003177285194396973e-01 -1.064999550580978394e-01 -5.329166352748870850e-02 -2.079687714576721191e-01 -2.710320353507995605e-01 3.965131472796201706e-03 3.330500051379203796e-02 -5.674593150615692139e-02 4.968721419572830200e-02 9.056839346885681152e-02 -4.143550992012023926e-01 1.085147857666015625e-01 1.491817086935043335e-01 5.400898307561874390e-02
3.263389319181442261e-02 6.993608176708221436e-02 7.405018806457519531e-02 6.871281564235687256e-02 -2.161270529031753540e-01 1.800688356161117554e-01 1.880587637424468994e-01 -2.141224294900894165e-01 -3.610991537570953369e-01 4.204551279544830322e-01 3.091925382614135742e-01 -7.651386409997940063e-02 -2.042329311370849609e-01 1.785046756267547607e-01 -1.147543662227690220e-03 -3.059317767620086670e-01 -3.690925985574722290e-02 -7.372244447469711304e-02 -2.249578237533569336e-01 1.502511501312255859e-01 4.668460041284561157e-02 -1.505392044782638550e-01 1.469631791114807129e-01 2.545064687728881836e-01 6.224368885159492493e-02 -5.805867165327072144e-02 -1.331938207149505615e-01 -2.556381560862064362e-02 -1.023122146725654602e-01 -1.250358968973159790e-01 6.170788407325744629e-02 -3.078949078917503357e-02
-2.072072923183441162e-01 -1.299461573362350464e-01 -1.678978353738784790e-01 5.556894093751907349e-02 1.828841269016265869e-01 2.362236231565475464e-01 2.876931242644786835e-02 1.698471456766128540e-01 -2.409246116876602173e-01 3.516403734683990479e-01 7.789582014083862305e-02 3.214532136917114258e-02 -1.581260263919830322e-01 -2.151287645101547241e-01 2.216808795928955078e-01 -2.005787640810012817e-01 -1.413595229387283325e-01 -1.158770248293876648e-01 -1.571610718965530396e-01 -7.263255305588245392e-03 7.754513528198003769e-03 -1.476033031940460205e-01 2.602533437311649323e-02 -2.879247814416885376e-02 9.185024350881576538e-02 -1.144149973988533020e-01 -3.632953763008117676e-01 1.866488605737686157e-01 -3.754292428493499756e-01 1.470057666301727295e-01 -3.964182361960411072e-02 -8.080306649208068848e-02
2.474806010723114014e-01 -8.620478212833404541e-02 3.535980358719825745e-02 2.599238753318786621e-01 2.400553524494171143e-01 3.392743170261383057e-01 1.771873831748962402e-01 -8.534098416566848755e-02 -3.823108971118927002e-02 7.887239009141921997e-02 9.574417769908905029e-02 -9.087523818016052246e-02 -5.325124785304069519e-02 -1.051550880074501038e-01 2.923021018505096436e-01 -2.838997542858123779e-01 1.335385590791702271e-01 -8.760350197553634644e-02 -9.285819530487060547e-02 -4.942428320646286011e-02 -1.556810438632965088e-01 9.586124122142791748e-02 8.946614712476730347e-02 -1.387275159358978271e-01 -4.928352683782577515e-02 -1.977025344967842102e-02 -8.138719946146011353e-02 -2.327774837613105774e-02 -7.387167215347290039e-02 1.853724122047424316e-01 4.090952277183532715e-01 3.628312051296234131e-01
-9.163293987512588501e-02 -1.166580840945243835e-01 -1.243559410795569420e-03 2.780877053737640381e-01 -4.497297853231430054e-02 2.099682241678237915e-01 8.742208778858184814e-02 -1.961210668087005615e-01 -2.272139787673950195e-01 4.609057307243347168e-01 -7.343541085720062256e-02 -2.191117852926254272e-01 2.107211500406265259e-01 -2.521186470985412598e-01 3.028301596641540527e-01 -6.583301723003387451e-02 -2.952200919389724731e-02 -9.796980768442153931e-02 -5.856287479400634766e-02 2.090228945016860962e-01 -2.538904547691345215e-01 -3.370266407728195190e-02 -4.603134468197822571e-02 1.007459387183189392e-01 -1.209150999784469604e-01 -7.766154594719409943e-03 -5.876421555876731873e-02 -9.170004166662693024e-03 -1.738954894244670868e-02 -2.113628685474395752e-01 1.210270002484321594e-01 -2.714357972145080566e-01
-9.066358208656311035e-03 1.628956049680709839e-01 -1.923333555459976196e-01 6.892051547765731812e-02 2.031234055757522583e-01 2.394559234380722046e-01 9.641282260417938232e-02 -3.534470451995730400e-03 -3.886972367763519287e-01 1.409196406602859497e-01 -7.990625686943531036e-03 -4.165383800864219666e-02 3.587193787097930908e-01 -2.463921457529067993e-01 1.013303920626640320e-02 -1.558636575937271118e-01 5.742421746253967285e-02 -1.054984554648399353e-01 -2.241525650024414062e-01 1.759031265974044800e-01 8.082170784473419189e-02 4.177732393145561218e-02 3.806334733963012695e-02 -3.209863305091857910e-01 2.590982019901275635e-01 -4.104395955801010132e-02 1.208928134292364120e-02 -5.772155523300170898e-02 -2.607744932174682617e-01 2.711571156978607178e-01 1.219053044915199280e-01 -1.224440336227416992e-02
3.027497529983520508e-01 -2.942201681435108185e-02 -1.388957817107439041e-02 3.788373470306396484e-01 9.868993610143661499e-02 2.134891748428344727e-01 -9.228584170341491699e-02 -2.415912896394729614e-01 -9.552372992038726807e-02 2.339183986186981201e-01 1.845843940973281860e-01 9.961404651403427124e-02 -2.059352248907089233e-01 6.747269537299871445e-03 1.556814312934875488e-01 -9.599995613098144531e-02 -1.628874801099300385e-02 -2.176559120416641235e-01 -3.256428837776184082e-01 -8.422044664621353149e-02 -1.907714456319808960e-01 -1.031576618552207947e-01 -2.421557530760765076e-02 -4.732533916831016541e-02 5.481724813580513000e-02 -1.865586615167558193e-03 4.148630425333976746e-02 -1.096882522106170654e-01 -1.347940117120742798e-01 3.505082130432128906e-01 2.626491189002990723e-01 1.428751349449157715e-01
-1.657570712268352509e-03 8.894219994544982910e-02 -1.302719414234161377e-01 -1.435710489749908447e-01 -6.003606691956520081e-02 -1.777331903576850891e-02 1.917597651481628418e-01 -1.650198847055435181e-01 -2.863567173480987549e-01 3.909651935100555420e-01 -1.772719621658325195e-02 2.298182100057601929e-01 -1.003251690417528152e-02 -1.112582907080650330e-01 2.805945277214050293e-01 -2.840558886528015137e-01 1.345295924693346024e-02 1.163690388202667236e-01 -3.889803588390350342e-01 8.939453214406967163e-02 -2.619175910949707031e-01 4.908593837171792984e-03 1.656780987977981567e-01 8.459955453872680664e-02 -2.238470762968063354e-01 1.306444406509399414e-01 5.839469656348228455e-02 -1.691614389419555664e-01 1.790331676602363586e-02 -5.444411188364028931e-02 2.183163166046142578e-01 1.719884574413299561e-02
-8.065617829561233521e-02 6.689764559268951416e-02 -3.617933392524719238e-02 1.787797957658767700e-01 1.042916327714920044e-01 9.751091152429580688e-02 2.787240743637084961e-01 -9.332685172557830811e-02 -3.975626230239868164e-01 3.518529832363128662e-01 -8.108927868306636810e-03 -1.010633483529090881e-01 -1.306830998510122299e-02 -1.942854672670364380e-01 3.234707415103912354e-01 -6.540598720312118530e-02 2.666970491409301758e-01 6.380878388881683350e-02 4.872369579970836639e-03 -3.171168640255928040e-02 -2.997757792472839355e-01 -8.264672756195068359e-02 2.281928807497024536e-01 8.187656849622726440e-02 6.333525478839874268e-02 -2.958631515502929688e-02 -2.467589974403381348e-01 -2.471608296036720276e-02 3.465155139565467834e-02 -1.816183477640151978e-01 2.173049896955490112e-01 -1.746595799922943115e-01
9.076556190848350525e-03 -4.710206389427185059e-02 -2.350794384256005287e-03 1.865776032209396362e-01 5.906311050057411194e-02 2.122500538825988770e-02 4.449235200881958008e-01 -9.220705181360244751e-02 -2.391083985567092896e-01 4.621644020080566406e-01 1.196392998099327087e-01 -1.151788681745529175e-01 -9.083219617605209351e-02 -2.135875821113586426e-01 2.902149856090545654e-01 -1.873070150613784790e-01 4.301330819725990295e-02 1.008027717471122742e-01 -1.503560245037078857e-01 2.106861397624015808e-02 -1.411787569522857666e-01 -2.282610721886157990e-02 7.644362747669219971e-02 1.789390593767166138e-01 -2.065286040306091309e-02 4.920743033289909363e-02 -1.138655394315719604e-01 -2.653563618659973145e-01 1.937387734651565552e-01 1.002449691295623779e-01 1.693222671747207642e-01 -1.584249734878540039e-01
-7.063405960798263550e-02 1.445500850677490234e-01 -2.261501699686050415e-01 -2.232245057821273804e-01 2.680561132729053497e-02 2.054307982325553894e-02 3.656331598758697510e-01 -9.480188041925430298e-02 -3.007790744304656982e-01 3.802146017551422119e-01 1.196848079562187195e-01 -1.446410734206438065e-02 -1.017916724085807800e-01 -4.039986804127693176e-02 2.229062616825103760e-01 -1.576729468069970608e-03 -3.474737703800201416e-02 -1.170261427760124207e-01 -3.222500085830688477e-01 2.689253725111484528e-02 -4.102308750152587891e-01 -9.449774026870727539e-02 1.136862933635711670e-01 1.626880764961242676e-01 6.902423501014709473e-02 3.725598379969596863e-02 -2.212461978197097778e-01 -3.172782808542251587e-02 2.953878790140151978e-02 8.874000608921051025e-02 7.730779796838760376e-02 -1.056617274880409241e-01
-2.125413011526688933e-04 -3.042250275611877441e-01 1.076636016368865967e-01 1.565989851951599121e-01 -2.186742573976516724e-01 -4.188141226768493652e-02 -1.420005690306425095e-02 -2.548645138740539551e-01 -1.995553523302078247e-01 3.514918684959411621e-01 -1.323128342628479004e-01 5.690663307905197144e-02 6.182427704334259033e-02 -2.027526199817657471e-01 2.348029017448425293e-01 -4.390558600425720215e-02 2.033457607030868530e-01 -1.841663569211959839e-02 -2.350064218044281006e-01 1.534281671047210693e-01 -1.888782978057861328e-01 1.469852477312088013e-01 -2.032952010631561279e-01 -9.645932167768478394e-02 6.001260504126548767e-02 -1.048105359077453613e-01 -4.193958640098571777e-01 -1.459591537714004517e-01 -1.329939812421798706e-01 9.357427060604095459e-02 -3.104578517377376556e-02 -5.418915301561355591e-02
-2.529943585395812988e-01 1.592290699481964111e-01 1.597610674798488617e-02 3.083431422710418701e-01 -1.661486807279288769e-03 7.645505946129560471e-03 2.377285435795783997e-02 2.464579604566097260e-02 -2.801305055618286133e-01 1.779615879058837891e-01 -1.751544624567031860e-01 8.949305862188339233e-02 -1.118740532547235489e-02 -2.771258652210235596e-01 5.638517141342163086e-01 -1.571790575981140137e-01 -1.128844097256660461e-01 -2.263614237308502197e-01 -1.382429450750350952e-01 3.853220120072364807e-02 6.070995703339576721e-02 7.565152645111083984e-02 6.169500295072793961e-03 -7.650692760944366455e-02 -5.246599763631820679e-02 5.750651657581329346e-02 -2.183805555105209351e-01 4.161528497934341431e-02 -5.902878940105438232e-02 3.753588069230318069e-03 1.018975451588630676e-01 2.764859497547149658e-01
-3.378785401582717896e-02 5.928863957524299622e-02 -2.021723836660385132e-01 1.964960992336273193e-01 -1.112259402871131897e-01 1.326890140771865845e-01 -6.300321221351623535e-02 -3.066622912883758545e-01 -4.216395318508148193e-04 -7.244415581226348877e-02 2.712000608444213867e-01 4.789916332811117172e-03 4.158329665660858154e-01 4.002419300377368927e-03 1.055086329579353333e-01 3.916864097118377686e-02 2.677177786827087402e-01 -5.537519603967666626e-02 -2.734301090240478516e-01 3.265259861946105957e-01 5.764557048678398132e-02 -2.131117433309555054e-01 1.782802492380142212e-01 -1.332538872957229614e-01 -2.087938226759433746e-02 -7.691013067960739136e-02 -1.425965428352355957e-01 1.051914766430854797e-01 -1.701919585466384888e-01 3.120075464248657227e-01 5.917349457740783691e-02 -3.849792107939720154e-02
-8.399791270494461060e-02 1.266656517982482910e-01 -5.355060100555419922e-02 1.167981550097465515e-01 -1.329853832721710205e-01 4.576933085918426514e-01 -6.545795500278472900e-02 1.460694521665573120e-01 -4.529301524162292480e-01 8.186829835176467896e-02 -7.086966931819915771e-02 -2.661583758890628815e-02 2.762289531528949738e-02 -2.100782990455627441e-01 2.282239496707916260e-02 6.834962964057922363e-02 3.227287232875823975e-01 -1.580841280519962311e-02 -2.806181311607360840e-01 1.897880136966705322e-01 -4.964247718453407288e-02 -2.806361997500061989e-03 -4.605966806411743164e-02 -2.016714662313461304e-01 1.801501065492630005e-01 1.461368352174758911e-01 -2.226213365793228149e-01 -6.751479208469390869e-02 -2.122556269168853760e-01 8.496429026126861572e-02 -5.886801332235336304e-02 -1.087831184267997742e-01
4.079117253422737122e-02 -7.603812962770462036e-02 4.160115122795104980e-02 -7.729627192020416260e-02 2.036301195621490479e-01 1.560825109481811523e-01 6.464752554893493652e-02 -2.028269171714782715e-01 -2.427761405706405640e-01 1.714898198843002319e-01 6.217679008841514587e-02 -9.711937978863716125e-03 2.009748853743076324e-02 -1.216027215123176575e-01 1.935190558433532715e-01 -2.554700523614883423e-02 9.881285578012466431e-02 2.027675509452819824e-02 -3.214683234691619873e-01 9.025532007217407227e-02 -4.987000823020935059e-01 -8.685156702995300293e-02 -1.253829449415206909e-01 -8.489998430013656616e-02 -1.730452030897140503e-01 2.561727464199066162e-01 -1.703266799449920654e-01 -4.114570319652557373e-01 -1.034705638885498047e-01 3.937099874019622803e-02 -2.549311332404613495e-02 -1.431118845939636230e-01
4.503658413887023926e-02 1.650683581829071045e-02 1.584518104791641235e-01 6.875395774841308594e-02 -5.472856573760509491e-04 -1.212630048394203186e-01 2.798030376434326172e-01 -2.158722132444381714e-01 -3.524767458438873291e-01 -3.336621820926666260e-02 2.273972630500793457e-01 2.403361201286315918e-01 1.124110072851181030e-01 -1.686328798532485962e-01 1.418209969997406006e-01 -9.277068823575973511e-02 9.839200228452682495e-02 -1.329453736543655396e-01 -2.676032483577728271e-01 5.093957297503948212e-04 1.349312067031860352e-01 -7.936882972717285156e-02 9.782914072275161743e-02 -1.054779738187789917e-01 1.401800215244293213e-01 -2.405494451522827148e-01 -3.307128250598907471e-01 -9.881989657878875732e-02 -2.938247919082641602e-01 2.711035311222076416e-01 6.690917164087295532e-02 -1.361085623502731323e-01
5.119847133755683899e-03 -8.880648761987686157e-02 4.606994986534118652e-02 2.804476916790008545e-01 2.879961952567100525e-02 2.092029601335525513e-01 2.547139525413513184e-01 8.318497240543365479e-02 -2.463609166443347931e-02 -5.664565786719322205e-02 -1.128878444433212280e-02 -1.530097611248493195e-02 -1.508625745773315430e-01 -7.352742552757263184e-02 2.968485355377197266e-01 -3.503446877002716064e-01 7.160980999469757080e-02 1.014081612229347229e-01 -4.658110737800598145e-01 -8.554377406835556030e-02 -2.534945905208587646e-01 -3.042627684772014618e-02 -8.797541260719299316e-02 -8.100504428148269653e-02 -4.327743500471115112e-02 -1.618964970111846924e-01 -4.612842574715614319e-02 5.294504016637802124e-02 -1.363822519779205322e-01 3.088464736938476562e-01 2.136468738317489624e-01 1.996859759092330933e-01
1.755379736423492432e-01 -2.540610171854496002e-02 1.768080294132232666e-01 3.278851509094238281e-01 2.765599787235260010e-01 7.780288159847259521e-02 1.437216699123382568e-01 -2.613970544189214706e-03 -1.895790174603462219e-02 1.054015830159187317e-01 1.014801338315010071e-01 6.798931211233139038e-02 -1.743085235357284546e-01 -8.868484944105148315e-02 3.342477977275848389e-01 -1.579218059778213501e-01 2.395821362733840942e-01 -1.441345214843750000e-01 -1.879472732543945312e-01 1.103419344872236252e-02 -2.026903331279754639e-01 -8.420733362436294556e-02 -3.606258705258369446e-02 -1.953536272048950195e-01 -4.794141650199890137e-02 -1.216660887002944946e-01 -1.922868341207504272e-01 -4.898045584559440613e-02 1.409133821725845337e-01 1.618007272481918335e-01 3.707791268825531006e-01 2.898710370063781738e-01
1.451632082462310791e-01 -8.839546889066696167e-02 -9.215824306011199951e-02 2.536371052265167236e-01 1.114505827426910400e-01 1.985797733068466187e-01 1.004032641649246216e-01 -4.060110077261924744e-02 -3.705207705497741699e-01 3.527485532686114311e-03 8.857704699039459229e-02 1.770007051527500153e-02 2.588775455951690674e-01 -5.434267520904541016e-01 4.678273200988769531e-02 -8.226986974477767944e-02 1.984281986951828003e-01 -2.138722874224185944e-02 -1.318846493959426880e-01 9.073396027088165283e-02 1.472222357988357544e-01 -4.478496313095092773e-02 1.512142922729253769e-02 -6.491821259260177612e-02 1.186661794781684875e-01 -6.061844527721405029e-02 -9.424804896116256714e-02 -1.711418330669403076e-01 -7.152479141950607300e-02 3.215911388397216797e-01 1.874513626098632812e-01 -1.574048548936843872e-01
1.530940178781747818e-02 4.270125180482864380e-02 -1.619551144540309906e-02 1.116493642330169678e-01 7.427206635475158691e-02 6.741358339786529541e-02 1.948800683021545410e-01 -2.333113551139831543e-01 -1.460785865783691406e-01 4.914515912532806396e-01 3.527511144056916237e-04 -5.680692568421363831e-02 -1.402248740196228027e-01 -1.249307841062545776e-01 3.038305640220642090e-01 -1.854990273714065552e-01 7.850660383701324463e-02 8.233056217432022095e-02 -2.344415932893753052e-01 6.539700087159872055e-03 -2.222457677125930786e-01 -1.081072017550468445e-01 1.207193806767463684e-01 6.632697582244873047e-02 -2.763086855411529541e-01 2.878358215093612671e-02 -1.784760206937789917e-01 -1.216489374637603760e-01 -2.791807241737842560e-02 -1.562316566705703735e-01 2.392900437116622925e-01 -3.168311119079589844e-01
4.676818102598190308e-02 -8.244325220584869385e-02 8.543868362903594971e-02 -5.564537271857261658e-02 1.700942963361740112e-01 9.542547166347503662e-03 9.633705019950866699e-02 -1.245016511529684067e-02 -4.757072031497955322e-01 3.180242776870727539e-01 2.420922368764877319e-01 2.910645306110382080e-01 -9.291715174913406372e-02 -2.441643625497817993e-01 2.300871349871158600e-02 3.806731849908828735e-02 -2.083315104246139526e-01 -2.093595862388610840e-01 -1.274977177381515503e-01 1.948557347059249878e-01 -1.503242403268814087e-01 -1.167534962296485901e-01 -3.676963225007057190e-02 -1.142545714974403381e-01 9.295159578323364258e-02 -8.025180548429489136e-02 -1.864818185567855835e-01 1.076290234923362732e-01 -2.828617691993713379e-01 1.921340823173522949e-01 1.368000358343124390e-01 -1.095233559608459473e-01
-2.626978605985641479e-02 -2.370621860027313232e-01 5.344091355800628662e-02 6.828386336565017700e-02 2.224512994289398193e-01 2.974795699119567871e-01 2.728028893470764160e-01 -1.746123582124710083e-01 -1.927552372217178345e-01 2.193613499402999878e-01 1.067395135760307312e-01 -2.305879145860671997e-01 -1.564596593379974365e-01 -3.574052825570106506e-02 3.151052296161651611e-01 -3.282520174980163574e-01 8.757373318076133728e-03 1.465994119644165039e-01 -1.582681387662887573e-01 1.148405447602272034e-01 -2.160466164350509644e-01 -2.889792919158935547e-01 8.650065213441848755e-02 -2.421538531780242920e-01 6.879609078168869019e-02 -4.801855236291885376e-02 5.348385870456695557e-02 1.428268551826477051e-01 3.748148679733276367e-02 3.754181414842605591e-02 -1.140293106436729431e-01 8.854758739471435547e-02
-4.847174882888793945e-02 -5.831165611743927002e-02 1.220717653632164001e-01 3.201940953731536865e-01 1.200165376067161560e-01 1.528348475694656372e-01 9.502528607845306396e-02 -1.093557551503181458e-01 -1.919756978750228882e-01 4.464513063430786133e-01 -1.258640643209218979e-02 1.130697876214981079e-01 2.234468050301074982e-02 -3.276701271533966064e-02 3.890905082225799561e-01 -1.694570183753967285e-01 2.195583879947662354e-01 1.194450557231903076e-01 -6.349967420101165771e-02 6.104752421379089355e-02 -8.839631825685501099e-02 -2.460976839065551758e-01 1.607839912176132202e-01 1.354232430458068848e-01 -2.214033901691436768e-01 2.259769104421138763e-02 -2.911799252033233643e-01 -6.415880471467971802e-02 5.105355381965637207e-02 -1.123621594160795212e-02 1.908221542835235596e-01 -1.640053391456604004e-01
-8.017961680889129639e-02 1.862453520298004150e-01 2.638747990131378174e-01 -2.412081509828567505e-01 3.699639812111854553e-02 2.424926310777664185e-01 1.023558750748634338e-01 -2.491198778152465820e-01 2.455608732998371124e-02 4.202822446823120117e-01 6.308806687593460083e-02 2.225818783044815063e-01 7.841760665178298950e-02 -1.024023368954658508e-01 1.655279397964477539e-01 -2.623652815818786621e-01 2.519800662994384766e-01 1.687373518943786621e-01 -2.747901678085327148e-01 4.948751628398895264e-02 -2.373222261667251587e-01 -3.042383119463920593e-02 -7.181441877037286758e-03 3.875368833541870117e-02 7.767692208290100098e-02 8.268670737743377686e-02 -2.708742618560791016e-01 -1.839840561151504517e-01 5.654912814497947693e-02 -5.055976286530494690e-02 9.725761599838733673e-03 -7.870039902627468109e-03
-1.386576741933822632e-01 1.920349150896072388e-01 -2.107790559530258179e-01 7.995025813579559326e-02 -1.006734371185302734e-02 3.476541116833686829e-02 -2.119435518980026245e-01 -1.757042407989501953e-01 -3.078631162643432617e-01 4.796525463461875916e-02 2.029415518045425415e-01 -5.818229541182518005e-02 3.546005114912986755e-02 -1.685460954904556274e-01 1.862910240888595581e-01 -3.681476116180419922e-01 -7.240328192710876465e-02 -1.155365258455276489e-01 -3.062343597412109375e-01 1.585118025541305542e-01 1.992428004741668701e-01 -8.465791493654251099e-02 2.604326605796813965e-01 -8.609469980001449585e-03 -5.935903638601303101e-02 -2.419491410255432129e-01 -2.058759331703186035e-02 2.306180745363235474e-01 -2.414420843124389648e-01 2.181940376758575439e-01 -2.389213070273399353e-02 -3.997924737632274628e-03
-1.075659841299057007e-01 -1.342142522335052490e-01 -1.255890820175409317e-02 2.690829336643218994e-01 2.237497642636299133e-02 2.646333873271942139e-01 1.291506886482238770e-01 -7.031829655170440674e-02 -2.717617452144622803e-01 1.588459461927413940e-01 3.046783804893493652e-01 -2.739386446774005890e-02 2.164944559335708618e-01 6.387166678905487061e-02 2.119084596633911133e-01 6.022211164236068726e-02 -1.260335091501474380e-02 -9.556049853563308716e-02 -2.763695120811462402e-01 -6.567841768264770508e-02 -5.022230558097362518e-03 -4.416055604815483093e-02 2.258504927158355713e-01 1.151158958673477173e-01 -2.377997934818267822e-01 -2.618778944015502930e-01 9.351797401905059814e-02 -1.776328235864639282e-01 -7.047356665134429932e-02 3.033714592456817627e-01 2.942025363445281982e-01 9.135627001523971558e-02
5.646131560206413269e-02 3.815641626715660095e-02 1.470863521099090576e-01 -1.265779882669448853e-01 3.196164965629577637e-02 -1.584413945674896240e-01 2.555005997419357300e-02 -3.591537177562713623e-01 -1.092670708894729614e-01 7.603754103183746338e-02 2.284804433584213257e-01 -5.514376796782016754e-03 -3.129139170050621033e-02 -9.771906584501266479e-02 2.940289378166198730e-01 -2.516181468963623047e-01 -3.497946262359619141e-02 -1.288990378379821777e-01 -8.837149292230606079e-02 -1.023693457245826721e-01 -2.968066334724426270e-01 2.081921696662902832e-01 3.387422859668731689e-01 -1.909789443016052246e-01 1.104258969426155090e-01 -1.009491086006164551e-01 -8.786558359861373901e-02 1.958601772785186768e-01 1.827987655997276306e-02 1.710614711046218872e-01 3.037487268447875977e-01 -2.501446902751922607e-01
8.181808888912200928e-02 9.112362563610076904e-02 -1.265475004911422729e-01 -9.624528884887695312e-02 4.573602229356765747e-02 9.824240952730178833e-02 1.113759651780128479e-01 -1.517689675092697144e-01 2.585142385214567184e-03 3.673378825187683105e-01 5.228951945900917053e-02 -4.034041892737150192e-03 -1.227788776159286499e-01 -1.856330633163452148e-01 3.000464439392089844e-01 -6.312017142772674561e-02 -1.945866048336029053e-01 -1.053779497742652893e-01 -4.024996459484100342e-01 2.544765174388885498e-01 2.933920025825500488e-01 3.406961634755134583e-02 1.211452484130859375e-01 -2.863105535507202148e-01 -5.007087811827659607e-02 9.515906125307083130e-02 8.268978446722030640e-02 -2.630107104778289795e-01 -1.683169901371002197e-01 2.230988740921020508e-01 7.547843456268310547e-02 -1.746814697980880737e-02
-1.625302582979202271e-01 6.469994783401489258e-03 3.145920112729072571e-02 -6.523114442825317383e-02 -2.995304763317108154e-01 3.929861783981323242e-01 1.780434548854827881e-01 -2.495971694588661194e-02 -1.279202252626419067e-01 1.145003288984298706e-01 -5.177117884159088135e-02 -1.033209823071956635e-02 -1.743637025356292725e-01 -1.697521284222602844e-02 2.058492749929428101e-01 -3.344992399215698242e-01 3.508533583953976631e-03 -1.717316359281539917e-01 -6.827931851148605347e-02 -1.308043394237756729e-02 -3.690259754657745361e-01 -7.940991222858428955e-02 1.983166784048080444e-01 3.372426703572273254e-02 2.038674652576446533e-01 2.296404689550399780e-01 -2.710275352001190186e-01 -1.731202155351638794e-01 -1.590549498796463013e-01 4.462353512644767761e-02 1.781564801931381226e-01 -2.366366237401962280e-02
-3.677363097667694092e-01 -1.909084171056747437e-01 -2.853918373584747314e-01 1.029559969902038574e-02 -1.715625263750553131e-02 -7.058819755911827087e-03 2.617297470569610596e-01 5.092435982078313828e-03 -1.834789216518402100e-01 3.327033519744873047e-01 6.045598536729812622e-02 -8.197704702615737915e-02 -2.166776917874813080e-02 5.372818186879158020e-02 1.630418002605438232e-01 2.005642466247081757e-02 -4.060476552695035934e-03 -9.731300175189971924e-02 -4.102484881877899170e-01 1.911413371562957764e-01 -1.395345330238342285e-01 8.271605521440505981e-02 6.952618062496185303e-02 1.513310521841049194e-01 1.136889494955539703e-02 -1.255518477410078049e-02 -2.660040259361267090e-01 -4.859229549765586853e-03 -2.317693829536437988e-01 2.944523692131042480e-01 -2.556938678026199341e-02 -1.109550744295120239e-01
-1.366773694753646851e-01 1.972484029829502106e-02 -1.380341593176126480e-02 -1.343134492635726929e-01 1.523268669843673706e-01 9.685412794351577759e-02 2.029036879539489746e-01 -2.385791242122650146e-01 -5.066986754536628723e-02 6.437172414734959602e-04 6.832261569797992706e-03 1.057099327445030212e-01 -1.509883403778076172e-01 -2.637251317501068115e-01 3.085777163505554199e-01 -2.829374074935913086e-01 -7.269568741321563721e-02 -2.137809246778488159e-02 -4.775182306766510010e-01 5.372700467705726624e-02 -3.089467883110046387e-01 -2.046221643686294556e-01 -1.353713870048522949e-01 1.524575501680374146e-01 1.269712112843990326e-02 1.477266997098922729e-01 -1.837584227323532104e-01 -6.632567197084426880e-02 4.519326239824295044e-02 1.869158148765563965e-01 -1.440893579274415970e-02 -1.942596882581710815e-01
4.174186661839485168e-02 4.498132318258285522e-02 -1.659575402736663818e-01 2.831523716449737549e-01 2.646084725856781006e-01 8.202585577964782715e-02 2.694952189922332764e-01 4.288299381732940674e-02 -2.681787014007568359e-01 1.745446771383285522e-01 5.230708420276641846e-02 3.490892937406897545e-03 1.067457944154739380e-01 -3.182497024536132812e-01 1.203812137246131897e-01 -5.620229989290237427e-02 2.772195339202880859e-01 -8.977267146110534668e-02 -2.106871157884597778e-01 8.657381683588027954e-02 9.632644243538379669e-03 -7.746490836143493652e-02 -8.091119676828384399e-02 -2.411806136369705200e-01 3.879722580313682556e-02 6.667760759592056274e-02 -1.922828555107116699e-01 5.626139044761657715e-02 -3.270972371101379395e-01 3.688403666019439697e-01 6.228641420602798462e-02 3.516009077429771423e-02
-3.832024037837982178e-01 -1.034198775887489319e-01 -1.447371393442153931e-01 9.745511412620544434e-02 4.831122979521751404e-02 3.548170253634452820e-02 1.977526843547821045e-01 -5.425753071904182434e-02 -1.613997220993041992e-01 4.726050794124603271e-01 1.057935804128646851e-01 -1.644010990858078003e-01 -2.033059149980545044e-01 2.619197070598602295e-01 2.199033051729202271e-01 -1.995002180337905884e-01 -4.392874613404273987e-02 -1.428739875555038452e-01 -2.448899447917938232e-01 2.032368332147598267e-01 -1.669771075248718262e-01 -4.524157266132533550e-04 2.977041527628898621e-02 7.639348506927490234e-02 -4.415726661682128906e-02 -1.290746182203292847e-01 -1.748731732368469238e-01 1.457782834768295288e-01 -1.365410834550857544e-01 1.755434274673461914e-01 -3.687867894768714905e-02 -3.418574482202529907e-02
-7.566917687654495239e-02 -8.287039399147033691e-02 1.179306209087371826e-01 1.760888099670410156e-02 2.178842127323150635e-01 2.167377024888992310e-01 1.705643534660339355e-01 -3.173429071903228760e-01 -2.034362405538558960e-01 2.616864740848541260e-01 2.381521761417388916e-01 2.156660705804824829e-02 -2.000655531883239746e-01 -2.078404650092124939e-02 2.262865006923675537e-01 1.006472739391028881e-03 7.399581372737884521e-02 1.785532087087631226e-01 -2.312154471874237061e-01 1.848353594541549683e-01 -3.813780546188354492e-01 -1.073709949851036072e-01 1.478345096111297607e-01 5.277852341532707214e-02 -3.486368060111999512e-02 -1.201198156923055649e-02 -1.868852376937866211e-01 -3.079601824283599854e-01 -1.559922248125076294e-01 4.532479494810104370e-02 -8.213540166616439819e-02 -1.391754001379013062e-01
1.467798054218292236e-01 -2.214279919862747192e-01 1.524847894906997681e-01 2.075052559375762939e-01 -3.579514473676681519e-02 4.493740797042846680e-01 1.114396005868911743e-01 -2.009973824024200439e-01 -2.069747298955917358e-01 -1.213933974504470825e-01 1.805618852376937866e-01 1.276256889104843140e-01 4.359132796525955200e-02 -2.213759273290634155e-01 1.321805566549301147e-01 -1.462580114603042603e-01 -1.137490794062614441e-01 1.270669847726821899e-01 -3.344202637672424316e-01 1.132539957761764526e-01 -1.607058048248291016e-01 -3.127178549766540527e-01 -4.175868257880210876e-02 -1.830361187458038330e-01 8.400128036737442017e-02 -1.460433099418878555e-02 -1.779810786247253418e-01 8.308615535497665405e-02 7.306681573390960693e-02 -1.251664906740188599e-01 1.080255880951881409e-01 -1.403704732656478882e-01
-9.825846552848815918e-02 2.377158254384994507e-01 2.473703026771545410e-02 2.563037350773811340e-02 3.792122378945350647e-02 -9.835736826062202454e-03 2.229646444320678711e-01 5.439482629299163818e-02 -1.910507827997207642e-01 5.525144934654235840e-01 9.712014347314834595e-02 1.159784123301506042e-01 -1.340761482715606689e-01 -1.205998212099075317e-01 2.948235571384429932e-01 -2.397125586867332458e-02 1.515012048184871674e-02 3.835001960396766663e-02 -1.912047863006591797e-01 4.544138908386230469e-01 -2.467524111270904541e-01 -1.277504563331604004e-01 -1.345900893211364746e-01 1.408256683498620987e-02 5.451121926307678223e-02 -7.849330455064773560e-02 -1.278581377118825912e-02 1.057255715131759644e-01 -1.099405363202095032e-01 3.256157273426651955e-03 1.347182393074035645e-01 -5.193134024739265442e-02
-1.342230439186096191e-01 1.489666402339935303e-01 -8.777336031198501587e-02 -5.480531835928559303e-04 -2.562148123979568481e-02 2.592884898185729980e-01 3.610406517982482910e-01 -2.141078263521194458e-01 -1.958038508892059326e-01 3.759658932685852051e-01 2.009899169206619263e-02 -8.964359015226364136e-02 -2.570903452578932047e-04 7.376556843519210815e-02 1.920850202441215515e-02 -1.819814294576644897e-01 5.491760745644569397e-02 -5.586124956607818604e-02 -3.823743462562561035e-01 -9.212476760149002075e-02 -4.326334968209266663e-02 -2.151626944541931152e-01 -1.836879998445510864e-01 2.046947777271270752e-01 -9.377133846282958984e-02 -1.107525229454040527e-01 -2.132317572832107544e-01 1.399066746234893799e-01 -4.096702858805656433e-02 2.157858014106750488e-01 -8.593717962503433228e-02 -2.336297184228897095e-01
2.027451843023300171e-01 1.421594321727752686e-01 3.126099705696105957e-02 3.673983812332153320e-01 1.455386132001876831e-01 8.892609179019927979e-02 2.514633536338806152e-01 -1.223719045519828796e-01 -3.721238672733306885e-01 -5.486218631267547607e-02 9.997443854808807373e-02 -5.737471953034400940e-02 -1.599347889423370361e-01 -5.889999493956565857e-02 2.050859779119491577e-01 -1.398423016071319580e-01 -6.493078172206878662e-02 3.574690967798233032e-02 -2.978222072124481201e-01 -2.475234121084213257e-02 -1.704582422971725464e-01 -6.827624142169952393e-02 -5.667276680469512939e-02 -9.239180386066436768e-02 2.944014370441436768e-01 -2.981768734753131866e-02 -6.404855102300643921e-02 -2.022039145231246948e-01 -1.523831784725189209e-01 3.184607625007629395e-01 2.262577116489410400e-01 3.660914674401283264e-02
1.829619705677032471e-01 -5.185392871499061584e-02 1.351359859108924866e-02 3.426321744918823242e-01 1.179955527186393738e-01 1.977427452802658081e-01 2.352800220251083374e-01 -1.013899818062782288e-01 7.708183676004409790e-02 2.381635606288909912e-01 1.700770226307213306e-03 -5.436215177178382874e-02 -6.906135380268096924e-02 -1.645693331956863403e-01 2.145735733211040497e-02 -1.225389391183853149e-01 1.764824092388153076e-01 6.048370152711868286e-02 -3.184276819229125977e-01 -5.714845657348632812e-02 -2.111457735300064087e-01 -2.656035125255584717e-02 8.376638591289520264e-02 1.823942176997661591e-02 -1.029997691512107849e-02 -1.206708326935768127e-01 -1.893200427293777466e-01 -6.883775442838668823e-02 -1.238307058811187744e-01 1.288383007049560547e-01 4.470125436782836914e-01 3.681559562683105469e-01
1.290606707334518433e-01 2.007323652505874634e-01 -3.361121118068695068e-01 2.693538069725036621e-01 3.598454967141151428e-02 2.334395945072174072e-01 -4.397838190197944641e-02 -3.686870336532592773e-01 -1.614912897348403931e-01 -3.805241361260414124e-02 2.246510088443756104e-01 -1.656113415956497192e-01 1.194945722818374634e-01 1.325578521937131882e-02 1.177940517663955688e-01 -2.556563913822174072e-01 1.343118846416473389e-01 5.639274045825004578e-02 -2.246443629264831543e-01 1.713822335004806519e-01 1.191947311162948608e-01 5.568642169237136841e-02 -1.464733034372329712e-01 -4.178139939904212952e-02 -1.611469388008117676e-01 -2.423582822084426880e-01 -2.377734929323196411e-01 1.988066881895065308e-01 2.163456007838249207e-02 1.935873925685882568e-02 9.337828308343887329e-02 -1.812932342290878296e-01
1.940483301877975464e-01 1.852488517761230469e-02 -5.069925636053085327e-02 5.254004001617431641e-01 4.886593297123908997e-02 1.503998599946498871e-02 2.481754273176193237e-01 -1.642887145280838013e-01 -3.001950085163116455e-01 -8.354791440069675446e-03 2.088399231433868408e-01 -1.623163744807243347e-02 -2.058742493391036987e-01 3.814866021275520325e-02 2.734752837568521500e-03 4.001973662525415421e-03 1.357603371143341064e-01 -2.123606055974960327e-01 -2.870787382125854492e-01 1.551658362150192261e-01 -6.515636295080184937e-02 5.618520081043243408e-02 -6.274788826704025269e-02 1.353733688592910767e-01 -2.120718359947204590e-02 8.379986137151718140e-02 -1.352193504571914673e-01 1.449979543685913086e-01 -2.289361953735351562e-01 2.514340877532958984e-01 2.282072454690933228e-01 -9.419354610145092010e-03
2.280793488025665283e-01 -2.024551481008529663e-02 -2.853235788643360138e-02 3.635991215705871582e-01 7.201132178306579590e-02 1.894305050373077393e-01 7.252766191959381104e-02 -3.136078640818595886e-02 -1.506616082042455673e-02 1.289482563734054565e-01 -7.786505669355392456e-02 -5.752484500408172607e-02 -2.108193486928939819e-01 -2.273955047130584717e-01 2.469086796045303345e-01 -1.050683557987213135e-01 2.108704894781112671e-01 -4.640428721904754639e-02 -4.634379744529724121e-01 -2.931278571486473083e-02 -3.126955926418304443e-01 8.731649816036224365e-02 8.421227335929870605e-02 -2.570448443293571472e-02 7.618553191423416138e-02 -9.916054457426071167e-02 5.671798437833786011e-02 -4.532034695148468018e-02 -7.957516610622406006e-02 1.847186088562011719e-01 2.643480300903320312e-01 2.573030591011047363e-01
2.177340239286422729e-01 9.406384779140353203e-04 -2.183628082275390625e-01 1.719054430723190308e-01 1.678796112537384033e-01 1.052497774362564087e-01 4.363099858164787292e-02 -8.868608623743057251e-02 -2.865875363349914551e-01 2.199545800685882568e-01 2.352495938539505005e-01 7.506716996431350708e-02 1.574267446994781494e-01 -8.967413008213043213e-02 -1.937219053506851196e-01 -1.071832701563835144e-01 2.410130351781845093e-01 -8.019281923770904541e-02 -2.007419019937515259e-01 2.269764989614486694e-02 1.226025149226188660e-01 7.793654501438140869e-02 1.778466552495956421e-01 -1.991092860698699951e-01 2.300811558961868286e-02 -2.508647367358207703e-02 -2.878727614879608154e-01 1.081687808036804199e-01 -3.829317986965179443e-01 3.281562328338623047e-01 2.927628159523010254e-02 6.615111231803894043e-02
4.715109243988990784e-02 -3.995461761951446533e-02 -4.018278419971466064e-02 1.079712212085723877e-01 2.258378267288208008e-02 1.138097234070301056e-02 -4.949238896369934082e-02 -2.362392693758010864e-01 -2.591853141784667969e-01 8.905953168869018555e-02 -3.901090472936630249e-02 -8.355865627527236938e-02 -1.141551062464714050e-01 -3.424497246742248535e-01 1.336558014154434204e-01 -1.896663457155227661e-01 1.264012306928634644e-01 1.789946854114532471e-01 -2.808758616447448730e-01 -2.398142218589782715e-02 -3.373748362064361572e-01 -5.506921187043190002e-02 1.353423343971371651e-03 -1.180019900202751160e-01 -1.800758838653564453e-01 4.900851100683212280e-02 -2.569817602634429932e-01 2.044740617275238037e-01 -6.537059321999549866e-03 4.243423938751220703e-01 -3.017044067382812500e-02 2.725721597671508789e-01
-2.270914316177368164e-01 -2.474011182785034180e-01 -1.711717247962951660e-01 2.592149674892425537e-01 -1.900729537010192871e-01 1.453557610511779785e-01 2.393925935029983521e-01 -1.411569863557815552e-01 -1.951324045658111572e-01 2.980578839778900146e-01 -8.695358410477638245e-03 -4.771482944488525391e-02 1.780877076089382172e-02 -2.188916355371475220e-01 2.934505343437194824e-01 -2.915166020393371582e-01 1.919978708028793335e-01 -8.666472882032394409e-02 -1.065116971731185913e-01 -3.902277722954750061e-02 -2.043281048536300659e-01 -5.604993924498558044e-02 8.792991936206817627e-02 1.677237600088119507e-01 -1.259046196937561035e-01 -5.264008417725563049e-02 2.571162534877657890e-03 -9.708297252655029297e-02 2.429518289864063263e-02 2.050867537036538124e-03 2.488955855369567871e-01 -2.811626493930816650e-01
2.091245800256729126e-01 1.902186870574951172e-01 2.990941144526004791e-02 4.398548007011413574e-01 2.503749132156372070e-01 2.822442650794982910e-01 1.341879926621913910e-02 -6.651055812835693359e-02 4.143364354968070984e-02 8.113860338926315308e-02 1.232402473688125610e-01 1.073556616902351379e-01 -1.491465717554092407e-01 -8.636535704135894775e-02 2.263271808624267578e-01 -2.983101010322570801e-01 -3.988787531852722168e-02 -4.437380284070968628e-02 -2.495058625936508179e-01 -5.037798732519149780e-02 -2.610758543014526367e-01 -5.030221864581108093e-02 7.246700674295425415e-02 1.158502697944641113e-01 8.180196583271026611e-02 2.162461727857589722e-02 -2.312420867383480072e-02 -2.238306030631065369e-02 -2.302950322628021240e-01 2.597635984420776367e-01 2.795042693614959717e-01 9.637542814016342163e-02
-3.343641757965087891e-02 -3.017049431800842285e-01 -5.974014103412628174e-02 -7.931135594844818115e-02 1.622331142425537109e-01 1.282131224870681763e-01 6.341531872749328613e-02 -3.869673935696482658e-03 -1.131177097558975220e-01 4.493633508682250977e-01 1.271825879812240601e-01 -7.546839118003845215e-02 -1.263906955718994141e-01 -4.556309431791305542e-02 6.161196157336235046e-03 -2.094830274581909180e-01 -1.015763506293296814e-01 -1.369438320398330688e-01 -2.931178510189056396e-01 4.220354557037353516e-02 -1.483849883079528809e-01 -1.957197785377502441e-01 6.692973524332046509e-02 1.380282640457153320e-01 1.064025759696960449e-01 -3.663060069084167480e-02 -4.296824038028717041e-01 2.791174054145812988e-01 -2.144258618354797363e-01 1.457579731941223145e-01 3.448326140642166138e-02 -9.165433794260025024e-02
5.576595664024353027e-03 1.211288347840309143e-01 -1.185774430632591248e-01 3.601228818297386169e-02 -1.144852265715599060e-01 2.296483218669891357e-01 -2.964326441287994385e-01 -2.032126784324645996e-01 -1.249426081776618958e-01 1.396269947290420532e-01 1.447945237159729004e-01 9.064858406782150269e-02 1.016829609870910645e-01 -2.579540908336639404e-01 1.335830241441726685e-01 -1.473400890827178955e-01 -2.764598093926906586e-02 -7.438613474369049072e-02 -2.726374566555023193e-01 1.414319574832916260e-01 1.317616105079650879e-01 5.284801125526428223e-02 3.550662100315093994e-01 4.941880330443382263e-02 -5.947668850421905518e-02 -2.582333385944366455e-01 -1.268148273229598999e-01 1.276469975709915161e-01 -3.183504045009613037e-01 3.222580254077911377e-01 -1.006129197776317596e-02 1.923747062683105469e-01
9.055151790380477905e-02 -4.464711062610149384e-03 8.432080596685409546e-02 3.847813010215759277e-01 1.482166349887847900e-01 2.390989661216735840e-01 9.415802359580993652e-02 -9.067473560571670532e-02 -2.715235203504562378e-02 -1.484993696212768555e-01 7.286415249109268188e-02 -6.547250598669052124e-02 1.119976677000522614e-02 -3.319828212261199951e-01 2.028138637542724609e-01 -2.172556817531585693e-01 1.168226450681686401e-01 -3.680713102221488953e-02 -3.111222982406616211e-01 9.673582762479782104e-02 -2.754179835319519043e-01 -1.213970780372619629e-01 8.368326723575592041e-02 -5.182435736060142517e-02 9.804890304803848267e-02 4.060490801930427551e-02 4.604720696806907654e-02 7.347890734672546387e-02 -3.055372461676597595e-02 1.354770213365554810e-01 4.408548176288604736e-01 2.355259954929351807e-01
-1.355158537626266479e-01 1.757250130176544189e-01 1.850309222936630249e-01 -1.081225574016571045e-01 1.715239882469177246e-01 2.916269302368164062e-01 2.423283644020557404e-02 -9.482160210609436035e-02 6.177760288119316101e-02 1.886227428913116455e-01 1.541260331869125366e-01 -7.832475006580352783e-02 -1.484667956829071045e-01 -2.524207234382629395e-01 3.498977422714233398e-01 -1.068441793322563171e-01 4.054238274693489075e-02 5.623732134699821472e-02 -3.165769577026367188e-01 2.991986870765686035e-01 -3.670255094766616821e-02 2.728192508220672607e-01 -2.023851424455642700e-01 -6.754008680582046509e-02 3.070013131946325302e-03 1.751318573951721191e-01 -1.677214652299880981e-01 -1.512909382581710815e-01 -1.124469935894012451e-01 2.637166380882263184e-01 -3.707241639494895935e-02 1.038541197776794434e-01
-1.672900021076202393e-01 2.467127591371536255e-01 -3.301516473293304443e-01 2.571565210819244385e-01 -1.897652149200439453e-01 2.168007045984268188e-01 -1.950176316313445568e-03 -4.034213349223136902e-02 -1.145091950893402100e-01 7.981167733669281006e-02 -1.519468892365694046e-02 1.968539208173751831e-01 1.711011826992034912e-01 -1.130526661872863770e-01 3.709554076194763184e-01 -1.785520613193511963e-01 3.923945128917694092e-02 -1.370346639305353165e-02 -4.001533612608909607e-02 6.587385386228561401e-02 -2.070078859105706215e-03 -8.272400125861167908e-03 4.533237777650356293e-03 -2.131548672914505005e-01 -1.272978782653808594e-01 -3.199875652790069580e-01 3.724705195054411888e-03 -1.064417287707328796e-01 -1.394799947738647461e-01 1.019822340458631516e-02 3.652422726154327393e-01 2.127561569213867188e-01
1.923732459545135498e-01 -1.089062541723251343e-02 3.084337338805198669e-02 2.844600677490234375e-01 1.893280446529388428e-01 1.929396837949752808e-01 2.001797109842300415e-01 -1.765183061361312866e-01 1.105139181017875671e-01 -5.761202890425920486e-03 5.975004285573959351e-02 -1.623827517032623291e-01 -9.235400706529617310e-02 -2.664921283721923828e-01 1.229984089732170105e-01 -1.270300447940826416e-01 4.066490009427070618e-02 -9.766536951065063477e-02 -4.583143889904022217e-01 4.826511070132255554e-02 -3.980218768119812012e-01 3.802669525612145662e-04 -5.562848225235939026e-02 -1.340895593166351318e-01 5.908368900418281555e-02 -2.980644069612026215e-02 4.093383252620697021e-02 -2.483199164271354675e-02 -1.912330538034439087e-01 2.083415091037750244e-01 2.958874106407165527e-01 8.024626970291137695e-02
7.477312814444303513e-03 -1.266464293003082275e-01 -3.331388905644416809e-02 1.329026669263839722e-01 3.860672190785408020e-02 1.750169843435287476e-01 3.012154251337051392e-02 2.829467505216598511e-02 -2.754227817058563232e-01 7.911328971385955811e-02 -4.242611676454544067e-02 1.751946806907653809e-01 2.251082062721252441e-01 -2.201977670192718506e-01 -4.995268955826759338e-02 -1.360464543104171753e-01 1.296577602624893188e-01 -1.973550915718078613e-01 -3.343988358974456787e-01 3.696933984756469727e-01 4.644412174820899963e-02 6.047764047980308533e-02 2.019684314727783203e-01 -2.526789307594299316e-01 1.954848021268844604e-01 8.552199602127075195e-02 -4.833896830677986145e-02 1.679284572601318359e-01 -2.388418018817901611e-01 1.997205168008804321e-01 8.664702624082565308e-02 -3.182973563671112061e-01
5.459257587790489197e-02 -8.976477384567260742e-02 -6.651094555854797363e-02 -9.149599075317382812e-02 -1.103359833359718323e-01 2.873481512069702148e-01 -5.683147907257080078e-02 -8.368167281150817871e-02 2.965588122606277466e-02 3.568055629730224609e-01 2.143347561359405518e-01 -6.396098434925079346e-02 -2.897903695702552795e-02 -2.616987228393554688e-01 6.835594773292541504e-02 -2.378252595663070679e-01 -1.404370963573455811e-01 1.851057633757591248e-02 -2.889342010021209717e-01 7.049081474542617798e-02 -9.623267501592636108e-02 -2.560727894306182861e-01 1.247111186385154724e-01 9.774795174598693848e-02 1.589458137750625610e-01 -2.288982868194580078e-01 -3.436961472034454346e-01 1.504918932914733887e-01 -1.857503652572631836e-01 1.033765673637390137e-01 6.248803343623876572e-03 -3.004846572875976562e-01
1.908508092164993286e-01 -1.894217729568481445e-02 1.004017367959022522e-01 3.994830250740051270e-01 2.009314000606536865e-01 2.850070297718048096e-01 6.320314854383468628e-02 -2.015192657709121704e-01 -1.075193751603364944e-02 4.515847191214561462e-02 1.394108533859252930e-01 1.402886658906936646e-01 -3.042185306549072266e-02 -5.527039989829063416e-02 2.077292948961257935e-01 -1.630314737558364868e-01 -1.149499788880348206e-02 -6.460584700107574463e-02 -4.645680785179138184e-01 -5.406944826245307922e-02 -2.988792359828948975e-01 -8.072205632925033569e-02 -6.123616825789213181e-03 3.397148475050926208e-02 2.403610572218894958e-02 5.937803164124488831e-02 -5.115056876093149185e-03 8.086374029517173767e-03 -2.125083059072494507e-01 2.394531369209289551e-01 2.620181739330291748e-01 1.300967335700988770e-01
-2.449023909866809845e-02 -8.852309733629226685e-02 4.441340453922748566e-03 2.705891132354736328e-01 4.596287384629249573e-02 2.414924204349517822e-01 -1.540547758340835571e-01 2.146397344768047333e-02 -3.533164560794830322e-01 4.571631178259849548e-02 1.461621280759572983e-02 1.935840249061584473e-01 1.308260411024093628e-01 1.092072948813438416e-01 4.011743366718292236e-01 2.110887318849563599e-01 3.834005817770957947e-02 -2.259522676467895508e-01 -2.302120625972747803e-01 -5.271713063120841980e-02 -1.602543294429779053e-01 -1.355511602014303207e-03 1.034621670842170715e-01 -1.797481253743171692e-02 -1.146001294255256653e-01 -9.082871675491333008e-02 -1.456791162490844727e-01 -9.842944890260696411e-02 9.091395884752273560e-02 4.487115442752838135e-01 1.661584377288818359e-01 -5.220101680606603622e-03
-2.182559370994567871e-01 -7.742922753095626831e-03 -2.097126245498657227e-01 6.184377148747444153e-02 2.027893215417861938e-01 1.680717617273330688e-01 -5.548587441444396973e-02 3.031940385699272156e-02 -1.440050750970840454e-01 2.621780037879943848e-01 6.302255392074584961e-02 2.692487239837646484e-01 3.003837764263153076e-01 2.141655981540679932e-02 2.986547946929931641e-01 -3.510629236698150635e-01 -1.441072225570678711e-01 4.585251957178115845e-02 -1.891537010669708252e-01 1.567565500736236572e-01 -1.860949248075485229e-01 -1.177604347467422485e-01 1.232214793562889099e-01 7.482683286070823669e-03 -7.049924880266189575e-02 1.376080214977264404e-01 -2.409852445125579834e-01 1.812925748527050018e-02 -1.926202774047851562e-01 1.080292314291000366e-01 -1.902284324169158936e-01 -2.187062203884124756e-01
-5.367292091250419617e-02 9.434445202350616455e-02 -2.627180814743041992e-01 2.304834127426147461e-01 2.638938724994659424e-01 2.221959829330444336e-01 1.215986832976341248e-01 -2.457991987466812134e-02 -1.999994069337844849e-01 1.966516301035881042e-02 -2.003173716366291046e-02 9.247990697622299194e-02 -2.558022364974021912e-02 -2.027061283588409424e-01 7.149945478886365891e-03 -3.823383897542953491e-02 1.634754538536071777e-01 3.568780794739723206e-02 -2.896271347999572754e-01 1.405880451202392578e-01 -7.312318682670593262e-02 -2.708431780338287354e-01 1.546057611703872681e-01 -4.822421446442604065e-02 -3.728888183832168579e-02 -3.631304502487182617e-01 -1.777492910623550415e-01 -2.356264889240264893e-01 -3.685317039489746094e-01 1.687713116407394409e-01 1.215965077280998230e-01 -5.517311394214630127e-02
-4.343006610870361328e-01 9.793719649314880371e-02 -1.144591793417930603e-01 5.983684584498405457e-02 7.919403910636901855e-02 2.466257363557815552e-01 1.301703881472349167e-02 4.994104802608489990e-02 -2.050582468509674072e-01 1.060183718800544739e-01 -3.497222438454627991e-02 -1.635396331548690796e-01 -6.705434620380401611e-02 -3.244238495826721191e-01 1.827782690525054932e-01 -3.070827722549438477e-01 -5.671765655279159546e-02 -1.269993633031845093e-01 -1.139585375785827637e-01 2.041549235582351685e-01 -2.933645248413085938e-01 1.309895813465118408e-01 2.206160277128219604e-01 1.625297358259558678e-03 3.715376853942871094e-01 9.077119827270507812e-02 -3.191268537193536758e-03 4.168580844998359680e-02 1.288359314203262329e-01 4.974913224577903748e-02 1.460725441575050354e-02 5.845691636204719543e-02
-1.927762478590011597e-01 8.392113447189331055e-02 2.165142744779586792e-01 7.422244548797607422e-02 -1.103193014860153198e-01 -1.737015843391418457e-01 2.544625662267208099e-02 -2.098997235298156738e-01 -2.128047794103622437e-01 2.484925091266632080e-01 2.109796404838562012e-01 1.410046815872192383e-01 2.760320305824279785e-01 1.456835959106683731e-02 2.820702791213989258e-01 -4.128693640232086182e-01 4.240217059850692749e-02 -4.143814370036125183e-02 -6.774330884218215942e-02 2.886235415935516357e-01 -1.309330016374588013e-01 6.911291927099227905e-02 -1.608332060277462006e-02 1.764180213212966919e-01 3.815513849258422852e-02 1.076475344598293304e-02 -4.362653195858001709e-02 7.462462782859802246e-02 5.911757424473762512e-02 3.606798946857452393e-01 1.764080822467803955e-01 -6.408995948731899261e-03
-1.143805012106895447e-01 1.969271805137395859e-03 -1.655245870351791382e-01 -3.901954740285873413e-02 -3.191657364368438721e-01 1.458693146705627441e-01 1.824266910552978516e-01 -8.331143856048583984e-02 8.542405068874359131e-02 3.645880520343780518e-01 3.648524358868598938e-02 4.146944731473922729e-02 -7.663321681320667267e-03 -2.231136709451675415e-01 1.076881438493728638e-01 -1.527706235647201538e-01 -3.397786989808082581e-02 -1.923673450946807861e-01 -3.613776266574859619e-01 8.546528220176696777e-02 1.304212808609008789e-01 -3.496780991554260254e-01 3.900090977549552917e-02 6.281138956546783447e-02 7.099882513284683228e-02 -1.740162223577499390e-01 -2.502401769161224365e-01 1.483913958072662354e-01 1.217384487390518188e-01 7.017789781093597412e-02 3.221353292465209961e-01 -4.788799211382865906e-02
-3.179924786090850830e-01 1.555777043104171753e-01 -2.421584539115428925e-02 1.169476509094238281e-01 -5.409754812717437744e-02 5.309898406267166138e-02 -1.866343915462493896e-01 -2.019024938344955444e-01 -3.107512891292572021e-01 3.948503732681274414e-01 8.129698783159255981e-02 1.407480090856552124e-01 -1.303353756666183472e-01 -1.030829176306724548e-01 2.517695128917694092e-01 -2.832891941070556641e-01 8.955601602792739868e-02 -1.476625055074691772e-01 -2.359472960233688354e-01 7.991351932287216187e-02 -1.166855394840240479e-01 -1.827473491430282593e-01 2.418842613697052002e-01 1.209602355957031250e-01 -2.060748934745788574e-01 1.067610457539558411e-02 1.577923893928527832e-01 1.412578076124191284e-01 -1.468128412961959839e-01 5.130195245146751404e-02 7.094369083642959595e-02 -1.543742418289184570e-02
-7.920663058757781982e-02 7.323244959115982056e-02 2.068600654602050781e-01 6.452262401580810547e-02 1.082609519362449646e-01 4.599080979824066162e-01 3.928194195032119751e-02 2.172047793865203857e-01 -2.689568996429443359e-01 1.462186127901077271e-01 -9.018098562955856323e-02 1.298028677701950073e-01 -1.005571559071540833e-01 -6.271627545356750488e-02 1.355315148830413818e-01 -1.678804010152816772e-01 3.046780228614807129e-01 -1.793598085641860962e-01 -1.713116466999053955e-01 1.865715384483337402e-01 2.495646774768829346e-01 -1.077158525586128235e-01 1.666405200958251953e-01 -1.771565154194831848e-02 -3.935042768716812134e-02 7.082153856754302979e-02 -1.014455333352088928e-01 6.830913573503494263e-02 1.659504771232604980e-01 2.599276006221771240e-01 1.309615522623062134e-01 2.554557025432586670e-01
-6.132372468709945679e-02 -2.020471692085266113e-01 4.629440233111381531e-02 -5.544893816113471985e-02 -1.609061509370803833e-01 3.447489440441131592e-02 9.729234129190444946e-02 -2.501350641250610352e-01 -2.291020750999450684e-01 5.067080855369567871e-01 -1.897291094064712524e-01 -1.381256058812141418e-02 2.373806685209274292e-01 -1.742555499076843262e-01 6.170366331934928894e-02 -9.628367424011230469e-02 1.936279386281967163e-01 -2.710149586200714111e-01 -8.565937727689743042e-02 3.656200766563415527e-01 -3.036402910947799683e-02 3.985296189785003662e-02 -1.114547401666641235e-01 -2.434021048247814178e-02 -2.096164524555206299e-01 -1.665297597646713257e-01 -2.167302966117858887e-01 -3.588457778096199036e-02 -8.782453951425850391e-04 1.082577779889106750e-01 -5.442848801612854004e-02 -6.139722838997840881e-02
8.773899078369140625e-02 1.079412475228309631e-01 -6.089084222912788391e-02 1.897510588169097900e-01 1.973323337733745575e-02 -2.119194157421588898e-02 5.871886387467384338e-02 -7.513943314552307129e-02 -1.476834416389465332e-01 3.305597603321075439e-01 1.443717628717422485e-02 -7.000971585512161255e-02 -7.885342091321945190e-02 -3.114249408245086670e-01 -1.286350889131426811e-03 -1.136776730418205261e-01 5.559447780251502991e-02 -1.010692790150642395e-01 -2.406422793865203857e-01 1.094279438257217407e-01 1.915250122547149658e-01 -1.591111868619918823e-01 1.497990190982818604e-01 -4.118719398975372314e-01 -1.567227095365524292e-01 1.827383786439895630e-01 8.544179610908031464e-03 6.304624676704406738e-02 -6.569381803274154663e-02 4.273961782455444336e-01 2.075956314802169800e-01 -2.221263647079467773e-01
-9.596696496009826660e-02 1.744951754808425903e-01 1.862006634473800659e-01 3.943788632750511169e-02 -8.524335175752639771e-02 3.380456864833831787e-01 -9.809362143278121948e-02 8.483046293258666992e-02 -3.238834440708160400e-01 9.118133783340454102e-02 -2.489537745714187622e-02 5.450348183512687683e-02 1.780272424221038818e-01 -1.516724973917007446e-01 -7.972382754087448120e-02 -3.448379039764404297e-01 1.909426897764205933e-01 1.250299215316772461e-01 -4.631080329418182373e-01 1.937980949878692627e-01 -7.907198369503021240e-02 1.183680593967437744e-01 -9.346996992826461792e-02 -2.844407036900520325e-02 1.056083440780639648e-01 1.103196367621421814e-01 9.857103228569030762e-02 1.085260435938835144e-01 -3.253509700298309326e-01 9.239692240953445435e-03 5.245946813374757767e-03 -6.536300480365753174e-02
-1.147495359182357788e-01 -1.243723928928375244e-01 -1.409206241369247437e-01 2.112285196781158447e-01 -1.056740805506706238e-01 9.455990046262741089e-03 1.013419106602668762e-01 1.003477945923805237e-01 -8.463311195373535156e-02 2.921968698501586914e-01 -4.691955819725990295e-02 -2.312649637460708618e-01 3.123592585325241089e-02 -3.872530162334442139e-02 7.102531939744949341e-02 -3.486343622207641602e-01 -4.111195448786020279e-03 1.590966582298278809e-01 -3.313213288784027100e-01 2.490798085927963257e-01 -3.170301020145416260e-01 -6.529997568577528000e-03 1.080799177289009094e-01 2.513490021228790283e-01 -1.755837947130203247e-01 -1.092479750514030457e-01 -3.131529390811920166e-01 9.170339256525039673e-02 -2.222020924091339111e-01 -8.977394551038742065e-02 1.357810795307159424e-01 -1.840618625283241272e-02
9.370082989335060120e-03 1.442944705486297607e-01 -7.008731365203857422e-02 -1.618466153740882874e-02 1.404913216829299927e-01 9.412634186446666718e-03 8.361515402793884277e-02 -3.262531012296676636e-02 -3.567732870578765869e-01 5.794373154640197754e-02 9.606465697288513184e-02 3.051261603832244873e-01 -4.023657739162445068e-02 -8.087496273219585419e-03 5.062471609562635422e-03 -3.133687078952789307e-01 3.378244489431381226e-02 -4.165163263678550720e-03 -4.166682064533233643e-01 1.933426856994628906e-01 1.147167161107063293e-01 1.042060032486915588e-01 -5.191947333514690399e-03 -2.996320426464080811e-01 1.184899881482124329e-01 -2.466936409473419189e-01 -2.619489729404449463e-01 -4.666182678192853928e-03 -2.595888376235961914e-01 1.505216509103775024e-01 7.324022799730300903e-02 -2.196099311113357544e-01
-2.371369116008281708e-02 2.226707786321640015e-01 -1.541458964347839355e-01 1.048837155103683472e-01 -1.013658344745635986e-01 2.456688135862350464e-01 -3.042459860444068909e-02 -3.593306988477706909e-02 -1.910386234521865845e-01 3.998538255691528320e-01 -1.356164067983627319e-01 4.828282073140144348e-02 2.019421607255935669e-01 -2.636975944042205811e-01 -1.468060165643692017e-01 -2.300056815147399902e-01 2.466645687818527222e-01 -7.987214252352714539e-03 -3.702873289585113525e-01 3.106884956359863281e-01 -4.159497097134590149e-02 5.686822161078453064e-02 6.039658188819885254e-02 -3.523482382297515869e-02 1.760318130254745483e-01 1.463573724031448364e-01 7.218498736619949341e-02 -2.049110643565654755e-02 -2.290849536657333374e-01 1.843015290796756744e-02 -1.246157288551330566e-01 -9.791676700115203857e-02
2.747126221656799316e-01 -2.251338772475719452e-02 1.927297562360763550e-01 1.791527420282363892e-01 1.943003386259078979e-01 2.084004282951354980e-01 1.981151849031448364e-01 -2.827790677547454834e-01 -1.876578293740749359e-02 -8.123916573822498322e-03 -9.434289485216140747e-02 6.267128139734268188e-02 -1.308227479457855225e-01 -1.496294289827346802e-01 1.916171908378601074e-01 -2.515453398227691650e-01 1.776811331510543823e-01 -1.940820366144180298e-02 -3.963242769241333008e-01 1.009957566857337952e-01 -2.668853402137756348e-01 -6.840163841843605042e-03 -1.312676724046468735e-02 2.264224551618099213e-02 1.577161550521850586e-01 -1.235242635011672974e-01 -1.443329919129610062e-02 -4.243910312652587891e-02 -9.204681962728500366e-02 2.573135495185852051e-01 2.143892645835876465e-01 2.601520121097564697e-01
5.800547823309898376e-02 -9.873203933238983154e-02 -1.668305993080139160e-01 3.552898168563842773e-01 1.791413873434066772e-01 -4.579710774123668671e-03 1.933342516422271729e-01 -2.292150072753429413e-02 -2.072536349296569824e-01 7.140177488327026367e-02 1.751212328672409058e-01 9.167322516441345215e-02 1.682089269161224365e-02 -1.011155843734741211e-01 -1.180851645767688751e-02 -1.864152029156684875e-02 1.131606698036193848e-01 4.196466505527496338e-02 -5.352988839149475098e-01 8.285738527774810791e-02 3.044603765010833740e-02 3.674769997596740723e-01 -1.737731248140335083e-01 1.354155829176306725e-03 -1.861942857503890991e-01 -6.987523287534713745e-02 -1.076275706291198730e-01 -8.070488274097442627e-02 -8.658952265977859497e-02 2.629445493221282959e-01 2.356700599193572998e-01 2.687537111341953278e-02
3.157502785325050354e-02 1.127719357609748840e-01 -6.837675813585519791e-03 -1.286341436207294464e-02 -2.004076838493347168e-01 8.101239800453186035e-02 -1.070012524724006653e-02 -1.875357031822204590e-01 -4.867876172065734863e-01 3.356760442256927490e-01 2.422685176134109497e-01 -5.957197863608598709e-03 -1.778926514089107513e-02 -5.902149900794029236e-02 8.332986384630203247e-02 -2.975414395332336426e-01 -2.138496935367584229e-01 -1.104720011353492737e-01 -3.141143321990966797e-01 1.326152086257934570e-01 -2.838164195418357849e-02 -9.367074072360992432e-02 -2.678991854190826416e-01 -1.879724301397800446e-02 2.323323637247085571e-01 2.070548757910728455e-02 -9.099786728620529175e-02 -1.833132058382034302e-01 -1.205414999276399612e-02 -8.140689879655838013e-02 1.923955529928207397e-01 2.108744718134403229e-02
1.749403178691864014e-01 4.598851874470710754e-02 1.723087728023529053e-01 2.694720327854156494e-01 1.543003171682357788e-01 3.574739694595336914e-01 4.584685340523719788e-02 -1.872550249099731445e-01 2.432140707969665527e-02 1.474083662033081055e-01 2.016636133193969727e-01 2.155102938413619995e-01 -3.698013350367546082e-02 -3.364471951499581337e-03 1.548805683851242065e-01 -2.139190435409545898e-01 -1.001817584037780762e-01 -1.664580404758453369e-01 -4.333179295063018799e-01 -1.432134211063385010e-01 -1.025503203272819519e-01 -1.223654523491859436e-01 -1.775580085813999176e-02 4.396157339215278625e-02 1.491760555654764175e-02 5.996125936508178711e-02 1.024164184927940369e-01 -1.590926051139831543e-01 -2.540117800235748291e-01 2.501244246959686279e-01 2.349052429199218750e-01 3.475825069472193718e-03
-3.043933212757110596e-02 1.270890887826681137e-02 -1.812135130167007446e-01 4.879647120833396912e-02 -2.398043721914291382e-01 -8.828107267618179321e-03 -2.016738504171371460e-01 -1.778510659933090210e-01 -1.356611400842666626e-02 3.358561396598815918e-01 -1.340953856706619263e-01 -1.702933609485626221e-01 1.494049578905105591e-01 -2.521339058876037598e-01 3.152826428413391113e-01 -3.260713815689086914e-01 4.502537474036216736e-02 4.868434276431798935e-03 -2.308172732591629028e-01 1.979810297489166260e-01 -3.261006176471710205e-01 7.637728005647659302e-02 1.109953075647354126e-01 -9.723962098360061646e-02 1.315668672323226929e-01 -1.858874596655368805e-02 -1.261062771081924438e-01 -2.636213600635528564e-01 -1.618302054703235626e-02 -2.745180390775203705e-02 1.325308233499526978e-01 -1.791991740465164185e-01
-3.588812649250030518e-01 -1.701317280530929565e-01 -1.052367314696311951e-02 -5.039222911000251770e-02 -6.685192137956619263e-02 4.749717190861701965e-02 1.085310429334640503e-01 -1.900283396244049072e-01 -4.154412746429443359e-01 2.301556915044784546e-01 2.810851037502288818e-01 -3.006512764841318130e-03 9.512011893093585968e-03 -2.095899730920791626e-01 1.704503446817398071e-01 -2.592706978321075439e-01 8.445896953344345093e-02 -1.767763197422027588e-01 -1.030920073390007019e-01 3.002850413322448730e-01 6.743251346051692963e-03 -1.615940779447555542e-01 7.925378531217575073e-02 -1.902241818606853485e-02 2.828121744096279144e-02 5.981247499585151672e-02 6.872957944869995117e-02 -1.872256100177764893e-01 -2.846370041370391846e-01 -1.011442169547080994e-01 1.735488176345825195e-01 -5.113529786467552185e-02
-9.755954891443252563e-02 1.726544797420501709e-01 -1.318347901105880737e-01 1.718142628669738770e-01 6.070252880454063416e-02 3.584978878498077393e-01 -6.473513692617416382e-02 4.898514226078987122e-02 -4.658267498016357422e-01 9.173252433538436890e-02 -4.972508922219276428e-02 -2.930311486124992371e-02 2.681632526218891144e-02 -2.814816832542419434e-01 2.481760166119784117e-04 -3.706289827823638916e-01 6.485061347484588623e-02 2.072869054973125458e-02 -2.157229334115982056e-01 3.306176662445068359e-01 1.178980767726898193e-01 2.360390126705169678e-02 3.053387068212032318e-02 -1.341009885072708130e-01 2.013440988957881927e-02 5.576424673199653625e-02 -8.104597032070159912e-02 -1.303810328245162964e-01 -9.275314211845397949e-02 2.163317650556564331e-01 -1.229245513677597046e-01 -1.935735642910003662e-01
1.973200142383575439e-01 1.064727157354354858e-01 -1.477120518684387207e-01 -6.364122033119201660e-02 -1.174043044447898865e-01 1.767193973064422607e-01 2.544346749782562256e-01 -1.577810645103454590e-01 -4.009364843368530273e-01 4.382636547088623047e-01 2.818210422992706299e-01 -1.200561746954917908e-01 -2.068704813718795776e-01 -2.253315411508083344e-02 1.624538302421569824e-01 -3.152154088020324707e-01 -9.475564211606979370e-02 -1.036292761564254761e-01 -1.471835523843765259e-01 -6.014165282249450684e-02 -3.580053895711898804e-02 -2.243309766054153442e-01 6.441106647253036499e-02 -2.643561363220214844e-02 4.314063489437103271e-02 -1.668130904436111450e-01 -9.502795338630676270e-02 -1.360869109630584717e-01 -8.103307336568832397e-02 -3.686991333961486816e-02 1.473078131675720215e-02 -8.164240419864654541e-02
2.177004367113113403e-01 6.358594447374343872e-02 1.713474839925765991e-01 3.302469551563262939e-01 1.781474202871322632e-01 2.691064178943634033e-01 1.628496497869491577e-02 -2.086051702499389648e-01 -8.159087598323822021e-02 1.838840991258621216e-01 2.476954609155654907e-01 1.333419978618621826e-01 -1.375118792057037354e-01 5.932586267590522766e-02 1.899526566267013550e-01 -7.324209809303283691e-02 7.949693128466606140e-03 -2.498673945665359497e-01 -3.883354663848876953e-01 -7.154450565576553345e-02 -2.231784313917160034e-01 -1.123615205287933350e-01 4.213446751236915588e-02 4.406862333416938782e-02 9.352320432662963867e-02 -7.307630032300949097e-02 7.224155217409133911e-02 3.820224478840827942e-02 -1.915049552917480469e-01 1.923338472843170166e-01 3.091499209403991699e-01 6.441291421651840210e-02
-2.476585060358047485e-01 -1.001214236021041870e-01 1.257722228765487671e-01 -1.520550101995468140e-01 -2.514475397765636444e-02 9.165859222412109375e-02 2.661040425300598145e-01 -2.165985256433486938e-01 -3.776097595691680908e-01 1.645195037126541138e-01 6.835547089576721191e-02 5.593656562268733978e-03 -9.842720627784729004e-02 -2.027355432510375977e-01 2.458471208810806274e-01 1.346291881054639816e-02 -7.866852730512619019e-02 -1.012664064764976501e-01 -1.733650267124176025e-01 6.677096337080001831e-02 2.991956099867820740e-02 -4.408603161573410034e-02 1.425576210021972656e-01 -6.220027804374694824e-02 1.094241738319396973e-01 -9.573708474636077881e-02 -9.641522541642189026e-03 -1.303567886352539062e-01 -4.276554286479949951e-01 5.640793591737747192e-02 2.633868157863616943e-01 -3.248294293880462646e-01
-5.890413746237754822e-02 -3.810928389430046082e-02 -1.002500206232070923e-01 1.977987736463546753e-01 -5.919394083321094513e-03 3.119234442710876465e-01 2.129965126514434814e-01 -1.475057452917098999e-01 -3.156121075153350830e-01 1.739828847348690033e-02 -1.530775278806686401e-01 3.518343269824981689e-01 2.005406916141510010e-01 -1.046652346849441528e-01 1.919768005609512329e-02 -1.777788847684860229e-01 1.601724475622177124e-01 -2.032051831483840942e-01 -2.288328707218170166e-01 -4.466816782951354980e-02 7.795044034719467163e-02 -1.147545799612998962e-01 9.075220674276351929e-02 -7.225877046585083008e-02 8.099222928285598755e-02 1.391092538833618164e-01 -8.650367707014083862e-02 -2.224128097295761108e-01 -3.955039680004119873e-01 1.695308536291122437e-01 1.579385399818420410e-01 6.471730768680572510e-02
-5.632841959595680237e-02 -3.813614370301365852e-03 -1.998630166053771973e-01 -1.007833853363990784e-01 1.719727665185928345e-01 2.476989924907684326e-01 1.332574188709259033e-01 -1.568807214498519897e-01 -6.342668831348419189e-02 3.604757785797119141e-01 2.276490069925785065e-02 1.473585665225982666e-01 -2.007293850183486938e-01 -1.332417428493499756e-01 1.453747451305389404e-01 -5.339620262384414673e-02 -1.119037270545959473e-01 -1.123972535133361816e-01 -2.097485065460205078e-01 1.993534713983535767e-01 -4.889172613620758057e-01 -3.741146624088287354e-01 3.369835019111633301e-02 5.821989476680755615e-02 -2.016191929578781128e-02 9.001860395073890686e-03 -1.450090259313583374e-01 -1.582691222429275513e-01 -2.141867735190317035e-04 8.006571233272552490e-02 1.491415798664093018e-01 -8.686559647321701050e-02
1.099541485309600830e-01 3.597636893391609192e-02 1.408508270978927612e-01 -9.193021804094314575e-02 -1.403042227029800415e-01 1.387725025415420532e-01 -7.263844460248947144e-02 -3.261110484600067139e-01 -1.001216322183609009e-01 4.105873703956604004e-01 2.102585732936859131e-01 -2.384452670812606812e-01 6.761155277490615845e-02 2.297361642122268677e-01 -3.803777322173118591e-02 -1.831846237182617188e-01 2.138367444276809692e-01 -1.689921617507934570e-01 -8.378046005964279175e-02 9.823160246014595032e-03 -1.344826817512512207e-01 3.088307380676269531e-01 1.659406572580337524e-01 -2.629548311233520508e-01 -1.765110194683074951e-01 -1.770153641700744629e-01 -7.791588455438613892e-02 7.268352806568145752e-02 -6.007994338870048523e-02 2.202758193016052246e-01 1.000952050089836121e-01 -9.052667021751403809e-02
-9.208041429519653320e-02 -3.385172411799430847e-02 8.949831873178482056e-02 -1.117403134703636169e-01 1.485538184642791748e-01 1.198838055133819580e-01 2.172516137361526489e-01 -1.259439587593078613e-01 -2.087958753108978271e-01 2.049345225095748901e-01 9.262614697217941284e-02 5.151193961501121521e-02 -9.488815814256668091e-02 7.975307293236255646e-03 3.069610297679901123e-01 -2.234835475683212280e-01 2.174695730209350586e-01 7.121700327843427658e-03 -2.449952661991119385e-01 3.248790204524993896e-01 -4.369494020938873291e-01 -1.174502745270729065e-01 -5.923140794038772583e-02 1.636072248220443726e-02 -1.213518157601356506e-01 9.630156308412551880e-02 -1.993183419108390808e-02 -3.669192492961883545e-01 2.294950373470783234e-02 -1.258628070354461670e-02 1.577157825231552124e-01 -1.196654289960861206e-01
1.026053801178932190e-01 -8.296248316764831543e-02 -1.028067618608474731e-01 1.545027643442153931e-01 -3.593663871288299561e-01 -1.294976919889450073e-01 -5.767182260751724243e-02 2.744976896792650223e-03 -2.091284692287445068e-01 3.611688613891601562e-01 -7.037214934825897217e-02 1.776396483182907104e-01 7.603459060192108154e-02 -2.000537514686584473e-01 3.791413009166717529e-01 -2.545610070228576660e-01 3.468651697039604187e-02 -1.251646429300308228e-01 -6.543846428394317627e-02 2.025093734264373779e-01 -1.789537221193313599e-01 -3.170577809214591980e-02 1.043879985809326172e-01 -5.306354910135269165e-02 -3.394738584756851196e-02 2.492999136447906494e-01 -1.508631110191345215e-01 8.919134736061096191e-02 -2.099310606718063354e-02 8.571466803550720215e-02 3.070513606071472168e-01 1.699229329824447632e-01
-2.221984043717384338e-02 7.868915051221847534e-02 -2.542331255972385406e-02 1.937668956816196442e-02 1.541179269552230835e-01 2.676488757133483887e-01 2.542621493339538574e-01 -4.493992924690246582e-01 -3.377280533313751221e-01 3.125326931476593018e-01 1.024594083428382874e-01 -8.830387145280838013e-02 -2.307665050029754639e-01 -1.287584565579891205e-02 1.368417143821716309e-01 -2.640356421470642090e-01 -2.343064360320568085e-02 -4.123178869485855103e-02 -9.847325086593627930e-02 -8.381571620702743530e-02 -4.126114025712013245e-02 -1.433581262826919556e-01 5.938125308603048325e-03 1.930604279041290283e-01 -1.504150629043579102e-01 1.653890907764434814e-01 -1.770281791687011719e-01 1.249175965785980225e-01 1.025597080588340759e-01 2.167333848774433136e-02 1.051660701632499695e-01 -2.467814981937408447e-01
5.088695138692855835e-02 6.468455493450164795e-02 -2.425352036952972412e-01 -2.578630484640598297e-02 3.338086232542991638e-02 -7.173397392034530640e-02 -4.709192737936973572e-02 -2.012434154748916626e-01 -4.358602464199066162e-01 4.056529724039137363e-04 -1.175242960453033447e-01 1.836327761411666870e-01 1.550497114658355713e-01 -2.504783272743225098e-01 1.240313500165939331e-01 -1.331302821636199951e-01 2.046891152858734131e-01 -1.501445323228836060e-01 -4.192317724227905273e-01 1.641603708267211914e-01 6.115754693746566772e-02 2.430367469787597656e-02 -4.243111703544855118e-03 -2.134229540824890137e-01 1.413693726062774658e-01 -4.656796902418136597e-02 -1.605707406997680664e-01 1.288317441940307617e-01 -8.115389943122863770e-02 2.296930998563766479e-01 8.443418145179748535e-02 -2.816296219825744629e-01
-3.305649459362030029e-01 -1.221895217895507812e-01 9.509371221065521240e-02 1.335296034812927246e-01 -5.748725682497024536e-02 1.096785664558410645e-01 -2.487867772579193115e-01 8.489301800727844238e-02 -1.892128139734268188e-01 3.397198617458343506e-01 9.261756390333175659e-02 1.252076625823974609e-01 8.265624940395355225e-02 -1.918537169694900513e-01 1.508474946022033691e-01 -1.789384931325912476e-01 -1.322495937347412109e-01 7.681228965520858765e-02 -3.345610201358795166e-01 7.693927735090255737e-02 -1.432093977928161621e-01 -1.620226502418518066e-01 1.569988727569580078e-01 1.122329682111740112e-01 -2.125110030174255371e-01 -1.260845065116882324e-01 -2.419371306896209717e-01 2.026148736476898193e-01 -2.687048017978668213e-01 1.244766190648078918e-01 1.095397770404815674e-01 -7.086388021707534790e-02
-4.443952068686485291e-02 1.622610986232757568e-01 -6.626009196043014526e-02 -8.657401427626609802e-03 2.282238453626632690e-01 3.337811827659606934e-01 2.149907499551773071e-01 7.558631896972656250e-02 -2.192146480083465576e-01 2.618341445922851562e-01 2.496338933706283569e-01 1.683641374111175537e-01 -1.627478748559951782e-01 -1.863284558057785034e-01 1.732155382633209229e-01 -8.659882843494415283e-02 -2.205300629138946533e-01 -2.795350551605224609e-01 -1.929725706577301025e-01 9.855474531650543213e-02 2.978359460830688477e-01 -1.161626353859901428e-01 2.736947312951087952e-02 1.485782209783792496e-02 3.078154474496841431e-02 -8.096247911453247070e-02 -1.222395617514848709e-02 1.324402987957000732e-01 -2.214362323284149170e-01 2.454290241003036499e-01 1.530224829912185669e-01 1.050931587815284729e-01
8.355217427015304565e-02 -1.181987021118402481e-02 -1.927265226840972900e-01 8.492945134639739990e-02 1.032331064343452454e-01 2.150811702013015747e-01 8.966374397277832031e-02 -5.141925066709518433e-02 3.411797061562538147e-02 2.051028460264205933e-01 -3.735722601413726807e-02 2.075498849153518677e-01 1.444680541753768921e-01 1.021296009421348572e-01 -6.308155134320259094e-03 -1.030659675598144531e-01 3.302949666976928711e-01 -3.336718082427978516e-01 -2.386143654584884644e-01 3.370152115821838379e-01 -1.452760398387908936e-01 1.413024365901947021e-01 -1.548908352851867676e-01 -9.973013401031494141e-02 -1.934925653040409088e-02 -4.135682806372642517e-02 -1.948446780443191528e-01 -1.584059298038482666e-01 1.156326234340667725e-01 2.944848835468292236e-01 1.806029863655567169e-02 -3.460324406623840332e-01
-8.213821053504943848e-02 -1.484546959400177002e-01 -1.611068844795227051e-01 -2.743626572191715240e-02 9.439282119274139404e-02 1.130374595522880554e-01 1.831351071596145630e-01 -4.482052475214004517e-02 -3.557651937007904053e-01 9.137205779552459717e-02 -6.363922357559204102e-02 -3.089099191129207611e-02 -3.294890746474266052e-02 -2.418674081563949585e-01 7.128215581178665161e-02 -1.414232254028320312e-01 -1.471432205289602280e-02 -2.289702445268630981e-01 -3.283439576625823975e-01 2.282154858112335205e-01 1.068317666649818420e-01 4.167212173342704773e-02 9.254056215286254883e-02 -2.591461837291717529e-01 1.687525361776351929e-01 -2.612805552780628204e-02 -2.369553595781326294e-02 2.039292305707931519e-01 -2.892114222049713135e-01 3.848969042301177979e-01 6.417677737772464752e-03 -2.411176413297653198e-01
1.448184717446565628e-02 2.495114803314208984e-01 3.948371857404708862e-02 -9.290164709091186523e-02 2.889650687575340271e-02 2.256144136190414429e-01 1.106552034616470337e-01 -1.251580119132995605e-01 -9.299691021442413330e-02 1.438308320939540863e-02 -6.747899949550628662e-02 -4.215415567159652710e-02 -1.825598813593387604e-02 -2.883178293704986572e-01 4.843520000576972961e-02 -3.246078193187713623e-01 4.341615736484527588e-02 2.556180208921432495e-02 -5.359326004981994629e-01 -5.973773077130317688e-03 -1.727114766836166382e-01 -1.433151662349700928e-01 8.842993527650833130e-02 -1.348091810941696167e-01 -3.458122014999389648e-01 -1.051055714488029480e-01 2.907730080187320709e-02 1.055183187127113342e-01 2.815452404320240021e-02 2.938874661922454834e-01 -4.247583076357841492e-02 2.087988257408142090e-01
1.733448654413223267e-01 -3.672553971409797668e-02 -4.652779921889305115e-02 -6.732988171279430389e-03 -1.518079787492752075e-01 2.345447391271591187e-01 -6.162768974900245667e-02 -3.490498960018157959e-01 -2.149246037006378174e-01 2.848341166973114014e-01 4.018096253275871277e-02 1.075322777032852173e-01 1.142713055014610291e-01 -1.767494231462478638e-01 -2.174032926559448242e-01 -8.436001837253570557e-02 1.852279603481292725e-01 -3.280846476554870605e-01 -9.499342180788516998e-03 9.177202731370925903e-02 -1.093101203441619873e-01 2.446542233228683472e-01 -1.721146553754806519e-01 8.876513689756393433e-02 1.822574734687805176e-01 7.474838942289352417e-02 -3.118754029273986816e-01 9.310425072908401489e-02 -1.104521453380584717e-01 1.272453516721725464e-01 8.435874432325363159e-02 -2.889747321605682373e-01
-3.476010560989379883e-01 -2.663874626159667969e-01 1.066223531961441040e-01 -2.657529525458812714e-02 -1.266900599002838135e-01 3.566797375679016113e-01 2.523578107357025146e-01 -1.774283051490783691e-01 -7.300186902284622192e-02 2.967078983783721924e-01 -2.264790609478950500e-02 1.056672409176826477e-01 -1.604756414890289307e-01 -1.231192275881767273e-01 -2.181527018547058105e-02 -6.978097558021545410e-02 6.452569365501403809e-02 -1.943221986293792725e-01 -1.766396909952163696e-01 -4.183010756969451904e-02 -3.350085914134979248e-01 9.716419130563735962e-02 1.050222590565681458e-01 1.775864362716674805e-01 8.892446011304855347e-02 1.042500734329223633e-01 -1.894634664058685303e-01 -1.243134886026382446e-01 9.787166863679885864e-02 1.440700292587280273e-01 2.529767453670501709e-01 5.318506434559822083e-02
3.533913567662239075e-02 3.920520842075347900e-02 8.923503756523132324e-02 -1.686319708824157715e-01 -1.569412462413311005e-02 2.485675215721130371e-01 -1.584818065166473389e-01 6.490495055913925171e-02 -4.176059961318969727e-01 2.510243356227874756e-01 -1.647218167781829834e-01 -1.955550350248813629e-02 5.345058813691139221e-02 -3.518986403942108154e-01 -4.191448912024497986e-02 -2.477412372827529907e-01 1.007857173681259155e-01 3.524282574653625488e-02 -2.961504757404327393e-01 2.703023850917816162e-01 -1.758970133960247040e-02 -1.417546719312667847e-01 -8.166845887899398804e-03 -3.008097708225250244e-01 1.112243905663490295e-01 -3.166839946061372757e-03 -1.955807209014892578e-01 9.113249182701110840e-02 -4.952334612607955933e-02 5.188319832086563110e-02 2.157731726765632629e-02 -2.589094340801239014e-01
3.046852648258209229e-01 -9.093733876943588257e-02 1.269459128379821777e-01 4.762983620166778564e-01 1.535421460866928101e-01 2.422547787427902222e-01 8.655499666929244995e-02 -8.925718069076538086e-02 -1.720146983861923218e-01 9.122802317142486572e-02 8.410669118165969849e-02 -1.098088175058364868e-01 -2.450161874294281006e-01 4.399545118212699890e-02 1.706300675868988037e-01 -2.115431874990463257e-01 8.783314377069473267e-02 -1.625456032343208790e-03 -2.742147743701934814e-01 3.987700492143630981e-02 -2.906933724880218506e-01 -9.430008381605148315e-02 1.499090492725372314e-01 -1.866709887981414795e-01 -4.936260520480573177e-04 6.272562593221664429e-02 -5.691280961036682129e-02 -8.306778967380523682e-02 -1.295297145843505859e-01 1.070410236716270447e-01 2.609608769416809082e-01 1.403500884771347046e-01
9.114634990692138672e-02 1.370355635881423950e-01 -7.675155252218246460e-02 2.681915760040283203e-01 1.646157056093215942e-01 1.782985776662826538e-01 1.499596834182739258e-01 -5.379500798881053925e-03 -3.640960752964019775e-01 2.272371202707290649e-01 2.079490870237350464e-01 7.941889762878417969e-02 2.791080772876739502e-01 -3.908870518207550049e-01 2.105516493320465088e-01 -8.254064619541168213e-02 1.123473271727561951e-01 -1.303611844778060913e-01 -1.849216073751449585e-01 4.236189648509025574e-02 1.356499046087265015e-01 -1.935543119907379150e-01 -4.550847038626670837e-02 -1.553678959608078003e-01 9.368170797824859619e-02 5.596143752336502075e-02 -7.532110810279846191e-02 -9.134481102228164673e-02 -2.836894094944000244e-01 1.822431832551956177e-01 4.501229897141456604e-02 -9.367209672927856445e-02
3.876062035560607910e-01 -1.058946177363395691e-01 1.152142584323883057e-01 7.197910547256469727e-02 -1.442772150039672852e-01 3.946618139743804932e-01 4.010651633143424988e-02 -7.135283201932907104e-02 -2.668057382106781006e-01 1.697172373533248901e-01 -6.340167671442031860e-02 -9.118600189685821533e-02 1.110852956771850586e-01 -7.612463831901550293e-02 1.272354274988174438e-01 -1.929122656583786011e-01 9.220863133668899536e-02 -1.355554163455963135e-01 -1.270500868558883667e-01 2.489946484565734863e-01 -3.042510338127613068e-02 1.393632888793945312e-01 1.277945935726165771e-01 1.558597087860107422e-01 -1.940537840127944946e-01 1.120172217488288879e-01 -2.206839323043823242e-01 1.142878457903862000e-01 -2.547993883490562439e-02 2.908353209495544434e-01 -1.666548848152160645e-01 -2.489795684814453125e-01
2.606306672096252441e-01 9.604065120220184326e-02 -8.999899774789810181e-02 3.307217955589294434e-01 8.274586498737335205e-02 -5.208751186728477478e-02 2.581577897071838379e-01 -2.571012079715728760e-01 -3.408282995223999023e-01 -3.606774657964706421e-02 2.049034833908081055e-01 9.110969491302967072e-03 -4.747688025236129761e-02 8.604019135236740112e-02 7.124514877796173096e-02 -1.040608361363410950e-01 -1.366971712559461594e-02 -1.390580981969833374e-01 -2.063337117433547974e-01 1.269505321979522705e-01 -1.316738575696945190e-01 1.647860854864120483e-01 -1.100149899721145630e-01 1.539675705134868622e-02 -7.893405109643936157e-02 -1.132972445338964462e-02 -1.769027709960937500e-01 -7.360257208347320557e-02 -3.327645361423492432e-01 2.152030169963836670e-01 3.761642873287200928e-01 -3.616752848029136658e-02
-1.254858076572418213e-01 9.063876420259475708e-02 1.575234532356262207e-01 5.365847051143646240e-02 -1.187780722975730896e-01 6.388439983129501343e-02 -1.259824484586715698e-01 -2.605482041835784912e-01 -1.035256162285804749e-01 1.575455069541931152e-01 1.586358249187469482e-01 1.666890829801559448e-01 -1.432869136333465576e-01 2.549100853502750397e-02 3.567197620868682861e-01 -2.729764878749847412e-01 -3.917503729462623596e-02 8.593910373747348785e-03 -1.252065449953079224e-01 -1.045367866754531860e-01 -4.277342855930328369e-01 2.787451744079589844e-01 2.233482003211975098e-01 -1.890394836664199829e-01 -2.795183658599853516e-02 2.153781615197658539e-02 -1.570761650800704956e-01 4.167945310473442078e-02 -1.279364675283432007e-01 7.398314774036407471e-02 1.911793053150177002e-01 -2.728163897991180420e-01
2.421512305736541748e-01 -3.834764659404754639e-02 1.570177078247070312e-01 3.107362687587738037e-01 1.473048329353332520e-01 1.821378022432327271e-01 1.073742732405662537e-01 -1.838325113058090210e-01 -5.220173671841621399e-02 1.543359011411666870e-01 2.613766193389892578e-01 1.404835432767868042e-01 -8.517861366271972656e-02 8.607764542102813721e-02 2.458191812038421631e-01 -1.401348412036895752e-01 2.746978215873241425e-02 -2.224704064428806305e-02 -4.117851555347442627e-01 -5.581078585237264633e-03 -2.744100689888000488e-01 -1.405570842325687408e-02 -8.234068006277084351e-02 -7.890988886356353760e-02 7.308260351419448853e-02 3.894439712166786194e-02 8.086567372083663940e-02 -9.000737220048904419e-02 -2.078460454940795898e-01 2.865667343139648438e-01 2.924167215824127197e-01 1.322023868560791016e-01
1.985837370157241821e-01 -1.323421001434326172e-01 -2.529745995998382568e-01 -2.333558909595012665e-02 -3.670537844300270081e-02 3.034976720809936523e-01 -9.115037322044372559e-02 -2.675432860851287842e-01 -1.082865968346595764e-01 1.849884390830993652e-01 2.860656976699829102e-01 1.676791608333587646e-01 -3.020993433892726898e-02 -1.212597787380218506e-01 2.287919521331787109e-01 -1.416259407997131348e-01 3.619115054607391357e-02 3.628157079219818115e-02 -3.515067696571350098e-01 2.629382163286209106e-02 4.224355891346931458e-02 -9.802450984716415405e-02 3.206820413470268250e-02 1.278931498527526855e-01 -3.488922119140625000e-01 -1.425269842147827148e-01 -2.254718393087387085e-01 2.699847519397735596e-02 -1.174798160791397095e-01 2.228489220142364502e-01 -2.019112259149551392e-01 8.807004243135452271e-02
1.542555838823318481e-01 3.585363328456878662e-01 -3.999953344464302063e-02 1.143894940614700317e-01 5.330621823668479919e-02 2.711979746818542480e-01 1.260934472084045410e-01 -3.727437853813171387e-01 -1.306294202804565430e-01 5.268650874495506287e-02 1.846179366111755371e-02 1.081589534878730774e-01 -1.294522583484649658e-01 8.762495964765548706e-02 2.139861285686492920e-01 -1.284629553556442261e-01 2.215154282748699188e-02 -9.301345050334930420e-02 -4.074825048446655273e-01 1.109095960855484009e-01 5.603134632110595703e-02 2.983610378578305244e-03 -9.196374565362930298e-02 1.034165844321250916e-01 4.014264419674873352e-02 -2.883012592792510986e-01 -3.342724740505218506e-01 2.285120338201522827e-01 5.200588703155517578e-02 -1.130834445357322693e-01 1.061191316694021225e-03 -9.577289968729019165e-02
9.443748742341995239e-02 4.576151072978973389e-02 -8.731198497116565704e-03 3.478842079639434814e-01 -4.595932364463806152e-02 2.903646826744079590e-01 -7.169241458177566528e-02 -4.293275251984596252e-02 -3.142224550247192383e-01 -7.898079603910446167e-02 1.902903616428375244e-02 1.412584632635116577e-01 -2.348393201828002930e-01 -7.360439002513885498e-02 1.350129395723342896e-01 -2.980597913265228271e-01 -1.076909974217414856e-01 2.091322652995586395e-02 -4.298941791057586670e-01 1.137569174170494080e-01 -1.298263520002365112e-01 -2.199694812297821045e-01 7.474532723426818848e-02 -2.409406453371047974e-01 2.470994442701339722e-01 7.888477295637130737e-02 -1.825072616338729858e-01 7.586117833852767944e-02 -1.132421717047691345e-01 -1.179581731557846069e-01 -6.759036332368850708e-02 7.238559424877166748e-02
5.708783492445945740e-02 -3.045809222385287285e-03 -9.135561436414718628e-02 3.365904390811920166e-01 -8.579764515161514282e-02 2.042427659034729004e-01 1.581604033708572388e-01 -7.971824705600738525e-02 -2.589550912380218506e-01 3.719832003116607666e-01 -1.238614544272422791e-01 7.849274575710296631e-02 -6.898426264524459839e-02 -4.275901615619659424e-02 2.819656431674957275e-01 -1.909109801054000854e-01 1.282181888818740845e-01 2.240953445434570312e-01 -1.897389739751815796e-01 -1.163442954421043396e-01 -1.412665098905563354e-01 -8.980652689933776855e-02 5.277137737721204758e-03 2.254516184329986572e-01 -8.939103782176971436e-02 8.705067448318004608e-03 -3.683331012725830078e-01 -7.883834093809127808e-02 -1.306837201118469238e-01 -7.711451500654220581e-02 2.183910161256790161e-01 -1.715571731328964233e-01
-7.233398407697677612e-02 -1.013672202825546265e-01 2.704149810597300529e-03 2.118328213691711426e-01 2.237555682659149170e-01 1.284892559051513672e-01 -5.079301446676254272e-02 -1.456332951784133911e-01 -3.227398395538330078e-01 1.863924264907836914e-01 1.362002342939376831e-01 7.508479058742523193e-02 3.382250368595123291e-01 -2.335387170314788818e-01 -2.358200401067733765e-02 1.960643939673900604e-02 2.510623335838317871e-01 -2.140258252620697021e-01 -1.908619701862335205e-01 -9.712100774049758911e-02 -1.125333905220031738e-01 -5.754629522562026978e-02 -8.166140178218483925e-04 -1.750509589910507202e-01 6.941098719835281372e-02 -3.261142075061798096e-01 -1.766972690820693970e-01 -1.078399345278739929e-01 -3.839522004127502441e-01 8.551752567291259766e-02 -4.473040625452995300e-02 -6.485818326473236084e-02
-5.556049197912216187e-02 -5.552518367767333984e-02 -1.095576211810112000e-01 3.471477925777435303e-01 -2.278236746788024902e-01 -8.491323143243789673e-02 -1.516896635293960571e-01 -3.504351899027824402e-02 -2.000161111354827881e-01 3.421985507011413574e-01 -1.477627456188201904e-01 2.817598879337310791e-01 1.693209260702133179e-01 -3.364292085170745850e-01 2.559298574924468994e-01 -7.151989638805389404e-02 8.447013795375823975e-03 -1.667742133140563965e-01 -2.336223125457763672e-01 8.259523659944534302e-02 -2.414024202153086662e-03 -6.349817663431167603e-02 -8.071022480726242065e-02 -2.554776370525360107e-01 -8.554533123970031738e-02 1.300205886363983154e-01 -2.867002487182617188e-01 -1.235484033823013306e-01 -1.901850849390029907e-02 3.091109450906515121e-03 1.413558423519134521e-01 4.623234272003173828e-03
-1.515583842992782593e-01 1.737994402647018433e-01 -2.413474023342132568e-01 -5.878692865371704102e-02 1.908526718616485596e-01 1.880131810903549194e-01 8.257856965065002441e-02 -6.082008033990859985e-02 -2.366586923599243164e-01 1.851124763488769531e-01 1.627670675516128540e-01 -2.213057875633239746e-01 -1.808278560638427734e-01 4.057954624295234680e-02 1.228515431284904480e-01 -2.123551964759826660e-01 8.535027503967285156e-02 -9.945356845855712891e-02 -1.469861418008804321e-01 1.173186153173446655e-01 4.317686706781387329e-02 -6.337719410657882690e-02 -9.912750869989395142e-02 7.004974037408828735e-02 3.767326474189758301e-03 -4.419950246810913086e-01 -3.953891396522521973e-01 -4.524856060743331909e-02 -1.067900806665420532e-01 2.772068679332733154e-01 -1.578062474727630615e-01 4.988673329353332520e-02
-1.310663670301437378e-01 1.244447473436594009e-02 -1.922256685793399811e-02 3.516279626637697220e-03 3.058752045035362244e-02 1.027841195464134216e-01 -1.132951751351356506e-01 5.757673457264900208e-02 -1.679185777902603149e-01 4.604633450508117676e-01 1.589723303914070129e-02 -2.287600636482238770e-01 4.646077752113342285e-02 -3.076609075069427490e-01 -5.140594020485877991e-02 -1.891543418169021606e-01 -1.736864000558853149e-01 -7.305359002202749252e-03 -2.418315410614013672e-01 3.137739747762680054e-02 -1.669917255640029907e-01 -2.037159651517868042e-01 -2.233336418867111206e-01 6.750369817018508911e-02 4.575885832309722900e-03 -4.077066108584403992e-02 -2.613159418106079102e-01 3.431578576564788818e-01 -4.683244228363037109e-02 2.791970372200012207e-01 1.705268025398254395e-01 -1.270127892494201660e-01
-1.290611084550619125e-02 -4.834458604454994202e-02 6.950850784778594971e-02 -8.470121771097183228e-03 -2.523909509181976318e-01 1.200673729181289673e-01 1.939487457275390625e-01 -7.975728809833526611e-02 -1.335469484329223633e-01 5.796825885772705078e-01 1.847872287034988403e-01 -4.765482246875762939e-02 1.922873035073280334e-02 -4.862903431057929993e-02 1.856027692556381226e-01 -1.662445515394210815e-01 2.257529944181442261e-01 1.121651977300643921e-01 -1.946789920330047607e-01 -1.328769698739051819e-02 -2.398159354925155640e-01 1.360923200845718384e-01 1.315537840127944946e-01 9.500192850828170776e-02 -7.067523151636123657e-02 9.381335973739624023e-02 -3.176950216293334961e-01 -1.951444000005722046e-01 1.069252863526344299e-01 7.965343445539474487e-02 -5.115858465433120728e-02 -1.954620778560638428e-01
1.701757162809371948e-01 1.384466886520385742e-01 1.041302904486656189e-01 -1.176201645284891129e-02 -7.512555271387100220e-02 8.911672234535217285e-02 -7.286589592695236206e-02 -2.593297660350799561e-01 -1.058872565627098083e-01 3.453115820884704590e-01 -2.274104952812194824e-01 3.633988797664642334e-01 1.536659300327301025e-01 -1.474050134420394897e-01 4.405038058757781982e-02 -3.660239651799201965e-02 1.041651517152786255e-01 7.754443585872650146e-02 -2.915296852588653564e-01 1.919302344322204590e-01 -1.508601242676377296e-03 -2.339628338813781738e-01 8.673661947250366211e-02 -2.948408946394920349e-02 7.590925693511962891e-02 1.297518163919448853e-01 -1.814135462045669556e-01 2.257577776908874512e-01 2.718964824452996254e-03 4.071593284606933594e-01 7.628746796399354935e-03 -1.332401186227798462e-01
-1.339531540870666504e-01 1.127817258238792419e-01 -9.777072817087173462e-02 2.029820233583450317e-01 3.023205399513244629e-01 2.944190800189971924e-01 2.431196421384811401e-01 -1.390317827463150024e-02 -4.062629044055938721e-01 1.091921851038932800e-01 2.744813263416290283e-02 8.982329629361629486e-03 -3.199256956577301025e-02 1.292044520378112793e-01 2.124864012002944946e-01 -1.008564233779907227e-01 -7.093793153762817383e-02 -7.650183141231536865e-02 -3.198288977146148682e-01 -1.826251298189163208e-01 -1.374076493084430695e-02 4.335885122418403625e-02 -4.728989733848720789e-04 2.015296667814254761e-01 1.056021824479103088e-02 -1.322785466909408569e-01 -5.692365765571594238e-02 -7.283172011375427246e-02 -2.300269603729248047e-01 2.590294480323791504e-01 2.555307745933532715e-01 1.722792088985443115e-01
1.900810003280639648e-02 -4.081205725669860840e-01 -8.870609104633331299e-02 4.140205681324005127e-02 2.073847502470016479e-02 8.738472312688827515e-02 2.887284941971302032e-02 -3.713275790214538574e-01 -1.664408743381500244e-01 3.843794465065002441e-01 -2.023021429777145386e-01 -8.338847011327743530e-02 1.419093310832977295e-01 -2.134422659873962402e-01 2.309663891792297363e-01 -1.251719444990158081e-01 1.927672773599624634e-01 -2.344727516174316406e-02 -1.926245987415313721e-01 1.965245455503463745e-01 6.337388604879379272e-02 1.582883000373840332e-01 -1.822324693202972412e-01 6.684442609548568726e-02 1.031524091958999634e-01 -2.075502723455429077e-01 -1.450572758913040161e-01 4.810364043805748224e-05 7.340717315673828125e-02 2.027540653944015503e-01 1.153473481535911560e-01 6.264845281839370728e-02
-2.060231715440750122e-01 1.234852522611618042e-01 5.871297791600227356e-02 1.101742163300514221e-01 -1.318315118551254272e-01 -6.097473949193954468e-02 -4.004405066370964050e-02 -2.710957825183868408e-01 -2.460789829492568970e-01 4.551005065441131592e-01 -2.855086140334606171e-02 1.411495655775070190e-01 1.521129161119461060e-01 2.490990795195102692e-02 2.149826586246490479e-01 -4.103501439094543457e-01 4.758448526263237000e-02 -1.069089248776435852e-01 -2.363187521696090698e-01 1.128488220274448395e-02 -2.382026463747024536e-01 7.565762102603912354e-02 1.482264250516891479e-01 2.133960574865341187e-01 7.620644569396972656e-02 1.072103008627891541e-01 -1.095859110355377197e-01 1.512603908777236938e-01 -7.594709843397140503e-02 1.278484165668487549e-01 -1.484669744968414307e-01 -8.812405169010162354e-02
9.873820841312408447e-02 -4.281364753842353821e-02 1.962709426879882812e-01 2.321434170007705688e-01 4.699320197105407715e-01 -3.253965824842453003e-02 3.511678799986839294e-02 -3.856425732374191284e-02 3.661508858203887939e-02 3.443398475646972656e-01 9.747774153947830200e-02 9.308786690235137939e-02 2.031790092587471008e-02 -6.624737381935119629e-02 1.619720458984375000e-01 -1.590891629457473755e-01 3.149056062102317810e-02 -3.464908897876739502e-01 -2.853052318096160889e-01 -1.428187638521194458e-01 1.751980185508728027e-02 7.537741214036941528e-02 1.859690248966217041e-01 -1.123940106481313705e-02 8.594498038291931152e-02 -1.846411377191543579e-01 -1.534838229417800903e-01 2.207423932850360870e-02 -1.417415589094161987e-01 2.266166359186172485e-01 2.748899459838867188e-01 -2.981241978704929352e-02
1.226106584072113037e-01 -2.675300538539886475e-01 -1.214132308959960938e-01 -1.664675772190093994e-02 -1.518070846796035767e-01 2.133883535861968994e-01 1.560641974210739136e-01 -1.313311904668807983e-01 -1.042813062667846680e-01 2.631326615810394287e-01 -3.327681720256805420e-01 2.255750149488449097e-01 3.537673875689506531e-02 -2.847627401351928711e-01 2.221291065216064453e-01 -1.881859898567199707e-01 1.242650821805000305e-01 -7.236690819263458252e-02 -2.312677055597305298e-01 2.077859044075012207e-01 2.318674931302666664e-03 1.555949151515960693e-01 1.796232610940933228e-01 1.052799522876739502e-01 1.397274285554885864e-01 -2.036290764808654785e-01 -1.742752641439437866e-01 -2.568500339984893799e-01 -4.505381360650062561e-02 1.558310687541961670e-01 -9.795122593641281128e-02 -3.494769707322120667e-02
-9.242121875286102295e-02 1.742454171180725098e-01 5.704981833696365356e-02 1.470727771520614624e-01 3.369737043976783752e-02 9.511317312717437744e-02 -8.685717731714248657e-02 -1.386609077453613281e-01 -3.054819703102111816e-01 5.702647846192121506e-03 -1.441420149058103561e-02 -1.567130088806152344e-01 -6.129555404186248779e-02 -2.379320859909057617e-01 2.721603512763977051e-01 1.154772564768791199e-01 2.011086046695709229e-02 -1.081339344382286072e-01 9.200084209442138672e-02 -4.404585435986518860e-02 -2.421260774135589600e-01 2.564470171928405762e-01 2.517310082912445068e-01 -4.534272849559783936e-02 -2.073206156492233276e-01 -2.377796322107315063e-01 -3.606441617012023926e-01 2.257308661937713623e-01 -2.660689875483512878e-02 2.859514057636260986e-01 1.900418698787689209e-01 -1.480447351932525635e-01
1.139672026038169861e-01 7.251930236816406250e-02 -3.011181056499481201e-01 3.879053592681884766e-01 1.106253564357757568e-01 7.893696427345275879e-02 -1.039298102259635925e-01 -2.039367109537124634e-01 -2.704120576381683350e-01 2.713567577302455902e-02 1.654310077428817749e-01 3.508041054010391235e-02 1.006682291626930237e-01 -2.069410681724548340e-01 -4.736878722906112671e-02 -4.769300296902656555e-02 7.168483734130859375e-02 -1.569495797157287598e-01 -9.152908623218536377e-02 1.024135500192642212e-01 1.957079581916332245e-02 -9.604594111442565918e-02 -2.047133594751358032e-01 3.151374310255050659e-02 4.931519553065299988e-02 4.181067273020744324e-02 -3.550995886325836182e-01 -1.170130521059036255e-01 -3.076824247837066650e-01 3.680767118930816650e-01 1.856430917978286743e-01 -9.394022636115550995e-03
-3.692690432071685791e-01 -7.688568532466888428e-02 -6.257591769099235535e-03 1.468471437692642212e-01 -1.365429311990737915e-01 1.826592385768890381e-01 1.412770003080368042e-01 -2.986133396625518799e-01 -8.913765847682952881e-02 -1.360800862312316895e-02 -4.180764406919479370e-02 -2.760662697255611420e-02 -7.967250794172286987e-02 -1.678941994905471802e-01 -5.232444405555725098e-02 -5.448583364486694336e-01 -6.437456607818603516e-02 -2.548793256282806396e-01 -1.518342196941375732e-01 7.011061906814575195e-02 -3.066642880439758301e-01 -1.927848160266876221e-01 1.762925833463668823e-01 6.702803820371627808e-02 -2.942581102252006531e-02 -1.675840765237808228e-01 -1.466883420944213867e-01 2.427098900079727173e-02 1.036636438220739365e-02 1.380274444818496704e-02 5.319091677665710449e-02 -1.102786585688591003e-01
3.392668440937995911e-02 -1.716669462621212006e-02 -1.455006599426269531e-01 -7.507673650979995728e-02 3.455714508891105652e-02 2.933244705200195312e-01 1.263155490159988403e-01 3.972143679857254028e-02 -1.526888161897659302e-01 4.096749797463417053e-02 -1.328325178474187851e-02 3.412444889545440674e-01 -5.896635726094245911e-02 -3.038330562412738800e-02 2.122817784547805786e-01 -3.449767827987670898e-02 2.683623731136322021e-01 -3.793154060840606689e-01 -2.406473904848098755e-01 1.543013900518417358e-01 1.114326864480972290e-01 2.044101506471633911e-01 1.708075031638145447e-02 -9.576877206563949585e-02 8.752450346946716309e-02 -5.640669539570808411e-02 -2.551777958869934082e-01 1.724823191761970520e-02 -2.005031108856201172e-01 1.765144616365432739e-01 4.592325165867805481e-02 -4.046037197113037109e-01
1.062796488404273987e-01 -1.380690038204193115e-01 -2.069208323955535889e-01 -2.398312091827392578e-01 2.913320064544677734e-01 3.072082698345184326e-01 1.920233517885208130e-01 -1.106943711638450623e-01 1.444832086563110352e-01 8.741044998168945312e-02 1.117770895361900330e-01 -3.440613299608230591e-02 -4.577966406941413879e-02 -3.018970601260662079e-02 1.171858012676239014e-01 -2.474944144487380981e-01 3.235978484153747559e-01 -1.810261756181716919e-01 -1.660028547048568726e-01 3.961257338523864746e-01 -2.308767884969711304e-01 1.925794184207916260e-01 -8.053456991910934448e-02 -1.132933720946311951e-01 8.448948152363300323e-03 -1.275578588247299194e-01 -1.533208489418029785e-01 6.215296685695648193e-02 2.423673309385776520e-02 1.109629645943641663e-01 1.186719909310340881e-01 -1.355553269386291504e-01
-8.443967998027801514e-02 -6.055550277233123779e-02 -2.007734626531600952e-01 -2.315061166882514954e-02 1.459403634071350098e-01 -4.955582693219184875e-02 -2.525477707386016846e-01 4.277545213699340820e-02 -8.494638837873935699e-03 3.857789933681488037e-01 1.509976536035537720e-01 -1.816143095493316650e-01 2.286850959062576294e-01 -1.766735166311264038e-01 3.207651078701019287e-01 -1.579771637916564941e-01 6.206680089235305786e-02 5.636782851070165634e-03 -9.785748273134231567e-02 9.958665817975997925e-02 -2.571759521961212158e-01 -2.128942757844924927e-01 1.233361139893531799e-01 6.537310779094696045e-02 -2.196023426949977875e-02 -6.562688946723937988e-02 -2.646217346191406250e-01 1.274826824665069580e-01 -2.896738648414611816e-01 2.697630822658538818e-01 1.824277490377426147e-01 -8.716796338558197021e-02
1.558691710233688354e-01 -5.250096786767244339e-03 1.193582266569137573e-01 4.206418097019195557e-01 1.759259402751922607e-01 4.464169964194297791e-02 4.743056371808052063e-03 -1.180905923247337341e-01 -3.407096266746520996e-01 7.784496247768402100e-02 2.467785179615020752e-01 -5.934683978557586670e-02 -3.315856158733367920e-01 7.817006856203079224e-02 -9.438253007829189301e-03 -1.233227849006652832e-01 8.405665308237075806e-02 -1.696310490369796753e-01 -2.069293558597564697e-01 1.445433944463729858e-01 -2.340717464685440063e-01 1.218852698802947998e-01 1.122796535491943359e-01 -1.065270230174064636e-01 1.003656629472970963e-02 4.074519500136375427e-02 8.242210745811462402e-02 -9.064950793981552124e-02 -6.621821224689483643e-02 2.406597137451171875e-01 3.566244840621948242e-01 1.423061043024063110e-01
-6.216964498162269592e-02 2.940548956394195557e-02 -1.693919152021408081e-01 2.682518959045410156e-01 1.044988036155700684e-01 2.071353942155838013e-01 1.303985118865966797e-01 1.306297909468412399e-02 -6.457308679819107056e-02 -4.725845903158187866e-02 2.169965356588363647e-01 2.043314278125762939e-01 -9.369222819805145264e-02 1.773455291986465454e-01 1.866993457078933716e-01 -1.542908996343612671e-01 4.414410889148712158e-01 -3.249638974666595459e-01 -2.427449226379394531e-01 2.813259661197662354e-01 3.435941413044929504e-02 -8.546449244022369385e-02 9.842678904533386230e-02 -2.376228421926498413e-01 1.691961586475372314e-01 -1.780836097896099091e-02 -1.607204824686050415e-01 1.502779126167297363e-01 -8.556491881608963013e-02 1.672653108835220337e-01 -4.590159282088279724e-02 3.925371915102005005e-02
1.007089577615261078e-02 -1.350343576632440090e-03 1.253711134195327759e-01 1.798673421144485474e-01 2.994359657168388367e-02 3.037511408329010010e-01 2.297039479017257690e-01 1.680952459573745728e-01 -1.030525118112564087e-01 6.783522665500640869e-02 -1.017199456691741943e-01 9.582419693470001221e-02 3.432466089725494385e-02 1.285857260227203369e-01 1.078447625041007996e-01 9.033086709678173065e-03 3.046236634254455566e-01 8.145209401845932007e-03 -4.743865132331848145e-01 1.183621063828468323e-01 -1.327767670154571533e-01 2.772403955459594727e-01 8.262041211128234863e-02 -2.973688542842864990e-01 -1.307113468647003174e-01 -4.203660786151885986e-02 -2.557683289051055908e-01 -6.701527535915374756e-02 7.913949340581893921e-02 2.224879115819931030e-01 1.371317505836486816e-01 1.687590926885604858e-01
-3.406666964292526245e-02 1.339135318994522095e-01 -5.544696003198623657e-02 -1.249887943267822266e-01 -1.161135616712272167e-03 4.997294768691062927e-02 -3.356001107022166252e-03 -1.036923825740814209e-01 -8.491112291812896729e-02 5.009772628545761108e-02 7.896213233470916748e-02 -9.708500653505325317e-02 1.379062533378601074e-01 -3.737305998802185059e-01 4.990139231085777283e-02 -4.281513020396232605e-02 1.757225394248962402e-01 1.185088232159614563e-01 -4.274761974811553955e-01 1.869246214628219604e-01 -1.509739011526107788e-01 -1.390922367572784424e-01 2.171231955289840698e-01 7.795393466949462891e-02 1.307268589735031128e-01 -3.315165042877197266e-01 -4.315364658832550049e-01 2.338296025991439819e-01 -1.618821173906326294e-01 4.295092448592185974e-02 -4.162279143929481506e-02 -7.012452930212020874e-02
-1.658636927604675293e-01 4.347312822937965393e-02 9.380830824375152588e-02 1.853111982345581055e-01 -5.577243119478225708e-02 1.932466924190521240e-01 1.202445700764656067e-01 -1.562467515468597412e-01 -3.175056874752044678e-01 3.558788895606994629e-01 -1.214239522814750671e-01 -2.409582883119583130e-01 -3.881621733307838440e-02 -1.006676480174064636e-01 1.381861865520477295e-01 -3.064875304698944092e-01 6.755040027201175690e-03 4.091254249215126038e-02 -1.999987214803695679e-01 6.361408531665802002e-02 2.181407809257507324e-02 -1.339163631200790405e-01 1.792650669813156128e-01 2.629467844963073730e-01 -1.884143799543380737e-01 -1.863886788487434387e-02 -2.345166355371475220e-01 -3.892314061522483826e-02 4.190763458609580994e-02 -1.221528574824333191e-01 3.723685741424560547e-01 -1.002448722720146179e-01
-2.401961833238601685e-01 -2.314349114894866943e-01 1.721643805503845215e-01 2.396191656589508057e-01 -1.194281727075576782e-01 1.172209903597831726e-01 2.590904831886291504e-01 -1.510720103979110718e-01 -1.488180756568908691e-01 1.523802429437637329e-01 -2.532575093209743500e-02 -2.109309136867523193e-01 -4.201124981045722961e-02 -1.854422092437744141e-01 1.688730865716934204e-01 -4.416852891445159912e-01 1.887254714965820312e-01 -3.077816963195800781e-01 -2.150074988603591919e-01 7.536798715591430664e-02 5.930740758776664734e-02 1.063051745295524597e-01 1.634342372417449951e-01 -1.900822296738624573e-02 -2.477484568953514099e-02 -3.130334988236427307e-02 -1.493404060602188110e-01 5.346995592117309570e-02 -1.146301180124282837e-01 -1.336853802204132080e-01 -2.023672312498092651e-02 -2.261669486761093140e-01
1.624394953250885010e-01 9.610587358474731445e-02 8.221264183521270752e-02 3.263518810272216797e-01 1.121145784854888916e-01 2.891883850097656250e-01 4.863692075014114380e-02 -2.834383845329284668e-01 -3.427947685122489929e-02 1.522841751575469971e-01 1.695760190486907959e-01 1.737211793661117554e-01 -1.824860274791717529e-01 3.958723694086074829e-02 1.338080614805221558e-01 -1.368998140096664429e-01 -1.008886992931365967e-01 -9.425457566976547241e-02 -3.382762968540191650e-01 -7.721547782421112061e-02 -1.508010774850845337e-01 -1.091415286064147949e-01 7.100445777177810669e-02 2.996735833585262299e-02 2.306963875889778137e-02 8.982736617326736450e-02 4.037877172231674194e-02 -1.263322532176971436e-01 -2.565946280956268311e-01 2.495329529047012329e-01 3.939157128334045410e-01 1.669687777757644653e-01
4.304861649870872498e-02 2.049011886119842529e-01 -2.196628414094448090e-02 -4.443694651126861572e-02 1.333115156739950180e-02 6.719834357500076294e-02 2.363561093807220459e-01 -1.816994138062000275e-02 -3.536576032638549805e-02 2.411996871232986450e-01 -6.787277292460203171e-03 2.580381929874420166e-01 4.576453939080238342e-03 -2.281912863254547119e-01 8.891544491052627563e-02 -1.327767819166183472e-01 2.371591031551361084e-01 -3.456058502197265625e-01 -3.565781414508819580e-01 2.772867865860462189e-02 -7.756006717681884766e-02 4.582606256008148193e-02 1.401561051607131958e-01 -8.916556835174560547e-03 6.699328124523162842e-02 -1.797072775661945343e-02 -7.806149870157241821e-02 1.106990724802017212e-01 3.090294823050498962e-02 3.797668814659118652e-01 -2.352719902992248535e-01 -3.660582900047302246e-01
-1.560823060572147369e-02 -1.683460175991058350e-02 -1.738234162330627441e-01 1.459471583366394043e-01 2.023646086454391479e-01 2.539562284946441650e-01 8.283685147762298584e-02 9.924749284982681274e-02 -4.011226296424865723e-01 8.023384213447570801e-02 1.238482594490051270e-01 -1.523641943931579590e-01 2.321736216545104980e-01 -2.005247920751571655e-01 -2.493114024400711060e-02 -6.478720903396606445e-02 -2.261486835777759552e-03 -8.980883657932281494e-02 -1.345004290342330933e-01 1.698116660118103027e-01 -1.342478841543197632e-01 -1.446339786052703857e-01 3.287752866744995117e-01 -1.524772844277322292e-03 2.762725111097097397e-03 -3.187899291515350342e-01 -8.476446568965911865e-02 -3.486629128456115723e-01 -1.679616123437881470e-01 1.410251259803771973e-01 1.951913833618164062e-01 4.856453090906143188e-02
1.332733221352100372e-02 -2.096525579690933228e-02 2.380386553704738617e-02 9.350452572107315063e-02 -1.754774898290634155e-01 -5.058804526925086975e-02 2.107730656862258911e-01 -2.528154253959655762e-01 -2.107094526290893555e-01 3.855248093605041504e-01 -1.751362346112728119e-02 -3.844064474105834961e-02 7.935516536235809326e-03 1.607091166079044342e-02 1.051948517560958862e-01 -2.476603388786315918e-01 1.179586648941040039e-01 -1.066084280610084534e-01 -4.018477797508239746e-01 -1.472711712121963501e-01 -1.043763905763626099e-01 -4.939953237771987915e-02 6.719683110713958740e-02 1.958719044923782349e-01 -1.822344511747360229e-01 1.067175194621086121e-01 -3.278933763504028320e-01 1.835780777037143707e-02 -2.371374517679214478e-02 -1.045940294861793518e-01 3.803553581237792969e-01 -8.693697303533554077e-02
-1.841004192829132080e-01 -1.282380544580519199e-03 -4.068559780716896057e-02 -5.015203729271888733e-02 -8.586955256760120392e-03 3.172326087951660156e-01 8.829431235790252686e-02 -1.863133907318115234e-01 -2.491003833711147308e-03 3.817721009254455566e-01 1.570303589105606079e-01 1.398672163486480713e-01 -1.348846107721328735e-01 -1.656139045953750610e-01 1.735874563455581665e-01 6.925819069147109985e-02 -1.180424690246582031e-01 -1.695922017097473145e-02 -3.289214074611663818e-01 2.073824107646942139e-01 3.464126586914062500e-02 -2.293155193328857422e-01 -1.254978477954864502e-01 1.846863031387329102e-01 -1.921499669551849365e-01 -2.376606501638889313e-02 -1.738747209310531616e-01 2.051732391119003296e-01 -1.580792218446731567e-01 2.653999030590057373e-01 9.527485072612762451e-02 -2.545711398124694824e-01
-2.696266770362854004e-01 3.143798559904098511e-02 4.289630427956581116e-02 -2.083035558462142944e-01 2.157927304506301880e-01 5.912693589925765991e-02 -9.307932108640670776e-03 -1.569176167249679565e-01 -5.926820635795593262e-02 2.203981578350067139e-01 5.479096993803977966e-02 -4.670111462473869324e-02 -1.061631292104721069e-01 -3.786314427852630615e-01 3.326353132724761963e-01 -3.429737091064453125e-01 2.066087126731872559e-01 -5.832926556468009949e-02 -1.157494634389877319e-01 2.141246199607849121e-01 -2.163210138678550720e-02 3.915501013398170471e-02 -2.323292344808578491e-01 -2.512329816818237305e-01 -1.842505782842636108e-01 -1.787045598030090332e-01 -2.300693243741989136e-01 -7.098694145679473877e-02 -7.065829634666442871e-02 8.186621218919754028e-02 -6.172676756978034973e-02 -4.834550246596336365e-02
-1.809258759021759033e-01 1.249842643737792969e-01 5.229121074080467224e-03 1.936955600976943970e-01 -1.468886435031890869e-01 -6.838549673557281494e-02 -5.858129635453224182e-02 -2.325470298528671265e-01 -2.095592468976974487e-01 4.187400937080383301e-01 2.106075584888458252e-01 2.268387377262115479e-01 9.496919065713882446e-02 1.583884209394454956e-01 2.290344387292861938e-01 -3.197329640388488770e-01 -1.352187991142272949e-01 -6.408871710300445557e-02 -1.530527472496032715e-01 2.752700448036193848e-01 -1.665235608816146851e-01 6.140006706118583679e-02 -7.621501386165618896e-02 -1.561000011861324310e-03 -9.667232632637023926e-02 1.892873793840408325e-01 -2.639794945716857910e-01 1.044616382569074631e-02 -8.222575485706329346e-02 1.807792931795120239e-01 -4.166231304407119751e-02 -1.068929135799407959e-01
3.139070868492126465e-01 1.563908159732818604e-01 -3.503267839550971985e-02 3.488617837429046631e-01 1.226982548832893372e-01 2.807278931140899658e-01 7.895940542221069336e-02 -2.356871962547302246e-01 -5.353644117712974548e-02 1.321367323398590088e-01 1.815694272518157959e-01 3.470902517437934875e-02 -1.171177551150321960e-01 1.198653280735015869e-01 9.908387809991836548e-02 -1.681189090013504028e-01 1.617119763977825642e-03 -1.043878719210624695e-01 -3.755798339843750000e-01 -3.821275755763053894e-02 -2.145999073982238770e-01 -9.272733330726623535e-02 5.331557244062423706e-02 1.061032060533761978e-02 9.659105539321899414e-02 -6.286998093128204346e-02 6.486832350492477417e-02 -9.785152226686477661e-02 -2.894172668457031250e-01 2.785612046718597412e-01 2.668281495571136475e-01 8.434551209211349487e-02
-2.969967387616634369e-02 1.975619345903396606e-01 6.015284731984138489e-02 -5.686193704605102539e-02 1.615337133407592773e-01 1.723838448524475098e-01 3.056725263595581055e-01 -1.964083909988403320e-01 -1.973923593759536743e-01 2.525190412998199463e-01 6.210205703973770142e-02 -5.785154178738594055e-02 -1.397976726293563843e-01 -1.265218555927276611e-01 1.703480482101440430e-01 -3.546267151832580566e-01 3.113778121769428253e-02 -1.602679938077926636e-01 -1.887960284948348999e-01 6.748483981937170029e-03 -1.216236203908920288e-01 -4.072562754154205322e-01 -1.631374806165695190e-01 2.047719657421112061e-01 1.090755164623260498e-01 -6.892922520637512207e-02 -1.985338330268859863e-01 5.166069045662879944e-02 2.166299819946289062e-01 3.028875775635242462e-02 2.097754031419754028e-01 -5.501330643892288208e-02
2.429688163101673126e-02 7.681591808795928955e-02 -3.739472478628158569e-02 5.047867819666862488e-02 -1.972231119871139526e-01 1.148923933506011963e-01 -9.118617326021194458e-02 -1.131388694047927856e-01 -1.521042287349700928e-01 6.598895043134689331e-02 4.489861056208610535e-02 -1.262700259685516357e-01 -2.315922677516937256e-01 -3.761347010731697083e-02 2.072202116250991821e-01 -1.107567846775054932e-01 -3.373472020030021667e-02 -2.227052599191665649e-01 -8.167078346014022827e-02 4.939843714237213135e-02 -4.692945778369903564e-01 1.641703993082046509e-01 5.507416650652885437e-02 -2.798364162445068359e-01 2.682759761810302734e-01 -2.853614985942840576e-01 -3.860234618186950684e-01 -5.060011893510818481e-02 -2.559085609391331673e-03 -1.221427507698535919e-02 2.572945356369018555e-01 3.052727691829204559e-02
-3.287762105464935303e-01 -1.478203199803829193e-02 2.092034369707107544e-02 1.629005074501037598e-01 -2.598912119865417480e-01 6.835103034973144531e-02 1.495518535375595093e-01 -3.702090382575988770e-01 -2.151872813701629639e-01 -1.689896546304225922e-02 2.062669694423675537e-01 -6.911695748567581177e-02 -9.797260165214538574e-02 -1.757871061563491821e-01 2.092439979314804077e-01 -2.653334736824035645e-01 4.007669165730476379e-02 1.761716753244400024e-01 -3.529042005538940430e-01 -7.918921113014221191e-02 -3.511229902505874634e-02 -1.772165298461914062e-01 2.248567491769790649e-01 2.504031360149383545e-02 3.066579997539520264e-02 -8.710239082574844360e-03 1.059953793883323669e-01 9.031171351671218872e-02 -4.046428576111793518e-02 3.318836688995361328e-01 4.509573802351951599e-02 5.452134460210800171e-02
2.609564661979675293e-01 6.525040417909622192e-02 2.973754145205020905e-02 3.704632222652435303e-01 1.666122227907180786e-01 -7.169670891016721725e-03 3.499144315719604492e-02 -3.363206684589385986e-01 -1.808743178844451904e-01 6.886446475982666016e-02 2.081874310970306396e-01 1.088936552405357361e-01 -2.480462193489074707e-02 1.121073216199874878e-01 7.451143860816955566e-02 -2.019338607788085938e-01 -3.405972570180892944e-02 -1.884994208812713623e-01 -3.107534945011138916e-01 2.884709276258945465e-02 -1.921979188919067383e-01 -1.222130469977855682e-02 -1.136162802577018738e-01 5.109956115484237671e-02 1.327634304761886597e-01 3.925750777125358582e-02 -8.556387573480606079e-02 -1.720198094844818115e-01 -1.354564875364303589e-01 2.888841927051544189e-01 3.658038675785064697e-01 1.296304762363433838e-01
-1.845628768205642700e-02 -1.034468486905097961e-01 -3.411928936839103699e-02 -2.525459229946136475e-01 -2.864870131015777588e-01 1.646567136049270630e-01 1.030718907713890076e-01 -3.911851644515991211e-01 -1.022404506802558899e-01 1.769358664751052856e-01 2.510926723480224609e-01 -1.124823838472366333e-01 2.323854528367519379e-02 -1.657132804393768311e-01 1.600448600947856903e-02 -3.333187997341156006e-01 1.337695270776748657e-01 1.265274733304977417e-01 -2.687678933143615723e-01 -7.652939110994338989e-02 -2.941974997520446777e-01 2.361513301730155945e-02 -2.635944820940494537e-02 -1.625662483274936676e-02 1.867342144250869751e-01 3.874696418642997742e-02 -1.606873720884323120e-01 2.301874458789825439e-01 -1.131314709782600403e-01 2.078097015619277954e-01 1.426627784967422485e-01 5.273762345314025879e-02
-4.308827221393585205e-02 -2.314695566892623901e-01 1.046111136674880981e-01 -4.875184595584869385e-02 4.392421990633010864e-02 2.062810212373733521e-01 1.864385455846786499e-01 -1.996607482433319092e-01 -2.609722912311553955e-01 2.955011725425720215e-01 3.013604581356048584e-01 -2.780964598059654236e-02 -1.956579238176345825e-01 -1.693996191024780273e-01 2.204771786928176880e-01 -1.167847365140914917e-01 -8.861456811428070068e-02 -3.618761524558067322e-02 -2.526335716247558594e-01 1.360930949449539185e-01 -4.669117629528045654e-01 -1.803769171237945557e-01 -1.532023102045059204e-01 6.090922653675079346e-02 -5.266572907567024231e-02 1.544748544692993164e-01 -1.775084435939788818e-01 -2.073005586862564087e-02 -3.603590652346611023e-02 7.623272389173507690e-02 1.948527805507183075e-02 2.447147853672504425e-02
-9.237980842590332031e-02 1.267101466655731201e-01 1.177853569388389587e-01 1.577349305152893066e-01 1.324348896741867065e-01 1.728515625000000000e-01 -1.004202887415885925e-01 -2.933534095063805580e-03 -2.595965266227722168e-01 3.531002253293991089e-02 -3.299068287014961243e-02 4.143339022994041443e-02 1.983073204755783081e-01 -1.201854050159454346e-01 1.765756607055664062e-01 -5.574409663677215576e-02 1.490819901227951050e-01 1.058086985722184181e-03 -3.676754534244537354e-01 1.941282004117965698e-01 -4.971640184521675110e-02 -3.903613984584808350e-02 2.384273260831832886e-01 -1.115988269448280334e-01 -3.495861291885375977e-01 -2.163522541522979736e-01 -1.398562192916870117e-01 1.342781446874141693e-02 -6.941768527030944824e-02 4.353305101394653320e-01 -3.286854922771453857e-02 2.590031027793884277e-01
4.080419242382049561e-02 7.027268409729003906e-02 1.031049620360136032e-02 3.415738046169281006e-01 2.975510656833648682e-01 2.257801294326782227e-01 2.236444689333438873e-02 -1.778571158647537231e-01 -2.421126812696456909e-01 1.264889165759086609e-02 -1.386287957429885864e-01 3.603642433881759644e-02 -1.360194981098175049e-01 -2.096448242664337158e-01 -1.136957202106714249e-02 -2.269242256879806519e-01 -1.681953221559524536e-01 -1.880210340023040771e-01 -2.570175528526306152e-01 1.626524776220321655e-01 6.273853033781051636e-02 -1.586617380380630493e-01 2.295400053262710571e-01 -2.300132215023040771e-01 1.364515870809555054e-01 -7.584596518427133560e-03 8.127158135175704956e-02 4.910151287913322449e-02 -1.237965524196624756e-01 -9.234984219074249268e-02 2.756740152835845947e-01 -3.052824437618255615e-01
-2.501085400581359863e-01 -1.333979666233062744e-01 -2.931621111929416656e-02 4.720659554004669189e-02 2.473280578851699829e-01 1.225613281130790710e-01 -3.548689559102058411e-02 -2.997563220560550690e-02 -9.784658253192901611e-02 2.572764158248901367e-01 8.657814562320709229e-02 -1.102531850337982178e-01 9.138041734695434570e-02 -1.243744120001792908e-01 1.992275267839431763e-01 -2.965701818466186523e-01 -1.199797987937927246e-01 1.209832206368446350e-01 -2.332604825496673584e-01 -2.757650800049304962e-02 4.018311738036572933e-04 -1.225143596529960632e-01 2.900939993560314178e-02 2.142003364861011505e-02 -1.059596687555313110e-01 1.108985766768455505e-02 -4.510453343391418457e-01 4.107060730457305908e-01 -1.853630244731903076e-01 1.514953672885894775e-01 2.231994420289993286e-01 1.474915258586406708e-02
-1.146430298686027527e-01 5.646906048059463501e-02 2.408396452665328979e-02 3.034855984151363373e-02 1.977342516183853149e-01 1.400653123855590820e-01 2.064205519855022430e-02 -2.116201817989349365e-01 -1.234112977981567383e-01 2.588558495044708252e-01 4.431567713618278503e-02 8.784238994121551514e-02 -3.586496785283088684e-02 -1.140988245606422424e-01 -1.864908635616302490e-01 -6.589937955141067505e-02 1.864219643175601959e-02 -5.090983584523200989e-02 -4.799912273883819580e-01 1.908031851053237915e-01 5.826342105865478516e-02 2.221785634756088257e-01 6.456567347049713135e-02 -5.776243284344673157e-02 -5.021299719810485840e-01 1.520644128322601318e-01 -2.584853172302246094e-01 1.223725900053977966e-01 -1.957312226295471191e-01 6.641601771116256714e-02 3.699371218681335449e-02 4.194598644971847534e-02
-9.919586032629013062e-02 1.693442165851593018e-01 -2.067576199769973755e-01 3.725087642669677734e-02 1.905510276556015015e-01 1.794933080673217773e-01 -4.674541205167770386e-02 -2.922988831996917725e-01 -1.432486772537231445e-01 1.498248726129531860e-01 1.106882765889167786e-01 3.444450199604034424e-01 -5.938437953591346741e-02 -6.265567243099212646e-02 -1.821060478687286377e-01 -1.165287643671035767e-01 -1.334777325391769409e-01 -6.533081829547882080e-02 -4.085876643657684326e-01 1.474036872386932373e-01 7.208567857742309570e-02 -3.228557482361793518e-02 -3.728166595101356506e-02 -2.391251176595687866e-01 -3.744126483798027039e-02 -2.269968688488006592e-01 -2.411719411611557007e-01 -1.276280432939529419e-01 -2.077128589153289795e-01 2.198745608329772949e-01 -3.334128856658935547e-02 -1.938824802637100220e-01
3.405875712633132935e-02 -2.913071308284997940e-03 -2.831263542175292969e-01 1.203112155199050903e-01 2.480642870068550110e-02 1.112307906150817871e-01 9.292837232351303101e-02 1.012283749878406525e-02 -4.687947630882263184e-01 1.116818487644195557e-01 6.563302129507064819e-02 2.143870294094085693e-01 4.189089685678482056e-02 -3.220979273319244385e-01 5.797107145190238953e-02 -3.433387726545333862e-02 1.648727455176413059e-03 -3.345704637467861176e-03 -4.090071916580200195e-01 6.225144490599632263e-02 1.717744767665863037e-01 -1.267855316400527954e-01 6.382757425308227539e-02 -2.061703801155090332e-01 8.980357646942138672e-02 -7.233097404241561890e-02 -2.151875197887420654e-01 8.480925112962722778e-02 -2.487043738365173340e-01 2.771604657173156738e-01 9.177611023187637329e-02 -1.126573830842971802e-01
-9.135276824235916138e-02 9.751623868942260742e-02 9.600729495286941528e-02 3.308625146746635437e-02 -3.030008971691131592e-01 -4.346271976828575134e-02 2.307362556457519531e-01 -1.540588587522506714e-01 -1.204030588269233704e-01 4.876743853092193604e-01 5.185908451676368713e-02 -6.778938323259353638e-02 -2.810212597250938416e-02 -2.440812885761260986e-01 9.299475699663162231e-02 -2.976915240287780762e-01 -3.792906552553176880e-02 -3.386666774749755859e-01 -2.755623757839202881e-01 4.620083793997764587e-02 1.324244290590286255e-01 -4.518062621355056763e-02 -1.475250720977783203e-01 -2.479496225714683533e-02 -4.798220098018646240e-02 -2.041540443897247314e-01 8.921837806701660156e-02 -1.123842447996139526e-01 -1.260857135057449341e-01 1.218724921345710754e-01 3.365197032690048218e-02 -2.265098839998245239e-01
8.578855544328689575e-02 -2.537738084793090820e-01 -1.092041432857513428e-01 8.561599254608154297e-02 1.835897266864776611e-01 -8.996906690299510956e-04 -1.711625605821609497e-01 -7.897083461284637451e-02 -3.133247494697570801e-01 1.542236506938934326e-01 -6.674991548061370850e-02 -3.795653954148292542e-02 -1.398545354604721069e-01 -1.616604030132293701e-01 -2.203999646008014679e-02 -1.362895965576171875e-01 5.479883030056953430e-02 -2.779822349548339844e-01 -3.317800164222717285e-01 3.978730440139770508e-01 -3.417576849460601807e-02 1.129852980375289917e-02 -2.201071940362453461e-02 -1.237246394157409668e-01 1.372305899858474731e-01 -1.967440396547317505e-01 -1.042926460504531860e-01 -1.376430541276931763e-01 -4.009626209735870361e-01 8.129658550024032593e-02 1.034893393516540527e-01 -1.262461841106414795e-01
1.814385056495666504e-01 7.770143449306488037e-02 -5.913498625159263611e-02 2.127538323402404785e-01 -2.705583721399307251e-02 9.186998009681701660e-02 -2.323744297027587891e-01 -1.157762110233306885e-01 -2.772561907768249512e-01 1.434727162122726440e-01 1.457323282957077026e-01 -4.168986156582832336e-02 6.096595153212547302e-02 -1.012469306588172913e-01 2.689562737941741943e-01 2.618589205667376518e-03 9.308558888733386993e-03 -6.447307765483856201e-02 -3.783682286739349365e-01 -1.720559298992156982e-01 -2.909689545631408691e-01 1.558513492345809937e-01 -1.278376281261444092e-01 -7.115738093852996826e-02 -7.748722285032272339e-02 1.729873716831207275e-01 -2.759759426116943359e-01 2.084763795137405396e-01 5.583072453737258911e-02 3.164673224091529846e-02 3.035713136196136475e-01 -2.641365528106689453e-01
1.978523582220077515e-01 1.232926771044731140e-01 1.083291545510292053e-01 7.822275906801223755e-02 5.559433251619338989e-02 3.777270913124084473e-01 3.302027285099029541e-01 -1.950373202562332153e-01 -1.479453891515731812e-01 3.843575343489646912e-02 -3.623563945293426514e-01 -1.831802427768707275e-01 8.729723095893859863e-02 6.055075302720069885e-02 3.412383198738098145e-01 -2.007759511470794678e-01 8.742399513721466064e-02 -1.208432912826538086e-01 -1.073253080248832703e-01 2.193938791751861572e-01 -2.727697603404521942e-02 1.038666665554046631e-01 1.716234833002090454e-01 2.408226393163204193e-02 -1.442502290010452271e-01 -1.068368330597877502e-01 -1.421870589256286621e-01 -1.144796703010797501e-02 -3.307175263762474060e-02 1.467139124870300293e-01 8.571015670895576477e-03 -2.827818989753723145e-01
5.104481801390647888e-02 6.341800093650817871e-02 -3.847408294677734375e-02 3.305392265319824219e-01 5.610324069857597351e-02 2.021528333425521851e-01 2.261153906583786011e-01 -1.203049793839454651e-01 -2.469332963228225708e-01 -2.439408451318740845e-01 -1.074001342058181763e-01 4.543120786547660828e-02 8.393584936857223511e-02 -2.525150775909423828e-01 1.490723341703414917e-01 1.110262721776962280e-01 -2.616107277572154999e-02 -2.250668853521347046e-01 -1.484400182962417603e-01 1.847991645336151123e-01 -9.323447197675704956e-02 1.828129962086677551e-02 2.757579982280731201e-01 -2.292257100343704224e-01 -8.053112030029296875e-02 -1.077714711427688599e-01 -1.448907852172851562e-01 1.501689106225967407e-01 -3.957419097423553467e-02 4.113763570785522461e-01 1.793174594640731812e-01 1.544248759746551514e-01
1.027530804276466370e-01 2.783744037151336670e-02 -1.472026407718658447e-01 2.048040777444839478e-01 -1.232915669679641724e-01 -1.022542193531990051e-01 1.323873698711395264e-01 -2.593662030994892120e-02 -1.649916768074035645e-01 2.749038040637969971e-01 3.611761927604675293e-01 -2.682722173631191254e-02 -7.819063216447830200e-02 -6.734991818666458130e-02 2.703299522399902344e-01 -1.465980857610702515e-01 1.338884606957435608e-02 -2.280603796243667603e-01 -2.043807953596115112e-01 2.592162489891052246e-01 -2.205660045146942139e-01 2.151963114738464355e-01 1.636705547571182251e-01 -2.190801054239273071e-01 -5.427183210849761963e-02 -1.007140502333641052e-01 -1.313447654247283936e-01 -2.885484397411346436e-01 1.582485884428024292e-01 -1.856025191955268383e-03 -1.679272204637527466e-01 -2.104094028472900391e-01
-3.030125200748443604e-01 7.773089408874511719e-02 -2.704638242721557617e-01 2.377067208290100098e-01 -2.013359451666474342e-03 1.705406904220581055e-01 -1.406700164079666138e-01 -3.518122062087059021e-02 -9.071543812751770020e-02 1.587439626455307007e-01 2.463467717170715332e-01 4.007980972528457642e-02 2.889798879623413086e-01 -8.937902748584747314e-02 1.126063838601112366e-01 -2.515650987625122070e-01 8.829508721828460693e-02 -4.840816184878349304e-02 -3.501106500625610352e-01 5.066054686903953552e-02 5.880342796444892883e-02 3.693677857518196106e-02 2.490314245223999023e-01 1.430073082447052002e-01 -9.337157011032104492e-02 -9.094775468111038208e-02 4.585687443614006042e-02 3.484646975994110107e-01 -1.216124370694160461e-01 2.617016732692718506e-01 4.523694515228271484e-02 1.037781536579132080e-01
-9.737221896648406982e-02 -5.102443695068359375e-02 -6.812443584203720093e-02 3.204319477081298828e-01 2.266173213720321655e-01 3.631978929042816162e-01 -1.401661336421966553e-02 2.480076067149639130e-02 -2.818116545677185059e-01 5.646927654743194580e-02 1.403996348381042480e-01 1.298342794179916382e-01 2.244953662157058716e-01 -3.155983611941337585e-02 2.442317754030227661e-01 1.069095283746719360e-01 -9.895735234022140503e-02 -1.632046699523925781e-01 -2.194495350122451782e-01 8.564791083335876465e-02 -1.788988411426544189e-01 -7.316002249717712402e-02 2.825975120067596436e-01 1.292813122272491455e-01 5.575629323720932007e-02 -2.121179252862930298e-01 -5.678930133581161499e-02 -1.863063424825668335e-01 -1.023741960525512695e-01 2.861676812171936035e-01 1.598825603723526001e-01 1.582479476928710938e-01
-2.010682821273803711e-01 -2.418346405029296875e-01 1.882267892360687256e-01 -1.289921104907989502e-01 -6.243528798222541809e-02 1.113956570625305176e-01 1.478715687990188599e-01 -2.373523265123367310e-01 -4.128707051277160645e-01 3.159071803092956543e-01 2.020874470472335815e-01 -1.247305050492286682e-01 -1.401585061103105545e-02 -1.829790174961090088e-01 3.958869576454162598e-01 -9.281194210052490234e-02 1.617840491235256195e-02 -1.731484383344650269e-01 -1.957583278417587280e-01 2.057810574769973755e-01 -4.439231473952531815e-03 -6.445438414812088013e-02 1.004835516214370728e-01 3.714384278282523155e-03 2.258048206567764282e-02 9.249510616064071655e-02 8.257472515106201172e-02 -2.320529669523239136e-01 -1.338323801755905151e-01 -3.652651607990264893e-02 1.130279153585433960e-01 -4.345187917351722717e-02
-6.289573013782501221e-02 -1.025505289435386658e-01 -1.408217400312423706e-01 -1.715505123138427734e-01 -2.462965697050094604e-01 1.699881404638290405e-01 2.503011201042681932e-04 -3.882164061069488525e-01 9.805785864591598511e-02 1.151247695088386536e-01 2.062631249427795410e-01 1.813721656799316406e-01 -1.357017457485198975e-01 -3.547600507736206055e-01 4.918067157268524170e-02 -3.666733205318450928e-01 2.000821977853775024e-01 2.191506093367934227e-03 -3.406211137771606445e-01 8.512339740991592407e-02 -2.070741653442382812e-01 -8.921410888433456421e-02 -8.763425052165985107e-02 7.814456522464752197e-02 -1.009503845125436783e-03 -3.262037783861160278e-02 -2.998887095600366592e-03 5.948573723435401917e-02 -6.793835014104843140e-02 1.706866770982742310e-01 1.744498312473297119e-01 1.407966017723083496e-01
-1.465779691934585571e-01 1.562242209911346436e-01 -3.263362869620323181e-02 4.872558265924453735e-02 3.142513334751129150e-03 2.779273688793182373e-01 -4.276647791266441345e-02 -6.140695512294769287e-02 -3.016805946826934814e-01 3.446625471115112305e-01 1.370266973972320557e-01 -1.091818660497665405e-01 1.048912182450294495e-01 -2.380893379449844360e-01 2.183271795511245728e-01 -9.659184515476226807e-02 7.521751523017883301e-02 -8.284715563058853149e-02 -2.158122509717941284e-01 -1.971666365861892700e-01 2.215303033590316772e-01 3.358406126499176025e-01 -1.634696424007415771e-01 8.341713808476924896e-03 1.466321051120758057e-01 -2.420285344123840332e-01 4.873525723814964294e-02 2.859156727790832520e-01 9.055887162685394287e-02 2.701368927955627441e-02 2.021381407976150513e-01 4.484423622488975525e-02
3.304674848914146423e-02 6.350909173488616943e-02 2.145444601774215698e-01 1.682674437761306763e-01 2.551500499248504639e-01 2.876760661602020264e-01 8.009503781795501709e-02 -1.361524015665054321e-01 -1.681748479604721069e-01 3.191153705120086670e-01 2.503967881202697754e-01 4.284113273024559021e-02 7.574152946472167969e-02 2.540796808898448944e-02 7.996518164873123169e-02 -1.638070642948150635e-01 -3.212203457951545715e-02 -2.332167476415634155e-01 -2.847836613655090332e-01 -2.286412268877029419e-01 -2.414463907480239868e-01 7.571260631084442139e-02 2.118532918393611908e-02 -5.576248094439506531e-02 1.270588487386703491e-01 -1.879121214151382446e-01 1.507703363895416260e-01 9.728893637657165527e-02 -2.756230235099792480e-01 2.706842124462127686e-01 1.553388983011245728e-01 -7.161347661167383194e-03
7.868592441082000732e-02 2.439525164663791656e-02 1.957732439041137695e-01 -1.355378776788711548e-01 -2.616393566131591797e-01 2.214294821023941040e-01 2.705283695831894875e-03 -7.767042517662048340e-02 -4.070662558078765869e-01 3.219890594482421875e-01 1.635174453258514404e-02 -1.390737742185592651e-01 1.136139184236526489e-01 -1.646068245172500610e-01 2.293627113103866577e-01 1.663218624889850616e-02 2.587126195430755615e-02 -1.347519457340240479e-01 -2.412597835063934326e-01 1.381021738052368164e-01 1.658705878071486950e-03 1.199265345931053162e-01 -2.462341636419296265e-01 -4.128100350499153137e-02 2.190484404563903809e-01 -1.471738815307617188e-01 -1.700315177440643311e-01 2.280220389366149902e-01 2.075594961643218994e-01 1.891051530838012695e-01 9.695778042078018188e-02 1.396323144435882568e-01
-1.477787457406520844e-02 -4.359642416238784790e-02 -1.268215775489807129e-01 -9.795558452606201172e-02 1.312680635601282120e-02 1.327928900718688965e-01 2.271035164594650269e-01 -2.074082046747207642e-01 -2.480468302965164185e-01 4.056075811386108398e-01 7.581916451454162598e-02 -8.417601138353347778e-02 -1.825196146965026855e-01 -8.139897882938385010e-02 7.312919199466705322e-02 6.301189959049224854e-02 -3.645347803831100464e-02 7.528588920831680298e-02 -3.234392404556274414e-01 4.210245609283447266e-01 -3.465234935283660889e-01 -2.118560820817947388e-01 -1.025471687316894531e-01 2.331948280334472656e-02 -8.585542440414428711e-02 -1.109368056058883667e-01 -1.747114770114421844e-02 -5.328988656401634216e-03 -6.723454594612121582e-02 6.891231238842010498e-02 2.540530562400817871e-01 -1.137908101081848145e-01
2.861172147095203400e-02 -1.049837246537208557e-01 -7.116979360580444336e-02 3.149510920047760010e-01 1.571717262268066406e-01 9.234082698822021484e-02 1.234601587057113647e-01 -1.855270117521286011e-01 -1.357098072767257690e-01 1.091006547212600708e-01 2.758227586746215820e-01 5.423678457736968994e-02 6.430966779589653015e-03 -1.157366409897804260e-01 -1.007583066821098328e-01 3.990064933896064758e-02 2.520007267594337463e-02 -1.262056380510330200e-01 -2.615221142768859863e-01 1.725313365459442139e-01 4.063564911484718323e-02 3.900211751461029053e-01 7.702416181564331055e-02 2.013204395771026611e-01 -1.538804471492767334e-01 -2.668510191142559052e-02 -3.445832133293151855e-01 -2.092364877462387085e-01 -2.227801829576492310e-01 1.158704832196235657e-01 2.834944128990173340e-01 1.455965638160705566e-01
-1.125918775796890259e-01 2.000006437301635742e-01 -1.298947334289550781e-01 -9.082876890897750854e-02 1.393174082040786743e-01 1.882822662591934204e-01 9.151978045701980591e-02 -1.930369287729263306e-01 -1.744538247585296631e-01 2.498930096626281738e-01 1.347723752260208130e-01 -7.755929231643676758e-02 -1.911187171936035156e-01 -2.682865858078002930e-01 2.253903001546859741e-01 -1.828787028789520264e-01 -1.047164127230644226e-01 -5.744904279708862305e-02 -2.371885627508163452e-01 1.265388876199722290e-01 -2.463200390338897705e-01 -4.645707905292510986e-01 1.916039735078811646e-02 1.365761607885360718e-01 -2.897931449115276337e-02 6.600776314735412598e-02 -3.987475484609603882e-02 1.258322447538375854e-01 1.389659792184829712e-01 2.358347028493881226e-01 1.515125185251235962e-01 -9.659249335527420044e-02
2.089891955256462097e-02 7.476680725812911987e-02 -1.627408526837825775e-02 1.411039382219314575e-01 -5.702833458781242371e-02 1.066630333662033081e-01 1.569236814975738525e-01 -1.669183075428009033e-01 -3.080358207225799561e-01 4.153221547603607178e-01 2.999068237841129303e-02 -1.153144091367721558e-01 -5.517058074474334717e-02 -6.946507096290588379e-02 2.080695182085037231e-01 -4.152961969375610352e-01 1.206442043185234070e-01 5.466447398066520691e-02 -1.918974667787551880e-01 2.524576848372817039e-03 -5.952479690313339233e-02 1.665127277374267578e-02 -3.820263966917991638e-02 3.200073540210723877e-01 -1.031878963112831116e-01 2.181824147701263428e-01 -1.847219914197921753e-01 -1.186443269252777100e-01 2.409022301435470581e-02 -1.002893298864364624e-01 3.492394983768463135e-01 -1.892437972128391266e-02
-3.678562492132186890e-02 3.170534968376159668e-01 1.442687492817640305e-02 -1.643232107162475586e-01 -3.500340282917022705e-01 1.773537695407867432e-01 1.836260855197906494e-01 -2.998113632202148438e-01 -2.252282649278640747e-01 3.197380006313323975e-01 1.486306339502334595e-01 -9.042244404554367065e-02 7.860441505908966064e-02 -1.951387524604797363e-02 1.182023212313652039e-01 -2.551142871379852295e-01 -1.400275081396102905e-01 -1.843774616718292236e-01 -3.304989635944366455e-01 7.868206501007080078e-02 4.562739655375480652e-02 -1.603605598211288452e-01 -7.147063314914703369e-02 6.029065698385238647e-04 1.397794038057327271e-01 3.191391378641128540e-02 -8.985058963298797607e-02 -1.505754739046096802e-01 -1.522615831345319748e-02 7.941868901252746582e-02 1.386456340551376343e-01 -2.132945507764816284e-01
2.014514990150928497e-02 1.356324255466461182e-01 1.056495606899261475e-01 -7.604756951332092285e-02 -3.621271550655364990e-01 2.237002998590469360e-01 1.239733546972274780e-01 -3.141798377037048340e-01 -3.716233670711517334e-01 3.729540407657623291e-01 1.536433547735214233e-01 7.766535133123397827e-02 4.595800861716270447e-02 -1.341423243284225464e-01 -1.318089216947555542e-01 -3.087525367736816406e-01 -9.718283265829086304e-02 -1.361194998025894165e-01 -1.598356366157531738e-01 2.722528018057346344e-02 5.636076256632804871e-02 -1.482576727867126465e-01 -9.612402319908142090e-02 7.551004178822040558e-03 6.656865030527114868e-02 -1.616134345531463623e-01 -1.484325230121612549e-01 -4.417620599269866943e-02 -1.977294981479644775e-01 1.045500487089157104e-01 1.242983490228652954e-01 1.436128914356231689e-01
-2.037725448608398438e-01 1.756316572427749634e-01 1.735634654760360718e-01 1.011224687099456787e-01 2.285874821245670319e-02 1.039594188332557678e-01 3.259210288524627686e-02 1.702376641333103180e-02 -1.459420770406723022e-01 2.212506979703903198e-01 4.015229940414428711e-01 6.528377532958984375e-02 2.911210805177688599e-02 -2.940040826797485352e-01 1.220688894391059875e-01 -6.189316883683204651e-02 7.740481197834014893e-02 1.001954749226570129e-01 -1.849379986524581909e-01 4.575884044170379639e-01 -9.577038884162902832e-02 -6.789506971836090088e-02 -3.160466253757476807e-01 9.091956168413162231e-02 1.317528262734413147e-02 5.549439787864685059e-02 -1.198333278298377991e-01 4.552070423960685730e-02 -3.883888572454452515e-02 2.046300172805786133e-01 2.235182672739028931e-01 -1.956167966127395630e-01
2.160124480724334717e-01 4.909565672278404236e-02 1.391346156597137451e-01 3.420830368995666504e-01 1.856858283281326294e-01 2.538009285926818848e-01 5.684554204344749451e-02 -2.816292047500610352e-01 -3.310954570770263672e-02 2.089752554893493652e-01 2.864228487014770508e-01 1.129410192370414734e-01 -1.216651126742362976e-01 3.008295036852359772e-02 2.017935961484909058e-01 -1.087154895067214966e-01 -2.262700349092483521e-02 -1.825129091739654541e-01 -3.811005949974060059e-01 2.773714717477560043e-03 -9.891422837972640991e-02 -9.308861941099166870e-02 -5.972684919834136963e-02 -4.727179650217294693e-03 1.184786111116409302e-01 4.308607801795005798e-02 6.355394423007965088e-02 8.169583044946193695e-03 -1.723864376544952393e-01 2.314599752426147461e-01 3.185143768787384033e-01 1.394694596529006958e-01
7.558932155370712280e-02 6.752644479274749756e-02 -7.568597793579101562e-02 -6.857816129922866821e-02 2.848661504685878754e-02 1.665728092193603516e-01 1.081383228302001953e-01 9.077220410108566284e-02 -1.636264175176620483e-01 7.011969387531280518e-02 -1.385279446840286255e-01 1.910444945096969604e-01 1.293155364692211151e-03 -5.700331553816795349e-02 1.830371469259262085e-01 -2.098563313484191895e-01 3.749888539314270020e-01 -3.076865673065185547e-01 -2.376098185777664185e-01 3.550557196140289307e-01 1.009981930255889893e-01 1.407268792390823364e-01 1.626557111740112305e-01 -1.683512702584266663e-03 1.113795638084411621e-01 6.175225600600242615e-03 -1.636359989643096924e-01 1.654305160045623779e-01 -3.191522136330604553e-02 2.905491292476654053e-01 1.224136352539062500e-01 -3.483486771583557129e-01
-1.736036688089370728e-01 1.761544942855834961e-01 7.583971321582794189e-02 7.293063402175903320e-02 -1.113376319408416748e-01 1.517650932073593140e-01 8.327139914035797119e-02 -1.299317479133605957e-01 -1.399609893560409546e-01 3.194692134857177734e-01 2.709623277187347412e-01 6.818330730311572552e-04 -4.581335559487342834e-02 -2.187984883785247803e-01 1.754235178232192993e-01 2.008681744337081909e-01 1.883468031883239746e-01 6.350224465131759644e-02 -8.320448547601699829e-02 3.723806738853454590e-01 -2.994874417781829834e-01 -6.588336825370788574e-02 -2.436351627111434937e-01 4.232357442378997803e-02 3.094007819890975952e-02 -7.589506357908248901e-02 6.350001320242881775e-03 1.439077109098434448e-01 -1.069190651178359985e-01 1.873812973499298096e-01 3.606206774711608887e-01 -8.952130377292633057e-02
1.330569852143526077e-02 2.211509793996810913e-01 -1.442715823650360107e-01 1.617385596036911011e-01 7.362722884863615036e-03 1.244398355484008789e-01 2.351384162902832031e-01 -3.162184655666351318e-01 -3.635266050696372986e-02 8.345333486795425415e-02 7.424543052911758423e-02 -1.110098417848348618e-02 -9.707958251237869263e-02 9.745575487613677979e-03 2.260829508304595947e-01 -1.606439650058746338e-01 4.244936406612396240e-01 6.810758262872695923e-02 -3.597816824913024902e-01 2.241443283855915070e-02 1.678182184696197510e-01 8.513493835926055908e-02 -1.101986169815063477e-01 1.830354630947113037e-01 4.457218199968338013e-02 -2.045431733131408691e-01 -2.294699549674987793e-01 3.149102628231048584e-01 4.128855466842651367e-02 3.643380478024482727e-02 1.894714236259460449e-01 -4.837781935930252075e-02
-1.291966140270233154e-01 2.386721670627593994e-01 -2.600274085998535156e-01 -7.164268940687179565e-02 -1.762861758470535278e-02 2.738831937313079834e-01 9.465510398149490356e-02 6.779942661523818970e-02 -5.014790296554565430e-01 1.547809839248657227e-01 -1.058760434389114380e-01 4.200556874275207520e-02 1.192346587777137756e-01 -2.482716888189315796e-01 2.897606603801250458e-02 -1.839431673288345337e-01 1.746867895126342773e-01 -7.463628053665161133e-02 -3.451426625251770020e-01 1.437993794679641724e-01 9.640290588140487671e-02 8.186762779951095581e-02 6.070088967680931091e-02 -1.491847783327102661e-01 1.312380582094192505e-01 9.006182849407196045e-02 5.706127732992172241e-02 2.588618546724319458e-02 -1.592626124620437622e-01 1.182735934853553772e-01 1.277305334806442261e-01 -2.510409355163574219e-01
1.648380905389785767e-01 2.026111781597137451e-01 7.899899035692214966e-02 1.842906624078750610e-01 1.943089067935943604e-02 1.232857331633567810e-01 2.603785097599029541e-01 6.715377420186996460e-02 -3.361187577247619629e-01 7.179644703865051270e-02 -2.080996632575988770e-01 5.704407021403312683e-02 3.380692303180694580e-01 -2.305149435997009277e-01 -1.677300408482551575e-02 -8.070342242717742920e-02 5.954124405980110168e-02 -1.140948161482810974e-01 -2.711098194122314453e-01 3.314729630947113037e-01 1.233059726655483246e-02 8.402683772146701813e-03 1.400062590837478638e-01 -1.305947154760360718e-01 1.044448167085647583e-01 6.349429022520780563e-03 -1.737698763608932495e-01 -1.223656311631202698e-01 -3.148950040340423584e-01 2.480678856372833252e-01 9.673022478818893433e-02 4.229166358709335327e-02
-1.778740286827087402e-01 4.595184326171875000e-02 -1.009571105241775513e-01 5.760375782847404480e-02 -1.638116538524627686e-01 -3.174638375639915466e-02 -9.126097708940505981e-02 -3.273129165172576904e-01 -1.726013571023941040e-01 4.441834688186645508e-01 4.342020675539970398e-02 -1.057200953364372253e-01 1.139584258198738098e-01 9.996008127927780151e-02 1.443680673837661743e-01 -2.577824294567108154e-01 2.861717902123928070e-02 1.239487994462251663e-02 -2.812785804271697998e-01 1.705196499824523926e-01 -3.034170866012573242e-01 -1.000051647424697876e-01 1.700347214937210083e-01 5.336983129382133484e-02 -3.313185572624206543e-01 1.206413507461547852e-01 -1.456733606755733490e-02 1.265643984079360962e-01 -1.279676407575607300e-01 4.930535703897476196e-02 2.347540110349655151e-01 3.932167962193489075e-02
-8.907361887395381927e-03 1.351453661918640137e-01 -3.836711496114730835e-02 3.610798120498657227e-01 3.035798966884613037e-01 2.867268621921539307e-01 1.137910038232803345e-01 5.818302184343338013e-02 -3.493980467319488525e-01 3.998666256666183472e-02 8.649425953626632690e-02 4.079556558281183243e-03 1.015719175338745117e-01 -1.586441695690155029e-01 -8.190538937924429774e-05 -1.627459079027175903e-01 1.750012189149856567e-01 3.314739465713500977e-02 -2.214156985282897949e-01 2.262732684612274170e-01 7.986349612474441528e-02 -4.622673988342285156e-02 -6.644774228334426880e-02 -2.013974934816360474e-01 4.244678467512130737e-02 -9.008135646581649780e-02 -1.964820474386215210e-01 -1.649001985788345337e-01 -3.576218485832214355e-01 2.157346606254577637e-01 1.741982102394104004e-01 -4.321026615798473358e-03
-1.176167279481887817e-01 -2.503412663936614990e-01 6.549507379531860352e-02 2.733838558197021484e-01 -1.160206720232963562e-01 2.379722297191619873e-01 -4.966577980667352676e-03 2.329068183898925781e-01 -3.252616152167320251e-02 3.267306089401245117e-01 -7.646657759323716164e-04 -1.355872899293899536e-01 -3.973856568336486816e-02 -4.114012792706489563e-02 2.603687345981597900e-01 -1.446191221475601196e-01 5.434402450919151306e-02 -2.967387735843658447e-01 5.737134814262390137e-02 3.045808076858520508e-01 -8.291690796613693237e-02 -4.083044454455375671e-02 4.602741077542304993e-02 1.959306299686431885e-01 1.245136335492134094e-01 -9.412576258182525635e-02 -3.198161125183105469e-01 8.953565359115600586e-02 -1.900019645690917969e-01 2.793051600456237793e-01 1.241977363824844360e-01 -4.018169268965721130e-02
-1.211233809590339661e-01 1.335628032684326172e-01 6.665288656949996948e-02 1.592881977558135986e-01 -1.686546653509140015e-01 1.414462476968765259e-01 2.479518353939056396e-01 -1.466517597436904907e-01 -1.464211940765380859e-01 2.356902807950973511e-01 2.018062472343444824e-01 -3.142514824867248535e-01 1.061371117830276489e-01 -1.791358808986842632e-03 1.806720197200775146e-01 -3.936194777488708496e-01 2.322538644075393677e-01 3.224529698491096497e-02 -2.507803142070770264e-01 2.780561149120330811e-02 -3.903852403163909912e-02 -8.375574648380279541e-02 2.421621978282928467e-02 1.559210866689682007e-01 -2.921268343925476074e-01 2.147196978330612183e-01 -1.288664489984512329e-01 1.004313006997108459e-01 2.494169585406780243e-02 -6.435812264680862427e-02 2.334383130073547363e-01 -1.464413851499557495e-01
-2.889806032180786133e-02 -7.509441673755645752e-02 -8.734790235757827759e-02 4.053286090493202209e-02 3.355036675930023193e-01 1.766524612903594971e-01 1.435098946094512939e-01 -1.409346461296081543e-01 -3.284274041652679443e-01 9.379395097494125366e-02 1.797020882368087769e-01 -8.161263912916183472e-02 3.676858544349670410e-01 -1.234411373734474182e-01 7.388719916343688965e-02 -1.432092934846878052e-01 3.725231587886810303e-01 -8.313541114330291748e-02 -1.624829024076461792e-01 1.165736392140388489e-01 2.494930475950241089e-02 -1.437280676327645779e-03 -4.689106345176696777e-02 -1.993698626756668091e-01 2.689958736300468445e-02 -1.147376820445060730e-01 -2.258424907922744751e-01 -9.862814843654632568e-02 -3.969705700874328613e-01 7.607277948409318924e-03 5.535985529422760010e-02 -6.661047041416168213e-02
-8.425386250019073486e-02 1.249110028147697449e-01 -1.390936821699142456e-01 2.484311461448669434e-01 -2.060754224658012390e-02 3.231027424335479736e-01 -7.477384805679321289e-02 1.275863777846097946e-02 -2.314028590917587280e-01 1.981000006198883057e-01 -4.762231186032295227e-02 9.477545320987701416e-02 2.060727328062057495e-01 -2.686244547367095947e-01 -3.577519208192825317e-02 -2.692425847053527832e-01 2.304361462593078613e-01 -1.484654694795608521e-01 -3.018136024475097656e-01 2.289570868015289307e-01 1.072743982076644897e-01 3.230541199445724487e-02 2.646478265523910522e-02 -2.801114320755004883e-01 9.659297764301300049e-02 1.905340850353240967e-01 -1.215467825531959534e-01 1.358523070812225342e-01 -1.275554448366165161e-01 3.982212394475936890e-02 2.252069674432277679e-02 -2.926188409328460693e-01
-1.145380064845085144e-01 -1.017006784677505493e-01 2.404214143753051758e-01 -2.184767462313175201e-02 -1.993187218904495239e-01 1.140965223312377930e-01 2.547223269939422607e-01 -1.449227035045623779e-01 -2.544146776199340820e-01 1.748208850622177124e-01 3.019284009933471680e-01 9.343408048152923584e-02 -1.651879698038101196e-01 -5.280087143182754517e-02 3.328546583652496338e-01 7.129754126071929932e-02 1.499147564172744751e-01 -1.785969734191894531e-01 -2.275918722152709961e-01 2.203182727098464966e-01 -1.352754086256027222e-01 -5.311301723122596741e-02 1.315768957138061523e-01 4.505485668778419495e-02 -1.783733367919921875e-01 2.117398977279663086e-01 -8.134037256240844727e-02 -2.037116289138793945e-01 -2.784774899482727051e-01 1.901604607701301575e-02 1.998914033174514771e-01 -2.626786567270755768e-02
-2.065851353108882904e-03 1.286283433437347412e-01 -2.939872145652770996e-01 5.153794214129447937e-02 4.701099172234535217e-02 9.186215698719024658e-02 -1.405871510505676270e-01 -2.182842493057250977e-01 -1.136427968740463257e-01 -1.783393672667443752e-03 1.165542602539062500e-01 2.256863266229629517e-01 2.326142191886901855e-01 4.325229302048683167e-02 2.292547933757305145e-02 -7.162250578403472900e-02 3.357350826263427734e-01 -1.212457045912742615e-01 -2.292060106992721558e-01 3.124408125877380371e-01 -2.043394558131694794e-02 -1.068639308214187622e-01 1.389593929052352905e-01 -2.283931523561477661e-01 1.578322350978851318e-01 -1.403606683015823364e-01 -2.127443701028823853e-01 1.876194924116134644e-01 -2.515963017940521240e-01 3.552595973014831543e-01 3.893549740314483643e-02 1.576937735080718994e-02
1.141981557011604309e-01 5.736202374100685120e-02 -1.398753076791763306e-01 3.432670533657073975e-01 3.266696929931640625e-01 1.209952235221862793e-01 1.881126314401626587e-01 1.139391446486115456e-03 -3.386162221431732178e-01 1.351509392261505127e-01 -2.596725523471832275e-02 1.156068891286849976e-01 4.649684205651283264e-02 -2.906650602817535400e-01 1.840629056096076965e-02 -2.228177934885025024e-01 1.498222500085830688e-01 -2.735894173383712769e-02 -1.040993630886077881e-01 1.004878133535385132e-01 1.218249090015888214e-02 -1.578851193189620972e-01 -5.167176481336355209e-03 -5.967006087303161621e-02 1.467899084091186523e-01 -1.490885615348815918e-01 -3.154596090316772461e-01 3.785865381360054016e-02 -3.643827736377716064e-01 1.980163753032684326e-01 1.218663305044174194e-01 -3.971629589796066284e-02
-7.340772449970245361e-02 -9.778603911399841309e-03 1.279356032609939575e-01 -6.082713976502418518e-02 -8.072885870933532715e-02 1.039437800645828247e-01 1.526343375444412231e-01 -3.375790417194366455e-01 -4.542495906352996826e-01 3.065793216228485107e-01 1.251700818538665771e-01 -1.342764124274253845e-02 -7.987973093986511230e-02 -1.563278883695602417e-01 3.221021294593811035e-01 -7.340405881404876709e-02 1.739375479519367218e-02 -1.578807383775711060e-01 -2.837899327278137207e-01 1.577191948890686035e-01 -1.463560163974761963e-01 -9.990271925926208496e-02 1.184039115905761719e-01 8.471955358982086182e-02 -2.489122301340103149e-01 4.327887296676635742e-02 1.096305698156356812e-01 -2.651938498020172119e-01 9.144881740212440491e-03 -6.248181313276290894e-02 1.727915257215499878e-01 -2.171626128256320953e-02
-4.737474396824836731e-02 2.116624414920806885e-01 -1.246106401085853577e-01 1.141065265983343124e-02 4.792500287294387817e-02 1.267629414796829224e-01 2.062268257141113281e-01 -4.536801874637603760e-01 -4.169848561286926270e-01 2.964105689898133278e-03 1.539764702320098877e-01 -9.145828336477279663e-02 -3.417659178376197815e-02 1.297430098056793213e-01 3.092349767684936523e-01 -2.416096776723861694e-01 1.835469007492065430e-01 8.412643522024154663e-02 -6.906513869762420654e-02 8.505818434059619904e-03 1.051970869302749634e-01 -1.197758167982101440e-01 -9.985941648483276367e-02 -2.787844240665435791e-01 1.136137694120407104e-01 -2.667405307292938232e-01 -9.130891412496566772e-02 1.102218329906463623e-01 -6.417849659919738770e-02 1.056501269340515137e-01 1.186334267258644104e-01 -6.204713135957717896e-04
-1.049261093139648438e-01 5.803303420543670654e-02 -2.629594802856445312e-01 -6.816364079713821411e-02 -1.857985928654670715e-02 -2.900497755035758018e-03 1.110327020287513733e-01 -1.937692463397979736e-01 -2.217116951942443848e-01 -2.251369133591651917e-02 4.339896887540817261e-02 -1.336219161748886108e-01 -1.756481081247329712e-01 7.898319512605667114e-02 3.295598328113555908e-01 -2.389349639415740967e-01 3.626563702709972858e-04 -2.595678269863128662e-01 -2.589832544326782227e-01 6.460078060626983643e-02 1.529233455657958984e-01 -1.140804067254066467e-01 2.704242058098316193e-02 1.780876368284225464e-01 8.638556115329265594e-03 -3.276675045490264893e-01 -2.999096214771270752e-01 -1.662315055727958679e-02 -2.362356334924697876e-02 3.940836489200592041e-01 7.275023311376571655e-02 -1.520727425813674927e-01
-1.577400416135787964e-02 8.662783354520797729e-02 9.466597437858581543e-02 -4.109861701726913452e-02 7.614081259816884995e-03 1.571843475103378296e-01 3.450933471322059631e-02 -1.680324203334748745e-03 -1.936220675706863403e-01 1.083100289106369019e-01 3.775578439235687256e-01 1.596576273441314697e-01 -2.333448641002178192e-02 -4.277766048908233643e-01 2.596660256385803223e-01 8.808067440986633301e-02 -6.682178378105163574e-02 1.240418944507837296e-02 -1.410541832447052002e-01 4.432229995727539062e-01 -1.612873077392578125e-01 2.837966196238994598e-02 -1.800448149442672729e-01 1.600490510463714600e-01 3.448691219091415405e-02 9.855912625789642334e-02 -5.486973002552986145e-02 -1.200484707951545715e-01 -4.216690361499786377e-02 2.513226568698883057e-01 2.661944627761840820e-01 -9.856785088777542114e-02
2.729551196098327637e-01 3.325825929641723633e-01 -1.092635914683341980e-01 1.984889991581439972e-02 -1.568223834037780762e-01 1.543210893869400024e-01 2.074918523430824280e-02 1.795716136693954468e-01 -3.052451312541961670e-01 2.625429034233093262e-01 -1.069569066166877747e-01 -3.350876271724700928e-01 8.346200734376907349e-02 1.443255413323640823e-02 2.251446694135665894e-01 -1.205492168664932251e-01 1.827642917633056641e-01 6.260515004396438599e-02 -1.720988005399703979e-01 1.040072292089462280e-01 -6.076550483703613281e-02 2.693002223968505859e-01 -3.416249901056289673e-02 7.807363872416317463e-04 -1.664677076041698456e-02 3.523454070091247559e-02 -2.674836218357086182e-01 1.924442499876022339e-01 2.429324947297573090e-02 2.005555480718612671e-01 2.385567277669906616e-01 1.673988252878189087e-02
-1.846400275826454163e-02 4.697155952453613281e-02 -5.933908000588417053e-02 -2.609356539323925972e-03 -1.277794390916824341e-01 9.906814992427825928e-02 2.168821394443511963e-01 -8.847246877849102020e-03 -1.569379717111587524e-01 3.308625221252441406e-01 1.778562813997268677e-01 -6.310459971427917480e-02 -2.696613669395446777e-01 -1.812009364366531372e-01 1.290793865919113159e-01 -1.636323332786560059e-01 1.511920541524887085e-01 -6.335703283548355103e-02 -1.179999411106109619e-01 1.887828111648559570e-01 2.377159744501113892e-01 -6.513057649135589600e-02 1.065190434455871582e-01 -3.495724499225616455e-01 2.552309446036815643e-02 -1.088799312710762024e-01 1.160252094268798828e-01 -1.214081048965454102e-01 2.103336853906512260e-03 3.885695040225982666e-01 2.504498958587646484e-01 -2.771386504173278809e-01
1.006900817155838013e-01 1.946757137775421143e-01 -5.696292966604232788e-02 1.009884942322969437e-02 7.585529983043670654e-02 7.711527496576309204e-02 -7.869575917720794678e-02 -1.549427062273025513e-01 -3.092189319431781769e-02 8.020413666963577271e-02 5.691177025437355042e-02 1.179575920104980469e-01 1.400390733033418655e-02 -2.806122004985809326e-01 2.698687613010406494e-01 -4.805082380771636963e-01 3.212931156158447266e-01 -8.107024431228637695e-02 -6.681437790393829346e-02 1.098990365862846375e-01 -1.478237807750701904e-01 -7.770384848117828369e-02 -1.604096740484237671e-01 8.213599771261215210e-02 -4.000978544354438782e-02 -3.073285818099975586e-01 -4.207227528095245361e-01 1.027337536215782166e-01 7.075954228639602661e-02 3.667033836245536804e-02 -5.354014225304126740e-03 -1.510363817214965820e-01
1.138634085655212402e-01 -3.141591325402259827e-02 -1.092527732253074646e-01 2.551617324352264404e-01 1.282429546117782593e-01 1.533533632755279541e-01 1.453231275081634521e-01 -1.185217276215553284e-01 -4.366326704621315002e-02 1.357002854347229004e-01 1.042341440916061401e-01 -1.027635559439659119e-01 -9.635442495346069336e-02 -2.998040020465850830e-01 8.978528529405593872e-02 -1.234095618128776550e-01 -5.960499122738838196e-02 6.479298695921897888e-03 -4.667541682720184326e-01 1.824396997690200806e-01 -1.155797615647315979e-01 -4.038257300853729248e-01 9.465596824884414673e-02 -3.148027956485748291e-01 -1.007165014743804932e-01 8.918991684913635254e-02 -2.791014909744262695e-01 7.455086708068847656e-02 9.920945763587951660e-02 -3.633028641343116760e-02 -8.247639238834381104e-02 -1.044939085841178894e-01
-7.299245148897171021e-02 -1.396482139825820923e-01 -1.729865372180938721e-02 -2.408726140856742859e-02 -2.123410254716873169e-01 -6.609561294317245483e-02 2.258529216051101685e-01 -2.349053174257278442e-01 -1.438108384609222412e-01 5.548110008239746094e-01 -9.201916307210922241e-02 -1.035985276103019714e-01 1.817346513271331787e-01 -3.228170573711395264e-01 2.307005971670150757e-01 -6.687051057815551758e-02 1.537518799304962158e-01 -2.069260030984878540e-01 -2.516010105609893799e-01 2.510918378829956055e-01 2.715825662016868591e-02 3.918632864952087402e-02 -2.629964239895343781e-02 -9.247781336307525635e-02 -9.507711231708526611e-02 6.110638496465981007e-04 -9.080131351947784424e-02 1.871866360306739807e-02 -5.745168775320053101e-02 4.012346640229225159e-02 1.383731793612241745e-02 -2.212495803833007812e-01
-4.478302225470542908e-02 1.971489489078521729e-01 2.616362273693084717e-02 1.126185134053230286e-01 -7.237761467695236206e-02 -2.301607280969619751e-01 -7.850838452577590942e-02 -1.385560184717178345e-01 -3.441217839717864990e-01 4.228311479091644287e-01 2.235940992832183838e-01 -1.753574050962924957e-02 1.565282642841339111e-01 5.072507634758949280e-02 3.018799126148223877e-01 -3.210402429103851318e-01 3.166089206933975220e-02 -1.238195411860942841e-02 -9.241306036710739136e-02 2.583470642566680908e-01 -2.353325635194778442e-01 6.765798199921846390e-03 -2.956490032374858856e-02 8.165689557790756226e-02 -1.438149213790893555e-01 3.970278799533843994e-02 -2.202049195766448975e-01 9.165646135807037354e-02 1.935858465731143951e-02 2.568475008010864258e-01 5.718608573079109192e-02 -7.232832163572311401e-02
6.284402310848236084e-02 -1.050034537911415100e-01 -2.895650081336498260e-02 1.284325271844863892e-01 -1.883463859558105469e-01 -1.228519454598426819e-01 7.408682256937026978e-03 -3.984383940696716309e-01 -4.153271913528442383e-01 5.102866329252719879e-03 1.725874245166778564e-01 -2.399657666683197021e-01 9.466496855020523071e-02 -8.935909718275070190e-02 3.339158594608306885e-01 -1.563236564397811890e-01 1.829521358013153076e-01 -4.651049897074699402e-02 -1.531652659177780151e-01 3.406581878662109375e-01 -1.523030642420053482e-02 -1.303911581635475159e-02 1.611597277224063873e-02 -2.733767032623291016e-02 3.447003662586212158e-02 -2.149730175733566284e-02 -3.299688398838043213e-01 8.755315095186233521e-02 -7.436695694923400879e-02 2.078119814395904541e-01 -4.516244679689407349e-02 -6.145162507891654968e-03
3.278275206685066223e-02 1.733024790883064270e-02 -2.934436313807964325e-03 2.589566111564636230e-01 2.809557318687438965e-01 3.550728857517242432e-01 3.063513338565826416e-02 -1.243051066994667053e-01 1.427846308797597885e-02 3.060899861156940460e-02 8.082982152700424194e-02 -5.632298812270164490e-02 -6.047736480832099915e-02 -1.597524881362915039e-01 1.666561067104339600e-01 -1.657423377037048340e-01 8.499938994646072388e-02 3.055050596594810486e-02 -4.141775071620941162e-01 -8.073110133409500122e-02 -3.120721578598022461e-01 -1.805931888520717621e-02 -8.675404638051986694e-02 -1.125974282622337341e-01 7.627946883440017700e-02 -1.445165425539016724e-01 -1.949607282876968384e-01 -9.871619939804077148e-02 -1.468620300292968750e-01 1.404222995042800903e-01 2.193680554628372192e-01 3.832482397556304932e-01
3.587993085384368896e-01 1.534120589494705200e-01 -3.047592937946319580e-01 -9.933414310216903687e-02 -1.494287848472595215e-01 2.426112741231918335e-01 -5.872787162661552429e-02 -2.863126099109649658e-01 -1.929327547550201416e-01 1.908420771360397339e-01 -3.939552232623100281e-02 4.192862659692764282e-03 3.246805667877197266e-01 -3.328490853309631348e-01 1.100647300481796265e-01 -2.757914178073406219e-02 7.099629938602447510e-02 -3.749127686023712158e-01 -1.178230792284011841e-01 1.109021529555320740e-02 7.643893361091613770e-02 1.549173444509506226e-01 8.493786305189132690e-02 -1.376789063215255737e-01 -6.401777733117341995e-03 -8.895161002874374390e-02 -1.497177779674530029e-01 2.591517567634582520e-02 -2.546767517924308777e-02 8.668480068445205688e-02 1.171403154730796814e-01 7.438103854656219482e-02
-1.270059496164321899e-02 -3.720494732260704041e-02 -1.550780236721038818e-01 -7.410538196563720703e-02 -2.890013158321380615e-01 7.029377669095993042e-02 2.761489897966384888e-02 -4.924897849559783936e-01 -2.625150047242641449e-02 8.855437487363815308e-02 2.000216841697692871e-01 5.395344644784927368e-02 -1.566309481859207153e-01 -3.434247076511383057e-01 9.337676316499710083e-02 -3.867589235305786133e-01 1.103181317448616028e-01 -6.889460980892181396e-02 -3.496090769767761230e-01 4.256900027394294739e-02 -1.843708604574203491e-01 1.333989761769771576e-02 -3.666036203503608704e-02 1.608577743172645569e-02 9.779338538646697998e-02 6.704289466142654419e-02 7.473023980855941772e-02 1.709096580743789673e-01 -7.058063894510269165e-02 2.026871591806411743e-01 2.633064612746238708e-02 1.121491044759750366e-01
-2.448619157075881958e-01 -2.275734841823577881e-01 2.365626245737075806e-01 4.540578462183475494e-03 -9.596612304449081421e-02 1.266912966966629028e-01 2.059402018785476685e-01 -9.394191205501556396e-02 -1.185505911707878113e-01 2.582310512661933899e-02 8.185236901044845581e-02 -1.635374277830123901e-01 -8.551089465618133545e-02 -5.931860581040382385e-02 1.326059997081756592e-01 -5.363638401031494141e-01 -9.173205122351646423e-03 -1.775711029767990112e-01 -3.487810194492340088e-01 7.694021612405776978e-02 -2.962955832481384277e-01 5.544264987111091614e-02 1.097438335418701172e-01 -7.392127811908721924e-02 -1.686003617942333221e-02 2.687854468822479248e-01 -1.428201645612716675e-01 -6.944503402337431908e-04 -1.440653204917907715e-01 3.068042919039726257e-02 6.601119786500930786e-02 -7.049121707677841187e-02
2.446056576445698738e-03 -3.220055624842643738e-02 1.521486639976501465e-01 3.100942075252532959e-01 3.079519569873809814e-01 -1.192310377955436707e-01 2.166823893785476685e-01 -1.120227575302124023e-02 -3.286502063274383545e-01 1.183256730437278748e-01 -9.846477210521697998e-02 6.465338915586471558e-02 -6.425758451223373413e-02 -9.244440495967864990e-02 3.348146378993988037e-02 -2.922843694686889648e-01 5.511148646473884583e-02 -2.657724618911743164e-01 -2.438511103391647339e-01 -2.939941361546516418e-02 3.154057264328002930e-02 2.862313091754913330e-01 1.620362401008605957e-01 -7.139500975608825684e-02 1.651214659214019775e-01 -3.578445687890052795e-02 -6.821843981742858887e-02 9.913552552461624146e-02 -8.579731732606887817e-02 3.675953745841979980e-01 2.318915873765945435e-01 2.905843779444694519e-02
1.090085953474044800e-01 8.798435330390930176e-02 1.439009010791778564e-01 -7.527280598878860474e-02 -2.650295197963714600e-01 1.687150448560714722e-01 -1.235555857419967651e-02 -2.065656147897243500e-02 -4.411675631999969482e-01 3.458300232887268066e-01 2.179670482873916626e-01 -1.110888049006462097e-01 6.760121881961822510e-02 -1.419411599636077881e-01 1.521195918321609497e-01 -7.538996636867523193e-02 -5.600145459175109863e-02 -1.711768656969070435e-01 -9.454926848411560059e-02 3.574012219905853271e-02 -1.570359170436859131e-01 2.503504157066345215e-01 -1.856406927108764648e-01 2.683236636221408844e-02 1.846632957458496094e-01 -9.563842415809631348e-02 -2.772773802280426025e-01 2.015054076910018921e-01 2.012848556041717529e-01 1.977222710847854614e-01 1.436675786972045898e-01 3.068947046995162964e-02
-2.318516187369823456e-02 8.988743065856397152e-04 -3.008992783725261688e-02 7.481645047664642334e-02 -8.442752063274383545e-02 4.763294011354446411e-02 -1.964051127433776855e-01 5.998808890581130981e-02 -2.483189553022384644e-01 2.560291290283203125e-01 2.256917580962181091e-02 9.836673736572265625e-02 -2.146763354539871216e-01 -8.608718961477279663e-02 -2.159962430596351624e-02 -1.026280894875526428e-01 -6.601484119892120361e-02 -9.871969930827617645e-03 -4.767581820487976074e-01 1.776983439922332764e-01 1.019327668473124504e-03 -1.290085315704345703e-01 -6.295689195394515991e-02 -2.341713607311248779e-01 -1.992937922477722168e-01 -8.293995261192321777e-02 1.807979792356491089e-01 -2.525499165058135986e-01 7.621857523918151855e-02 3.955789804458618164e-01 2.687088251113891602e-01 -1.521719694137573242e-01
2.131599932909011841e-02 3.014314547181129456e-02 -5.327818915247917175e-02 2.349933236837387085e-01 -5.284070223569869995e-02 1.422737091779708862e-01 9.308227151632308960e-02 -1.819072365760803223e-01 -6.788813322782516479e-02 2.633433789014816284e-02 7.204841077327728271e-02 -2.857162803411483765e-02 -1.303380727767944336e-01 -3.624377399682998657e-02 5.300127342343330383e-02 -2.530705630779266357e-01 4.098462313413619995e-02 -1.166170556098222733e-02 -3.471481800079345703e-01 1.116345375776290894e-01 -1.205561086535453796e-01 -5.418576598167419434e-01 3.091276288032531738e-01 -9.926562756299972534e-02 3.112288378179073334e-02 7.967936247587203979e-02 -4.279127418994903564e-01 1.013690829277038574e-01 -1.259307861328125000e-01 -9.944667108356952667e-03 -4.208098724484443665e-02 -1.120061725378036499e-01
2.319288812577724457e-02 1.424270123243331909e-01 -1.459940429776906967e-02 2.022288143634796143e-01 -2.758181989192962646e-01 2.904271483421325684e-01 2.816915512084960938e-01 1.340214908123016357e-01 -8.341777324676513672e-02 1.576233953237533569e-01 1.894453167915344238e-01 2.195826498791575432e-03 2.948476076126098633e-01 -2.462767660617828369e-01 9.823396056890487671e-02 -1.618915349245071411e-01 -5.919659882783889771e-02 -8.411913365125656128e-02 -3.872680366039276123e-01 1.629307568073272705e-01 -2.270039021968841553e-01 1.404853314161300659e-01 1.412313729524612427e-01 1.844446361064910889e-02 2.393423020839691162e-01 2.534297704696655273e-01 -2.432213537395000458e-02 -9.677267819643020630e-02 1.257833689451217651e-01 3.862514346837997437e-02 4.406176507472991943e-03 4.159491881728172302e-02
3.289885520935058594e-01 -1.172072291374206543e-01 8.291038870811462402e-02 1.431052535772323608e-01 -4.613830894231796265e-02 3.715427517890930176e-01 5.908424779772758484e-02 7.740193605422973633e-02 -1.390769779682159424e-01 4.373517036437988281e-01 -6.242683529853820801e-02 1.646588593721389771e-01 -5.655332468450069427e-03 1.510630995035171509e-01 -6.073901429772377014e-02 -1.613884717226028442e-01 8.976484835147857666e-02 -1.050955355167388916e-01 -2.508493959903717041e-01 1.430642753839492798e-01 -6.967634707689285278e-02 4.872861132025718689e-02 1.295622158795595169e-02 -3.353317081928253174e-01 -1.832643449306488037e-01 -1.908036768436431885e-01 -2.839244902133941650e-01 -7.103867083787918091e-02 4.053597152233123779e-02 -3.829427063465118408e-02 -1.574890017509460449e-01 -3.001645952463150024e-02
3.521833568811416626e-02 -1.559735741466283798e-02 1.823205798864364624e-01 1.435967534780502319e-01 6.455217301845550537e-02 2.755696773529052734e-01 4.924985021352767944e-02 -1.008855924010276794e-01 1.657287776470184326e-02 2.075841128826141357e-01 -7.833769917488098145e-02 6.292124837636947632e-02 1.102630048990249634e-01 1.021203473210334778e-01 7.294775545597076416e-02 -8.713074028491973877e-02 -3.285298496484756470e-02 -1.185843721032142639e-01 -4.064385592937469482e-01 2.031805813312530518e-01 -1.661579757928848267e-01 2.968865036964416504e-01 1.529755294322967529e-01 -3.547731935977935791e-01 -3.730441927909851074e-01 -1.246460080146789551e-01 -3.276891261339187622e-02 2.373008728027343750e-01 -1.603893749415874481e-02 1.423160731792449951e-02 2.335383594036102295e-01 -9.627734124660491943e-02
1.066927090287208557e-01 2.919895015656948090e-02 -7.693855441175401211e-04 3.419610857963562012e-01 3.189418911933898926e-01 2.302630245685577393e-01 2.053930982947349548e-02 1.086815819144248962e-01 -2.113218754529953003e-01 2.977806329727172852e-01 5.959455296397209167e-02 2.723576724529266357e-01 2.394413948059082031e-01 -1.322128772735595703e-01 2.942641675472259521e-01 -2.084460668265819550e-02 -1.021901294589042664e-01 7.642157375812530518e-02 -1.589453965425491333e-01 1.796564757823944092e-01 -9.353276342153549194e-02 1.047958880662918091e-01 4.179620370268821716e-02 -2.649117112159729004e-01 2.483948171138763428e-01 5.523707717657089233e-02 -9.301867336034774780e-02 -1.559651792049407959e-01 -1.670679599046707153e-01 -1.384768541902303696e-02 1.485673636198043823e-01 -1.325352489948272705e-01
-2.737328708171844482e-01 1.089517846703529358e-01 -1.714003533124923706e-01 1.116209402680397034e-01 -1.961836069822311401e-01 8.744686096906661987e-02 1.142570674419403076e-01 1.975106000900268555e-01 -2.182424813508987427e-01 1.171129196882247925e-01 -3.297243639826774597e-02 7.066284120082855225e-02 1.165422573685646057e-01 -3.431399464607238770e-01 -2.553003840148448944e-02 -3.534173071384429932e-01 6.664394587278366089e-02 -2.449872791767120361e-01 -8.037707954645156860e-02 2.579980194568634033e-01 -1.511359959840774536e-01 2.085703909397125244e-01 1.893076598644256592e-01 -1.243720799684524536e-01 1.384601145982742310e-01 -3.021084889769554138e-02 -1.121205911040306091e-01 -1.034820675849914551e-01 -1.249798312783241272e-01 1.442501097917556763e-01 5.156033858656883240e-02 -3.335733413696289062e-01
-4.572576843202114105e-03 3.822209835052490234e-01 -4.987050220370292664e-02 9.188681095838546753e-02 -2.123484313488006592e-01 1.154658347368240356e-01 1.822491735219955444e-01 -7.729449123144149780e-02 -7.321059703826904297e-02 1.954647451639175415e-01 1.384315639734268188e-01 8.643627911806106567e-02 2.354422956705093384e-01 -3.309813141822814941e-01 1.598203331232070923e-01 -2.120849043130874634e-01 4.128528758883476257e-02 -2.599348425865173340e-01 -2.534928917884826660e-01 8.973011374473571777e-02 -2.344355583190917969e-01 1.748048365116119385e-01 2.226894795894622803e-01 -5.658370628952980042e-02 1.045373678207397461e-01 3.949972242116928101e-02 1.474417746067047119e-03 -1.396857500076293945e-01 -1.627544499933719635e-02 6.904234737157821655e-02 -2.358939796686172485e-01 -2.589734196662902832e-01
-3.083959519863128662e-01 -1.524240970611572266e-01 -2.356940656900405884e-01 -1.839508116245269775e-01 -3.429150581359863281e-02 3.672169148921966553e-01 2.844572961330413818e-01 -2.047206759452819824e-01 -1.176923885941505432e-01 1.739942878484725952e-01 -5.844680592417716980e-02 -1.293790638446807861e-01 -1.126954331994056702e-01 -2.182098478078842163e-02 7.447294890880584717e-02 -8.018057793378829956e-02 -9.826843440532684326e-02 -1.662394553422927856e-01 -1.681294292211532593e-01 4.690084978938102722e-02 -3.465065956115722656e-01 -4.278386011719703674e-02 3.943726047873497009e-02 -1.231235191226005554e-01 -2.595670055598020554e-03 1.278055906295776367e-01 -8.596371114253997803e-02 -1.496047973632812500e-01 7.575158029794692993e-02 1.160490289330482483e-01 4.014739990234375000e-01 -1.054314672946929932e-01
3.895593062043190002e-02 -3.287161886692047119e-02 -7.775867730379104614e-02 1.643337309360504150e-01 3.526245057582855225e-01 3.442446887493133545e-01 2.238937169313430786e-01 9.485542774200439453e-03 -4.277955293655395508e-01 2.187974005937576294e-01 -1.880785799585282803e-03 1.958422921597957611e-02 8.858001977205276489e-02 -1.108201742172241211e-01 1.056116074323654175e-01 -7.009004056453704834e-02 1.040745060890913010e-02 -1.377713829278945923e-01 -3.470453619956970215e-01 2.060078084468841553e-03 3.119675219058990479e-01 -1.443138718605041504e-01 -1.402564495801925659e-01 -1.660693138837814331e-01 4.797410219907760620e-02 3.591313259676098824e-03 -9.318818897008895874e-02 -1.622790694236755371e-01 -1.633055210113525391e-01 1.534519046545028687e-01 4.276788607239723206e-02 9.750546514987945557e-02
2.781151421368122101e-02 9.066057950258255005e-02 2.854261256288737059e-04 2.166131585836410522e-01 -2.015523612499237061e-01 1.729215234518051147e-01 -3.921718150377273560e-02 -5.061502754688262939e-02 -7.596775144338607788e-02 7.887178659439086914e-02 4.561844840645790100e-02 -1.107544079422950745e-01 2.184043526649475098e-01 -4.941331446170806885e-01 4.037603363394737244e-02 -2.799263922497630119e-03 1.117553561925888062e-01 -3.041868507862091064e-01 -1.242614462971687317e-01 3.041623234748840332e-01 -2.885696589946746826e-01 2.370609045028686523e-01 2.572564780712127686e-01 -8.935994468629360199e-03 1.494562625885009766e-01 4.216088447719812393e-03 -1.071422547101974487e-01 -7.647979259490966797e-02 3.049517236649990082e-02 2.566080987453460693e-01 -6.758785992860794067e-02 -1.409979313611984253e-01
-2.822071015834808350e-01 1.873908191919326782e-01 4.799083247780799866e-02 1.549050360918045044e-01 -1.346460431814193726e-01 5.376201122999191284e-02 2.113394811749458313e-02 -1.564207077026367188e-01 -2.851066291332244873e-01 4.122671782970428467e-01 2.931336462497711182e-01 -1.434770375490188599e-01 2.998175919055938721e-01 1.364764757454395294e-02 4.135805740952491760e-02 -3.381095528602600098e-01 1.130929440259933472e-01 -1.306382417678833008e-01 -1.973778307437896729e-01 -8.852776885032653809e-02 -1.370598375797271729e-01 -2.293369732797145844e-02 1.479553133249282837e-01 4.369898512959480286e-02 -1.448303908109664917e-01 1.678613871335983276e-01 -2.054970711469650269e-01 5.829166248440742493e-02 -1.270645856857299805e-01 1.932868175208568573e-02 -1.342331469058990479e-01 7.858945056796073914e-03
-1.057246997952461243e-01 3.112641163170337677e-02 1.234652996063232422e-01 -8.565118908882141113e-02 1.029011234641075134e-01 2.530267834663391113e-01 3.219392001628875732e-01 -2.153217196464538574e-01 -1.460623741149902344e-01 2.791272401809692383e-01 3.316231817007064819e-02 -9.749189764261245728e-02 -2.307940274477005005e-02 1.598046720027923584e-02 2.655290365219116211e-01 1.869917102158069611e-02 2.175585329532623291e-01 -1.024620011448860168e-01 -1.209891065955162048e-01 2.383905500173568726e-01 -3.310565650463104248e-01 -1.478444337844848633e-01 3.216614201664924622e-02 2.392796799540519714e-02 -1.365385055541992188e-01 9.228434413671493530e-02 -1.163720116019248962e-01 -3.675040602684020996e-01 -1.987191140651702881e-01 2.164212800562381744e-02 1.804514676332473755e-01 -2.202646732330322266e-01
6.631051748991012573e-02 -7.991621643304824829e-02 -6.051480770111083984e-02 2.522670328617095947e-01 2.849194705486297607e-01 3.416009247303009033e-01 1.850225627422332764e-01 -2.186696231365203857e-01 -7.259864360094070435e-02 2.025574147701263428e-01 -8.618555217981338501e-02 -8.242681622505187988e-02 -6.745106074959039688e-03 -8.153931796550750732e-02 -1.490077823400497437e-01 3.932801261544227600e-02 -2.947212941944599152e-02 -8.389201760292053223e-02 -3.944535553455352783e-01 2.704394459724426270e-01 -1.177340298891067505e-01 -2.129255831241607666e-01 2.291214466094970703e-01 -2.419494837522506714e-01 2.123463898897171021e-01 1.684152185916900635e-01 -1.029982864856719971e-01 8.814312517642974854e-03 -1.839309697970747948e-03 5.300525226630270481e-04 -5.987653508782386780e-02 -2.375435829162597656e-01
-5.134591460227966309e-02 -1.725675314664840698e-01 -8.393261581659317017e-02 6.472751498222351074e-02 1.093052234500646591e-02 -1.200084164738655090e-01 2.007852643728256226e-01 -2.847672104835510254e-01 -2.247354984283447266e-01 2.928501367568969727e-01 -9.627311676740646362e-02 2.632388100028038025e-02 2.418835312128067017e-01 -1.056941449642181396e-01 2.533074021339416504e-01 -1.538081318140029907e-01 3.725422024726867676e-01 -2.047143280506134033e-01 -3.362850248813629150e-01 8.916547149419784546e-02 9.772366285324096680e-02 -1.757625862956047058e-02 -5.619712546467781067e-02 -2.572158910334110260e-02 3.638367354869842529e-02 5.814745649695396423e-02 -1.635812073945999146e-01 1.440105736255645752e-01 -1.112926751375198364e-01 1.595074236392974854e-01 -1.519107222557067871e-01 -2.969368398189544678e-01
8.496401458978652954e-02 -1.219294890761375427e-01 -8.700846880674362183e-02 -8.798704296350479126e-02 -2.170513868331909180e-01 2.847382724285125732e-01 -1.204362809658050537e-01 -2.779162526130676270e-01 -1.183791607618331909e-01 2.751439809799194336e-01 1.501014530658721924e-01 -9.489150345325469971e-02 -1.686974167823791504e-01 -6.619109958410263062e-02 1.953835487365722656e-01 -3.004120588302612305e-01 -1.018446758389472961e-01 1.971781020984053612e-03 -6.046383082866668701e-02 3.056665696203708649e-02 -2.389136254787445068e-01 2.463736534118652344e-01 2.693111300468444824e-01 -7.496128976345062256e-02 2.733957767486572266e-01 -1.455875486135482788e-01 -2.198853939771652222e-01 -1.133445873856544495e-01 4.620072245597839355e-02 1.084574386477470398e-01 2.214291244745254517e-01 1.708738505840301514e-01
4.161287099123001099e-02 1.617803424596786499e-01 1.900541782379150391e-02 -1.583840548992156982e-01 1.305168718099594116e-01 2.718462049961090088e-01 1.680429279804229736e-01 -2.499381452798843384e-01 1.041708961129188538e-01 3.940395712852478027e-01 1.134979203343391418e-01 -1.414459943771362305e-01 2.476715296506881714e-02 -2.037916332483291626e-01 1.475998908281326294e-01 -1.063430979847908020e-01 1.508749127388000488e-01 -2.599178850650787354e-01 -6.212796270847320557e-02 3.022775352001190186e-01 -7.516902685165405273e-02 -1.919146161526441574e-03 -1.891294270753860474e-01 5.649134982377290726e-03 -1.736130714416503906e-01 1.229183897376060486e-01 -3.472428023815155029e-02 -3.749355673789978027e-01 -1.702336966991424561e-01 1.911303699016571045e-01 -9.025476872920989990e-02 5.533951148390769958e-02
5.473050847649574280e-02 8.884827047586441040e-02 -3.830092772841453552e-02 -7.747373729944229126e-02 -2.264976799488067627e-01 1.326607167720794678e-01 2.107001692056655884e-01 -1.810031384229660034e-01 -2.615938186645507812e-01 4.867880046367645264e-01 1.337471455335617065e-01 -4.438297823071479797e-02 -2.099070549011230469e-01 -2.610657215118408203e-01 -2.549403719604015350e-02 -2.522647678852081299e-01 7.660547643899917603e-02 -1.987570524215698242e-01 -9.862924367189407349e-02 3.762193769216537476e-02 1.492006629705429077e-01 -1.065500453114509583e-01 -2.020789831876754761e-01 -8.878467977046966553e-02 -1.059786155819892883e-01 -1.352650225162506104e-01 1.251882314682006836e-02 -1.311705559492111206e-01 -3.460411429405212402e-01 5.328690633177757263e-02 1.116179376840591431e-01 -1.142251268029212952e-01
-5.617314018309116364e-03 1.263150423765182495e-01 -1.859428733587265015e-01 2.357189804315567017e-01 3.195340633392333984e-01 1.651955395936965942e-01 1.204049363732337952e-01 1.303743720054626465e-01 -3.564833700656890869e-01 -2.442501671612262726e-02 7.870632223784923553e-03 -1.297001354396343231e-02 1.343199610710144043e-01 -1.805253922939300537e-01 -5.116301774978637695e-02 -1.131798028945922852e-01 1.765775829553604126e-01 7.466106675565242767e-03 -2.319572865962982178e-01 1.178645342588424683e-01 -1.561633050441741943e-01 -2.627493441104888916e-01 8.756836503744125366e-02 -1.285035759210586548e-01 1.220243051648139954e-02 -3.126005232334136963e-01 -1.719406843185424805e-01 -1.466035246849060059e-01 -2.387000918388366699e-01 1.800453662872314453e-01 2.900967597961425781e-01 3.334521315991878510e-03
-8.230251818895339966e-02 5.341061577200889587e-02 -6.196323037147521973e-02 -4.848190397024154663e-02 -1.936157047748565674e-01 2.372681796550750732e-01 8.803007006645202637e-02 -4.429003596305847168e-01 -3.491969406604766846e-01 2.883747406303882599e-02 1.925618201494216919e-01 -5.806545168161392212e-02 4.953919723629951477e-02 -1.042593792080879211e-01 2.923673987388610840e-01 -2.356424927711486816e-01 1.996673196554183960e-01 2.103220224380493164e-01 -1.929932385683059692e-01 1.288597136735916138e-01 2.803317308425903320e-01 8.304182440042495728e-02 -1.626444607973098755e-01 -8.802782744169235229e-02 1.247136015444993973e-02 -4.619295150041580200e-02 -1.457709670066833496e-01 6.997767090797424316e-02 -1.241090670228004456e-01 2.561547160148620605e-01 3.991836309432983398e-02 -1.592946052551269531e-02
-1.267564296722412109e-01 4.226551949977874756e-02 7.580577582120895386e-02 -2.361016124486923218e-01 2.198975384235382080e-01 1.657329052686691284e-01 2.087535262107849121e-01 -9.747338294982910156e-02 -6.974957883358001709e-02 1.905071884393692017e-01 1.332093924283981323e-01 -1.039663106203079224e-01 6.214884668588638306e-02 -1.484093517065048218e-01 2.463296949863433838e-01 -2.237949520349502563e-01 2.103668749332427979e-01 7.454560697078704834e-02 -2.522705197334289551e-01 2.897735834121704102e-01 -3.919275701045989990e-01 1.652535051107406616e-01 -8.011268824338912964e-02 3.451326489448547363e-02 -1.050830185413360596e-01 9.469460695981979370e-02 7.228292524814605713e-02 -3.542331457138061523e-01 -1.695088595151901245e-01 1.975726336240768433e-02 1.275389790534973145e-01 -5.780669301748275757e-02
-2.955233752727508545e-01 -1.976974755525588989e-01 1.622829586267471313e-01 -9.609194844961166382e-02 -9.328930079936981201e-02 1.790130585432052612e-01 3.463333547115325928e-01 -2.018752545118331909e-01 -3.905412256717681885e-01 1.707686930894851685e-01 2.790052294731140137e-01 -1.445294474251568317e-03 -2.513127587735652924e-02 -3.014444708824157715e-01 3.496104180812835693e-01 -1.797177642583847046e-01 -7.864690572023391724e-02 -7.569728046655654907e-02 -1.902838051319122314e-01 1.030171886086463928e-01 -6.808546185493469238e-02 -6.987606734037399292e-02 -6.375311315059661865e-02 -1.158570311963558197e-02 4.675277695059776306e-02 6.765872985124588013e-02 -6.661596707999706268e-03 -1.001747176051139832e-01 -1.855771243572235107e-01 1.958627998828887939e-02 3.041951358318328857e-02 -7.722081989049911499e-02
1.626779139041900635e-01 1.798663735389709473e-01 2.193415462970733643e-01 -1.898028142750263214e-02 -7.962256669998168945e-02 3.075695037841796875e-01 1.319423466920852661e-01 -1.100644767284393311e-01 -2.880798578262329102e-01 -3.803047165274620056e-02 -1.342549771070480347e-01 1.345387250185012817e-01 -5.074081942439079285e-02 -1.507581919431686401e-01 2.955428957939147949e-01 1.198952421545982361e-01 1.230899095535278320e-01 -1.185596510767936707e-01 -1.294140517711639404e-01 1.976032853126525879e-01 -1.675236374139785767e-01 2.114621251821517944e-01 3.631808161735534668e-01 -1.451606303453445435e-01 -2.146570980548858643e-01 3.392899036407470703e-02 -1.960649788379669189e-01 2.198622822761535645e-01 -1.529043316841125488e-01 1.047423183917999268e-01 -7.204230059869587421e-04 -1.885494142770767212e-01
3.358142971992492676e-01 5.934634059667587280e-02 1.378129273653030396e-01 4.089221656322479248e-01 1.887202411890029907e-01 2.597958445549011230e-01 1.463243812322616577e-01 -1.844637244939804077e-01 -1.497037559747695923e-01 1.155755892395973206e-01 2.457962781190872192e-01 2.888681739568710327e-02 -6.329485028982162476e-02 -3.413964062929153442e-02 9.142797440290451050e-02 -1.694367229938507080e-01 -3.122565522789955139e-02 4.728145524859428406e-02 -3.242043256759643555e-01 2.687886590138077736e-03 -3.046788573265075684e-01 -9.465277940034866333e-02 -3.432318568229675293e-03 -8.609757572412490845e-02 3.032343275845050812e-02 -3.394265426322817802e-03 4.573660716414451599e-02 -1.249909847974777222e-01 -2.031608819961547852e-01 1.816697269678115845e-01 2.940194904804229736e-01 5.273468419909477234e-02
2.719450509175658226e-03 3.160604834556579590e-01 1.870285272598266602e-01 1.157323867082595825e-01 -7.480634748935699463e-02 7.196958363056182861e-02 2.033687233924865723e-01 -7.497601211071014404e-02 -5.580477416515350342e-02 6.276478618383407593e-02 -1.917069554328918457e-01 -2.424557507038116455e-01 2.742535471916198730e-01 -2.675314806401729584e-02 2.269638627767562866e-01 -4.245392680168151855e-01 -1.340520977973937988e-01 2.231680601835250854e-02 -1.311492919921875000e-01 2.696089744567871094e-01 -2.233680188655853271e-01 2.724210619926452637e-01 2.204918116331100464e-01 -1.035535410046577454e-01 7.991668581962585449e-02 -3.067580796778202057e-02 -1.551242172718048096e-01 9.645839035511016846e-02 5.945659708231687546e-03 1.338421702384948730e-01 9.921845793724060059e-02 -1.530019640922546387e-01
8.241217583417892456e-02 1.235845498740673065e-02 -1.408295053988695145e-02 -3.073888272047042847e-02 -1.106653437018394470e-01 2.772956527769565582e-02 1.812587380409240723e-01 2.877683378756046295e-03 -1.739925891160964966e-01 2.479297518730163574e-01 1.639460623264312744e-01 -1.324353646486997604e-02 -1.971799880266189575e-01 -2.499227076768875122e-01 9.004127979278564453e-02 -1.878267228603363037e-01 1.175896003842353821e-01 -9.546410292387008667e-02 -3.998975455760955811e-01 2.427438199520111084e-01 1.355691850185394287e-01 -9.177333116531372070e-02 4.389886558055877686e-02 -4.455047547817230225e-01 -1.999904811382293701e-01 -6.893075071275234222e-03 5.870078504085540771e-02 -1.516303271055221558e-01 -7.910924963653087616e-03 2.918275296688079834e-01 1.664776355028152466e-01 -1.846653670072555542e-01
8.997122198343276978e-02 6.361572071909904480e-03 -6.585058569908142090e-02 1.428937017917633057e-01 1.042726263403892517e-01 7.278390973806381226e-02 8.710094541311264038e-02 -2.923180162906646729e-02 -2.690338194370269775e-01 2.728041410446166992e-01 1.280994415283203125e-01 -7.909326255321502686e-02 -8.226248621940612793e-02 -2.990169227123260498e-01 4.566626250743865967e-02 -9.931740164756774902e-02 3.473578393459320068e-01 7.855773903429508209e-03 -3.504282236099243164e-01 9.188500791788101196e-02 2.306943684816360474e-01 -4.379836842417716980e-02 5.360791459679603577e-02 -3.482154309749603271e-01 -1.767859607934951782e-01 -3.415674343705177307e-02 2.193415611982345581e-01 -1.015629395842552185e-01 -1.019471660256385803e-01 2.759480178356170654e-01 3.473836928606033325e-02 -2.346983999013900757e-01
6.923038512468338013e-02 2.026401013135910034e-01 2.750431373715400696e-02 -1.269842535257339478e-01 -1.682512164115905762e-01 1.611108779907226562e-01 -5.293249338865280151e-02 -8.424554020166397095e-02 6.384264677762985229e-03 1.385277062654495239e-01 8.954251557588577271e-02 -3.088744878768920898e-01 1.140335872769355774e-01 -1.764268130064010620e-01 -7.940892130136489868e-02 -2.258227020502090454e-01 2.076939791440963745e-01 -3.727660477161407471e-01 -2.785620689392089844e-01 1.328039616346359253e-01 -4.560136795043945312e-01 1.397780925035476685e-01 1.610741019248962402e-01 -4.427729547023773193e-02 2.281822077929973602e-02 -6.901076436042785645e-02 -2.650269567966461182e-01 -9.162040427327156067e-03 4.586667194962501526e-02 -1.136201322078704834e-01 1.550947725772857666e-01 4.029524698853492737e-02
7.395698130130767822e-02 5.689223483204841614e-02 2.526379190385341644e-03 -5.502902437001466751e-03 -2.606607377529144287e-01 2.582527697086334229e-01 9.517687559127807617e-02 -1.657990962266921997e-01 -3.981596529483795166e-01 3.431239128112792969e-01 1.138096377253532410e-01 1.143752634525299072e-01 -3.138547763228416443e-02 -2.561459876596927643e-02 1.106765642762184143e-01 -3.345827460289001465e-01 -1.538871228694915771e-01 2.239553630352020264e-02 -2.756123542785644531e-01 -6.727639585733413696e-02 1.218194812536239624e-01 -1.483708471059799194e-01 -2.252271026372909546e-01 5.087035824544727802e-04 -3.898004814982414246e-02 4.815691499970853329e-04 -1.920199096202850342e-01 2.916321903467178345e-02 -3.326124548912048340e-01 1.125886365771293640e-01 1.230859756469726562e-01 1.482672840356826782e-01
1.654529422521591187e-01 -2.434404343366622925e-01 2.554983198642730713e-01 2.806002795696258545e-01 6.037839129567146301e-02 5.113001912832260132e-02 2.078839838504791260e-01 -7.266131788492202759e-02 -2.416949868202209473e-01 1.511419415473937988e-01 -1.249010190367698669e-01 1.624478027224540710e-02 -1.745996028184890747e-01 -2.799497842788696289e-01 -2.693315269425511360e-03 -2.242561243474483490e-02 -1.745103299617767334e-02 -9.320504963397979736e-02 -2.957156300544738770e-01 -3.006911836564540863e-02 1.283717751502990723e-01 -3.196549043059349060e-02 2.070394158363342285e-01 -1.479802131652832031e-01 -2.471514195203781128e-01 -7.701487746089696884e-03 -3.077781796455383301e-01 1.617879122495651245e-01 -1.516215801239013672e-01 3.415408730506896973e-01 7.833009958267211914e-02 -2.589349262416362762e-02
-8.341661840677261353e-02 -7.085535326041281223e-04 1.022468879818916321e-02 4.723320528864860535e-02 1.118480190634727478e-01 1.506506353616714478e-01 2.455495856702327728e-02 -2.105789072811603546e-02 -3.677867650985717773e-01 -5.396720394492149353e-02 -1.355228852480649948e-02 1.732717752456665039e-01 1.290221661329269409e-01 2.893905155360698700e-02 3.251065909862518311e-01 1.418207883834838867e-01 -7.374428212642669678e-02 2.576862275600433350e-02 -2.465262115001678467e-01 8.935146778821945190e-02 -1.433460135012865067e-02 1.869265884160995483e-01 2.961364388465881348e-01 -8.442330360412597656e-02 1.380217145197093487e-03 -1.156914830207824707e-01 -2.854110300540924072e-01 2.031641900539398193e-01 2.035038359463214874e-02 4.796515405178070068e-01 2.234758883714675903e-01 -1.462899744510650635e-01
2.543500438332557678e-02 1.218596938997507095e-02 9.124654531478881836e-02 9.341423958539962769e-02 -2.059464156627655029e-01 2.919825017452239990e-01 1.922627240419387817e-01 -1.351580917835235596e-01 -3.635225296020507812e-01 4.935701489448547363e-01 5.879260133951902390e-04 -1.214056313037872314e-01 -1.298413574695587158e-01 4.001034249085932970e-04 1.976080797612667084e-02 -2.570874989032745361e-01 -2.537603722885251045e-04 -2.370490282773971558e-01 -1.725173369050025940e-02 -2.342728152871131897e-02 -2.778551876544952393e-01 -2.220479696989059448e-01 4.444349557161331177e-02 5.221302807331085205e-02 -1.140327192842960358e-02 -7.006439566612243652e-02 -7.969615608453750610e-02 -1.565848290920257568e-01 -1.949154073372483253e-03 6.680738925933837891e-02 -3.468985855579376221e-02 -3.091602027416229248e-01
-1.083806753158569336e-01 1.090828329324722290e-01 1.587929129600524902e-01 -5.029611289501190186e-02 1.162275448441505432e-01 2.432696819305419922e-01 -5.719426274299621582e-02 5.344108678400516510e-03 -2.821590006351470947e-01 1.739451736211776733e-01 2.022421360015869141e-01 2.340474352240562439e-02 -1.768210232257843018e-01 -2.340564578771591187e-01 2.603232860565185547e-01 1.661928296089172363e-01 -4.328928515315055847e-02 1.886693574488162994e-02 -1.352609097957611084e-01 4.781122207641601562e-01 -1.507933288812637329e-01 1.203162781894207001e-02 -1.759327650070190430e-01 1.566879749298095703e-01 -9.930836968123912811e-03 1.575896143913269043e-02 -1.626150459051132202e-01 -2.501836605370044708e-02 8.898553438484668732e-03 2.234186083078384399e-01 2.827097177505493164e-01 -2.345722317695617676e-01
7.185390591621398926e-02 -1.294059455394744873e-01 -9.240506589412689209e-02 -7.935402914881706238e-03 -2.193125635385513306e-01 3.353136479854583740e-01 -1.205263286828994751e-02 -1.533029973506927490e-01 1.902724355459213257e-01 2.270402312278747559e-01 1.814970970153808594e-01 -1.958165168762207031e-01 -8.332061767578125000e-02 -1.180647313594818115e-01 3.097603097558021545e-02 -1.284631490707397461e-01 3.400149755179882050e-03 -2.668737471103668213e-01 -4.062547385692596436e-01 1.326786279678344727e-01 -8.561527729034423828e-02 -2.921968102455139160e-01 -1.678763180971145630e-01 2.005532197654247284e-02 1.078750267624855042e-01 -2.802606299519538879e-02 -3.544063866138458252e-01 1.385534256696701050e-01 -1.320181339979171753e-01 1.847162246704101562e-01 5.156102403998374939e-02 -3.639981150627136230e-02
-9.065379202365875244e-02 -2.955729365348815918e-01 1.190734207630157471e-01 -8.883898705244064331e-02 -8.252507448196411133e-02 4.360699281096458435e-02 -7.181210070848464966e-02 -2.307811528444290161e-01 -2.503235042095184326e-01 1.442574560642242432e-01 -1.745593845844268799e-01 7.244414091110229492e-02 8.051766455173492432e-02 -4.188939929008483887e-01 2.025977969169616699e-01 -3.061703741550445557e-01 2.360855937004089355e-01 7.849974930286407471e-02 -3.149504661560058594e-01 1.904172748327255249e-01 4.002973064780235291e-02 8.063297718763351440e-02 -1.187011748552322388e-01 9.496818482875823975e-02 1.988109946250915527e-01 -2.089609205722808838e-01 -7.799765467643737793e-02 -3.604193404316902161e-02 1.498685218393802643e-02 1.919206380844116211e-01 1.311661452054977417e-01 7.672051340341567993e-02
1.427441835403442383e-01 -1.120888367295265198e-01 5.711054429411888123e-02 2.146685868501663208e-01 1.759203523397445679e-01 2.495251297950744629e-01 2.111873216927051544e-02 -8.009137958288192749e-02 -2.252771556377410889e-01 3.077569603919982910e-01 1.705349981784820557e-01 1.927677541971206665e-01 3.702320903539657593e-02 -1.582047715783119202e-02 -4.368777386844158173e-03 -2.170794755220413208e-01 -2.394530177116394043e-02 -1.700007319450378418e-01 -3.758514523506164551e-01 -2.990866899490356445e-01 -2.092079669237136841e-01 5.843440815806388855e-02 8.439932763576507568e-02 8.463701605796813965e-02 4.196777194738388062e-02 -1.627068370580673218e-01 1.330944746732711792e-01 1.210462022572755814e-02 -2.935700714588165283e-01 2.045062333345413208e-01 2.414290159940719604e-01 5.590730905532836914e-02
-8.031143993139266968e-02 2.806505262851715088e-01 2.809172682464122772e-02 6.664732843637466431e-02 -3.700483962893486023e-02 4.454593658447265625e-01 -4.838254675269126892e-02 -4.116763919591903687e-02 -3.189283609390258789e-01 1.070012003183364868e-01 -5.285046063363552094e-03 -9.292639046907424927e-02 1.668034791946411133e-01 -2.105747610330581665e-01 -9.818454831838607788e-02 -1.295933723449707031e-01 2.290809899568557739e-01 -1.544410586357116699e-01 -3.146595358848571777e-01 2.981832921504974365e-01 1.829230338335037231e-01 -5.193982739001512527e-03 7.606065273284912109e-02 -1.341384202241897583e-01 1.706666946411132812e-01 1.049794182181358337e-01 -4.881344363093376160e-02 2.657863683998584747e-02 -2.600805461406707764e-01 6.087508425116539001e-02 -3.563637286424636841e-02 -2.188901305198669434e-01
-2.633606791496276855e-01 -2.875923216342926025e-01 1.632066965103149414e-01 -1.188687235116958618e-02 -7.478690147399902344e-02 -6.677091121673583984e-03 6.260861456394195557e-02 -3.477691113948822021e-01 -1.456455141305923462e-01 2.786321341991424561e-01 -1.749315261840820312e-01 3.121609240770339966e-02 3.856142610311508179e-02 -1.744557768106460571e-01 2.139480113983154297e-01 -1.471247076988220215e-01 2.461880296468734741e-01 -1.433567404747009277e-01 -3.170692324638366699e-01 2.950010895729064941e-01 7.402177900075912476e-03 -3.279493749141693115e-02 -1.365235447883605957e-01 -4.230546206235885620e-02 2.424254864454269409e-01 -1.151849254965782166e-01 -1.557576656341552734e-01 -1.997383385896682739e-01 -1.205355674028396606e-01 8.415614068508148193e-02 8.971419930458068848e-02 6.897658854722976685e-02
-3.442636430263519287e-01 -1.294843256473541260e-01 -2.810200154781341553e-01 1.482174843549728394e-01 -9.713864885270595551e-03 3.185083866119384766e-01 5.538666248321533203e-02 -2.107549607753753662e-01 -1.884640753269195557e-01 1.185624301433563232e-01 -1.275203526020050049e-01 1.380047202110290527e-01 8.757852762937545776e-02 -2.925714850425720215e-01 1.794469505548477173e-01 -1.523473411798477173e-01 3.290437906980514526e-02 2.104012072086334229e-01 -1.550461649894714355e-01 1.529362499713897705e-01 1.391132920980453491e-01 2.306655496358871460e-01 -1.777055263519287109e-01 5.425452068448066711e-02 -5.503356806002557278e-04 -1.586770415306091309e-01 -1.633193809539079666e-03 -5.660271272063255310e-02 -2.262716926634311676e-02 3.802421689033508301e-01 6.563418358564376831e-02 5.946017056703567505e-02
1.734886914491653442e-01 6.422138959169387817e-02 -2.440600097179412842e-02 9.563519060611724854e-02 3.513015061616897583e-02 6.904536485671997070e-02 2.216421365737915039e-01 -1.817644089460372925e-01 -3.419435918331146240e-01 1.013745591044425964e-01 8.072160184383392334e-02 1.881285943090915680e-02 8.950003236532211304e-02 -1.402553766965866089e-01 -6.878098845481872559e-02 -2.988011837005615234e-01 1.208528131246566772e-01 -2.220805883407592773e-01 8.402813225984573364e-02 2.021524459123611450e-01 -2.824610173702239990e-01 5.336954724043607712e-03 1.236278712749481201e-01 -1.773628443479537964e-01 9.811984747648239136e-02 1.116944253444671631e-01 -2.854146659374237061e-01 2.489351034164428711e-01 -2.260502055287361145e-02 -6.622443348169326782e-02 -6.380765885114669800e-02 -4.463142752647399902e-01
-8.838442713022232056e-02 7.450920343399047852e-02 1.004187464714050293e-01 1.397694088518619537e-02 1.833098530769348145e-01 -1.023980453610420227e-01 1.941733211278915405e-01 -2.125394344329833984e-02 -2.044828385114669800e-01 2.489602416753768921e-01 3.467492163181304932e-01 3.365711495280265808e-02 5.479327216744422913e-02 -1.436192840337753296e-01 9.247180819511413574e-02 1.118595078587532043e-01 1.709128320217132568e-01 -7.134695351123809814e-02 -2.496905326843261719e-01 1.674644649028778076e-01 -5.678468942642211914e-02 -1.910893172025680542e-01 -3.636930510401725769e-02 -2.087785899639129639e-01 1.826589554548263550e-01 -3.203055262565612793e-01 -1.925732046365737915e-01 -1.641230285167694092e-02 -3.607741892337799072e-01 2.381753921508789062e-01 2.318501919507980347e-01 3.104926645755767822e-02
-1.225591525435447693e-01 1.459583193063735962e-01 -1.410536766052246094e-01 -8.900402486324310303e-02 1.947976201772689819e-01 3.223821222782135010e-01 1.661200970411300659e-01 -1.680713444948196411e-01 -2.251511216163635254e-01 3.431568741798400879e-01 1.419993042945861816e-01 -5.076333507895469666e-02 -2.269174605607986450e-01 -1.168623492121696472e-01 4.384062439203262329e-02 -9.739364683628082275e-02 -6.774736940860748291e-02 -7.010959833860397339e-02 -2.797692418098449707e-01 1.209461838006973267e-01 -3.325942754745483398e-01 -3.602963089942932129e-01 3.408668795600533485e-03 1.927042603492736816e-01 -1.007511373609304428e-02 5.883723497390747070e-02 -1.331270486116409302e-01 -3.384865075349807739e-02 8.027891069650650024e-02 1.763412505388259888e-01 8.151216059923171997e-02 -1.542440354824066162e-01
1.772256046533584595e-01 5.227183178067207336e-02 2.047904767096042633e-02 -5.778075754642486572e-02 1.684504598379135132e-01 3.629627227783203125e-01 8.397388458251953125e-02 -4.708331823348999023e-02 -7.219301164150238037e-02 2.313524335622787476e-01 -1.741453856229782104e-01 -1.833307892084121704e-01 1.135012432932853699e-01 1.018784269690513611e-01 4.080010354518890381e-01 -4.530809074640274048e-02 1.098411157727241516e-01 -9.073354303836822510e-02 -2.033846378326416016e-01 2.269024848937988281e-01 8.594114333391189575e-04 2.169528454542160034e-01 3.007615804672241211e-01 6.663557887077331543e-02 -2.052293866872787476e-01 6.173237226903438568e-03 -7.539536058902740479e-02 -2.494603954255580902e-02 -1.996224224567413330e-01 1.921780109405517578e-01 -2.038011401891708374e-01 -2.374181002378463745e-01
3.318617120385169983e-02 -4.229250550270080566e-02 7.647469639778137207e-02 7.197152078151702881e-02 1.304205805063247681e-01 8.855491131544113159e-02 1.359237432479858398e-01 -7.571895420551300049e-02 -9.132025390863418579e-02 2.623446583747863770e-01 -1.577370166778564453e-01 2.246433794498443604e-01 -1.858978904783725739e-02 4.355017840862274170e-02 9.833696484565734863e-02 -3.883867263793945312e-01 2.987578511238098145e-01 -2.966276705265045166e-01 -8.502725511789321899e-02 1.625628024339675903e-01 1.459185928106307983e-01 2.432719767093658447e-01 -2.888799831271171570e-02 -9.080485254526138306e-02 1.764805018901824951e-01 5.481961648911237717e-03 4.566125944256782532e-02 1.347735226154327393e-01 -5.554383248090744019e-02 2.432064265012741089e-01 2.076959162950515747e-01 -4.055920839309692383e-01
-6.912731379270553589e-02 7.228261977434158325e-02 -3.745008260011672974e-02 9.902115166187286377e-02 -6.628751009702682495e-02 6.247998401522636414e-02 2.106234282255172729e-01 -1.617563366889953613e-01 -3.548612892627716064e-01 4.733979403972625732e-01 1.229981929063796997e-01 -2.034005336463451385e-02 3.015416674315929413e-02 -1.319424435496330261e-02 8.274243772029876709e-02 -5.613439083099365234e-01 8.255810290575027466e-02 1.274286508560180664e-01 -1.620221287012100220e-01 -2.509169094264507294e-02 -8.637586981058120728e-02 -3.849030658602714539e-02 2.615378424525260925e-02 1.330720186233520508e-01 -1.822556853294372559e-01 8.657593280076980591e-02 -1.603794246912002563e-01 -1.997571811079978943e-02 2.353062294423580170e-02 -8.587648719549179077e-02 2.359858006238937378e-01 -6.027145683765411377e-02
-5.118681117892265320e-02 2.667801380157470703e-01 -2.216158211231231689e-01 8.858057856559753418e-02 1.890661865472793579e-01 3.702262341976165771e-01 2.270346283912658691e-01 -9.209888428449630737e-02 -3.906149864196777344e-01 2.131438106298446655e-01 -1.234822347760200500e-01 -1.414817869663238525e-01 1.715310290455818176e-02 -3.453729748725891113e-01 5.364339053630828857e-02 2.711335383355617523e-02 4.578469693660736084e-02 7.585013657808303833e-02 -2.565432786941528320e-01 3.604276478290557861e-02 9.262797981500625610e-02 6.435779482126235962e-02 1.405573189258575439e-01 -1.147105470299720764e-01 1.017005518078804016e-01 1.048750281333923340e-01 -1.434453018009662628e-02 4.822586849331855774e-02 -2.839970886707305908e-01 1.158237978816032410e-01 -3.407494397833943367e-03 -2.034429162740707397e-01
1.794079095125198364e-01 -1.053634807467460632e-01 -3.323170915246009827e-02 -4.336819797754287720e-02 1.444668024778366089e-01 3.231546580791473389e-01 3.049761652946472168e-01 -7.997344247996807098e-03 8.650066703557968140e-02 4.045742154121398926e-01 -1.108510792255401611e-01 2.046978175640106201e-01 -1.163028627634048462e-01 7.726497203111648560e-02 6.986273080110549927e-02 -2.131298333406448364e-01 2.202679812908172607e-01 -2.737888991832733154e-01 -1.552869975566864014e-01 4.473416134715080261e-03 -1.374572217464447021e-01 4.088194668292999268e-02 1.214084252715110779e-01 -7.021186500787734985e-02 -6.375300290528684855e-05 -5.297680944204330444e-02 -2.570926249027252197e-01 2.874571643769741058e-02 9.022529423236846924e-02 1.066114827990531921e-01 7.090189494192600250e-03 -4.038126170635223389e-01
1.910737454891204834e-01 1.097660437226295471e-01 2.375724464654922485e-01 1.792940646409988403e-01 -1.512642134912312031e-03 2.177150547504425049e-01 1.998560130596160889e-01 -2.002681940793991089e-01 -4.208076298236846924e-01 4.198106378316879272e-02 -4.594827443361282349e-02 3.048211708664894104e-02 2.991519123315811157e-02 -1.203151419758796692e-01 5.621708184480667114e-02 -5.340095981955528259e-02 -1.991043984889984131e-01 4.083787277340888977e-02 -3.973533511161804199e-01 1.977526023983955383e-02 -2.294216006994247437e-01 -1.085479035973548889e-01 1.378476768732070923e-01 -4.060825407505035400e-01 -5.211022496223449707e-02 1.024774610996246338e-01 -1.485783010721206665e-01 1.534394770860671997e-01 2.234499529004096985e-02 -3.676980361342430115e-02 5.790680274367332458e-02 1.420738697052001953e-01
-1.117089763283729553e-01 6.522992998361587524e-02 1.209546476602554321e-01 -1.549899484962224960e-02 -4.983846098184585571e-02 3.387982398271560669e-02 -2.143225371837615967e-01 -1.882343441247940063e-01 -1.120807752013206482e-01 2.028081417083740234e-01 -2.195790875703096390e-03 -7.484252750873565674e-02 -1.006688326597213745e-01 -1.520147025585174561e-01 2.733064591884613037e-01 -2.587623000144958496e-01 -1.715508997440338135e-01 -1.759069412946701050e-01 -1.704322546720504761e-01 2.201493643224239349e-02 -5.043951272964477539e-01 2.723173797130584717e-01 9.779104590415954590e-02 -1.484369337558746338e-01 1.670559644699096680e-01 8.964819461107254028e-02 -1.404832154512405396e-01 -6.650380790233612061e-02 3.113561868667602539e-02 1.490051150321960449e-01 3.333741724491119385e-01 -6.867175549268722534e-02
-6.026326119899749756e-02 -2.047540433704853058e-02 -2.504314184188842773e-01 1.717900782823562622e-01 3.046350739896297455e-02 1.929022818803787231e-01 9.264446049928665161e-02 1.007758453488349915e-01 -3.057220578193664551e-01 1.539231985807418823e-01 3.792479261755943298e-02 8.103537559509277344e-02 -5.848142784088850021e-03 -5.604946520179510117e-03 7.336831092834472656e-02 -1.625921428203582764e-01 -2.299165166914463043e-02 -9.453979879617691040e-02 -4.614082574844360352e-01 4.653847962617874146e-02 3.015286847949028015e-02 -1.551575660705566406e-01 2.572542242705821991e-02 1.952937245368957520e-02 2.001454979181289673e-01 -5.024123564362525940e-02 -3.148719966411590576e-01 7.777389138936996460e-02 -4.287632107734680176e-01 2.910969555377960205e-01 -1.500612050294876099e-01 1.923344098031520844e-02
-1.571989804506301880e-01 1.686354726552963257e-01 -1.528196483850479126e-01 1.234198287129402161e-01 -2.479534037411212921e-02 1.341960430145263672e-01 -1.411543786525726318e-01 -4.284726083278656006e-01 -2.407320439815521240e-01 4.380902349948883057e-01 4.880248755216598511e-02 1.970126628875732422e-01 -4.219426587224006653e-02 -1.503585875034332275e-01 3.344314098358154297e-01 -1.702930182218551636e-01 -2.138888090848922729e-02 -1.187292560935020447e-01 -6.591930240392684937e-02 3.220863267779350281e-02 -2.071386575698852539e-01 1.404540985822677612e-02 1.736077964305877686e-01 1.210003644227981567e-01 -1.077034398913383484e-01 1.460321992635726929e-01 4.229970276355743408e-02 -8.431509882211685181e-02 -2.590839266777038574e-01 7.313943468034267426e-03 -1.956193335354328156e-02 -1.123355105519294739e-01
1.568923592567443848e-01 1.954391412436962128e-02 -6.707189232110977173e-02 1.891628652811050415e-01 2.586217820644378662e-01 2.676738202571868896e-01 8.808463066816329956e-02 -7.230833917856216431e-02 -2.637982964515686035e-01 2.536172866821289062e-01 2.431915998458862305e-01 -6.408106070011854172e-03 9.548643603920936584e-03 6.844974309206008911e-02 6.381418555974960327e-02 -1.825901307165622711e-02 -5.073958635330200195e-02 -2.342565357685089111e-01 -4.197881817817687988e-01 -1.863296478986740112e-01 -1.745924502611160278e-01 7.535819709300994873e-02 1.266826391220092773e-01 1.361726969480514526e-01 1.869778148829936981e-02 -8.567602187395095825e-02 4.374751076102256775e-02 1.299450397491455078e-01 -2.364978194236755371e-01 3.005717694759368896e-01 2.419959753751754761e-01 1.022382080554962158e-01
-1.873437315225601196e-01 -2.279683500528335571e-01 -1.227498948574066162e-01 -9.204570204019546509e-02 7.939816452562808990e-03 1.066876873373985291e-01 1.931286454200744629e-01 -5.800790339708328247e-02 -3.021548986434936523e-01 1.709233075380325317e-01 6.692438572645187378e-02 -6.057286635041236877e-02 -1.496353894472122192e-01 -2.569873034954071045e-01 1.850041151046752930e-01 -1.116328984498977661e-01 -6.328923627734184265e-03 -2.068341374397277832e-01 -2.368996888399124146e-01 2.735274732112884521e-01 -9.535506367683410645e-02 -1.689661443233489990e-01 8.093272894620895386e-02 -2.280005663633346558e-01 4.583633318543434143e-02 -1.103240400552749634e-01 2.357114255428314209e-01 -6.506336480379104614e-02 -2.991358041763305664e-01 1.495998203754425049e-01 1.228027939796447754e-01 -3.202467262744903564e-01
2.763939201831817627e-01 6.776016205549240112e-02 8.710612356662750244e-02 3.156782090663909912e-01 1.497353799641132355e-02 2.975535988807678223e-01 1.959195733070373535e-01 -1.262923628091812134e-01 -3.401160612702369690e-02 5.562881380319595337e-02 1.198987662792205811e-01 2.708983421325683594e-02 -8.978746831417083740e-02 -2.941324710845947266e-01 1.749762445688247681e-01 -2.545508444309234619e-01 -6.581329944310709834e-05 -1.056368127465248108e-01 -3.860692083835601807e-01 1.925756782293319702e-02 -2.605577707290649414e-01 4.054817929863929749e-02 -8.933231234550476074e-02 -4.172175377607345581e-02 1.513592004776000977e-01 2.123222127556800842e-02 7.340465486049652100e-02 8.230744302272796631e-02 -7.530326396226882935e-02 1.969276666641235352e-01 2.302291393280029297e-01 2.941325306892395020e-01
-1.031331941485404968e-01 4.732040315866470337e-02 -1.837202608585357666e-01 -3.350444138050079346e-01 3.744166195392608643e-01 2.647492289543151855e-01 1.148621290922164917e-01 -2.649614214897155762e-01 -4.509053751826286316e-02 2.354831397533416748e-01 3.120568208396434784e-02 1.646499484777450562e-01 -5.373926833271980286e-02 -1.838600784540176392e-01 1.138538271188735962e-01 -1.909635514020919800e-01 -5.067898891866207123e-04 -4.554103687405586243e-02 -3.212831318378448486e-01 1.586284041404724121e-01 -3.525049611926078796e-02 -2.982020080089569092e-01 2.143907174468040466e-02 9.908986836671829224e-02 -5.038772895932197571e-02 -1.048818901181221008e-01 -5.437590926885604858e-02 4.180972650647163391e-02 -2.332295179367065430e-01 2.365805208683013916e-01 1.199960708618164062e-01 4.280949383974075317e-02
6.826628744602203369e-02 4.012959823012351990e-02 -2.398070245981216431e-01 3.207124173641204834e-01 2.013513147830963135e-01 2.554383277893066406e-01 1.198149695992469788e-01 -3.014431148767471313e-02 -2.912125289440155029e-01 -1.147783268243074417e-02 1.483809500932693481e-01 7.022491842508316040e-02 2.054288685321807861e-01 -4.184327423572540283e-01 5.707931518554687500e-02 -2.772962152957916260e-01 1.040849089622497559e-01 3.974070399999618530e-02 -2.733278833329677582e-02 6.019613519310951233e-02 4.377854987978935242e-02 1.432106271386146545e-02 -2.846694365143775940e-02 -1.168101355433464050e-01 5.163987725973129272e-02 -7.789116352796554565e-02 -3.030645549297332764e-01 -2.191732525825500488e-01 -1.666908264160156250e-01 2.872162163257598877e-01 1.405816432088613510e-02 -1.026214808225631714e-01
-2.600836455821990967e-01 6.033667828887701035e-03 -1.231486350297927856e-01 2.245937734842300415e-01 1.935218572616577148e-01 1.989568322896957397e-01 -1.566623151302337646e-02 -3.617990016937255859e-01 -2.746413648128509521e-01 1.263512521982192993e-01 -5.555503442883491516e-02 -4.100939724594354630e-03 3.276242017745971680e-01 -7.463865727186203003e-02 1.118393540382385254e-01 -3.462880849838256836e-01 1.617066934704780579e-02 7.808732800185680389e-03 1.700462214648723602e-02 7.743944227695465088e-02 3.207501396536827087e-02 2.626608498394489288e-02 -3.464642912149429321e-02 -2.400010675191879272e-01 1.052697598934173584e-01 -7.976439595222473145e-02 -3.231191262602806091e-02 -2.080038636922836304e-01 -2.725121080875396729e-01 3.265029191970825195e-01 -9.105469286441802979e-02 2.581229619681835175e-02
-3.544084727764129639e-01 1.415594667196273804e-02 -1.329255849123001099e-01 1.261446774005889893e-01 -2.289308756589889526e-01 2.403849214315414429e-01 8.420246839523315430e-02 -1.741844974458217621e-02 5.830249283462762833e-03 1.906115710735321045e-01 -5.973576381802558899e-02 -7.883489131927490234e-02 4.882913455367088318e-02 -1.730762571096420288e-01 2.518349587917327881e-01 -2.957075834274291992e-01 -9.474302642047405243e-03 -3.340648412704467773e-01 5.967183038592338562e-02 1.592746376991271973e-01 -1.593375504016876221e-01 -6.726987659931182861e-02 3.316805064678192139e-01 8.702325075864791870e-02 3.025394082069396973e-01 -4.338214546442031860e-02 -2.698594927787780762e-01 -3.956116363406181335e-02 -8.654568344354629517e-03 1.939557641744613647e-01 -5.007978063076734543e-03 5.866044200956821442e-03
1.328416317701339722e-01 -5.165389925241470337e-02 -2.907786369323730469e-01 3.467999398708343506e-01 2.160836160182952881e-01 3.092201650142669678e-01 1.873336732387542725e-01 -9.111857973039150238e-03 -1.037030592560768127e-01 1.597305536270141602e-01 6.413670629262924194e-02 2.175286561250686646e-01 1.760176718235015869e-01 -1.596752256155014038e-01 1.572779119014739990e-01 1.999881863594055176e-02 -1.593977957963943481e-01 -1.907799094915390015e-01 -1.655280441045761108e-01 1.939524859189987183e-01 4.436081275343894958e-02 1.251589059829711914e-01 8.639972656965255737e-02 -2.036791443824768066e-01 2.064297050237655640e-01 4.736628849059343338e-03 -2.330148369073867798e-01 -1.838908717036247253e-02 -9.489952027797698975e-02 9.673081338405609131e-02 3.320197761058807373e-01 -9.373982995748519897e-02
8.187212049961090088e-02 -4.803688079118728638e-02 4.137899354100227356e-02 -1.248258799314498901e-01 8.007068186998367310e-03 1.069858744740486145e-01 2.178867906332015991e-01 2.112184762954711914e-01 -1.400901079177856445e-01 1.780062317848205566e-01 1.088193058967590332e-01 3.378896415233612061e-01 2.138915807008743286e-01 -4.710962530225515366e-03 1.542235463857650757e-01 -4.403381943702697754e-01 2.725836932659149170e-01 -1.894042193889617920e-01 -9.428944438695907593e-02 9.038300812244415283e-02 -1.417597830295562744e-01 3.135007619857788086e-01 3.983907774090766907e-02 -6.760290823876857758e-03 -1.510179936885833740e-01 -8.112590759992599487e-02 -1.540195047855377197e-01 8.763866126537322998e-02 -1.224097907543182373e-01 2.269213497638702393e-01 -3.132551163434982300e-02 -2.320020496845245361e-01
-1.179458647966384888e-01 1.861011236906051636e-01 1.644814908504486084e-01 1.475377380847930908e-01 -1.415016055107116699e-01 1.964422315359115601e-01 -3.773425519466400146e-02 -1.107158735394477844e-01 -1.033371984958648682e-01 1.683751493692398071e-01 -4.063153266906738281e-02 -2.185819111764431000e-02 -8.541084080934524536e-02 -3.666945099830627441e-01 3.590118139982223511e-02 -2.584267593920230865e-02 1.141024194657802582e-02 -3.895412385463714600e-01 -7.054989691823720932e-03 -8.852023631334304810e-02 -2.134918123483657837e-01 2.423589378595352173e-01 -1.882781274616718292e-02 -1.322917193174362183e-01 2.663013339042663574e-01 -1.938225030899047852e-01 -2.724317014217376709e-01 6.668194383382797241e-02 1.972153931856155396e-01 1.094731912016868591e-01 3.442503511905670166e-01 8.366189897060394287e-02
1.962163001298904419e-01 1.315067410469055176e-01 -1.300939619541168213e-01 2.107085287570953369e-01 3.154139518737792969e-01 1.504772454500198364e-01 1.846110075712203979e-01 7.354202214628458023e-03 -3.678278923034667969e-01 1.159672290086746216e-01 4.503409937024116516e-02 7.532608509063720703e-02 1.273090690374374390e-01 -4.223012924194335938e-01 1.159727647900581360e-01 -3.062328696250915527e-01 2.332731634378433228e-01 -1.983094215393066406e-02 -6.311903148889541626e-02 2.069856524467468262e-01 2.814064361155033112e-02 -1.790789812803268433e-01 4.639108479022979736e-02 6.984648853540420532e-02 2.470128424465656281e-02 -5.565768852829933167e-02 -5.948057770729064941e-02 -1.083047837018966675e-01 -2.756004631519317627e-01 1.115862131118774414e-01 8.794604986906051636e-02 -1.083969548344612122e-01
-1.397504210472106934e-01 -3.257368877530097961e-02 7.397039234638214111e-02 -5.542730912566184998e-02 -2.548288106918334961e-01 1.474347859621047974e-01 5.775948986411094666e-02 -2.633713185787200928e-01 8.020897209644317627e-02 4.949221387505531311e-02 8.753620204515755177e-04 -1.488472372293472290e-01 -1.209933906793594360e-01 -1.970686018466949463e-01 1.372933089733123779e-01 -3.323867172002792358e-02 -2.225828915834426880e-01 -2.590336203575134277e-01 -3.380381464958190918e-01 1.312524676322937012e-01 -4.074765443801879883e-01 3.702460974454879761e-02 1.797648221254348755e-01 -7.163939625024795532e-02 8.303351700305938721e-02 7.208361476659774780e-02 -4.226287305355072021e-01 -1.136014908552169800e-01 1.814522431232035160e-03 8.399834483861923218e-02 1.994025707244873047e-01 5.995886027812957764e-02
4.631388559937477112e-02 -6.104074418544769287e-02 -1.306339055299758911e-01 2.649551928043365479e-01 1.628702282905578613e-01 1.855233609676361084e-01 2.333226203918457031e-01 2.416904270648956299e-02 -1.680562198162078857e-01 8.490809053182601929e-02 -8.213382214307785034e-03 2.301958054304122925e-01 2.034798413515090942e-01 -1.889728307723999023e-01 9.692185372114181519e-02 -2.587553299963474274e-02 -1.228712126612663269e-01 -3.050479292869567871e-01 -2.516482174396514893e-01 1.284097731113433838e-01 2.281247265636920929e-02 1.435800790786743164e-01 -5.279340595006942749e-02 -1.640887558460235596e-01 2.188662439584732056e-01 -1.165963858366012573e-01 -2.063374519348144531e-01 -1.059005931019783020e-01 -1.300068646669387817e-01 3.304958716034889221e-02 4.817703366279602051e-01 -1.049096062779426575e-01
1.279298365116119385e-01 6.235714256763458252e-02 -9.036508947610855103e-02 3.093120455741882324e-01 2.059185653924942017e-01 1.847301423549652100e-01 -2.858649194240570068e-02 1.131613254547119141e-01 -2.745839059352874756e-01 1.778666377067565918e-01 -1.810844242572784424e-01 7.895533740520477295e-02 1.814269870519638062e-01 -1.319483518600463867e-01 1.793789267539978027e-01 -5.577192641794681549e-03 -8.967946469783782959e-02 -2.223874032497406006e-01 -2.977062165737152100e-01 4.457882940769195557e-01 -6.487021595239639282e-02 7.802144438028335571e-02 2.017114609479904175e-01 -1.960870623588562012e-01 1.398592144250869751e-01 5.957837402820587158e-02 -2.910098619759082794e-02 3.542544320225715637e-02 -1.164540722966194153e-01 3.403331339359283447e-02 1.804775744676589966e-01 -2.244353145360946655e-01
6.458818167448043823e-02 3.815194070339202881e-01 1.721007674932479858e-01 -6.664575636386871338e-02 4.404859989881515503e-02 4.057269394397735596e-01 -1.167501732707023621e-01 8.735797367990016937e-03 -7.913611084222793579e-02 8.260834217071533203e-02 1.084214076399803162e-01 8.582177013158798218e-02 7.384084165096282959e-02 1.737502366304397583e-01 1.472286731004714966e-01 -2.732370197772979736e-01 1.106607988476753235e-01 -1.678756326436996460e-01 -1.102280095219612122e-01 1.834656298160552979e-01 1.556426659226417542e-02 -2.882875204086303711e-01 3.971986770629882812e-01 2.554683573544025421e-02 -8.662358671426773071e-02 6.541461497545242310e-02 -1.950177252292633057e-01 -1.521961688995361328e-01 4.526390507817268372e-02 2.090753316879272461e-01 1.500597447156906128e-01 4.998861998319625854e-02
4.747945815324783325e-02 1.929548382759094238e-01 -4.117764905095100403e-02 2.982943952083587646e-01 3.184145689010620117e-01 -2.977386582642793655e-03 1.085632070899009705e-01 -3.090015351772308350e-01 -2.024972997605800629e-02 1.514668464660644531e-01 -1.805070936679840088e-01 1.327179465442895889e-02 -1.197352483868598938e-01 -1.044420897960662842e-01 5.151306092739105225e-02 -2.575854063034057617e-01 1.856492832303047180e-02 9.365262463688850403e-03 -1.666304022073745728e-01 1.822150498628616333e-01 8.949400484561920166e-02 1.028448566794395447e-01 2.069076150655746460e-01 -2.411177903413772583e-01 -1.650472581386566162e-01 1.316034197807312012e-01 4.712274670600891113e-02 -2.327931672334671021e-02 -1.181387826800346375e-01 4.577153325080871582e-01 2.400939911603927612e-01 3.809958696365356445e-02
5.714147537946701050e-02 1.643700450658798218e-01 -1.227202126756310463e-03 -1.893570721149444580e-01 1.525455899536609650e-02 5.648422520607709885e-03 1.101812869310379028e-01 -2.433702796697616577e-01 1.687015406787395477e-02 4.484127461910247803e-01 -5.497016757726669312e-02 -5.823324248194694519e-02 -6.177045032382011414e-02 -4.042988643050193787e-02 1.107210516929626465e-01 -1.886393576860427856e-01 2.454863786697387695e-01 1.403690427541732788e-01 -2.918936014175415039e-01 2.236147820949554443e-01 -5.110633373260498047e-01 2.392762526869773865e-02 6.569889187812805176e-02 2.429079636931419373e-02 -1.669397391378879547e-02 -6.767489761114120483e-02 -2.261616885662078857e-01 -2.422172427177429199e-01 -4.324097186326980591e-03 5.459042266011238098e-02 3.931383788585662842e-02 1.010634656995534897e-02
1.893442682921886444e-02 -4.933786764740943909e-02 -2.099012769758701324e-02 1.542813181877136230e-01 -1.888532191514968872e-01 -3.812461346387863159e-02 2.574756443500518799e-01 -1.440419256687164307e-01 -4.643583297729492188e-01 2.584842145442962646e-01 1.345696151256561279e-01 -1.365500539541244507e-01 1.390030682086944580e-01 -1.075994968414306641e-01 5.410277843475341797e-02 -3.457607328891754150e-01 1.170966997742652893e-01 2.101803719997406006e-01 -1.970165073871612549e-01 2.139524184167385101e-02 -1.859144121408462524e-01 1.715458743274211884e-02 5.954967811703681946e-02 2.122993320226669312e-01 -1.861803084611892700e-01 -2.227191440761089325e-02 -2.739312648773193359e-01 -4.270859435200691223e-02 9.394975006580352783e-02 1.160676777362823486e-01 3.490244969725608826e-02 -2.450593858957290649e-01
3.661179542541503906e-02 -2.430603504180908203e-01 -1.227649450302124023e-01 1.753986477851867676e-01 -3.940716758370399475e-02 3.928157985210418701e-01 6.791934370994567871e-02 -1.628052741289138794e-01 -1.732764244079589844e-01 1.642956137657165527e-01 -1.396877616643905640e-01 -2.005215734243392944e-01 -1.273701339960098267e-01 -1.625836938619613647e-01 7.762660831212997437e-02 -1.903693974018096924e-01 1.615078747272491455e-02 -1.293724179267883301e-01 -2.131236642599105835e-01 4.729744046926498413e-02 -1.245555952191352844e-01 -3.901350200176239014e-01 -9.875872731208801270e-02 7.484532892704010010e-02 7.571396976709365845e-02 -1.091011688113212585e-01 -3.455383479595184326e-01 2.538485229015350342e-01 8.295335806906223297e-03 1.668080389499664307e-01 -1.062498316168785095e-01 -1.293123215436935425e-01
2.793846838176250458e-02 -1.588701605796813965e-01 -9.199079871177673340e-02 2.261518239974975586e-01 -1.645214296877384186e-02 3.560303151607513428e-01 -3.153487294912338257e-02 -2.098318189382553101e-01 -4.486372470855712891e-01 -1.017879918217658997e-01 6.744460761547088623e-02 -5.521263554692268372e-02 -8.050966262817382812e-02 -2.406816482543945312e-01 -2.923366054892539978e-02 -1.288702785968780518e-01 6.526959687471389771e-02 2.177552580833435059e-01 -3.043522536754608154e-01 1.704258173704147339e-01 -2.045981884002685547e-01 -2.487884759902954102e-01 2.958029508590698242e-01 -1.318869441747665405e-01 8.687819540500640869e-02 1.293030828237533569e-01 -3.250370919704437256e-02 1.552377641201019287e-01 -1.686650095507502556e-03 -7.273187488317489624e-02 5.586638674139976501e-02 -3.710646182298660278e-02
2.554860152304172516e-02 2.095146477222442627e-01 -8.941473811864852905e-02 1.744392067193984985e-01 -3.055692836642265320e-02 2.303990572690963745e-01 2.394048497080802917e-02 -2.895488440990447998e-01 2.350427769124507904e-02 1.439213454723358154e-01 4.560793936252593994e-02 1.923859566450119019e-01 -1.183118298649787903e-01 8.699846453964710236e-03 8.057322353124618530e-02 -2.773164808750152588e-01 3.514428734779357910e-01 7.136539369821548462e-02 -1.895102113485336304e-01 8.897779136896133423e-02 -1.838904321193695068e-01 -1.165750995278358459e-01 -1.448097229003906250e-01 -1.871850043535232544e-01 6.319841742515563965e-02 -3.971188664436340332e-01 -1.151868700981140137e-01 3.911029100418090820e-01 -1.159099042415618896e-01 -2.978285774588584900e-02 5.131010711193084717e-02 -6.166419945657253265e-03
1.733250916004180908e-01 1.633908450603485107e-01 2.102725356817245483e-01 -7.699748128652572632e-02 4.506424069404602051e-02 1.381905674934387207e-01 3.159072697162628174e-01 -2.245404422283172607e-01 -2.739704549312591553e-01 2.452339679002761841e-01 -1.878625601530075073e-01 -6.420928239822387695e-02 3.709005936980247498e-02 5.503898486495018005e-02 2.144424766302108765e-01 -4.200716018676757812e-01 -1.404319796711206436e-02 3.555621951818466187e-02 1.294610500335693359e-01 1.801965236663818359e-01 -2.145652770996093750e-01 4.007535427808761597e-02 7.635994255542755127e-02 -5.336602777242660522e-02 -7.475136220455169678e-02 -4.447932913899421692e-02 -3.166996836662292480e-01 -2.190435072407126427e-03 7.848448306322097778e-02 2.905013859272003174e-01 4.437303170561790466e-02 -1.136006042361259460e-01
-1.062016710638999939e-01 -6.461714953184127808e-02 1.216982230544090271e-01 -7.789247483015060425e-02 -1.535651832818984985e-01 2.091336846351623535e-01 -9.614784270524978638e-03 -6.434303522109985352e-02 -5.513209477066993713e-02 2.308630794286727905e-01 -7.945116609334945679e-02 -3.443739190697669983e-02 1.641150750219821930e-02 -2.660983204841613770e-01 3.035202920436859131e-01 -3.953603506088256836e-01 -1.068235337734222412e-01 -4.350156057626008987e-03 -2.088751792907714844e-01 -3.680066904053092003e-03 -2.443318068981170654e-01 -1.978872120380401611e-01 7.866345345973968506e-02 1.028973236680030823e-01 -2.076891511678695679e-01 -6.068599969148635864e-02 -2.000153958797454834e-01 1.940563619136810303e-01 -1.514646410942077637e-01 4.045765697956085205e-01 -9.212572127580642700e-02 -1.359059959650039673e-01
-1.228396520018577576e-01 3.372058505192399025e-03 2.354891225695610046e-02 1.376226991415023804e-01 3.014127314090728760e-01 2.557599544525146484e-01 -1.674777865409851074e-01 1.667894572019577026e-01 -4.295366406440734863e-01 2.576084062457084656e-02 -1.712827943265438080e-02 -1.956498920917510986e-01 2.535166740417480469e-01 -1.188663318753242493e-01 7.230103760957717896e-02 -9.093321859836578369e-02 6.689834408462047577e-03 -8.641863614320755005e-02 -2.847411930561065674e-01 1.802434772253036499e-01 5.379901826381683350e-02 -4.336846992373466492e-02 2.372550666332244873e-01 1.006825491786003113e-01 -1.028009578585624695e-01 -1.814416944980621338e-01 -5.072814878076314926e-03 -2.132172435522079468e-01 -8.027137070894241333e-02 1.887002736330032349e-01 3.024296164512634277e-01 -1.512245982885360718e-01
5.252476781606674194e-02 -2.689796499907970428e-02 6.926602125167846680e-02 1.946105957031250000e-01 1.171224638819694519e-01 1.479287892580032349e-01 2.617305815219879150e-01 -2.221257537603378296e-01 -8.014793507754802704e-03 -6.226802617311477661e-02 -5.835086572915315628e-03 1.204793602228164673e-01 -1.225799620151519775e-01 -7.808447629213333130e-02 3.439135849475860596e-01 -2.124777249991893768e-02 1.079230010509490967e-01 -2.420128509402275085e-02 -4.496130645275115967e-01 2.186568267643451691e-02 -3.651809096336364746e-01 -6.814487744122743607e-03 6.000647321343421936e-03 -1.163313612341880798e-01 -5.367261171340942383e-02 -1.368334293365478516e-01 5.040979757905006409e-02 2.430360764265060425e-03 -1.886133253574371338e-01 2.632507085800170898e-01 3.644279539585113525e-01 1.356133073568344116e-01
1.954214721918106079e-01 -6.329143792390823364e-02 -3.343090713024139404e-01 6.480433046817779541e-02 -1.774960570037364960e-02 2.212747186422348022e-01 7.247422635555267334e-02 1.189365014433860779e-01 -4.752977564930915833e-02 1.436274051666259766e-01 1.437899470329284668e-01 6.413244456052780151e-02 -2.243176801130175591e-03 8.328599482774734497e-02 2.268507331609725952e-01 -1.709536612033843994e-01 4.310209453105926514e-01 -1.599826067686080933e-01 -3.486000895500183105e-01 1.830223053693771362e-01 -2.120923548936843872e-01 2.393409460783004761e-01 3.047742182388901711e-03 -2.879275977611541748e-01 -6.896821409463882446e-02 2.285985946655273438e-01 -2.257441170513629913e-02 -2.560693211853504181e-02 -1.000568866729736328e-01 1.283777058124542236e-01 -3.069096617400646210e-02 -2.602568268775939941e-02
2.705566957592964172e-02 2.984615266323089600e-01 -4.509288072586059570e-02 1.542806327342987061e-01 9.545364975929260254e-02 1.467487365007400513e-01 -1.932631134986877441e-01 -3.148484230041503906e-01 -1.878756433725357056e-01 -7.385757565498352051e-02 1.198507323861122131e-01 -2.183738164603710175e-02 1.744972020387649536e-01 -1.467093378305435181e-01 3.303510546684265137e-01 1.793411374092102051e-02 2.379774115979671478e-02 -6.132113188505172729e-02 -2.002290338277816772e-01 -1.275286376476287842e-01 -3.036304414272308350e-01 2.493885010480880737e-01 1.607290357351303101e-01 -1.234588697552680969e-01 -4.829668626189231873e-02 -2.439606562256813049e-02 -1.814304441213607788e-01 7.786294817924499512e-02 -3.761488571763038635e-02 1.909495145082473755e-01 2.941393554210662842e-01 -2.788558006286621094e-01
6.334123760461807251e-02 8.842514455318450928e-02 -7.267802953720092773e-02 2.281679213047027588e-02 1.039133742451667786e-01 8.136711269617080688e-02 7.686585187911987305e-02 -4.789850488305091858e-02 -1.112375259399414062e-01 3.148377537727355957e-01 3.890470042824745178e-02 -8.183482103049755096e-03 -2.276910543441772461e-01 -1.894003450870513916e-01 1.165589615702629089e-01 -2.362537980079650879e-01 3.051535040140151978e-02 -5.385242402553558350e-02 -2.647860348224639893e-01 1.175605282187461853e-01 2.121162861585617065e-01 -1.928307414054870605e-01 1.373557299375534058e-01 -4.616429805755615234e-01 -1.621254682540893555e-01 8.829411119222640991e-02 9.583441168069839478e-02 1.007261965423822403e-02 1.883552968502044678e-02 3.238415718078613281e-01 2.675399482250213623e-01 -2.538838088512420654e-01
5.396853387355804443e-02 -1.842252165079116821e-01 7.997132092714309692e-02 -5.141378194093704224e-02 3.001527488231658936e-01 1.312758177518844604e-01 4.686969891190528870e-02 2.144399434328079224e-01 -2.518454790115356445e-01 2.746488153934478760e-01 -5.199458822607994080e-02 3.588918223977088928e-02 -6.994228810071945190e-02 -2.710041105747222900e-01 7.181607186794281006e-02 -3.119626045227050781e-01 1.221330761909484863e-01 -1.671717464923858643e-01 -2.243224717676639557e-02 1.628217995166778564e-01 1.092703640460968018e-01 3.142249882221221924e-01 6.133351940661668777e-03 -4.136760532855987549e-02 4.309508576989173889e-02 1.273933798074722290e-01 -2.125983387231826782e-01 -1.002193987369537354e-01 3.626763820648193359e-02 4.336976408958435059e-01 9.954368323087692261e-02 -1.413898617029190063e-01
9.124792367219924927e-02 1.464138627052307129e-01 -1.080920770764350891e-01 8.265076577663421631e-02 -2.930170297622680664e-01 9.864085912704467773e-02 1.079728230834007263e-01 -3.371971249580383301e-01 -2.165647000074386597e-01 1.217725947499275208e-01 -1.173703838139772415e-02 -8.657567203044891357e-02 -2.412689179182052612e-01 -1.911698728799819946e-01 -4.676928371191024780e-02 -1.211786121129989624e-01 2.287386208772659302e-01 2.698312886059284210e-02 -1.101770699024200439e-01 5.493180081248283386e-02 -4.428590834140777588e-01 1.889321021735668182e-02 3.639644086360931396e-01 -1.262736469507217407e-01 -1.143891513347625732e-01 1.244403235614299774e-02 -1.613646596670150757e-01 2.083784192800521851e-01 -8.052862435579299927e-02 1.948665976524353027e-01 -3.010918200016021729e-02 9.282285720109939575e-02
3.556625545024871826e-02 7.697366178035736084e-02 -1.055135503411293030e-01 -3.059457242488861084e-01 3.290550038218498230e-02 2.336632460355758667e-01 -2.104806602001190186e-01 -3.707636892795562744e-02 -1.339678764343261719e-01 9.773201495409011841e-02 1.256001889705657959e-01 5.888194590806961060e-02 1.462035477161407471e-01 -4.578462243080139160e-01 2.021684646606445312e-01 -1.784108728170394897e-01 6.065542250871658325e-02 8.478818461298942566e-03 -3.667584061622619629e-01 2.021794170141220093e-01 -7.699216157197952271e-02 1.299051791429519653e-01 -1.318493932485580444e-01 1.608126424252986908e-02 -1.075895875692367554e-02 3.480721497908234596e-03 -1.938136368989944458e-01 -3.024252951145172119e-01 2.059373408555984497e-01 1.608376353979110718e-01 1.228441148996353149e-01 -6.454533338546752930e-02
-1.347587406635284424e-01 1.017891913652420044e-01 -2.031734436750411987e-01 -2.364306151866912842e-02 -6.641858490183949471e-04 1.348518431186676025e-01 1.474643051624298096e-01 -1.015720143914222717e-01 -3.370547890663146973e-01 -2.558436058461666107e-02 7.645829021930694580e-02 2.964054048061370850e-01 -1.558243930339813232e-01 -6.836681067943572998e-02 -6.945097446441650391e-02 -1.325776576995849609e-01 6.395831238478422165e-03 -1.171945780515670776e-01 -3.734200894832611084e-01 1.855225265026092529e-01 1.607652157545089722e-01 4.597959294915199280e-02 4.996623471379280090e-02 -1.750696003437042236e-01 2.378687411546707153e-01 -2.931461930274963379e-01 -1.739666014909744263e-01 6.545544415712356567e-02 -2.273545712232589722e-01 3.248923420906066895e-01 1.406172215938568115e-01 -1.313357055187225342e-01
-2.638528347015380859e-01 1.455460041761398315e-01 -4.836088046431541443e-03 3.300510346889495850e-02 -9.567416459321975708e-02 -2.448741905391216278e-02 8.763131499290466309e-02 -2.455186396837234497e-01 -2.389389276504516602e-01 3.312699496746063232e-01 -1.342932730913162231e-01 -1.785881817340850830e-01 -4.261720553040504456e-02 1.172392442822456360e-01 1.967437416315078735e-01 -4.236227571964263916e-01 -9.480148553848266602e-02 -1.013191938400268555e-01 -4.270665347576141357e-01 -4.564115777611732483e-02 4.097020626068115234e-02 -6.244701519608497620e-02 1.009920164942741394e-01 5.503410473465919495e-02 -2.094954103231430054e-01 1.785293966531753540e-01 -3.348882123827934265e-02 1.622182875871658325e-02 -3.177857771515846252e-02 1.255018413066864014e-01 2.136598825454711914e-01 -1.334273368120193481e-01
1.504752486944198608e-01 4.032634198665618896e-03 5.210119485855102539e-02 2.126953154802322388e-01 2.811926305294036865e-01 1.843608021736145020e-01 4.961055517196655273e-02 -9.143380075693130493e-02 -4.096392393112182617e-01 -3.419837728142738342e-02 2.043233215808868408e-01 7.713820040225982666e-02 1.098027825355529785e-01 -8.332138508558273315e-02 1.682133078575134277e-01 -2.920682132244110107e-01 1.219777464866638184e-01 -1.596918911673128605e-03 -2.614416778087615967e-01 -1.509225368499755859e-01 -1.581718176603317261e-01 -8.636534959077835083e-02 2.625831216573715210e-02 4.910699650645256042e-02 1.062622144818305969e-01 -2.130230665206909180e-01 5.224428325891494751e-02 -2.231552824378013611e-02 -1.979961097240447998e-01 3.303787708282470703e-01 3.064510822296142578e-01 1.117379516363143921e-01
1.635827273130416870e-01 1.315280944108963013e-01 2.101700305938720703e-01 -6.380923092365264893e-03 -2.343827337026596069e-01 6.631974875926971436e-02 2.048655971884727478e-02 -1.009336709976196289e-01 -4.888455569744110107e-01 1.442671269178390503e-01 1.130287572741508484e-01 -2.273999303579330444e-01 5.178873613476753235e-02 -4.514900967478752136e-02 1.116193830966949463e-01 -1.391695737838745117e-01 1.329169124364852905e-01 -1.396776437759399414e-01 -3.254098296165466309e-01 2.842004410922527313e-02 -5.924151837825775146e-02 1.927132457494735718e-01 -2.722854316234588623e-01 5.228533968329429626e-02 1.923414617776870728e-01 -6.517242640256881714e-02 -2.175227105617523193e-01 9.421329200267791748e-02 5.290240421891212463e-02 3.188762068748474121e-01 5.600414425134658813e-02 1.205079555511474609e-01
-6.515435874462127686e-02 -1.624849624931812286e-02 1.896362602710723877e-01 -4.538862034678459167e-02 3.702122019603848457e-03 3.240888118743896484e-01 1.011737436056137085e-01 -2.164392918348312378e-01 4.966001957654953003e-02 1.635947823524475098e-01 -6.941018998622894287e-02 4.362151399254798889e-02 -1.276946961879730225e-01 -2.419270426034927368e-01 9.212984703481197357e-03 -3.578223288059234619e-01 -1.732871830463409424e-01 -1.239458322525024414e-01 -1.343441009521484375e-01 2.862279303371906281e-02 -3.623707592487335205e-01 7.846454530954360962e-02 -1.195258125662803650e-01 5.939831957221031189e-02 5.799095705151557922e-02 2.642522752285003662e-01 -4.402636885643005371e-01 -2.226820886135101318e-01 -2.496146038174629211e-02 2.478447929024696350e-02 1.379902213811874390e-01 -6.143073551356792450e-04
8.885043859481811523e-02 -3.352254396304488182e-03 1.053850445896387100e-02 3.671288788318634033e-01 -2.838001586496829987e-02 -6.855686753988265991e-02 1.666996330022811890e-01 -1.863332092761993408e-01 -3.206723928451538086e-01 -1.005858480930328369e-01 2.370935827493667603e-01 -5.692984536290168762e-02 -2.496770396828651428e-02 9.117210656404495239e-02 -4.722148587461560965e-04 -1.974869370460510254e-01 2.298016548156738281e-01 -8.401115238666534424e-02 -2.229899317026138306e-01 1.204063147306442261e-01 -5.767729133367538452e-02 3.844803199172019958e-02 -1.494221687316894531e-01 -1.744468882679939270e-02 -3.527754545211791992e-02 -8.860781788825988770e-02 -1.404244601726531982e-01 -1.338005214929580688e-01 -2.637931108474731445e-01 3.675844371318817139e-01 4.041393101215362549e-01 5.069000273942947388e-02
1.196191087365150452e-02 1.064971610903739929e-01 1.269892603158950806e-01 2.797044627368450165e-02 -4.036769568920135498e-01 2.989258170127868652e-01 1.906050145626068115e-01 -9.897010773420333862e-02 -2.970899045467376709e-01 4.038715362548828125e-01 3.573717474937438965e-01 5.504009872674942017e-02 -1.135230585932731628e-01 -7.513632066547870636e-03 1.151644885540008545e-01 -1.931315809488296509e-01 -7.518066465854644775e-02 -1.729905009269714355e-01 -1.966069489717483521e-01 1.599971055984497070e-01 1.232956349849700928e-01 9.276009351015090942e-02 -1.245734095573425293e-01 6.786018610000610352e-02 9.775213897228240967e-02 -8.494096249341964722e-02 1.347950100898742676e-02 -4.785948246717453003e-02 -2.162464410066604614e-01 -6.051034852862358093e-02 1.102472990751266479e-01 -4.429832473397254944e-02
-3.898037075996398926e-01 -3.043079050257802010e-03 -4.497253894805908203e-02 1.070583760738372803e-01 9.077840298414230347e-02 1.312164217233657837e-01 7.650502026081085205e-03 -4.423942267894744873e-01 -2.503020167350769043e-01 2.592861279845237732e-02 4.474737495183944702e-02 1.974504739046096802e-01 3.275349140167236328e-01 -1.387309432029724121e-01 2.784170210361480713e-01 -2.521070241928100586e-01 -7.407061010599136353e-02 -3.662135824561119080e-02 -3.086870536208152771e-02 2.782251834869384766e-01 1.573095619678497314e-01 -3.327918797731399536e-02 -1.010520569980144501e-02 -1.920739263296127319e-01 -7.086135447025299072e-02 6.287657469511032104e-02 -2.099604308605194092e-01 5.730343237519264221e-02 -1.307731717824935913e-01 1.163302138447761536e-01 6.538891047239303589e-02 -4.613579437136650085e-02
-6.903005298227071762e-03 2.841001152992248535e-01 -6.151818484067916870e-02 2.292724698781967163e-02 -1.380944401025772095e-01 -1.393735706806182861e-01 7.767018675804138184e-02 -1.503629386425018311e-01 -2.157780230045318604e-01 4.402842521667480469e-01 1.018289774656295776e-01 4.397745057940483093e-02 2.512798905372619629e-01 -1.656442582607269287e-01 3.396264910697937012e-01 -3.257763981819152832e-01 1.166161000728607178e-01 4.475051909685134888e-02 -1.505805701017379761e-01 1.970754116773605347e-01 -2.437664121389389038e-01 3.285742178559303284e-02 3.293403983116149902e-02 3.329186886548995972e-02 6.833534687757492065e-02 9.209787100553512573e-02 -1.418006420135498047e-01 3.874028846621513367e-02 1.770372837781906128e-01 2.329920977354049683e-01 -9.873129427433013916e-03 1.507584899663925171e-01
6.604935228824615479e-02 7.072807103395462036e-02 -8.186384290456771851e-02 1.760717183351516724e-01 2.383521050214767456e-01 1.827881485223770142e-01 -4.660734906792640686e-02 -1.165583208203315735e-01 -3.253508806228637695e-01 -1.549081597477197647e-02 1.413374990224838257e-01 -6.718677282333374023e-02 1.620094329118728638e-01 4.689702019095420837e-02 4.676451906561851501e-02 -1.354688853025436401e-01 7.184351235628128052e-02 -6.081508472561836243e-02 -1.742832064628601074e-01 2.170497551560401917e-02 -1.738592088222503662e-01 3.465265780687332153e-02 2.022507935762405396e-01 1.278391033411026001e-01 1.219744533300399780e-01 -2.874154448509216309e-01 -1.555513143539428711e-01 -4.991888627409934998e-02 -4.466581344604492188e-01 4.242322742938995361e-01 1.740624755620956421e-01 7.108279317617416382e-02
-6.122890487313270569e-02 -3.512872010469436646e-02 2.121495455503463745e-01 1.774981468915939331e-01 -3.042094036936759949e-02 2.127876579761505127e-01 6.550728529691696167e-02 2.158246487379074097e-01 -8.844513446092605591e-02 3.306335508823394775e-01 -2.625729739665985107e-01 2.530356645584106445e-01 2.172598093748092651e-01 6.100234389305114746e-02 -6.609909236431121826e-02 -7.349116355180740356e-02 4.450958967208862305e-02 -1.824666112661361694e-01 -5.268781781196594238e-01 -9.829799644649028778e-03 -6.808764487504959106e-02 3.897498920559883118e-02 1.182760745286941528e-01 -1.934219002723693848e-01 -1.380900293588638306e-01 -1.079682111740112305e-01 -1.374736726284027100e-01 6.051895022392272949e-02 8.557692915201187134e-02 1.458123922348022461e-01 1.451100874692201614e-02 -2.408551722764968872e-01
-1.320194303989410400e-01 8.973757922649383545e-02 -2.435876429080963135e-01 -4.293342679738998413e-02 -5.977731198072433472e-02 3.773872554302215576e-02 -7.699825800955295563e-03 -3.216560184955596924e-01 -2.516146600246429443e-01 4.582084119319915771e-01 1.354973465204238892e-01 1.506086438894271851e-01 -1.192004457116127014e-01 1.025021374225616455e-01 1.467443853616714478e-01 -3.493114709854125977e-01 1.054735630750656128e-01 -9.459541738033294678e-02 -1.646568179130554199e-01 1.163014471530914307e-01 -1.517382860183715820e-01 -3.133707121014595032e-02 1.000736504793167114e-01 1.489571928977966309e-01 -2.626934349536895752e-01 1.395942419767379761e-01 1.991040259599685669e-02 -8.273741602897644043e-02 -2.358499020338058472e-01 8.782558888196945190e-02 1.077183857560157776e-01 -1.861360967159271240e-01
1.484921425580978394e-01 1.447226107120513916e-01 -7.749169319868087769e-02 2.574239671230316162e-01 2.220353931188583374e-01 5.336097255349159241e-02 2.135780304670333862e-01 2.236119471490383148e-02 -2.824670076370239258e-01 7.772590965032577515e-02 -6.473445892333984375e-02 6.726285070180892944e-02 1.708534806966781616e-01 -4.443381130695343018e-01 1.733387261629104614e-01 -3.056972026824951172e-01 1.849619895219802856e-01 -8.611722290515899658e-02 -9.472987800836563110e-02 1.014905273914337158e-01 -1.082006841897964478e-02 -1.896445751190185547e-01 -8.218633942306041718e-03 -1.593609899282455444e-02 5.755068361759185791e-02 -2.281495928764343262e-01 -1.763779111206531525e-02 -1.536387801170349121e-01 -2.468013614416122437e-01 1.645276695489883423e-01 1.776690781116485596e-01 -2.137076556682586670e-01
2.598501741886138916e-02 1.568815708160400391e-01 2.746474444866180420e-01 1.856819987297058105e-01 1.809458732604980469e-01 2.704255878925323486e-01 9.708522260189056396e-02 1.268471330404281616e-01 -7.600577920675277710e-02 1.302374601364135742e-01 4.663205146789550781e-02 8.103540539741516113e-02 -3.341280668973922729e-02 -8.083856105804443359e-02 -9.745080769062042236e-02 -2.988329157233238220e-02 3.060148060321807861e-01 -2.287406623363494873e-01 -1.538832485675811768e-01 2.361113876104354858e-01 -7.273333519697189331e-02 8.019786328077316284e-02 1.930639743804931641e-01 -2.363875359296798706e-01 -1.607973426580429077e-01 -1.604940593242645264e-01 -3.553391098976135254e-01 1.232853680849075317e-01 5.413169413805007935e-02 2.396893948316574097e-01 1.364843249320983887e-01 2.855463922023773193e-01
-1.612762957811355591e-01 2.778314054012298584e-01 1.712070554494857788e-01 1.939280480146408081e-01 -7.430308964103460312e-03 3.890502750873565674e-01 1.059176623821258545e-01 2.399702370166778564e-02 -1.110109761357307434e-01 9.018167853355407715e-02 -2.386744916439056396e-01 1.756648421287536621e-01 -2.010362409055233002e-02 1.504505239427089691e-02 4.882306605577468872e-02 -1.036981120705604553e-01 9.835419803857803345e-02 -1.120434179902076721e-01 -2.877242565155029297e-01 1.585077941417694092e-01 -1.423970758914947510e-01 2.614704668521881104e-01 7.409690320491790771e-02 -2.982721030712127686e-01 -3.085208535194396973e-01 4.337812960147857666e-02 -1.565707847476005554e-02 2.502253949642181396e-01 -4.499941319227218628e-02 -8.610142394900321960e-03 2.562655508518218994e-01 -6.074045971035957336e-02
-1.662084162235260010e-01 1.987835392355918884e-03 1.264650374650955200e-01 -4.111147299408912659e-02 9.390660375356674194e-02 4.055961966514587402e-03 1.571037992835044861e-02 -2.980307638645172119e-01 -2.571906149387359619e-01 4.384441673755645752e-01 1.798154562711715698e-01 -8.450987190008163452e-02 -2.438502013683319092e-01 -9.324643760919570923e-02 3.066889941692352295e-01 -2.557038888335227966e-02 3.896681666374206543e-01 -2.683055698871612549e-01 -5.438069999217987061e-02 6.991068273782730103e-02 2.996829338371753693e-02 -1.524910330772399902e-01 9.536296129226684570e-02 3.409350058063864708e-03 1.779218316078186035e-01 1.165719628334045410e-01 -7.165091484785079956e-02 -1.297176331281661987e-01 -9.440691769123077393e-02 5.743733048439025879e-02 -9.312452375888824463e-02 -2.074532657861709595e-01
-1.728731244802474976e-01 1.602589786052703857e-01 3.056415356695652008e-02 4.876590892672538757e-02 6.140923127532005310e-02 7.777788490056991577e-02 2.067747265100479126e-01 -1.874038428068161011e-01 -3.120355010032653809e-01 2.843034267425537109e-01 2.382007241249084473e-01 -1.647632718086242676e-01 -3.387527540326118469e-02 -1.550449877977371216e-01 3.252415955066680908e-01 -1.152103990316390991e-01 -3.731640800833702087e-02 -2.219182103872299194e-01 -1.730063557624816895e-01 5.228665098547935486e-02 -9.670776128768920898e-02 -1.580118387937545776e-01 1.632991135120391846e-01 1.048446968197822571e-01 -2.610133588314056396e-01 9.207577258348464966e-02 -4.732575640082359314e-02 -2.509041130542755127e-01 4.300328344106674194e-02 -2.128579467535018921e-01 3.010233044624328613e-01 -1.106535419821739197e-01
-1.532799154520034790e-01 1.122027914971113205e-02 -1.164598688483238220e-01 3.809270262718200684e-02 -1.688772737979888916e-01 1.231494396924972534e-01 3.252371847629547119e-01 -1.494913846254348755e-01 -1.068096682429313660e-01 1.772781014442443848e-01 1.477674543857574463e-01 -2.009530365467071533e-01 -1.928002536296844482e-01 -3.210894167423248291e-01 4.144878983497619629e-01 -1.603112518787384033e-01 9.335905313491821289e-03 -2.040829360485076904e-01 -1.291979402303695679e-01 7.583335787057876587e-02 -6.679748743772506714e-02 -7.649461925029754639e-02 2.147239893674850464e-01 -9.912094473838806152e-02 -1.472679674625396729e-01 -4.815097153186798096e-02 -3.234364390373229980e-01 -1.134312897920608521e-01 3.234304487705230713e-02 6.635613739490509033e-02 -2.307001650333404541e-01 -1.270809471607208252e-01
4.626753181219100952e-02 2.858031392097473145e-01 -2.482326179742813110e-01 1.932860612869262695e-01 1.469993591308593750e-02 1.285812854766845703e-01 -1.227749213576316833e-01 -6.217746809124946594e-02 -2.209088504314422607e-01 2.134311348199844360e-01 -1.054467633366584778e-02 1.623870879411697388e-01 2.142258584499359131e-01 -8.992525748908519745e-03 2.768320441246032715e-01 -2.049597166478633881e-02 1.232546269893646240e-01 -2.641995064914226532e-02 -1.893466114997863770e-01 1.181188002228736877e-01 2.960713207721710205e-02 -2.415178120136260986e-01 2.622373104095458984e-01 -2.333084493875503540e-01 6.394055671989917755e-03 8.583524264395236969e-03 -1.493807733058929443e-01 9.361959993839263916e-02 -9.479817748069763184e-02 3.935691118240356445e-01 1.239590644836425781e-01 2.812446653842926025e-01
5.147109040990471840e-04 1.146107167005538940e-01 -1.835460215806961060e-01 6.612710654735565186e-02 1.351404935121536255e-01 3.767639100551605225e-01 2.227942049503326416e-01 -6.431114673614501953e-02 -4.831205308437347412e-01 2.186378836631774902e-01 4.845071583986282349e-02 -1.901659667491912842e-01 6.000871211290359497e-02 -3.245874643325805664e-01 4.060381557792425156e-03 6.509773898869752884e-03 -4.149634763598442078e-02 6.045716255903244019e-02 -2.720418274402618408e-01 1.720955669879913330e-01 2.106595188379287720e-01 -2.983232773840427399e-02 7.456540316343307495e-02 -2.101651579141616821e-01 1.606518775224685669e-01 -2.738096285611391068e-03 -9.793411195278167725e-02 -4.016122221946716309e-02 -1.496647298336029053e-01 1.096176728606224060e-01 -1.676972396671772003e-02 -1.742549985647201538e-01
-7.676341384649276733e-02 -1.659501227550208569e-03 -2.133622914552688599e-01 -1.101358830928802490e-01 -5.493860691785812378e-02 8.899305760860443115e-02 -1.618775874376296997e-01 -3.482950329780578613e-01 -2.043906152248382568e-01 4.429319500923156738e-01 -8.940315991640090942e-02 1.598906815052032471e-01 -1.717235147953033447e-01 -6.510614603757858276e-02 2.026921957731246948e-01 -3.852450251579284668e-01 2.263447642326354980e-01 -9.003790467977523804e-02 -6.068631261587142944e-02 1.495629698038101196e-01 -1.306241005659103394e-01 -9.461591951549053192e-03 1.339215338230133057e-01 1.190510839223861694e-01 -9.102080762386322021e-02 2.022237777709960938e-01 6.243440508842468262e-02 2.877442911267280579e-02 -2.201864719390869141e-01 6.967615336179733276e-02 1.881699413061141968e-01 7.714089751243591309e-02
-1.655397117137908936e-01 1.666939631104469299e-02 -2.792736291885375977e-01 2.619162201881408691e-01 1.665132343769073486e-01 -5.121641978621482849e-02 -4.791326448321342468e-02 -1.836988925933837891e-01 -2.224251925945281982e-01 2.379670739173889160e-01 -5.397935956716537476e-02 6.370373070240020752e-02 2.799388766288757324e-01 -1.408939659595489502e-01 2.467987835407257080e-01 -5.482671782374382019e-02 1.622573882341384888e-01 -2.156477421522140503e-02 -1.708835065364837646e-01 1.858559846878051758e-01 -5.998563766479492188e-02 -9.011992067098617554e-02 -1.882689297199249268e-01 -1.728500872850418091e-01 1.848864257335662842e-01 -2.658382952213287354e-01 -1.825323551893234253e-01 -5.210465192794799805e-02 -2.135110646486282349e-01 3.347892761230468750e-01 7.616818696260452271e-02 1.104168742895126343e-01
9.537184983491897583e-02 1.186676174402236938e-01 -1.135553792119026184e-01 2.835730314254760742e-01 2.257626950740814209e-01 1.943679153919219971e-01 1.120339557528495789e-01 -5.177936330437660217e-02 -3.335763216018676758e-01 2.881656289100646973e-01 3.539261594414710999e-02 -3.292287886142730713e-02 3.112107217311859131e-01 -2.045303285121917725e-01 1.588214039802551270e-01 -1.401180177927017212e-01 2.406459003686904907e-01 2.039643935859203339e-02 -5.994523316621780396e-02 2.100589424371719360e-01 1.254530847072601318e-01 -5.322107672691345215e-02 -1.042507588863372803e-01 -1.367195695638656616e-01 2.512615919113159180e-01 -7.186792790889739990e-04 -2.268927693367004395e-01 1.373693160712718964e-02 -3.031935095787048340e-01 1.870710402727127075e-01 5.356753244996070862e-02 -2.393768541514873505e-02
6.891561299562454224e-02 2.842724621295928955e-01 -2.074133604764938354e-02 1.111312955617904663e-01 -3.427844494581222534e-02 6.390211172401905060e-03 4.657390341162681580e-02 -3.707383275032043457e-01 -1.702197492122650146e-01 3.724651634693145752e-01 -1.489922106266021729e-01 1.754950433969497681e-01 -1.756891980767250061e-02 -3.618027269840240479e-02 -3.780729603022336960e-03 -1.934231072664260864e-01 3.368495404720306396e-01 3.094451315701007843e-02 -2.261826992034912109e-01 2.163041234016418457e-01 1.510979384183883667e-01 -2.140585631132125854e-01 3.816277021542191505e-03 -1.781810522079467773e-01 -9.152363985776901245e-02 1.372754424810409546e-01 -1.699279248714447021e-01 1.820696741342544556e-01 1.557472944259643555e-01 2.689730226993560791e-01 -4.913470894098281860e-02 -5.569000262767076492e-03
-3.052822053432464600e-01 2.746466919779777527e-02 -1.103235315531492233e-02 4.842382669448852539e-02 -7.288494706153869629e-02 1.761492937803268433e-01 -2.103357613086700439e-01 -3.581210374832153320e-01 -1.817093491554260254e-01 2.208255529403686523e-01 2.246635109186172485e-01 -4.659686982631683350e-02 8.894132077693939209e-02 -1.336855590343475342e-01 5.094044655561447144e-02 -1.650449633598327637e-01 -1.336422562599182129e-01 -1.205250993371009827e-01 -3.910971060395240784e-02 1.821606159210205078e-01 -1.871389895677566528e-01 -1.416159570217132568e-01 5.860447511076927185e-02 -2.536592185497283936e-01 -8.577377349138259888e-02 -1.667707115411758423e-01 -1.408595889806747437e-01 4.780903160572052002e-01 -1.099692806601524353e-01 1.238260418176651001e-01 5.791636183857917786e-02 -1.977024599909782410e-02
-2.169497013092041016e-01 7.344885170459747314e-02 7.258903980255126953e-02 -9.259085170924663544e-03 -2.529811859130859375e-01 8.924841880798339844e-02 -3.068240731954574585e-02 -8.492756634950637817e-02 -8.538783527910709381e-03 2.929314076900482178e-01 -6.972515955567359924e-03 5.819634720683097839e-02 -2.732537388801574707e-01 -1.024309471249580383e-01 1.961600929498672485e-01 -6.463686376810073853e-02 7.788167893886566162e-02 -2.352968305349349976e-01 -3.109582066535949707e-01 -1.052235439419746399e-01 -3.201921582221984863e-01 2.114868164062500000e-01 1.963735073804855347e-01 -2.578186988830566406e-01 3.556153774261474609e-01 -5.175194889307022095e-02 -1.584369093179702759e-01 7.462159730494022369e-03 2.076681889593601227e-02 8.932135999202728271e-03 2.603581249713897705e-01 2.923787944018840790e-02
-1.338087320327758789e-01 -2.383988350629806519e-01 -1.538252681493759155e-01 1.753339320421218872e-01 4.182922467589378357e-02 -1.152832247316837311e-02 7.734319567680358887e-02 -1.741484999656677246e-01 -3.135700225830078125e-01 8.748687058687210083e-02 -9.057797491550445557e-02 4.496891051530838013e-02 1.847294270992279053e-01 -2.630167603492736816e-01 1.451772600412368774e-01 -3.887175917625427246e-01 1.250055879354476929e-01 2.250075638294219971e-01 -9.453871101140975952e-02 1.688158214092254639e-01 -3.853993490338325500e-02 1.481557041406631470e-01 -6.333425641059875488e-02 -1.409699618816375732e-01 2.022453099489212036e-01 -5.959187820553779602e-02 -2.428835779428482056e-01 -2.392241209745407104e-01 -6.286235898733139038e-02 3.257353305816650391e-01 5.778980255126953125e-02 -1.260850876569747925e-01
-4.029121249914169312e-02 4.239817857742309570e-01 4.349381476640701294e-02 9.569006413221359253e-02 2.758818566799163818e-01 2.311338335275650024e-01 9.798715822398662567e-03 -3.542459607124328613e-01 -1.132355108857154846e-01 9.653585404157638550e-02 1.655484288930892944e-01 -9.926789253950119019e-02 5.014930665493011475e-02 9.656727313995361328e-02 7.902476191520690918e-02 -2.927463352680206299e-01 1.789265275001525879e-01 6.892808526754379272e-02 -2.967267632484436035e-01 6.771221011877059937e-02 7.677390426397323608e-02 7.613452523946762085e-02 1.833897270262241364e-02 9.969957172870635986e-02 -2.376206219196319580e-03 -2.249027490615844727e-01 -2.664569616317749023e-01 3.201701641082763672e-01 7.889053225517272949e-02 8.227553218603134155e-02 2.638654224574565887e-02 1.055867969989776611e-02
8.307609707117080688e-02 -9.103472530841827393e-02 -2.729877233505249023e-01 3.702440261840820312e-01 9.814718365669250488e-02 9.983796626329421997e-02 2.262155115604400635e-01 6.241471692919731140e-02 -2.427418231964111328e-01 6.501308828592300415e-02 9.441778808832168579e-02 2.944634258747100830e-01 1.241629645228385925e-01 -1.598902046680450439e-01 1.171558424830436707e-01 7.036764919757843018e-02 -6.227401643991470337e-02 -3.107447028160095215e-01 -2.217507809400558472e-01 6.456153094768524170e-02 -5.693484097719192505e-02 1.431310772895812988e-01 3.459402918815612793e-02 -9.977865219116210938e-02 1.330007910728454590e-01 3.835080191493034363e-02 -1.788564175367355347e-01 -2.414693497121334076e-02 -8.241237699985504150e-02 5.850008502602577209e-02 4.782738685607910156e-01 -2.740933559834957123e-02
1.308557111769914627e-02 -1.745214313268661499e-02 1.741020753979682922e-02 -3.253762843087315559e-03 5.624229833483695984e-02 5.765144154429435730e-02 7.447582483291625977e-02 -2.230269165011122823e-04 -2.518516182899475098e-01 -1.416255719959735870e-02 -1.383382081985473633e-01 1.035181805491447449e-01 4.090289399027824402e-02 -2.378755509853363037e-01 -2.733065187931060791e-02 -1.338932365179061890e-01 1.304578930139541626e-01 -1.662922054529190063e-01 -3.643307983875274658e-01 3.740166425704956055e-01 -6.420280551537871361e-04 1.213290542364120483e-01 2.914742529392242432e-01 -2.039323002099990845e-01 1.581267863512039185e-01 6.723914761096239090e-03 -2.742397785186767578e-02 2.552831768989562988e-01 -1.273844242095947266e-01 3.152503073215484619e-01 1.278265565633773804e-01 -3.678001463413238525e-01
1.249794811010360718e-01 2.459993585944175720e-02 -1.743125170469284058e-01 1.632106751203536987e-01 -2.569027617573738098e-02 -2.006805315613746643e-02 3.248926103115081787e-01 -1.703043282032012939e-01 -1.984698325395584106e-01 1.207076683640480042e-01 1.286381632089614868e-01 6.682983785867691040e-02 -6.981437653303146362e-02 -6.533056497573852539e-02 -1.093607768416404724e-01 8.956477791070938110e-02 1.465452611446380615e-01 -1.696234494447708130e-01 -3.830226361751556396e-01 -4.094706848263740540e-02 7.968271523714065552e-02 2.795671224594116211e-01 -2.020386978983879089e-02 -1.396508514881134033e-02 -2.417198270559310913e-01 8.568794280290603638e-02 -3.255529403686523438e-01 -1.931672543287277222e-01 -1.728060990571975708e-01 1.910252124071121216e-01 3.569450974464416504e-01 2.144726924598217010e-02
2.641624026000499725e-02 1.221152245998382568e-01 2.977953553199768066e-01 1.242437213659286499e-01 1.509543210268020630e-01 3.468429297208786011e-02 8.303468674421310425e-02 -2.089178115129470825e-01 4.395197331905364990e-02 3.377713263034820557e-01 -1.884319931268692017e-01 1.076781079173088074e-01 1.687793135643005371e-01 1.964183449745178223e-01 4.535357281565666199e-02 -3.716726303100585938e-01 -4.070371389389038086e-02 7.068859040737152100e-02 -2.604328393936157227e-01 1.014531105756759644e-01 -1.398272663354873657e-01 7.916518300771713257e-02 2.512145340442657471e-01 -5.812032148241996765e-02 -1.746999323368072510e-01 -2.799638807773590088e-01 -1.397036910057067871e-01 2.370403613895177841e-03 1.286454647779464722e-01 2.392923086881637573e-01 1.339610666036605835e-01 -1.951857805252075195e-01
-1.114282533526420593e-01 3.824392333626747131e-02 1.303201424889266491e-03 2.285895347595214844e-01 -1.121961325407028198e-02 -3.660672530531883240e-02 2.767569124698638916e-01 -2.272461801767349243e-01 -3.107315599918365479e-01 5.192562192678451538e-02 3.308890759944915771e-01 1.413192749023437500e-01 5.962729454040527344e-02 -6.183591857552528381e-02 3.611958026885986328e-02 -9.998546540737152100e-02 9.802535176277160645e-02 -2.565824985504150391e-01 -1.102808117866516113e-01 -5.791134759783744812e-02 2.919617295265197754e-01 -1.498350650072097778e-01 -6.307099759578704834e-02 -2.246956229209899902e-01 7.366123050451278687e-02 -1.602281928062438965e-01 -3.010288178920745850e-01 3.604690078645944595e-03 -1.748355478048324585e-01 2.952180504798889160e-01 2.477105408906936646e-01 -5.334715917706489563e-02
-7.389363646507263184e-02 2.687929943203926086e-02 4.596578702330589294e-02 1.519217193126678467e-01 1.446269005537033081e-01 2.621325850486755371e-01 3.467718884348869324e-02 -1.283754315227270126e-02 -3.824928998947143555e-01 -2.350499480962753296e-02 1.258471012115478516e-01 2.207429856061935425e-01 1.322250366210937500e-01 -1.898715458810329437e-02 3.809945881366729736e-01 1.765514463186264038e-01 -3.444049507379531860e-02 -2.119333595037460327e-01 -2.877377867698669434e-01 -3.635044395923614502e-02 -9.170858561992645264e-02 -4.078841581940650940e-02 2.718097567558288574e-01 7.063671201467514038e-02 -9.232375025749206543e-02 -7.861407101154327393e-02 -1.069292873144149780e-01 -6.737644225358963013e-02 -1.242436002939939499e-02 3.605501055717468262e-01 2.986853122711181641e-01 5.324818193912506104e-02
-2.097411267459392548e-02 -1.571658998727798462e-01 -1.572846621274948120e-01 2.313633710145950317e-01 2.489365935325622559e-01 2.703545689582824707e-01 1.962330564856529236e-02 -9.270758926868438721e-02 -3.288969397544860840e-01 7.870675623416900635e-02 1.656499803066253662e-01 1.278576999902725220e-01 1.956684887409210205e-02 1.720753163099288940e-01 1.762397587299346924e-01 1.169185638427734375e-01 8.335661888122558594e-02 2.532492950558662415e-02 -4.435596168041229248e-01 -4.927724134176969528e-03 -5.037438869476318359e-02 -1.751537621021270752e-02 3.448158204555511475e-01 1.375740319490432739e-01 5.387894064188003540e-02 -1.166210100054740906e-01 -1.119624674320220947e-01 -8.613212406635284424e-02 -9.337101876735687256e-02 1.661442965269088745e-01 3.107373714447021484e-01 7.284630089998245239e-02
2.170910127460956573e-03 7.162994146347045898e-02 4.532235860824584961e-02 -9.116047620773315430e-02 -1.444421112537384033e-01 3.656125962734222412e-01 2.524819411337375641e-02 8.278483897447586060e-02 3.599600493907928467e-02 3.065689839422702789e-02 1.318411678075790405e-01 -2.935318648815155029e-01 5.657032504677772522e-02 -6.793697178363800049e-02 2.226102650165557861e-01 -3.283066153526306152e-01 -9.007059037685394287e-02 -2.987846434116363525e-01 -2.375666499137878418e-01 2.971703708171844482e-01 -2.503152787685394287e-01 3.407802581787109375e-01 -3.280699020251631737e-03 -2.447761781513690948e-02 2.616994082927703857e-02 -4.259945079684257507e-02 -1.208145245909690857e-01 -2.876726686954498291e-01 -6.467113643884658813e-02 1.082813218235969543e-01 6.488400697708129883e-02 1.001906394958496094e-01
-3.018620312213897705e-01 -3.726842999458312988e-02 -2.089291512966156006e-01 7.079225964844226837e-03 -8.560377173125743866e-03 2.653769552707672119e-01 2.282320111989974976e-01 6.714523583650588989e-02 -1.576150357723236084e-01 4.162603616714477539e-01 1.610208186320960522e-03 -7.938405126333236694e-02 -1.991959661245346069e-01 2.861285582184791565e-02 1.530525833368301392e-01 -1.478826850652694702e-01 -7.026959210634231567e-02 -2.022813856601715088e-01 -2.454707026481628418e-01 9.018709510564804077e-02 8.676841109991073608e-02 -1.991174668073654175e-01 9.375244379043579102e-03 1.322837620973587036e-01 1.285947263240814209e-01 -1.824694126844406128e-01 -2.658311724662780762e-01 1.797544956207275391e-01 -1.234184578061103821e-01 2.263310104608535767e-01 3.353054821491241455e-02 -2.169803082942962646e-01
-6.301061809062957764e-02 5.367219448089599609e-02 -1.831076294183731079e-01 4.330003261566162109e-02 5.628402531147003174e-02 1.579174697399139404e-01 -1.816883236169815063e-01 -9.885410219430923462e-02 -2.356779128313064575e-01 2.334381490945816040e-01 3.591494858264923096e-01 7.990512996912002563e-02 1.115349605679512024e-01 -1.342390924692153931e-01 1.103916987776756287e-01 -2.280301749706268311e-01 7.253910601139068604e-02 -1.591977924108505249e-01 -4.421834051609039307e-01 7.619007676839828491e-02 3.925165534019470215e-02 1.712585240602493286e-02 9.620878100395202637e-02 1.173229306004941463e-03 -2.224079221487045288e-01 -1.745536774396896362e-01 -2.308312952518463135e-01 2.773131430149078369e-01 -8.321956545114517212e-02 1.038115322589874268e-01 -1.266698539257049561e-01 2.447572499513626099e-01
6.669928878545761108e-02 1.837490312755107880e-02 -8.511527441442012787e-03 3.492782115936279297e-01 1.770804524421691895e-01 1.140184253454208374e-01 3.363622426986694336e-01 1.163798384368419647e-02 -2.717790603637695312e-01 1.563735753297805786e-01 -1.796999722719192505e-01 6.028555706143379211e-02 -2.576572597026824951e-01 -5.494850873947143555e-02 2.215545624494552612e-01 -4.365390166640281677e-03 -6.173365283757448196e-03 -1.071923524141311646e-01 -9.060992300510406494e-02 1.938992738723754883e-02 6.523305177688598633e-02 1.306761950254440308e-01 1.758549511432647705e-01 -1.677579879760742188e-01 -1.490921676158905029e-01 4.483627155423164368e-02 -1.804137974977493286e-01 1.993552148342132568e-01 6.026297435164451599e-02 4.611638486385345459e-01 2.636215835809707642e-02 -2.207153439521789551e-01
-5.819314718246459961e-02 1.092791184782981873e-01 1.600286066532135010e-01 2.257904559373855591e-01 6.647666543722152710e-02 1.710861474275588989e-01 1.009445637464523315e-01 1.398433744907379150e-02 -1.224087923765182495e-01 1.017152145504951477e-01 1.365751121193170547e-02 2.701756060123443604e-01 -9.669189341366291046e-03 -2.233063876628875732e-01 2.744054794311523438e-01 7.493767887353897095e-02 9.236229211091995239e-02 -1.742361485958099365e-02 -3.502470552921295166e-01 2.992894351482391357e-01 2.016909271478652954e-01 -2.186417132616043091e-01 -1.984929889440536499e-01 1.724669188261032104e-01 -9.801297634840011597e-02 -1.550990343093872070e-01 4.936038702726364136e-02 -6.419471651315689087e-02 -2.263410687446594238e-01 3.537855446338653564e-01 1.911136507987976074e-01 -5.266625061631202698e-02
5.820990353822708130e-02 4.806717112660408020e-02 -1.149206161499023438e-01 1.336122751235961914e-01 9.189680218696594238e-02 1.241068728268146515e-02 7.285620551556348801e-03 4.134261235594749451e-02 -3.386805057525634766e-01 2.350941151380538940e-01 -6.717630475759506226e-02 -9.631802886724472046e-02 -2.792646288871765137e-01 -2.862115204334259033e-01 1.572614014148712158e-01 -8.484362810850143433e-02 -2.670407854020595551e-02 -8.325367420911788940e-02 -2.417151182889938354e-01 1.835711002349853516e-01 2.463563382625579834e-01 -1.393167115747928619e-02 2.553464099764823914e-02 -3.805948793888092041e-01 8.016904443502426147e-02 7.615660130977630615e-02 -1.029227077960968018e-01 -8.546978235244750977e-03 -1.956038624048233032e-01 3.676964640617370605e-01 1.662504225969314575e-01 -2.170929163694381714e-01
1.120486259460449219e-01 1.701836138963699341e-01 1.141056418418884277e-01 -1.353495568037033081e-01 6.794768571853637695e-02 1.310159862041473389e-01 2.698909863829612732e-02 -2.920084595680236816e-01 5.588690191507339478e-02 6.260243058204650879e-02 2.304560840129852295e-01 1.443028450012207031e-01 8.818978071212768555e-02 -2.714435160160064697e-01 2.218742296099662781e-02 -2.827861309051513672e-01 -3.946991264820098877e-02 5.477198958396911621e-02 -4.009511172771453857e-01 2.828469276428222656e-01 -2.807003855705261230e-01 -1.718611083924770355e-02 -1.489598751068115234e-01 -3.247139975428581238e-02 -1.555788516998291016e-01 6.256897002458572388e-02 -3.534179925918579102e-01 -1.824935078620910645e-01 -7.732819765806198120e-02 -1.715839952230453491e-01 6.576171517372131348e-02 -5.236308276653289795e-02
-1.853410601615905762e-01 1.778849214315414429e-01 -6.474991142749786377e-02 -1.282430067658424377e-02 -5.112887918949127197e-02 5.028409361839294434e-01 5.393051356077194214e-02 -3.639464825391769409e-02 -2.757674753665924072e-01 4.720313102006912231e-02 -8.279750496149063110e-02 -1.332255154848098755e-01 8.192221820354461670e-02 -3.249347209930419922e-01 -7.124813646078109741e-02 -2.386445999145507812e-01 1.911600828170776367e-01 1.060505211353302002e-02 -3.133292198181152344e-01 1.888989508152008057e-01 4.121335595846176147e-02 -1.213087141513824463e-01 -2.160938456654548645e-02 -1.521829813718795776e-01 -1.005183719098567963e-02 6.006180867552757263e-02 -5.699931457638740540e-02 1.748669594526290894e-01 -3.553632497787475586e-01 4.807084426283836365e-02 7.483154535293579102e-02 -1.023110896348953247e-01
8.585406467318534851e-03 -1.692391000688076019e-02 8.383065462112426758e-02 1.516544669866561890e-01 8.841781527735292912e-04 8.174820989370346069e-02 1.871277242898941040e-01 -1.880636215209960938e-01 -2.302107810974121094e-01 1.386000066995620728e-01 -4.260517284274101257e-02 1.790345013141632080e-01 1.323823630809783936e-01 -6.046554818749427795e-02 -9.497930854558944702e-02 -7.362588495016098022e-02 4.740809276700019836e-02 -1.960110813379287720e-01 -3.325653970241546631e-01 -8.622486889362335205e-02 1.457411050796508789e-01 -1.464227139949798584e-01 -3.226234018802642822e-02 -1.888010352849960327e-01 2.591441273689270020e-01 -2.897975444793701172e-01 -3.384304642677307129e-01 -3.042204082012176514e-01 -2.898919880390167236e-01 1.849266886711120605e-01 1.793506294488906860e-01 -6.443527340888977051e-02
5.681553855538368225e-02 1.208977028727531433e-02 1.270218044519424438e-01 1.349552869796752930e-01 3.309063985943794250e-02 2.256697276607155800e-03 6.970382481813430786e-02 -6.849983334541320801e-02 -2.436381578445434570e-01 4.285800457000732422e-01 2.482641190290451050e-01 2.061789929866790771e-01 1.140515878796577454e-01 9.342290461063385010e-02 4.438535273075103760e-01 -3.808654248714447021e-01 8.602710068225860596e-02 5.829383060336112976e-02 -5.725407227873802185e-02 3.071773648262023926e-01 -1.783994436264038086e-01 6.627766788005828857e-02 -3.853080421686172485e-02 5.700788646936416626e-02 -7.635054737329483032e-02 -2.641303464770317078e-02 -6.001594290137290955e-02 1.768170110881328583e-02 2.022719979286193848e-01 1.245725825428962708e-01 -9.470624476671218872e-02 1.241399198770523071e-01
1.213549748063087463e-01 1.573502868413925171e-01 2.352877147495746613e-02 -1.091308891773223877e-03 -7.629369944334030151e-02 1.863705366849899292e-01 1.307848691940307617e-01 -5.104434210807085037e-03 -4.341845810413360596e-01 1.242260709404945374e-01 -2.664534747600555420e-02 -1.002247408032417297e-01 1.342523992061614990e-01 -5.373310446739196777e-01 -4.577958956360816956e-03 -1.533065736293792725e-02 2.910569012165069580e-01 -8.584976196289062500e-02 -3.254048526287078857e-01 -2.562600933015346527e-02 -3.942339867353439331e-02 1.947685703635215759e-02 8.785922080278396606e-02 -2.676739096641540527e-01 -1.115029901266098022e-01 1.651415973901748657e-01 9.111989289522171021e-02 -5.038194358348846436e-02 -1.414841711521148682e-01 1.511495858430862427e-01 1.533315889537334442e-02 -8.360575139522552490e-02
-3.295314311981201172e-02 -3.729244321584701538e-02 1.794734895229339600e-01 9.102075546979904175e-02 -2.975031733512878418e-02 2.819943428039550781e-01 2.630606293678283691e-01 2.405714541673660278e-01 -2.265403419733047485e-01 3.929359018802642822e-01 3.449185518547892570e-03 -1.418448984622955322e-01 8.134307712316513062e-02 -6.042347475886344910e-02 4.957810044288635254e-02 -1.141719967126846313e-01 8.691747486591339111e-02 -1.597704440355300903e-01 -4.307594299316406250e-01 3.303780853748321533e-01 -5.547263193875551224e-03 1.637541502714157104e-01 1.693576425313949585e-01 8.551119267940521240e-02 2.490390688180923462e-01 8.054717630147933960e-02 1.246152594685554504e-01 6.387980282306671143e-02 1.290371268987655640e-01 2.470322698354721069e-02 2.309666201472282410e-02 -3.738091886043548584e-02
-5.538214743137359619e-02 -3.455532481893897057e-03 4.839957132935523987e-02 1.622858345508575439e-01 -1.127033457159996033e-01 -1.667850166559219360e-01 3.737933933734893799e-02 -1.944137811660766602e-01 -3.630391955375671387e-01 4.701556861400604248e-01 1.147964894771575928e-01 4.942785203456878662e-02 1.497000902891159058e-01 -1.203580051660537720e-01 2.693530917167663574e-01 -2.765216231346130371e-01 5.948299169540405273e-02 2.444076538085937500e-01 -1.599363982677459717e-01 2.173426449298858643e-01 -2.498502433300018311e-01 1.401521712541580200e-01 1.507136076688766479e-01 7.308633625507354736e-02 2.440869063138961792e-02 3.592900559306144714e-02 -8.938333392143249512e-02 9.604658186435699463e-02 1.354147344827651978e-01 2.019805908203125000e-01 -3.244655951857566833e-02 9.300519526004791260e-02
1.458050757646560669e-01 1.839944273233413696e-01 1.121521219611167908e-01 2.546186149120330811e-01 3.300398215651512146e-02 1.378524899482727051e-01 -2.327024638652801514e-01 -2.748464941978454590e-01 -1.459606140851974487e-01 1.104155033826828003e-01 -1.357761118561029434e-02 -1.252704262733459473e-01 -4.725667834281921387e-02 -1.956109702587127686e-01 3.404133915901184082e-01 -1.463447809219360352e-01 1.576575450599193573e-02 -1.031511723995208740e-01 -1.049778312444686890e-01 -1.558345556259155273e-01 -2.738311886787414551e-01 2.380949407815933228e-01 2.758198976516723633e-01 -1.751505434513092041e-01 -1.554247736930847168e-01 -7.834395766258239746e-02 -1.532376408576965332e-01 9.333634376525878906e-02 5.578527227044105530e-03 1.484756767749786377e-01 2.371403872966766357e-01 -2.551594078540802002e-01
-2.174642831087112427e-01 9.057579189538955688e-02 1.250791102647781372e-01 3.661729767918586731e-02 4.583809897303581238e-02 1.323040574789047241e-01 1.225030198693275452e-01 -1.190963536500930786e-01 -2.299682646989822388e-01 2.821728885173797607e-01 2.844850718975067139e-01 -9.763989597558975220e-03 -1.727978438138961792e-01 -2.777924239635467529e-01 -5.180193483829498291e-02 1.899270154535770416e-02 4.038668051362037659e-02 1.724413945339620113e-03 -1.422084420919418335e-01 5.366066694259643555e-01 -2.386267781257629395e-01 -1.242054253816604614e-01 -9.103447198867797852e-02 -2.739021787419915199e-03 -7.738611847162246704e-02 -2.056076526641845703e-01 1.614822074770927429e-02 1.181950941681861877e-01 -6.343770772218704224e-02 -1.245515327900648117e-02 2.538232803344726562e-01 -1.831643432378768921e-01
1.636497825384140015e-01 1.949025876820087433e-02 1.446560919284820557e-01 2.984436750411987305e-01 1.226172074675559998e-01 3.584670722484588623e-01 2.060850262641906738e-01 -1.735171675682067871e-01 -1.665017940104007721e-02 9.923583269119262695e-02 6.853148341178894043e-02 1.960915476083755493e-01 -1.044890731573104858e-01 -4.001268371939659119e-02 2.784516215324401855e-01 -1.557350456714630127e-01 -8.015187829732894897e-02 -1.829259544610977173e-01 -3.827909827232360840e-01 -6.010195240378379822e-02 -1.422382742166519165e-01 -5.824334919452667236e-02 6.075803190469741821e-02 -3.689530491828918457e-02 4.225673526525497437e-02 7.062547653913497925e-02 1.165908947587013245e-01 -2.751913852989673615e-03 -1.688559651374816895e-01 2.755975723266601562e-01 3.197564482688903809e-01 1.826510578393936157e-01
-5.707484111189842224e-02 2.616879530251026154e-02 -1.439397782087326050e-01 9.150227159261703491e-02 5.692511424422264099e-02 7.077847421169281006e-02 9.593457728624343872e-02 -1.749133467674255371e-01 -1.925369501113891602e-01 2.793364226818084717e-02 2.758065611124038696e-02 7.051909714937210083e-02 -7.953863590955734253e-02 -2.304202467203140259e-01 -8.797155320644378662e-02 -4.175766706466674805e-01 1.424234956502914429e-01 -1.717796735465526581e-02 -3.159445226192474365e-01 9.631695598363876343e-02 -4.633192121982574463e-01 -1.973694115877151489e-01 3.908831253647804260e-02 -1.648595482110977173e-01 -1.448348313570022583e-01 -2.102091535925865173e-02 -4.766283929347991943e-02 3.239915668964385986e-01 2.010014057159423828e-01 1.775166094303131104e-01 -9.711537510156631470e-02 -1.086048185825347900e-01
-1.111063286662101746e-01 -4.012612625956535339e-02 3.970019146800041199e-02 3.453767299652099609e-02 -1.207566708326339722e-01 -6.407210230827331543e-02 -2.224647104740142822e-01 -1.566105931997299194e-01 -3.283366188406944275e-02 2.880243957042694092e-01 8.834420144557952881e-02 5.214000586420297623e-03 -1.876466572284698486e-01 -1.314556133002042770e-02 2.036439627408981323e-01 -1.656697988510131836e-01 -1.584127843379974365e-01 -2.403456717729568481e-01 -1.670713126659393311e-01 1.069934889674186707e-01 -4.616429507732391357e-01 2.637684345245361328e-01 1.813634783029556274e-01 -1.106423661112785339e-01 1.385158151388168335e-01 -3.276823461055755615e-02 -1.735373288393020630e-01 -5.305367335677146912e-02 1.024910807609558105e-01 2.496589720249176025e-01 3.414814770221710205e-01 4.152703285217285156e-02
-1.914086192846298218e-01 -2.325212806463241577e-01 -1.247563064098358154e-01 2.147320061922073364e-01 2.683200538158416748e-01 1.430333703756332397e-01 2.108698487281799316e-01 7.442952692508697510e-02 -1.897681951522827148e-01 3.867494761943817139e-01 1.002775207161903381e-01 6.900125741958618164e-02 1.483958214521408081e-01 6.211236864328384399e-02 1.981439590454101562e-01 -1.644693873822689056e-02 5.890016257762908936e-02 -1.492624431848526001e-01 -3.388208746910095215e-01 -1.269236654043197632e-01 -4.835075885057449341e-02 -4.393945634365081787e-02 9.117206931114196777e-02 1.190928518772125244e-01 1.130774468183517456e-01 -7.079485058784484863e-02 -1.421343684196472168e-01 5.122698843479156494e-03 -3.432699143886566162e-01 1.926079839468002319e-01 1.547242254018783569e-01 1.975546926259994507e-01
-2.574680149555206299e-01 6.421067565679550171e-02 1.265774294734001160e-02 7.985594868659973145e-02 -1.717494130134582520e-01 -1.028792783617973328e-01 6.679381430149078369e-02 -2.772571742534637451e-01 -2.954212725162506104e-01 4.132829606533050537e-01 5.788424517959356308e-03 7.476922124624252319e-03 -7.996387034654617310e-02 1.404861658811569214e-01 1.606703251600265503e-01 -3.475229740142822266e-01 -6.687487661838531494e-02 -5.665507167577743530e-02 -3.626993894577026367e-01 5.846351757645606995e-02 -1.180088743567466736e-01 -4.627417027950286865e-02 7.474409043788909912e-02 5.338159576058387756e-02 -2.954586744308471680e-01 3.995531797409057617e-02 -1.607484966516494751e-01 2.249185740947723389e-01 1.484985696151852608e-04 7.329214364290237427e-02 1.813531070947647095e-01 -3.939401358366012573e-03
1.189780011773109436e-01 2.128351330757141113e-01 -9.857764840126037598e-02 7.577474694699048996e-03 9.975469112396240234e-02 1.107698827981948853e-01 1.080376375466585159e-02 1.630124822258949280e-02 -1.817766875028610229e-01 1.284816414117813110e-01 8.366363495588302612e-02 2.856866419315338135e-01 1.534613817930221558e-01 -4.315966740250587463e-02 2.514272630214691162e-01 -1.070154532790184021e-01 -1.554092168807983398e-01 3.330428898334503174e-02 -4.526832103729248047e-01 1.969602108001708984e-01 6.141505390405654907e-02 -8.054278045892715454e-02 -3.345854282379150391e-01 1.106513738632202148e-01 -1.584829390048980713e-01 -8.125055581331253052e-02 7.994585484266281128e-02 6.051608920097351074e-02 -2.670270204544067383e-01 3.058941364288330078e-01 1.896116733551025391e-01 -1.545744389295578003e-01
-2.142252922058105469e-01 1.504502594470977783e-01 2.318535447120666504e-01 1.285179704427719116e-01 3.840488940477371216e-02 1.983243674039840698e-01 1.187264844775199890e-01 -1.578553020954132080e-01 -1.812534630298614502e-01 2.459453344345092773e-01 2.000260353088378906e-01 -2.441892586648464203e-02 4.877207335084676743e-03 -2.673345617949962616e-02 3.153952956199645996e-01 3.966538608074188232e-02 2.151610404253005981e-01 -1.949257552623748779e-01 -1.913948953151702881e-01 2.320907413959503174e-01 -4.261472523212432861e-01 -1.865371614694595337e-01 -1.414337456226348877e-01 4.224991798400878906e-02 -2.960511483252048492e-02 -4.092423617839813232e-02 8.526577055454254150e-02 -3.016433715820312500e-01 -6.322471797466278076e-02 1.206263080239295959e-01 6.699134409427642822e-02 -9.392635524272918701e-02
-4.946181178092956543e-02 3.305799961090087891e-01 -5.490917712450027466e-02 1.008438766002655029e-01 6.676127016544342041e-02 2.113991826772689819e-01 1.191843524575233459e-01 -2.918832004070281982e-01 -3.520458638668060303e-01 4.689545929431915283e-02 1.666701287031173706e-01 1.346056014299392700e-01 4.142280519008636475e-01 -2.279873006045818329e-02 -6.581811606884002686e-02 -2.200776189565658569e-01 7.529434561729431152e-02 -5.745286494493484497e-02 -1.144713237881660461e-01 1.014404743909835815e-01 -3.261753125116229057e-03 -7.930314540863037109e-02 1.559448838233947754e-01 9.498115628957748413e-02 1.653996109962463379e-01 -1.753893047571182251e-01 -1.037409063428640366e-02 8.314864337444305420e-02 -5.338183417916297913e-02 -7.527706027030944824e-02 4.168235361576080322e-01 1.011581048369407654e-01
9.480366110801696777e-02 1.782896183431148529e-02 -1.163294538855552673e-01 2.556944191455841064e-01 3.102935850620269775e-01 1.908320635557174683e-01 1.117987185716629028e-01 -1.100419461727142334e-01 -3.096432089805603027e-01 2.894903719425201416e-01 2.165417931973934174e-02 -2.833631262183189392e-02 1.758972555398941040e-01 -3.434907793998718262e-01 1.190373376011848450e-01 -3.063650429248809814e-01 1.034153252840042114e-01 2.124173194169998169e-02 -7.663672417402267456e-02 1.516296714544296265e-01 1.484300941228866577e-01 -6.221340503543615341e-03 -2.041110247373580933e-01 -2.023922652006149292e-01 1.019846871495246887e-01 3.365302691236138344e-03 -4.525934532284736633e-02 -1.328837871551513672e-01 -3.333902060985565186e-01 1.373308897018432617e-01 1.081796735525131226e-01 5.414447747170925140e-03
3.128167241811752319e-02 3.698513284325599670e-02 -6.676381081342697144e-02 1.742589473724365234e-01 -1.886716485023498535e-01 1.800485700368881226e-01 1.736273616552352905e-01 -3.871648907661437988e-01 -3.183215558528900146e-01 4.355129301548004150e-01 4.980078712105751038e-02 1.501887738704681396e-01 -7.876414060592651367e-02 8.270840346813201904e-02 -4.373290017247200012e-02 -2.123784720897674561e-01 -6.914371997117996216e-02 -1.718643009662628174e-01 -7.612857222557067871e-02 4.726416990160942078e-02 -2.496587783098220825e-01 -2.007015198469161987e-01 8.580160140991210938e-02 1.754903793334960938e-01 1.253685355186462402e-01 -1.643290221691131592e-01 -1.031700819730758667e-01 -2.220038771629333496e-01 9.701143205165863037e-02 1.105011776089668274e-01 -9.156160056591033936e-03 -1.766360253095626831e-01
-1.452267616987228394e-01 1.242266129702329636e-02 -1.561305671930313110e-01 1.448439806699752808e-01 -3.108592629432678223e-01 -2.209211140871047974e-02 1.695699542760848999e-01 -2.752764523029327393e-01 -1.159808486700057983e-01 4.554041624069213867e-01 -1.348530799150466919e-01 -1.752604730427265167e-02 1.208573654294013977e-01 -6.774974614381790161e-02 3.557323515415191650e-01 -6.517916917800903320e-02 1.082805469632148743e-01 5.677868798375129700e-02 -2.818677127361297607e-01 1.283875405788421631e-01 -1.679887920618057251e-01 2.557894401252269745e-02 1.163844540715217590e-01 5.340790003538131714e-02 2.600071430206298828e-01 -9.588364511728286743e-02 -8.691049367189407349e-02 -5.723104346543550491e-03 1.294613778591156006e-01 2.386118769645690918e-01 4.001165216322988272e-04 -1.678845137357711792e-01
4.115848615765571594e-02 2.056705504655838013e-01 -2.060838788747787476e-01 4.315078258514404297e-02 6.696163117885589600e-02 2.034112513065338135e-01 -1.992463916540145874e-01 -1.164689511060714722e-01 -2.005171030759811401e-01 -5.278704315423965454e-02 2.092789709568023682e-01 2.940278314054012299e-02 2.188370525836944580e-01 -5.803399160504341125e-02 2.565325498580932617e-01 -3.775756955146789551e-01 1.265515536069869995e-01 -7.900410145521163940e-02 -3.557291924953460693e-01 4.271334037184715271e-02 1.085859350860118866e-02 -1.579386144876480103e-01 2.559965252876281738e-01 1.277765035629272461e-01 -2.321463078260421753e-01 -5.332982912659645081e-02 -2.612461447715759277e-01 -1.481311395764350891e-02 -9.658141434192657471e-02 1.616479903459548950e-01 -1.503713130950927734e-01 1.563340574502944946e-01
-2.480975091457366943e-01 6.039472296833992004e-02 5.799132585525512695e-02 1.194684952497482300e-01 8.310569822788238525e-02 1.174560412764549255e-01 1.263674944639205933e-01 -1.266308575868606567e-01 -1.369208395481109619e-01 1.966900974512100220e-01 2.434925287961959839e-01 5.197038128972053528e-02 -2.445920109748840332e-01 -1.441964656114578247e-01 3.580282330513000488e-01 1.267705261707305908e-01 3.620546162128448486e-01 -9.913404285907745361e-02 -6.358266621828079224e-02 2.664366960525512695e-01 -3.818594217300415039e-01 -7.682605832815170288e-02 -1.850927919149398804e-01 -1.839493811130523682e-01 -1.510028839111328125e-01 1.615984737873077393e-01 -7.010990288108587265e-03 1.779438741505146027e-02 -2.921960130333900452e-02 6.979101151227951050e-02 1.519015878438949585e-01 -7.951676845550537109e-02
-4.180378839373588562e-02 -2.275562286376953125e-01 5.245862528681755066e-02 1.604741364717483521e-01 -9.587581455707550049e-02 3.509257733821868896e-01 4.612652584910392761e-02 -1.550347357988357544e-01 -2.153710722923278809e-01 4.293436706066131592e-01 2.256087213754653931e-01 -6.974266469478607178e-02 1.200202330946922302e-01 -2.816586494445800781e-01 -1.450722068548202515e-01 -7.177629321813583374e-02 1.599119156599044800e-01 -3.088204264640808105e-01 -1.175123006105422974e-01 3.158329636789858341e-04 -9.393863379955291748e-03 3.556688427925109863e-01 7.439664006233215332e-02 -3.721112851053476334e-03 1.838386356830596924e-01 -1.107073947787284851e-01 9.407126158475875854e-02 2.304200548678636551e-03 9.697678685188293457e-02 8.840778470039367676e-02 -8.504456281661987305e-02 -8.243279904127120972e-02
1.993194967508316040e-01 8.744123578071594238e-02 -5.907265469431877136e-02 -4.021827131509780884e-02 -1.957242339849472046e-01 3.577338159084320068e-01 9.143289178609848022e-02 -3.026246130466461182e-01 -3.892659023404121399e-02 -9.553815238177776337e-03 -1.980371959507465363e-02 -1.156184598803520203e-01 -2.595331333577632904e-02 1.367889940738677979e-01 1.461715251207351685e-01 -2.470579892396926880e-01 -5.851370468735694885e-02 -4.497288912534713745e-02 -1.877937614917755127e-01 1.545035541057586670e-01 -1.524410024285316467e-02 1.697677969932556152e-01 -1.174049526453018188e-01 -2.007325878366827965e-03 -3.819655254483222961e-02 -1.570778340101242065e-01 -2.455383539199829102e-01 2.777500450611114502e-01 -2.020450830459594727e-01 8.044280111789703369e-02 4.947765171527862549e-01 3.242589905858039856e-02
1.477790921926498413e-01 -5.074832215905189514e-02 -2.048181593418121338e-01 -2.283349037170410156e-01 -1.156238839030265808e-01 3.020766675472259521e-01 1.865497045218944550e-02 -1.429762393236160278e-01 -3.465768992900848389e-01 1.195883303880691528e-01 -1.901471316814422607e-01 -1.487796902656555176e-01 6.876591593027114868e-02 -1.211674958467483521e-01 -1.375772058963775635e-01 -3.303272426128387451e-01 1.339748054742813110e-01 -1.536697298288345337e-01 -2.140844017267227173e-01 4.091754183173179626e-02 -4.353518038988113403e-02 9.310944378376007080e-02 2.011717110872268677e-01 -2.998572885990142822e-01 -2.258387506008148193e-01 -1.253447681665420532e-01 -2.399584800004959106e-01 8.657822757959365845e-02 1.278790384531021118e-01 -3.110874909907579422e-03 1.098081693053245544e-01 -1.603028029203414917e-01
2.414958775043487549e-01 1.971141695976257324e-01 -1.582696288824081421e-01 2.945355772972106934e-01 2.469835430383682251e-01 2.416998334228992462e-02 1.311931312084197998e-01 -1.140718013048171997e-01 -2.908011376857757568e-01 1.269164383411407471e-01 5.625788122415542603e-02 9.791879355907440186e-02 3.586661219596862793e-01 -2.736370861530303955e-01 1.437627226114273071e-01 -1.196641847491264343e-01 1.226533949375152588e-01 -3.627100214362144470e-02 -2.322044223546981812e-01 1.334481984376907349e-01 -3.765338659286499023e-02 -1.256812065839767456e-01 -1.191667318344116211e-01 -1.581300166435539722e-03 1.278544683009386063e-02 1.965953223407268524e-02 -2.197632789611816406e-01 -1.916858553886413574e-01 -2.962502241134643555e-01 1.801001727581024170e-01 1.369712948799133301e-01 -5.683228000998497009e-02
-3.075782954692840576e-01 -2.221843153238296509e-01 -1.121566444635391235e-01 3.465494886040687561e-02 -4.790351167321205139e-02 4.187362790107727051e-01 2.129699289798736572e-01 -2.833659946918487549e-01 -4.827214404940605164e-02 1.769428402185440063e-01 -8.647452294826507568e-02 -7.368356734514236450e-02 -2.132047712802886963e-01 -1.076485589146614075e-01 2.797225862741470337e-02 -2.126534730195999146e-01 -8.591203950345516205e-03 -1.667628139257431030e-01 -1.987979859113693237e-01 2.939493581652641296e-02 -2.660313844680786133e-01 1.370036154985427856e-01 2.104575335979461670e-01 9.453219920396804810e-02 -9.358222596347332001e-03 2.099020183086395264e-01 -2.254052162170410156e-01 -1.509320288896560669e-01 -2.025607600808143616e-02 -1.031312420964241028e-01 1.469600200653076172e-01 -1.671829819679260254e-01
-5.762507393956184387e-02 -3.015898354351520538e-02 -2.265733927488327026e-01 2.628351151943206787e-01 3.553637266159057617e-01 1.645673215389251709e-01 2.338525950908660889e-01 4.172997176647186279e-02 -2.348886728286743164e-01 5.634538829326629639e-03 -1.523403078317642212e-01 1.434712260961532593e-01 -1.112625352106988430e-03 -7.078877836465835571e-02 -3.239852841943502426e-03 -1.966156214475631714e-01 4.940792545676231384e-02 -1.030741259455680847e-01 -4.675185680389404297e-01 1.157630905508995056e-01 1.520993094891309738e-02 -2.192357331514358521e-01 1.682325303554534912e-01 1.093365922570228577e-01 2.513916790485382080e-02 -2.248381972312927246e-01 -1.859745681285858154e-01 -5.921424552798271179e-02 -2.843527495861053467e-01 9.127205610275268555e-02 1.038085073232650757e-01 -6.970057263970375061e-03
-7.231099158525466919e-02 1.574952602386474609e-01 2.403170019388198853e-01 1.624227315187454224e-01 4.578564688563346863e-02 -2.076692879199981689e-03 5.713308230042457581e-02 -3.318262100219726562e-01 -1.556257754564285278e-01 4.836800098419189453e-01 -5.228671431541442871e-02 6.921080499887466431e-02 -8.712758868932723999e-02 -5.864516831934452057e-03 -1.452841889113187790e-02 -3.283967450261116028e-02 2.236370593309402466e-01 1.890656948089599609e-01 -1.547647565603256226e-01 2.648463249206542969e-01 2.019041590392589569e-02 8.446061611175537109e-02 2.139910869300365448e-02 -4.360863268375396729e-01 -4.854580014944076538e-02 1.083572134375572205e-01 -1.001114994287490845e-01 1.612304151058197021e-01 -1.235500909388065338e-02 2.355572581291198730e-01 1.001699939370155334e-01 4.404253885149955750e-02
-4.982531815767288208e-02 -2.062996327877044678e-01 -5.749517679214477539e-02 2.925310730934143066e-01 -8.986011147499084473e-02 4.495161399245262146e-02 2.043653875589370728e-01 -6.250865012407302856e-02 -3.823015391826629639e-01 3.880471587181091309e-01 6.782998889684677124e-02 -1.577789485454559326e-01 6.603135913610458374e-02 -1.728650629520416260e-01 -4.821774736046791077e-02 -2.902186214923858643e-01 -6.231719627976417542e-03 -3.097149133682250977e-01 -8.536636829376220703e-02 2.585578560829162598e-01 -9.953200817108154297e-02 -2.285490930080413818e-01 1.074092388153076172e-01 -8.973907679319381714e-02 -3.991192206740379333e-02 4.393390845507383347e-03 -8.580569177865982056e-02 8.242052793502807617e-02 1.492857187986373901e-01 8.762594312429428101e-02 -1.319639682769775391e-01 -2.197850644588470459e-01
-9.840739518404006958e-02 -4.308569710701704025e-03 -1.184107363224029541e-01 1.900493949651718140e-01 -4.806592687964439392e-02 1.189433336257934570e-01 1.088392212986946106e-01 -9.427943080663681030e-02 -1.312845945358276367e-01 4.619891047477722168e-01 1.820468753576278687e-01 8.719309419393539429e-02 1.677593737840652466e-01 3.365011140704154968e-02 3.357916176319122314e-01 -1.565415710210800171e-01 2.157229557633399963e-02 -2.661027386784553528e-02 1.307958923280239105e-02 2.023764550685882568e-01 9.013378992676734924e-03 -5.559203028678894043e-02 -9.987697750329971313e-02 1.559399962425231934e-01 1.074618771672248840e-01 1.083270460367202759e-01 -4.889039993286132812e-01 4.026812687516212463e-02 3.959579020738601685e-02 3.056598007678985596e-01 -7.702579349279403687e-02 1.427919715642929077e-01
-5.791275203227996826e-02 9.761343896389007568e-02 2.326050400733947754e-02 -5.564960651099681854e-03 -1.126006338745355606e-02 3.673655688762664795e-01 2.217297255992889404e-01 -1.585133075714111328e-01 -1.319921761751174927e-01 8.869120478630065918e-02 2.281539589166641235e-01 -1.997966133058071136e-02 2.846814459189772606e-03 -4.693851619958877563e-02 2.195206582546234131e-01 -1.066993400454521179e-01 -5.428083240985870361e-02 8.688217960298061371e-03 -3.943988382816314697e-01 1.148927062749862671e-01 -1.527198404073715210e-01 -5.042991042137145996e-01 2.561784684658050537e-01 1.038363762199878693e-02 -1.589951477944850922e-02 2.480777949094772339e-01 -8.485925942659378052e-02 8.435451984405517578e-02 9.730079770088195801e-02 1.649429947137832642e-01 -7.425764948129653931e-02 6.477090716361999512e-02
-1.508465558290481567e-01 -9.884525090456008911e-02 4.364327341318130493e-02 -1.199961304664611816e-01 -2.877892255783081055e-01 2.137880325317382812e-01 6.834123749285936356e-03 -3.451822698116302490e-01 -1.544948220252990723e-01 3.601044118404388428e-01 8.417393267154693604e-02 -2.955210208892822266e-02 -1.239952594041824341e-01 -3.344538509845733643e-01 4.629867523908615112e-02 -3.142876029014587402e-01 -1.181992469355463982e-03 -9.734797477722167969e-02 -1.426154077053070068e-01 -1.040692999958992004e-01 -2.129548788070678711e-01 -7.657467853277921677e-03 4.422536864876747131e-02 -5.399758368730545044e-02 2.147404104471206665e-01 1.861877390183508396e-04 -9.044034779071807861e-02 2.274430245161056519e-01 6.497520208358764648e-02 9.149737656116485596e-02 2.639867663383483887e-01 1.858906298875808716e-01
-8.175443857908248901e-02 -4.393075779080390930e-02 3.845568001270294189e-02 4.916638135910034180e-02 9.529783274047076702e-04 2.251613289117813110e-01 2.074656337499618530e-01 -1.384079009294509888e-01 -1.249840930104255676e-01 3.115953505039215088e-01 -1.429502852261066437e-02 -3.624055683612823486e-01 -5.828678235411643982e-02 -3.224000632762908936e-01 2.953526973724365234e-01 -1.054477021098136902e-01 8.818721026182174683e-02 -3.915711492300033569e-02 -1.460913270711898804e-01 6.642290204763412476e-02 -3.737238347530364990e-01 8.779288828372955322e-02 1.544170230627059937e-01 3.664999827742576599e-02 -2.300794124603271484e-01 -1.304113566875457764e-01 -2.163122594356536865e-01 -1.759043782949447632e-01 1.344001740217208862e-01 8.417664468288421631e-02 -1.128647550940513611e-01 -1.773467808961868286e-01
-4.604011774063110352e-02 8.405869454145431519e-02 1.236695051193237305e-01 3.422695994377136230e-01 9.114911407232284546e-02 3.542153835296630859e-01 -9.120164066553115845e-02 -2.120503038167953491e-02 -2.117673903703689575e-01 -7.276123855262994766e-03 -2.323793917894363403e-01 2.459125965833663940e-01 3.447820991277694702e-02 -7.949379831552505493e-02 1.917277574539184570e-01 -1.746417395770549774e-02 -6.582276523113250732e-02 -1.271656155586242676e-01 -1.849372833967208862e-01 2.466291189193725586e-01 -9.533534944057464600e-02 1.940423548221588135e-01 1.582438051700592041e-01 -3.009649217128753662e-01 -1.848689019680023193e-01 5.341801792383193970e-02 -1.037926748394966125e-01 2.796399891376495361e-01 -1.902096569538116455e-01 1.429904252290725708e-01 1.353357434272766113e-01 -1.817878633737564087e-01
-1.085837632417678833e-01 1.773206442594528198e-01 -1.873043924570083618e-01 4.195564240217208862e-02 2.734493277966976166e-02 1.108856350183486938e-01 3.456731736660003662e-01 6.075856834650039673e-02 5.960319563746452332e-02 3.219785392284393311e-01 1.111042574048042297e-01 1.948593407869338989e-01 1.298355013132095337e-01 -4.744812101125717163e-02 5.193061381578445435e-02 -2.185685187578201294e-01 5.945091135799884796e-03 -1.023780107498168945e-01 -2.140693664550781250e-01 1.409120857715606689e-01 -2.582392692565917969e-01 2.126393616199493408e-01 4.930724948644638062e-02 -2.913382649421691895e-02 7.773086428642272949e-02 -9.591474384069442749e-02 -2.517003715038299561e-01 1.025440841913223267e-01 8.754643052816390991e-02 3.176504671573638916e-01 -1.598422229290008545e-01 -3.767982423305511475e-01
7.564107328653335571e-02 1.827055513858795166e-01 2.153041809797286987e-01 2.030377238988876343e-01 1.890936791896820068e-01 1.734384596347808838e-01 6.096394360065460205e-02 -1.023314073681831360e-01 -1.327505707740783691e-01 3.577054440975189209e-01 3.019294440746307373e-01 1.063084453344345093e-01 2.397292666137218475e-02 -3.086971305310726166e-02 -3.685040771961212158e-02 -1.444352418184280396e-01 1.010553329251706600e-03 -2.614118754863739014e-01 -2.358891218900680542e-01 -1.771522462368011475e-01 -1.937604993581771851e-01 -9.786064922809600830e-02 2.545320689678192139e-01 2.634641528129577637e-02 8.675079792737960815e-02 -1.032533124089241028e-01 2.086583375930786133e-01 6.006122007966041565e-02 -2.306936383247375488e-01 2.659503221511840820e-01 2.517543137073516846e-01 2.965027093887329102e-02
7.207761704921722412e-02 2.390070706605911255e-01 -3.584890440106391907e-02 1.879861578345298767e-02 -1.020010113716125488e-01 1.058279797434806824e-01 4.600342363119125366e-02 -6.623812019824981689e-02 -1.151313036680221558e-01 3.818897306919097900e-01 1.857228428125381470e-01 3.011026233434677124e-02 -5.402108654379844666e-02 -5.041398853063583374e-02 1.433579325675964355e-01 -2.632880508899688721e-01 -8.319703489542007446e-02 -9.741762280464172363e-02 -3.005360066890716553e-01 2.565194964408874512e-01 -3.386086523532867432e-01 3.403767943382263184e-01 1.095362678170204163e-01 5.502614378929138184e-02 1.207931116223335266e-01 -3.362433984875679016e-02 -5.397607386112213135e-02 1.352183986455202103e-02 7.260449975728988647e-02 1.105259060859680176e-01 -3.316030204296112061e-01 -2.318787723779678345e-01
-4.156406223773956299e-02 8.729486167430877686e-02 1.035662740468978882e-02 8.331122249364852905e-02 -4.724088311195373535e-02 -1.370929479598999023e-01 -2.507228963077068329e-02 -2.755636870861053467e-01 -2.804259061813354492e-01 4.135826528072357178e-01 2.420106381177902222e-01 5.695883184671401978e-03 2.876306176185607910e-01 5.474895238876342773e-02 2.177150547504425049e-01 -3.075779676437377930e-01 8.795776963233947754e-02 -4.783129319548606873e-02 -5.474543944001197815e-02 2.830044627189636230e-01 -2.002576440572738647e-01 -6.426306068897247314e-02 4.800789803266525269e-02 5.207126215100288391e-02 -4.681787639856338501e-02 6.965642422437667847e-02 -1.802688688039779663e-01 1.802708655595779419e-01 1.870107054710388184e-01 3.027465343475341797e-01 6.895075738430023193e-02 6.486190855503082275e-02
1.193028688430786133e-01 6.728625297546386719e-02 2.048154920339584351e-02 2.923725545406341553e-01 1.321972906589508057e-01 2.052155584096908569e-01 -1.875300146639347076e-02 7.369719445705413818e-02 -1.900020390748977661e-01 7.641216367483139038e-02 1.211264580488204956e-01 -4.958440735936164856e-02 1.310576200485229492e-01 -4.260824620723724365e-01 8.915613591670989990e-02 -1.597264260053634644e-01 2.181497812271118164e-01 5.144167318940162659e-02 5.335302650928497314e-02 2.342320829629898071e-01 -4.217749834060668945e-02 -6.354953348636627197e-02 -1.192371770739555359e-01 -1.131984964013099670e-01 7.531608641147613525e-02 -1.109061837196350098e-01 -2.982034385204315186e-01 1.173687167465686798e-02 -3.817882239818572998e-01 1.654296815395355225e-01 3.152541220188140869e-01 -1.355231106281280518e-01
2.652343213558197021e-01 2.092823088169097900e-01 3.212865889072418213e-01 -1.717196404933929443e-02 -2.410078942775726318e-01 1.279383599758148193e-01 -7.039807736873626709e-02 -3.111574947834014893e-01 -8.774811029434204102e-02 3.402756750583648682e-01 -1.183190718293190002e-01 1.325479149818420410e-01 2.460320666432380676e-02 -6.163509562611579895e-02 9.126712381839752197e-02 -2.045633196830749512e-01 2.775313146412372589e-02 2.198714613914489746e-01 -2.492552995681762695e-01 2.440058141946792603e-01 -1.442683637142181396e-01 -6.012622639536857605e-02 9.556411206722259521e-02 3.902083262801170349e-02 -2.489069849252700806e-01 1.721262186765670776e-02 -8.269358426332473755e-02 1.157487407326698303e-01 -1.147789582610130310e-01 2.729632854461669922e-01 2.773937955498695374e-02 -1.402292251586914062e-01
-1.409140229225158691e-01 2.476804703474044800e-02 -1.048799827694892883e-01 1.312613338232040405e-01 -2.151909470558166504e-01 -2.084068655967712402e-01 1.317159458994865417e-02 -2.571317553520202637e-01 -1.899624764919281006e-01 4.185737967491149902e-01 1.013737097382545471e-01 1.130306441336870193e-02 -3.412196785211563110e-02 -9.910947084426879883e-02 2.454366087913513184e-01 -4.828536808490753174e-01 1.612938046455383301e-01 6.474954634904861450e-02 -2.360251992940902710e-01 2.272297441959381104e-02 -2.167505919933319092e-01 -3.304417431354522705e-02 1.879099942743778229e-02 -2.052487246692180634e-02 -9.024825692176818848e-02 3.370866924524307251e-02 -1.663444191217422485e-01 6.680804491043090820e-02 -6.352196447551250458e-03 1.782716512680053711e-01 5.504850670695304871e-02 2.401164919137954712e-01
-8.990546315908432007e-02 8.618087321519851685e-02 -8.375018090009689331e-02 3.707379400730133057e-01 -1.568702310323715210e-01 2.890297174453735352e-01 -3.802834153175354004e-01 -2.786999344825744629e-01 -2.401389628648757935e-01 1.500620841979980469e-01 1.595840305089950562e-01 9.252712875604629517e-02 7.674960792064666748e-02 -1.616584323346614838e-02 3.013551533222198486e-01 -1.957174390554428101e-02 3.085727691650390625e-01 1.106366887688636780e-01 -2.278877943754196167e-01 1.045333519577980042e-01 2.897796779870986938e-02 1.118293614126741886e-03 3.266005218029022217e-02 -9.154506772756576538e-02 3.563384711742401123e-02 -3.063758909702301025e-01 -8.171492815017700195e-02 5.085423216223716736e-02 -5.364240705966949463e-02 -4.198081791400909424e-02 9.044672548770904541e-02 1.429400220513343811e-02
-4.503856226801872253e-02 3.655037656426429749e-02 -2.170517342165112495e-03 1.007186323404312134e-01 -6.695068627595901489e-02 2.638431787490844727e-01 3.156244754791259766e-01 -1.820770651102066040e-01 -1.198871582746505737e-01 3.897863030433654785e-01 7.451872527599334717e-02 -3.638260662555694580e-01 5.110645294189453125e-02 1.036266144365072250e-02 1.375676989555358887e-01 -2.144030928611755371e-01 7.755064964294433594e-02 -1.680650115013122559e-01 -2.977092862129211426e-01 -7.869472354650497437e-02 -1.628738939762115479e-01 -1.470525562763214111e-01 2.655362151563167572e-02 1.092915236949920654e-01 -1.255281716585159302e-01 1.174569949507713318e-01 -2.329521924257278442e-01 -2.294593155384063721e-01 -3.178247436881065369e-02 -8.859270066022872925e-02 1.874884814023971558e-01 -1.934178024530410767e-01
-9.219105541706085205e-02 -6.042664754204452038e-04 -1.123123168945312500e-01 2.020497918128967285e-01 2.552424073219299316e-01 1.855420619249343872e-01 1.620535701513290405e-01 -6.759742647409439087e-02 -2.263626009225845337e-01 7.350408285856246948e-02 -2.917111665010452271e-02 1.561804860830307007e-01 4.276656731963157654e-02 -8.410440385341644287e-02 6.685159355401992798e-02 -1.305201649665832520e-01 1.209925785660743713e-01 -1.934135705232620239e-01 -3.698940575122833252e-01 1.189241930842399597e-01 3.558149561285972595e-02 -2.468530386686325073e-01 -1.303921267390251160e-02 9.717374294996261597e-02 1.772333532571792603e-01 -2.776210308074951172e-01 -3.291095793247222900e-01 -2.320464849472045898e-01 -3.795665204524993896e-01 7.446052134037017822e-02 1.376235578209161758e-02 -9.357698261737823486e-03
1.108939051628112793e-01 -1.103525087237358093e-01 -1.066613048315048218e-01 -5.531349033117294312e-02 -8.429708331823348999e-02 1.168001294136047363e-01 -1.190599501132965088e-01 -1.667141169309616089e-02 -1.782575249671936035e-01 2.303089052438735962e-01 2.441763281822204590e-01 5.773659422993659973e-02 -1.920700967311859131e-01 -1.198284849524497986e-01 7.470575720071792603e-02 -2.517546899616718292e-02 1.254138350486755371e-02 1.944642700254917145e-02 -5.074738860130310059e-01 7.018548250198364258e-02 4.216901585459709167e-02 4.801943153142929077e-02 1.282351762056350708e-01 -4.855740666389465332e-01 -1.240948066115379333e-01 -1.954742819070816040e-01 9.164951741695404053e-02 -1.585097759962081909e-01 1.013660803437232971e-01 2.006726861000061035e-01 2.434340268373489380e-01 -6.639277189970016479e-02
-3.861356526613235474e-04 -1.658507436513900757e-02 2.201395183801651001e-01 1.484987884759902954e-01 -1.071774121373891830e-02 3.323993086814880371e-01 9.548766165971755981e-02 1.188871115446090698e-01 1.274049840867519379e-02 7.563694566488265991e-02 1.693774461746215820e-01 -2.858095765113830566e-01 4.664202779531478882e-02 -1.348738521337509155e-01 -2.137479744851589203e-02 -2.886613011360168457e-01 2.180801238864660263e-04 -3.037951588630676270e-01 -1.414397060871124268e-01 3.704500198364257812e-01 -2.574132084846496582e-01 2.390151619911193848e-01 1.812217831611633301e-01 -1.784744113683700562e-01 -1.281903684139251709e-01 -4.170679673552513123e-02 -1.915884017944335938e-02 -1.176233738660812378e-01 3.679075092077255249e-02 2.925919890403747559e-01 2.677260432392358780e-03 -1.341193914413452148e-01
-7.596439123153686523e-02 -1.532885581254959106e-01 -2.403311878442764282e-01 2.647684216499328613e-01 2.923981547355651855e-01 1.419046521186828613e-01 1.848605126142501831e-01 -2.254894077777862549e-01 -1.791449189186096191e-01 2.602360248565673828e-01 -5.902817100286483765e-02 3.530418127775192261e-02 3.594893217086791992e-01 -1.033441573381423950e-01 6.446231156587600708e-02 2.492260001599788666e-02 5.065006762742996216e-02 -1.569609642028808594e-01 -3.167175054550170898e-01 2.038635499775409698e-02 -5.507127847522497177e-03 -9.926868975162506104e-02 -7.895305007696151733e-02 -1.816246509552001953e-01 -1.170854866504669189e-01 -1.572070568799972534e-01 -8.376605808734893799e-02 -8.546194992959499359e-03 -3.914189636707305908e-01 1.151299178600311279e-01 1.176753416657447815e-01 1.118243485689163208e-02
-4.761011898517608643e-02 2.338890582323074341e-01 -1.710235774517059326e-01 -3.479379042983055115e-02 1.122189983725547791e-01 1.624904870986938477e-01 6.159115210175514221e-02 -2.028450965881347656e-01 -2.509991228580474854e-01 3.379587084054946899e-02 3.657136857509613037e-02 3.288368284702301025e-01 -1.178791821002960205e-01 -1.443626284599304199e-01 -7.339266687631607056e-02 -2.208327502012252808e-01 -1.107396930456161499e-01 -1.091922298073768616e-01 -3.941290080547332764e-01 1.463948637247085571e-01 1.571844369173049927e-01 2.262449450790882111e-02 4.446531832218170166e-02 -2.671835124492645264e-01 -5.877412855625152588e-03 -2.261593341827392578e-01 -3.868955969810485840e-01 -1.340337377041578293e-02 -1.792999505996704102e-01 1.620691865682601929e-01 1.987605169415473938e-02 -8.204479515552520752e-02
-7.842557877302169800e-02 2.426619529724121094e-01 -6.144496798515319824e-02 2.245161533355712891e-01 -5.052739381790161133e-02 5.111573338508605957e-01 -9.749968349933624268e-02 -3.863827288150787354e-01 -1.832989007234573364e-01 2.627694606781005859e-02 4.335415363311767578e-02 -9.037112817168235779e-03 1.111806705594062805e-01 -2.014886401593685150e-02 2.541226744651794434e-01 -4.357517883181571960e-02 1.488634645938873291e-01 1.181929111480712891e-01 -2.469035387039184570e-01 2.408391833305358887e-01 1.657478511333465576e-01 1.125222668051719666e-01 3.403102979063987732e-02 -8.919557183980941772e-02 1.619935035705566406e-01 -2.854955196380615234e-01 2.605791389942169189e-02 6.437559425830841064e-02 -1.314698755741119385e-01 4.616323858499526978e-02 -7.733923941850662231e-02 1.850910112261772156e-02
-6.383447349071502686e-02 1.370252519845962524e-01 -3.558757528662681580e-02 7.391934096813201904e-02 1.951811909675598145e-01 -1.666003763675689697e-01 -2.625601291656494141e-01 -2.944367527961730957e-01 -2.713879346847534180e-01 9.631537832319736481e-03 1.005155816674232483e-01 1.727101504802703857e-01 1.485824882984161377e-01 -1.823687553405761719e-01 2.316789180040359497e-01 -1.901576966047286987e-01 3.931519985198974609e-01 2.752410620450973511e-02 -3.313888311386108398e-01 1.703237593173980713e-01 -1.347331609576940536e-02 8.733363822102546692e-03 -2.165778726339340210e-02 -2.681273594498634338e-02 7.969605177640914917e-02 -2.196260541677474976e-01 -2.668965458869934082e-01 4.215656220912933350e-02 1.437024772167205811e-01 1.063593775033950806e-01 1.747122853994369507e-01 6.636589765548706055e-02
1.889447569847106934e-01 1.700517535209655762e-02 1.416129171848297119e-01 1.035866811871528625e-01 3.291631815955042839e-03 2.425080388784408569e-01 1.722449213266372681e-01 -1.945412904024124146e-01 -3.650759756565093994e-01 8.224714547395706177e-02 -2.770390734076499939e-02 -2.241674065589904785e-01 -7.197001576423645020e-02 -2.199658453464508057e-01 6.196444854140281677e-02 -1.083253920078277588e-01 -8.875061571598052979e-02 9.648700803518295288e-02 -3.686877191066741943e-01 8.708531409502029419e-02 -1.364525705575942993e-01 -2.138021439313888550e-01 3.003732562065124512e-01 -4.339202940464019775e-01 -9.359546937048435211e-03 -2.881687879562377930e-02 -1.216076985001564026e-01 -1.331979483366012573e-01 -1.560720056295394897e-02 3.516663238406181335e-02 -1.167568098753690720e-02 8.989612758159637451e-02
-2.377021759748458862e-01 -2.383810728788375854e-01 -9.800752252340316772e-02 2.843387722969055176e-01 1.301046758890151978e-01 1.483443826436996460e-01 1.387895047664642334e-01 1.031543612480163574e-01 1.099913641810417175e-01 4.633897244930267334e-01 -6.509310752153396606e-02 -2.088065259158611298e-02 -8.632938261143863201e-04 -1.785031519830226898e-02 4.373301193118095398e-02 -2.338105589151382446e-01 -2.869695052504539490e-02 -3.894975036382675171e-02 -1.237751320004463196e-01 1.361117362976074219e-01 -1.951540857553482056e-01 -1.408590674400329590e-01 3.650618717074394226e-02 -6.749937683343887329e-02 -5.232378374785184860e-03 -1.073456108570098877e-01 -3.354420959949493408e-01 6.297124922275543213e-02 -3.010920882225036621e-01 2.830567955970764160e-01 3.065404854714870453e-02 -1.980496793985366821e-01
9.611762315034866333e-02 4.216595366597175598e-02 -1.234386861324310303e-02 -1.811719536781311035e-01 1.601813882589340210e-01 2.741264998912811279e-01 2.677045464515686035e-01 -8.869483135640621185e-03 -1.685699969530105591e-01 3.851927220821380615e-01 2.134128063917160034e-01 2.809330821037292480e-01 9.806508570909500122e-02 -3.816116228699684143e-02 -3.351584821939468384e-02 8.160700649023056030e-02 -1.881495863199234009e-02 -7.491149753332138062e-02 -2.459810972213745117e-01 3.829225897789001465e-02 1.038833409547805786e-01 -2.585563063621520996e-01 1.322271823883056641e-01 -1.203360483050346375e-01 -9.369226545095443726e-02 1.171992719173431396e-01 -1.621566414833068848e-01 2.487962841987609863e-01 -2.497545257210731506e-02 3.697890639305114746e-01 1.939906626939773560e-01 9.547651745378971100e-03
-6.332596391439437866e-02 2.267526388168334961e-01 -3.966790437698364258e-02 1.151028946042060852e-01 7.715637981891632080e-02 1.900876462459564209e-01 -9.376065433025360107e-02 -2.894645929336547852e-01 3.574486449360847473e-02 4.027957469224929810e-02 2.588444650173187256e-01 -5.519117042422294617e-02 4.975223913788795471e-02 -2.201109975576400757e-01 4.136884212493896484e-01 -1.156791895627975464e-01 6.114586815237998962e-02 -6.904521584510803223e-02 -2.492205053567886353e-01 -7.957070320844650269e-02 -9.171448647975921631e-03 2.841673791408538818e-01 -1.191701143980026245e-01 -2.004865705966949463e-01 -4.931531846523284912e-02 9.080652892589569092e-02 -2.943475544452667236e-01 2.405328005552291870e-01 2.115483134984970093e-01 7.487194985151290894e-02 1.473520696163177490e-01 -2.174110263586044312e-01
-7.600539177656173706e-02 -1.606362871825695038e-02 -2.096624225378036499e-01 3.257421255111694336e-01 2.776085436344146729e-01 1.355931311845779419e-01 1.662672013044357300e-01 1.320848166942596436e-01 -3.655607998371124268e-01 1.266325172036886215e-02 7.672499120235443115e-02 1.869921982288360596e-01 -1.095855087041854858e-01 -1.920020878314971924e-01 6.201871670782566071e-03 -1.591247916221618652e-01 8.889554440975189209e-02 -1.859308779239654541e-01 -3.560214638710021973e-01 1.311317533254623413e-01 8.841335773468017578e-03 -1.515251696109771729e-01 1.522578001022338867e-01 1.164944171905517578e-01 7.490324229001998901e-02 -2.612695097923278809e-01 -2.265022695064544678e-01 -8.981879800558090210e-02 -2.442878335714340210e-01 -3.030629595741629601e-03 1.236921325325965881e-01 5.950113292783498764e-03
-1.207250207662582397e-01 1.461651921272277832e-01 -1.534529924392700195e-01 7.442428916692733765e-02 -1.347260270267724991e-02 1.121735721826553345e-01 8.422613609582185745e-04 -1.063803061842918396e-01 -1.528235673904418945e-01 2.750321626663208008e-01 8.217924088239669800e-02 -2.328252494335174561e-01 -1.626034229993820190e-01 1.224972531199455261e-01 2.039478570222854614e-01 -1.753068864345550537e-01 -6.030837073922157288e-02 -9.529882669448852539e-02 -3.902592360973358154e-01 5.519619956612586975e-02 6.700578145682811737e-03 1.186299230903387070e-02 -9.637290984392166138e-02 2.741627097129821777e-01 1.078431680798530579e-02 -2.731462717056274414e-01 -2.308864295482635498e-01 -1.909653469920158386e-02 -5.774896219372749329e-02 4.842390716075897217e-01 -1.223160475492477417e-01 -5.720660090446472168e-02
2.971979230642318726e-02 1.078788265585899353e-01 -4.294238239526748657e-02 -3.928881287574768066e-01 1.473748236894607544e-01 1.997399479150772095e-01 -1.015849038958549500e-01 -3.611319512128829956e-02 -9.819196909666061401e-02 2.369579970836639404e-01 6.939204037189483643e-02 7.042366079986095428e-03 2.291497737169265747e-01 -3.170095384120941162e-01 1.531027108430862427e-01 -1.414363458752632141e-02 1.574272066354751587e-01 -1.231253072619438171e-01 -3.284075558185577393e-01 3.096088171005249023e-01 -2.432016730308532715e-01 1.470928192138671875e-01 -1.580803990364074707e-01 9.252048283815383911e-02 5.653288215398788452e-02 -9.296306222677230835e-02 -1.649924367666244507e-01 -2.846606373786926270e-01 7.367692142724990845e-02 1.554706245660781860e-01 4.154546931385993958e-02 -3.648511320352554321e-02
1.023490354418754578e-01 -1.132328808307647705e-01 3.912429325282573700e-03 2.267487496137619019e-01 3.303434699773788452e-02 3.041828572750091553e-01 2.400206923484802246e-01 -1.625974625349044800e-01 -1.682345122098922729e-01 -9.186284244060516357e-02 6.622138619422912598e-02 1.450591683387756348e-01 7.459275424480438232e-02 9.087477624416351318e-02 7.469481229782104492e-02 9.542213520035147667e-04 -2.684326656162738800e-02 1.527916789054870605e-01 -3.871996700763702393e-01 8.454223722219467163e-02 -1.630308777093887329e-01 1.567582488059997559e-01 1.485079675912857056e-01 -3.381389975547790527e-01 -2.167684584856033325e-01 -1.399412006139755249e-01 -3.088203072547912598e-01 1.043520644307136536e-01 -3.038346394896507263e-02 1.488852351903915405e-01 2.665463387966156006e-01 1.743121147155761719e-01
-2.271825522184371948e-01 -2.360422313213348389e-01 -1.258586496114730835e-01 -4.220953211188316345e-02 -5.402065813541412354e-02 -1.652755439281463623e-01 2.047944068908691406e-02 -2.044412940740585327e-01 1.182819530367851257e-02 3.538914024829864502e-01 1.186984255909919739e-01 -5.941840633749961853e-02 -2.792676351964473724e-02 -2.006907463073730469e-01 2.910154759883880615e-01 -2.988109588623046875e-01 2.649878561496734619e-01 1.042573526501655579e-02 -3.310950398445129395e-01 2.869477868080139160e-01 -6.864596158266067505e-02 1.330083012580871582e-01 1.167595684528350830e-01 6.155955139547586441e-03 -6.370791047811508179e-02 -1.110123544931411743e-01 -1.196107193827629089e-01 9.449183940887451172e-02 -1.319814175367355347e-01 3.020920604467391968e-02 1.340706348419189453e-01 2.650995552539825439e-01
-8.327470719814300537e-02 5.297524482011795044e-02 -1.947289854288101196e-01 1.569159924983978271e-01 1.779373139142990112e-01 2.068762779235839844e-01 1.569335721433162689e-02 -3.941385746002197266e-01 -2.264827936887741089e-01 9.387996792793273926e-02 4.923668503761291504e-02 7.378482073545455933e-02 -2.200064957141876221e-01 -1.254228316247463226e-02 6.675938516855239868e-02 -1.731822788715362549e-01 2.950823307037353516e-01 -1.096011623740196228e-01 -2.392024099826812744e-01 2.578844428062438965e-01 -4.864772409200668335e-02 6.248869001865386963e-02 -7.064685225486755371e-02 1.803753226995468140e-01 8.466161787509918213e-02 -3.063510060310363770e-01 -8.766877651214599609e-02 2.932293415069580078e-01 1.567703783512115479e-01 -2.022674977779388428e-01 1.405700296163558960e-01 -1.173927169293165207e-02
1.787177622318267822e-01 -2.059759348630905151e-01 -2.579163014888763428e-01 9.713700413703918457e-02 2.169397100806236267e-02 3.363886177539825439e-01 2.208064347505569458e-01 -1.510481387376785278e-01 -3.879874711856245995e-03 2.194239646196365356e-01 9.021229296922683716e-02 1.330240219831466675e-01 8.193826675415039062e-02 -1.210281439125537872e-02 8.403952233493328094e-03 -1.593107581138610840e-01 1.455270051956176758e-01 -3.030479550361633301e-01 -6.711702793836593628e-02 1.844291687011718750e-01 -1.806410551071166992e-01 4.055073857307434082e-01 1.790111064910888672e-01 5.952703580260276794e-02 1.669541746377944946e-01 -3.514881804585456848e-02 -1.733684241771697998e-01 3.081395626068115234e-01 -9.257239848375320435e-02 -1.094200415536761284e-03 1.103040575981140137e-02 -1.057029515504837036e-01
-6.738414615392684937e-02 1.410668045282363892e-01 4.469974711537361145e-02 1.617082059383392334e-01 -2.211822122335433960e-01 2.491133064031600952e-01 7.678494602441787720e-02 1.252882629632949829e-01 -2.212679833173751831e-01 1.183519363403320312e-01 -1.638221442699432373e-01 -3.301281109452247620e-02 2.492828071117401123e-01 -1.580610275268554688e-01 -8.785096555948257446e-02 -2.607277333736419678e-01 1.494753658771514893e-01 -9.908782690763473511e-02 -4.800725281238555908e-01 3.373540341854095459e-01 1.293203383684158325e-01 -1.142328698188066483e-02 -2.504282863810658455e-03 4.505703598260879517e-02 1.005219742655754089e-01 1.651720255613327026e-01 -1.309578418731689453e-01 2.860534936189651489e-02 -2.908202111721038818e-01 1.396909952163696289e-01 1.784926466643810272e-02 -7.765993475914001465e-02
1.290918588638305664e-01 1.177289336919784546e-02 1.611157134175300598e-02 7.336949557065963745e-02 -7.590357214212417603e-02 2.634488642215728760e-01 -1.870776340365409851e-02 -1.881813853979110718e-01 -4.147258400917053223e-01 6.447070091962814331e-02 -1.646343171596527100e-01 4.611256718635559082e-02 1.679700165987014771e-01 3.481293618679046631e-01 1.311019212007522583e-01 -1.509018093347549438e-01 4.445935785770416260e-02 1.223571375012397766e-01 -3.692367672920227051e-02 4.091448187828063965e-01 -2.324726879596710205e-01 1.080516166985034943e-02 -6.247555837035179138e-02 3.103274593740934506e-06 3.478143364191055298e-02 1.436461508274078369e-01 -1.860612481832504272e-01 3.057719022035598755e-02 7.622835785150527954e-02 1.576576530933380127e-01 3.742117285728454590e-01 4.914003657177090645e-04
6.613081693649291992e-02 -3.599038422107696533e-01 -2.927594184875488281e-01 5.564117059111595154e-02 -1.303283683955669403e-02 2.159438431262969971e-01 -2.897784486413002014e-02 -1.321281194686889648e-01 -6.066871061921119690e-02 1.907538771629333496e-01 -9.083122760057449341e-02 -7.728094607591629028e-02 -1.289186328649520874e-01 -2.487955242395401001e-01 1.232040077447891235e-01 -2.815938889980316162e-01 2.250823527574539185e-01 2.310517132282257080e-01 -1.672891229391098022e-01 2.904571294784545898e-01 -9.044670313596725464e-02 5.851070582866668701e-02 -1.649487912654876709e-01 -1.289657503366470337e-01 -6.048656627535820007e-02 -1.537048071622848511e-01 -3.817823529243469238e-01 -1.847158372402191162e-01 8.929803036153316498e-03 5.392178893089294434e-02 5.215106531977653503e-02 -1.406720094382762909e-02
7.614545174874365330e-04 5.813499912619590759e-02 1.392341256141662598e-01 -5.802469700574874878e-02 -1.307717896997928619e-02 -2.577240951359272003e-02 -1.573036760091781616e-01 -3.028707802295684814e-01 -2.382069528102874756e-01 1.180097386240959167e-01 -1.679944247007369995e-01 1.485557705163955688e-01 2.294500172138214111e-01 -3.214817047119140625e-01 7.274110615253448486e-02 3.275561612099409103e-03 3.456753194332122803e-01 -1.200703531503677368e-01 -3.720790743827819824e-01 5.754932016134262085e-02 -3.113348968327045441e-02 5.898987874388694763e-02 -7.157304137945175171e-02 3.082556091248989105e-02 -9.901244193315505981e-02 -2.163807600736618042e-01 -3.219242393970489502e-01 1.938883811235427856e-01 9.994137100875377655e-03 2.819744050502777100e-01 6.376161426305770874e-02 8.114539086818695068e-02
-3.382562994956970215e-01 -2.413666397333145142e-01 -2.561833709478378296e-02 2.354269772768020630e-01 -1.401629894971847534e-01 1.346821039915084839e-01 -7.478807866573333740e-02 -3.050469756126403809e-01 -2.731954157352447510e-01 1.537887156009674072e-01 1.278901398181915283e-01 -2.922455370426177979e-01 2.081315219402313232e-01 -2.566216327250003815e-02 1.515477746725082397e-01 -3.049010932445526123e-01 2.697083950042724609e-01 -6.870999932289123535e-02 -2.964160144329071045e-01 1.212812736630439758e-01 6.860000547021627426e-03 -2.675054594874382019e-02 -3.404064849019050598e-02 -3.980074450373649597e-02 -2.210454791784286499e-01 1.182258035987615585e-02 -1.552389115095138550e-01 1.066331658512353897e-02 -1.635329239070415497e-02 8.062213659286499023e-02 -5.935002863407135010e-02 -8.836182206869125366e-02
1.949823349714279175e-01 2.055296152830123901e-01 1.271375864744186401e-01 1.212165206670761108e-01 1.479418426752090454e-01 2.422975748777389526e-01 3.208669126033782959e-01 9.236757457256317139e-02 2.286528982222080231e-02 1.031787395477294922e-01 5.728228017687797546e-02 -1.322803199291229248e-01 -2.791453711688518524e-02 -2.551968693733215332e-01 2.004419565200805664e-01 -1.975687146186828613e-01 3.981588408350944519e-02 4.582211375236511230e-02 -3.327903747558593750e-01 2.304589562118053436e-02 -1.008273512125015259e-01 -1.077166125178337097e-01 8.366683125495910645e-02 -2.415154725313186646e-01 -3.226575553417205811e-01 -4.870400950312614441e-02 -2.399376928806304932e-01 5.694267153739929199e-02 -6.493037194013595581e-02 1.584638059139251709e-01 6.576991826295852661e-02 3.416537940502166748e-01
8.487118780612945557e-02 -1.893327683210372925e-01 -5.355681851506233215e-02 1.894044578075408936e-01 -1.306307166814804077e-01 -1.117201820015907288e-01 1.191389188170433044e-01 -2.595850527286529541e-01 1.085159555077552795e-01 3.429309427738189697e-01 -7.677688449621200562e-02 1.180039718747138977e-01 1.872881799936294556e-01 -1.869437694549560547e-01 4.833380877971649170e-01 -5.044170469045639038e-02 2.144808918237686157e-01 -7.566177099943161011e-02 -2.929442822933197021e-01 1.571204364299774170e-01 -1.288567483425140381e-01 1.132581904530525208e-01 -6.802257150411605835e-02 -5.952973663806915283e-02 -1.843354199081659317e-03 -1.353681832551956177e-01 -3.792707249522209167e-02 -1.193031817674636841e-01 1.586829125881195068e-02 2.533175051212310791e-01 -9.502839297056198120e-02 -2.107550799846649170e-01
-1.306565850973129272e-01 3.087325766682624817e-02 6.377029698342084885e-03 1.633883565664291382e-01 1.818951219320297241e-01 -2.258052583783864975e-03 3.025865852832794189e-01 -3.657326847314834595e-02 -2.407865971326828003e-01 3.763893386349081993e-03 1.999231427907943726e-01 2.910660803318023682e-01 -1.770760864019393921e-03 -2.152279913425445557e-01 3.614348918199539185e-02 -3.017430603504180908e-01 1.086097434163093567e-01 -2.147824019193649292e-01 -3.099251985549926758e-01 4.480587691068649292e-02 6.124815344810485840e-02 -3.783011436462402344e-02 -6.256521493196487427e-02 -1.485109031200408936e-01 1.234226822853088379e-01 -3.307301998138427734e-01 -2.632608711719512939e-01 -1.629364341497421265e-01 -2.025354206562042236e-01 1.884608417749404907e-01 5.437490716576576233e-02 -1.441655755043029785e-01
1.598209291696548462e-01 2.750481069087982178e-01 -6.179724633693695068e-02 2.038779258728027344e-01 -8.692774176597595215e-02 -1.164840310811996460e-01 2.298700809478759766e-01 8.702309429645538330e-02 -2.089722752571105957e-01 1.423896402120590210e-01 -1.953629255294799805e-01 -2.154500782489776611e-02 -9.259205311536788940e-03 -4.100022837519645691e-02 1.368977576494216919e-01 -1.980956345796585083e-01 1.416269093751907349e-01 -1.315425485372543335e-01 -1.824183166027069092e-01 4.891439974308013916e-01 -1.770222485065460205e-01 3.948643058538436890e-02 2.407913357019424438e-01 -5.610954016447067261e-02 -1.958380043506622314e-01 7.805173099040985107e-02 6.432782858610153198e-02 -1.954188197851181030e-02 -8.077183365821838379e-02 3.398405313491821289e-01 -1.830660738050937653e-02 -1.852506250143051147e-01
3.062435053288936615e-02 -3.129904270172119141e-01 1.675832867622375488e-01 -4.652221500873565674e-02 -5.066020041704177856e-02 1.758166551589965820e-01 1.740659214556217194e-02 -1.349954903125762939e-01 -2.674922645092010498e-01 3.631828427314758301e-01 2.695966660976409912e-01 -6.656517833471298218e-02 -2.271145135164260864e-01 7.511574774980545044e-02 1.731134578585624695e-02 5.027030035853385925e-02 3.055492043495178223e-01 -1.338543295860290527e-01 -2.241839766502380371e-01 1.078102737665176392e-02 -1.266417056322097778e-01 -2.077537328004837036e-01 3.079639077186584473e-01 -1.158994138240814209e-01 1.141168922185897827e-01 9.475588053464889526e-02 -1.215834468603134155e-01 -1.073446124792098999e-01 -1.591461896896362305e-01 2.623995579779148102e-02 1.911539137363433838e-01 -1.955501735210418701e-01
2.999953031539916992e-01 -1.130183134227991104e-02 1.844671964645385742e-01 2.068943679332733154e-01 1.316752433776855469e-01 2.504598498344421387e-01 8.891694992780685425e-02 -2.138687968254089355e-01 -3.622095659375190735e-02 1.857863217592239380e-01 2.817195653915405273e-01 -7.399631291627883911e-02 -8.512494713068008423e-02 6.074640899896621704e-02 6.572880595922470093e-02 -1.208601891994476318e-01 -6.229841709136962891e-02 -2.454022169113159180e-01 -4.313274621963500977e-01 -6.718812882900238037e-02 -1.723423004150390625e-01 -1.003552898764610291e-01 7.529563456773757935e-02 -8.004114031791687012e-02 4.641960188746452332e-02 3.436245024204254150e-02 5.767580494284629822e-02 -1.170717030763626099e-01 -2.009609043598175049e-01 2.835345864295959473e-01 3.093171715736389160e-01 7.389896363019943237e-02
1.239742413163185120e-01 2.585899531841278076e-01 9.580497443675994873e-02 -1.891910471022129059e-02 -1.878789663314819336e-01 1.603467613458633423e-01 -1.834406331181526184e-02 -1.789499819278717041e-01 -2.470227330923080444e-02 2.193168103694915771e-01 -1.426133662462234497e-01 -5.814551562070846558e-02 9.538882970809936523e-02 9.879210265353322029e-04 -3.840430453419685364e-02 -1.155975610017776489e-01 2.796113789081573486e-01 5.460024997591972351e-02 -1.503965854644775391e-01 8.910628966987133026e-03 -3.809087872505187988e-01 -1.879705935716629028e-01 3.206312060356140137e-01 1.489054411649703979e-01 -1.162399947643280029e-01 -2.820247709751129150e-01 -1.544791609048843384e-01 -5.528905242681503296e-02 2.880499698221683502e-02 3.920107781887054443e-01 1.228240802884101868e-01 -1.402372419834136963e-01
-2.189418068155646324e-03 2.048301249742507935e-01 1.565984785556793213e-01 3.983607888221740723e-01 3.393242135643959045e-02 1.692727655172348022e-01 7.507234811782836914e-02 -2.345387488603591919e-01 -1.489671319723129272e-01 2.342146784067153931e-01 8.451940864324569702e-02 1.264192909002304077e-01 -4.103312194347381592e-01 4.048249125480651855e-02 5.803984031081199646e-02 -1.091453060507774353e-01 -4.266427457332611084e-02 -1.711834520101547241e-01 -1.368493735790252686e-01 4.727672412991523743e-02 1.009967923164367676e-02 7.852306216955184937e-02 -1.255557872354984283e-02 -2.974697649478912354e-01 -1.389543861150741577e-01 1.517637912184000015e-02 -6.193128973245620728e-02 1.346676331013441086e-02 -3.130473196506500244e-02 2.852846086025238037e-01 3.258318603038787842e-01 1.995533108711242676e-01
1.195901110768318176e-01 7.524625863879919052e-03 1.802823543548583984e-01 5.682958364486694336e-01 -9.387568570673465729e-04 9.855718165636062622e-02 3.728650510311126709e-02 -1.931157410144805908e-01 -3.750475645065307617e-01 7.100123167037963867e-02 2.393938452005386353e-01 -2.996304631233215332e-02 -1.868674606084823608e-01 3.895357623696327209e-02 -7.317514717578887939e-02 -8.196939527988433838e-02 -1.893737539649009705e-02 -7.250668015331029892e-03 -3.375294506549835205e-01 5.214212462306022644e-02 -1.866597384214401245e-01 -3.744857385754585266e-02 9.222869761288166046e-03 -2.208431959152221680e-01 7.727099955081939697e-02 -4.107869416475296021e-02 -2.237476408481597900e-02 -1.781825907528400421e-02 -6.647692620754241943e-02 2.458942085504531860e-01 2.258129566907882690e-01 5.342160165309906006e-02
-3.012712299823760986e-01 -1.629254370927810669e-01 -1.458189189434051514e-01 4.066011682152748108e-02 2.637371607124805450e-02 9.615599992685019970e-04 1.755206584930419922e-01 -6.877073552459478378e-03 -7.778786122798919678e-02 3.402562439441680908e-01 -1.354524195194244385e-01 -9.908115863800048828e-02 4.924068227410316467e-02 8.157343417406082153e-02 1.634651273488998413e-01 -6.369230151176452637e-02 1.181022673845291138e-01 -1.528799086809158325e-01 -1.342807114124298096e-01 2.384897470474243164e-01 -2.716570794582366943e-01 -4.628035798668861389e-02 1.435790359973907471e-01 -1.100823655724525452e-02 1.566179990768432617e-01 3.516916185617446899e-02 -2.114361524581909180e-01 1.781222596764564514e-02 -2.165060341358184814e-01 4.261397123336791992e-01 1.654292941093444824e-01 -3.206977844238281250e-01
-1.171487420797348022e-01 -1.249680146574974060e-01 -2.343722432851791382e-01 1.252047717571258545e-01 -1.577355861663818359e-01 1.967876851558685303e-01 -5.794338509440422058e-02 -3.454465568065643311e-01 -8.608002215623855591e-02 2.197350263595581055e-01 2.368265539407730103e-01 9.940791130065917969e-02 1.158402487635612488e-01 -1.863718181848526001e-01 -4.736404120922088623e-02 -1.791020184755325317e-01 -3.832342103123664856e-02 -4.093334078788757324e-02 -2.553869485855102539e-01 2.763701416552066803e-02 -4.563432931900024414e-01 9.919469058513641357e-02 3.128753602504730225e-01 5.823777616024017334e-02 2.050210386514663696e-01 1.064157783985137939e-01 -1.223653256893157959e-01 3.395340591669082642e-02 -1.696361899375915527e-01 4.298874363303184509e-02 -1.308185011148452759e-01 6.241644918918609619e-02
1.686019152402877808e-01 5.231878254562616348e-03 2.530959844589233398e-01 1.841870248317718506e-01 2.859413623809814453e-01 2.764181196689605713e-01 5.214652791619300842e-02 -1.496583819389343262e-01 -1.875528991222381592e-01 3.373902440071105957e-01 2.564954757690429688e-01 1.650235950946807861e-01 -7.496766000986099243e-02 -6.978484988212585449e-02 2.751981467008590698e-02 -1.773354709148406982e-01 -4.435122758150100708e-02 -2.625418007373809814e-01 -2.361563891172409058e-01 -1.390370428562164307e-01 -1.008181720972061157e-01 2.960049174726009369e-02 1.069569960236549377e-01 1.358474642038345337e-01 1.400457173585891724e-01 -2.375428080558776855e-01 6.171091925352811813e-03 1.037335861474275589e-02 -2.886291444301605225e-01 1.696970760822296143e-01 1.199044063687324524e-01 1.263081729412078857e-01
1.051230058073997498e-01 2.390426769852638245e-02 -1.176638063043355942e-02 2.620215415954589844e-01 3.820444941520690918e-01 3.114891052246093750e-01 7.302447408437728882e-02 -1.040702089667320251e-01 -2.674932777881622314e-01 2.426371723413467407e-01 1.642807126045227051e-01 1.105878353118896484e-01 -3.756735473871231079e-02 2.063073366880416870e-01 -6.325985770672559738e-03 -6.953086704015731812e-02 -7.967372424900531769e-03 -9.104928374290466309e-02 -2.346849441528320312e-01 3.187829628586769104e-02 -2.242510914802551270e-01 1.040590032935142517e-01 1.521546542644500732e-01 1.599188446998596191e-01 4.938359186053276062e-02 -1.582797318696975708e-01 1.270577963441610336e-02 2.057532593607902527e-02 -2.066013813018798828e-01 3.244280815124511719e-01 2.730099260807037354e-01 1.308008432388305664e-01
-8.782009035348892212e-02 2.138296961784362793e-01 -1.661299169063568115e-01 3.111421465873718262e-01 1.665408373810350895e-03 -4.485798627138137817e-02 5.275204777717590332e-02 -2.958523482084274292e-02 -2.248481214046478271e-01 2.877756059169769287e-01 -2.030582576990127563e-01 1.360477693378925323e-02 1.610419154167175293e-01 -2.689582407474517822e-01 4.127244353294372559e-01 -1.351682096719741821e-01 -3.801041841506958008e-02 -1.642274260520935059e-01 -2.254015952348709106e-01 8.990994840860366821e-02 -1.873323507606983185e-02 -1.341354101896286011e-01 9.835353493690490723e-02 -1.766580790281295776e-01 -8.656842634081840515e-03 -3.243440017104148865e-02 -1.584697663784027100e-01 -4.988624900579452515e-02 -1.170393452048301697e-01 3.228057920932769775e-02 1.732544004917144775e-01 3.671419322490692139e-01
2.405243664979934692e-01 5.265802890062332153e-02 1.674963831901550293e-01 1.428549736738204956e-01 -3.302642107009887695e-01 1.740460395812988281e-01 -1.938600093126296997e-01 -4.495902955532073975e-01 -2.054033279418945312e-01 3.162856101989746094e-01 2.970379889011383057e-01 -2.747951820492744446e-02 -1.155548393726348877e-01 -2.400499880313873291e-01 2.029503583908081055e-01 -8.849449455738067627e-02 3.164387121796607971e-02 9.034430980682373047e-02 -7.402613013982772827e-02 3.799180686473846436e-02 9.599760919809341431e-02 -5.582395568490028381e-02 -1.502546109259128571e-02 -5.370574072003364563e-02 -1.255708746612071991e-02 -1.425054855644702911e-02 -1.471415013074874878e-01 8.143837749958038330e-02 -1.073263492435216904e-02 2.231910228729248047e-01 -8.140463382005691528e-02 -2.095087170600891113e-01
2.510976977646350861e-02 1.458071321249008179e-01 -2.034871578216552734e-01 1.256558150053024292e-01 -1.449963748455047607e-01 2.044806629419326782e-01 2.524530328810214996e-02 -2.974291741847991943e-01 -1.610136926174163818e-01 1.852743327617645264e-01 2.140123248100280762e-01 -1.410286277532577515e-01 1.066933497786521912e-01 -1.629532873630523682e-01 -1.500547677278518677e-02 -8.242373913526535034e-02 1.312430202960968018e-02 3.657396882772445679e-02 -1.247317269444465637e-01 -2.201223373413085938e-02 3.072698414325714111e-02 3.229075074195861816e-01 6.142899766564369202e-02 -1.678715646266937256e-01 2.820589542388916016e-01 -3.131154477596282959e-01 -3.764069974422454834e-01 -1.985777914524078369e-01 1.630136221647262573e-01 2.209729999303817749e-01 9.606474637985229492e-02 -3.463907400146126747e-03
-2.179252058267593384e-01 -6.689546257257461548e-02 -1.546100825071334839e-01 2.766954004764556885e-01 -3.527476266026496887e-02 2.505933940410614014e-01 2.947747707366943359e-01 -1.210825368762016296e-01 -2.858787775039672852e-01 2.847228944301605225e-01 -8.108843117952346802e-02 -5.964711308479309082e-04 -2.352491579949855804e-02 -1.816449165344238281e-01 3.969138264656066895e-01 -1.917572468519210815e-01 1.277610361576080322e-01 -1.578934490680694580e-01 -3.184495866298675537e-02 -5.397536233067512512e-02 -5.148435756564140320e-02 7.350147515535354614e-02 1.136521771550178528e-01 1.494748741388320923e-01 -2.107661515474319458e-01 5.532747134566307068e-02 -2.917806990444660187e-02 -1.036447510123252869e-01 1.092620268464088440e-01 -9.037078917026519775e-02 2.351617664098739624e-01 -2.485332041978836060e-01
-7.133284956216812134e-02 9.901563078165054321e-02 1.179587654769420624e-02 4.499805346131324768e-02 -3.382910043001174927e-02 2.859990298748016357e-01 1.781751364469528198e-01 4.161497578024864197e-02 -3.624244928359985352e-01 1.926040351390838623e-01 -9.901649504899978638e-02 -6.632120907306671143e-02 9.600066393613815308e-02 -3.726712465286254883e-01 -2.537296526134014130e-02 -2.021077126264572144e-01 2.940963208675384521e-01 4.381420090794563293e-02 -3.791562616825103760e-01 6.107573211193084717e-02 -6.477916985750198364e-02 8.646687865257263184e-02 -1.658725738525390625e-02 -3.225307762622833252e-01 7.574043702334165573e-04 5.820623040199279785e-02 2.594209313392639160e-01 -1.586558818817138672e-01 -1.652731746435165405e-01 -1.403662282973527908e-02 4.000706225633621216e-02 -1.320430636405944824e-01
-4.349929839372634888e-02 2.892660796642303467e-01 1.245933920145034790e-01 1.800787746906280518e-01 -3.227505683898925781e-01 2.260079532861709595e-01 -1.904144734144210815e-01 -2.068426311016082764e-01 -2.445371299982070923e-01 1.162474900484085083e-01 2.237842045724391937e-02 1.971539109945297241e-01 4.394890367984771729e-02 -1.641190201044082642e-01 -6.599067896604537964e-02 -2.592456340789794922e-01 4.842816293239593506e-01 -4.644148424267768860e-02 -2.481956481933593750e-01 4.816485103219747543e-03 -1.466987580060958862e-01 3.778439387679100037e-02 -8.640388399362564087e-02 -3.709452599287033081e-02 -2.413287386298179626e-02 3.144614025950431824e-02 8.405707776546478271e-02 2.033675014972686768e-01 -1.761742383241653442e-01 -6.338419020175933838e-02 2.833994850516319275e-02 5.592016503214836121e-02
-2.199574559926986694e-01 7.521314918994903564e-02 2.122571766376495361e-01 6.140096485614776611e-02 2.455075271427631378e-03 3.060068786144256592e-01 -8.440536260604858398e-02 2.191009931266307831e-02 -7.537376135587692261e-02 2.566903233528137207e-01 2.793083488941192627e-01 1.230072155594825745e-01 -5.122832953929901123e-02 -2.424295395612716675e-01 2.239105254411697388e-01 -1.134051592089235783e-03 -1.281503867357969284e-02 8.947163820266723633e-02 -4.219209775328636169e-02 4.806484878063201904e-01 -9.070228785276412964e-02 -1.069603189826011658e-01 -1.228197216987609863e-01 1.497325003147125244e-01 -1.501454412937164307e-01 7.881899178028106689e-02 9.372984059154987335e-03 -3.379614651203155518e-02 -4.023637622594833374e-02 2.123844176530838013e-01 3.681344091892242432e-01 -9.622791409492492676e-02
-2.274857461452484131e-01 6.151876226067543030e-02 -2.527617514133453369e-01 1.270164549350738525e-01 -2.448164969682693481e-01 4.255713149905204773e-02 1.879485398530960083e-01 -2.054294049739837646e-01 -1.630766093730926514e-01 4.658767879009246826e-01 -1.160135269165039062e-01 -4.461386799812316895e-02 7.927646487951278687e-02 -1.669466644525527954e-01 1.073781177401542664e-01 8.089243620634078979e-02 2.058920860290527344e-01 -6.020374596118927002e-02 -2.297776788473129272e-01 2.850366830825805664e-01 -2.643153071403503418e-01 5.643599666655063629e-03 4.340322688221931458e-02 6.398697197437286377e-02 3.100734651088714600e-01 7.387263327836990356e-02 8.346918225288391113e-02 -6.699728220701217651e-02 3.370689973235130310e-02 2.077656090259552002e-01 -2.373489923775196075e-02 -8.964310400187969208e-04
1.087345108389854431e-01 3.006944060325622559e-02 2.728183986619114876e-03 3.544041514396667480e-02 2.130777686834335327e-01 2.242913544178009033e-01 3.076707124710083008e-01 -4.163169860839843750e-02 -5.617011711001396179e-02 3.858088552951812744e-01 3.201436102390289307e-01 1.354040354490280151e-01 9.767756611108779907e-02 -2.841630950570106506e-02 -7.803172618150711060e-02 6.938674300909042358e-02 5.961561575531959534e-02 -2.414369881153106689e-01 -3.240393400192260742e-01 3.346363455057144165e-02 2.532706260681152344e-01 -2.854834198951721191e-01 3.677467629313468933e-02 6.802496500313282013e-03 -3.625897318124771118e-02 -6.597463041543960571e-02 -5.733133852481842041e-02 2.178676873445510864e-01 -1.799058169126510620e-02 3.271352648735046387e-01 1.249969452619552612e-01 -7.366002351045608521e-02
-7.779105752706527710e-02 3.204686939716339111e-01 -8.071739971637725830e-02 1.789242774248123169e-02 -1.595899462699890137e-01 1.906299144029617310e-01 1.093395799398422241e-01 8.797473460435867310e-02 -1.931090354919433594e-01 3.244549632072448730e-01 1.093234941363334656e-01 1.054171547293663025e-01 8.701890707015991211e-02 -2.324204891920089722e-01 4.016190022230148315e-02 -2.817375361919403076e-01 -5.121938884258270264e-02 -1.315975338220596313e-01 -8.399088680744171143e-02 1.056203544139862061e-01 -1.276212185621261597e-01 1.726456731557846069e-01 1.726664453744888306e-01 -1.561640053987503052e-01 2.800129354000091553e-01 -1.000175401568412781e-01 -2.610088288784027100e-01 2.449289709329605103e-02 -3.051540255546569824e-02 2.978542447090148926e-01 -3.051720857620239258e-01 -1.278350055217742920e-01
3.242214322090148926e-01 -4.542160313576459885e-03 1.520692110061645508e-01 -3.587079793214797974e-02 -5.743209645152091980e-02 1.881820261478424072e-01 7.726868242025375366e-02 -1.739456355571746826e-01 -2.046446949243545532e-01 2.373750507831573486e-01 -7.632125914096832275e-02 -2.968162484467029572e-02 -7.828510552644729614e-02 1.106869801878929138e-01 2.970629036426544189e-01 -2.245218306779861450e-01 -3.729199618101119995e-02 -8.280875533819198608e-02 -1.344038099050521851e-01 1.398043632507324219e-01 1.192863881587982178e-01 5.007113888859748840e-02 -1.011888608336448669e-01 -1.544764935970306396e-01 4.419358447194099426e-02 -8.779586851596832275e-02 -3.274674415588378906e-01 3.046529293060302734e-01 -2.501347661018371582e-02 -4.716873168945312500e-02 4.718112945556640625e-01 -4.097078368067741394e-02
5.911355093121528625e-02 1.059378385543823242e-01 2.160941660404205322e-01 1.728634238243103027e-01 2.190911918878555298e-01 2.243754267692565918e-01 1.552591770887374878e-01 -1.087852045893669128e-01 -1.490075439214706421e-01 2.717886269092559814e-01 2.120624482631683350e-01 1.785476505756378174e-01 1.128971576690673828e-02 8.605783805251121521e-03 -5.249008536338806152e-03 -1.821576505899429321e-01 7.960866205394268036e-03 -3.609651923179626465e-01 -3.246301412582397461e-01 -2.015227377414703369e-01 -2.024838030338287354e-01 -5.868290463695302606e-05 5.601639300584793091e-02 4.982508346438407898e-02 -7.983654737472534180e-03 -1.813506782054901123e-01 1.486089229583740234e-01 4.538061842322349548e-02 -3.059077858924865723e-01 2.824715375900268555e-01 1.161809191107749939e-01 3.387987241148948669e-02
9.175995364785194397e-04 1.413674205541610718e-01 -8.904530853033065796e-02 2.391042411327362061e-01 1.201423481106758118e-01 2.638611793518066406e-01 5.208949372172355652e-02 1.154451966285705566e-01 -2.585423290729522705e-01 1.504873782396316528e-01 1.389036178588867188e-01 2.007811963558197021e-01 4.814419522881507874e-02 1.870680451393127441e-01 2.530382573604583740e-01 4.459729418158531189e-03 2.520831488072872162e-02 5.686876550316810608e-02 -4.593718647956848145e-01 -1.466436311602592468e-02 -5.299610644578933716e-02 -1.751753129065036774e-02 2.052948623895645142e-01 1.860760748386383057e-01 -5.833718553185462952e-02 -1.562244296073913574e-01 -3.075530566275119781e-02 -1.367714703083038330e-01 7.232964038848876953e-02 1.949945390224456787e-01 3.585463464260101318e-01 2.238167077302932739e-01
-2.009021937847137451e-01 1.051582470536231995e-01 1.666967868804931641e-01 1.529683172702789307e-01 -2.228273004293441772e-01 5.511837452650070190e-02 1.147658005356788635e-01 -2.026375830173492432e-01 -4.416795819997787476e-02 2.304857224225997925e-01 9.891072660684585571e-02 -1.284895241260528564e-01 -6.288704276084899902e-02 1.846089661121368408e-01 1.625618338584899902e-01 -7.042504847049713135e-02 2.431635856628417969e-01 -1.481025107204914093e-02 -2.263864427804946899e-01 2.892992794513702393e-01 -2.111802846193313599e-01 -6.132040638476610184e-03 1.276780068874359131e-01 -1.761383265256881714e-01 -9.442730993032455444e-02 1.311874538660049438e-01 1.515779942274093628e-01 -2.230195403099060059e-01 -2.654698491096496582e-01 1.888182163238525391e-01 7.101753354072570801e-02 -3.787043392658233643e-01
2.669969340786337852e-03 -2.849604785442352295e-01 8.546556532382965088e-02 2.967430353164672852e-01 1.002249568700790405e-01 2.123410403728485107e-01 -1.745742112398147583e-01 -1.976880282163619995e-01 -2.850349843502044678e-01 1.090692654252052307e-01 -4.292957484722137451e-02 -1.187171414494514465e-02 -6.751322001218795776e-02 -6.769701093435287476e-02 -1.699045114219188690e-02 -1.801075190305709839e-01 -2.563395351171493530e-02 2.362787909805774689e-02 -3.255590498447418213e-01 2.010284960269927979e-01 -1.926548480987548828e-01 -3.629578351974487305e-01 3.168910145759582520e-01 -5.084623396396636963e-02 8.288597688078880310e-03 -5.592617392539978027e-02 -3.295208811759948730e-01 1.365796029567718506e-01 5.683512985706329346e-02 4.013013094663619995e-03 -7.159305363893508911e-02 5.885131657123565674e-02
-3.815618902444839478e-02 7.974988967180252075e-02 -2.204524874687194824e-01 -5.910613015294075012e-02 5.675049498677253723e-02 1.108102500438690186e-01 5.115896463394165039e-02 1.075932849198579788e-02 -2.923213243484497070e-01 1.480281800031661987e-01 1.050853505730628967e-01 3.794325515627861023e-02 5.357740819454193115e-02 4.485547542572021484e-02 9.127249568700790405e-02 -1.206289604306221008e-01 -1.043623834848403931e-01 -1.566638648509979248e-01 -3.005640804767608643e-01 1.239093989133834839e-01 8.976741880178451538e-02 8.638514578342437744e-02 1.557621806859970093e-01 -1.923543512821197510e-01 1.600845754146575928e-01 -2.844594120979309082e-01 -3.254081010818481445e-01 1.003177613019943237e-01 -2.748996317386627197e-01 4.826076030731201172e-01 -1.580698043107986450e-01 1.932165957987308502e-02
1.630048751831054688e-01 5.594816803932189941e-02 -3.315234929323196411e-02 1.543271690607070923e-01 1.201173365116119385e-01 2.485287785530090332e-01 -3.002065420150756836e-01 -2.621133625507354736e-01 -2.039228230714797974e-01 -2.259766496717929840e-02 2.102446407079696655e-01 -4.763017222285270691e-02 2.642719075083732605e-02 -9.099997580051422119e-02 3.790270090103149414e-01 -1.190723329782485962e-01 2.648525536060333252e-01 -1.516775507479906082e-02 -3.129362463951110840e-01 -1.365988701581954956e-01 -7.244196534156799316e-02 2.106499224901199341e-01 -6.587513256818056107e-03 -1.590660028159618378e-02 -6.212554872035980225e-02 1.550419926643371582e-01 -2.412443161010742188e-01 1.477237194776535034e-01 -4.338395223021507263e-02 -3.553790226578712463e-02 1.051976978778839111e-01 -3.097775280475616455e-01
-6.271992810070514679e-03 -2.813504040241241455e-01 1.684888154268264771e-01 3.721441030502319336e-01 1.837489455938339233e-01 2.370048463344573975e-01 7.260092347860336304e-02 -1.873599290847778320e-01 -1.251171082258224487e-01 2.134253084659576416e-01 1.198768317699432373e-01 6.490757316350936890e-02 -4.614667221903800964e-02 -1.177776753902435303e-01 2.108596712350845337e-01 -9.787829220294952393e-02 -1.910945177078247070e-01 -7.106409966945648193e-02 -2.255426347255706787e-01 6.136545166373252869e-02 -3.924429416656494141e-02 -3.116329908370971680e-01 2.921764850616455078e-01 -3.399518132209777832e-02 1.523266583681106567e-01 7.735928986221551895e-03 -2.112744748592376709e-01 2.210592776536941528e-01 4.879454523324966431e-02 2.006564587354660034e-01 -1.437071859836578369e-01 1.110794469714164734e-01
-8.681317418813705444e-02 -1.529203057289123535e-01 -1.085575018078088760e-02 2.122273296117782593e-01 -3.988879546523094177e-02 1.672404706478118896e-01 2.478054612874984741e-01 -3.648664057254791260e-01 -2.430464327335357666e-01 -5.121573060750961304e-02 1.273535043001174927e-01 -3.045334666967391968e-02 -1.245056465268135071e-01 -3.120064437389373779e-01 -9.560674428939819336e-02 -9.443055093288421631e-02 5.380773171782493591e-02 -1.497650295495986938e-01 -2.006406337022781372e-01 2.028424143791198730e-01 -2.611709535121917725e-01 -3.532173335552215576e-01 9.938518702983856201e-02 -1.385808587074279785e-01 -1.235788539052009583e-01 8.709187805652618408e-02 -2.232511192560195923e-01 2.013260871171951294e-01 2.010584771633148193e-01 7.528914511203765869e-02 -4.405237734317779541e-02 -5.624058656394481659e-03
9.678675560280680656e-04 1.674268543720245361e-01 -1.490274965763092041e-01 9.651237726211547852e-02 -1.519612222909927368e-01 2.453200370073318481e-01 -1.101285815238952637e-01 -4.830728843808174133e-02 -3.023438453674316406e-01 -6.048009917140007019e-02 -1.077139899134635925e-01 3.863290324807167053e-02 -1.050006300210952759e-01 -1.605906188488006592e-01 2.789828479290008545e-01 -1.914801150560379028e-01 9.205486625432968140e-02 -2.973867654800415039e-01 -1.148712560534477234e-01 -2.204173207283020020e-01 3.190585179254412651e-03 2.849896848201751709e-01 2.427925765514373779e-01 2.114957012236118317e-02 -1.225152760744094849e-01 6.856562197208404541e-02 -7.222422957420349121e-02 2.951355278491973877e-01 1.747332364320755005e-01 2.675572633743286133e-01 1.566698253154754639e-01 -2.126470804214477539e-01
1.929847896099090576e-02 2.402398586273193359e-01 1.657123863697052002e-01 -1.332055926322937012e-01 -1.111552938818931580e-01 4.332239627838134766e-01 5.205412581562995911e-02 -3.203663825988769531e-01 -2.057448923587799072e-01 -3.907760605216026306e-03 4.400003701448440552e-02 -5.278486758470535278e-02 -7.811691612005233765e-02 -2.385235875844955444e-01 -3.209737315773963928e-02 -7.875497639179229736e-02 2.426149696111679077e-01 6.307347118854522705e-02 -2.513398528099060059e-01 3.003488183021545410e-01 1.332299560308456421e-01 2.236507236957550049e-01 2.207470089197158813e-01 4.301797971129417419e-02 2.773686349391937256e-01 -9.488544613122940063e-02 -1.698995977640151978e-01 -7.443502545356750488e-02 -7.981412112712860107e-02 -4.433348029851913452e-02 8.756438642740249634e-02 5.577792599797248840e-02
2.086724489927291870e-01 4.122835025191307068e-02 1.254992038011550903e-01 -2.086391113698482513e-02 -1.887294054031372070e-01 1.564944535493850708e-01 -9.682822972536087036e-02 -1.419655531644821167e-01 -5.476379394531250000e-01 7.237775623798370361e-02 7.850661873817443848e-02 -9.084099531173706055e-02 -1.322505772113800049e-01 -2.960835993289947510e-01 1.797006428241729736e-01 -2.846646010875701904e-01 1.081247478723526001e-01 -4.923905804753303528e-02 -1.066366881132125854e-01 2.531249821186065674e-01 1.868560165166854858e-02 1.557041555643081665e-01 -1.331129223108291626e-01 5.112808942794799805e-02 2.083995193243026733e-01 -2.179082334041595459e-01 -8.056612312793731689e-02 1.949087679386138916e-01 -3.840127214789390564e-02 9.321113675832748413e-02 2.691036090254783630e-02 1.735548526048660278e-01
-1.104464754462242126e-01 3.972683250904083252e-01 1.795613556168973446e-03 8.669637143611907959e-03 2.134154438972473145e-01 5.248290896415710449e-01 1.916324347257614136e-01 2.030201554298400879e-01 -1.679902374744415283e-01 1.421842277050018311e-01 -5.628120154142379761e-02 5.764201655983924866e-02 -7.503308355808258057e-02 -7.180973142385482788e-02 4.577916860580444336e-02 -1.422244496643543243e-02 2.608867883682250977e-01 -2.454676665365695953e-02 -2.612445354461669922e-01 1.541584879159927368e-01 5.023410543799400330e-02 -1.953500360250473022e-01 1.010933071374893188e-01 -1.735446602106094360e-01 -3.938658162951469421e-02 1.825380772352218628e-01 -2.180444598197937012e-01 -1.821524836122989655e-02 -1.554286628961563110e-01 5.455612763762474060e-02 1.256802584975957870e-02 -1.059132143855094910e-01
-1.531184613704681396e-01 4.155147448182106018e-02 -7.599166780710220337e-02 -4.694313101936131716e-04 1.944247186183929443e-01 3.349336329847574234e-03 1.580906063318252563e-01 -3.961499333381652832e-01 -2.073695361614227295e-01 2.943754792213439941e-01 -4.661912098526954651e-02 2.984016202390193939e-03 2.206093668937683105e-01 -2.247686386108398438e-01 3.089943230152130127e-01 -1.313427537679672241e-01 6.555731594562530518e-02 1.125746294856071472e-01 1.132489591836929321e-01 1.837546676397323608e-01 -9.256315976381301880e-02 1.359034329652786255e-02 9.042659401893615723e-02 -2.499649524688720703e-01 1.380656510591506958e-01 -1.399205774068832397e-01 -1.826514154672622681e-01 3.062514066696166992e-01 -1.278543025255203247e-01 2.378764301538467407e-01 1.022206395864486694e-01 1.157932355999946594e-01
-8.901325613260269165e-02 2.242800965905189514e-02 -1.930766850709915161e-01 4.121046066284179688e-01 1.185205066576600075e-03 1.248857006430625916e-01 -6.518386304378509521e-02 -2.370290271937847137e-02 -2.849293351173400879e-01 1.548587530851364136e-02 5.392677709460258484e-02 4.563575983047485352e-02 1.536558568477630615e-01 -1.001641005277633667e-01 9.544435888528823853e-02 -1.025455519556999207e-01 -4.759944509714841843e-03 -2.077065855264663696e-01 -2.905520498752593994e-01 7.893105596303939819e-02 4.987920820713043213e-02 -5.024020373821258545e-02 -1.625556200742721558e-01 4.018916562199592590e-02 1.477363798767328262e-02 -9.427149593830108643e-02 -1.328888088464736938e-01 -1.860398650169372559e-01 -4.193862378597259521e-01 4.280109405517578125e-01 1.700484752655029297e-01 9.019776433706283569e-02
-1.458670049905776978e-01 -7.005464285612106323e-02 -1.217372938990592957e-01 8.150084316730499268e-02 -3.301452994346618652e-01 1.743615865707397461e-01 3.169987499713897705e-01 1.197499874979257584e-02 -2.611871957778930664e-01 3.545790612697601318e-01 1.123575270175933838e-01 -2.504964172840118408e-01 1.980637162923812866e-01 -1.595089286565780640e-01 8.292962610721588135e-02 -2.484818845987319946e-01 4.639098420739173889e-03 -2.871071994304656982e-01 -6.650338321924209595e-02 1.546407938003540039e-01 -2.204246371984481812e-01 3.445374965667724609e-02 1.307799369096755981e-01 1.800977997481822968e-02 1.355476677417755127e-01 -2.438668906688690186e-02 -1.264280080795288086e-01 -2.778991311788558960e-02 4.171194881200790405e-02 2.105550840497016907e-02 -1.472692377865314484e-02 -3.059379160404205322e-01
2.165865451097488403e-01 6.830570101737976074e-02 1.288853734731674194e-01 6.149175390601158142e-02 2.572900652885437012e-01 1.914579570293426514e-01 -5.088051781058311462e-02 -3.267953917384147644e-02 -2.068495005369186401e-01 2.823183238506317139e-01 6.852518767118453979e-02 1.829033344984054565e-01 -2.654208987951278687e-02 8.753458410501480103e-02 1.093044728040695190e-01 -2.109103202819824219e-01 5.742795020341873169e-02 -3.525256514549255371e-01 -2.892307639122009277e-01 -1.671472340822219849e-01 -2.044099867343902588e-01 7.705331314355134964e-03 4.476102814078330994e-02 8.984841406345367432e-02 7.764475792646408081e-02 -1.002147197723388672e-01 1.639641970396041870e-01 1.035200282931327820e-01 -3.226318061351776123e-01 2.491183876991271973e-01 2.909766137599945068e-01 2.255498245358467102e-02
-1.314693945460021496e-03 -3.705166280269622803e-02 1.282729357481002808e-01 4.093866646289825439e-01 1.200320050120353699e-01 2.264946997165679932e-01 6.582929193973541260e-02 -2.021965980529785156e-01 -2.584277093410491943e-01 -1.603044420480728149e-01 -4.576162993907928467e-02 -9.546161442995071411e-02 5.057420954108238220e-02 -1.488831639289855957e-01 1.277402639389038086e-01 -1.454129964113235474e-01 1.662864536046981812e-02 4.743114486336708069e-02 -5.134456753730773926e-01 6.537940353155136108e-02 -4.786247387528419495e-02 -2.603380382061004639e-02 3.136154264211654663e-02 -1.978337615728378296e-01 2.456314414739608765e-01 -3.436469286680221558e-02 -1.283258348703384399e-01 1.528229862451553345e-01 -3.389327824115753174e-01 -3.037273883819580078e-02 5.712013691663742065e-02 6.210771575570106506e-02
-2.058206647634506226e-01 1.017122045159339905e-01 2.073150575160980225e-01 3.155003786087036133e-01 6.843231618404388428e-02 2.241196036338806152e-01 2.493405714631080627e-02 3.591161966323852539e-02 -2.250956147909164429e-01 1.239625830203294754e-02 9.685589373111724854e-02 -1.332871168851852417e-01 -4.263874888420104980e-02 -7.706803735345602036e-03 -1.406756043434143066e-01 -1.974472552537918091e-01 1.857257187366485596e-01 -2.292443998157978058e-02 -2.419839501380920410e-01 2.010643035173416138e-01 5.867416784167289734e-02 1.210955232381820679e-01 -1.615120843052864075e-02 -2.665784955024719238e-01 -3.713541626930236816e-01 -2.882678806781768799e-01 -7.894466072320938110e-02 -1.243781298398971558e-02 -4.100475832819938660e-02 2.967921197414398193e-01 2.464254647493362427e-01 8.950835466384887695e-02
2.371565997600555420e-02 -4.721539840102195740e-02 -8.064913749694824219e-02 2.441484630107879639e-01 2.327100783586502075e-01 1.485745012760162354e-01 1.592706441879272461e-01 3.444666042923927307e-03 -2.400912493467330933e-01 3.144001662731170654e-01 1.696343868970870972e-01 3.745323419570922852e-02 5.169139057397842407e-02 1.120188161730766296e-01 -6.717505748383700848e-04 -6.816565990447998047e-02 1.324150245636701584e-02 -2.739755809307098389e-01 -3.939189910888671875e-01 -2.771687209606170654e-01 -2.682499885559082031e-01 4.354219883680343628e-02 1.696267575025558472e-01 8.634689450263977051e-02 5.489468201994895935e-02 -5.770155414938926697e-02 8.629183284938335419e-03 1.041559800505638123e-01 -3.281435668468475342e-01 1.806260198354721069e-01 2.096078693866729736e-01 6.426771730184555054e-02
-2.502812147140502930e-01 1.369708776473999023e-01 -1.726590543985366821e-01 6.082783639430999756e-02 2.374006621539592743e-02 -1.778963953256607056e-02 7.120554149150848389e-02 9.402596205472946167e-02 -1.630709469318389893e-01 3.402571380138397217e-01 4.945524036884307861e-02 1.457581073045730591e-01 1.543505489826202393e-01 6.255292892456054688e-02 4.104312062263488770e-01 -1.243597269058227539e-01 1.125751510262489319e-01 -7.245177030563354492e-02 -2.562683522701263428e-01 -5.238678306341171265e-02 -1.769862920045852661e-01 2.489989623427391052e-02 -4.658018797636032104e-02 1.815066337585449219e-01 1.304047405719757080e-01 -8.879354596138000488e-02 -2.632641000673174858e-03 -5.770394578576087952e-02 -2.705313265323638916e-01 4.808874726295471191e-01 -2.438615635037422180e-02 -7.695289701223373413e-02
1.034473404288291931e-01 3.419058024883270264e-02 1.831785440444946289e-01 1.007053554058074951e-01 1.590433567762374878e-01 3.328146040439605713e-01 6.034280359745025635e-02 -3.524910658597946167e-02 -2.547554671764373779e-01 1.297775059938430786e-01 3.760072886943817139e-01 6.576997786760330200e-02 1.204192731529474258e-02 -1.937872022390365601e-01 1.508349329233169556e-01 -1.344155073165893555e-01 -2.224822938442230225e-01 -1.582437157630920410e-01 -1.981840729713439941e-01 -1.661766320466995239e-01 -5.302803590893745422e-02 -7.976621389389038086e-02 -4.176234360784292221e-03 -1.953508891165256500e-02 1.302127540111541748e-01 -1.163656935095787048e-01 7.578092813491821289e-02 6.253381073474884033e-02 -3.288108408451080322e-01 2.934037446975708008e-01 2.913215458393096924e-01 1.652205288410186768e-01
-5.773907061666250229e-03 1.715554594993591309e-01 -8.037758618593215942e-02 5.801289156079292297e-02 1.122489720582962036e-01 2.519573569297790527e-01 7.432025671005249023e-02 7.081714272499084473e-02 -5.153896212577819824e-01 1.516856402158737183e-01 -7.805409282445907593e-02 -1.802264004945755005e-01 1.235459074378013611e-01 -3.195261955261230469e-01 -1.091387718915939331e-01 -1.653776764869689941e-01 2.286404073238372803e-01 7.600174844264984131e-02 -2.192586362361907959e-01 1.994698047637939453e-01 4.299307987093925476e-02 3.686778247356414795e-02 1.863783746957778931e-01 -2.172569781541824341e-01 1.161834076046943665e-01 1.284772753715515137e-01 -3.649655729532241821e-02 -1.031048595905303955e-01 -1.375083327293395996e-01 2.377702146768569946e-01 1.131505668163299561e-01 -1.702459752559661865e-01
-4.121026024222373962e-02 2.274606144055724144e-03 1.726949661970138550e-01 -2.662214040756225586e-01 1.041470244526863098e-01 2.529884874820709229e-01 -2.178473770618438721e-01 -1.496309340000152588e-01 -6.800651550292968750e-02 1.360570639371871948e-01 2.047400027513504028e-01 6.006666272878646851e-02 1.725525595247745514e-03 -4.251153469085693359e-01 2.364498227834701538e-01 -1.171668991446495056e-01 1.419021189212799072e-01 -3.168822824954986572e-01 -3.364688158035278320e-01 2.697525918483734131e-01 8.692529797554016113e-02 5.862165242433547974e-02 8.355038613080978394e-02 1.122953221201896667e-01 -1.568815261125564575e-01 -2.056989222764968872e-01 -9.375730156898498535e-02 4.738354682922363281e-02 -6.634315848350524902e-02 -8.297485858201980591e-02 6.515187025070190430e-02 5.722558498382568359e-02
-4.054713645018637180e-04 9.623483568429946899e-02 -1.351142078638076782e-01 1.146918088197708130e-01 -1.243013516068458557e-02 1.165649369359016418e-01 3.598413243889808655e-02 2.999475412070751190e-02 -1.836258471012115479e-01 3.123268783092498779e-01 -1.390353543683886528e-03 -1.245029047131538391e-01 -2.882971465587615967e-01 -2.367182075977325439e-01 4.376535490155220032e-02 -1.882362216711044312e-01 3.843763843178749084e-03 -8.499953895807266235e-02 -1.065568327903747559e-01 2.288334071636199951e-01 1.536406129598617554e-01 -2.264865189790725708e-01 5.991198122501373291e-02 -4.674675464630126953e-01 1.660109460353851318e-01 -9.033268690109252930e-02 -6.529111415147781372e-02 -1.720124334096908569e-01 2.829894125461578369e-01 2.092375159263610840e-01 1.995536983013153076e-01 -1.374492347240447998e-01
1.661455035209655762e-01 -6.241059675812721252e-02 1.381675750017166138e-01 2.025414407253265381e-01 1.263626068830490112e-01 2.174581885337829590e-01 1.200486123561859131e-01 -9.942406788468360901e-03 -3.613391518592834473e-01 1.689709872007369995e-01 -1.257579401135444641e-02 3.002988696098327637e-01 1.318377554416656494e-01 -1.942424774169921875e-01 1.814427785575389862e-02 -1.896443217992782593e-01 1.701537817716598511e-01 -1.213512793183326721e-01 -1.801181137561798096e-01 1.762456148862838745e-01 7.836079597473144531e-02 -1.061322242021560669e-01 -5.064664781093597412e-02 -1.189437285065650940e-01 1.724676936864852905e-01 -2.871931903064250946e-02 -2.652135789394378662e-01 -2.747741043567657471e-01 -3.867612779140472412e-01 1.259168386459350586e-01 8.107347041368484497e-02 -6.237374152988195419e-03
-7.812780141830444336e-02 -2.045239359140396118e-01 1.344558596611022949e-01 4.361531436443328857e-01 6.056670844554901123e-02 3.206983208656311035e-02 1.644810587167739868e-01 -3.344366550445556641e-01 -2.661685943603515625e-01 2.426202744245529175e-01 6.212935224175453186e-02 9.530150890350341797e-02 2.253717184066772461e-02 -8.465460687875747681e-02 3.087725639343261719e-01 -1.128185093402862549e-01 -1.592748463153839111e-01 1.554308384656906128e-01 -3.634005784988403320e-01 6.384860258549451828e-03 -7.953736931085586548e-02 -2.212542891502380371e-01 2.115129232406616211e-01 -1.695782393217086792e-01 1.377003490924835205e-01 8.076480776071548462e-02 1.983806304633617401e-02 2.505667740479111671e-03 3.065611608326435089e-02 4.636123403906822205e-02 -4.727242141962051392e-02 1.240263506770133972e-02
-7.733893394470214844e-02 5.934451147913932800e-02 -2.957098186016082764e-02 -5.246709287166595459e-02 4.239769279956817627e-02 1.627383194863796234e-02 2.476244717836380005e-01 -1.321668326854705811e-01 -2.198513150215148926e-01 3.551998138427734375e-01 2.889170944690704346e-01 3.732290118932723999e-02 -1.947833895683288574e-01 -1.793505549430847168e-01 8.903276920318603516e-02 5.284770205616950989e-02 -4.998715966939926147e-02 -1.921765320003032684e-02 -1.527790576219558716e-01 3.926219940185546875e-01 -3.354132175445556641e-01 -2.198122590780258179e-01 -1.777125597000122070e-01 -7.220593839883804321e-02 1.418892890214920044e-01 -2.629195153713226318e-01 -5.473206192255020142e-02 -3.984638676047325134e-02 -9.503752738237380981e-02 4.204412549734115601e-02 2.442906796932220459e-01 -1.533952802419662476e-01
-2.207940071821212769e-01 -4.052697867155075073e-02 -9.496618807315826416e-02 1.015151152387261391e-03 -1.702200062572956085e-02 -2.930130809545516968e-02 -1.852424293756484985e-01 -2.315564900636672974e-01 -1.645361036062240601e-01 4.346805810928344727e-01 6.024328246712684631e-02 4.811588209122419357e-03 4.063462615013122559e-01 -1.182234752923250198e-02 2.290910333395004272e-01 -1.906936913728713989e-01 2.115021049976348877e-01 -2.325645834207534790e-01 -2.103377729654312134e-01 2.022739797830581665e-01 -2.188216298818588257e-01 1.332362461835145950e-02 -3.074935637414455414e-02 -2.655875170603394508e-03 -3.133878484368324280e-02 -7.109554111957550049e-02 -2.206371277570724487e-01 2.786614932119846344e-02 -2.470572292804718018e-01 5.035202205181121826e-02 -5.290981754660606384e-02 -1.512472778558731079e-01
-6.948918849229812622e-02 1.828311085700988770e-01 -3.532237187027931213e-02 -2.207068055868148804e-01 1.735832542181015015e-01 3.066708445549011230e-01 -1.921045184135437012e-01 -2.329385429620742798e-01 -7.698068767786026001e-02 2.803148627281188965e-01 -4.996643960475921631e-02 8.102143555879592896e-02 -5.411129444837570190e-02 -3.744706884026527405e-02 -1.907090097665786743e-01 -1.829306781291961670e-01 -1.215366125106811523e-01 -1.487688422203063965e-01 -4.441171288490295410e-01 1.402896735817193985e-02 1.015524491667747498e-01 -4.600585624575614929e-02 -1.679749339818954468e-01 -1.561148017644882202e-01 -2.122478336095809937e-01 -1.847978979349136353e-01 -1.004363074898719788e-01 -7.184852659702301025e-02 -2.192424535751342773e-01 2.256360203027725220e-01 1.632872074842453003e-01 -9.626543521881103516e-02
4.416309669613838196e-02 5.951824411749839783e-02 -1.426337361335754395e-01 1.906461715698242188e-01 4.845508933067321777e-02 3.995904698967933655e-02 1.308182328939437866e-01 1.888829469680786133e-02 -2.683868706226348877e-01 1.385382264852523804e-01 1.214808449149131775e-01 5.542432144284248352e-02 -2.599066682159900665e-02 -1.543078422546386719e-01 -9.886561334133148193e-02 -9.503644891083240509e-03 -1.576722599565982819e-02 -1.926493197679519653e-01 -2.384841442108154297e-01 3.752494752407073975e-01 8.615928888320922852e-02 -1.854138225317001343e-01 1.477462351322174072e-01 -2.376438975334167480e-01 4.486552253365516663e-02 -3.449271917343139648e-01 -1.078195869922637939e-01 1.240267232060432434e-01 -3.160375356674194336e-01 1.310540586709976196e-01 3.568974435329437256e-01 -1.594253629446029663e-01
[truncated: 3,270,882 more chars]
