# Supplementary material for: The Language of Innovation
Source: PLoS One. 2020 Apr 30;15(4):e0230107. doi: 10.1371/journal.pone.0230107 (PMC7194493; doi:10.1371/journal.pone.0230107)
Supplement: S15 File — (GZ) [file pone.0230107.s015.tar.gz › 1993-1997/V2Run_24_VS_4500_embeddings1993-1997ED32.txt]

-1.395138055086135864e-01 -5.922950059175491333e-02 -2.540357112884521484e-01 -6.268129497766494751e-02 -1.275057047605514526e-01 -1.786562800407409668e-01 -2.276566475629806519e-01 1.380860209465026855e-01 1.191782355308532715e-01 -1.157914474606513977e-01 -2.768457308411598206e-02 -3.087119571864604950e-02 -6.488527357578277588e-02 2.016860842704772949e-01 -4.085205495357513428e-01 -7.453951239585876465e-02 3.209965527057647705e-01 -8.147948980331420898e-02 -1.672950685024261475e-01 -3.923587501049041748e-02 4.719929397106170654e-02 4.674705564975738525e-01 1.572973579168319702e-01 -3.722400963306427002e-02 -6.850496679544448853e-02 1.175205409526824951e-01 4.012338817119598389e-02 3.558848053216934204e-02 -2.217986881732940674e-01 -1.826124042272567749e-01 -2.146313786506652832e-01 -8.217094838619232178e-02
6.641031801700592041e-02 2.298496067523956299e-01 -1.876986473798751831e-01 -2.373433113098144531e-02 1.397105753421783447e-01 -1.805073395371437073e-02 7.449337840080261230e-02 1.104009989649057388e-02 8.777036517858505249e-02 -3.601983655244112015e-03 3.516615927219390869e-01 1.492787748575210571e-01 -9.426520019769668579e-02 2.044421434402465820e-01 -1.881325542926788330e-01 1.443983167409896851e-01 4.684912264347076416e-01 9.043589234352111816e-03 -1.311723440885543823e-01 -5.438795685768127441e-02 1.984638869762420654e-01 -2.203390002250671387e-01 -1.070308834314346313e-01 -2.199665158987045288e-01 -2.328167706727981567e-01 1.281378231942653656e-02 -6.034860387444496155e-02 2.509986162185668945e-01 -2.160142511129379272e-01 -2.165855653584003448e-02 -3.328491002321243286e-02 -2.531749308109283447e-01
-2.471136152744293213e-01 -2.355851419270038605e-02 3.550002723932266235e-02 -1.625756025314331055e-01 1.913993209600448608e-01 -1.060781031847000122e-01 -1.401234865188598633e-01 -3.486904129385948181e-02 2.499453276395797729e-01 1.215301007032394409e-01 -2.899458408355712891e-01 8.886285126209259033e-03 -1.216717809438705444e-01 1.232858970761299133e-01 -1.887955218553543091e-01 3.251239657402038574e-02 3.579961955547332764e-01 2.666600942611694336e-01 -8.229187875986099243e-02 -9.005685895681381226e-02 2.645260393619537354e-01 -2.361955046653747559e-01 1.823586523532867432e-01 4.754250869154930115e-03 -3.053974807262420654e-01 -5.315034091472625732e-02 -2.119070440530776978e-01 5.549965798854827881e-02 -3.480581939220428467e-02 -2.304578572511672974e-01 -2.037363499402999878e-01 -2.755147032439708710e-02
-2.723141908645629883e-01 9.069079160690307617e-02 -1.894291192293167114e-01 -1.181527152657508850e-01 8.485197275876998901e-02 -9.895541518926620483e-02 -1.909745037555694580e-01 -4.149027541279792786e-02 7.009453326463699341e-02 2.176136476919054985e-03 -3.443903103470802307e-02 -9.199050813913345337e-02 -2.230418771505355835e-01 1.523123085498809814e-01 -2.885739207267761230e-01 2.670466601848602295e-01 2.822948396205902100e-01 4.423815011978149414e-01 1.910671964287757874e-02 -2.126144915819168091e-01 1.313997507095336914e-01 4.168596491217613220e-02 6.578445434570312500e-02 3.519586101174354553e-02 3.152656182646751404e-02 -1.805213540792465210e-01 -1.847150474786758423e-01 -1.535038799047470093e-01 -1.243161037564277649e-01 -1.488101035356521606e-01 1.178954690694808960e-01 -2.866969406604766846e-01
-3.002130389213562012e-01 9.544803947210311890e-02 -3.031003475189208984e-01 6.026604026556015015e-02 -2.794400751590728760e-01 1.661317944526672363e-01 -1.419232487678527832e-01 1.108554080128669739e-01 2.016698420047760010e-01 -2.727438136935234070e-02 -1.048868894577026367e-02 -8.251310326159000397e-03 -1.627395749092102051e-01 1.484056115150451660e-01 -1.407119333744049072e-01 -2.433746457099914551e-01 5.198109149932861328e-02 1.654430329799652100e-01 -2.858977951109409332e-02 -2.386189103126525879e-01 3.189693987369537354e-01 9.586941450834274292e-02 -1.187403500080108643e-01 -2.642139494419097900e-01 -2.731480896472930908e-01 -5.733734741806983948e-02 -1.254689246416091919e-01 2.901778221130371094e-01 -4.661649465560913086e-02 1.014757007360458374e-01 -1.540873944759368896e-01 3.582133352756500244e-02
-2.482043653726577759e-01 8.073008805513381958e-02 -1.948261857032775879e-01 -2.069293893873691559e-02 9.609130211174488068e-03 -7.786174118518829346e-02 -5.218668654561042786e-02 8.301213383674621582e-02 4.344909265637397766e-02 -8.123967051506042480e-02 2.306126952171325684e-01 2.771130204200744629e-01 -7.964650541543960571e-02 2.208234667778015137e-01 2.115244269371032715e-01 1.603360176086425781e-01 5.728778839111328125e-01 2.227128148078918457e-01 -1.917772181332111359e-02 -1.974489539861679077e-01 -2.227327413856983185e-02 -1.465110182762145996e-01 2.065642476081848145e-01 7.318430393934249878e-02 -1.180814485996961594e-02 -6.576854735612869263e-02 -1.724338233470916748e-01 1.110771670937538147e-01 -7.796548306941986084e-02 -1.624769717454910278e-01 1.769182235002517700e-01 -1.275145411491394043e-01
-8.367671072483062744e-02 -1.064344942569732666e-01 -1.400591731071472168e-01 -2.557215988636016846e-01 -1.966591924428939819e-02 1.041897684335708618e-01 -1.591466069221496582e-01 1.557952910661697388e-01 2.014176845550537109e-01 1.194617971777915955e-01 6.841018795967102051e-02 1.945007592439651489e-01 -1.249412298202514648e-01 2.075023651123046875e-01 -1.164875328540802002e-01 1.112291589379310608e-01 2.162116020917892456e-01 6.941930949687957764e-02 8.980303257703781128e-02 -6.864748150110244751e-02 -5.427224189043045044e-02 1.359811276197433472e-01 -1.292052716016769409e-01 -1.725993156433105469e-01 -2.316789925098419189e-01 5.225753039121627808e-02 -4.736045375466346741e-02 1.540380120277404785e-01 -1.512581110000610352e-01 -3.500228822231292725e-01 -2.930149734020233154e-01 -4.560309350490570068e-01
-2.225506454706192017e-01 1.482720524072647095e-01 -1.028380244970321655e-01 -8.848699182271957397e-02 7.553529739379882812e-02 -2.184695750474929810e-02 2.261088192462921143e-01 -2.303324267268180847e-02 2.535587251186370850e-01 -2.314765565097332001e-02 -2.437110692262649536e-01 1.215168982744216919e-01 -1.530451774597167969e-01 1.995359659194946289e-01 -2.566342055797576904e-01 2.555919066071510315e-02 4.650548696517944336e-01 3.634753823280334473e-01 -3.011110424995422363e-01 2.789346128702163696e-02 -1.515702530741691589e-02 -4.705367144197225571e-03 5.443705990910530090e-02 -7.486975938081741333e-02 -7.601398229598999023e-02 -9.594066441059112549e-02 -1.843506395816802979e-01 -1.387051790952682495e-01 -1.036786511540412903e-01 2.620858512818813324e-02 -8.179178833961486816e-02 -2.202525138854980469e-01
-4.272350296378135681e-02 1.037564352154731750e-01 -1.844482868909835815e-01 -1.750423163175582886e-01 -2.789262868463993073e-02 5.994590744376182556e-02 7.052525877952575684e-02 1.525105088949203491e-01 -7.535307109355926514e-02 1.732241064310073853e-01 -2.525694668292999268e-01 1.626504361629486084e-01 -2.746721804141998291e-01 3.475781679153442383e-01 -2.330094873905181885e-01 9.549354761838912964e-02 2.350524067878723145e-01 1.170515269041061401e-01 -2.935644388198852539e-01 9.795060008764266968e-02 2.360783331096172333e-02 -9.804005920886993408e-02 -1.593230962753295898e-01 -2.336005419492721558e-01 -3.139601945877075195e-01 -6.210232898592948914e-02 1.262891739606857300e-01 8.892906457185745239e-02 -2.357744723558425903e-01 -1.864413321018218994e-01 9.905889630317687988e-02 -1.524778157472610474e-01
1.460488792508840561e-02 6.238682195544242859e-02 -3.287921100854873657e-02 -2.165090292692184448e-01 -3.947203606367111206e-02 -3.443614244461059570e-01 -1.040529757738113403e-01 3.175638383254408836e-03 7.637326419353485107e-02 -1.264079809188842773e-01 1.581670045852661133e-01 -6.855713576078414917e-02 -2.601450383663177490e-01 3.336571753025054932e-01 -2.133857607841491699e-01 3.296441435813903809e-01 2.803144454956054688e-01 3.912205249071121216e-02 -1.054686754941940308e-01 -1.270301919430494308e-02 2.681115567684173584e-01 3.277730569243431091e-02 -7.327209226787090302e-03 -2.431843429803848267e-01 -1.179298758506774902e-01 3.962358832359313965e-02 1.179299801588058472e-01 -1.931840479373931885e-01 -3.200781047344207764e-01 9.247345477342605591e-02 -8.831390738487243652e-02 -1.522479206323623657e-01
1.469137072563171387e-01 1.007838696241378784e-01 -1.924947649240493774e-01 -2.259192019701004028e-01 1.613791435956954956e-01 -2.746217846870422363e-01 -1.218519732356071472e-01 1.362428367137908936e-01 2.754465043544769287e-01 -3.830322623252868652e-02 -3.199245408177375793e-02 -5.488709732890129089e-02 -2.113426923751831055e-01 1.443820893764495850e-01 -3.092350661754608154e-01 -8.902638219296932220e-03 4.050934314727783203e-01 8.681499748490750790e-04 -5.038262903690338135e-02 1.481414400041103363e-02 6.766051054000854492e-02 -3.743286430835723877e-02 5.328285694122314453e-02 -4.747739732265472412e-01 -2.434134297072887421e-02 -1.205713152885437012e-01 -1.027623340487480164e-01 -7.657428085803985596e-02 -1.902923882007598877e-01 5.826675891876220703e-02 -2.941663935780525208e-02 -1.720179766416549683e-01
-1.990076154470443726e-01 -6.062610447406768799e-02 -3.766194730997085571e-02 -1.892670616507530212e-02 -1.574767082929611206e-01 -2.160068452358245850e-01 -7.933519780635833740e-02 1.270347535610198975e-01 1.842861324548721313e-01 -2.279283851385116577e-01 -3.324963748455047607e-01 9.607659280300140381e-02 -1.904581785202026367e-01 2.844657562673091888e-02 -2.202726155519485474e-01 2.259924411773681641e-01 5.557387322187423706e-02 4.444709718227386475e-01 -2.499979138374328613e-01 6.142504513263702393e-02 1.098255142569541931e-01 1.174375042319297791e-02 3.324411436915397644e-02 -1.407547444105148315e-01 -2.156122773885726929e-01 -2.447097189724445343e-02 -1.029094159603118896e-01 1.993971467018127441e-01 -1.575848273932933807e-02 -2.644814848899841309e-01 -1.300590634346008301e-01 -1.846559792757034302e-01
5.142673477530479431e-02 -1.678054034709930420e-01 -1.653625965118408203e-01 -9.438471496105194092e-02 -2.875386737287044525e-02 -6.615850329399108887e-02 1.390159968286752701e-02 -7.893550395965576172e-02 1.701779216527938843e-01 -9.070361405611038208e-02 -1.144683808088302612e-01 4.113769158720970154e-02 -3.026443123817443848e-01 4.887556657195091248e-03 -3.601507544517517090e-01 4.838149994611740112e-02 5.697118043899536133e-01 1.577112078666687012e-01 -2.634563446044921875e-01 1.009606420993804932e-01 1.869461615569889545e-03 1.043846383690834045e-01 3.164609149098396301e-02 -8.687961846590042114e-02 1.053418666124343872e-01 -2.273606657981872559e-01 -1.808216124773025513e-01 1.063325256109237671e-01 -1.230721101164817810e-01 -2.397982925176620483e-01 -6.842584908008575439e-02 -1.142148002982139587e-01
5.161834508180618286e-02 1.133047696202993393e-02 -1.629737764596939087e-01 -1.502986401319503784e-01 -5.669556558132171631e-03 1.783965900540351868e-02 -2.262072078883647919e-02 -2.470805542543530464e-03 -8.544306457042694092e-02 2.080039232969284058e-01 -2.504460513591766357e-01 2.635082416236400604e-02 -1.891453415155410767e-01 3.435615003108978271e-01 -1.748284697532653809e-01 2.067419700324535370e-02 2.553719580173492432e-01 1.851869821548461914e-01 -2.095473706722259521e-01 3.494986891746520996e-02 1.632216274738311768e-01 -6.346366554498672485e-02 -1.752977818250656128e-01 -1.390814632177352905e-01 -3.744218051433563232e-01 -1.468612551689147949e-01 5.519552156329154968e-03 5.347162112593650818e-02 -2.443526387214660645e-01 2.703984975814819336e-01 -2.726886868476867676e-01 -2.262464910745620728e-01
-6.404605228453874588e-04 -1.078734770417213440e-01 -1.072435006499290466e-01 -1.913139671087265015e-01 -9.006425738334655762e-02 -8.632021024823188782e-03 -1.650884896516799927e-01 -5.872561782598495483e-02 3.963957130908966064e-01 -2.292344570159912109e-01 5.142113566398620605e-02 -1.503945589065551758e-01 -1.681668013334274292e-01 2.831603214144706726e-02 3.946122527122497559e-02 -1.588416844606399536e-01 3.386197388172149658e-01 1.060367301106452942e-01 -3.083795011043548584e-01 -3.898030519485473633e-01 1.173281371593475342e-01 2.378730177879333496e-01 1.039864644408226013e-01 -1.995863020420074463e-02 -2.224410921335220337e-01 4.169702157378196716e-02 8.322478830814361572e-02 2.237782329320907593e-01 -8.709438145160675049e-02 -1.603016555309295654e-01 -8.929109573364257812e-02 -8.106789737939834595e-02
-4.352875649929046631e-01 1.131195276975631714e-01 -1.616873294115066528e-01 3.956127911806106567e-02 -6.523207575082778931e-02 -5.992560461163520813e-02 -8.764996379613876343e-02 2.938908040523529053e-01 1.673534512519836426e-01 -1.618183404207229614e-02 -1.695481389760971069e-01 -3.860869910567998886e-03 -1.689726859331130981e-01 1.230865437537431717e-02 -3.098868727684020996e-01 4.292112588882446289e-02 3.905060589313507080e-01 4.878759384155273438e-02 -2.635318636894226074e-01 1.312446147203445435e-01 -1.021126061677932739e-01 9.451327845454216003e-03 -1.182438433170318604e-01 1.458220928907394409e-01 -7.344003766775131226e-02 1.093357130885124207e-01 -3.051460385322570801e-01 1.093084886670112610e-01 -2.538570947945117950e-02 -1.698409020900726318e-01 6.977968662977218628e-02 -2.010799348354339600e-01
-3.805270195007324219e-01 -6.739983707666397095e-02 -1.610582321882247925e-01 -1.201805546879768372e-01 3.606448769569396973e-01 -8.132012933492660522e-02 -1.415619999170303345e-01 2.969422563910484314e-02 8.374150842428207397e-02 7.528571039438247681e-02 -7.814961671829223633e-02 2.152418158948421478e-02 -3.967465460300445557e-01 3.544504642486572266e-01 -5.809255409985780716e-03 6.112975254654884338e-02 1.547374874353408813e-01 8.342741429805755615e-02 -2.082959115505218506e-01 -1.711966544389724731e-01 -7.428135722875595093e-02 -3.334080800414085388e-02 1.219868436455726624e-01 -1.776589304208755493e-01 6.973915547132492065e-02 -1.350451707839965820e-01 -1.824599653482437134e-01 2.298473715782165527e-01 -2.339377850294113159e-01 -1.582563370466232300e-01 3.067192807793617249e-02 -1.539055374450981617e-03
-1.836960762739181519e-01 -1.066303178668022156e-01 -2.652841210365295410e-01 -6.801660358905792236e-02 -4.855926334857940674e-02 8.713921532034873962e-03 -1.504372060298919678e-01 -1.544166505336761475e-01 1.487278789281845093e-01 -1.165765598416328430e-01 2.244688272476196289e-01 -2.441399395465850830e-01 -4.698531329631805420e-02 9.412768483161926270e-02 -1.238292455673217773e-01 -6.998990476131439209e-02 2.368700206279754639e-01 3.507841527462005615e-01 -2.630939781665802002e-01 -8.526605367660522461e-02 3.927296698093414307e-01 1.754844933748245239e-01 9.496578574180603027e-02 -9.768116474151611328e-02 -3.503976762294769287e-01 8.715146034955978394e-02 1.178231686353683472e-01 7.968531548976898193e-02 1.483828425407409668e-01 1.243034899234771729e-01 -1.310086995363235474e-02 -8.055864274501800537e-02
-2.657862007617950439e-01 -1.346045583486557007e-01 -2.712439894676208496e-01 -1.181610003113746643e-01 3.421876113861799240e-03 -1.998191922903060913e-01 1.903193742036819458e-01 1.872067898511886597e-01 1.310271024703979492e-01 3.616811707615852356e-02 -1.393138170242309570e-01 -2.148733660578727722e-02 -2.633248567581176758e-01 -2.744465135037899017e-02 -2.876938283443450928e-01 2.329363375902175903e-01 4.475749731063842773e-01 1.257624924182891846e-01 -2.284230589866638184e-01 -5.924049764871597290e-02 2.399178221821784973e-02 2.204071916639804840e-02 1.189243495464324951e-01 -4.512446001172065735e-02 -1.643162369728088379e-01 6.460728496313095093e-02 -1.267788261175155640e-01 -1.200034245848655701e-01 4.886609315872192383e-02 -2.414661198854446411e-01 1.275285612791776657e-02 -2.354981750249862671e-01
-1.011373400688171387e-01 5.806830525398254395e-02 7.865734398365020752e-02 -5.136757344007492065e-02 1.615628898143768311e-01 -1.909720525145530701e-02 -8.305673301219940186e-02 4.052339494228363037e-02 -3.562340512871742249e-02 -1.856866776943206787e-01 -1.044368818402290344e-01 1.945989951491355896e-02 -2.849981784820556641e-01 -6.854116171598434448e-02 -3.315079808235168457e-01 1.008651405572891235e-01 3.934192955493927002e-01 4.502584040164947510e-01 -3.008047938346862793e-01 -3.268549218773841858e-03 -1.019227318465709686e-03 1.046023219823837280e-01 1.434804797172546387e-01 -1.160570830106735229e-01 -1.237452253699302673e-01 -4.159311577677726746e-02 4.303326457738876343e-02 1.865600645542144775e-01 -1.960510015487670898e-01 -2.228548973798751831e-01 -2.336835265159606934e-01 -1.125539280474185944e-02
-2.458239346742630005e-01 1.575944125652313232e-01 -1.797911971807479858e-01 -3.136664032936096191e-01 -1.191431954503059387e-01 2.173845423385500908e-03 -1.507595777511596680e-01 -8.411214500665664673e-02 3.053877968341112137e-03 -1.044779866933822632e-01 3.986298292875289917e-02 6.700560450553894043e-02 1.545518040657043457e-01 4.050424695014953613e-01 -1.847237907350063324e-02 4.859929531812667847e-02 3.476638197898864746e-01 1.265854947268962860e-02 -1.140874549746513367e-01 -2.549152076244354248e-02 3.141599297523498535e-01 2.435282431542873383e-02 2.919042408466339111e-01 -3.115166127681732178e-01 1.768199503421783447e-01 -1.349121332168579102e-01 1.586273163557052612e-01 -5.540497601032257080e-02 9.574271738529205322e-02 -1.564796566963195801e-01 -6.593152135610580444e-02 -2.079715766012668610e-02
-3.005445003509521484e-01 -2.643745765089988708e-02 -3.760957717895507812e-01 -1.244242116808891296e-01 -2.472851276397705078e-01 6.466719508171081543e-02 -1.626681834459304810e-01 8.481917902827262878e-03 2.308601886034011841e-01 1.083748787641525269e-02 -1.621898263692855835e-01 -3.148739039897918701e-02 2.981204167008399963e-02 1.006320118904113770e-01 -1.153012365102767944e-02 -2.488492727279663086e-01 3.282240629196166992e-01 3.245019316673278809e-01 -1.568137258291244507e-01 -1.762616634368896484e-01 3.015286922454833984e-01 1.407908499240875244e-01 -5.462796241044998169e-02 -4.594998806715011597e-02 -2.377803325653076172e-01 1.910584047436714172e-02 1.284384280443191528e-01 3.669137507677078247e-02 1.717165485024452209e-02 1.479472666978836060e-01 1.567739397287368774e-01 1.891012862324714661e-02
-3.046975135803222656e-01 -1.102165952324867249e-01 -2.664750814437866211e-01 -2.221919596195220947e-01 -2.242994308471679688e-01 8.322345465421676636e-02 5.405274406075477600e-02 1.046444699168205261e-01 1.038895547389984131e-01 2.039280980825424194e-01 2.440418004989624023e-01 -5.689355731010437012e-02 9.190415591001510620e-02 1.985181272029876709e-01 -1.479366123676300049e-01 -1.163908913731575012e-01 3.466327786445617676e-01 2.954571247100830078e-01 -1.312509626150131226e-01 3.967858478426933289e-02 9.186715632677078247e-02 -1.266051456332206726e-02 -1.221519187092781067e-01 -7.518468052148818970e-02 -2.473046183586120605e-01 -2.695015072822570801e-01 -2.436681538820266724e-01 1.512159854173660278e-01 1.444648113101720810e-02 -7.077410817146301270e-02 -1.875109784305095673e-02 1.674504876136779785e-01
-8.492700010538101196e-02 5.590364709496498108e-02 6.096607446670532227e-02 -1.596724092960357666e-01 5.007103551179170609e-03 -3.240691870450973511e-02 -2.083237618207931519e-01 2.149897068738937378e-01 6.844462454319000244e-02 1.462279260158538818e-01 1.291498448699712753e-02 -1.810583844780921936e-02 -3.245436549186706543e-01 2.526911497116088867e-01 -2.898371517658233643e-01 2.240710258483886719e-01 2.440472543239593506e-01 -1.406500935554504395e-01 -8.731652796268463135e-02 1.258373409509658813e-01 3.683882057666778564e-01 1.974649280309677124e-01 2.854021266102790833e-03 -3.616337478160858154e-01 -2.034312672913074493e-02 1.491580158472061157e-02 -2.346070855855941772e-01 9.508566558361053467e-02 -2.226562500000000000e-01 4.200802743434906006e-02 -5.558935925364494324e-02 -1.111741736531257629e-01
-3.044021129608154297e-01 -7.050393521785736084e-02 -3.630195856094360352e-01 -1.107805371284484863e-01 -1.804778426885604858e-01 2.455004118382930756e-02 -1.272537261247634888e-01 -1.392201632261276245e-01 7.585943210870027542e-03 -2.045628726482391357e-01 8.351241797208786011e-02 7.390634715557098389e-02 -6.912001222372055054e-02 1.053252629935741425e-02 -1.811773031949996948e-01 -1.188442111015319824e-01 2.021353840827941895e-01 3.208828270435333252e-01 -3.114189803600311279e-01 -2.354631870985031128e-01 3.426848351955413818e-01 2.598253786563873291e-01 -1.584617607295513153e-02 -1.052833497524261475e-01 -1.525844782590866089e-01 1.063738167285919189e-01 -9.192251414060592651e-02 1.101669594645500183e-01 4.780200496315956116e-02 4.203963279724121094e-02 1.365766078233718872e-01 1.138784736394882202e-01
7.871260493993759155e-02 7.935173064470291138e-02 -2.225290983915328979e-01 -2.335866726934909821e-02 -1.893249899148941040e-01 7.058867812156677246e-02 3.630449995398521423e-02 8.777158707380294800e-02 -3.100939989089965820e-01 2.797271013259887695e-01 2.759492695331573486e-01 -3.088632225990295410e-01 1.102521941065788269e-01 1.236068084836006165e-01 -1.674040853977203369e-01 -4.741793125867843628e-02 4.219507277011871338e-01 1.203497201204299927e-01 -1.936629116535186768e-01 -2.280830144882202148e-01 3.124037012457847595e-02 1.745760589838027954e-01 8.871636539697647095e-02 -2.111411653459072113e-02 -2.546913325786590576e-01 -2.287714481353759766e-01 6.895904429256916046e-03 -7.705482840538024902e-02 -1.406413614749908447e-01 5.522743985056877136e-02 -8.193237334489822388e-02 -9.686399251222610474e-02
1.388881728053092957e-02 -2.008868306875228882e-01 -1.588435620069503784e-01 -1.911857128143310547e-01 2.450643181800842285e-01 7.740489393472671509e-02 -1.137251853942871094e-01 1.357515901327133179e-01 2.294406890869140625e-01 2.764947526156902313e-02 8.689925074577331543e-02 -1.010966897010803223e-01 -1.229548305273056030e-01 3.121744096279144287e-01 -2.175204083323478699e-02 1.880314317531883717e-03 3.249674737453460693e-01 2.617608010768890381e-01 5.223853886127471924e-02 -1.834826618432998657e-01 1.796813905239105225e-01 3.525449708104133606e-02 -6.384328007698059082e-02 -1.939255446195602417e-01 1.091571897268295288e-02 -3.117802441120147705e-01 8.035976439714431763e-02 8.432313799858093262e-02 -2.341856062412261963e-01 -3.055775761604309082e-01 -2.154083400964736938e-01 -1.574399620294570923e-01
-1.502482146024703979e-01 3.633939027786254883e-01 -2.477735280990600586e-01 -5.526989698410034180e-03 -9.973360225558280945e-03 -1.261104494333267212e-01 -1.357639729976654053e-01 7.235138863325119019e-02 -1.915368437767028809e-01 2.199670672416687012e-01 -8.973746001720428467e-02 3.667090088129043579e-03 2.549923360347747803e-01 8.268711715936660767e-02 -1.055381149053573608e-01 7.399626076221466064e-03 1.864614486694335938e-01 -1.616097986698150635e-01 -2.932450473308563232e-01 6.482336670160293579e-03 4.306577742099761963e-01 -9.706272929906845093e-02 -1.663676798343658447e-01 -2.494475543498992920e-01 3.162471204996109009e-02 3.001048974692821503e-02 -7.198712974786758423e-02 -6.657703965902328491e-02 1.749814897775650024e-01 -2.026770859956741333e-01 -2.216765582561492920e-01 -6.345470249652862549e-02
-2.699968516826629639e-01 1.154834553599357605e-01 -1.361511349678039551e-01 -5.530478432774543762e-02 -2.537271380424499512e-01 7.626101374626159668e-02 -3.638453036546707153e-02 3.700639903545379639e-01 7.786843180656433105e-02 9.779717028141021729e-02 1.738964207470417023e-02 9.806064516305923462e-02 2.694721892476081848e-02 3.817315101623535156e-01 1.292693056166172028e-02 -1.038067191839218140e-01 1.901769638061523438e-01 3.917172178626060486e-02 -2.329640984535217285e-01 -2.415421605110168457e-02 2.282220423221588135e-01 -1.175800412893295288e-01 4.368104413151741028e-02 -3.466035723686218262e-01 -1.898726522922515869e-01 -2.580546736717224121e-01 -6.690338253974914551e-02 -8.577119559049606323e-02 -1.736322492361068726e-01 -1.688960343599319458e-01 9.383009374141693115e-02 -1.957207620143890381e-01
-2.231529951095581055e-01 -3.574438020586967468e-02 -1.542950719594955444e-01 2.554610930383205414e-02 -1.248931288719177246e-01 -3.206306323409080505e-02 -1.334329694509506226e-01 5.338170006871223450e-02 2.536433935165405273e-02 1.130639985203742981e-01 1.916727870702743530e-01 1.712388098239898682e-01 -2.031935304403305054e-01 1.352694481611251831e-01 -1.524591296911239624e-01 1.005741879343986511e-01 4.443748593330383301e-01 7.360649853944778442e-02 -9.054490923881530762e-02 -2.879683971405029297e-01 -1.632555425167083740e-01 9.981957823038101196e-02 3.854527175426483154e-01 -2.337839826941490173e-02 8.005855977535247803e-02 1.777731813490390778e-02 -2.383961677551269531e-01 7.070263475179672241e-02 -2.131880074739456177e-01 -3.014086782932281494e-01 4.060963168740272522e-02 -1.688268780708312988e-01
-6.474509835243225098e-02 1.160175260156393051e-02 -1.108622252941131592e-01 4.512634873390197754e-02 -7.580769062042236328e-02 5.221172794699668884e-02 -2.884539961814880371e-01 1.537572294473648071e-01 1.556222736835479736e-01 -9.775473736226558685e-03 -2.423299998044967651e-01 1.596743240952491760e-02 -1.919121146202087402e-01 2.592367231845855713e-01 -3.288565874099731445e-01 2.602037787437438965e-01 2.948656082153320312e-01 1.623586416244506836e-01 -2.865591645240783691e-01 -4.752746026497334242e-04 6.785089522600173950e-02 -3.136655688285827637e-02 -2.664423920214176178e-02 1.284545380622148514e-02 -2.625418603420257568e-01 2.261860668659210205e-01 -3.326611518859863281e-01 -1.861833333969116211e-01 -3.161438554525375366e-02 9.818316251039505005e-02 -1.548649370670318604e-01 -3.039669245481491089e-02
3.758087288588285446e-03 3.709271922707557678e-02 -6.334321200847625732e-02 -5.516647174954414368e-02 2.788117900490760803e-02 -1.090834587812423706e-01 7.506955415010452271e-02 2.623197436332702637e-02 4.474392533302307129e-01 3.450913131237030029e-01 -1.688008755445480347e-01 -1.034864559769630432e-01 -1.731116175651550293e-01 1.818896830081939697e-01 -1.689559072256088257e-01 5.343328788876533508e-02 3.544464111328125000e-01 -8.828498423099517822e-02 -4.029365479946136475e-01 -7.811787724494934082e-02 3.070747256278991699e-01 -3.166795521974563599e-02 8.953690528869628906e-02 4.412265866994857788e-02 -1.444880366325378418e-01 -6.937648635357618332e-03 -2.617265563458204269e-03 -8.390528149902820587e-03 -2.633548080921173096e-01 1.641270890831947327e-02 2.136542275547981262e-02 -1.462070792913436890e-01
3.449240326881408691e-02 -1.642029136419296265e-01 1.755966246128082275e-01 1.430883854627609253e-01 2.197705358266830444e-01 4.585452377796173096e-02 -2.257615029811859131e-01 1.575510203838348389e-01 -5.689872801303863525e-02 -2.091040462255477905e-01 -1.426654681563377380e-02 2.389350831508636475e-01 -6.634214520454406738e-02 1.970339715480804443e-01 -2.083702832460403442e-01 5.929137021303176880e-02 2.590902149677276611e-01 -8.480212837457656860e-02 -2.037080824375152588e-01 -7.887915521860122681e-02 1.204727068543434143e-01 2.502476871013641357e-01 7.059776037931442261e-02 -3.360943496227264404e-01 -2.106051594018936157e-01 -5.802458524703979492e-02 1.680959947407245636e-02 9.498430043458938599e-02 -7.934384793043136597e-02 -1.811582148075103760e-01 -9.372567385435104370e-02 -4.217711389064788818e-01
-1.770607233047485352e-01 1.851272583007812500e-01 -1.648157387971878052e-01 -2.904084324836730957e-01 -3.879115916788578033e-03 -1.343162655830383301e-01 -4.903906211256980896e-02 3.273305296897888184e-01 1.111811250448226929e-01 -1.411325037479400635e-01 -2.206557989120483398e-01 -8.675674349069595337e-02 -5.297706648707389832e-02 -2.302607521414756775e-02 1.360355317592620850e-01 1.058165356516838074e-01 2.659511268138885498e-01 1.562595963478088379e-01 -6.503162533044815063e-02 4.816583916544914246e-02 6.479654461145401001e-02 -2.002797722816467285e-01 -1.944285631179809570e-02 -1.317211091518402100e-01 -2.200607657432556152e-01 1.017724871635437012e-01 -5.123016610741615295e-02 1.403825879096984863e-01 -3.102028071880340576e-01 -5.663783475756645203e-02 -1.890592128038406372e-01 -4.401213824748992920e-01
-2.953369915485382080e-01 -7.028332352638244629e-02 -8.987635374069213867e-02 2.314932458102703094e-02 9.985088557004928589e-02 -7.383752614259719849e-02 1.732842177152633667e-01 1.138436868786811829e-01 1.328361313790082932e-02 7.763012498617172241e-02 -1.089596375823020935e-01 1.158827356994152069e-02 -3.185521662235260010e-01 2.674329578876495361e-01 -2.403206229209899902e-01 1.490778028964996338e-01 3.063227534294128418e-01 1.356449574232101440e-01 -4.240236878395080566e-01 -1.185525506734848022e-01 1.250962913036346436e-01 -1.333667337894439697e-01 -8.260977268218994141e-02 -3.675507754087448120e-02 -2.102846354246139526e-01 -1.999258399009704590e-01 -1.705814599990844727e-01 8.320925384759902954e-02 9.992846101522445679e-02 -9.113325178623199463e-02 4.259349033236503601e-02 -2.856874763965606689e-01
4.222041461616754532e-03 6.261703372001647949e-02 -1.591209024190902710e-01 -1.723825335502624512e-01 -9.381946921348571777e-02 2.654965035617351532e-02 -1.037455946207046509e-01 -1.405857354402542114e-01 2.491738200187683105e-01 -9.082399308681488037e-02 -1.731747388839721680e-01 -2.959547042846679688e-01 -1.259199827909469604e-01 8.845657110214233398e-02 -1.361637115478515625e-01 8.148665726184844971e-02 2.025496959686279297e-01 2.412183880805969238e-01 -1.134770140051841736e-01 -1.477754712104797363e-01 2.559449672698974609e-01 1.145708560943603516e-01 2.325166761875152588e-01 -3.745485842227935791e-02 2.003574818372726440e-01 2.043261937797069550e-02 -2.114739501848816872e-03 3.351708054542541504e-01 -4.376904070377349854e-01 -7.389561086893081665e-02 -5.270270165055990219e-03 -2.149908989667892456e-01
-3.361292481422424316e-01 -4.190566390752792358e-02 -1.554245054721832275e-01 1.006913837045431137e-02 1.123304516077041626e-01 -7.114472240209579468e-02 1.163411363959312439e-01 1.221430208534002304e-02 1.649488806724548340e-01 9.557811170816421509e-02 -1.798555254936218262e-02 -1.033247560262680054e-01 -1.572715938091278076e-01 4.218272119760513306e-02 -3.179388046264648438e-01 2.556843459606170654e-01 5.287622213363647461e-01 1.044369265437126160e-01 -2.948727905750274658e-01 1.610424220561981201e-01 8.778239600360393524e-03 9.986435621976852417e-02 -6.092648953199386597e-02 -7.342091947793960571e-02 -8.685471862554550171e-02 -1.910761743783950806e-01 -8.298800326883792877e-03 1.605167835950851440e-01 6.218475103378295898e-02 -1.753504276275634766e-01 2.011107802391052246e-01 -1.477849036455154419e-01
-1.209074407815933228e-01 6.938788294792175293e-02 -4.526482522487640381e-02 -4.451302066445350647e-02 -6.228334829211235046e-02 -6.157388165593147278e-02 2.033080160617828369e-01 1.185510754585266113e-01 1.550734490156173706e-01 -2.909950353205204010e-02 9.253039956092834473e-02 2.407525479793548584e-02 -1.933195292949676514e-01 1.726305633783340454e-01 -4.340471923351287842e-01 1.594808399677276611e-01 4.611110687255859375e-01 2.183553278446197510e-01 -2.476703673601150513e-01 -1.834834553301334381e-02 2.038547396659851074e-01 9.652284532785415649e-02 5.515757575631141663e-02 1.732849180698394775e-01 -9.401779621839523315e-02 -2.548669874668121338e-01 -6.941697001457214355e-02 1.088769361376762390e-01 6.160952523350715637e-02 -2.215288877487182617e-01 -4.578939080238342285e-02 -2.169704288244247437e-01
-1.097625792026519775e-01 -5.005334503948688507e-03 -2.339657098054885864e-01 -1.423701643943786621e-01 3.038782179355621338e-01 4.102399200201034546e-02 -1.953078210353851318e-01 1.413235664367675781e-01 -3.408306539058685303e-01 -1.206785738468170166e-01 -9.175419062376022339e-02 -2.488202154636383057e-01 -5.247349618002772331e-04 2.013700604438781738e-01 -1.456014215946197510e-01 -1.247180551290512085e-01 2.889641523361206055e-01 -6.220294535160064697e-02 -1.605329662561416626e-01 -3.181805908679962158e-01 -1.702021956443786621e-01 2.453173398971557617e-01 9.535530209541320801e-02 -1.961328536272048950e-01 -2.271579802036285400e-01 -1.076666265726089478e-01 -1.320047769695520401e-02 1.002753451466560364e-01 -1.164407376199960709e-02 1.271875649690628052e-01 -8.105037361383438110e-02 -1.871332079172134399e-01
-3.302534818649291992e-01 -9.699950926005840302e-03 -3.290974497795104980e-01 1.026683114469051361e-02 -8.894102275371551514e-02 4.516564682126045227e-02 -2.976622618734836578e-02 -2.424562536180019379e-02 -1.386792808771133423e-01 -2.301680147647857666e-01 2.215916067361831665e-01 -1.222797557711601257e-01 -1.953479513758793473e-04 2.479597032070159912e-01 -2.867247462272644043e-01 -2.631859481334686279e-01 4.656934738159179688e-01 7.233710587024688721e-02 2.405165694653987885e-03 5.328707769513130188e-02 1.150302439928054810e-01 1.442721020430326462e-02 -9.484348446130752563e-02 -5.230149999260902405e-02 3.817112371325492859e-02 -1.473670899868011475e-01 1.154259294271469116e-01 2.593745589256286621e-01 1.255700290203094482e-01 2.235198915004730225e-01 2.598796598613262177e-02 3.848762810230255127e-02
-2.421170771121978760e-01 -7.427399605512619019e-02 -1.484128385782241821e-01 -1.343021392822265625e-01 -1.281951814889907837e-01 3.336536511778831482e-02 -1.251032501459121704e-01 1.745095849037170410e-01 -1.121395733207464218e-02 -9.525416418910026550e-03 1.130994260311126709e-01 -1.393719911575317383e-01 -2.565079033374786377e-01 1.929209381341934204e-01 6.689224392175674438e-02 -3.988661170005798340e-01 3.419806659221649170e-01 1.391047984361648560e-01 -2.574832737445831299e-01 -5.388922989368438721e-02 2.330950498580932617e-01 1.512497216463088989e-01 -2.219405472278594971e-01 -1.865557283163070679e-01 -1.703974902629852295e-01 -8.742501586675643921e-02 2.441222220659255981e-02 1.413163840770721436e-01 1.100392341613769531e-01 -1.739092022180557251e-01 1.025676280260086060e-01 2.371511906385421753e-01
-1.563613265752792358e-01 -8.684559166431427002e-02 -4.213769137859344482e-01 -2.614843845367431641e-02 2.962959744036197662e-02 7.099477946758270264e-02 -1.409248113632202148e-01 2.090596705675125122e-01 1.808142364025115967e-01 -9.500612318515777588e-02 -2.842532992362976074e-01 -7.929377257823944092e-02 -2.148823589086532593e-01 2.847384810447692871e-01 -3.720276653766632080e-01 1.814896911382675171e-01 1.349405795335769653e-01 4.440458957105875015e-03 -3.101203739643096924e-01 2.260268032550811768e-01 2.297165803611278534e-02 -3.909317031502723694e-02 -6.703847087919712067e-03 8.695857226848602295e-02 -6.528180092573165894e-02 -3.135425969958305359e-02 -3.116743862628936768e-01 -8.275475353002548218e-02 -1.763076521456241608e-02 -3.185220435261726379e-02 -8.098099380731582642e-02 2.470099925994873047e-02
-1.381947547197341919e-01 3.907170891761779785e-02 -2.009290270507335663e-02 -9.457928128540515900e-03 -1.619031280279159546e-01 2.066030651330947876e-01 -2.627962231636047363e-01 1.926646381616592407e-01 1.551385819911956787e-01 -6.715558469295501709e-02 7.755528390407562256e-02 6.883788108825683594e-02 1.802204176783561707e-02 2.660642862319946289e-01 1.026541292667388916e-01 -6.113895028829574585e-02 3.337237536907196045e-01 4.552466422319412231e-02 -2.859334349632263184e-01 2.746358886361122131e-02 1.494533568620681763e-01 -3.727478161454200745e-02 2.171132415533065796e-01 -3.883726894855499268e-01 -1.589972823858261108e-01 -1.670850664377212524e-01 -2.113942205905914307e-01 -2.582111628726124763e-03 -2.387813180685043335e-01 -3.114601373672485352e-01 9.497230499982833862e-02 2.218876779079437256e-02
-1.304305940866470337e-01 2.012766152620315552e-01 -1.072993949055671692e-01 5.873175803571939468e-03 -6.596329808235168457e-02 7.079693675041198730e-02 -3.129045292735099792e-02 -5.529572954401373863e-04 -2.420073840767145157e-03 -2.325385659933090210e-01 -3.195459544658660889e-01 2.861760184168815613e-02 -2.366611361503601074e-01 4.307669401168823242e-01 -4.888987634330987930e-03 -1.324821263551712036e-01 4.902073740959167480e-01 -1.711623519659042358e-01 -3.341919556260108948e-02 6.794493645429611206e-02 1.096431389451026917e-01 9.680269658565521240e-02 -2.299797721207141876e-02 -2.122067511081695557e-01 -1.237677596509456635e-02 -1.774947643280029297e-01 -8.472518622875213623e-02 -2.488625645637512207e-01 -2.261754870414733887e-01 6.633365154266357422e-02 -7.478711754083633423e-02 -1.514649670571088791e-02
-1.852623671293258667e-01 1.178244948387145996e-01 -1.198415365070104599e-02 -3.887432068586349487e-02 1.314068585634231567e-01 -2.231361716985702515e-01 -2.717157900333404541e-01 -2.008152455091476440e-01 1.226058825850486755e-01 -8.174481987953186035e-02 -2.221574448049068451e-02 -3.729293122887611389e-02 -3.265378475189208984e-01 7.467266917228698730e-02 -1.740584373474121094e-01 -7.067766785621643066e-02 2.321295291185379028e-01 3.297617658972740173e-02 -2.479948848485946655e-01 -1.550676883198320866e-03 1.978691965341567993e-01 2.766038663685321808e-02 1.830225288867950439e-01 1.055520121008157730e-02 -4.508300498127937317e-02 -1.019014492630958557e-01 2.166938185691833496e-01 2.043175101280212402e-01 -3.639804422855377197e-01 -2.912258505821228027e-01 -1.479289531707763672e-01 -2.598775923252105713e-01
-1.900676190853118896e-01 -1.383768860250711441e-02 -2.175455726683139801e-02 -1.118056997656822205e-01 -8.082176744937896729e-02 -6.455869972705841064e-02 1.638479977846145630e-01 2.902553975582122803e-02 -2.100965380668640137e-02 2.728670239448547363e-01 -1.301490962505340576e-01 -3.664429113268852234e-02 -2.397918403148651123e-01 2.131200432777404785e-01 -1.798806190490722656e-01 2.860234677791595459e-01 5.109017491340637207e-01 9.422271698713302612e-02 -2.083502113819122314e-01 2.159455977380275726e-02 1.951578259468078613e-01 -4.329115524888038635e-02 3.975547105073928833e-02 -3.699248284101486206e-02 -1.532535254955291748e-01 1.866481155157089233e-01 -4.053165614604949951e-01 3.874878957867622375e-02 -7.818631827831268311e-03 5.018953979015350342e-02 6.125171482563018799e-02 -1.221933141350746155e-01
-1.556445211172103882e-01 -1.139105409383773804e-01 -4.820097982883453369e-02 1.041766628623008728e-02 3.297307789325714111e-01 8.519241213798522949e-02 3.494242951273918152e-02 5.073741450905799866e-02 1.799484640359878540e-01 -2.361857295036315918e-01 -8.076218515634536743e-02 4.018602520227432251e-02 -9.966773539781570435e-02 4.680993258953094482e-01 5.130363255739212036e-02 2.285580039024353027e-01 1.964955180883407593e-01 -2.878265641629695892e-02 -1.018329188227653503e-01 -1.613917350769042969e-01 1.433647871017456055e-01 8.312818594276905060e-03 3.005718626081943512e-02 -1.556210964918136597e-01 -3.374162614345550537e-01 -7.350415736436843872e-02 2.066710498183965683e-03 5.377783998847007751e-02 -9.249539673328399658e-02 -2.160609215497970581e-01 -5.018275976181030273e-02 -3.985761106014251709e-01
-2.438028603792190552e-01 -7.900914549827575684e-02 -2.473703771829605103e-02 5.500825494527816772e-02 -1.147371008992195129e-01 9.731766767799854279e-03 5.049660801887512207e-03 -1.511093825101852417e-01 -7.610250264406204224e-02 -1.766693145036697388e-01 -3.058682978153228760e-01 1.171145811676979065e-01 -1.791414469480514526e-01 2.038383632898330688e-01 -1.746838241815567017e-01 1.120845079421997070e-01 3.261127471923828125e-01 -1.917850784957408905e-02 -2.086590677499771118e-01 4.201168939471244812e-02 3.539661467075347900e-01 1.405185312032699585e-01 -2.759475074708461761e-02 3.995756804943084717e-02 -3.168581724166870117e-01 -1.568401115946471691e-03 -2.811196744441986084e-01 2.133192308247089386e-02 -1.220810506492853165e-02 -1.928886920213699341e-01 1.084489449858665466e-01 -3.242678642272949219e-01
-3.231594264507293701e-01 5.714893713593482971e-02 -2.890316024422645569e-02 -2.127752751111984253e-01 1.606360077857971191e-02 2.260153591632843018e-01 -3.059441149234771729e-01 3.681618347764015198e-02 5.606677383184432983e-02 -1.133406236767768860e-01 -6.365215033292770386e-02 6.726981699466705322e-02 -1.508003622293472290e-01 3.087055683135986328e-01 -4.673853516578674316e-02 -2.061838656663894653e-02 1.357497423887252808e-01 1.885161697864532471e-01 -8.247379213571548462e-02 -3.559601726010441780e-03 6.910724192857742310e-02 -1.187702864408493042e-01 -1.075078849680721760e-03 -2.977565228939056396e-01 -4.425631836056709290e-02 1.320909410715103149e-01 -9.981206804513931274e-02 1.011748760938644409e-01 -2.977124452590942383e-01 -9.778227657079696655e-02 -3.558016419410705566e-01 -3.492299914360046387e-01
-2.993998527526855469e-01 -4.340832307934761047e-02 -2.237727046012878418e-01 1.852511242032051086e-02 -9.836438298225402832e-02 -9.247317910194396973e-02 -2.082028388977050781e-01 -1.204187795519828796e-01 1.234830617904663086e-01 -1.315531134605407715e-01 2.119638398289680481e-02 -2.239554822444915771e-01 8.237890154123306274e-02 -7.802600413560867310e-02 -1.289812624454498291e-01 -6.089720875024795532e-02 2.041247785091400146e-01 3.671333789825439453e-01 -2.281720787286758423e-01 -2.250183820724487305e-01 3.052337169647216797e-01 2.384579032659530640e-01 -1.224633082747459412e-01 -8.146982640027999878e-02 -3.151031434535980225e-01 -2.859074473381042480e-01 9.300557896494865417e-03 1.224156469106674194e-01 -2.335382625460624695e-02 6.571973115205764771e-02 -1.146628521382808685e-02 -1.169970035552978516e-01
-1.788148134946823120e-01 -9.071133285760879517e-02 -1.390188485383987427e-01 -6.130256131291389465e-02 -2.467526495456695557e-01 1.407075822353363037e-01 -8.072534203529357910e-02 2.948318719863891602e-01 2.002522498369216919e-01 5.579301714897155762e-02 -7.000478357076644897e-02 -1.418195478618144989e-02 -2.487408667802810669e-01 7.966919988393783569e-02 -1.666063070297241211e-01 2.138885706663131714e-01 4.312313795089721680e-01 1.625213325023651123e-01 -7.568982988595962524e-02 1.645364016294479370e-01 1.477856040000915527e-01 -3.831757605075836182e-02 2.010254114866256714e-01 2.696114126592874527e-03 -8.621931076049804688e-02 1.468237936496734619e-01 -3.586529791355133057e-01 1.193930581212043762e-01 1.686885207891464233e-01 -1.490152329206466675e-01 -2.001484334468841553e-01 -3.229774162173271179e-02
-2.634701728820800781e-01 1.375500410795211792e-01 -4.606018215417861938e-02 -2.226921021938323975e-01 -1.814380660653114319e-02 1.075296290218830109e-02 -9.843084216117858887e-02 8.373098820447921753e-02 1.644330769777297974e-01 -9.281823784112930298e-02 -1.937780156731605530e-02 -3.525332082062959671e-03 9.465096890926361084e-02 3.217511177062988281e-01 9.203303605318069458e-02 1.240717917680740356e-01 3.879534006118774414e-01 -8.176232874393463135e-02 -1.604654341936111450e-01 -2.467449754476547241e-02 1.891194432973861694e-01 3.738695383071899414e-02 2.263734787702560425e-01 -4.527811706066131592e-01 -2.097014635801315308e-01 -2.822407484054565430e-01 1.602666527032852173e-01 3.783803805708885193e-02 -9.695135802030563354e-02 -1.206072121858596802e-01 3.373412787914276123e-02 -1.327104121446609497e-01
-3.620500266551971436e-01 1.226804852485656738e-01 -3.602241873741149902e-01 -9.134410321712493896e-02 -1.431511044502258301e-01 4.521163552999496460e-02 -1.549015045166015625e-01 1.398456096649169922e-01 3.254889249801635742e-01 -1.054063811898231506e-02 1.358765065670013428e-01 -2.194809727370738983e-02 -1.907768547534942627e-01 2.588875591754913330e-01 -1.377557367086410522e-01 -2.220622599124908447e-01 1.398408114910125732e-01 1.414624154567718506e-01 -2.182843238115310669e-01 -2.227939963340759277e-01 2.459841668605804443e-01 1.928346902132034302e-01 -1.771004199981689453e-01 4.935077950358390808e-02 -2.200978547334671021e-01 -9.766522049903869629e-02 -6.066048145294189453e-02 7.216022163629531860e-02 2.904540486633777618e-02 1.273885369300842285e-01 -2.444241382181644440e-02 9.393255226314067841e-03
-1.223003864288330078e-01 -7.868066430091857910e-02 -9.117940068244934082e-02 1.863933284766972065e-03 7.792690396308898926e-02 -2.091443687677383423e-01 1.127649098634719849e-01 2.293347567319869995e-01 2.029384374618530273e-01 -1.121519729495048523e-01 -2.643173933029174805e-01 4.114037379622459412e-02 -3.284623324871063232e-01 1.220627129077911377e-01 -3.750880062580108643e-01 1.420613527297973633e-01 3.850507438182830811e-01 8.963593840599060059e-02 -1.870078742504119873e-01 -1.062545627355575562e-01 -3.383031114935874939e-03 2.001680731773376465e-01 -8.768842369318008423e-02 -4.979278519749641418e-02 -1.595729887485504150e-01 -9.171804785728454590e-02 -3.139835968613624573e-02 2.090978771448135376e-01 -3.854018449783325195e-02 1.540539413690567017e-01 5.347679927945137024e-02 -2.948963046073913574e-01
-2.186678349971771240e-01 1.315895840525627136e-02 -3.336659371852874756e-01 -7.414485514163970947e-02 -8.060493320226669312e-02 -6.843484193086624146e-02 -7.599621266126632690e-02 2.830361127853393555e-01 4.978231713175773621e-02 -1.669423282146453857e-01 -1.393670290708541870e-01 -4.252956062555313110e-02 -1.602459549903869629e-01 6.782278418540954590e-02 -2.349348515272140503e-01 2.526888847351074219e-01 5.073049664497375488e-01 2.292956560850143433e-01 -1.421921253204345703e-01 2.001764476299285889e-01 1.607239395380020142e-01 1.518535427749156952e-03 -4.101636633276939392e-02 2.599024176597595215e-01 7.321169832721352577e-04 4.772901907563209534e-02 -7.973811030387878418e-02 -1.099123731255531311e-01 3.017990849912166595e-02 -1.837293803691864014e-01 7.706738263368606567e-02 -1.029399782419204712e-01
-2.187787294387817383e-01 -1.778531260788440704e-02 -2.138044834136962891e-01 1.478140056133270264e-01 9.419362992048263550e-03 -1.140738204121589661e-01 -5.874296277761459351e-02 2.184904366731643677e-01 2.663120627403259277e-01 1.063156966120004654e-02 -3.239651620388031006e-01 4.686276614665985107e-02 -1.630567163228988647e-01 2.015241682529449463e-01 -1.690608412027359009e-01 1.385806053876876831e-01 3.839441835880279541e-01 2.825446426868438721e-01 -3.346470296382904053e-01 1.125872284173965454e-01 4.323423653841018677e-02 -1.459324732422828674e-02 5.991447344422340393e-02 1.988863795995712280e-01 4.869952972512692213e-04 1.370316445827484131e-01 -1.360885053873062134e-01 2.760236151516437531e-02 9.135337546467781067e-03 -2.937115132808685303e-01 5.310459434986114502e-02 4.930265992879867554e-02
-3.322293162345886230e-01 -5.165141075849533081e-02 -6.759028881788253784e-02 -2.769874334335327148e-01 4.147021472454071045e-02 -3.996485844254493713e-02 -1.577723920345306396e-01 -2.742216363549232483e-02 8.797448128461837769e-02 -1.070628128945827484e-02 -2.240945249795913696e-01 2.144426405429840088e-01 -2.214242219924926758e-01 1.286451071500778198e-01 -3.235713839530944824e-01 2.947311289608478546e-02 3.598192334175109863e-01 3.727331757545471191e-01 -3.241132795810699463e-01 -5.097004026174545288e-02 7.328086346387863159e-02 -7.519401144236326218e-03 -5.195576697587966919e-02 2.175795100629329681e-02 -8.628976065665483475e-04 -1.825326494872570038e-02 1.246989592909812927e-01 1.323233395814895630e-01 8.716632425785064697e-02 -1.751060187816619873e-01 -4.861341789364814758e-03 -2.125492691993713379e-01
1.013108938932418823e-01 1.913745850324630737e-01 3.565484425053000450e-03 -1.669720411300659180e-01 9.583278000354766846e-02 -8.613828569650650024e-02 -9.021548181772232056e-02 2.607458233833312988e-01 3.964700400829315186e-01 -4.023046698421239853e-03 8.147952146828174591e-03 -5.783930420875549316e-02 -2.620101273059844971e-01 3.787731528282165527e-01 4.013914614915847778e-03 2.174253463745117188e-01 3.133111596107482910e-01 7.605376839637756348e-02 -1.384097188711166382e-01 -1.324478257447481155e-02 3.206215202808380127e-01 2.433194369077682495e-01 5.474933236837387085e-02 -1.013894900679588318e-01 -7.928864657878875732e-02 2.058536559343338013e-01 -1.263200938701629639e-01 -9.842874854803085327e-02 7.760305702686309814e-02 -2.870039083063602448e-02 -1.413952857255935669e-01 -1.129476875066757202e-01
-1.223436649888753891e-02 -1.807041466236114502e-01 -2.612414360046386719e-01 9.986144723370671272e-04 -2.092828452587127686e-01 1.384071707725524902e-01 -8.961462974548339844e-02 3.139887154102325439e-01 1.117070391774177551e-01 2.251995354890823364e-01 8.647105097770690918e-02 -3.321878239512443542e-02 3.095917589962482452e-02 3.395460844039916992e-01 -1.108325570821762085e-01 2.187438905239105225e-01 3.360439538955688477e-01 -5.809021741151809692e-02 -2.276551723480224609e-01 6.943348795175552368e-02 -7.982890307903289795e-02 3.897411748766899109e-02 2.847073674201965332e-01 -1.958950161933898926e-01 -9.326501190662384033e-02 2.532631456851959229e-01 -1.818685606122016907e-02 8.869570679962635040e-03 -8.768775314092636108e-02 2.452927380800247192e-01 -7.190338522195816040e-02 -1.861871629953384399e-01
5.975228920578956604e-02 -1.595234125852584839e-01 -1.270062476396560669e-01 -1.862391978502273560e-01 -5.646101012825965881e-02 -1.035284325480461121e-01 -3.401219248771667480e-01 1.282346993684768677e-01 -1.892443299293518066e-01 5.761403590440750122e-02 -5.542510747909545898e-02 8.134769648313522339e-02 -2.709673643112182617e-01 1.847002208232879639e-01 1.663300096988677979e-01 -4.253605753183364868e-02 3.636129796504974365e-01 -1.357108503580093384e-01 -2.387121617794036865e-01 -2.365340143442153931e-01 2.519739866256713867e-01 -1.444744616746902466e-01 2.136526070535182953e-02 -2.396593391895294189e-01 -2.919050753116607666e-01 -1.649335622787475586e-01 -3.071390092372894287e-02 7.173037528991699219e-02 -5.513489618897438049e-02 -1.088303774595260620e-01 1.946695521473884583e-02 2.207151204347610474e-01
-2.686833143234252930e-01 3.255923390388488770e-01 -1.500647068023681641e-01 2.822765149176120758e-02 -1.046105772256851196e-01 1.970499902963638306e-01 -5.752583965659141541e-02 1.603345721960067749e-01 -1.145213618874549866e-01 -1.512042880058288574e-01 -4.624546691775321960e-02 -1.986622437834739685e-02 -1.241285428404808044e-01 4.414512962102890015e-02 1.323257833719253540e-01 1.554907113313674927e-01 5.730572342872619629e-01 -4.433801397681236267e-02 -1.205501183867454529e-01 -4.147241264581680298e-02 1.946024298667907715e-01 1.740632951259613037e-02 -8.303147554397583008e-02 -3.792557716369628906e-01 -4.725636914372444153e-02 -2.143278270959854126e-01 6.028448697179555893e-03 -1.218926385045051575e-01 -1.500786244869232178e-01 -2.340010367333889008e-02 -1.954725570976734161e-02 -1.033662725239992142e-02
-1.759742051362991333e-01 2.955739945173263550e-02 -2.331936657428741455e-01 2.015305683016777039e-02 1.073482334613800049e-01 4.966831952333450317e-02 1.709762513637542725e-01 1.230429708957672119e-01 1.022275686264038086e-01 -1.440914869308471680e-01 -3.229236230254173279e-02 -3.327701985836029053e-01 -2.960844933986663818e-01 1.772441118955612183e-01 -2.766273617744445801e-01 -1.181962247937917709e-02 3.212820589542388916e-01 1.866891831159591675e-01 -3.477922976016998291e-01 1.684901863336563110e-01 1.181547809392213821e-02 5.413884669542312622e-02 -1.380842030048370361e-01 4.531302023679018021e-03 1.172452941536903381e-01 -3.409193083643913269e-02 3.749739611521363258e-03 8.245466649532318115e-02 4.974719509482383728e-02 -3.016006350517272949e-01 -1.577440500259399414e-01 -2.581687569618225098e-01
-8.839020133018493652e-02 -1.760090291500091553e-01 1.735196076333522797e-02 -3.115487992763519287e-01 -6.494639068841934204e-02 -1.080838963389396667e-01 -1.357704401016235352e-01 1.928752064704895020e-01 -5.880107730627059937e-02 -1.546725481748580933e-01 2.802017889916896820e-02 1.368874460458755493e-01 1.486376523971557617e-01 3.131977319717407227e-01 -7.666290551424026489e-02 -1.409511119127273560e-01 1.186197996139526367e-01 2.616518437862396240e-01 -2.243505865335464478e-01 1.752738654613494873e-02 3.194597959518432617e-01 1.836985647678375244e-01 7.898548990488052368e-02 -3.929977715015411377e-01 -1.256618201732635498e-01 1.589675992727279663e-02 -2.902081012725830078e-01 3.931981325149536133e-02 -1.537474989891052246e-01 -1.715600341558456421e-01 -8.495897054672241211e-02 -8.784653991460800171e-02
-1.327621936798095703e-01 -1.140897814184427261e-02 -3.945690989494323730e-01 -2.896411344408988953e-02 -2.028804868459701538e-01 -2.017928846180438995e-02 -7.015715539455413818e-02 -1.306368708610534668e-01 8.396143466234207153e-02 -2.663317918777465820e-01 1.285656243562698364e-01 -1.169471144676208496e-01 -1.072855815291404724e-01 5.793811008334159851e-02 -1.967095211148262024e-02 -2.746389806270599365e-01 2.365549504756927490e-01 3.218881487846374512e-01 -3.301034569740295410e-01 -2.313920855522155762e-01 3.629506379365921021e-02 1.097408980131149292e-01 1.304352842271327972e-02 -1.510659009218215942e-01 -1.911191493272781372e-01 -3.396235033869743347e-02 1.755216270685195923e-01 2.121735960245132446e-01 -3.050600551068782806e-02 5.131597071886062622e-02 1.028587818145751953e-01 -2.778751254081726074e-01
-2.853816449642181396e-01 -8.304464817047119141e-02 -2.248943299055099487e-01 3.630631789565086365e-02 -2.307097017765045166e-01 6.159543525427579880e-03 -1.387072652578353882e-01 -2.207857072353363037e-01 6.428772211074829102e-02 -6.305636372417211533e-03 9.695621579885482788e-02 -2.282186001539230347e-01 -2.730606310069561005e-02 -3.390162438154220581e-02 -2.010089159011840820e-01 -2.326956018805503845e-02 3.223395645618438721e-01 1.231258511543273926e-01 -2.858308553695678711e-01 -1.423317641019821167e-01 1.179892867803573608e-01 3.731487691402435303e-01 -1.276550590991973877e-01 -1.780981868505477905e-01 -4.098909199237823486e-01 -1.308835577219724655e-02 1.231012046337127686e-01 1.573104038834571838e-02 -7.751447707414627075e-02 1.268875300884246826e-01 6.110639311373233795e-03 -4.571943730115890503e-02
-6.590558588504791260e-02 1.814176142215728760e-01 -3.365091383457183838e-01 -1.074161380529403687e-02 -3.106372356414794922e-01 1.712277084589004517e-01 -2.670835144817829132e-02 2.555830478668212891e-01 1.344477832317352295e-01 -9.791441261768341064e-02 2.087645828723907471e-01 4.844899848103523254e-02 1.010315641760826111e-01 3.014377653598785400e-01 -3.573573380708694458e-02 -5.379588901996612549e-02 2.494518458843231201e-01 -1.660933494567871094e-01 -1.037406027317047119e-01 9.973146021366119385e-02 1.269587129354476929e-01 9.533742070198059082e-02 2.547929883003234863e-01 -3.696964681148529053e-01 -9.420541673898696899e-02 -7.097166776657104492e-02 -7.149881124496459961e-02 -6.831280142068862915e-02 -3.027002327144145966e-02 -2.648356854915618896e-01 2.218597382307052612e-02 -2.148071378469467163e-01
-3.349488973617553711e-01 4.601838439702987671e-02 -2.143617421388626099e-01 -4.607355967164039612e-02 -2.960905246436595917e-02 -1.703275740146636963e-02 1.795339286327362061e-01 2.237119078636169434e-01 1.062578260898590088e-01 -1.740375757217407227e-01 -2.124917358160018921e-01 -1.630883812904357910e-01 -1.781479418277740479e-01 2.315890938043594360e-01 -3.605788946151733398e-01 2.822665274143218994e-01 3.077977299690246582e-01 2.022184133529663086e-01 -2.247946262359619141e-01 2.453293092548847198e-02 -4.127613827586174011e-02 4.243391007184982300e-02 5.965223908424377441e-02 1.604818254709243774e-01 -1.438344419002532959e-01 8.002790808677673340e-02 -1.559098511934280396e-01 2.101083695888519287e-01 -1.238328497856855392e-02 -1.227459907531738281e-01 -1.073501043720170856e-04 -1.242176517844200134e-01
-3.508083522319793701e-01 -2.206921875476837158e-01 -1.939056068658828735e-01 -1.850020736455917358e-01 -4.901334270834922791e-02 1.032770574092864990e-01 -5.598468333482742310e-02 -8.218629285693168640e-03 -2.078488171100616455e-01 -1.195425093173980713e-01 3.404555842280387878e-02 1.199471876025199890e-01 -1.871124804019927979e-01 2.898617982864379883e-01 -6.883850693702697754e-02 -9.519728273153305054e-02 2.507260441780090332e-01 2.157064229249954224e-01 -6.298145651817321777e-02 -6.104107201099395752e-02 3.151284530758857727e-02 4.432685673236846924e-02 -6.931570917367935181e-02 -4.101850092411041260e-01 2.212586998939514160e-01 -6.928172707557678223e-02 -6.865777075290679932e-02 7.958544790744781494e-02 4.135924950242042542e-02 7.071679830551147461e-02 -2.098685130476951599e-02 -4.113489687442779541e-01
-7.085571438074111938e-02 1.592658907175064087e-01 -1.392053663730621338e-01 -2.654191851615905762e-01 -1.948985755443572998e-01 4.419154673814773560e-02 1.746470853686332703e-02 -4.860039800405502319e-02 2.654919400811195374e-02 1.115053966641426086e-01 -4.547592625021934509e-02 -2.099668383598327637e-01 -3.516837656497955322e-01 -9.026265144348144531e-02 -8.217159658670425415e-02 -1.975589096546173096e-01 2.762350738048553467e-01 2.451049536466598511e-01 -4.189269840717315674e-01 -1.832071691751480103e-01 2.143599987030029297e-01 -1.072188466787338257e-01 1.256834715604782104e-01 3.739371523261070251e-02 -1.888681948184967041e-01 2.376735657453536987e-01 -2.067491263151168823e-01 8.040805160999298096e-02 5.880377138964831829e-04 -6.429450213909149170e-02 -1.650318801403045654e-01 -8.632596582174301147e-02
-1.940036565065383911e-01 -9.496019780635833740e-02 -3.077877163887023926e-01 -8.231699466705322266e-02 -5.903733149170875549e-02 -4.022438451647758484e-02 9.901866316795349121e-02 4.043104052543640137e-01 3.474032878875732422e-01 -9.947767108678817749e-02 -2.273864895105361938e-01 -9.382040053606033325e-02 -1.210927311331033707e-02 1.716306507587432861e-01 -2.679170966148376465e-01 1.526851356029510498e-01 2.605419158935546875e-01 3.118898272514343262e-01 -1.873993426561355591e-01 4.513060301542282104e-02 1.821939945220947266e-01 6.457931548357009888e-02 -2.855308353900909424e-03 1.404106318950653076e-01 -3.602454066276550293e-02 6.854910403490066528e-02 -1.654865890741348267e-01 -1.048865094780921936e-01 -1.023020669817924500e-01 -4.868508502840995789e-02 -7.957711070775985718e-02 -1.863325089216232300e-01
-7.913067191839218140e-02 9.312954731285572052e-03 -2.539278268814086914e-01 -6.032864376902580261e-02 8.186746388673782349e-02 -4.853048026561737061e-01 2.411352992057800293e-01 1.709141731262207031e-01 1.719378679990768433e-01 -6.027363613247871399e-02 -1.558417379856109619e-01 1.508681476116180420e-01 -1.283378452062606812e-01 -3.967505693435668945e-02 -2.963840961456298828e-01 -8.615240454673767090e-02 2.532816529273986816e-01 9.396857023239135742e-02 -1.779167056083679199e-01 1.942849019542336464e-03 2.108939588069915771e-01 1.052403543144464493e-02 3.833312541246414185e-02 -4.655303061008453369e-02 1.030283570289611816e-01 -1.105982586741447449e-01 4.428769648075103760e-02 2.576756775379180908e-01 -6.323868036270141602e-02 -2.721723318099975586e-01 -5.578707903623580933e-02 -2.777416408061981201e-01
-3.738600760698318481e-02 -8.758138865232467651e-02 -2.090870887041091919e-01 -2.783276736736297607e-01 2.482085376977920532e-01 -4.749416187405586243e-02 -7.986550033092498779e-02 -5.054986104369163513e-02 -1.139242872595787048e-01 8.592029660940170288e-02 -1.163146123290061951e-01 -4.457433521747589111e-02 -7.893566787242889404e-02 3.966887295246124268e-01 -7.123672403395175934e-03 -1.861789375543594360e-01 4.073643088340759277e-01 -1.824890077114105225e-01 4.342436417937278748e-02 8.501509577035903931e-02 3.110636472702026367e-01 6.791718304157257080e-02 5.845096707344055176e-02 -2.392909377813339233e-01 -2.605242431163787842e-01 1.152039691805839539e-02 4.731654748320579529e-02 1.962032020092010498e-01 -2.448695152997970581e-01 -1.372781544923782349e-01 3.902039676904678345e-02 -5.734044313430786133e-02
-4.102559089660644531e-01 1.530176103115081787e-01 -3.119266927242279053e-01 8.672212064266204834e-02 9.242703765630722046e-02 1.603916287422180176e-01 -2.706366479396820068e-01 2.283277362585067749e-01 2.677654847502708435e-02 5.568479746580123901e-02 3.470598161220550537e-01 -1.604956015944480896e-02 5.824680998921394348e-02 1.586110144853591919e-01 -1.230903193354606628e-01 -5.048972368240356445e-02 4.667318239808082581e-02 2.277533151209354401e-02 -1.659166365861892700e-01 -1.124617680907249451e-01 1.414965689182281494e-01 1.174870282411575317e-01 -3.502541035413742065e-02 -2.801141887903213501e-02 -3.487955629825592041e-01 -1.782480813562870026e-02 -2.540490925312042236e-01 2.528805732727050781e-01 -1.580734997987747192e-01 2.412288635969161987e-02 9.135773032903671265e-02 -9.972156584262847900e-02
-4.068927466869354248e-02 1.166763976216316223e-01 -5.261508226394653320e-01 -5.160274729132652283e-02 3.420723676681518555e-01 -2.605472803115844727e-01 -1.391379684209823608e-01 8.562713116407394409e-02 1.843843609094619751e-01 2.002645134925842285e-01 2.985069714486598969e-02 -9.244175255298614502e-02 -5.341732408851385117e-03 7.578727602958679199e-02 -6.544500589370727539e-02 8.438061177730560303e-02 1.394439339637756348e-01 1.221961528062820435e-01 -2.369502484798431396e-01 -5.350618436932563782e-02 -7.437561452388763428e-02 9.984151273965835571e-02 2.404718548059463501e-01 -1.171629726886749268e-01 -3.110949695110321045e-01 5.143935559317469597e-04 3.752870112657546997e-02 1.087209358811378479e-01 1.531325727701187134e-01 1.181847751140594482e-01 2.244028821587562561e-02 -2.540856301784515381e-01
-2.355372998863458633e-03 2.543385513126850128e-02 1.061744540929794312e-01 1.128886416554450989e-01 -4.438959807157516479e-02 4.636309668421745300e-02 1.748374551534652710e-01 -1.602486521005630493e-02 1.868996918201446533e-01 1.557178795337677002e-01 -1.183924898505210876e-01 -6.653365492820739746e-02 9.352926909923553467e-02 4.830043017864227295e-01 -2.339206188917160034e-01 -2.121500670909881592e-01 4.465480446815490723e-01 1.338442862033843994e-01 -9.290314465761184692e-02 -9.084348380565643311e-02 2.580835819244384766e-01 1.202206164598464966e-01 1.508966982364654541e-01 -2.687314748764038086e-01 -2.328161709010601044e-02 1.940371841192245483e-02 2.158631235361099243e-01 -1.037360578775405884e-01 3.498791158199310303e-02 -1.152386218309402466e-01 -1.854313611984252930e-01 -5.983591452240943909e-02
-2.169740200042724609e-01 1.424140334129333496e-01 -2.975028753280639648e-01 -1.039788350462913513e-01 8.937079459428787231e-02 -1.047286018729209900e-01 -1.705005466938018799e-01 -1.576168648898601532e-02 1.009644418954849243e-01 -8.395583182573318481e-02 1.418439894914627075e-01 5.360241979360580444e-02 -1.973926126956939697e-01 -9.851542860269546509e-02 -4.025770723819732666e-01 3.911426663398742676e-02 2.931266427040100098e-01 1.701023578643798828e-01 -2.112162262201309204e-01 -4.595164582133293152e-02 -9.043511818163096905e-04 -1.532014310359954834e-01 2.037331163883209229e-01 4.463289678096771240e-02 -5.583323165774345398e-02 4.687987267971038818e-03 -1.798899285495281219e-02 -4.767812415957450867e-02 1.366071254014968872e-01 -5.517249554395675659e-02 -4.707505106925964355e-01 -2.344008088111877441e-01
-2.796663045883178711e-01 8.136446028947830200e-02 -5.672043189406394958e-02 -3.117442131042480469e-01 1.163445636630058289e-01 -5.378094315528869629e-02 -2.263086140155792236e-01 3.560016676783561707e-02 2.183257639408111572e-01 1.417340636253356934e-01 -2.393844872713088989e-01 3.706288710236549377e-02 -1.530373394489288330e-01 2.834269106388092041e-01 -3.547268211841583252e-01 -3.652352094650268555e-02 2.470388710498809814e-01 8.933690190315246582e-02 -1.130350083112716675e-01 1.056497171521186829e-01 1.601218059659004211e-02 -1.554939001798629761e-01 -1.042269095778465271e-01 -3.129242062568664551e-01 1.316930353641510010e-01 5.653343349695205688e-02 -8.870832622051239014e-02 1.975418031215667725e-01 -4.711345210671424866e-02 -8.048669248819351196e-02 -1.518520563840866089e-01 -2.512936592102050781e-01
-1.275082379579544067e-01 -1.724432036280632019e-02 -5.759039521217346191e-02 4.118101671338081360e-02 -1.337418612092733383e-02 -1.337523292750120163e-02 -1.904799789190292358e-01 3.329367935657501221e-02 8.181103505194187164e-03 -2.405144125223159790e-01 -2.418018132448196411e-01 -7.218834757804870605e-02 -3.751630783081054688e-01 -9.300668537616729736e-02 -1.998618394136428833e-01 7.009249925613403320e-02 4.113235771656036377e-01 3.348250985145568848e-01 -3.079250454902648926e-01 -8.858501911163330078e-02 1.619970649480819702e-01 -1.581281423568725586e-01 1.089417114853858948e-01 -1.133518666028976440e-01 -7.587641011923551559e-03 -1.201140284538269043e-01 2.013114690780639648e-01 1.842913180589675903e-01 -1.335198432207107544e-01 -9.679707139730453491e-02 -1.411818265914916992e-01 -1.697222888469696045e-01
-2.399899810552597046e-01 -5.669505521655082703e-02 -1.294230371713638306e-01 -1.927576959133148193e-01 -2.146552056074142456e-01 1.105307713150978088e-01 -1.683774143457412720e-01 9.838779270648956299e-02 2.253566831350326538e-01 -1.455257236957550049e-01 -5.895451828837394714e-02 3.805782645940780640e-02 2.259217798709869385e-01 3.357024192810058594e-01 1.421668007969856262e-02 -5.704433098435401917e-02 2.574877738952636719e-01 7.473538070917129517e-02 -2.797964513301849365e-01 -3.254378587007522583e-02 6.824377924203872681e-02 8.037588745355606079e-02 1.064028218388557434e-01 -4.647887945175170898e-01 -1.968744099140167236e-01 -2.336204946041107178e-01 3.281750530004501343e-02 -8.265984803438186646e-02 -1.611332595348358154e-01 -1.155754774808883667e-01 -6.101917102932929993e-02 -1.043472141027450562e-01
-3.947663903236389160e-01 1.112342551350593567e-01 -7.067728787660598755e-03 -1.354167908430099487e-01 -4.772540996782481670e-04 -8.631850033998489380e-02 -2.090166658163070679e-01 -6.608554720878601074e-02 8.814196288585662842e-02 2.628598511219024658e-01 -3.418752551078796387e-01 1.130448728799819946e-01 -1.769296973943710327e-01 2.638330757617950439e-01 -3.424382209777832031e-01 1.342132780700922012e-02 3.170343339443206787e-01 1.937333308160305023e-02 -1.484034806489944458e-01 -4.471652582287788391e-02 -4.129528626799583435e-02 -1.499308794736862183e-01 -1.849134564399719238e-01 -1.867967694997787476e-01 -3.957008197903633118e-02 1.322547048330307007e-01 -9.270176291465759277e-02 2.255391031503677368e-01 -1.113408803939819336e-01 -2.196486294269561768e-02 -5.531343817710876465e-02 -1.427477449178695679e-01
-1.171270459890365601e-01 3.807879611849784851e-02 -1.920259445905685425e-01 2.557574398815631866e-02 1.460841447114944458e-01 3.607882559299468994e-02 7.079480588436126709e-02 7.328554242849349976e-02 1.496730893850326538e-01 -1.533551812171936035e-01 -6.541027128696441650e-02 -7.221315801143646240e-02 -3.098568320274353027e-01 1.070991158485412598e-01 -4.583102166652679443e-01 -2.154498398303985596e-01 2.620456814765930176e-01 1.693177372217178345e-01 -4.672580659389495850e-01 -8.342853188514709473e-02 2.972536906599998474e-02 3.136284649372100830e-02 -4.911878705024719238e-02 -3.677194938063621521e-02 5.106135504320263863e-04 2.606093510985374451e-02 -2.560893818736076355e-02 7.408882677555084229e-02 -1.226478023454546928e-03 -3.766863346099853516e-01 1.139201074838638306e-01 -7.043783366680145264e-02
-1.990949958562850952e-01 1.149784103035926819e-01 -2.565953433513641357e-01 -2.084065526723861694e-01 -6.090649962425231934e-02 -3.156468644738197327e-02 1.283906102180480957e-01 5.374206602573394775e-02 1.779016703367233276e-01 -1.972621306777000427e-02 -1.315873712301254272e-01 -6.514886021614074707e-02 -1.652949452400207520e-01 7.004246860742568970e-02 2.846074104309082031e-01 -2.387607097625732422e-02 2.831010818481445312e-01 3.535344004631042480e-01 -6.929874420166015625e-02 1.062824279069900513e-01 2.445771098136901855e-01 1.403945032507181168e-02 -9.452804923057556152e-02 -1.308900862932205200e-01 -3.017607331275939941e-01 1.179456412792205811e-01 4.626541212201118469e-02 3.515706062316894531e-01 1.049035713076591492e-01 -2.196926027536392212e-01 -1.277064681053161621e-01 1.810673922300338745e-01
-4.027436077594757080e-01 1.197543591260910034e-01 3.961754031479358673e-03 -1.642457246780395508e-01 7.479611039161682129e-02 -1.736291348934173584e-01 3.650368750095367432e-02 1.211628466844558716e-01 -1.243579164147377014e-01 5.780770257115364075e-02 5.088804662227630615e-02 2.160542756319046021e-01 -3.796772062778472900e-01 2.502534985542297363e-01 -9.096492826938629150e-02 5.810468271374702454e-02 3.222063779830932617e-01 3.336772620677947998e-01 -1.776330471038818359e-01 -1.204525679349899292e-01 9.011206030845642090e-02 2.002432346343994141e-01 1.607829183340072632e-01 -1.106629241257905960e-02 1.265847403556108475e-02 5.286564119160175323e-03 -1.599802076816558838e-01 1.246165782213211060e-01 2.681881934404373169e-02 -1.364160925149917603e-01 1.972201466560363770e-01 -1.524962782859802246e-01
-2.751683890819549561e-01 -8.369344472885131836e-02 -1.361219026148319244e-02 -1.177575960755348206e-01 -2.242790907621383667e-02 -1.158816814422607422e-01 -2.649008929729461670e-01 -1.556731611490249634e-01 1.072946339845657349e-01 -3.447419777512550354e-02 -2.632313370704650879e-01 3.084148168563842773e-01 1.114570274949073792e-01 1.908157169818878174e-01 -2.307637929916381836e-01 1.681812554597854614e-01 4.132912158966064453e-01 2.579978406429290771e-01 -1.468952000141143799e-01 -1.357023566961288452e-01 2.689111977815628052e-02 -2.402751296758651733e-01 1.037435978651046753e-01 -1.031901016831398010e-01 -2.045517116785049438e-01 1.560781151056289673e-02 -8.616704493761062622e-02 1.203139275312423706e-01 -9.631326794624328613e-02 -1.411768198013305664e-01 -5.664939060807228088e-02 -1.837734729051589966e-01
-1.434920728206634521e-01 2.621980942785739899e-02 -4.278613626956939697e-01 -2.274734675884246826e-01 -1.922131180763244629e-01 -2.014242485165596008e-02 -8.763363957405090332e-02 4.923639446496963501e-02 3.184659481048583984e-01 -1.056942790746688843e-01 9.111805260181427002e-02 -2.153043262660503387e-02 1.055616326630115509e-02 1.098052710294723511e-01 -1.346273869276046753e-01 -3.345423042774200439e-01 2.286521643400192261e-01 1.482760757207870483e-01 -2.455815225839614868e-01 -2.005771398544311523e-01 2.120218575000762939e-01 1.008510217070579529e-01 5.193157494068145752e-02 -1.987640112638473511e-01 -1.971152424812316895e-01 -2.384399622678756714e-01 -6.100431084632873535e-02 6.836081296205520630e-02 8.655954897403717041e-02 -1.541630923748016357e-01 1.180700883269309998e-01 1.069980263710021973e-01
-5.129344463348388672e-01 -5.487446486949920654e-02 -1.260072886943817139e-01 -1.028110831975936890e-01 -2.680853605270385742e-01 -1.387575566768646240e-01 6.834925618022680283e-03 -1.618312597274780273e-01 5.218170955777168274e-02 -4.718146100640296936e-02 1.507275402545928955e-01 -1.652743816375732422e-01 5.044941604137420654e-02 3.256423398852348328e-02 -1.344318985939025879e-01 -1.714800000190734863e-01 2.361949831247329712e-01 1.867233961820602417e-01 -2.170711904764175415e-01 -1.805160343647003174e-01 2.269127219915390015e-01 2.364880293607711792e-01 -7.866478711366653442e-02 -6.903863698244094849e-02 -3.043459653854370117e-01 6.563499569892883301e-02 -1.973966136574745178e-02 2.730570733547210693e-01 -2.737806644290685654e-03 -3.820198029279708862e-02 1.267878897488117218e-02 -1.475509405136108398e-01
-7.106114923954010010e-02 -1.676668077707290649e-01 -1.488666981458663940e-01 4.183965176343917847e-02 2.330006659030914307e-01 -2.634575366973876953e-01 -4.894798994064331055e-01 2.240444533526897430e-02 -1.034401655197143555e-01 1.728433519601821899e-01 -6.991425901651382446e-02 2.327539213001728058e-02 3.298152983188629150e-02 1.427130103111267090e-01 1.523220986127853394e-01 6.991846114397048950e-02 3.564541339874267578e-01 1.519030332565307617e-01 -2.765249013900756836e-01 1.441061682999134064e-02 3.183460235595703125e-01 -5.190858617424964905e-03 1.319670211523771286e-02 -1.871937960386276245e-01 -1.425947695970535278e-01 -5.028676241636276245e-02 1.599389314651489258e-01 -9.069131687283515930e-03 -3.704946720972657204e-03 -3.349375724792480469e-02 1.894983202219009399e-01 1.860655993223190308e-01
-2.662615180015563965e-01 -1.466465145349502563e-01 -2.824701666831970215e-01 -2.448371201753616333e-01 -2.850050330162048340e-01 -1.613914668560028076e-01 -2.436529099941253662e-01 5.281202867627143860e-02 1.421710997819900513e-01 -3.883497044444084167e-02 1.163533926010131836e-01 -1.563172489404678345e-01 -5.548939481377601624e-02 2.254180014133453369e-01 -2.740934491157531738e-01 -2.047522515058517456e-01 2.800471186637878418e-01 2.371369749307632446e-01 -5.439630895853042603e-02 1.155367940664291382e-01 3.917058184742927551e-02 -2.423240803182125092e-02 -2.192103862762451172e-01 -2.155604958534240723e-01 -8.522467315196990967e-02 -1.754926890134811401e-01 -1.861060410737991333e-01 1.541825532913208008e-01 4.739701375365257263e-02 -4.370820894837379456e-02 -2.885020337998867035e-03 1.398364603519439697e-01
-3.622720539569854736e-01 -1.683154143393039703e-02 -2.896406650543212891e-01 -4.506490752100944519e-02 -2.318526804447174072e-01 -5.224071815609931946e-02 -9.689968079328536987e-02 -1.272890120744705200e-01 8.727394044399261475e-02 -2.007615119218826294e-01 2.020842209458351135e-02 -1.733638495206832886e-01 -1.203749794512987137e-02 5.076669529080390930e-02 -1.536717265844345093e-01 -2.413926273584365845e-01 2.806040644645690918e-01 2.781368792057037354e-01 -2.559336721897125244e-01 -1.486456692218780518e-01 1.985483616590499878e-01 2.185033112764358521e-01 4.523196816444396973e-02 -1.467586159706115723e-01 -2.881297469139099121e-01 1.533013880252838135e-01 -5.370213091373443604e-02 7.721424102783203125e-02 7.263042032718658447e-03 2.270389050245285034e-01 8.106794953346252441e-02 -9.746978431940078735e-02
-9.310115128755569458e-02 -1.441359426826238632e-02 -1.585558652877807617e-01 -8.532712608575820923e-02 -1.741404682397842407e-01 -1.999890990555286407e-02 -3.198120594024658203e-01 -1.936421096324920654e-01 5.606544204056262970e-03 -1.192932426929473877e-01 1.298270970582962036e-01 -2.130257636308670044e-01 1.126995086669921875e-01 4.236170649528503418e-01 -8.306807279586791992e-02 -2.437987029552459717e-01 2.118872553110122681e-01 -1.545354872941970825e-01 -8.396197855472564697e-02 5.567049980163574219e-02 1.721262186765670776e-01 1.838444173336029053e-02 6.885122507810592651e-02 -3.170067965984344482e-01 -2.671378552913665771e-01 -1.912733465433120728e-01 -1.196240633726119995e-01 -3.325222758576273918e-03 -2.204760313034057617e-01 -2.081776857376098633e-01 -1.034500598907470703e-01 -1.190362051129341125e-01
-7.747394498437643051e-03 -2.952520735561847687e-02 -2.308583855628967285e-01 -3.054060041904449463e-01 -1.430558860301971436e-01 -1.132465898990631104e-01 -1.208078395575284958e-02 -2.014512941241264343e-02 1.002568975090980530e-01 -7.544308155775070190e-02 -1.766363531351089478e-01 -1.133894771337509155e-01 -2.179884463548660278e-01 2.050287090241909027e-02 -9.619493037462234497e-02 -3.911089524626731873e-02 1.539396345615386963e-01 1.986650004982948303e-02 -3.279414474964141846e-01 -1.919155865907669067e-01 1.122635155916213989e-01 2.115178555250167847e-01 4.391137361526489258e-01 -5.994803458452224731e-02 -1.121447160840034485e-01 2.427846379578113556e-02 6.641072779893875122e-02 3.345897793769836426e-01 -3.568240404129028320e-01 1.113278046250343323e-01 3.054153360426425934e-02 -8.792942017316818237e-02
-3.058359622955322266e-01 9.172482788562774658e-02 -2.375664561986923218e-01 5.954967066645622253e-02 -2.590322792530059814e-01 -9.187386929988861084e-02 -1.052080392837524414e-01 1.148601025342941284e-01 3.474303185939788818e-01 1.945250667631626129e-02 -1.347961872816085815e-01 -3.300213441252708435e-02 -2.808351516723632812e-01 1.721364855766296387e-01 -4.384404718875885010e-01 1.923468112945556641e-01 2.616129219532012939e-01 1.770231276750564575e-01 -7.424231618642807007e-02 8.551464229822158813e-02 1.598794311285018921e-01 -1.073791310191154480e-01 -3.276921110227704048e-03 2.752452343702316284e-02 -1.192896813154220581e-01 1.015934497117996216e-01 -2.335588932037353516e-01 -9.143712371587753296e-02 -1.062425225973129272e-02 -6.562799215316772461e-02 -1.324570924043655396e-01 -1.746435277163982391e-02
-2.143460959196090698e-01 -1.202103681862354279e-02 -3.885285258293151855e-01 -1.649723574519157410e-02 -1.554421484470367432e-01 1.695218980312347412e-01 1.511169038712978363e-02 -5.270641297101974487e-03 3.144541084766387939e-01 -8.312602341175079346e-02 2.451786026358604431e-02 -1.327438503503799438e-01 -5.849076434969902039e-02 2.651515603065490723e-01 -1.728623509407043457e-01 -1.953864395618438721e-01 1.407956182956695557e-01 2.883798778057098389e-01 -1.310233175754547119e-01 -8.201892673969268799e-02 2.062371373176574707e-01 3.849390745162963867e-01 -2.340638190507888794e-01 -1.374966800212860107e-01 -1.611629128456115723e-01 -3.279917687177658081e-02 -8.111724257469177246e-02 1.925292611122131348e-01 7.173938304185867310e-02 1.509787514805793762e-02 6.822114437818527222e-02 -1.082701012492179871e-01
-1.976442635059356689e-01 9.959138184785842896e-02 -1.484081447124481201e-01 -2.325215041637420654e-01 3.657967969775199890e-02 -1.102651879191398621e-01 -2.062608003616333008e-01 2.122369781136512756e-02 8.568084798753261566e-03 -1.395199000835418701e-01 -1.268240511417388916e-01 2.211285531520843506e-01 -2.028724700212478638e-01 2.382145375013351440e-01 -1.774702966213226318e-01 -1.065810993313789368e-01 2.224207520484924316e-01 2.160098701715469360e-01 7.615008205175399780e-02 -2.236214838922023773e-02 1.210481226444244385e-01 -6.503335386514663696e-02 -1.553862690925598145e-01 -4.900812357664108276e-02 5.245224013924598694e-02 1.080877333879470825e-01 -1.692082583904266357e-01 1.823740899562835693e-01 -1.582351773977279663e-01 -3.136544525623321533e-01 -3.561970889568328857e-01 -3.444966077804565430e-01
8.249529451131820679e-02 -7.256035506725311279e-02 -3.635551035404205322e-01 -1.897774934768676758e-01 1.229606643319129944e-01 -9.329330176115036011e-03 -1.447432190179824829e-01 -7.442968338727951050e-02 -2.651708126068115234e-01 1.472615450620651245e-01 6.476972252130508423e-02 -6.637413054704666138e-02 -1.485601216554641724e-01 3.994267880916595459e-01 -8.537893183529376984e-03 -2.087210416793823242e-01 4.933316409587860107e-01 -7.541530579328536987e-02 3.017530031502246857e-02 1.697924546897411346e-02 2.012793719768524170e-01 -3.267897665500640869e-02 -2.688010782003402710e-02 -1.380456238985061646e-01 -1.922571957111358643e-01 3.614433482289314270e-02 6.980199366807937622e-02 2.034743502736091614e-02 -2.164428681135177612e-01 -1.197168529033660889e-01 1.184742674231529236e-01 -1.476452946662902832e-01
-2.325133830308914185e-01 -9.735808707773685455e-03 -4.410433173179626465e-01 1.321128197014331818e-02 -2.808907330036163330e-01 5.262174829840660095e-02 -2.178275957703590393e-02 -8.040898293256759644e-02 1.895373612642288208e-01 -2.366939634084701538e-01 9.185477346181869507e-02 -1.233661547303199768e-01 1.133953183889389038e-01 -4.867833480238914490e-02 -4.120538383722305298e-02 -2.805112861096858978e-02 2.781519293785095215e-01 1.915848702192306519e-01 -3.383502662181854248e-01 -9.505219012498855591e-02 2.978738844394683838e-01 1.047503873705863953e-01 -9.677994251251220703e-02 -7.848431915044784546e-02 -3.170919716358184814e-01 1.480316072702407837e-01 1.228199675679206848e-01 1.151561141014099121e-01 1.055409610271453857e-01 -7.953265309333801270e-02 9.010081738233566284e-02 4.100346472114324570e-03
-8.743995428085327148e-02 -1.204421147704124451e-01 -1.208998411893844604e-01 3.530783951282501221e-01 -1.331271529197692871e-01 -1.815369725227355957e-01 5.058410763740539551e-02 1.356240361928939819e-01 1.546953525394201279e-02 -1.730461269617080688e-01 8.428067713975906372e-02 -2.292440459132194519e-02 -1.325662881135940552e-01 2.603732645511627197e-01 -1.357437521219253540e-01 1.960454136133193970e-02 4.389483034610748291e-01 -8.029835671186447144e-02 -1.158501207828521729e-01 -1.357181370258331299e-01 2.491266131401062012e-01 -6.330220401287078857e-02 6.054528057575225830e-02 9.615079313516616821e-02 2.454044297337532043e-02 1.063507888466119766e-02 3.810081779956817627e-01 5.165257956832647324e-03 -1.758452057838439941e-01 -3.023595511913299561e-01 -1.405335515737533569e-01 -1.643047481775283813e-01
-1.522140949964523315e-01 -3.162162303924560547e-01 -3.764412403106689453e-01 -1.338990926742553711e-01 -1.353277564048767090e-01 -1.131747141480445862e-01 -3.005844354629516602e-01 1.931726336479187012e-01 -2.650756202638149261e-02 1.060059890151023865e-01 -9.284491091966629028e-02 -1.734663248062133789e-01 -1.313412040472030640e-01 3.579810857772827148e-01 8.246119320392608643e-02 1.560172289609909058e-01 2.122585624456405640e-01 -1.531273573637008667e-01 -3.652368113398551941e-02 -5.016638711094856262e-02 2.146041393280029297e-01 -9.059811383485794067e-02 2.498596906661987305e-01 -1.501379907131195068e-01 4.747861996293067932e-02 -4.684516414999961853e-02 8.130846172571182251e-02 2.829555571079254150e-01 -6.790167838335037231e-02 1.442082822322845459e-01 5.460435152053833008e-02 1.100426539778709412e-02
-1.859380751848220825e-01 -1.270130425691604614e-01 -4.085261821746826172e-01 -4.363945126533508301e-02 -2.882683575153350830e-01 -2.043737098574638367e-02 2.912526205182075500e-02 1.006791591644287109e-01 2.372046113014221191e-01 -1.399686336517333984e-01 1.021793782711029053e-01 -3.063324652612209320e-02 1.678722910583019257e-02 -1.044683996587991714e-02 -6.635317206382751465e-02 -2.555260658264160156e-01 2.962736785411834717e-01 3.299325704574584961e-01 -2.998624742031097412e-01 -1.783029437065124512e-01 3.140798807144165039e-01 1.599286794662475586e-01 2.069624327123165131e-02 -4.142373800277709961e-02 -1.805161684751510620e-01 6.155686452984809875e-02 -2.564338594675064087e-02 7.460187375545501709e-02 -9.267047792673110962e-02 1.655210107564926147e-01 -6.225543469190597534e-02 3.876376897096633911e-02
-2.608197033405303955e-01 2.347352951765060425e-01 -1.140692085027694702e-01 -1.812181919813156128e-01 -1.305357962846755981e-01 -1.557754073292016983e-02 -1.659411340951919556e-01 1.965946704149246216e-02 -1.791562438011169434e-01 -5.092245340347290039e-02 3.269184753298759460e-02 -4.300483968108892441e-03 4.661798104643821716e-02 2.898647785186767578e-01 -4.482928290963172913e-02 1.799578368663787842e-01 3.600229322910308838e-01 -1.772673577070236206e-01 -2.452848851680755615e-01 4.406182467937469482e-02 4.496498405933380127e-02 2.086806893348693848e-01 1.856401115655899048e-01 -4.771145880222320557e-01 -4.916424304246902466e-02 -1.026072576642036438e-01 1.295213997364044189e-01 -1.452693939208984375e-01 6.718461215496063232e-02 -8.205053955316543579e-02 -1.858627945184707642e-01 4.491074755787849426e-02
-1.155185028910636902e-01 1.754696071147918701e-01 -2.061741203069686890e-01 -1.628559827804565430e-01 -1.264493679627776146e-03 2.071127528324723244e-03 -2.205981910228729248e-01 -1.056981757283210754e-01 -1.359283272176980972e-02 -1.599380522966384888e-01 -7.114879041910171509e-02 1.905266493558883667e-01 -1.942453235387802124e-01 1.600617617368698120e-01 -1.141012832522392273e-01 3.521230071783065796e-02 1.034391298890113831e-01 2.513903975486755371e-01 2.814295515418052673e-02 -1.188884228467941284e-01 2.367700785398483276e-01 2.761098742485046387e-02 1.889648288488388062e-01 -9.119661152362823486e-02 -8.206473290920257568e-02 2.362934648990631104e-01 -2.684258222579956055e-01 4.572260379791259766e-02 -2.739786803722381592e-01 -2.231796979904174805e-01 -4.120608270168304443e-01 -2.474002540111541748e-01
-2.376875579357147217e-01 -1.321465373039245605e-01 -3.854593634605407715e-01 -1.120358780026435852e-01 -1.789267212152481079e-01 9.563262760639190674e-02 -6.911870092153549194e-02 1.681109368801116943e-01 2.352201938629150391e-01 -1.358384788036346436e-01 5.279814451932907104e-02 8.863738738000392914e-03 -1.693695038557052612e-01 1.639365553855895996e-01 -1.091773211956024170e-01 -2.247364670038223267e-01 2.098322957754135132e-01 2.818239033222198486e-01 -1.343156993389129639e-01 -1.132812947034835815e-01 2.994734644889831543e-01 2.850487232208251953e-01 -7.875062525272369385e-02 2.416574023663997650e-02 -2.410535067319869995e-01 -1.136531159281730652e-01 1.489387173205614090e-02 2.553955316543579102e-01 1.091859638690948486e-01 1.000531166791915894e-01 -1.640008576214313507e-02 -7.316891103982925415e-02
-1.144801080226898193e-01 6.132565066218376160e-02 -2.488583475351333618e-01 -3.745194151997566223e-02 -1.432691216468811035e-01 -2.986755222082138062e-02 -4.130538105964660645e-01 3.603111207485198975e-01 -5.820817127823829651e-02 -4.746960103511810303e-02 3.556800633668899536e-02 -2.745114080607891083e-02 1.193015128374099731e-01 2.189111560583114624e-01 -1.454553306102752686e-01 1.447816044092178345e-01 3.307618945837020874e-02 1.622586569283157587e-04 -1.507885903120040894e-01 -2.028229683637619019e-01 3.538097441196441650e-02 7.206562906503677368e-02 8.431504666805267334e-02 -1.832415461540222168e-01 -3.059307038784027100e-01 5.291274562478065491e-02 -3.968295454978942871e-02 5.019901394844055176e-01 2.607516199350357056e-02 1.472950875759124756e-01 2.064197510480880737e-02 -3.385442867875099182e-02
1.672914810478687286e-02 1.398604065179824829e-01 -3.093549609184265137e-01 -1.056216210126876831e-01 -1.197406053543090820e-01 1.426113843917846680e-01 -1.797683686017990112e-01 -1.656954735517501831e-01 -6.625653803348541260e-02 4.326463043689727783e-01 -1.517355740070343018e-01 6.359534710645675659e-02 -7.657278329133987427e-02 3.201108574867248535e-01 -9.868809580802917480e-02 1.061764657497406006e-01 3.149383962154388428e-01 -2.695944532752037048e-02 -6.519923359155654907e-02 7.828618586063385010e-02 2.271302044391632080e-02 -1.321373730897903442e-01 7.686451822519302368e-02 -7.308116555213928223e-02 -6.540031731128692627e-02 1.583856157958507538e-02 -2.320016920566558838e-01 9.651944786310195923e-02 -3.727058470249176025e-01 -1.497282385826110840e-01 -3.714913129806518555e-02 -2.469258904457092285e-01
-2.580347657203674316e-01 -3.040116280317306519e-03 -4.189592301845550537e-01 -2.209331989288330078e-01 -3.474035114049911499e-02 -5.773983150720596313e-02 -4.167751967906951904e-02 2.930802702903747559e-01 4.022656753659248352e-02 -3.028766214847564697e-01 1.765495687723159790e-01 -1.348041445016860962e-01 7.373273372650146484e-02 2.536108493804931641e-01 -3.422105312347412109e-02 -8.558857440948486328e-02 7.995602488517761230e-02 -8.634409308433532715e-02 -1.611569225788116455e-01 -2.131006680428981781e-02 1.609411835670471191e-01 -1.367271412163972855e-02 -9.371315687894821167e-02 -2.187070399522781372e-01 -1.948210597038269043e-02 -5.586581304669380188e-02 1.101071015000343323e-01 8.599666506052017212e-02 -3.187041878700256348e-01 -2.583274543285369873e-01 5.413754284381866455e-02 -2.805658280849456787e-01
-3.939760625362396240e-01 2.618356347084045410e-01 -4.353690426796674728e-03 -1.427454501390457153e-02 2.358433976769447327e-02 1.994810253381729126e-02 -1.918922066688537598e-01 -1.143638119101524353e-01 2.971260622143745422e-02 -2.433016709983348846e-02 9.606458246707916260e-02 -1.872806996107101440e-01 -3.498369157314300537e-01 2.030992694199085236e-02 -1.388718783855438232e-01 2.484963536262512207e-01 1.933822631835937500e-01 -1.823706775903701782e-01 -2.904348075389862061e-01 1.638664007186889648e-01 2.752654068171977997e-02 1.659665256738662720e-01 1.541936397552490234e-01 -8.499130606651306152e-02 -8.874738961458206177e-02 -2.229058146476745605e-01 -1.381228566169738770e-01 1.782780587673187256e-01 -3.050024062395095825e-02 5.395813286304473877e-02 -3.268118202686309814e-01 -1.236975789070129395e-01
-7.762566208839416504e-02 1.615913063287734985e-01 -2.140484899282455444e-01 -1.053943708539009094e-01 1.404547840356826782e-01 3.305929154157638550e-02 -3.693103790283203125e-02 2.678389549255371094e-01 -6.641488522291183472e-02 3.870639204978942871e-01 -9.999845176935195923e-02 1.792452484369277954e-01 -1.182221174240112305e-01 2.458655685186386108e-01 -7.986824959516525269e-02 1.135784685611724854e-01 4.383694231510162354e-01 6.210700795054435730e-02 -1.424471437931060791e-01 -8.727835118770599365e-02 4.073387682437896729e-01 -2.957856655120849609e-02 1.983953826129436493e-02 1.248226836323738098e-01 -1.318855136632919312e-01 1.958425194025039673e-01 1.330820620059967041e-01 7.495090365409851074e-02 1.204191446304321289e-01 6.628903746604919434e-02 2.922268770635128021e-02 -1.463523060083389282e-01
-7.624143362045288086e-02 4.243660345673561096e-02 -1.432618498802185059e-01 1.093420549295842648e-03 -5.568397045135498047e-02 -3.866716474294662476e-02 -2.053100615739822388e-01 -3.690991550683975220e-02 1.258883029222488403e-01 -1.076824069023132324e-01 -2.178631871938705444e-01 2.341331392526626587e-01 7.687267498113214970e-04 4.026052057743072510e-01 -4.566036164760589600e-02 1.871815770864486694e-01 1.197797134518623352e-01 4.258318245410919189e-01 -1.128480061888694763e-01 -1.570161134004592896e-01 4.314722418785095215e-01 -1.692337244749069214e-01 1.854571253061294556e-01 -3.190815448760986328e-02 6.381361931562423706e-02 1.658502966165542603e-01 -5.967735499143600464e-02 1.004120986908674240e-02 1.343149458989500999e-03 -1.990491598844528198e-01 -1.567338258028030396e-01 -1.099701076745986938e-01
-4.943047836422920227e-02 -3.912100940942764282e-02 -1.813418269157409668e-01 6.702626496553421021e-02 -1.994173377752304077e-01 -8.768334984779357910e-02 1.120954453945159912e-01 -8.303996175527572632e-02 8.870029449462890625e-02 2.057493627071380615e-01 -1.560556888580322266e-01 2.057783603668212891e-01 -2.408119291067123413e-01 2.220869809389114380e-01 -2.762029469013214111e-01 1.114223673939704895e-01 4.413228929042816162e-01 9.785070270299911499e-02 2.943252958357334137e-02 6.801041215658187866e-02 6.514337658882141113e-02 2.204868709668517113e-03 -7.721915096044540405e-02 -1.720491647720336914e-01 -3.915687501430511475e-01 -2.788762152194976807e-01 -2.061657607555389404e-03 1.801922470331192017e-01 -6.867062300443649292e-02 6.202071532607078552e-02 1.268161237239837646e-01 -2.023784518241882324e-01
-1.532418727874755859e-01 -1.572774797677993774e-01 -3.012126982212066650e-01 -6.749207153916358948e-03 -1.200958713889122009e-01 3.120000101625919342e-02 -3.749712556600570679e-02 2.802996039390563965e-01 -2.541668117046356201e-01 -2.870149910449981689e-01 -1.261662989854812622e-01 -3.385095000267028809e-01 1.380352377891540527e-01 1.414327230304479599e-02 -2.303068041801452637e-01 2.671147584915161133e-01 3.483282327651977539e-01 1.155637130141258240e-01 -1.688311845064163208e-01 -1.021272689104080200e-01 6.227246299386024475e-02 6.680276989936828613e-02 -3.136545792222023010e-02 -2.938759624958038330e-01 -9.661394357681274414e-02 1.714663058519363403e-01 2.368977107107639313e-02 -1.394292861223220825e-01 -8.014517277479171753e-02 7.513502240180969238e-02 5.467921495437622070e-02 3.743743896484375000e-02
1.534644365310668945e-01 2.006664574146270752e-01 3.141063451766967773e-02 -3.855907591059803963e-03 2.043886631727218628e-01 -1.471168696880340576e-01 -7.671917229890823364e-02 1.514898240566253662e-01 1.706349253654479980e-01 2.504548430442810059e-01 -9.426083415746688843e-02 -5.454657599329948425e-03 -1.266547292470932007e-01 4.049175083637237549e-01 -4.542597755789756775e-02 3.939760923385620117e-01 3.564912378787994385e-01 1.734901666641235352e-01 -2.143954783678054810e-01 1.621537059545516968e-01 1.777262985706329346e-01 9.469000250101089478e-02 1.378374993801116943e-01 -2.675333321094512939e-01 -6.998970638960599899e-03 1.976646482944488525e-02 -1.542986780405044556e-01 3.599348245188593864e-03 -2.502442896366119385e-02 -1.386365443468093872e-01 -6.534169893711805344e-03 -1.296254247426986694e-02
-2.496574074029922485e-01 1.797366589307785034e-01 4.884712770581245422e-02 2.232246659696102142e-02 -2.579145431518554688e-01 1.157593056559562683e-01 5.605462193489074707e-02 4.033966735005378723e-02 -5.866644531488418579e-02 1.099317371845245361e-01 7.718316745012998581e-03 -1.167543753981590271e-01 2.509069442749023438e-02 4.894409775733947754e-01 -1.112990826368331909e-01 -1.880038231611251831e-01 3.990775942802429199e-01 5.817724391818046570e-02 -1.700712442398071289e-01 -1.512191891670227051e-01 3.090818822383880615e-01 6.524600088596343994e-02 3.304327651858329773e-02 -3.336234092712402344e-01 1.221865713596343994e-01 9.561641514301300049e-02 7.739467918872833252e-02 1.415496319532394409e-01 4.299600794911384583e-02 -1.362622249871492386e-02 -6.806083768606185913e-02 1.314164996147155762e-01
-1.918257921934127808e-01 6.971693783998489380e-02 -1.729779094457626343e-01 -5.515683442354202271e-02 5.078188329935073853e-02 -3.353284299373626709e-02 -2.496146596968173981e-02 1.172800287604331970e-01 1.141488328576087952e-01 -3.236652314662933350e-01 -1.597474217414855957e-01 4.716920107603073120e-02 -1.190715432167053223e-01 2.987630106508731842e-02 7.898917794227600098e-02 -9.652362018823623657e-02 6.284767389297485352e-01 -1.050599068403244019e-01 6.248256936669349670e-02 -2.093646675348281860e-02 -1.988122612237930298e-02 -3.741839155554771423e-02 1.497097909450531006e-01 -2.921145260334014893e-01 -2.334747761487960815e-01 -1.185682043433189392e-01 3.248594701290130615e-02 -9.984467923641204834e-02 -2.733552157878875732e-01 -1.523012518882751465e-01 -1.537385582923889160e-01 1.004405841231346130e-01
-4.518687352538108826e-02 2.152037173509597778e-01 -2.162962406873703003e-01 -1.900078952312469482e-01 2.537299394607543945e-01 -1.186783462762832642e-01 -1.666880249977111816e-01 1.395537257194519043e-01 2.845791280269622803e-01 -4.616476222872734070e-02 -8.530667424201965332e-02 -1.267721205949783325e-01 -1.024085059762001038e-01 3.897545039653778076e-01 -2.097840756177902222e-01 1.948586851358413696e-01 1.802444010972976685e-01 7.630086690187454224e-02 -6.212269887328147888e-02 1.626499742269515991e-01 1.134522184729576111e-01 -5.007209628820419312e-02 -1.293160170316696167e-01 2.508846819400787354e-01 -1.955272406339645386e-01 9.706687927246093750e-02 -1.571101248264312744e-01 2.495657950639724731e-01 -6.736935675144195557e-02 -2.205451130867004395e-01 -6.676338613033294678e-02 -1.904480010271072388e-01
-2.304593175649642944e-01 6.530310213565826416e-02 -9.144296927843242884e-05 -2.329092621803283691e-01 9.140097536146640778e-04 -3.261984586715698242e-01 2.403263002634048462e-02 1.182901114225387573e-01 -1.903129070997238159e-01 -1.528175771236419678e-01 9.338539093732833862e-02 1.607915572822093964e-02 9.402722120285034180e-02 3.815408647060394287e-01 -6.593251228332519531e-02 -1.092943474650382996e-01 2.942268550395965576e-01 -1.442994624376296997e-01 -1.253745853900909424e-01 -7.339676469564437866e-02 3.059312701225280762e-01 2.539989650249481201e-01 1.408078074455261230e-01 -2.598152458667755127e-01 -6.097092758864164352e-03 -2.171313166618347168e-01 -5.770691111683845520e-02 1.709489673376083374e-01 -1.794827431440353394e-01 -1.164752915501594543e-01 -1.303209960460662842e-01 -1.081849336624145508e-01
-6.787142157554626465e-02 1.875186264514923096e-01 -1.328752636909484863e-01 7.571954280138015747e-02 -8.211405575275421143e-02 1.958592981100082397e-02 -9.412076324224472046e-02 1.766476184129714966e-01 -1.843973807990550995e-02 -5.595412850379943848e-02 -1.482796370983123779e-01 -1.221744120121002197e-01 -2.496741265058517456e-01 2.691383957862854004e-01 6.397990137338638306e-02 1.376982927322387695e-01 4.805982708930969238e-01 1.253582164645195007e-02 1.322066634893417358e-01 1.479132473468780518e-01 1.016553938388824463e-01 1.600859910249710083e-01 1.072961017489433289e-01 -3.666174411773681641e-01 -1.472629308700561523e-01 -1.970160156488418579e-01 3.864472359418869019e-02 -3.145682811737060547e-01 -8.711295574903488159e-02 -1.537495553493499756e-01 -2.033945769071578979e-01 7.432303577661514282e-02
-3.969327807426452637e-01 -5.102154985070228577e-02 -3.943305909633636475e-01 4.731532931327819824e-02 -1.219187229871749878e-01 9.381002932786941528e-02 -1.342645287513732910e-01 -3.792659193277359009e-02 7.942893356084823608e-02 -5.703377351164817810e-02 1.916177719831466675e-01 -1.965716928243637085e-01 -9.054843336343765259e-02 -3.602446615695953369e-02 1.782730408012866974e-02 -2.625677287578582764e-01 2.551259696483612061e-01 2.739700078964233398e-01 -2.317130863666534424e-01 -1.876050978899002075e-01 3.173631131649017334e-01 2.707294523715972900e-01 1.114564687013626099e-01 2.921223267912864685e-02 -1.532066315412521362e-01 1.029020771384239197e-01 7.592113316059112549e-02 6.124009191989898682e-02 -6.558781862258911133e-02 -7.196211814880371094e-02 7.429052144289016724e-02 -1.999555900692939758e-02
-1.320330947637557983e-01 1.596266180276870728e-01 -1.357489526271820068e-01 -8.867368847131729126e-02 -2.782867550849914551e-01 9.019724279642105103e-02 -3.313471376895904541e-01 -3.016841970384120941e-02 7.457427680492401123e-02 -1.775709167122840881e-02 2.389743924140930176e-01 -2.841551005840301514e-01 2.494627051055431366e-02 3.087528049945831299e-01 -1.711179465055465698e-01 2.157051861286163330e-02 2.198323607444763184e-01 3.046640753746032715e-01 -2.714085578918457031e-01 1.834819465875625610e-02 1.638874970376491547e-02 9.156651049852371216e-02 -2.960453629493713379e-01 -1.039746925234794617e-01 -6.781051307916641235e-02 -2.482917308807373047e-01 -3.433771431446075439e-02 1.366712152957916260e-01 -1.797254681587219238e-01 -1.206477284431457520e-01 7.862868160009384155e-02 -6.076017767190933228e-02
-1.338392049074172974e-01 -3.128047585487365723e-01 -6.846011430025100708e-02 1.425939202308654785e-01 7.919326424598693848e-02 1.374104805290699005e-02 -1.652452796697616577e-01 -2.197334319353103638e-01 2.071067690849304199e-01 -6.360979378223419189e-02 -1.998737901449203491e-01 9.689465165138244629e-02 -1.125457659363746643e-01 2.232705205678939819e-01 -9.913760423660278320e-02 9.321304410696029663e-02 4.143780171871185303e-01 3.143283352255821228e-02 2.999701071530580521e-03 1.055334601551294327e-02 2.399113178253173828e-01 2.587788701057434082e-01 1.001805886626243591e-01 -1.816795468330383301e-01 -3.410872071981430054e-02 7.750278804451227188e-03 -1.943159401416778564e-01 1.443014889955520630e-01 1.040828377008438110e-01 -9.841838479042053223e-02 -9.329041093587875366e-02 -4.128533899784088135e-01
-3.849090337753295898e-01 -9.997541457414627075e-02 -4.382486939430236816e-01 -1.350369304418563843e-01 -1.684254109859466553e-01 3.921739384531974792e-02 -3.355451300740242004e-02 1.894502639770507812e-01 1.681739985942840576e-01 8.535746484994888306e-02 -2.890834584832191467e-04 -1.517350878566503525e-02 -2.151945084333419800e-01 1.724213808774948120e-01 -1.893144994974136353e-01 -1.840308904647827148e-01 1.194769591093063354e-01 1.502455174922943115e-01 -8.952595293521881104e-02 -2.040945440530776978e-01 2.999685406684875488e-01 2.562372684478759766e-01 -8.071342855691909790e-02 -5.023301765322685242e-02 -2.055255472660064697e-01 -1.080500334501266479e-01 5.176621675491333008e-02 2.069128155708312988e-01 1.522601991891860962e-01 5.749376025050878525e-03 -1.573968306183815002e-02 -9.497331827878952026e-02
-1.453610509634017944e-01 4.596604779362678528e-02 -8.535106480121612549e-02 -9.998010098934173584e-02 -7.321788370609283447e-02 -3.104594051837921143e-01 4.060158133506774902e-02 1.467402726411819458e-01 3.915268480777740479e-01 4.523067548871040344e-02 -2.346551716327667236e-01 4.310949519276618958e-02 -2.054351717233657837e-01 4.158296436071395874e-02 4.567149281501770020e-02 1.373691856861114502e-01 4.222710430622100830e-01 -9.309563785791397095e-02 -2.706122100353240967e-01 8.162089437246322632e-02 4.534529149532318115e-02 6.876006722450256348e-02 2.961383759975433350e-01 -5.881298705935478210e-02 -8.068548887968063354e-02 -6.639052927494049072e-02 -2.040966600179672241e-01 1.201704367995262146e-01 8.087606728076934814e-02 1.014114394783973694e-01 -3.267162442207336426e-01 -4.476008936762809753e-02
-7.323599606752395630e-02 -2.664357721805572510e-01 -3.008334431797266006e-03 -9.946761652827262878e-03 -4.345213249325752258e-02 7.089811563491821289e-02 -5.513402819633483887e-02 -2.179578505456447601e-02 5.244807526469230652e-02 -2.959971129894256592e-02 2.419414222240447998e-01 -8.272406458854675293e-02 -3.499969542026519775e-01 2.605658471584320068e-01 -2.605358064174652100e-01 1.325576454401016235e-01 4.297613203525543213e-01 5.284252017736434937e-02 -2.039712667465209961e-01 2.620113492012023926e-01 1.760129183530807495e-01 -4.781170748174190521e-03 2.229446768760681152e-01 -1.685780435800552368e-01 -2.090185284614562988e-01 5.140050500631332397e-02 -1.410145610570907593e-01 -1.563617438077926636e-01 -6.379070132970809937e-02 -1.344218701124191284e-01 -1.094213947653770447e-01 -1.913589537143707275e-01
-2.557311952114105225e-01 2.138240337371826172e-01 -9.617180563509464264e-03 -2.746272459626197815e-02 -1.352018862962722778e-01 -4.046057909727096558e-02 9.714184328913688660e-03 1.251477748155593872e-01 -1.400842517614364624e-02 -1.247887834906578064e-01 -1.123617067933082581e-01 -1.449003070592880249e-01 -9.627401595935225487e-04 1.097476929426193237e-01 1.194679960608482361e-01 -1.022598240524530411e-02 6.202860474586486816e-01 -2.031765133142471313e-01 5.375994741916656494e-02 1.934919506311416626e-02 2.704559266567230225e-01 7.234633713960647583e-02 1.137304976582527161e-01 -2.926175594329833984e-01 -2.052912861108779907e-01 -2.667166292667388916e-01 1.202302798628807068e-01 9.883996844291687012e-02 -5.938769876956939697e-02 -7.859649509191513062e-02 -1.283072214573621750e-02 -1.514358371496200562e-01
-3.061497509479522705e-01 -1.318516731262207031e-01 -8.904315531253814697e-02 1.437786780297756195e-02 1.985349357128143311e-01 -4.523979872465133667e-02 3.671698644757270813e-02 -1.533566862344741821e-01 -4.482978954911231995e-02 -2.103142887353897095e-01 -2.486747950315475464e-01 1.715761274099349976e-01 -8.097590506076812744e-02 1.428980976343154907e-01 -1.722027957439422607e-01 3.766539320349693298e-02 4.090802669525146484e-01 1.379006654024124146e-01 -1.455400586128234863e-01 4.173686727881431580e-02 2.807947695255279541e-01 -8.489864878356456757e-03 -1.149845048785209656e-01 -1.352047771215438843e-01 -2.440334409475326538e-01 1.654671430587768555e-01 -2.249971628189086914e-01 9.259643405675888062e-02 1.278777420520782471e-01 -1.528930664062500000e-01 -6.650010496377944946e-02 -3.299493491649627686e-01
-3.360765278339385986e-01 -1.020745933055877686e-01 -4.667598009109497070e-01 -5.814328789710998535e-02 -1.204027682542800903e-01 1.694048047065734863e-01 -1.820341199636459351e-01 1.188433766365051270e-01 2.133706361055374146e-01 -4.883870482444763184e-03 2.097976393997669220e-02 -5.438094213604927063e-02 -1.899333894252777100e-01 2.147233188152313232e-01 -1.240278482437133789e-01 -1.994667947292327881e-01 1.645809859037399292e-01 1.570183932781219482e-01 -1.936387419700622559e-01 -2.027747333049774170e-01 2.370166778564453125e-01 9.802462160587310791e-02 -1.782416701316833496e-01 -8.036119490861892700e-02 -1.460521966218948364e-01 -1.159807294607162476e-01 4.594645649194717407e-02 2.571147680282592773e-01 1.701086610555648804e-01 6.589338183403015137e-02 3.290117159485816956e-02 -8.307611197233200073e-02
-3.644841909408569336e-01 -2.026500850915908813e-01 -5.168338492512702942e-02 -4.656941071152687073e-02 7.162404805421829224e-02 5.571302771568298340e-02 2.665469050407409668e-02 1.812912374734878540e-01 -9.048409014940261841e-02 3.245463827624917030e-03 2.378500550985336304e-01 7.641390711069107056e-02 -3.403306901454925537e-01 3.253576159477233887e-01 -2.429364174604415894e-01 -8.415400981903076172e-02 3.466778397560119629e-01 1.538597792387008667e-01 -4.130917787551879883e-02 2.277609705924987793e-01 3.276920616626739502e-01 -7.311638444662094116e-02 1.569364406168460846e-02 -1.903881430625915527e-01 -9.297857061028480530e-03 -3.029851242899894714e-02 2.401314303278923035e-02 -1.149305030703544617e-01 1.486841291189193726e-01 -1.273506134748458862e-01 -6.007327511906623840e-02 -1.328732520341873169e-01
-3.216246068477630615e-01 6.346838176250457764e-02 -2.564282715320587158e-01 -1.847499012947082520e-01 -1.660539358854293823e-01 -1.078537199646234512e-02 -3.520098626613616943e-01 2.515794038772583008e-01 -1.707656085491180420e-01 -3.007213175296783447e-01 2.476867437362670898e-01 7.406464219093322754e-02 -1.074739322066307068e-01 8.951530605554580688e-02 6.442720443010330200e-02 -1.711098998785018921e-01 1.462779492139816284e-01 7.187269628047943115e-02 -7.487142086029052734e-02 -6.068700551986694336e-02 1.132369115948677063e-01 3.902076184749603271e-02 8.007580041885375977e-02 -3.016328811645507812e-01 -1.933706998825073242e-01 -2.232349961996078491e-01 -7.344459742307662964e-02 -6.193423643708229065e-02 -1.747107505798339844e-01 -4.407276585698127747e-02 -1.421850919723510742e-01 -2.039515376091003418e-01
-2.642779350280761719e-01 -6.734685599803924561e-02 -1.022758707404136658e-01 -1.517695337533950806e-01 -2.284280955791473389e-02 1.340909898281097412e-01 4.553299024701118469e-02 -4.957228899002075195e-02 1.044893860816955566e-01 -8.269132673740386963e-02 -1.214107647538185120e-01 2.935747848823666573e-03 -3.823889195919036865e-01 6.555564701557159424e-02 -2.935797870159149170e-01 1.275536119937896729e-01 3.112036883831024170e-01 3.299051225185394287e-01 -3.413293063640594482e-01 -2.148997187614440918e-01 3.669451549649238586e-02 1.932024396955966949e-02 1.935817115008831024e-02 -2.301196902990341187e-01 5.113181844353675842e-02 -1.418868899345397949e-01 -1.265821754932403564e-01 1.676808893680572510e-01 8.972696028649806976e-03 -1.637114882469177246e-01 -2.577117681503295898e-01 2.378820674493908882e-03
1.562566906213760376e-01 1.474654525518417358e-01 -4.319674670696258545e-01 2.062823474407196045e-01 1.297497451305389404e-01 -1.605515480041503906e-01 2.834616601467132568e-02 2.209589779376983643e-01 -8.349674195051193237e-02 -6.503923214040696621e-04 -3.671898320317268372e-02 -1.677085310220718384e-01 -1.139289587736129761e-01 3.009402453899383545e-01 6.539469957351684570e-02 -1.119556799530982971e-01 3.285186886787414551e-01 -5.668682046234607697e-03 -7.200603932142257690e-02 -1.419419646263122559e-01 1.595485210418701172e-01 8.672884851694107056e-02 3.687716722488403320e-01 1.150117665529251099e-01 -2.253566086292266846e-01 -1.565268486738204956e-01 -1.439789310097694397e-02 -7.110806554555892944e-02 6.852419674396514893e-02 -1.318552996963262558e-02 5.089033395051956177e-02 -2.686135172843933105e-01
-7.336934655904769897e-02 -3.724179789423942566e-02 -1.693905144929885864e-01 9.018661826848983765e-02 1.309463828802108765e-01 -1.161591783165931702e-01 7.319890707731246948e-02 6.241035088896751404e-02 1.268828958272933960e-01 4.677230119705200195e-02 3.689090535044670105e-02 -2.052568495273590088e-01 -2.803186476230621338e-01 1.365128457546234131e-01 -3.497577905654907227e-01 4.485965892672538757e-02 4.692617952823638916e-01 3.624250888824462891e-01 -3.681328296661376953e-01 3.732041642069816589e-02 1.488253027200698853e-01 7.131186872720718384e-02 -1.219625920057296753e-01 3.639806807041168213e-02 8.897948265075683594e-02 -7.180357351899147034e-03 -5.089030414819717407e-02 1.575106382369995117e-02 1.089324653148651123e-01 -2.277664095163345337e-01 -2.211119234561920166e-02 -1.619506925344467163e-01
-8.469312638044357300e-02 -4.809736274182796478e-03 -3.784629106521606445e-01 -1.289446800947189331e-01 -8.877570182085037231e-02 -2.182715237140655518e-01 -1.332943141460418701e-01 5.841111391782760620e-02 2.149873971939086914e-01 1.091369241476058960e-01 -1.515716314315795898e-01 9.196781367063522339e-02 -1.031435206532478333e-01 4.119802117347717285e-01 -1.368104964494705200e-01 3.504474759101867676e-01 2.654250264167785645e-01 9.321317076683044434e-02 -1.680607534945011139e-02 -3.132603690028190613e-02 5.209660530090332031e-02 -9.592499583959579468e-02 2.056947797536849976e-01 -2.129746833816170692e-03 5.854108929634094238e-02 8.530726283788681030e-02 1.012287735939025879e-01 1.320191472768783569e-01 2.524397373199462891e-01 2.036664783954620361e-01 2.444748394191265106e-02 -2.568329870700836182e-01
-4.297555387020111084e-01 7.248970121145248413e-02 -9.134047478437423706e-02 -5.456300079822540283e-02 1.278828456997871399e-02 4.524540528655052185e-02 -8.639151602983474731e-02 -6.610657146666198969e-05 9.659707546234130859e-02 -2.884715795516967773e-01 -2.286867946386337280e-01 1.576729565858840942e-01 -7.005301117897033691e-02 -3.437471576035022736e-03 -1.632679104804992676e-01 2.703793942928314209e-01 3.981246352195739746e-01 2.192578166723251343e-01 -3.269661366939544678e-01 -2.875916473567485809e-02 1.387118101119995117e-01 -9.675279259681701660e-02 2.031708955764770508e-01 2.940406091511249542e-02 -3.160410821437835693e-01 -6.875025108456611633e-03 -2.424621582031250000e-02 9.544905275106430054e-03 -1.681131497025489807e-02 -1.471738219261169434e-01 7.910259813070297241e-02 -2.847534604370594025e-02
-5.969411134719848633e-02 6.272561848163604736e-02 -1.189696565270423889e-01 -1.883632540702819824e-01 1.430603582412004471e-02 -1.883629113435745239e-01 -1.892137527465820312e-01 9.457961469888687134e-02 -7.383467257022857666e-02 3.252708911895751953e-02 6.009198725223541260e-02 1.696159839630126953e-01 7.668152451515197754e-02 3.353492617607116699e-01 2.529015764594078064e-02 4.120400175452232361e-02 3.836413025856018066e-01 7.022513449192047119e-02 -1.393778622150421143e-01 4.289409518241882324e-02 2.078652232885360718e-01 1.176123395562171936e-01 2.432667762041091919e-01 -5.778828263282775879e-01 1.911535263061523438e-01 -5.615087598562240601e-02 9.743724763393402100e-02 -3.856290876865386963e-02 -1.072557345032691956e-01 -9.997598081827163696e-02 -7.666581869125366211e-02 -3.566459566354751587e-02
-1.881885826587677002e-01 1.406396329402923584e-01 -3.800142705440521240e-01 -2.390613406896591187e-01 1.241385489702224731e-01 1.813379079103469849e-01 -1.753934323787689209e-01 5.538938567042350769e-02 -1.287808418273925781e-01 4.352742340415716171e-03 -7.166288793087005615e-02 6.551612913608551025e-02 -2.813618481159210205e-01 2.573781311511993408e-01 -1.328664124011993408e-01 8.237951248884201050e-02 2.922347187995910645e-01 8.228063583374023438e-02 1.150159686803817749e-01 2.062302380800247192e-01 7.741009443998336792e-02 6.958734244108200073e-02 -1.344418227672576904e-01 1.573945879936218262e-01 -1.644244045019149780e-01 -2.650988521054387093e-03 4.619582742452621460e-02 8.520939201116561890e-02 -3.954982757568359375e-01 -9.151306003332138062e-02 -8.346197009086608887e-02 -2.354376912117004395e-01
-2.312642484903335571e-01 -5.647687986493110657e-02 -3.203831240534782410e-02 -1.154483035206794739e-01 3.355151414871215820e-02 3.156956136226654053e-01 6.421969830989837646e-02 1.050907671451568604e-01 -2.567121293395757675e-03 6.891075521707534790e-02 1.375913470983505249e-01 -1.253837533295154572e-02 1.940970122814178467e-02 4.100976884365081787e-01 -1.785062849521636963e-01 6.993958353996276855e-02 2.235890030860900879e-01 1.490632742643356323e-01 8.041530847549438477e-02 -3.200019896030426025e-01 3.638402819633483887e-01 2.153204828500747681e-01 -1.925190910696983337e-02 -2.146605253219604492e-01 -1.559352427721023560e-01 4.487884044647216797e-02 -1.132639124989509583e-01 -1.043668463826179504e-01 -1.727091819047927856e-01 -1.224824786186218262e-01 -1.197127848863601685e-01 -2.614829242229461670e-01
-3.904168680310249329e-02 -1.085742190480232239e-02 -2.564889192581176758e-01 -1.880593784153461456e-02 8.918684720993041992e-02 -1.502560228109359741e-01 3.599179908633232117e-02 9.763797372579574585e-02 -2.014292776584625244e-01 6.294102966785430908e-02 -1.341667920351028442e-01 -5.936779826879501343e-02 2.523339390754699707e-01 2.299481183290481567e-01 -2.014602907001972198e-02 8.923493325710296631e-02 3.917395174503326416e-01 -7.099588960409164429e-02 -2.855987250804901123e-01 1.447011530399322510e-01 1.367295831441879272e-01 -1.420671641826629639e-01 7.734489627182483673e-03 -3.019693195819854736e-01 -8.880241960287094116e-02 1.184497773647308350e-01 -2.319807112216949463e-01 -4.930549860000610352e-02 1.788254827260971069e-01 -3.202769458293914795e-01 -3.095865249633789062e-01 -1.376612111926078796e-02
-3.706897497177124023e-01 1.730978488922119141e-01 -4.111633822321891785e-02 -2.980393767356872559e-01 -2.883028239011764526e-03 -2.746668457984924316e-02 -8.544445782899856567e-02 5.711185280233621597e-03 4.593973048031330109e-03 4.200890660285949707e-02 -2.906971611082553864e-02 -5.206651054322719574e-03 8.607127517461776733e-02 3.952831625938415527e-01 -7.711526006460189819e-02 -5.564981326460838318e-02 3.413473367691040039e-01 -1.614154875278472900e-01 -1.985060572624206543e-01 -6.421478092670440674e-02 1.805319935083389282e-01 2.922832034528255463e-02 2.224337607622146606e-01 -4.040871858596801758e-01 5.164309963583946228e-02 2.552322112023830414e-02 2.279533892869949341e-01 -3.311871364712715149e-02 -3.800532221794128418e-02 -1.453465223312377930e-01 -1.238833740353584290e-01 -1.790185868740081787e-01
4.801052063703536987e-02 -1.356197148561477661e-02 -3.556342422962188721e-01 -3.418075665831565857e-02 -7.741493731737136841e-02 -2.636197209358215332e-02 6.881803274154663086e-02 -1.678268611431121826e-01 -4.710993915796279907e-02 -8.506859838962554932e-02 -8.795709162950515747e-02 -2.574808299541473389e-01 -1.185749396681785583e-01 4.078185558319091797e-02 -1.036321893334388733e-01 -4.079031944274902344e-02 3.233159780502319336e-01 1.088538393378257751e-01 -1.427636593580245972e-01 -2.293595075607299805e-01 1.688652038574218750e-01 4.593463987112045288e-02 3.448605537414550781e-01 -1.838966310024261475e-01 -1.979054361581802368e-01 1.459138095378875732e-02 1.737605184316635132e-01 3.479439318180084229e-01 -2.383742481470108032e-01 -1.995255649089813232e-01 2.085553705692291260e-01 -1.231049075722694397e-01
-1.904597282409667969e-01 1.537744551897048950e-01 -3.561057746410369873e-01 1.935702115297317505e-01 2.006356865167617798e-01 5.680996552109718323e-02 -1.807393133640289307e-01 -5.151373893022537231e-02 -4.290156438946723938e-02 1.202519889920949936e-02 -2.826694250106811523e-01 2.524386942386627197e-01 -5.170254036784172058e-02 2.301477342844009399e-01 1.814397573471069336e-01 8.384932577610015869e-02 8.096015453338623047e-02 -4.459232091903686523e-02 -2.575753331184387207e-01 8.189200609922409058e-02 -3.517819195985794067e-02 1.371822059154510498e-01 1.528465896844863892e-01 -4.095616042613983154e-01 -2.292980998754501343e-02 -3.141612978652119637e-03 -2.306465059518814087e-01 -1.466683447360992432e-01 -1.352154016494750977e-01 -9.805249422788619995e-02 -1.190057322382926941e-01 -2.138507962226867676e-01
-8.551745116710662842e-02 -4.862511903047561646e-02 -2.694399356842041016e-01 8.191208355128765106e-03 2.506136335432529449e-02 -8.465221524238586426e-02 -2.089367806911468506e-01 4.846067354083061218e-02 1.376270502805709839e-01 -7.776539027690887451e-02 -1.265196353197097778e-01 1.491526067256927490e-01 -3.115041851997375488e-01 9.955718368291854858e-02 -3.381989002227783203e-01 1.155321598052978516e-01 1.422878205776214600e-01 2.895861864089965820e-01 -2.875807881355285645e-01 3.241247311234474182e-02 1.263220906257629395e-01 7.445846684277057648e-03 -1.449500471353530884e-01 4.668838810175657272e-03 5.892001558095216751e-03 -2.303094118833541870e-01 8.768261969089508057e-02 -2.279240172356367111e-03 2.024735808372497559e-01 1.419559027999639511e-02 -4.656886756420135498e-01 -1.490208655595779419e-01
-2.894413769245147705e-01 3.241906464099884033e-01 -9.649016708135604858e-02 -9.589947015047073364e-02 -1.797137707471847534e-01 -7.630448788404464722e-02 -7.831252366304397583e-02 -1.480340808629989624e-01 3.703952580690383911e-02 -7.604689896106719971e-02 -1.057740077376365662e-01 5.701229348778724670e-02 -1.933609396219253540e-01 8.914510905742645264e-02 -1.223746585310436785e-05 -1.365434676408767700e-01 6.069637537002563477e-01 -9.435809403657913208e-02 9.495455771684646606e-02 -1.068207025527954102e-01 1.725992858409881592e-01 1.477983593940734863e-01 1.535749435424804688e-01 -3.680735528469085693e-01 8.240228891372680664e-02 8.412213623523712158e-02 3.954784199595451355e-02 3.313806140795350075e-03 -7.659140974283218384e-02 -8.355712890625000000e-02 -6.089906021952629089e-02 -2.110485546290874481e-02
-2.507496476173400879e-01 -4.173485189676284790e-02 -3.638942837715148926e-01 -3.519025817513465881e-02 -7.415841519832611084e-02 5.758565664291381836e-02 -7.576238363981246948e-02 -8.494144678115844727e-02 1.321952641010284424e-01 -1.093952264636754990e-02 -7.136563211679458618e-02 -1.336321532726287842e-01 -4.665635153651237488e-02 1.670299023389816284e-01 -2.898355387151241302e-02 -3.829969465732574463e-01 1.757225245237350464e-01 3.023949861526489258e-01 -2.694570124149322510e-01 -1.941196173429489136e-01 7.683833688497543335e-02 2.100369781255722046e-01 -4.545665159821510315e-02 -1.329730898141860962e-01 -3.682734072208404541e-01 -1.041817218065261841e-01 3.612668067216873169e-02 1.275955289602279663e-01 1.296240277588367462e-02 4.675474762916564941e-02 -4.856919497251510620e-02 3.010814189910888672e-01
-3.002977967262268066e-01 3.362372517585754395e-03 -1.551829278469085693e-01 -1.229518800973892212e-01 -1.585290133953094482e-01 1.520425230264663696e-01 -5.119187757372856140e-02 1.890903115272521973e-01 2.241634726524353027e-01 -1.148958504199981689e-01 -6.914847344160079956e-02 1.888926178216934204e-01 1.782653480768203735e-01 2.839384675025939941e-01 7.663526386022567749e-02 -2.494927123188972473e-02 2.002416551113128662e-01 1.653623580932617188e-01 -6.473599374294281006e-02 -1.040968764573335648e-02 1.918179392814636230e-01 1.432574987411499023e-01 2.430942803621292114e-01 -4.975245893001556396e-01 -1.432998180389404297e-01 -1.967232674360275269e-01 2.360202139243483543e-03 -5.179697275161743164e-02 -2.002691477537155151e-01 -3.105182386934757233e-02 -1.030829027295112610e-01 -1.089740768074989319e-01
4.267166182398796082e-02 2.966928184032440186e-01 -2.229358404874801636e-01 4.515646025538444519e-02 4.857506137341260910e-03 -1.553553640842437744e-01 -2.023535370826721191e-01 -4.502519220113754272e-02 -2.452872693538665771e-01 -1.437118053436279297e-01 -2.980686426162719727e-01 -1.115158349275588989e-01 8.141881972551345825e-02 2.647176980972290039e-01 -1.474723368883132935e-01 1.423055529594421387e-01 2.376606017351150513e-01 -4.972324520349502563e-02 1.033845543861389160e-01 1.290158927440643311e-02 2.489925473928451538e-01 1.465122252702713013e-01 9.012122452259063721e-02 -1.962869614362716675e-01 -1.451033651828765869e-01 -6.092675030231475830e-03 -1.470701247453689575e-01 2.063673585653305054e-01 2.672440707683563232e-01 -8.954294025897979736e-02 -2.429599761962890625e-01 -2.584134936332702637e-01
-3.584119975566864014e-01 -3.886756673455238342e-02 -3.862631320953369141e-01 -1.244668364524841309e-01 -2.947366237640380859e-01 -7.906378805637359619e-02 -1.255174577236175537e-01 -1.861637458205223083e-02 8.769606798887252808e-02 2.727005630731582642e-03 2.103816717863082886e-01 -8.137308061122894287e-02 -3.369943425059318542e-02 3.523901998996734619e-01 -2.489692717790603638e-01 -2.217462509870529175e-01 7.109787315130233765e-02 1.522340774536132812e-01 -3.822712972760200500e-02 5.261010304093360901e-02 7.051544525893405080e-05 -4.302935302257537842e-02 -1.902291327714920044e-01 -1.710788905620574951e-01 -3.050771653652191162e-01 -8.758634328842163086e-02 -1.853250265121459961e-01 -1.027374435216188431e-02 -1.097288951277732849e-01 -1.940849870443344116e-01 7.158316671848297119e-02 1.061683446168899536e-01
-4.402130469679832458e-02 8.066443353891372681e-02 -3.511821329593658447e-01 7.340367138385772705e-02 1.146371215581893921e-01 -2.650005221366882324e-01 -2.083605341613292694e-02 2.162373661994934082e-01 1.185248121619224548e-01 2.247499972581863403e-01 3.293727990239858627e-03 -9.344357252120971680e-02 -1.125560328364372253e-01 -1.464995089918375015e-02 -1.503661423921585083e-01 2.600103318691253662e-01 1.120410785079002380e-01 1.354074776172637939e-01 -3.376639187335968018e-01 -7.843294739723205566e-02 -7.552108168601989746e-02 3.146912455558776855e-01 2.669105827808380127e-01 -1.929935365915298462e-01 -2.502277195453643799e-01 -1.204425245523452759e-01 4.556307941675186157e-02 -1.690589264035224915e-02 -3.510592877864837646e-02 1.115861460566520691e-01 -7.760090380907058716e-02 -3.039898872375488281e-01
-3.258827328681945801e-01 -1.232768744230270386e-01 -3.494352400302886963e-01 5.977848079055547714e-03 -2.158786207437515259e-01 8.990097045898437500e-02 -1.032761856913566589e-01 7.370407134294509888e-02 2.926655709743499756e-01 -8.640479296445846558e-02 -4.758131876587867737e-02 -1.030993983149528503e-01 -2.110450267791748047e-01 1.391485631465911865e-01 -2.274074405431747437e-01 -1.985022127628326416e-01 1.636041551828384399e-01 1.634857803583145142e-01 -1.486894041299819946e-01 -1.607426851987838745e-01 3.496828675270080566e-01 3.061052560806274414e-01 -9.791739284992218018e-02 1.157106645405292511e-02 -2.331625372171401978e-01 -9.396055340766906738e-02 -4.867404326796531677e-02 1.422425806522369385e-01 7.049369066953659058e-02 8.033724874258041382e-02 -8.786355145275592804e-03 -1.447397004812955856e-02
1.354339718818664551e-01 8.082119375467300415e-02 -3.156388700008392334e-01 -6.445118784904479980e-02 1.282525658607482910e-01 5.539612844586372375e-03 -1.003158167004585266e-01 -2.747915089130401611e-01 -3.144926205277442932e-02 1.275542844086885452e-02 -9.299481660127639771e-02 8.776017278432846069e-02 -9.886345267295837402e-02 2.730523049831390381e-01 -2.700062096118927002e-01 -2.418536692857742310e-01 2.320449352264404297e-01 1.087689548730850220e-01 -2.550548613071441650e-01 -1.549400985240936279e-01 9.027376025915145874e-02 -8.257688581943511963e-02 2.094530500471591949e-02 -3.581390976905822754e-01 -7.782148569822311401e-02 1.204751133918762207e-01 2.638868987560272217e-01 -4.556093364953994751e-03 -2.619833350181579590e-01 4.054380953311920166e-02 -1.108680590987205505e-01 -2.546706199645996094e-01
-1.238783001899719238e-01 8.361209928989410400e-02 -3.144826591014862061e-01 1.364500224590301514e-01 2.421730905771255493e-01 -1.814154535531997681e-01 -3.947567939758300781e-01 7.291540503501892090e-02 -5.067200213670730591e-02 1.592982113361358643e-01 2.092310599982738495e-02 1.504550278186798096e-01 1.340021342039108276e-01 2.282164394855499268e-01 2.197284437716007233e-02 4.325279593467712402e-02 3.148726224899291992e-01 1.292638033628463745e-01 -4.105381071567535400e-01 -4.841148480772972107e-02 7.773050665855407715e-02 3.049333766102790833e-02 -1.370950788259506226e-01 -8.780310861766338348e-03 1.509915441274642944e-01 -5.044731497764587402e-02 8.507128059864044189e-02 -1.555240154266357422e-02 -3.539975881576538086e-01 -3.405053168535232544e-02 7.635013759136199951e-02 7.947751879692077637e-02
-3.102272450923919678e-01 2.988819181919097900e-01 -4.416335821151733398e-01 -3.155515789985656738e-01 9.859258681535720825e-02 1.055651381611824036e-01 -3.522780537605285645e-02 -8.786470443010330200e-02 -8.300331234931945801e-02 -2.017519325017929077e-01 1.913771778345108032e-02 4.168481752276420593e-02 -2.057528346776962280e-01 7.174336165189743042e-02 8.618102967739105225e-02 -1.804126203060150146e-01 2.642402052879333496e-01 -1.342729013413190842e-02 -1.700338870286941528e-01 5.996095389127731323e-02 1.591086685657501221e-01 -4.096892196685075760e-03 -1.251569092273712158e-01 -1.805944740772247314e-01 -2.542814910411834717e-01 8.836516737937927246e-02 -1.600409671664237976e-02 1.247203499078750610e-01 -6.904996931552886963e-02 -1.585798263549804688e-01 4.959793761372566223e-02 2.367707192897796631e-01
-1.584958285093307495e-01 4.636361449956893921e-02 -2.708085179328918457e-01 -2.347418665885925293e-01 -1.669187843799591064e-01 -1.540358364582061768e-01 -7.642243057489395142e-02 2.853527963161468506e-01 3.343716561794281006e-01 -1.201687380671501160e-01 -8.878597617149353027e-02 -2.173979729413986206e-01 -3.859582170844078064e-02 1.396591812372207642e-01 -3.035564124584197998e-01 3.383457958698272705e-01 3.012978434562683105e-01 9.725709259510040283e-02 -1.226241886615753174e-01 3.521762555465102196e-03 8.237688243389129639e-02 -1.931467466056346893e-02 4.334426298737525940e-02 1.344501078128814697e-01 -1.090819686651229858e-01 -7.133977487683296204e-03 -1.964532136917114258e-01 4.439983144402503967e-02 -2.203595936298370361e-01 -2.210704982280731201e-01 -1.181097608059644699e-02 -6.274241954088211060e-02
-1.756972968578338623e-01 2.772308327257633209e-02 -1.969197392463684082e-01 -4.378879815340042114e-02 -8.040134608745574951e-02 1.681314222514629364e-02 -1.226628944277763367e-01 3.886235058307647705e-01 1.790491193532943726e-01 6.462942808866500854e-02 3.215523362159729004e-01 2.140207141637802124e-01 -1.389730423688888550e-01 2.388541996479034424e-01 6.074993312358856201e-02 8.433842658996582031e-02 1.771967262029647827e-01 -5.687882006168365479e-02 -1.255904287099838257e-01 -7.584434002637863159e-02 2.575757503509521484e-01 1.101238429546356201e-01 -1.187374219298362732e-01 -2.416754066944122314e-01 -2.160969823598861694e-01 -2.313227802515029907e-01 -5.607763677835464478e-02 -1.064052581787109375e-01 -3.465426862239837646e-01 -8.519162237644195557e-02 -1.672377586364746094e-01 -7.148858904838562012e-02
-1.234625205397605896e-01 3.640101756900548935e-03 -4.641827568411827087e-02 4.163425788283348083e-02 -1.652325391769409180e-01 -2.354843467473983765e-01 -2.764043807983398438e-01 4.748925566673278809e-02 2.630211412906646729e-01 2.243750393390655518e-01 1.178189143538475037e-01 -1.162261962890625000e-01 -1.170132681727409363e-01 4.050151109695434570e-01 -9.666817635297775269e-02 3.027925193309783936e-01 4.021554887294769287e-01 -2.896837890148162842e-01 -7.167472690343856812e-02 -2.000180259346961975e-02 4.499182105064392090e-02 3.110026568174362183e-02 2.657933533191680908e-01 -9.409864991903305054e-02 7.237190753221511841e-02 1.838219724595546722e-02 -2.271330170333385468e-02 1.317251846194267273e-02 1.049798130989074707e-01 3.074808977544307709e-02 2.031533233821392059e-02 -2.036069780588150024e-01
-6.522122025489807129e-02 1.941800490021705627e-02 5.087692663073539734e-02 -2.320591509342193604e-01 1.306768059730529785e-01 -1.285167783498764038e-01 -1.268697679042816162e-01 7.402432709932327271e-02 6.739383190870285034e-02 9.983053803443908691e-02 -2.638654410839080811e-02 1.799346059560775757e-01 2.081572860479354858e-01 1.476701498031616211e-01 -2.089337557554244995e-01 -9.798390418291091919e-02 4.444495737552642822e-01 1.704937368631362915e-01 -2.856204509735107422e-01 -1.465947777032852173e-01 3.016784787178039551e-02 1.114865541458129883e-01 -1.434132754802703857e-01 -2.308216840028762817e-01 -5.727132409811019897e-02 2.013980746269226074e-01 -5.132742226123809814e-02 -2.489499375224113464e-02 -4.374673068523406982e-01 -1.342626661062240601e-01 -1.049433797597885132e-01 -1.828094422817230225e-01
-2.518721818923950195e-01 2.456887811422348022e-02 -2.587320506572723389e-01 -1.334799081087112427e-01 1.006266549229621887e-01 1.384538710117340088e-01 -3.242430090904235840e-01 -2.594903856515884399e-02 4.375606775283813477e-02 -1.012626662850379944e-01 -1.941021978855133057e-01 3.006309866905212402e-01 -2.855568230152130127e-01 2.699787616729736328e-01 -5.637986119836568832e-03 1.432639639824628830e-02 2.307693958282470703e-01 3.471874594688415527e-01 8.775608241558074951e-02 8.062442392110824585e-02 7.527177035808563232e-02 6.950668990612030029e-02 8.299952745437622070e-02 5.532504990696907043e-02 1.964227855205535889e-02 1.332393884658813477e-01 9.610080718994140625e-02 4.621611163020133972e-02 -2.824246287345886230e-01 -1.649284064769744873e-01 -2.090135067701339722e-01 -1.805562078952789307e-01
-4.515443742275238037e-02 2.170136123895645142e-01 -1.656496226787567139e-01 3.303155675530433655e-02 -7.792972028255462646e-02 -1.417950987815856934e-01 -5.060575436800718307e-03 2.140881866216659546e-01 -1.640935540199279785e-01 -4.225573688745498657e-02 -2.684690356254577637e-01 5.462247505784034729e-02 -1.369075775146484375e-01 1.136781051754951477e-01 -3.308793604373931885e-01 2.267093807458877563e-01 2.857876718044281006e-01 3.753210976719856262e-02 -3.225630819797515869e-01 1.089409887790679932e-01 -3.242238191887736320e-03 2.362444847822189331e-01 1.354993581771850586e-01 1.923569291830062866e-01 -2.443170361220836639e-02 5.037066340446472168e-02 -1.563438214361667633e-02 5.374073237180709839e-02 6.221422925591468811e-02 -2.680037617683410645e-01 -1.172829493880271912e-01 -3.848127722740173340e-01
9.480265527963638306e-02 3.306561112403869629e-01 -1.970417797565460205e-01 -1.795671433210372925e-01 -1.581876352429389954e-02 4.056901112198829651e-02 -3.219699859619140625e-01 3.212628066539764404e-01 -1.585653722286224365e-01 -1.032577455043792725e-02 -1.277739256620407104e-01 -1.230020970106124878e-01 -2.816396951675415039e-01 2.822188138961791992e-01 -1.242456957697868347e-01 -3.168963640928268433e-02 2.348144650459289551e-01 -5.371870007365942001e-03 -6.687510013580322266e-02 -2.575951218605041504e-01 -5.276797804981470108e-03 1.318870186805725098e-01 2.222179621458053589e-01 -1.993926912546157837e-01 3.168377280235290527e-01 -2.013187156990170479e-03 4.228361696004867554e-02 1.734287664294242859e-02 -1.251948773860931396e-01 -9.517302364110946655e-02 -9.636435657739639282e-02 -2.593423798680305481e-02
-3.534735739231109619e-01 -2.226323783397674561e-01 -7.300429791212081909e-02 2.641527168452739716e-02 5.077667301520705223e-04 -2.678970992565155029e-02 -3.753979504108428955e-01 1.790142059326171875e-01 2.670665979385375977e-01 3.345594927668571472e-02 1.228779628872871399e-01 -1.779021173715591431e-01 1.762583851814270020e-01 3.070328533649444580e-01 -3.640159219503402710e-02 -8.851660043001174927e-02 1.807605624198913574e-01 -3.285217285156250000e-02 -1.489243656396865845e-01 7.872781134210526943e-04 1.437063813209533691e-01 8.925253152847290039e-02 -1.969074606895446777e-01 -6.943374127149581909e-02 -3.024028837680816650e-01 -1.311566829681396484e-01 -8.873585611581802368e-02 2.919428050518035889e-01 -1.623440235853195190e-01 -8.843439817428588867e-02 -6.497080624103546143e-02 -1.542474180459976196e-01
-1.328443922102451324e-02 1.817850619554519653e-01 -7.372434437274932861e-02 -1.518193930387496948e-01 -7.066805381327867508e-03 -2.690537869930267334e-01 -1.414751559495925903e-01 2.450601607561111450e-01 2.707616090774536133e-01 1.152334734797477722e-01 -1.596208214759826660e-01 -3.452427452430129051e-03 -2.839267253875732422e-01 2.382255047559738159e-01 1.115110367536544800e-01 -1.650235056877136230e-02 2.617760598659515381e-01 1.235060393810272217e-01 -2.647055387496948242e-01 1.299735754728317261e-01 3.336682617664337158e-01 1.807369887828826904e-01 -3.341223672032356262e-02 -2.512877881526947021e-01 3.064796095713973045e-03 3.310660719871520996e-01 -1.159825399518013000e-01 -7.452707737684249878e-02 -5.785831063985824585e-02 -3.709354624152183533e-02 7.229144126176834106e-02 -7.781277596950531006e-02
1.010503713041543961e-02 1.709898412227630615e-01 -2.298189699649810791e-01 -2.240807563066482544e-01 -1.832851581275463104e-02 -8.216660469770431519e-02 2.977277152240276337e-02 5.961836129426956177e-02 -1.814861595630645752e-02 2.006187438964843750e-01 -1.948899626731872559e-01 1.333562135696411133e-01 -2.455863654613494873e-01 2.241948693990707397e-01 -4.022882282733917236e-01 2.335154265165328979e-01 3.884603083133697510e-01 4.500504210591316223e-02 -9.608711302280426025e-02 5.971845984458923340e-02 1.445691287517547607e-01 3.379884734749794006e-02 2.834923565387725830e-01 1.523863524198532104e-01 -2.637677490711212158e-01 -9.043505042791366577e-02 1.229173094034194946e-01 -1.671966910362243652e-02 -9.885015338659286499e-02 -1.119997948408126831e-01 -9.560327231884002686e-02 -1.298672109842300415e-01
-6.785678118467330933e-02 -6.359491962939500809e-03 -3.290233314037322998e-01 4.863429814577102661e-02 -3.514819443225860596e-01 2.683201730251312256e-01 -1.230577677488327026e-01 1.424318701028823853e-01 3.387013822793960571e-02 -1.315371990203857422e-01 9.304229170083999634e-02 2.674164474010467529e-01 -6.409136205911636353e-02 2.671447396278381348e-01 -1.890769749879837036e-01 -2.818694710731506348e-02 8.605802804231643677e-02 1.398172378540039062e-01 -2.537280023097991943e-01 -1.649876087903976440e-01 7.216054946184158325e-02 1.864749044179916382e-01 -2.770562171936035156e-01 -2.319084405899047852e-01 -6.764617562294006348e-02 -1.661970913410186768e-01 9.315329790115356445e-02 9.157543629407882690e-02 1.360278129577636719e-01 -7.874866016209125519e-03 -1.544240266084671021e-01 -2.497657686471939087e-01
-9.405702352523803711e-02 3.597399890422821045e-01 -1.964799016714096069e-01 -5.983556434512138367e-02 -1.262301802635192871e-01 -1.584621667861938477e-01 7.244417071342468262e-02 2.247193753719329834e-01 -3.430584818124771118e-02 1.285089850425720215e-01 -1.076128631830215454e-01 -8.368159085512161255e-02 -1.307235509157180786e-01 1.915940195322036743e-01 8.139093220233917236e-02 2.479303032159805298e-01 1.077857241034507751e-01 -3.301634639501571655e-02 -1.614430993795394897e-01 2.617235779762268066e-01 3.453783988952636719e-01 1.900997459888458252e-01 -6.305964291095733643e-02 -2.612092792987823486e-01 2.945535816252231598e-02 2.653104066848754883e-01 -2.439574748277664185e-01 1.035083830356597900e-01 3.810655325651168823e-03 -5.676815286278724670e-02 -1.396514624357223511e-01 -2.558731436729431152e-01
-2.149435430765151978e-01 9.185335040092468262e-02 -2.799841463565826416e-01 -4.415187239646911621e-02 1.222853362560272217e-01 -1.997587978839874268e-01 -1.260737478733062744e-01 -7.889776607044041157e-04 -2.680515646934509277e-01 5.839354544878005981e-02 -1.551939360797405243e-02 5.062473472207784653e-03 1.331034302711486816e-01 4.183278232812881470e-02 2.040422707796096802e-02 2.976406514644622803e-01 3.090520203113555908e-01 -2.104492336511611938e-01 -3.137844204902648926e-01 -1.835479140281677246e-01 -4.102057591080665588e-02 2.918532192707061768e-01 6.136555597186088562e-02 -3.316510468721389771e-02 -3.203536272048950195e-01 5.151931941509246826e-02 -4.925808310508728027e-02 3.228471577167510986e-01 -3.126583062112331390e-03 1.717014163732528687e-01 6.629224866628646851e-02 -2.767932973802089691e-02
-1.512137502431869507e-01 1.599821746349334717e-01 -2.536505758762359619e-01 -2.177338898181915283e-01 -4.172226488590240479e-01 -2.239632233977317810e-02 -2.530296742916107178e-01 1.053943065926432610e-03 8.630542457103729248e-02 1.539369672536849976e-02 1.286434978246688843e-01 8.886826783418655396e-02 3.366436436772346497e-02 2.936281859874725342e-01 -1.063387393951416016e-01 -2.914110422134399414e-01 3.110306560993194580e-01 -3.297005221247673035e-02 -4.840114712715148926e-02 1.417782902717590332e-01 1.226967275142669678e-01 1.880707219243049622e-02 -5.642361938953399658e-03 -9.843028336763381958e-02 -1.442112587392330170e-02 -2.025317996740341187e-01 -2.600296437740325928e-01 -1.934825256466865540e-02 -3.037857711315155029e-01 -1.856818497180938721e-01 3.975765034556388855e-02 5.020022764801979065e-02
-3.488450869917869568e-02 2.583048641681671143e-01 -2.653580904006958008e-01 1.686633825302124023e-01 5.872404575347900391e-02 1.563767343759536743e-01 -3.118793368339538574e-01 6.675710529088973999e-02 1.151375994086265564e-01 -1.693436689674854279e-02 3.892001509666442871e-02 -4.645249247550964355e-02 -2.185114026069641113e-01 -4.108977317810058594e-02 -1.723330020904541016e-01 3.205125331878662109e-01 1.831585317850112915e-01 1.551680266857147217e-01 -2.725038528442382812e-01 7.725619245320558548e-03 1.901779919862747192e-01 -2.391237467527389526e-01 6.195953860878944397e-02 5.790444463491439819e-02 -3.006340265274047852e-01 -5.815255641937255859e-02 -7.544252276420593262e-02 1.739491671323776245e-01 -1.724423915147781372e-01 -1.206911802291870117e-01 -3.067952990531921387e-01 6.223395466804504395e-02
-2.601949870586395264e-01 2.057309001684188843e-01 -1.811255812644958496e-01 -2.033528685569763184e-01 7.858842611312866211e-02 -5.296141281723976135e-02 1.055514365434646606e-01 2.305173501372337341e-02 -3.711384236812591553e-01 6.122791394591331482e-02 4.481622204184532166e-02 -1.484956592321395874e-01 8.759459108114242554e-02 9.178277850151062012e-02 -1.451296657323837280e-01 7.064215838909149170e-02 1.953606307506561279e-01 -8.933793753385543823e-02 -3.158977329730987549e-01 7.315292209386825562e-02 3.057205975055694580e-01 1.320354193449020386e-01 2.133710086345672607e-01 -3.420169651508331299e-01 2.695314213633537292e-02 -5.317574366927146912e-02 -1.451587975025177002e-01 -1.880333386361598969e-02 -6.999843567609786987e-02 -2.835586965084075928e-01 -2.273399531841278076e-01 -2.829089760780334473e-02
-1.887291967868804932e-01 6.284235417842864990e-02 2.907532965764403343e-03 6.256375461816787720e-02 -9.067574143409729004e-02 -2.901979982852935791e-01 3.527217358350753784e-02 -2.316811233758926392e-01 -1.485401540994644165e-01 6.019888818264007568e-02 -1.828406304121017456e-01 -5.484646186232566833e-02 6.588023155927658081e-02 2.338016033172607422e-01 1.989706419408321381e-02 2.605657093226909637e-02 1.506227850914001465e-01 -1.231925114989280701e-01 -4.984501004219055176e-01 -7.569919526576995850e-02 1.754637658596038818e-01 2.192137986421585083e-01 4.547959193587303162e-03 -8.861134946346282959e-02 6.100739911198616028e-02 6.470390409231185913e-02 -2.192179858684539795e-01 1.609245687723159790e-01 -1.910534799098968506e-01 -3.385041654109954834e-01 -2.730309665203094482e-01 2.630077861249446869e-02
1.744833588600158691e-02 1.570868641138076782e-01 -1.622168421745300293e-01 -2.563522160053253174e-01 1.421231310814619064e-02 -2.209470048546791077e-02 -1.030763238668441772e-01 1.806387454271316528e-01 -3.259259089827537537e-02 1.826902180910110474e-01 -7.532083243131637573e-02 1.705223768949508667e-01 -2.122063189744949341e-01 3.600703179836273193e-01 -2.272320911288261414e-02 -6.067761033773422241e-02 2.837325632572174072e-01 3.298387825489044189e-01 6.702525168657302856e-02 1.680561751127243042e-01 -1.367430835962295532e-01 1.810447312891483307e-02 1.096116602420806885e-01 -2.068934291601181030e-01 -3.502422273159027100e-01 1.138397380709648132e-01 -2.594013325870037079e-02 -4.432594403624534607e-02 -2.488581985235214233e-01 -1.288622021675109863e-01 -8.426633477210998535e-02 -2.668171525001525879e-01
-1.887106150388717651e-01 5.839129909873008728e-02 -2.529805004596710205e-01 5.582321062684059143e-02 -2.522394359111785889e-01 -3.738505393266677856e-02 -1.722666323184967041e-01 8.762249350547790527e-02 7.163408398628234863e-02 4.447009041905403137e-02 8.135683089494705200e-02 -1.956044286489486694e-01 -4.998671635985374451e-02 2.785918414592742920e-01 -1.822145730257034302e-01 -3.471412360668182373e-01 2.082654535770416260e-01 2.153920680284500122e-01 -1.702160239219665527e-01 -8.036709576845169067e-02 2.826222181320190430e-01 2.436520531773567200e-02 -9.024687111377716064e-02 -5.319810286164283752e-02 -3.332040905952453613e-01 -2.325016856193542480e-01 -3.339153900742530823e-02 1.279160529375076294e-01 1.683262288570404053e-01 9.865246713161468506e-02 -3.804280236363410950e-02 2.587670683860778809e-01
-2.386058419942855835e-01 -6.557137239724397659e-03 -2.947522103786468506e-01 -1.895205080509185791e-01 -2.022363990545272827e-01 -8.448525518178939819e-02 -2.357827574014663696e-01 2.146625705063343048e-02 -2.095733731985092163e-01 -1.105561703443527222e-01 -4.600555077195167542e-02 -1.788804978132247925e-01 9.443536400794982910e-02 3.318134695291519165e-02 -1.766112744808197021e-01 1.413445025682449341e-01 1.978314220905303955e-01 -1.099915951490402222e-01 -3.825028836727142334e-01 -1.279100328683853149e-01 3.121159374713897705e-01 -1.667261123657226562e-01 1.120101362466812134e-01 -1.286211460828781128e-01 -9.087494760751724243e-02 1.909733004868030548e-02 -2.215492874383926392e-01 -1.166908219456672668e-01 -2.054710686206817627e-01 -1.175066903233528137e-01 -2.426424920558929443e-01 1.012650057673454285e-01
-1.158836483955383301e-01 -5.475880950689315796e-02 -1.600093394517898560e-01 1.095426380634307861e-01 -2.981281876564025879e-01 -4.432732611894607544e-02 1.074288263916969299e-01 1.505895704030990601e-01 -3.280165195465087891e-01 -2.178056389093399048e-01 -2.910830453038215637e-02 -2.634699642658233643e-01 1.343913674354553223e-01 2.210862934589385986e-01 -2.175969257950782776e-02 9.771136939525604248e-02 2.330441027879714966e-01 1.281587630510330200e-01 -1.942957639694213867e-01 -2.731982171535491943e-01 2.647764980792999268e-02 3.179138600826263428e-01 6.126358732581138611e-02 -3.771953284740447998e-03 -4.186694025993347168e-01 1.500930823385715485e-02 1.544346362352371216e-01 6.635054200887680054e-02 -7.668966054916381836e-02 -7.935525476932525635e-02 -4.755170270800590515e-02 -1.085615679621696472e-01
-1.062968298792839050e-01 3.324645012617111206e-02 -2.779213488101959229e-01 -2.753115594387054443e-01 2.504819333553314209e-01 -1.796258687973022461e-01 -6.161514669656753540e-02 5.723839253187179565e-02 -1.393959075212478638e-01 -7.148134708404541016e-02 -3.536140546202659607e-02 -2.205678820610046387e-02 -2.823614776134490967e-01 1.995740681886672974e-01 1.050199344754219055e-01 1.826616078615188599e-01 3.283173739910125732e-01 2.029452323913574219e-01 -3.713367879390716553e-02 1.934716254472732544e-01 9.547201544046401978e-02 -1.462783897295594215e-03 9.374393150210380554e-03 -1.524432897567749023e-01 2.779918909072875977e-02 1.508031338453292847e-01 2.183007150888442993e-01 1.477383226156234741e-01 -3.638388514518737793e-01 -1.820202469825744629e-01 -2.402489930391311646e-01 7.609598338603973389e-02
-2.327400892972946167e-01 6.798041611909866333e-02 -2.852860689163208008e-01 -1.204447671771049500e-01 -1.036884612403810024e-03 5.010168999433517456e-02 -1.212088242173194885e-01 2.096335440874099731e-01 1.662671118974685669e-01 -5.082890763878822327e-02 -6.309943646192550659e-02 3.134571015834808350e-02 2.682524174451828003e-02 1.750221103429794312e-01 -3.492217659950256348e-01 2.643001675605773926e-01 3.470004200935363770e-01 1.949735134840011597e-01 -1.717404276132583618e-01 -7.577127218246459961e-02 4.711427167057991028e-02 5.178617686033248901e-02 1.133941207081079483e-02 3.152137696743011475e-01 -2.772060334682464600e-01 1.233681663870811462e-01 -3.085831701755523682e-01 2.104791067540645599e-02 -7.002586964517831802e-03 -1.564394235610961914e-01 -2.850751578807830811e-02 -1.212314665317535400e-01
-1.571120172739028931e-01 1.893497817218303680e-02 -3.711526095867156982e-01 7.269828766584396362e-02 -7.550781965255737305e-02 -3.133861348032951355e-02 -4.309026002883911133e-01 6.824133545160293579e-02 -3.059971146285533905e-03 -1.315555125474929810e-01 -7.000969350337982178e-02 1.368926018476486206e-01 -3.181703090667724609e-01 2.440650761127471924e-01 -2.267712503671646118e-01 3.442603349685668945e-01 2.729516923427581787e-01 -1.165020987391471863e-01 -8.639623969793319702e-02 1.864727884531021118e-01 8.174569904804229736e-02 -2.177936434745788574e-01 7.915770262479782104e-02 -7.987248897552490234e-02 4.444741457700729370e-02 1.458540558815002441e-01 -5.927956849336624146e-02 -1.281606126576662064e-02 1.190477907657623291e-01 -8.665657788515090942e-02 -1.238466575741767883e-01 -4.671301320195198059e-02
-3.899140357971191406e-01 -7.968446612358093262e-02 -3.017390072345733643e-01 -6.566815823316574097e-02 -5.437706038355827332e-02 7.464201003313064575e-02 -1.116036996245384216e-01 1.623684465885162354e-01 2.010115981101989746e-01 1.356574520468711853e-02 -4.653263092041015625e-02 -1.808000542223453522e-02 -1.342923343181610107e-01 1.939602941274642944e-01 -2.649038136005401611e-01 -3.384217619895935059e-01 1.461052298545837402e-01 7.515158504247665405e-02 -1.454080343246459961e-01 -1.564802825450897217e-01 2.465889900922775269e-01 2.191893458366394043e-01 -1.070775538682937622e-01 -1.684510894119739532e-02 -2.976357042789459229e-01 -1.852297186851501465e-01 1.128546670079231262e-01 2.727574408054351807e-01 9.032114595174789429e-02 5.477203521877527237e-03 -6.245252862572669983e-02 1.138617284595966339e-02
-2.732772231101989746e-01 2.696439921855926514e-01 -1.039299219846725464e-01 1.148360967636108398e-02 2.566341869533061981e-02 -1.063903346657752991e-01 1.072609499096870422e-01 2.859703600406646729e-01 -3.094736933708190918e-01 1.358291357755661011e-01 1.072945073246955872e-01 -6.268059462308883667e-02 1.439918279647827148e-01 2.453727573156356812e-01 -9.818235784769058228e-02 9.726184606552124023e-02 3.784209191799163818e-01 -1.241018027067184448e-01 -1.400907188653945923e-01 2.674802839756011963e-01 2.079260945320129395e-01 -3.238236531615257263e-02 6.285274028778076172e-02 3.561393171548843384e-02 -8.293417841196060181e-02 -1.447145547717809677e-02 -1.294564753770828247e-01 1.596048176288604736e-01 7.337898015975952148e-03 -3.793780207633972168e-01 -1.155917122960090637e-01 -2.779584750533103943e-02
-2.964504063129425049e-01 1.837997138500213623e-01 -3.468377888202667236e-01 -1.324109137058258057e-01 8.242611587047576904e-02 8.639573305845260620e-02 -1.340194642543792725e-01 2.989143729209899902e-01 3.316468745470046997e-02 -2.434640824794769287e-01 9.910684823989868164e-02 -1.848426610231399536e-01 7.700297981500625610e-02 3.332767188549041748e-01 9.485471993684768677e-02 -6.201296299695968628e-02 5.524294450879096985e-02 -5.728366598486900330e-02 -2.457803189754486084e-01 1.643826961517333984e-01 1.908167451620101929e-01 1.200007721781730652e-01 -9.257389605045318604e-02 -1.674184650182723999e-01 -1.149880513548851013e-02 5.143666267395019531e-02 -2.540896236896514893e-01 1.103560030460357666e-01 -2.189167141914367676e-01 7.391797006130218506e-02 1.290259808301925659e-01 -2.323792427778244019e-01
-2.656016945838928223e-01 -3.298458643257617950e-03 -1.068599447607994080e-01 -9.439072012901306152e-02 -4.636211786419153214e-03 -8.695989847183227539e-02 -1.345616728067398071e-01 1.382446140050888062e-01 2.429320216178894043e-01 -9.969630837440490723e-02 -2.287327051162719727e-01 1.352068223059177399e-02 -4.657327383756637573e-02 2.303123176097869873e-01 -4.208790361881256104e-01 2.330032289028167725e-01 2.898656427860260010e-01 6.418742239475250244e-02 -2.266427874565124512e-01 1.366507560014724731e-01 -1.383073478937149048e-01 1.520811319351196289e-01 1.485298424959182739e-01 1.120467185974121094e-01 -4.141553938388824463e-01 4.709570109844207764e-02 -1.266913712024688721e-01 3.549999743700027466e-02 -1.558840274810791016e-01 -5.602028593420982361e-02 3.558215498924255371e-02 -3.743927553296089172e-02
-3.127501606941223145e-01 4.822641238570213318e-02 -1.170779764652252197e-01 5.762697756290435791e-02 4.514258820563554764e-03 2.543669193983078003e-02 5.706732720136642456e-02 1.717037409543991089e-01 -2.689989469945430756e-02 6.770738214254379272e-02 -1.624223589897155762e-01 1.477145552635192871e-01 -1.652401238679885864e-01 2.059762477874755859e-01 -2.028037011623382568e-01 1.013482064008712769e-01 1.704849153757095337e-01 4.321447014808654785e-01 -5.879409611225128174e-02 -1.226633638143539429e-01 2.035596668720245361e-01 -1.326465457677841187e-01 1.536312550306320190e-01 -2.062634527683258057e-01 3.018945455551147461e-03 -6.485742516815662384e-03 7.587212137877941132e-03 -1.752146892249584198e-02 -4.352089762687683105e-01 -2.585971653461456299e-01 -8.255903422832489014e-02 -2.275524437427520752e-01
-3.604019992053508759e-03 -4.053873941302299500e-02 -2.697843872010707855e-02 1.004336625337600708e-01 -4.536524042487144470e-02 -2.847559154033660889e-01 1.322986632585525513e-01 -1.002162024378776550e-01 2.482446283102035522e-01 -6.507956981658935547e-02 1.417313963174819946e-01 5.098398774862289429e-02 -2.970009446144104004e-01 2.674094736576080322e-01 1.456580031663179398e-02 7.435008138418197632e-02 4.463877975940704346e-01 -1.747892051935195923e-01 -2.294495403766632080e-01 -7.356573641300201416e-02 2.848465442657470703e-01 7.097815722227096558e-02 3.418854251503944397e-02 -5.082929879426956177e-02 1.019447371363639832e-01 1.266856938600540161e-01 -4.083605110645294189e-02 1.882376968860626221e-01 -3.065325319766998291e-01 -8.942715078592300415e-02 -2.432087212800979614e-01 -1.427592486143112183e-01
-1.701133139431476593e-02 -1.823900826275348663e-02 -1.759537309408187866e-01 -8.724502474069595337e-02 -4.196212440729141235e-02 -5.571787431836128235e-02 -3.744815662503242493e-02 2.118334174156188965e-01 -2.224716357886791229e-02 4.426149427890777588e-01 -3.511976003646850586e-01 2.385920882225036621e-01 -1.268138438463211060e-01 2.034233063459396362e-01 -2.936243116855621338e-01 1.154179051518440247e-01 3.263257741928100586e-01 1.595563441514968872e-01 -2.495242059230804443e-01 -1.361170411109924316e-01 1.817514598369598389e-01 -8.071348071098327637e-02 2.056325078010559082e-01 -1.233504563570022583e-01 -1.219685450196266174e-01 -8.212389657273888588e-04 1.224172785878181458e-01 -6.325910240411758423e-02 -6.808360107243061066e-03 8.991102129220962524e-02 -5.588630586862564087e-02 -1.452374011278152466e-01
-2.768087685108184814e-01 -1.032820567488670349e-01 -5.021195411682128906e-01 -7.146979123353958130e-02 -1.654904931783676147e-01 9.476431459188461304e-02 -1.536117196083068848e-01 1.315145939588546753e-01 2.708660960197448730e-01 4.865045845508575439e-02 6.142263114452362061e-02 -6.450673192739486694e-02 -1.731332391500473022e-01 2.277831733226776123e-01 -9.614859521389007568e-02 -2.525430619716644287e-01 1.670161038637161255e-01 2.606024146080017090e-01 -8.151136338710784912e-02 -2.751172482967376709e-01 2.052626758813858032e-01 1.846472471952438354e-01 -1.480824202299118042e-01 -6.044843047857284546e-02 -1.948267221450805664e-01 -8.467735350131988525e-02 -2.878982387483119965e-02 5.259516835212707520e-02 3.149535506963729858e-03 4.237176477909088135e-02 -4.165301471948623657e-02 8.632092922925949097e-02
-2.677665352821350098e-01 2.035437501035630703e-04 1.200003642588853836e-02 -3.001834265887737274e-02 -3.576490655541419983e-02 7.872673869132995605e-02 -2.198237329721450806e-01 2.169785648584365845e-02 -4.427926614880561829e-02 -3.389920666813850403e-02 -7.869532704353332520e-02 4.680135101079940796e-02 -8.293315768241882324e-02 -1.334861963987350464e-01 -1.078036278486251831e-01 2.416837811470031738e-01 4.500852823257446289e-01 3.295188546180725098e-01 -3.941976726055145264e-01 -1.797908693552017212e-01 1.471870392560958862e-01 -4.446952044963836670e-02 1.239782869815826416e-01 1.766754873096942902e-02 -1.999619752168655396e-01 -5.329766124486923218e-02 -2.922919392585754395e-01 1.073292270302772522e-01 -5.838984996080398560e-02 -1.951943039894104004e-01 -1.435065418481826782e-01 -1.570954173803329468e-01
-1.461530029773712158e-01 7.745492458343505859e-02 -5.092224478721618652e-01 3.037756122648715973e-02 7.715099304914474487e-02 -1.228137910366058350e-01 1.586588472127914429e-01 7.109300792217254639e-02 1.020656526088714600e-01 -9.739429503679275513e-02 1.821959018707275391e-01 1.722632050514221191e-01 -5.651972815394401550e-02 1.461467891931533813e-01 4.067260399460792542e-02 2.686760425567626953e-01 1.280096471309661865e-01 1.539188623428344727e-01 -1.752162277698516846e-01 1.422575563192367554e-01 1.410570591688156128e-01 2.140836715698242188e-01 1.597210466861724854e-01 5.061398819088935852e-02 -1.983839124441146851e-01 -2.807202637195587158e-01 -2.508812248706817627e-01 1.083077117800712585e-01 5.689946934580802917e-02 1.779925227165222168e-01 -2.263745367527008057e-01 -1.271489858627319336e-01
1.612828969955444336e-01 3.314896952360868454e-03 -3.025888204574584961e-01 -5.324326828122138977e-02 1.186477467417716980e-01 1.436960846185684204e-01 -1.969342827796936035e-01 -6.757725775241851807e-02 2.216714322566986084e-01 -8.568677306175231934e-02 -1.106438860297203064e-01 1.232612207531929016e-01 -2.890047729015350342e-01 1.298120617866516113e-01 -8.715964853763580322e-02 -2.624389827251434326e-01 3.401545286178588867e-01 1.934886276721954346e-01 -2.292982488870620728e-01 1.559665799140930176e-01 3.300616145133972168e-01 -5.484557524323463440e-02 2.899455726146697998e-01 1.784319058060646057e-02 -2.287096381187438965e-01 6.603677570819854736e-02 2.611364796757698059e-02 1.289970576763153076e-01 -4.225066304206848145e-02 -4.019908234477043152e-02 1.921780854463577271e-01 -6.177548319101333618e-03
-3.291749060153961182e-01 1.667085289955139160e-02 -3.656556010246276855e-01 -1.342998743057250977e-01 -2.421624660491943359e-01 1.020461320877075195e-01 -1.494509726762771606e-01 6.408511102199554443e-02 1.863289773464202881e-01 -9.288999438285827637e-02 2.748412452638149261e-02 -4.868417233228683472e-02 -1.344731599092483521e-01 2.824749946594238281e-01 -1.301164925098419189e-01 -2.928495109081268311e-01 2.184865921735763550e-01 1.635596603155136108e-01 -4.109418019652366638e-02 -6.926358491182327271e-02 2.239058911800384521e-01 1.787587553262710571e-01 -1.660627126693725586e-01 1.065347418189048767e-01 -3.359993994235992432e-01 -2.027921080589294434e-01 -9.638644754886627197e-02 1.104931160807609558e-02 -2.141375094652175903e-02 -4.972172528505325317e-02 -1.104353740811347961e-01 1.286046952009201050e-01
7.691156119108200073e-02 1.949528157711029053e-01 -1.381044387817382812e-01 -5.985776893794536591e-03 1.923851966857910156e-01 4.634775221347808838e-02 -5.075285211205482483e-02 -2.133442275226116180e-02 2.050228649750351906e-04 -6.196807324886322021e-02 -3.023821413516998291e-01 1.365413218736648560e-01 -3.327861428260803223e-01 9.855424612760543823e-02 -1.277114599943161011e-01 8.314791321754455566e-02 2.006376832723617554e-01 2.022739648818969727e-01 -1.564890742301940918e-01 4.044892638921737671e-02 2.101141512393951416e-01 3.581749796867370605e-01 2.287896275520324707e-01 -8.064062893390655518e-02 -2.766011357307434082e-01 -3.005259484052658081e-02 1.857693940401077271e-01 2.121873944997787476e-01 -1.659042835235595703e-01 -6.645393092185258865e-03 -1.804898679256439209e-01 -2.854927778244018555e-01
-2.369054704904556274e-01 7.426037639379501343e-02 -2.041706629097461700e-02 5.198913626372814178e-03 7.890528440475463867e-02 1.078434586524963379e-01 -8.526241034269332886e-02 -2.066777832806110382e-02 1.198214478790760040e-02 -1.885166764259338379e-01 7.154608517885208130e-02 -5.630991607904434204e-02 -4.962303340435028076e-01 3.488267958164215088e-02 -1.999007165431976318e-01 2.156366705894470215e-01 2.919782102108001709e-01 2.967075407505035400e-01 -3.917905092239379883e-01 5.684525519609451294e-02 2.039052546024322510e-01 3.949587419629096985e-02 1.455193758010864258e-01 -4.910055920481681824e-02 -3.357641771435737610e-02 -2.214192599058151245e-02 6.348694296320900321e-05 1.927426457405090332e-01 -4.238992556929588318e-02 -3.062603473663330078e-01 -4.281301796436309814e-02 -3.920679911971092224e-02
-1.963973231613636017e-02 -3.197354450821876526e-02 -2.355819940567016602e-01 -2.969118952751159668e-01 1.022916659712791443e-01 -4.929545149207115173e-02 -1.173107475042343140e-01 1.189108937978744507e-01 -1.214156970381736755e-01 -1.101956367492675781e-01 -1.955500058829784393e-02 -2.833239734172821045e-01 2.952031418681144714e-02 2.571198940277099609e-01 -1.557889133691787720e-01 -4.442936927080154419e-02 3.063664734363555908e-01 2.561912871897220612e-02 2.830456942319869995e-02 -3.330396115779876709e-01 1.898763328790664673e-01 1.361419707536697388e-01 5.427125841379165649e-02 -1.977316588163375854e-01 -2.860544919967651367e-01 5.586618930101394653e-02 3.237843886017799377e-02 2.506364881992340088e-01 -3.541119992733001709e-01 4.396331682801246643e-02 1.379057168960571289e-01 -1.238947361707687378e-01
-3.688649237155914307e-01 2.512458264827728271e-01 -2.222476005554199219e-01 -3.013133406639099121e-01 -1.958873271942138672e-01 1.006476879119873047e-01 1.190660241991281509e-02 7.234934717416763306e-02 2.153534442186355591e-01 1.731282323598861694e-01 1.801372915506362915e-01 -6.392022222280502319e-02 -1.098059713840484619e-01 6.721878796815872192e-02 6.200673803687095642e-02 -5.323726683855056763e-02 2.042719125747680664e-01 2.126849070191383362e-02 -3.149587512016296387e-01 -1.868011802434921265e-01 7.175262272357940674e-02 6.509465724229812622e-02 3.912410885095596313e-02 -3.365788757801055908e-01 -5.011217296123504639e-02 2.159264124929904938e-02 6.927911192178726196e-02 1.510245501995086670e-01 7.013177871704101562e-02 -2.847914695739746094e-01 -8.352315425872802734e-02 2.157564163208007812e-01
-1.347585320472717285e-01 1.019131466746330261e-01 -3.067089319229125977e-01 -2.710054814815521240e-01 -6.317792832851409912e-02 -9.144136309623718262e-02 -3.040657937526702881e-01 2.369033172726631165e-02 6.412565708160400391e-02 -3.561565279960632324e-02 -1.632114201784133911e-01 1.694750189781188965e-01 -1.849683225154876709e-01 2.491875588893890381e-01 1.525854598730802536e-02 3.852084279060363770e-02 2.388999760150909424e-01 1.708661317825317383e-01 -5.529036372900009155e-02 -4.787410423159599304e-02 -8.603083342313766479e-02 -1.405516713857650757e-01 -2.015899270772933960e-01 9.511172771453857422e-02 -1.828421503305435181e-01 1.169067397713661194e-01 9.223137050867080688e-02 1.150427535176277161e-01 -4.693395793437957764e-01 -3.378718625754117966e-03 -2.339090853929519653e-01 -1.658375263214111328e-01
1.100881677120923996e-02 8.211766928434371948e-02 -1.256476640701293945e-01 2.663617767393589020e-02 -2.067108303308486938e-01 -1.245746910572052002e-01 -1.514048781245946884e-02 -6.939832866191864014e-02 -1.803799867630004883e-01 1.859749406576156616e-01 -7.938931137323379517e-02 -4.543006718158721924e-01 -1.116865947842597961e-01 2.934781610965728760e-01 -1.784719643183052540e-03 8.519751578569412231e-02 3.160520195960998535e-01 2.831837534904479980e-01 3.764798119664192200e-02 -8.967365324497222900e-02 1.369328945875167847e-01 -1.403350732289254665e-03 -1.704360991716384888e-01 -2.476518005132675171e-01 -3.519860655069351196e-02 -1.792696565389633179e-01 -6.010207161307334900e-02 2.782636582851409912e-01 -2.962157726287841797e-01 -9.852447360754013062e-02 -1.242231279611587524e-01 -4.110474139451980591e-02
-1.869174689054489136e-01 -5.484276637434959412e-02 -7.003618776798248291e-02 -2.033277899026870728e-01 -3.375107422471046448e-02 -3.294339478015899658e-01 2.137512154877185822e-02 7.792475819587707520e-02 -3.131947219371795654e-01 3.379626944661140442e-02 1.271956115961074829e-01 -4.285283014178276062e-02 -3.479382395744323730e-02 2.885070443153381348e-01 4.897963628172874451e-02 -1.539711952209472656e-01 2.736228108406066895e-01 1.393096446990966797e-01 2.981772460043430328e-02 -1.242607682943344116e-01 3.263869583606719971e-01 1.151280775666236877e-01 1.458647847175598145e-01 -2.764525115489959717e-01 -7.710970193147659302e-02 -3.108231425285339355e-01 -9.981245966628193855e-04 1.212104856967926025e-01 -2.397097349166870117e-01 -8.999668806791305542e-02 -2.180423140525817871e-01 -1.156130284070968628e-01
-2.274137586355209351e-01 2.870990894734859467e-02 -1.491100937128067017e-01 -3.122975826263427734e-01 -4.557758942246437073e-02 7.258089631795883179e-02 1.552388444542884827e-02 1.338335275650024414e-01 -2.303181737661361694e-01 -1.083961222320795059e-02 2.064865641295909882e-02 1.430883407592773438e-01 1.246784552931785583e-01 3.956716656684875488e-01 8.429851382970809937e-02 -1.514234542846679688e-01 2.757369279861450195e-01 9.020231664180755615e-02 -8.611668646335601807e-02 -4.388980567455291748e-02 3.125233352184295654e-01 1.041536480188369751e-01 1.160420030355453491e-01 -4.397282600402832031e-01 -9.847319871187210083e-02 -1.324983239173889160e-01 6.762451678514480591e-02 4.887670651078224182e-02 -1.947956830263137817e-01 -1.186776831746101379e-01 -1.957561634480953217e-02 -1.746815145015716553e-01
-1.215590015053749084e-01 -3.156914934515953064e-02 5.290293321013450623e-02 1.099510267376899719e-01 1.283785104751586914e-01 -4.777996242046356201e-02 7.213326543569564819e-02 -2.010070085525512695e-01 1.161758527159690857e-01 -3.961997106671333313e-02 -1.454640924930572510e-01 1.722256541252136230e-01 -8.079923689365386963e-02 4.374114573001861572e-01 -5.157532915472984314e-02 1.017053946852684021e-01 3.892425000667572021e-01 1.597293466329574585e-02 -7.050099968910217285e-02 2.107304334640502930e-01 2.751147150993347168e-01 7.251526415348052979e-02 1.206857487559318542e-01 -2.184300273656845093e-01 -1.316712647676467896e-01 1.776756495237350464e-01 -3.425525724887847900e-01 2.128312140703201294e-01 1.340205073356628418e-01 -1.168289780616760254e-01 -1.088944524526596069e-01 -1.698204129934310913e-01
-3.040153086185455322e-01 5.882640182971954346e-02 -1.811257898807525635e-01 -2.732569575309753418e-01 -2.833984978497028351e-02 -8.777964115142822266e-02 -6.350070238113403320e-02 -1.209049671888351440e-02 1.255747973918914795e-01 2.148259580135345459e-01 1.843836605548858643e-01 -1.050912961363792419e-01 -1.590079963207244873e-01 2.793634533882141113e-01 -1.083017438650131226e-01 -1.303108632564544678e-01 2.066446989774703979e-01 -3.848623484373092651e-02 -7.554300129413604736e-02 2.902225963771343231e-02 2.619845569133758545e-01 1.462062597274780273e-01 -8.547205477952957153e-02 -4.821656942367553711e-01 1.026702746748924255e-01 7.742112502455711365e-03 -8.259656839072704315e-03 -2.497801929712295532e-01 -4.805665835738182068e-02 -2.727088630199432373e-01 -9.060243517160415649e-02 -8.044567704200744629e-02
-2.823761999607086182e-01 1.007258594036102295e-01 -3.878264129161834717e-01 4.758056998252868652e-02 -4.145782440900802612e-02 -4.660314023494720459e-01 -1.157090142369270325e-01 1.190654411911964417e-01 3.554024174809455872e-02 1.577140390872955322e-01 -4.712229594588279724e-02 6.758689135313034058e-02 4.710654914379119873e-02 -6.516698747873306274e-02 -1.075452119112014771e-01 2.032283842563629150e-01 1.481104344129562378e-01 1.080942898988723755e-01 3.108781576156616211e-02 -3.940650075674057007e-02 1.755180209875106812e-01 3.543431460857391357e-01 7.105275988578796387e-02 1.335133053362369537e-02 -3.344477713108062744e-01 1.063303947448730469e-01 -8.137530088424682617e-02 1.530165784060955048e-02 -1.523431539535522461e-01 1.286495029926300049e-01 4.322074353694915771e-02 -2.221243381500244141e-01
1.335983425378799438e-01 2.016917914152145386e-01 -1.447619795799255371e-01 -1.728607565164566040e-01 1.552874892950057983e-01 -2.669565193355083466e-02 -2.065640985965728760e-01 8.012388646602630615e-02 -1.264521330595016479e-01 5.662272870540618896e-02 -2.360569238662719727e-01 -1.761488169431686401e-01 2.546674907207489014e-01 8.049143105745315552e-02 -4.396741837263107300e-02 -8.633060008287429810e-02 4.741801917552947998e-01 1.383433341979980469e-01 -8.136848360300064087e-02 1.430716812610626221e-01 1.597077250480651855e-01 3.236586451530456543e-01 4.391138628125190735e-02 -1.914241909980773926e-02 -1.073147132992744446e-01 1.431610528379678726e-02 -1.392134130001068115e-01 1.861258298158645630e-01 1.673362106084823608e-01 -2.001155167818069458e-01 -3.040395975112915039e-01 -1.367530785501003265e-02
-1.102124452590942383e-01 -1.665079444646835327e-01 -2.114974707365036011e-01 -2.443932592868804932e-01 -6.145896762609481812e-02 1.248704046010971069e-01 -1.474421620368957520e-01 8.559132367372512817e-02 -7.441662251949310303e-03 -1.500645745545625687e-02 -5.466953292489051819e-02 -3.656327128410339355e-01 2.692886292934417725e-01 2.412565983831882477e-02 -1.333695254288613796e-04 -4.952884465456008911e-02 3.321969211101531982e-01 -1.331312581896781921e-02 -2.464757710695266724e-01 -1.691836118698120117e-02 -3.558794781565666199e-02 2.775819897651672363e-01 7.086232304573059082e-02 -4.320250153541564941e-01 -1.942959129810333252e-01 -2.049391902983188629e-02 -1.883327774703502655e-02 3.275774419307708740e-01 -5.070966482162475586e-02 6.387615948915481567e-02 -7.668518810532987118e-04 2.621750161051750183e-02
-1.796414703130722046e-01 1.389431804418563843e-01 -1.269386112689971924e-01 1.387929767370223999e-01 -2.555273473262786865e-01 -3.463079929351806641e-01 5.171647667884826660e-02 1.687566190958023071e-01 -1.203012764453887939e-01 -1.136973202228546143e-01 -1.493055224418640137e-01 -8.851163089275360107e-02 -1.538252979516983032e-01 3.705865442752838135e-01 -1.039195358753204346e-01 6.647961586713790894e-02 1.523239612579345703e-01 5.269509926438331604e-02 -2.754734754562377930e-01 3.007983565330505371e-01 -3.439318016171455383e-02 -1.607928276062011719e-01 1.960610896348953247e-01 -5.345709249377250671e-02 -1.592686623334884644e-01 -1.026914119720458984e-01 -2.347216904163360596e-01 2.439961582422256470e-01 1.425552368164062500e-01 1.180312931537628174e-01 -1.253098100423812866e-01 -4.186782240867614746e-02
-3.387755900621414185e-02 -1.973731070756912231e-01 -3.201890587806701660e-01 -3.278339654207229614e-02 1.769197434186935425e-01 2.512704581022262573e-02 -1.539577394723892212e-01 1.356942355632781982e-01 -9.004630148410797119e-02 1.471645832061767578e-01 -2.415185123682022095e-01 -5.754854157567024231e-02 -1.813499927520751953e-01 2.603749036788940430e-01 1.794982552528381348e-01 -8.144757896661758423e-02 2.649826407432556152e-01 -1.967905275523662567e-02 -1.861708611249923706e-02 6.751765310764312744e-02 3.134831786155700684e-02 -1.962161809206008911e-01 -9.441825002431869507e-02 -3.109901249408721924e-01 -4.447547793388366699e-01 -5.155193433165550232e-02 3.371979808434844017e-03 2.468295395374298096e-01 -2.203862667083740234e-01 5.718651786446571350e-02 -4.417444765567779541e-02 -1.244741901755332947e-01
-1.905139833688735962e-01 -2.330056205391883850e-02 -3.278017044067382812e-01 -2.804732648655772209e-03 8.186710765585303307e-04 1.441328078508377075e-01 -2.940524220466613770e-01 4.690251946449279785e-01 1.659398823976516724e-01 -1.113471854478120804e-02 5.635702237486839294e-02 -7.998737692832946777e-02 6.329063326120376587e-02 3.286733925342559814e-01 -7.550952583551406860e-02 2.160244621336460114e-02 5.334075167775154114e-02 8.069305866956710815e-02 -1.089292094111442566e-01 -9.789657592773437500e-02 6.399952620267868042e-02 1.099875122308731079e-01 5.789802595973014832e-02 -1.063707321882247925e-01 -2.689252793788909912e-01 -1.297841519117355347e-01 -5.854276567697525024e-02 4.126881062984466553e-01 -6.834804266691207886e-02 -1.406086049973964691e-02 1.842433363199234009e-01 -9.825802594423294067e-02
-1.463939845561981201e-01 -2.170055508613586426e-01 -5.293036252260208130e-02 1.289181858301162720e-01 -5.261887982487678528e-02 -2.427783161401748657e-01 -5.366965010762214661e-02 3.024266101419925690e-02 1.311638653278350830e-01 -2.159503251314163208e-01 1.261622905731201172e-01 2.997709996998310089e-02 -4.159901440143585205e-01 2.774586677551269531e-01 -3.112303018569946289e-01 5.747123435139656067e-02 2.420303672552108765e-01 1.311139166355133057e-01 -2.691755592823028564e-01 2.473634630441665649e-01 1.288173049688339233e-01 3.167231380939483643e-02 1.441593319177627563e-01 -1.599209755659103394e-01 -1.195730790495872498e-01 1.821263283491134644e-01 -8.688063919544219971e-02 -1.778308674693107605e-02 8.562199026346206665e-02 -9.085734188556671143e-02 4.469508677721023560e-02 -2.634670138359069824e-01
1.610120944678783417e-02 1.124901417642831802e-02 -1.646018028259277344e-01 1.257056836038827896e-02 1.858184933662414551e-01 -1.785542368888854980e-01 -5.796604603528976440e-02 -3.411676287651062012e-01 2.084651440382003784e-01 -1.285190135240554810e-01 -7.538677006959915161e-02 8.337195031344890594e-03 -2.328660488128662109e-01 6.611830741167068481e-02 -1.612203121185302734e-01 4.721090570092201233e-02 1.968661397695541382e-01 3.739870712161064148e-02 -2.736581563949584961e-01 2.341250702738761902e-02 1.911571770906448364e-01 2.816617190837860107e-01 2.027459889650344849e-01 -2.938370108604431152e-01 -6.629125773906707764e-02 -5.697106942534446716e-02 1.331970393657684326e-01 2.652698755264282227e-01 -2.111935019493103027e-01 -1.576404273509979248e-01 -2.445925623178482056e-01 -2.229559272527694702e-01
-9.851819835603237152e-03 2.143994532525539398e-02 -4.438735246658325195e-01 2.414766997098922729e-01 3.353612422943115234e-01 5.506547540426254272e-02 -2.846415936946868896e-01 2.697454020380973816e-02 1.034855395555496216e-01 -1.248273253440856934e-01 -4.898406937718391418e-02 -5.049737915396690369e-02 1.138736307621002197e-01 1.628868877887725830e-01 -2.368047274649143219e-02 2.277928963303565979e-02 3.188319802284240723e-01 9.157974272966384888e-02 6.446556746959686279e-02 2.948670983314514160e-01 4.953266680240631104e-02 1.333787590265274048e-01 1.558834165334701538e-01 -3.206456303596496582e-01 2.408760786056518555e-02 -8.623582124710083008e-02 -1.514115035533905029e-01 -4.951000586152076721e-02 -2.580257952213287354e-01 1.768019050359725952e-02 3.744974732398986816e-02 -1.576571166515350342e-01
-1.896252483129501343e-01 -1.554337441921234131e-01 -3.431266844272613525e-01 9.824513643980026245e-02 -2.369965985417366028e-02 2.271796315908432007e-01 -1.234946101903915405e-01 1.071090549230575562e-01 1.549354642629623413e-01 8.444365859031677246e-02 -2.302816137671470642e-02 9.837514907121658325e-02 -7.762216031551361084e-02 3.126561641693115234e-01 4.414739552885293961e-03 -1.097949668765068054e-01 1.884000301361083984e-01 7.771106064319610596e-02 -7.225612550973892212e-02 -3.033996820449829102e-01 4.245572388172149658e-01 1.936717033386230469e-01 -1.730462610721588135e-01 -1.011876836419105530e-01 -1.928655505180358887e-01 -2.209851741790771484e-01 -2.006741613149642944e-01 9.751436859369277954e-02 1.310253292322158813e-01 -8.856556564569473267e-02 -5.063527822494506836e-02 -1.275479197502136230e-01
-5.873917415738105774e-02 -1.082393974065780640e-01 -1.138059422373771667e-01 1.216128692030906677e-01 1.615696996450424194e-01 -4.165012389421463013e-02 -2.532723844051361084e-01 -1.033193431794643402e-02 -1.045380439609289169e-02 1.243667080998420715e-01 -1.685196757316589355e-01 -1.554847210645675659e-01 -1.269613057374954224e-01 2.808418869972229004e-01 1.644851118326187134e-01 1.600743979215621948e-01 3.629628121852874756e-01 2.037309259176254272e-01 2.237155660986900330e-02 3.670589029788970947e-01 2.280076295137405396e-01 3.280624449253082275e-01 3.356501162052154541e-01 -3.972963243722915649e-02 -9.589840471744537354e-02 4.384991526603698730e-02 -8.456496894359588623e-02 1.786749437451362610e-02 -8.858159929513931274e-02 1.655634120106697083e-02 -9.948481619358062744e-02 -1.738882362842559814e-01
-4.341896474361419678e-01 -1.304183751344680786e-01 -1.761472970247268677e-01 -4.659267142415046692e-02 4.782376065850257874e-02 -5.261484161019325256e-02 9.915043413639068604e-02 -1.385088711977005005e-01 -1.455496251583099365e-02 -4.008297249674797058e-02 -8.566532284021377563e-02 1.186330690979957581e-01 -4.620652198791503906e-01 2.613474428653717041e-01 -1.647455841302871704e-01 1.375652551651000977e-01 3.538297712802886963e-01 3.311748504638671875e-01 -2.412273585796356201e-01 -5.603484809398651123e-02 -2.427161484956741333e-02 1.823216229677200317e-01 -8.300145855173468590e-04 -9.969954192638397217e-02 3.126645088195800781e-02 -6.236596032977104187e-02 -1.386702656745910645e-01 5.699523538351058960e-02 8.281655609607696533e-03 -5.217181891202926636e-02 -7.370627671480178833e-02 -2.357804961502552032e-02
-1.962522864341735840e-01 -1.771484129130840302e-02 -1.994804292917251587e-01 -6.895856559276580811e-02 -3.418399393558502197e-01 -6.234824657440185547e-02 -2.856513857841491699e-01 -5.890194699168205261e-02 -1.524831652641296387e-01 1.295419782400131226e-01 1.007982194423675537e-01 -3.156167268753051758e-01 5.694285966455936432e-03 4.297386109828948975e-01 -2.753355540335178375e-02 -1.687011495232582092e-02 1.019058078527450562e-01 2.986606955528259277e-01 -1.697943080216646194e-04 1.688936799764633179e-01 2.039774656295776367e-01 -1.185833290219306946e-02 -1.077867150306701660e-01 -3.949018940329551697e-02 -2.758123576641082764e-01 -1.703684628009796143e-01 -5.111278593540191650e-02 1.836666315793991089e-01 -1.211896240711212158e-01 -1.834936738014221191e-01 4.292660951614379883e-02 -2.413214184343814850e-02
-2.667581140995025635e-01 2.219327352941036224e-02 -3.188058733940124512e-02 -1.404966711997985840e-01 -9.428425878286361694e-02 7.494504004716873169e-02 -1.390517950057983398e-01 -9.330073744058609009e-02 -3.963844850659370422e-02 1.394188124686479568e-02 -1.531970351934432983e-01 5.320416390895843506e-02 -2.717949748039245605e-01 -9.388506412506103516e-02 -1.133943125605583191e-01 1.278032213449478149e-01 3.716582953929901123e-01 5.255432128906250000e-01 -3.367341458797454834e-01 -7.455459237098693848e-02 7.442586869001388550e-02 3.512189164757728577e-02 1.339082866907119751e-01 -1.360320448875427246e-01 -5.799258872866630554e-02 -9.981302171945571899e-02 -1.343016326427459717e-01 4.408933967351913452e-02 -2.112454324960708618e-01 -2.125865817070007324e-01 -1.580168008804321289e-01 -2.289934828877449036e-02
-2.892589271068572998e-01 1.299168262630701065e-02 -2.270785719156265259e-01 -3.611706197261810303e-02 4.303737729787826538e-02 -6.934388726949691772e-02 -1.494907885789871216e-01 1.515637487173080444e-01 2.818008065223693848e-01 -8.870337903499603271e-02 9.316083043813705444e-03 6.185695528984069824e-02 -1.864819903858006001e-03 -2.541525755077600479e-03 -3.709378838539123535e-01 2.705315053462982178e-01 2.928947806358337402e-01 8.514440059661865234e-02 -2.255880534648895264e-01 1.529801785945892334e-01 1.280106604099273682e-01 1.982653290033340454e-01 1.985447406768798828e-01 1.509312987327575684e-01 -2.190072834491729736e-01 1.219680383801460266e-01 -3.122864961624145508e-01 1.103386580944061279e-01 -6.565701216459274292e-02 -8.468983322381973267e-02 3.026316314935684204e-02 -1.978977173566818237e-01
-3.058891557157039642e-02 -2.138870060443878174e-01 -1.217676326632499695e-01 1.574033200740814209e-01 1.209631841629743576e-02 -1.220048367977142334e-01 -4.330637678503990173e-02 -1.701302826404571533e-01 1.164556816220283508e-01 1.456567738205194473e-02 -3.423036932945251465e-01 2.214615345001220703e-01 6.198306754231452942e-02 2.481302171945571899e-01 -6.790722906589508057e-02 2.176873087882995605e-01 3.779183328151702881e-01 2.281484603881835938e-01 -1.376630812883377075e-01 4.768031090497970581e-02 2.951397597789764404e-01 7.930371165275573730e-02 1.822762191295623779e-01 -1.521229743957519531e-01 -2.956604957580566406e-02 4.178653657436370850e-02 -9.766642004251480103e-02 5.909132584929466248e-02 1.445874944329261780e-02 -2.398927658796310425e-01 8.318142592906951904e-02 -3.525238633155822754e-01
2.221203036606311798e-02 -3.021991550922393799e-01 -1.456029564142227173e-01 1.120670810341835022e-01 1.951279193162918091e-01 2.941230311989784241e-02 9.480933099985122681e-02 -8.919937908649444580e-02 6.441693753004074097e-02 -1.605209857225418091e-01 -7.961679250001907349e-02 8.109169453382492065e-02 1.060251053422689438e-02 1.970790177583694458e-01 -6.602263450622558594e-02 1.014393642544746399e-01 3.824416399002075195e-01 -6.205144338309764862e-03 -1.363551914691925049e-01 6.385639309883117676e-02 3.594159185886383057e-01 1.494953632354736328e-01 2.896842658519744873e-01 -1.275113224983215332e-01 -1.619243025779724121e-01 3.955160826444625854e-02 -2.947897315025329590e-01 1.284560859203338623e-01 -1.359275132417678833e-01 -1.607010364532470703e-01 -8.993505686521530151e-02 -3.432996273040771484e-01
-2.692411243915557861e-01 -6.526606529951095581e-02 -2.030247896909713745e-01 2.529242932796478271e-01 -2.693120203912258148e-02 7.377200573682785034e-02 -1.602340191602706909e-01 1.684259474277496338e-01 -1.236450895667076111e-01 -4.653879627585411072e-02 3.410385549068450928e-02 1.138431876897811890e-01 -4.360335469245910645e-01 1.721292138099670410e-01 9.506452083587646484e-02 -8.049098402261734009e-02 4.349222779273986816e-01 2.894189953804016113e-01 -1.160518266260623932e-02 -2.174843102693557739e-01 1.159774288535118103e-01 -2.951606735587120056e-02 1.765065826475620270e-02 -8.974228054285049438e-02 1.919000744819641113e-01 6.112195551395416260e-04 -1.263231635093688965e-01 -4.087210819125175476e-02 -2.140523940324783325e-01 -1.912630200386047363e-01 -4.035489261150360107e-02 -9.735743701457977295e-02
-2.754530608654022217e-01 -1.200919151306152344e-01 -3.433515131473541260e-01 -5.055402219295501709e-02 -2.241049259901046753e-01 1.179491728544235229e-01 -1.156683191657066345e-01 1.433115601539611816e-01 2.091093361377716064e-01 3.728248551487922668e-02 -3.331578103825449944e-03 -4.551956057548522949e-02 -2.797898650169372559e-01 1.849141120910644531e-01 -1.604032367467880249e-01 -1.801826655864715576e-01 1.902283728122711182e-01 -4.256337881088256836e-02 -1.698928475379943848e-01 -1.945720762014389038e-01 2.630561292171478271e-01 2.385508418083190918e-01 -1.838373094797134399e-01 -7.505468279123306274e-02 -2.738457322120666504e-01 -1.790711432695388794e-01 5.135136097669601440e-02 2.650676667690277100e-01 6.454697251319885254e-02 7.025432586669921875e-02 -5.101305246353149414e-02 1.068649366497993469e-01
-2.642230093479156494e-01 2.381795644760131836e-01 -7.437583804130554199e-02 -8.661209791898727417e-02 -6.549466401338577271e-02 -8.528109639883041382e-02 -6.655964255332946777e-02 8.499160408973693848e-02 -3.347238004207611084e-01 6.230909749865531921e-02 -6.683312356472015381e-02 -1.218813564628362656e-02 2.625521719455718994e-01 5.776695534586906433e-02 -1.760598458349704742e-02 1.220083907246589661e-01 4.588204026222229004e-01 -4.212197661399841309e-02 -3.533846735954284668e-01 -1.024099439382553101e-01 2.544485628604888916e-01 2.074561268091201782e-02 1.239964142441749573e-01 -2.544329166412353516e-01 4.812960326671600342e-02 4.769957810640335083e-02 -2.093403488397598267e-01 -3.764730319380760193e-02 -1.182111911475658417e-02 -2.113621234893798828e-01 -1.604615300893783569e-01 1.259524077177047729e-01
-4.455856978893280029e-01 -6.358452886343002319e-02 -1.232824996113777161e-01 9.874819964170455933e-02 -1.803513243794441223e-02 -2.521688938140869141e-01 5.985641386359930038e-03 4.664133489131927490e-02 1.041390653699636459e-02 -1.151966527104377747e-01 1.347372233867645264e-01 5.843407660722732544e-02 -3.341818749904632568e-01 2.369298934936523438e-01 3.145966678857803345e-02 9.008364379405975342e-02 2.437736093997955322e-01 4.187838733196258545e-01 -9.528969228267669678e-02 -2.389545589685440063e-01 3.911825828254222870e-03 2.001608908176422119e-01 4.676271602511405945e-02 -1.085604950785636902e-01 1.268950011581182480e-02 7.723463326692581177e-02 -1.993061900138854980e-01 -1.469034999608993530e-01 -1.111267060041427612e-01 -2.180189192295074463e-01 5.480367690324783325e-02 -9.548889100551605225e-02
-2.315423488616943359e-01 -7.239999622106552124e-02 -9.594654291868209839e-02 6.008129194378852844e-02 1.922276914119720459e-01 -1.802164167165756226e-01 -4.581970572471618652e-01 1.641784012317657471e-01 8.269637823104858398e-02 1.128800138831138611e-01 -1.087633669376373291e-01 -3.562164306640625000e-02 3.688794001936912537e-02 1.697913557291030884e-01 1.056151911616325378e-01 -8.140512555837631226e-02 3.060734272003173828e-01 1.287157982587814331e-01 -4.130627214908599854e-01 1.071658954024314880e-01 6.893050670623779297e-02 1.528712064027786255e-01 3.722733631730079651e-02 -1.787775158882141113e-01 1.540503650903701782e-01 1.483103930950164795e-01 3.332398459315299988e-02 1.349391192197799683e-01 -2.410522997379302979e-01 -7.334699481725692749e-02 1.325820237398147583e-01 2.035176157951354980e-01
-4.260458350181579590e-01 2.622117102146148682e-01 -1.822524815797805786e-01 -1.164885312318801880e-01 -5.775005370378494263e-02 3.883631899952888489e-02 2.733774855732917786e-02 1.665587872266769409e-01 5.566380172967910767e-02 -1.655763983726501465e-01 -7.465569768100976944e-03 9.396059904247522354e-04 6.265846546739339828e-03 2.411768585443496704e-01 -4.409531597048044205e-03 1.672275811433792114e-01 4.441394209861755371e-01 -1.603881269693374634e-01 8.505482971668243408e-02 -7.754751294851303101e-02 2.811576128005981445e-01 1.520410031080245972e-01 1.761462986469268799e-01 -3.371466398239135742e-01 -4.520108923316001892e-02 -3.097539208829402924e-02 1.043127402663230896e-01 -1.962483376264572144e-01 -6.595092266798019409e-02 -8.430672809481620789e-03 -5.355599150061607361e-02 -1.003585755825042725e-01
-2.285003364086151123e-01 9.949295222759246826e-02 -8.270835876464843750e-02 -2.478446811437606812e-01 -3.264851123094558716e-02 1.641583442687988281e-01 -2.368512153625488281e-01 3.177400529384613037e-01 1.148978099226951599e-01 -1.058558002114295959e-01 4.278317838907241821e-02 -3.133164346218109131e-01 1.553758978843688965e-01 1.908038109540939331e-01 2.623927779495716095e-02 -4.401062428951263428e-02 3.507356345653533936e-01 1.071153134107589722e-01 -3.319634124636650085e-02 1.719889044761657715e-02 2.031999826431274414e-01 1.052475422620773315e-01 2.690730392932891846e-01 -3.216952681541442871e-01 3.796371445059776306e-02 -2.892638742923736572e-01 -1.422092318534851074e-01 1.472517009824514389e-02 -3.115760348737239838e-02 -5.097260326147079468e-02 -1.420289576053619385e-01 5.944215506315231323e-02
1.688100770115852356e-02 1.130749583244323730e-01 -1.509170830249786377e-01 7.768116425722837448e-03 -2.580936066806316376e-02 2.418291009962558746e-02 5.761843547224998474e-02 1.294428408145904541e-01 5.401320755481719971e-02 2.766101360321044922e-01 -1.289721131324768066e-01 9.013006836175918579e-02 -2.712846398353576660e-01 1.800796836614608765e-01 -4.001581668853759766e-01 1.182742640376091003e-01 3.023917973041534424e-01 2.374145090579986572e-01 -1.170235946774482727e-01 7.299233973026275635e-02 2.155467867851257324e-01 1.837568581104278564e-01 -5.496890470385551453e-02 5.451929941773414612e-02 -4.444027245044708252e-01 -5.503091588616371155e-02 -1.971145160496234894e-02 1.482122540473937988e-01 -1.850748509168624878e-01 -1.340686902403831482e-02 1.851694732904434204e-01 -1.174388974905014038e-01
-2.248947620391845703e-01 -9.955054149031639099e-03 -2.363486140966415405e-01 -2.137452661991119385e-01 -2.726379930973052979e-01 5.169000104069709778e-02 -1.439925432205200195e-01 2.019848078489303589e-01 1.495488286018371582e-01 -2.043602317571640015e-01 5.735036358237266541e-02 -7.220933586359024048e-02 1.208908185362815857e-01 2.414374798536300659e-01 5.503305047750473022e-02 -8.369264751672744751e-02 3.482784926891326904e-01 4.659907892346382141e-02 -1.399338841438293457e-01 -5.139387398958206177e-02 2.026730924844741821e-01 1.128209531307220459e-01 5.517085269093513489e-02 -2.987568974494934082e-01 -1.467919200658798218e-01 -3.395131528377532959e-01 -1.042333766818046570e-01 7.745769340544939041e-03 -2.723292112350463867e-01 -1.798491179943084717e-01 8.692456781864166260e-02 -8.153796195983886719e-03
-2.927207648754119873e-01 3.443121612071990967e-01 -2.056051641702651978e-01 -1.148244291543960571e-01 8.650133758783340454e-02 3.289736434817314148e-02 -3.327938914299011230e-01 2.200640738010406494e-01 7.392257917672395706e-03 6.751964986324310303e-02 -9.405781328678131104e-02 -2.413738518953323364e-01 -8.155151456594467163e-02 1.166173741221427917e-01 -2.820818424224853516e-01 7.865001261234283447e-02 1.845747083425521851e-01 1.710119545459747314e-01 1.342291533946990967e-01 4.230653867125511169e-02 8.634275197982788086e-02 6.528579164296388626e-03 2.102392166852951050e-01 -3.190453350543975830e-01 -3.555872663855552673e-02 2.905647754669189453e-01 5.642968043684959412e-02 1.716266199946403503e-02 4.001384135335683823e-03 -5.975270643830299377e-02 -1.622114479541778564e-01 -1.978747099637985229e-01
-2.443708479404449463e-01 1.326714605093002319e-01 -1.248406544327735901e-01 -1.942209340631961823e-02 -9.714011847972869873e-02 1.003338918089866638e-01 -2.426377236843109131e-01 1.888096779584884644e-01 5.540930107235908508e-02 -1.918935328722000122e-01 -2.086431533098220825e-01 1.185132712125778198e-01 -8.729358762502670288e-02 2.030173540115356445e-01 -4.621078372001647949e-01 1.308620423078536987e-01 1.304667294025421143e-01 2.429967187345027924e-02 -2.887172102928161621e-01 -1.343495864421129227e-02 1.338246166706085205e-01 1.096343398094177246e-01 1.241053640842437744e-01 1.319127380847930908e-01 -3.148906528949737549e-01 1.001928597688674927e-01 -3.040589988231658936e-01 -4.243255034089088440e-02 -5.230538547039031982e-02 -1.285681128501892090e-01 1.511453539133071899e-01 -7.923634350299835205e-02
-1.754402071237564087e-01 1.508560329675674438e-01 -1.159908920526504517e-01 -5.469005554914474487e-02 -5.019126087427139282e-02 4.821821674704551697e-02 -3.271873593330383301e-01 1.697428077459335327e-01 1.807302832603454590e-01 1.577366841956973076e-03 2.203859686851501465e-01 1.015713959932327271e-01 -1.003302931785583496e-01 2.686895430088043213e-01 -3.112033382058143616e-02 -5.900660529732704163e-02 1.764998584985733032e-01 2.900263480842113495e-02 -3.407613933086395264e-01 1.924523413181304932e-01 3.378176093101501465e-01 5.421722307801246643e-02 6.003357842564582825e-02 -2.657693922519683838e-01 -6.327142566442489624e-02 -3.055634498596191406e-01 -9.454713761806488037e-02 -1.050629615783691406e-01 -3.257211744785308838e-01 -1.661693304777145386e-02 -7.381973415613174438e-02 -7.368948310613632202e-02
-2.473836839199066162e-01 2.971238195896148682e-01 -1.001282632350921631e-01 -3.802794590592384338e-02 -2.131968736648559570e-01 -3.773733973503112793e-02 -2.004920393228530884e-01 -1.331850979477167130e-02 -9.274590760469436646e-02 -7.066949456930160522e-02 -9.831980615854263306e-02 -5.189594253897666931e-02 -1.044955179095268250e-01 1.661648154258728027e-01 6.287685036659240723e-02 2.067287266254425049e-01 4.332181215286254883e-01 -1.833672225475311279e-01 -5.421737954020500183e-02 9.827918559312820435e-02 2.890415191650390625e-01 2.650074958801269531e-01 7.360559422522783279e-03 -3.456532061100006104e-01 -1.579618901014328003e-01 -1.447266638278961182e-01 9.326808899641036987e-02 -1.501368582248687744e-01 -1.326997429132461548e-01 -9.684551507234573364e-02 -1.576952338218688965e-01 6.649211794137954712e-02
-1.235336735844612122e-01 -9.750118106603622437e-02 -2.448295429348945618e-02 1.464385837316513062e-01 1.470242720097303391e-02 -1.689293086528778076e-01 1.335711404681205750e-02 1.149476096034049988e-01 -2.419701218605041504e-02 -2.138067036867141724e-01 4.366086050868034363e-02 -2.837973535060882568e-01 -3.299314081668853760e-01 3.542693555355072021e-01 -3.903153836727142334e-01 2.645754953846335411e-03 3.254750669002532959e-01 1.487400978803634644e-01 -2.230590581893920898e-01 -1.993391662836074829e-02 2.270393222570419312e-01 1.258433610200881958e-01 1.258506774902343750e-01 3.024016879498958588e-02 -5.028554052114486694e-02 7.474642992019653320e-02 3.782721236348152161e-02 -1.377497166395187378e-01 1.602513194084167480e-01 -1.911736130714416504e-01 8.517966419458389282e-02 -1.877029240131378174e-01
4.618106782436370850e-02 -8.295254409313201904e-02 -2.695016860961914062e-01 -2.432527691125869751e-01 -8.014628291130065918e-02 -1.495343744754791260e-01 -2.163333743810653687e-01 9.863484650850296021e-02 -3.135066628456115723e-01 4.198041558265686035e-02 5.193504318594932556e-02 7.281335443258285522e-02 -8.196123689413070679e-02 2.828270792961120605e-01 -4.505254700779914856e-02 1.596648991107940674e-02 2.940723598003387451e-01 -1.467634886503219604e-01 -2.734269201755523682e-01 -1.473842710256576538e-01 2.245880514383316040e-01 -5.670077353715896606e-02 1.778293848037719727e-01 -2.611497342586517334e-01 -1.558197289705276489e-01 -9.684585034847259521e-02 -5.984776467084884644e-02 -1.071032602339982986e-02 -3.021453619003295898e-01 -2.105759829282760620e-01 -1.821144968271255493e-01 1.126683726906776428e-01
-3.305298089981079102e-01 -6.370000541210174561e-02 -2.470297366380691528e-01 -2.165394723415374756e-01 -2.957572340965270996e-01 3.397542610764503479e-02 -1.638672649860382080e-01 1.558561623096466064e-01 1.770071238279342651e-01 -1.580957137048244476e-02 7.845518738031387329e-02 -9.005726128816604614e-02 7.700568437576293945e-02 2.053057104349136353e-01 1.576380580663681030e-01 -1.381984949111938477e-01 3.159386515617370605e-01 2.811709418892860413e-02 -2.572959959506988525e-01 5.840286239981651306e-02 1.388102024793624878e-01 -5.005427077412605286e-02 3.961944207549095154e-02 -3.242106437683105469e-01 5.046053230762481689e-02 -1.276714950799942017e-01 -6.853887438774108887e-02 -1.178691722452640533e-02 -2.818720042705535889e-01 -2.449221163988113403e-01 -1.129708662629127502e-01 -1.630144417285919189e-01
-2.190719693899154663e-01 -6.502275913953781128e-02 -2.763745374977588654e-03 2.159298770129680634e-02 7.692813128232955933e-02 -2.270144969224929810e-01 1.706812977790832520e-01 2.292375713586807251e-01 2.723363600671291351e-02 -3.342973813414573669e-02 -2.357464283704757690e-02 -1.596228331327438354e-01 -2.474352568387985229e-01 1.055465340614318848e-01 -4.196796119213104248e-01 9.729708731174468994e-02 3.647310137748718262e-01 2.089578658342361450e-01 -2.036955207586288452e-01 1.059376448392868042e-01 1.159002110362052917e-01 5.820212885737419128e-02 1.642003953456878662e-01 -2.037221193313598633e-01 -3.013426661491394043e-01 -1.874411851167678833e-02 -1.200917065143585205e-01 3.504661470651626587e-02 1.132240742444992065e-01 -1.643692404031753540e-01 4.712359979748725891e-02 -2.423952370882034302e-01
1.491154078394174576e-02 -1.724584698677062988e-01 -1.918976753950119019e-01 -1.146171465516090393e-01 1.086038649082183838e-01 -6.611552834510803223e-02 -3.595174551010131836e-01 3.092916607856750488e-01 -1.915690749883651733e-01 -1.142951399087905884e-01 -1.442158222198486328e-01 1.309467703104019165e-01 1.753876358270645142e-02 4.206296429038047791e-02 -2.670720517635345459e-01 -1.236918643116950989e-01 2.901651561260223389e-01 5.860505253076553345e-02 -2.689541578292846680e-01 2.150892168283462524e-01 2.995395958423614502e-01 1.220003236085176468e-02 2.520388960838317871e-01 -1.563180387020111084e-01 -9.006109833717346191e-02 -7.886712998151779175e-02 1.397549211978912354e-01 -5.447027087211608887e-02 -1.208808049559593201e-01 -2.695815265178680420e-02 2.473506927490234375e-01 -7.190180569887161255e-02
-2.521200180053710938e-01 -4.990087822079658508e-02 -5.611311271786689758e-02 -3.605310320854187012e-01 2.100193649530410767e-01 -5.018908903002738953e-02 -2.085488438606262207e-01 5.371647886931896210e-03 -7.875183969736099243e-02 1.439707577228546143e-01 -1.895458549261093140e-01 6.347667425870895386e-02 8.437630534172058105e-02 1.160336881875991821e-01 -2.351387590169906616e-01 6.502293795347213745e-02 2.551001906394958496e-01 4.496103152632713318e-03 -3.908447623252868652e-01 9.275357238948345184e-03 2.088385373353958130e-01 2.165675312280654907e-01 -1.104967519640922546e-01 -5.863694846630096436e-02 6.040501757524907589e-04 2.479624897241592407e-01 -1.017391234636306763e-01 -1.118701919913291931e-01 -3.329197764396667480e-01 -1.481538116931915283e-01 -4.775945097208023071e-02 -1.419691890478134155e-01
-3.462702333927154541e-01 -7.097190618515014648e-02 -1.954820752143859863e-01 3.290708661079406738e-01 9.426879882812500000e-02 -3.709207847714424133e-02 -3.215517476201057434e-02 1.657763123512268066e-01 -1.154760122299194336e-01 -1.645552366971969604e-01 1.716837845742702484e-02 5.956930294632911682e-02 -4.264103770256042480e-01 1.635061949491500854e-01 -8.408188074827194214e-02 -1.869052052497863770e-01 2.992915809154510498e-01 2.038589864969253540e-01 8.031660318374633789e-02 -7.283010333776473999e-02 -4.462978988885879517e-02 2.811193652451038361e-02 1.073236763477325439e-01 -2.610081732273101807e-01 -2.193577960133552551e-02 5.671128258109092712e-02 -1.016182228922843933e-01 5.576697364449501038e-02 -2.067356854677200317e-01 -2.932216823101043701e-01 -6.390221416950225830e-03 -1.541215181350708008e-01
-4.748122766613960266e-02 -3.013431653380393982e-02 -3.104321062564849854e-01 8.583751320838928223e-02 2.865954339504241943e-01 -9.237310290336608887e-02 -1.667628139257431030e-01 -1.656120456755161285e-02 -1.859636791050434113e-02 8.298386633396148682e-02 -4.043336585164070129e-02 -3.933097422122955322e-01 1.387152355164289474e-02 2.013299912214279175e-01 2.527925670146942139e-01 1.421249657869338989e-01 4.284003973007202148e-01 3.672401607036590576e-02 3.052107803523540497e-02 1.823215037584304810e-01 1.671728044748306274e-01 2.933895289897918701e-01 -4.414489492774009705e-02 -6.185334175825119019e-02 -2.725986577570438385e-02 -1.308676600456237793e-01 -1.797044873237609863e-01 2.042927891016006470e-01 1.026607602834701538e-01 -1.919018290936946869e-02 -1.043268814682960510e-01 -1.828134655952453613e-01
-2.394267171621322632e-01 3.022908233106136322e-02 -6.418691575527191162e-02 2.051520645618438721e-01 -8.853027969598770142e-02 6.951402872800827026e-02 1.159164309501647949e-02 -1.458659172058105469e-01 6.506076455116271973e-02 9.585289657115936279e-02 9.101354330778121948e-02 -2.645148523151874542e-02 -3.709375485777854919e-02 5.032268762588500977e-01 -2.321901619434356689e-01 -6.124289333820343018e-02 4.451291859149932861e-01 -5.767269805073738098e-02 -3.892407193779945374e-02 -7.479815278202295303e-03 3.334515169262886047e-02 1.426186710596084595e-01 1.611337363719940186e-01 -3.841475248336791992e-01 -3.080490790307521820e-02 2.066820710897445679e-01 1.524092280305922031e-03 1.327357590198516846e-01 9.531670808792114258e-02 -1.686353534460067749e-01 1.066555902361869812e-01 1.363234817981719971e-01
9.915817528963088989e-02 9.052960574626922607e-02 -2.394713610410690308e-01 4.916864261031150818e-02 1.546498984098434448e-01 -4.551770091056823730e-01 -1.066150516271591187e-01 8.514048159122467041e-02 -1.974192112684249878e-01 -5.171274766325950623e-03 -2.099845111370086670e-01 8.874613046646118164e-02 -1.189382448792457581e-01 1.934336125850677490e-01 -6.734010577201843262e-02 2.794331312179565430e-01 2.857413887977600098e-01 1.133603900671005249e-01 -2.469639182090759277e-01 5.068481341004371643e-02 6.243873015046119690e-02 8.742231875658035278e-02 -6.581860780715942383e-02 -2.125135362148284912e-01 3.471606969833374023e-02 1.703631132841110229e-01 2.122367471456527710e-01 2.457014173269271851e-01 -1.197811737656593323e-01 -1.048332974314689636e-01 -2.593429088592529297e-01 2.422480611130595207e-03
-1.924792975187301636e-01 3.215035498142242432e-01 -1.534381210803985596e-01 -3.116302788257598877e-01 -3.927535936236381531e-02 1.013274565339088440e-01 4.893421009182929993e-02 -1.040276810526847839e-01 1.609430611133575439e-01 -1.788330525159835815e-01 -7.948344945907592773e-02 -1.180530562996864319e-01 -1.334805488586425781e-01 1.056621968746185303e-01 -1.220169514417648315e-01 -2.046252191066741943e-01 2.039993703365325928e-01 1.916454285383224487e-01 -1.241506114602088928e-01 -9.483812004327774048e-02 1.909399330615997314e-01 -1.284438371658325195e-02 7.610993832349777222e-02 -1.881940811872482300e-01 -2.215782552957534790e-01 2.305079102516174316e-01 -4.835708811879158020e-02 1.826533526182174683e-01 1.053596381098031998e-02 -3.966051340103149414e-01 -2.105686217546463013e-01 1.725218743085861206e-01
4.025781527161598206e-02 1.673695296049118042e-01 -1.181515008211135864e-01 -2.958068810403347015e-02 3.389877080917358398e-02 -7.954131066799163818e-02 4.718291759490966797e-02 4.843564331531524658e-02 6.082719191908836365e-02 7.111746072769165039e-02 -1.690344810485839844e-01 3.658450022339820862e-02 -2.670619785785675049e-01 3.830948770046234131e-01 -1.564894467592239380e-01 2.946039438247680664e-01 3.784282803535461426e-01 1.544111967086791992e-01 -9.392733126878738403e-02 2.321645915508270264e-01 1.951579451560974121e-01 -1.172902807593345642e-02 2.689171135425567627e-01 -3.145048022270202637e-01 2.760304324328899384e-02 2.067641466856002808e-01 -2.713851332664489746e-01 -4.669854417443275452e-02 1.883052475750446320e-02 -1.024740338325500488e-01 -4.464150965213775635e-02 6.349030882120132446e-02
-5.557948723435401917e-02 8.971411734819412231e-02 -1.874216943979263306e-01 -1.879777908325195312e-01 6.198778003454208374e-02 4.436917230486869812e-02 -1.099626123905181885e-01 3.240474760532379150e-01 7.474067155271768570e-03 2.819511592388153076e-01 -3.052606880664825439e-01 2.205148935317993164e-01 -1.822821944952011108e-01 3.665080964565277100e-01 -3.167727589607238770e-01 4.167692363262176514e-02 3.229536712169647217e-01 3.787923231720924377e-02 -1.729526668787002563e-01 -1.412651538848876953e-01 6.499911844730377197e-02 1.096510589122772217e-01 1.883393377065658569e-01 3.535443916916847229e-02 -8.832695335149765015e-02 -9.242323786020278931e-02 1.332040727138519287e-01 3.468541800975799561e-02 7.768699526786804199e-02 1.421753969043493271e-02 8.050993829965591431e-02 -2.188794612884521484e-01
1.135151758790016174e-01 -3.108591027557849884e-02 -1.592627614736557007e-01 -2.326533198356628418e-01 -9.645918756723403931e-02 3.039737232029438019e-02 -3.603226244449615479e-01 2.148844301700592041e-01 -2.423063479363918304e-02 1.086509451270103455e-01 -1.446145176887512207e-01 2.282936275005340576e-01 -1.500333994626998901e-01 -3.209640830755233765e-02 -6.568556651473045349e-03 1.280449777841567993e-01 5.336610674858093262e-01 1.149862036108970642e-01 -2.154215723276138306e-01 6.990472972393035889e-02 3.627950847148895264e-01 1.668203920125961304e-01 9.110151231288909912e-02 -1.387515813112258911e-01 -4.992428421974182129e-02 1.196243613958358765e-01 6.116742268204689026e-02 -1.244848221540451050e-01 7.498031109571456909e-02 -7.333640009164810181e-02 5.423254892230033875e-02 -9.341140091419219971e-02
-1.889774650335311890e-01 -3.256522491574287415e-02 -2.938957214355468750e-01 -2.845325507223606110e-02 -1.329984068870544434e-01 -1.028330028057098389e-01 -1.279639899730682373e-01 -1.324787586927413940e-01 1.979708373546600342e-01 -2.545997500419616699e-01 1.510862410068511963e-01 -1.239219009876251221e-01 4.966742172837257385e-02 1.872359514236450195e-01 -9.012552350759506226e-02 -1.424355953931808472e-01 1.765189468860626221e-01 1.574947386980056763e-01 -3.259018063545227051e-01 -1.703059226274490356e-01 3.844939172267913818e-01 2.967880070209503174e-01 -1.083018705248832703e-01 4.642199352383613586e-02 -1.452129632234573364e-01 6.710643321275711060e-02 4.673630371689796448e-02 2.827739715576171875e-01 -1.274402588605880737e-01 8.575962483882904053e-02 2.036764286458492279e-02 -1.816415190696716309e-01
3.511640056967735291e-02 1.354963183403015137e-01 -4.274300932884216309e-01 1.064920127391815186e-01 -3.765869885683059692e-02 -1.324507892131805420e-01 -2.048311978578567505e-01 -5.222063884139060974e-02 6.150582432746887207e-02 8.567197620868682861e-02 -1.641867607831954956e-01 -1.597481667995452881e-01 -2.391861379146575928e-02 2.367437779903411865e-01 7.713780552148818970e-02 -6.606963276863098145e-02 3.430717885494232178e-01 -2.778467535972595215e-01 7.828175276517868042e-02 3.427173495292663574e-01 3.195552527904510498e-02 2.117302566766738892e-01 1.622660905122756958e-01 -2.900379896163940430e-01 -1.958948224782943726e-01 -1.380014568567276001e-01 -1.861141175031661987e-01 -4.877069499343633652e-03 -1.024284586310386658e-01 -4.667225852608680725e-02 -4.851950332522392273e-02 -1.015023812651634216e-01
-3.894090279936790466e-02 8.369986712932586670e-02 -2.259513586759567261e-01 2.842128835618495941e-02 2.081953734159469604e-01 -1.064152643084526062e-01 -1.515098363161087036e-01 -2.132716774940490723e-01 1.121837571263313293e-01 2.138361521065235138e-02 -1.315305531024932861e-01 8.365229517221450806e-02 -3.938511908054351807e-01 7.022648304700851440e-02 -1.627591550350189209e-01 -4.816485941410064697e-02 2.103498578071594238e-01 -2.987572178244590759e-02 -2.938141822814941406e-01 4.064304009079933167e-02 9.671293199062347412e-02 3.312883377075195312e-01 3.444110155105590820e-01 -1.760027557611465454e-01 -1.731140017509460449e-01 5.975007265806198120e-02 1.907389461994171143e-01 1.572992950677871704e-01 -1.321869343519210815e-01 -1.624527275562286377e-01 -7.265160232782363892e-02 -2.113774120807647705e-01
-8.200955390930175781e-02 2.936247885227203369e-01 -3.179039359092712402e-01 1.231522634625434875e-01 6.316892057657241821e-02 -2.760337338258977979e-05 -3.857042491436004639e-01 -5.068061128258705139e-02 8.419752120971679688e-02 -1.801846772432327271e-01 -8.567509055137634277e-02 -4.246529564261436462e-02 -4.152176976203918457e-01 1.828753054141998291e-01 -4.639149010181427002e-01 2.929346635937690735e-02 6.552527099847793579e-02 9.754826128482818604e-02 -2.217235714197158813e-01 1.515190210193395615e-02 4.313739389181137085e-02 -1.655032187700271606e-01 1.692000925540924072e-01 -5.980882048606872559e-02 -1.104785874485969543e-01 -7.691291719675064087e-02 -1.970723643898963928e-02 7.606390118598937988e-02 3.298462182283401489e-02 3.214933350682258606e-02 -9.769822657108306885e-02 -6.526497751474380493e-02
-1.308072507381439209e-01 -8.398386090993881226e-02 -2.431216984987258911e-01 -1.416612565517425537e-01 -2.142197340726852417e-01 2.526977360248565674e-01 -1.023916378617286682e-01 9.584529697895050049e-02 -1.721216738224029541e-01 -1.101398989558219910e-01 -2.771792747080326080e-02 4.843898862600326538e-02 2.605245411396026611e-01 2.368178665637969971e-01 -1.541935652494430542e-01 -1.063912585377693176e-01 1.820763647556304932e-01 2.036201804876327515e-01 -1.793735474348068237e-01 1.272946447134017944e-01 7.304912060499191284e-02 2.717425823211669922e-01 -2.382889837026596069e-01 -3.462234437465667725e-01 -1.764336675405502319e-01 -1.947798430919647217e-01 -4.875637590885162354e-02 1.024962812662124634e-01 1.733663529157638550e-01 -2.302238792181015015e-01 -1.243674233555793762e-01 -6.340821087360382080e-02
-1.766094863414764404e-01 -1.366543769836425781e-01 -3.696537017822265625e-01 9.192350506782531738e-02 2.021036744117736816e-01 -9.137205779552459717e-03 -1.831142455339431763e-01 1.645105332136154175e-01 1.216360367834568024e-02 1.178176924586296082e-01 -3.023492395877838135e-01 3.367704525589942932e-02 -1.106514707207679749e-01 2.624544203281402588e-01 1.774511188268661499e-01 -2.109693922102451324e-02 2.676543295383453369e-01 1.819784641265869141e-01 -4.723627120256423950e-02 2.408194988965988159e-01 1.054165959358215332e-01 2.210046201944351196e-01 2.695508897304534912e-01 8.075180649757385254e-02 5.472965072840452194e-03 1.736825914122164249e-03 -2.207863181829452515e-01 1.092965304851531982e-01 -1.126821637153625488e-01 5.164802446961402893e-02 -2.711813449859619141e-01 -1.735942959785461426e-01
-1.176903024315834045e-01 6.550951302051544189e-02 -7.586212456226348877e-02 8.997644484043121338e-02 -1.449999511241912842e-01 -4.876122996211051941e-02 9.086342900991439819e-02 1.028753742575645447e-01 -4.187672212719917297e-02 -5.350329354405403137e-02 -4.586369544267654419e-02 -9.015130996704101562e-02 -2.255871295928955078e-01 5.210710167884826660e-01 1.388679165393114090e-02 -2.687763571739196777e-01 1.648300737142562866e-01 3.206766545772552490e-01 -5.487113818526268005e-02 -2.617930471897125244e-01 5.700088106095790863e-03 2.138978689908981323e-01 3.601717576384544373e-02 -4.222735166549682617e-01 1.279441565275192261e-01 1.191527768969535828e-01 -1.253557056188583374e-01 1.202881261706352234e-01 3.689560666680335999e-02 -1.064230278134346008e-01 -1.602971740067005157e-02 1.242542490363121033e-01
-1.216067299246788025e-01 3.440606296062469482e-01 -2.216245979070663452e-01 -1.682503372430801392e-01 -1.192044699564576149e-03 -1.255955845117568970e-01 -1.314569562673568726e-01 -1.838462650775909424e-01 1.878796815872192383e-01 -1.319204270839691162e-01 -2.305353134870529175e-01 -1.375491470098495483e-01 -1.539986133575439453e-01 2.338565699756145477e-02 -2.689212374389171600e-02 -1.375808864831924438e-01 2.866484522819519043e-01 2.089989036321640015e-01 -7.225210964679718018e-02 -1.376271396875381470e-01 1.191806700080633163e-02 -1.316530108451843262e-01 -1.092483922839164734e-01 -1.439903527498245239e-01 -1.746253967285156250e-01 2.472774833440780640e-01 -3.529000282287597656e-01 1.350597143173217773e-01 -1.340810209512710571e-01 -3.069435358047485352e-01 1.849906332790851593e-02 -8.224429190158843994e-02
-3.444028496742248535e-01 3.565839529037475586e-01 -7.499968260526657104e-02 2.199422568082809448e-01 2.432360872626304626e-02 -6.119201704859733582e-02 -9.150650352239608765e-02 2.174341976642608643e-01 -6.242438033223152161e-02 -4.501345753669738770e-02 -2.126047611236572266e-01 6.767024099826812744e-02 -2.457652390003204346e-01 4.563849046826362610e-02 1.465228386223316193e-02 -5.078135803341865540e-02 2.985276877880096436e-01 2.214904576539993286e-01 -1.351455152034759521e-01 -7.889896631240844727e-02 -7.249008119106292725e-02 1.331583559513092041e-01 -2.097828499972820282e-02 -2.149215191602706909e-01 -1.207658201456069946e-01 -1.383373588323593140e-01 -7.338294386863708496e-02 -1.164702251553535461e-01 2.094189226627349854e-01 1.230628341436386108e-01 -4.089688956737518311e-01 -8.975616842508316040e-02
5.228973180055618286e-02 2.317863255739212036e-01 -1.812611371278762817e-01 -3.076514415442943573e-02 -2.139862775802612305e-01 -1.182125806808471680e-01 1.592821925878524780e-01 1.074037253856658936e-01 -6.752380728721618652e-02 -2.281328290700912476e-01 -1.432299464941024780e-01 -2.963058054447174072e-01 -2.974095195531845093e-02 2.713040113449096680e-01 -7.195057347416877747e-03 1.462814658880233765e-01 3.630274534225463867e-01 -1.630339622497558594e-01 -4.899805039167404175e-02 -2.809821069240570068e-01 1.829309612512588501e-01 1.294879913330078125e-01 -8.219167590141296387e-03 4.494436457753181458e-02 -2.856356650590896606e-02 1.913456432521343231e-02 -3.368310928344726562e-01 1.112662255764007568e-01 7.836351543664932251e-02 -8.994827419519424438e-02 -3.352117240428924561e-01 -8.097280561923980713e-02
1.291919648647308350e-01 3.084249794483184814e-01 -3.623270690441131592e-01 1.551360189914703369e-01 -4.286316409707069397e-02 -2.776322700083255768e-02 -6.398883461952209473e-02 9.429974853992462158e-02 7.057935744524002075e-02 5.136041343212127686e-02 9.075959771871566772e-02 -1.069396063685417175e-01 2.249452322721481323e-01 2.016233205795288086e-01 -1.646088063716888428e-02 -3.332729265093803406e-02 3.745100796222686768e-01 4.306681081652641296e-02 1.069486215710639954e-01 -3.485219478607177734e-01 -6.222334131598472595e-02 3.267994821071624756e-01 6.442716717720031738e-02 -5.428276211023330688e-02 -2.802585661411285400e-01 2.070532180368900299e-02 1.204649806022644043e-01 -3.188183158636093140e-02 -1.668174415826797485e-01 -9.490630030632019043e-02 -2.705032527446746826e-01 -4.390096757560968399e-03
-2.791692316532135010e-01 1.946680396795272827e-01 -1.367201954126358032e-01 -2.150250971317291260e-01 -3.077253997325897217e-01 5.030373111367225647e-02 -2.476223111152648926e-01 5.268251150846481323e-02 1.958261579275131226e-01 1.190744265913963318e-01 -5.371320992708206177e-02 -4.267194494605064392e-02 5.051564797759056091e-02 1.603389680385589600e-01 8.743193000555038452e-02 2.572826147079467773e-01 1.008551344275474548e-01 6.061791628599166870e-02 -6.738311797380447388e-02 -2.251839339733123779e-01 1.917986124753952026e-01 2.155213207006454468e-01 2.674556970596313477e-01 -2.881686985492706299e-01 -2.161851078271865845e-01 -2.537104189395904541e-01 5.620060116052627563e-02 1.018604636192321777e-01 -3.337537171319127083e-03 -2.519980072975158691e-01 -1.338312495499849319e-02 -5.791919678449630737e-02
-4.757105708122253418e-01 2.292493283748626709e-01 -1.405379325151443481e-01 -2.613690868020057678e-02 8.528812229633331299e-02 -7.880777120590209961e-02 -1.322743296623229980e-01 1.483537852764129639e-01 -1.401581466197967529e-01 3.908915072679519653e-02 -1.078549921512603760e-01 -4.483127221465110779e-02 -1.859700828790664673e-01 6.055930629372596741e-02 -5.918641015887260437e-02 1.008495986461639404e-01 3.759672045707702637e-01 -1.399402022361755371e-01 -1.189073249697685242e-01 2.652083933353424072e-01 4.673825204372406006e-02 -5.257695913314819336e-02 2.669734954833984375e-01 -3.935515284538269043e-01 -5.334109067916870117e-02 -1.838124245405197144e-01 5.185247585177421570e-02 -7.617475837469100952e-02 1.338224709033966064e-01 -5.298006162047386169e-02 -1.359556168317794800e-01 -1.186765637248754501e-02
-2.632334232330322266e-01 3.221541345119476318e-01 -2.680574171245098114e-02 8.497174829244613647e-02 -4.079718142747879028e-02 -1.863223910331726074e-01 -2.173906564712524414e-02 3.663197755813598633e-01 -7.074560970067977905e-02 -5.778783001005649567e-03 -1.502950023859739304e-02 1.876997649669647217e-01 -8.521570265293121338e-02 5.478218663483858109e-03 -9.105149656534194946e-03 -7.642269134521484375e-02 5.042890906333923340e-01 -4.301844164729118347e-02 -1.676466166973114014e-01 1.197853237390518188e-01 1.808520555496215820e-01 -7.161134481430053711e-02 1.587910801172256470e-01 1.590225729160010815e-03 -1.956894993782043457e-01 -1.039464399218559265e-01 -8.225513994693756104e-02 -2.952554263174533844e-02 9.343131631612777710e-02 -1.833662018179893494e-02 -4.066586792469024658e-01 3.733149170875549316e-02
-3.086718320846557617e-01 2.266206592321395874e-02 -1.995677202939987183e-01 -2.551637031137943268e-02 1.826239377260208130e-02 8.261556178331375122e-02 -7.893798500299453735e-02 -1.927215754985809326e-01 2.759205698966979980e-01 -5.153475701808929443e-02 -6.272981315851211548e-02 1.051384136080741882e-01 -9.679949283599853516e-02 2.238747030496597290e-01 -3.832270503044128418e-01 2.810029312968254089e-02 2.542326748371124268e-01 1.686199903488159180e-01 -4.509866237640380859e-01 5.739582702517509460e-02 7.367476075887680054e-02 1.837256597355008125e-03 2.475383877754211426e-02 6.320468150079250336e-03 1.507192403078079224e-01 -1.016965284943580627e-01 -3.099400922656059265e-02 -1.026918888092041016e-01 2.504806965589523315e-02 -1.047454774379730225e-01 -3.846622705459594727e-01 4.811748117208480835e-02
-3.908599317073822021e-01 4.033351689577102661e-02 3.663830459117889404e-02 -1.313106715679168701e-01 -2.678641080856323242e-01 1.685361564159393311e-01 -3.446188196539878845e-02 3.439965844154357910e-01 1.489101946353912354e-01 -1.485033035278320312e-01 1.287057101726531982e-01 8.642515540122985840e-02 7.819689065217971802e-02 1.375756412744522095e-01 -9.218488633632659912e-02 -3.280033543705940247e-02 2.105104029178619385e-01 -2.575170993804931641e-02 -6.590815633535385132e-02 -7.964809238910675049e-02 3.541492223739624023e-01 1.589596569538116455e-01 2.030007690191268921e-01 -1.964779794216156006e-01 -2.471143603324890137e-01 -7.653037458658218384e-02 5.775725468993186951e-02 1.216685771942138672e-01 -3.186489939689636230e-01 -8.582893759012222290e-02 -8.928304165601730347e-02 -1.278953105211257935e-01
-2.524711787700653076e-01 2.396020591259002686e-01 -1.235123649239540100e-01 2.134047746658325195e-01 5.273166298866271973e-02 -8.999636769294738770e-02 -2.926113456487655640e-02 1.758392602205276489e-01 -1.137577295303344727e-01 3.238386288285255432e-02 -7.416757196187973022e-02 8.673878759145736694e-02 -1.558040231466293335e-01 3.834566473960876465e-02 2.184437662363052368e-01 6.035683304071426392e-02 3.084773123264312744e-01 1.247871294617652893e-02 -2.548743784427642822e-01 1.164805740118026733e-01 7.259669899940490723e-02 2.658204361796379089e-02 2.151794582605361938e-01 -2.964826226234436035e-01 -1.771472394466400146e-01 -5.154085531830787659e-02 -9.582927823066711426e-02 1.474692374467849731e-01 8.328057080507278442e-02 2.197246402502059937e-01 -4.770971238613128662e-01 9.720464050769805908e-02
-2.481607720255851746e-02 6.897214055061340332e-02 -3.204314410686492920e-01 -1.287603825330734253e-01 -5.253445729613304138e-02 2.067811340093612671e-01 6.082694232463836670e-02 9.473986178636550903e-02 1.317569911479949951e-01 5.764229595661163330e-02 -2.952443957328796387e-01 2.734027802944183350e-01 -1.488344669342041016e-01 2.022802829742431641e-01 -3.582430481910705566e-01 6.993066519498825073e-02 2.140046358108520508e-01 1.470416635274887085e-01 1.578610762953758240e-02 7.073047012090682983e-02 2.626445591449737549e-01 -7.269221544265747070e-02 1.248311549425125122e-01 -7.470031082630157471e-02 -4.673085510730743408e-01 3.537656739354133606e-02 5.456669256091117859e-02 -7.734473049640655518e-02 -1.376697719097137451e-01 -2.421624027192592621e-02 -1.121400669217109680e-01 -9.734234958887100220e-02
-2.109013348817825317e-01 -8.418612182140350342e-02 -1.563769131898880005e-01 8.563505113124847412e-02 2.032331191003322601e-02 -1.916059404611587524e-01 5.349102243781089783e-02 1.189781278371810913e-01 1.688663214445114136e-01 -1.196540594100952148e-01 -6.908015906810760498e-02 -1.770252436399459839e-01 -2.245700359344482422e-01 2.211329787969589233e-01 -3.597961962223052979e-01 -6.539870798587799072e-02 3.887095153331756592e-01 2.569938004016876221e-01 -4.096725881099700928e-01 9.385202080011367798e-03 2.570380084216594696e-02 -3.758066147565841675e-02 -3.992798924446105957e-02 -4.478234797716140747e-02 1.794477850198745728e-01 5.210679769515991211e-02 -4.852804541587829590e-02 1.334122102707624435e-02 1.885885447263717651e-01 -2.443332821130752563e-01 -3.267218545079231262e-02 -1.611952632665634155e-01
-3.101314306259155273e-01 1.821147948503494263e-01 -3.377100527286529541e-01 -2.642860114574432373e-01 -7.814577780663967133e-03 1.025426611304283142e-01 3.829256445169448853e-02 2.221442162990570068e-01 1.413106322288513184e-01 -9.215171635150909424e-02 -2.340005338191986084e-02 -2.781171500682830811e-01 -1.179469600319862366e-01 2.131985276937484741e-01 1.902487315237522125e-02 -5.438196286559104919e-02 1.450745463371276855e-01 -1.810501143336296082e-02 -2.592615783214569092e-01 8.836635947227478027e-02 -1.431600656360387802e-02 1.783817559480667114e-01 -6.798826903104782104e-02 -9.944020956754684448e-02 -9.315736591815948486e-02 1.340664625167846680e-01 2.818295061588287354e-01 -6.303715705871582031e-02 2.303776592016220093e-01 -3.573584556579589844e-01 -1.054451763629913330e-01 1.069520190358161926e-01
2.712751179933547974e-02 -3.389994800090789795e-02 5.608796700835227966e-02 -1.848290860652923584e-01 3.542213514447212219e-02 -6.323263049125671387e-02 -2.233732193708419800e-01 1.326018422842025757e-01 2.332255057990550995e-02 1.197189688682556152e-01 -1.213278025388717651e-01 8.639788627624511719e-02 -1.832111179828643799e-01 2.443514168262481689e-01 -1.427968889474868774e-01 2.134261727333068848e-01 4.146615266799926758e-01 -1.592818796634674072e-01 -2.833878099918365479e-01 2.504903674125671387e-01 6.052096560597419739e-02 8.538376539945602417e-02 1.421367377042770386e-01 -3.871994912624359131e-01 -1.192427501082420349e-01 1.441878229379653931e-01 -2.673951089382171631e-01 3.677913686260581017e-03 -4.077613353729248047e-02 -2.487110346555709839e-01 -1.480566244572401047e-02 9.373242966830730438e-03
-1.925051659345626831e-01 3.397911190986633301e-01 -4.553780555725097656e-01 -8.951939642429351807e-02 2.048273533582687378e-01 3.599104285240173340e-02 -3.283441066741943359e-02 1.926886588335037231e-01 8.041790872812271118e-02 -2.091234773397445679e-01 -1.034193411469459534e-01 5.325762927532196045e-02 -2.575608491897583008e-01 1.045850738883018494e-01 -1.106066703796386719e-01 -8.482461422681808472e-02 9.064693003892898560e-02 -2.152124419808387756e-02 -1.310742795467376709e-01 1.147923693060874939e-01 2.052973955869674683e-01 3.606517910957336426e-01 1.166735589504241943e-01 5.880914255976676941e-02 3.717132285237312317e-02 -1.140065267682075500e-01 6.767293065786361694e-02 1.688922196626663208e-01 8.292352408170700073e-02 1.917589753866195679e-01 -1.307012587785720825e-01 -2.316638976335525513e-01
-5.629211664199829102e-02 -7.680281251668930054e-02 -1.035327762365341187e-01 3.888774216175079346e-01 -9.767642617225646973e-02 -9.221179038286209106e-02 7.154936343431472778e-02 4.823616147041320801e-02 -2.910650894045829773e-02 1.104186177253723145e-01 -2.179586291313171387e-01 -8.269052207469940186e-02 -1.663443744182586670e-01 2.830343246459960938e-01 -1.352119445800781250e-01 -2.840487957000732422e-01 2.593036293983459473e-01 5.004814267158508301e-02 -2.623533308506011963e-01 3.154620528221130371e-02 8.530942350625991821e-02 -9.514737874269485474e-02 4.124597460031509399e-02 -1.887187808752059937e-01 2.383667528629302979e-01 5.408019199967384338e-02 -9.362854808568954468e-02 2.680166959762573242e-01 -1.358009129762649536e-01 -1.801022440195083618e-01 -2.496560513973236084e-01 -2.874129712581634521e-01
-2.652175128459930420e-01 -2.009153515100479126e-01 6.192275136709213257e-02 1.622626185417175293e-01 2.285348773002624512e-01 1.591106206178665161e-01 8.818480372428894043e-02 -8.140054345130920410e-02 4.549577459692955017e-02 -1.665771603584289551e-01 -1.629250049591064453e-01 1.842639036476612091e-02 -1.135841384530067444e-01 3.985191881656646729e-01 -1.424817889928817749e-01 3.035411424934864044e-02 3.445492088794708252e-01 -5.385432764887809753e-02 -8.225015550851821899e-02 9.947928786277770996e-02 1.846626996994018555e-01 3.253374248743057251e-02 1.126262098550796509e-01 -3.722390830516815186e-01 -8.714269101619720459e-02 9.305629134178161621e-02 -2.355538755655288696e-01 2.662936151027679443e-01 -7.635638117790222168e-02 -1.701521277427673340e-01 -5.601070076227188110e-02 -1.108492687344551086e-01
-2.909308969974517822e-01 1.458930596709251404e-02 -3.055250048637390137e-01 -1.872868090867996216e-01 -1.799104362726211548e-01 -3.312419354915618896e-02 -1.044146642088890076e-01 3.264551758766174316e-01 1.380420029163360596e-01 -1.660436689853668213e-01 9.104159474372863770e-02 -2.935624122619628906e-01 1.489257961511611938e-01 1.684522479772567749e-01 -4.323774948716163635e-02 -1.620371639728546143e-01 9.486372023820877075e-02 -2.730975113809108734e-02 -1.734741479158401489e-01 -1.779945380985736847e-02 2.283143401145935059e-01 1.955479383468627930e-01 2.945323288440704346e-02 -2.448988407850265503e-01 -1.348025631159543991e-02 1.279539614915847778e-02 -7.118702679872512817e-02 7.872717082500457764e-02 -2.699432373046875000e-01 -2.472082674503326416e-01 1.260308176279067993e-01 -2.513353526592254639e-01
-2.702234312891960144e-02 -1.130084767937660217e-01 -4.830958321690559387e-02 -3.866239264607429504e-02 -7.528617978096008301e-02 -7.456505298614501953e-02 -3.825372457504272461e-01 8.821348100900650024e-02 -1.334548294544219971e-01 -3.612503409385681152e-02 -1.844008266925811768e-01 3.121486604213714600e-01 -1.524141132831573486e-01 3.042030893266201019e-02 -1.230249032378196716e-01 -1.045258045196533203e-01 4.380254745483398438e-01 2.856342867016792297e-02 -1.253842264413833618e-01 3.290622308850288391e-02 4.438030719757080078e-01 4.367645829916000366e-02 2.748008668422698975e-01 -2.321698516607284546e-01 -2.008086442947387695e-02 1.248285546898841858e-01 1.427323669195175171e-01 5.960009526461362839e-03 -1.610132008790969849e-01 3.278917446732521057e-02 9.223391860723495483e-02 -8.294523507356643677e-02
-1.536152511835098267e-01 -5.339306592941284180e-02 -4.937113448977470398e-02 2.605138719081878662e-01 1.869814842939376831e-01 -1.374196708202362061e-01 1.303348969668149948e-02 7.004907727241516113e-02 6.930536031723022461e-02 -6.241196766495704651e-03 5.114823952317237854e-02 -1.060545518994331360e-01 -1.638113558292388916e-01 8.140007406473159790e-02 -3.165269494056701660e-01 -1.551104933023452759e-01 5.286781191825866699e-01 7.608040422201156616e-02 -3.495303392410278320e-01 1.104103922843933105e-01 9.801078587770462036e-02 2.067932039499282837e-01 -1.139828562736511230e-01 6.312252581119537354e-02 2.422400116920471191e-01 -4.514560475945472717e-02 2.670227736234664917e-02 1.896161213517189026e-02 -2.484348975121974945e-02 -2.678009271621704102e-01 -1.396076083183288574e-01 -1.590486168861389160e-01
-1.464263945817947388e-01 -1.269019842147827148e-01 -7.836854457855224609e-02 9.537973254919052124e-02 1.418867111206054688e-01 -5.136492475867271423e-02 -1.388836055994033813e-01 1.297569368034601212e-02 1.201900616288185120e-01 -1.016021966934204102e-01 1.264787092804908752e-02 -3.007669700309634209e-03 -4.524577856063842773e-01 3.281760215759277344e-01 -2.632554173469543457e-01 6.074400618672370911e-02 2.955196201801300049e-01 1.842527836561203003e-01 -2.198082953691482544e-01 1.625603735446929932e-01 2.485773712396621704e-01 -1.757634729146957397e-01 2.475339323282241821e-01 -9.599073976278305054e-02 -4.132616147398948669e-02 1.145882233977317810e-01 -1.467964649200439453e-01 7.949084788560867310e-02 -4.892775416374206543e-02 -2.492891624569892883e-02 -4.466986656188964844e-02 -2.961929440498352051e-01
-3.284775838255882263e-02 2.554886639118194580e-01 -1.331818103790283203e-01 -2.131657861173152924e-02 2.537995874881744385e-01 -1.081803217530250549e-01 -1.951009035110473633e-01 1.457286030054092407e-01 -1.509322375059127808e-01 9.951067715883255005e-02 -3.081721365451812744e-01 -3.280219137668609619e-01 5.539888516068458557e-02 2.717277407646179199e-02 -1.661732792854309082e-01 5.767819657921791077e-02 2.716137170791625977e-01 -1.057074144482612610e-01 4.785033315420150757e-02 -3.109232187271118164e-01 1.650514826178550720e-02 3.378387391567230225e-01 -5.551026202738285065e-03 -2.503149509429931641e-01 -2.234798371791839600e-01 -1.418996155261993408e-01 1.463642865419387817e-01 1.243282854557037354e-01 -6.705136597156524658e-02 -1.176207065582275391e-01 -1.305426657199859619e-01 -8.185262233018875122e-02
-2.014550417661666870e-01 -1.697557419538497925e-02 -4.364269077777862549e-01 -1.300877779722213745e-01 -1.873858571052551270e-01 6.970590353012084961e-02 -1.082532703876495361e-01 -2.957306243479251862e-02 1.912190765142440796e-01 1.808543689548969269e-02 2.675424888730049133e-02 -8.480872213840484619e-02 -1.789238303899765015e-01 1.698378324508666992e-01 -9.422198683023452759e-02 -2.525331079959869385e-01 1.941516846418380737e-01 1.703771650791168213e-01 -3.038353919982910156e-01 -1.760046482086181641e-01 3.197676241397857666e-01 1.938458532094955444e-01 -1.177300885319709778e-01 -1.564583480358123779e-01 -3.076954782009124756e-01 -1.229289472103118896e-01 -6.465001404285430908e-02 1.210597902536392212e-01 5.596900358796119690e-02 9.699299186468124390e-02 7.874667644500732422e-02 7.289049774408340454e-02
2.178150042891502380e-02 3.134433329105377197e-01 2.966492436826229095e-02 1.792880520224571228e-02 1.429319232702255249e-01 -1.024541631340980530e-01 -2.797051370143890381e-01 1.593838483095169067e-01 -3.754894807934761047e-02 1.589177250862121582e-01 -2.073568701744079590e-01 -1.153924167156219482e-01 -8.028511703014373779e-02 1.047939211130142212e-01 8.123498409986495972e-02 9.239108860492706299e-02 4.490276873111724854e-01 1.055858805775642395e-01 -2.640332579612731934e-01 3.075451776385307312e-02 -8.089344017207622528e-03 2.988537549972534180e-01 1.891956925392150879e-01 -4.749901965260505676e-02 -4.955346509814262390e-02 -2.540675997734069824e-01 -2.523333728313446045e-01 1.559032499790191650e-01 1.669578701257705688e-01 1.468954533338546753e-01 -1.851187944412231445e-01 2.008692733943462372e-02
-8.956392109394073486e-02 7.872954756021499634e-02 7.062894105911254883e-02 9.366782754659652710e-02 -5.100493878126144409e-02 -1.237267348915338516e-02 2.258321642875671387e-01 -4.366007074713706970e-02 1.722171902656555176e-02 3.921234048902988434e-03 4.718337953090667725e-02 -1.492608487606048584e-01 -4.046096652746200562e-02 5.696970820426940918e-01 -8.059144020080566406e-02 -8.614352345466613770e-02 4.332425296306610107e-01 1.107804477214813232e-01 -2.465250194072723389e-01 -1.141595989465713501e-01 1.797887384891510010e-01 1.573677211999893188e-01 2.531095743179321289e-01 -2.940618991851806641e-01 -1.673847436904907227e-02 8.093817532062530518e-02 6.561663746833801270e-02 1.104239225387573242e-01 4.718653485178947449e-02 -6.741224974393844604e-02 -1.400647014379501343e-01 1.425110548734664917e-01
-9.602745622396469116e-02 2.281359434127807617e-01 1.386526226997375488e-02 2.064001858234405518e-01 -7.444115728139877319e-02 1.427159458398818970e-01 -2.713961526751518250e-02 8.961294591426849365e-02 3.673740848898887634e-02 -8.954576402902603149e-02 2.100849151611328125e-02 -7.525425753556191921e-04 -2.107064239680767059e-02 5.315833687782287598e-01 -2.694987319409847260e-02 -6.411343067884445190e-02 2.812708914279937744e-01 1.061089560389518738e-01 -7.152341306209564209e-02 -1.222363561391830444e-01 2.553660273551940918e-01 1.082711741328239441e-01 2.179369181394577026e-01 -5.135979056358337402e-01 -7.312563061714172363e-02 1.566272228956222534e-02 7.463630754500627518e-03 8.491532504558563232e-02 -6.291037052869796753e-02 4.844450205564498901e-02 3.247258439660072327e-02 2.114942669868469238e-01
1.119892764836549759e-02 2.218341827392578125e-01 -4.593638479709625244e-01 2.440515160560607910e-01 2.500209212303161621e-02 -3.860255479812622070e-01 1.885680481791496277e-02 -1.861119456589221954e-02 -5.836416408419609070e-02 -1.312082111835479736e-01 -4.552571475505828857e-02 4.205798357725143433e-02 1.426017004996538162e-02 1.548034697771072388e-01 -7.680784910917282104e-02 1.075737737119197845e-02 2.318412363529205322e-01 1.224210113286972046e-01 -3.843780159950256348e-01 1.093920320272445679e-01 -1.971189081668853760e-01 8.195032179355621338e-02 1.246971189975738525e-01 3.406533971428871155e-02 -1.333393454551696777e-01 -2.652227580547332764e-01 7.918622344732284546e-03 9.681051596999168396e-03 -2.133074216544628143e-02 -5.237152054905891418e-02 -2.925065755844116211e-01 -8.561789989471435547e-02
-8.645462244749069214e-02 -2.035313397645950317e-01 -4.276556894183158875e-02 -1.222326904535293579e-01 2.575326859951019287e-01 9.420580230653285980e-03 -1.092652156949043274e-01 -8.745463937520980835e-02 1.307111233472824097e-01 -2.474786192178726196e-01 -1.795052587985992432e-01 2.226863056421279907e-01 -1.615620590746402740e-02 2.969781756401062012e-01 2.356510236859321594e-02 -1.561600863933563232e-01 4.527854919433593750e-01 -6.170105189085006714e-02 -1.253208965063095093e-01 -1.155289858579635620e-01 1.250030845403671265e-01 9.715426713228225708e-02 1.238800957798957825e-01 -1.806846410036087036e-01 -1.738619655370712280e-01 3.871585428714752197e-02 -1.958034336566925049e-01 1.848326623439788818e-01 -5.478013679385185242e-02 -1.226964965462684631e-01 -8.367998898029327393e-02 -3.668413460254669189e-01
7.918482646346092224e-03 1.365647017955780029e-01 -6.588687747716903687e-02 -2.515015006065368652e-01 -2.638918161392211914e-01 1.460611969232559204e-01 3.033722378313541412e-02 3.278595954179763794e-02 -8.349732309579849243e-02 -2.002661973237991333e-01 -6.927865743637084961e-02 -2.093797475099563599e-01 5.144131556153297424e-02 3.265870809555053711e-01 -1.087834984064102173e-01 -1.271408200263977051e-01 3.952639400959014893e-01 1.529764384031295776e-01 -4.781064018607139587e-02 -9.949123859405517578e-02 8.246505260467529297e-02 8.992902189493179321e-02 -1.980431675910949707e-01 -2.373079210519790649e-01 -1.783853471279144287e-01 4.950948804616928101e-02 8.905990421772003174e-02 3.995435535907745361e-01 1.474818289279937744e-01 -1.211688742041587830e-01 -2.108033448457717896e-01 -5.243937298655509949e-02
-1.838972866535186768e-01 6.583651900291442871e-02 -1.634302139282226562e-01 -2.591433227062225342e-01 7.646809518337249756e-02 -2.189321815967559814e-01 -3.434211909770965576e-01 2.408302426338195801e-01 -1.196489855647087097e-01 -1.822292655706405640e-01 -5.607897788286209106e-02 -1.039144676178693771e-02 2.908025383949279785e-01 2.096625715494155884e-01 -1.892439723014831543e-01 2.762383036315441132e-02 1.656988710165023804e-01 -1.158905550837516785e-01 -9.952600300312042236e-02 -2.581987380981445312e-01 -1.160146594047546387e-01 1.067385375499725342e-01 1.071934401988983154e-01 -2.785185575485229492e-01 -1.295716464519500732e-01 1.553501784801483154e-01 -4.411847144365310669e-02 3.433003425598144531e-01 -8.098718523979187012e-02 -5.249876528978347778e-02 -1.275044977664947510e-01 -6.869360804557800293e-02
-1.130438074469566345e-01 1.824933849275112152e-02 -1.490280628204345703e-01 5.401318147778511047e-02 -7.290256768465042114e-02 1.626215577125549316e-01 8.340320549905300140e-03 -2.234626561403274536e-02 8.982679247856140137e-02 -9.504511952400207520e-03 -2.464141100645065308e-01 -2.118513174355030060e-02 -9.564909338951110840e-02 1.257237493991851807e-01 -1.986285001039505005e-01 1.441711485385894775e-01 5.006002783775329590e-01 3.105014562606811523e-01 -1.203676313161849976e-01 4.575048387050628662e-02 2.899979613721370697e-02 8.675250411033630371e-02 1.530051045119762421e-02 8.080872357822954655e-04 -2.033013105392456055e-01 -9.623048454523086548e-02 -2.614357471466064453e-01 -1.551914215087890625e-01 2.123005390167236328e-01 -3.121456801891326904e-01 -2.293496578931808472e-01 -2.541310489177703857e-01
-4.049754440784454346e-01 -2.283783257007598877e-02 -1.144812256097793579e-01 2.258178144693374634e-01 7.717555761337280273e-02 3.639304637908935547e-02 -7.147134840488433838e-02 2.839618027210235596e-01 -1.175380274653434753e-01 -1.304547935724258423e-01 1.854006797075271606e-01 5.303151905536651611e-02 -2.903979122638702393e-01 6.286080181598663330e-02 -1.530204117298126221e-01 -1.502884924411773682e-01 4.005060195922851562e-01 3.464567661285400391e-01 -1.517979428172111511e-03 -1.034127995371818542e-01 7.349990308284759521e-02 1.191192343831062317e-01 1.131979562342166901e-02 -8.660084009170532227e-02 1.982644014060497284e-02 1.957487910985946655e-01 2.581157349050045013e-02 -8.749736845493316650e-02 -2.575855851173400879e-01 -1.633158177137374878e-01 2.428130805492401123e-02 -1.305717974901199341e-01
-9.358757734298706055e-02 2.967257499694824219e-01 -8.205411583185195923e-02 -4.780644923448562622e-02 1.537330299615859985e-01 -2.129045426845550537e-01 -1.999057382345199585e-01 1.412395685911178589e-01 6.973399221897125244e-02 -1.982878893613815308e-01 -1.837857663631439209e-01 1.208979114890098572e-01 -6.052537634968757629e-02 1.529082208871841431e-01 -2.863499820232391357e-01 5.672880262136459351e-02 -2.340426482260227203e-02 2.640291154384613037e-01 -6.398206949234008789e-02 -2.671855986118316650e-01 3.455486893653869629e-01 -1.062984811142086983e-03 1.355609446763992310e-01 -8.095943927764892578e-02 -6.134456023573875427e-02 6.162311509251594543e-02 -6.691554933786392212e-02 2.007521986961364746e-01 -1.531739383935928345e-01 -3.226393163204193115e-01 -1.550237238407135010e-01 -2.578038573265075684e-01
7.955105602741241455e-02 1.101214140653610229e-01 -1.599822565913200378e-02 -5.809618532657623291e-02 -1.786309480667114258e-02 -2.730242908000946045e-01 -2.658611722290515900e-02 3.542497456073760986e-01 2.521176338195800781e-01 -9.463988989591598511e-02 6.912953406572341919e-02 8.518535643815994263e-02 -2.368183284997940063e-01 1.003151014447212219e-01 1.673501580953598022e-01 2.725881151854991913e-02 4.153032302856445312e-01 1.950402557849884033e-01 -6.679240614175796509e-02 2.099777460098266602e-01 1.957634240388870239e-01 2.167072296142578125e-01 8.247675001621246338e-02 -2.544935345649719238e-01 -1.063242629170417786e-01 2.578039169311523438e-01 2.724583446979522705e-02 9.049390256404876709e-02 -2.335815280675888062e-01 5.169802904129028320e-02 -1.231785938143730164e-01 -1.495753973722457886e-01
-3.019778728485107422e-01 -1.785179823637008667e-01 -2.275032103061676025e-01 4.789258167147636414e-02 -2.093385718762874603e-02 4.651950299739837646e-02 -2.355782091617584229e-01 4.907318949699401855e-02 2.419847548007965088e-01 -3.592638671398162842e-02 -6.985428929328918457e-02 1.081740558147430420e-01 -1.256591826677322388e-02 4.099062383174896240e-01 -2.230767719447612762e-02 -1.871456801891326904e-01 1.065401509404182434e-01 -1.996572129428386688e-02 -3.118060231208801270e-01 -2.443632334470748901e-01 2.555080354213714600e-01 8.554124832153320312e-02 -2.099439352750778198e-01 -1.180814206600189209e-01 -1.839349120855331421e-01 -1.505002081394195557e-01 -1.078363507986068726e-01 1.925164312124252319e-01 4.847000539302825928e-02 3.664648532867431641e-02 -1.464261263608932495e-01 -2.294283807277679443e-01
-3.404165208339691162e-01 2.361956089735031128e-01 -1.363609880208969116e-01 -9.961487352848052979e-02 -9.261016547679901123e-02 4.168052971363067627e-02 -4.653631150722503662e-02 -1.456842012703418732e-02 -2.278547175228595734e-02 -2.978597879409790039e-01 -1.852807253599166870e-01 1.558616664260625839e-02 -1.142249554395675659e-01 9.012904763221740723e-02 7.325774058699607849e-03 8.703973144292831421e-02 5.172417163848876953e-01 -1.685097962617874146e-01 -7.938659936189651489e-02 6.942332535982131958e-02 2.408852428197860718e-01 8.296651393175125122e-02 1.419375557452440262e-02 -3.356458246707916260e-01 -7.307065278291702271e-02 -2.715849578380584717e-01 2.308970130980014801e-02 -4.833999648690223694e-02 -2.278107106685638428e-01 -2.177032083272933960e-02 -1.138783544301986694e-01 4.873154312372207642e-02
1.357219368219375610e-02 5.465378984808921814e-02 -6.782209128141403198e-02 -7.587464898824691772e-02 4.721241071820259094e-02 -1.684723198413848877e-01 -1.448476463556289673e-01 2.485291957855224609e-01 3.239803612232208252e-01 4.619228839874267578e-02 4.831795115023851395e-03 1.842358894646167755e-02 -3.779632449150085449e-01 1.903785169124603271e-01 -6.516694091260433197e-03 3.929203748703002930e-02 3.764207065105438232e-01 7.950880378484725952e-02 -2.447222769260406494e-01 1.748751476407051086e-02 1.738228946924209595e-01 2.705186605453491211e-02 1.148962080478668213e-01 -3.418867290019989014e-01 4.738995805382728577e-02 2.659036219120025635e-01 -2.222473323345184326e-01 -1.221992000937461853e-01 -1.008354350924491882e-01 4.971061274409294128e-02 -2.009063214063644409e-01 -1.595116406679153442e-01
2.043038308620452881e-01 3.997347084805369377e-05 -4.497117176651954651e-02 -7.154371589422225952e-02 -1.602899134159088135e-01 -2.167082130908966064e-01 -1.136734057217836380e-02 3.437972068786621094e-01 8.690466731786727905e-02 -1.159709319472312927e-01 -6.112910434603691101e-02 8.985608071088790894e-02 1.025388985872268677e-01 2.597825229167938232e-01 5.961440503597259521e-02 1.427761316299438477e-01 4.380945265293121338e-01 -1.185789890587329865e-02 2.463405020534992218e-02 1.279278099536895752e-01 3.407114744186401367e-01 2.745797298848628998e-02 -1.153074298053979874e-02 -1.361731588840484619e-01 -2.421651929616928101e-01 2.529319226741790771e-01 1.455072462558746338e-01 1.098701804876327515e-01 -1.782757639884948730e-01 -1.398206204175949097e-01 -7.206769287586212158e-02 -2.616162896156311035e-01
-1.106981188058853149e-01 2.037849873304367065e-01 -1.554501950740814209e-01 4.534894973039627075e-02 1.124511808156967163e-01 1.260299831628799438e-01 -3.230676054954528809e-01 -7.741285115480422974e-02 2.228751778602600098e-02 1.358860433101654053e-01 -2.735942900180816650e-01 -1.694231778383255005e-01 -1.096616312861442566e-01 -8.675740659236907959e-02 1.386549323797225952e-02 3.207726478576660156e-01 3.147050738334655762e-01 -1.400283128023147583e-01 -1.444552838802337646e-01 1.133192777633666992e-01 1.712092161178588867e-01 2.036999613046646118e-01 1.055068522691726685e-01 -1.935824304819107056e-01 -1.630593687295913696e-01 -1.051890328526496887e-01 -2.902781367301940918e-01 3.145201131701469421e-02 7.490484416484832764e-02 -3.242686092853546143e-01 -1.148045212030410767e-01 1.316432356834411621e-01
-2.423958778381347656e-01 -2.608426511287689209e-01 -1.903826743364334106e-01 -3.823058903217315674e-01 -6.353101879358291626e-02 1.248543709516525269e-01 -3.100594505667686462e-02 1.539755463600158691e-01 -2.661573328077793121e-02 -1.553919017314910889e-01 9.591954201459884644e-02 1.748182326555252075e-01 -9.691406786441802979e-02 4.344753623008728027e-01 -6.837428361177444458e-02 -6.630602478981018066e-02 1.159314513206481934e-01 2.726652026176452637e-01 -2.039603441953659058e-01 2.354942262172698975e-02 3.011239226907491684e-03 2.271230220794677734e-01 8.895913511514663696e-02 -1.842258423566818237e-01 -5.384949967265129089e-02 -6.021084263920783997e-02 -1.569041311740875244e-01 -9.297180920839309692e-02 -2.737256884574890137e-01 -6.661467719823122025e-03 -1.410805881023406982e-01 -1.288732439279556274e-01
-3.116523325443267822e-01 -6.147653609514236450e-02 -7.702095806598663330e-02 -8.379048854112625122e-02 1.722563244402408600e-02 -4.978913441300392151e-02 -1.345539540052413940e-01 -1.549721360206604004e-01 3.563752397894859314e-02 -1.551201045513153076e-01 -1.484863162040710449e-01 1.482527703046798706e-01 -2.770484387874603271e-01 -6.958549376577138901e-03 -2.701992690563201904e-01 1.403038650751113892e-01 4.123036861419677734e-01 3.820509910583496094e-01 -2.625526487827301025e-01 -1.560127586126327515e-01 3.077132627367973328e-02 -6.724692881107330322e-02 2.690680138766765594e-02 -1.865361332893371582e-01 -4.769322276115417480e-02 -9.502293169498443604e-02 -1.667280346155166626e-01 1.493052095174789429e-01 -1.462974101305007935e-01 -1.999000459909439087e-01 -1.679385155439376831e-01 3.473718091845512390e-02
1.394283026456832886e-01 7.423304021358489990e-02 -1.996882557868957520e-01 -1.736504584550857544e-02 1.751483529806137085e-01 -4.110102728009223938e-02 -1.525531709194183350e-01 2.815837226808071136e-02 -3.143358528614044189e-01 1.945458799600601196e-01 -3.140735924243927002e-01 -2.621719539165496826e-01 6.013059616088867188e-02 2.515188753604888916e-01 -1.961483359336853027e-01 1.228578761219978333e-01 4.540394544601440430e-01 -6.921470165252685547e-02 -6.713879853487014771e-02 4.575514420866966248e-02 -1.911546289920806885e-02 1.330962181091308594e-01 -4.166548326611518860e-02 -1.457365006208419800e-01 -1.155510172247886658e-01 -3.090104833245277405e-02 5.202793329954147339e-02 2.890800312161445618e-02 1.692475825548171997e-01 -2.645625174045562744e-01 -2.505977153778076172e-01 -1.267976015806198120e-01
-1.253606975078582764e-01 1.920063048601150513e-01 -1.060537714511156082e-02 -1.609700471162796021e-01 3.648984059691429138e-02 -9.438643604516983032e-02 -5.086093768477439880e-02 8.066393435001373291e-02 -2.306717485189437866e-01 4.570756107568740845e-02 8.605714887380599976e-02 -7.555834949016571045e-02 8.843013644218444824e-02 1.219980195164680481e-01 1.407557129859924316e-01 1.419937983155250549e-02 3.948492407798767090e-01 -5.318681523203849792e-02 -3.478534221649169922e-01 -2.268487066030502319e-01 2.568802237510681152e-01 1.061814948916435242e-01 1.515346169471740723e-01 -1.572570502758026123e-01 -8.866677433252334595e-02 -1.354341022670269012e-02 -1.294513791799545288e-01 -2.477190643548965454e-01 2.015795111656188965e-01 -3.708257675170898438e-01 -2.370422929525375366e-01 -1.194805428385734558e-01
-1.336376816034317017e-01 6.816456466913223267e-02 -2.219139337539672852e-01 -2.789454348385334015e-02 -2.436734549701213837e-02 5.084976926445960999e-02 -2.147674001753330231e-02 1.856918334960937500e-01 1.828114688396453857e-01 2.115912269800901413e-03 -2.311182022094726562e-01 -8.552113547921180725e-03 -7.749188691377639771e-02 1.230241060256958008e-01 -3.954830467700958252e-01 2.911054193973541260e-01 3.084976971149444580e-01 3.722702711820602417e-02 -9.246998280286788940e-02 -4.818668961524963379e-02 -3.652353957295417786e-02 1.028149947524070740e-01 1.745629608631134033e-01 4.260580241680145264e-02 -4.034147858619689941e-01 -4.468483850359916687e-03 -3.588917553424835205e-01 1.583879888057708740e-01 -5.530093237757682800e-02 6.034581456333398819e-03 -6.625294685363769531e-02 -2.537454962730407715e-01
-2.812642455101013184e-01 1.195619925856590271e-01 -2.315019667148590088e-01 -1.332508921623229980e-01 -7.379255443811416626e-02 2.468920201063156128e-01 -2.460623905062675476e-02 2.312408685684204102e-01 6.352633237838745117e-02 -1.315103769302368164e-01 -1.846521794795989990e-01 1.161122992634773254e-01 1.628916412591934204e-01 2.694455385208129883e-01 3.583469241857528687e-02 1.711885482072830200e-01 4.750456511974334717e-01 8.311963081359863281e-02 7.168214768171310425e-02 2.328483574092388153e-02 2.433261275291442871e-01 1.385148763656616211e-01 5.060851573944091797e-02 -3.185053169727325439e-01 -3.391674836166203022e-04 -1.048193201422691345e-01 2.259713262319564819e-01 -6.990634649991989136e-02 -3.869652003049850464e-02 -8.628657460212707520e-02 4.802203178405761719e-02 -1.314905732870101929e-01
-5.840463191270828247e-02 2.012805640697479248e-01 -2.373559027910232544e-01 5.822895839810371399e-02 -4.044947773218154907e-02 2.889895252883434296e-02 1.784767508506774902e-01 5.505099147558212280e-02 -2.965983748435974121e-01 7.422906905412673950e-02 2.181478030979633331e-02 -1.482713669538497925e-01 1.397315263748168945e-01 1.655057370662689209e-01 -1.030605062842369080e-01 1.995067745447158813e-01 3.406427502632141113e-01 1.581882536411285400e-01 -2.822904884815216064e-01 -4.707586392760276794e-02 -4.938726313412189484e-03 4.568198695778846741e-02 2.192825078964233398e-02 -8.828657120466232300e-02 -3.576202318072319031e-02 2.575798928737640381e-01 -2.732776999473571777e-01 -2.420597709715366364e-02 1.237950474023818970e-01 -3.405382633209228516e-01 -3.156573474407196045e-01 -1.962974816560745239e-01
-1.973429024219512939e-01 1.603614240884780884e-01 -3.920663595199584961e-01 -2.139649540185928345e-01 -1.304712742567062378e-01 2.772913873195648193e-01 3.218449652194976807e-02 8.983142673969268799e-02 -1.262254267930984497e-01 -5.582215636968612671e-02 -1.233979612588882446e-01 -2.247291505336761475e-01 -1.990839987993240356e-01 3.948681801557540894e-02 1.628331393003463745e-01 -2.784819006919860840e-01 3.436170518398284912e-01 -3.964947536587715149e-02 -4.919920116662979126e-02 -1.244738698005676270e-01 7.021252065896987915e-02 2.543495595455169678e-01 7.759916037321090698e-02 1.024588420987129211e-01 -1.262477040290832520e-01 -2.301895990967750549e-02 3.275044262409210205e-02 2.969488501548767090e-01 -6.820394843816757202e-02 -1.946046352386474609e-01 -1.113705560564994812e-01 1.357823461294174194e-01
-1.573370546102523804e-01 6.550877541303634644e-02 -3.548611998558044434e-01 3.742558136582374573e-02 2.050854563713073730e-01 -2.219661325216293335e-01 -8.104764670133590698e-02 2.081178873777389526e-01 1.538861095905303955e-01 -2.046699263155460358e-02 -4.536512866616249084e-02 1.465218663215637207e-01 -1.529388409107923508e-02 1.493353545665740967e-01 -7.787816226482391357e-02 1.563746035099029541e-01 6.671885401010513306e-02 1.053895279765129089e-01 -4.869942069053649902e-01 -6.353297829627990723e-02 1.298484858125448227e-03 2.666169106960296631e-01 1.811532080173492432e-01 -1.434268802404403687e-02 -2.011818736791610718e-01 -1.014296710491180420e-01 4.775766283273696899e-03 7.437702268362045288e-02 8.667106926441192627e-02 2.390166521072387695e-01 -2.900523841381072998e-01 -1.891604512929916382e-01
-1.610397994518280029e-01 2.227185294032096863e-02 -1.379340589046478271e-01 -3.033020198345184326e-01 8.011268824338912964e-02 1.616322547197341919e-01 -3.392697274684906006e-01 1.190741211175918579e-01 -5.374358966946601868e-02 -9.736453741788864136e-02 1.536815520375967026e-02 9.457866102457046509e-02 1.210574060678482056e-01 3.224068284034729004e-01 6.630131602287292480e-02 -9.950477629899978638e-02 2.888027131557464600e-01 7.874824851751327515e-02 4.427284374833106995e-02 5.424143746495246887e-02 9.143545478582382202e-02 -6.489838659763336182e-02 -8.827950805425643921e-02 -2.809624671936035156e-01 -2.326227575540542603e-01 3.704352676868438721e-02 8.408645540475845337e-02 2.298016659915447235e-02 -2.289285659790039062e-01 -2.555472850799560547e-01 -2.648851275444030762e-01 -3.185935914516448975e-01
-1.331743896007537842e-01 6.362682674080133438e-03 -1.917957216501235962e-01 -2.129559405148029327e-02 1.441131345927715302e-03 -1.979025453329086304e-01 -2.927549369633197784e-02 6.964565068483352661e-02 2.582842670381069183e-02 1.877393275499343872e-01 -3.223132342100143433e-02 1.120402142405509949e-01 -3.253067433834075928e-01 1.533902734518051147e-01 -2.473111897706985474e-01 -2.076589874923229218e-02 5.270310640335083008e-01 5.576089024543762207e-02 -1.047603636980056763e-01 9.157484024763107300e-02 -3.729281947016716003e-02 1.069327071309089661e-02 -1.030110418796539307e-01 -3.535525500774383545e-02 -3.739681243896484375e-01 -2.259755134582519531e-01 1.393617093563079834e-01 1.345225609838962555e-02 2.970851957798004150e-02 1.254283264279365540e-02 7.085254043340682983e-02 -3.598333299160003662e-01
-3.136151731014251709e-01 -1.783287972211837769e-01 -3.038466274738311768e-01 -1.474763359874486923e-02 -1.334060877561569214e-01 5.287679657340049744e-02 -2.802622616291046143e-01 1.447609215974807739e-01 3.990762308239936829e-02 4.834169149398803711e-02 5.642392486333847046e-02 1.738454960286617279e-02 6.001259759068489075e-02 4.238607585430145264e-01 -1.927903890609741211e-01 -3.293543756008148193e-01 7.679913192987442017e-02 6.215891242027282715e-02 -1.733390390872955322e-01 -2.191670536994934082e-01 1.687775701284408569e-01 5.121915042400360107e-02 -1.469359099864959717e-01 -2.877049706876277924e-02 -1.526250839233398438e-01 -3.936780616641044617e-02 -1.756497919559478760e-01 2.205890268087387085e-01 4.765015840530395508e-02 3.199355676770210266e-02 -6.732825189828872681e-02 -2.594949305057525635e-01
-4.077356457710266113e-01 7.810390740633010864e-02 2.374744415283203125e-02 -2.208925634622573853e-01 1.040162332355976105e-02 -9.271525591611862183e-02 -2.515140362083911896e-02 -4.752180352807044983e-02 4.253309220075607300e-02 -4.040602967143058777e-02 2.405560389161109924e-02 -6.057442724704742432e-02 -2.939998805522918701e-01 4.556131660938262939e-01 -1.070484891533851624e-01 -1.709831953048706055e-01 2.701425254344940186e-01 5.981217697262763977e-02 -2.626591622829437256e-01 -2.913372032344341278e-02 1.762100309133529663e-01 -9.350049495697021484e-02 2.140305787324905396e-01 -2.502306699752807617e-01 7.803139835596084595e-02 1.517797857522964478e-01 1.562905609607696533e-01 -1.758086085319519043e-01 1.233542710542678833e-01 -1.501892209053039551e-01 -1.200214121490716934e-02 -8.547919988632202148e-02
-2.066550403833389282e-01 1.271163206547498703e-02 -4.662091135978698730e-01 -8.291606605052947998e-02 -1.060605272650718689e-01 -9.593319892883300781e-02 -6.590570509433746338e-02 -7.747550844214856625e-04 2.472078055143356323e-01 -2.085739672183990479e-01 1.593483239412307739e-02 -1.754048168659210205e-01 5.584980826824903488e-03 -3.774674236774444580e-02 3.405936807394027710e-02 -2.122654914855957031e-01 1.997256428003311157e-01 1.076610013842582703e-01 -2.102725356817245483e-01 -1.377704590559005737e-01 3.771691620349884033e-01 2.721753120422363281e-01 -1.275209784507751465e-01 -1.563616096973419189e-01 -3.288843929767608643e-01 3.889476880431175232e-02 4.901299253106117249e-02 1.454636007547378540e-01 1.034210920333862305e-01 4.154715687036514282e-02 7.072425633668899536e-02 -4.914218932390213013e-02
-2.251153141260147095e-01 -5.889067798852920532e-02 -7.560375332832336426e-02 -9.329076111316680908e-02 1.609717458486557007e-01 4.164212942123413086e-02 3.481779247522354126e-02 -6.058366969227790833e-02 1.979303546249866486e-02 9.412912279367446899e-02 7.937642931938171387e-02 -4.559649527072906494e-02 -3.093521296977996826e-01 2.336332052946090698e-01 -8.147228509187698364e-02 -4.317923635244369507e-02 3.030192852020263672e-01 2.612588405609130859e-01 -3.026142716407775879e-01 -1.294081509113311768e-01 1.118389740586280823e-01 -5.176391080021858215e-02 -2.956793271005153656e-02 -3.034440279006958008e-01 -5.845646187663078308e-02 -1.748777031898498535e-01 1.459355205297470093e-01 6.735187768936157227e-02 -3.865908682346343994e-01 -2.845763266086578369e-01 -1.873570531606674194e-01 -1.434565782546997070e-01
-1.444903612136840820e-01 7.836247235536575317e-02 -2.289123982191085815e-01 -4.841985180974006653e-02 -2.728937566280364990e-01 7.915992289781570435e-02 -2.447927892208099365e-01 1.563650965690612793e-01 6.454118341207504272e-02 -2.887871302664279938e-02 7.611476629972457886e-02 8.926301449537277222e-02 2.742520868778228760e-01 2.840718328952789307e-01 1.811206936836242676e-01 -1.341817080974578857e-01 4.662024974822998047e-01 -1.875890977680683136e-02 -2.285624444484710693e-01 9.998706728219985962e-02 1.810530759394168854e-02 3.465422987937927246e-02 1.074086595326662064e-02 -3.242162764072418213e-01 -1.133109182119369507e-01 -8.711449056863784790e-02 2.149586006999015808e-02 -1.496707946062088013e-01 -1.444189548492431641e-01 -1.661658436059951782e-01 1.175789535045623779e-02 -2.214748114347457886e-01
6.982693076133728027e-02 4.231067840009927750e-03 -1.899278014898300171e-01 -2.664132714271545410e-01 -4.478644579648971558e-02 1.614135503768920898e-02 -3.137437701225280762e-01 4.297626018524169922e-01 6.946760695427656174e-03 -1.302097588777542114e-01 -1.311356872320175171e-01 1.161376852542161942e-02 -1.636727899312973022e-01 1.941769272089004517e-01 -3.795507072936743498e-04 5.348031222820281982e-02 2.277643382549285889e-01 -1.704580485820770264e-01 -1.905214488506317139e-01 1.104039102792739868e-01 2.495312839746475220e-01 1.381018385291099548e-02 1.951013058423995972e-01 -3.286780416965484619e-01 -2.064815163612365723e-01 -1.393694430589675903e-01 -6.692275404930114746e-02 2.426034584641456604e-02 -6.992284208536148071e-02 -1.962292939424514771e-01 -1.359634101390838623e-02 -2.286837249994277954e-01
-3.937909901142120361e-01 3.624819517135620117e-01 7.379177026450634003e-03 -7.406865060329437256e-02 1.149044036865234375e-01 -4.052394255995750427e-02 -3.366635739803314209e-01 7.185184210538864136e-02 4.445352405309677124e-02 2.196530103683471680e-01 5.925564095377922058e-02 -7.570704072713851929e-02 -1.081245392560958862e-01 7.652071863412857056e-02 -1.947865784168243408e-01 5.139793455600738525e-02 2.811974883079528809e-01 1.997063308954238892e-01 -4.407076048664748669e-04 2.511528432369232178e-01 1.387355327606201172e-01 3.935113921761512756e-02 2.383089214563369751e-01 -4.337826743721961975e-02 -1.878910213708877563e-01 6.233051884919404984e-03 1.809440366923809052e-02 6.127728149294853210e-02 -1.211704965680837631e-02 1.277449307963252068e-03 -3.595559597015380859e-01 -1.633822768926620483e-01
-3.858213424682617188e-01 1.937337368726730347e-01 -7.009907811880111694e-02 -3.649327754974365234e-01 -3.355078697204589844e-01 -9.451768547296524048e-02 -2.410642355680465698e-01 2.127081900835037231e-02 -6.973698735237121582e-02 -5.941568687558174133e-02 -2.433138154447078705e-02 -5.054018646478652954e-02 -3.271179646253585815e-02 2.907184660434722900e-01 -5.155769363045692444e-02 2.341402769088745117e-01 -1.287404447793960571e-02 -2.326724492013454437e-02 -2.214752584695816040e-01 -1.268973499536514282e-01 1.809810400009155273e-01 2.698808014392852783e-01 -4.171472787857055664e-02 -1.252966225147247314e-01 -1.314816027879714966e-01 -2.304912060499191284e-01 1.650230213999748230e-02 1.899599581956863403e-01 -1.505539845675230026e-02 -1.757676005363464355e-01 -9.897376596927642822e-02 -6.535214930772781372e-02
-2.844478935003280640e-02 3.238662481307983398e-01 -3.163246214389801025e-01 -9.782153181731700897e-03 1.676058620214462280e-01 1.353201642632484436e-02 2.358378767967224121e-01 5.713364109396934509e-02 -2.186817526817321777e-01 1.739152371883392334e-01 -1.812798082828521729e-01 3.411564975976943970e-02 2.722831070423126221e-01 3.641432821750640869e-01 2.208976075053215027e-02 1.349516063928604126e-01 2.342374473810195923e-01 1.931158639490604401e-02 -1.676771342754364014e-01 1.615900360047817230e-02 6.326626986265182495e-02 2.581742033362388611e-02 -1.018310189247131348e-01 -1.956328749656677246e-01 -1.696266680955886841e-01 -1.156013980507850647e-01 -2.793880999088287354e-01 -4.016964882612228394e-02 -7.798077911138534546e-02 -2.467096596956253052e-01 -4.467052593827247620e-02 -2.043896913528442383e-01
-2.881535291671752930e-01 1.957144141197204590e-01 -4.413346350193023682e-01 2.841685712337493896e-01 2.316225087270140648e-03 -5.540211498737335205e-02 -5.949019268155097961e-02 -6.138186901807785034e-02 1.280966699123382568e-01 6.115703284740447998e-02 1.486986130475997925e-01 3.502287864685058594e-01 1.667853444814682007e-01 1.073329150676727295e-01 1.726142503321170807e-02 5.483840778470039368e-02 2.409323155879974365e-01 1.509785950183868408e-01 -1.746443659067153931e-01 1.355657875537872314e-01 2.154140621423721313e-01 2.199463248252868652e-01 1.479160785675048828e-01 -3.041324578225612640e-02 -1.190119609236717224e-01 -6.382566690444946289e-02 -1.430764496326446533e-01 -3.215709328651428223e-02 -2.490866184234619141e-02 2.562999725341796875e-01 -1.432996392250061035e-01 -1.062910854816436768e-01
-2.003496736288070679e-01 7.147588580846786499e-02 -2.812727391719818115e-01 -4.785208776593208313e-02 -1.298098117113113403e-01 2.162528038024902344e-01 -2.676322124898433685e-02 2.480057179927825928e-01 2.136060148477554321e-01 -9.995415061712265015e-02 9.356013685464859009e-02 -8.042790740728378296e-02 6.437025964260101318e-02 2.131187915802001953e-01 1.047520190477371216e-01 -9.599882364273071289e-02 3.091682791709899902e-01 7.671973109245300293e-02 -2.996792495250701904e-01 9.736377000808715820e-02 5.504186451435089111e-02 -1.561240404844284058e-01 2.890466153621673584e-01 -3.613880872726440430e-01 -2.914463542401790619e-02 -2.333534359931945801e-01 1.931001245975494385e-02 -4.647229239344596863e-02 -1.670231670141220093e-01 -1.687701642513275146e-01 3.540579229593276978e-02 -2.216620892286300659e-01
-2.028538882732391357e-01 8.161626756191253662e-02 -1.861657351255416870e-01 3.147530555725097656e-02 9.828501939773559570e-02 -1.309767067432403564e-01 -2.220882326364517212e-01 2.210569567978382111e-02 3.373524546623229980e-01 -3.725482523441314697e-02 -2.977268956601619720e-02 7.212230563163757324e-02 -2.016684412956237793e-01 1.229066848754882812e-01 -1.718578189611434937e-01 9.182125329971313477e-02 1.405454427003860474e-01 1.165382191538810730e-01 -2.123409509658813477e-01 -1.983302831649780273e-01 6.523049622774124146e-02 5.363043025135993958e-02 4.076479971408843994e-01 1.207649335265159607e-01 -1.155994608998298645e-01 -2.979867160320281982e-01 2.366098389029502869e-02 1.201583892107009888e-01 9.538722224533557892e-03 1.058419644832611084e-01 -4.272231757640838623e-01 -9.093174338340759277e-02
-3.491322398185729980e-01 9.472919255495071411e-02 -1.089063361287117004e-01 -3.404693305492401123e-01 -3.608005344867706299e-01 -9.004782885313034058e-02 -2.945548593997955322e-01 -2.256626728922128677e-03 -5.851176753640174866e-02 7.445848733186721802e-02 1.362610906362533569e-01 1.777125708758831024e-02 1.045133732259273529e-02 2.369558960199356079e-01 8.864039182662963867e-02 1.785790920257568359e-01 2.105738073587417603e-01 1.069345623254776001e-01 -1.947623789310455322e-01 -1.557652205228805542e-01 1.130660027265548706e-01 1.346886903047561646e-01 -8.749840408563613892e-02 -2.159402072429656982e-01 -1.593741327524185181e-01 -2.311431169509887695e-01 2.635831246152520180e-03 5.019189789891242981e-02 -2.362966910004615784e-02 -3.160664141178131104e-01 -6.613191962242126465e-02 5.548355355858802795e-02
-3.205202221870422363e-01 1.637924164533615112e-01 -1.852923929691314697e-01 -2.569791078567504883e-01 -2.257684469223022461e-01 7.888963818550109863e-02 -2.640506923198699951e-01 -2.865852788090705872e-02 -6.379232555627822876e-02 5.835568159818649292e-02 3.812714666128158569e-02 -1.538190245628356934e-01 2.577274292707443237e-02 1.401981562376022339e-01 1.167282983660697937e-01 3.472800850868225098e-01 2.731631994247436523e-01 -5.834278650581836700e-03 -2.063417434692382812e-01 2.089927345514297485e-02 -7.839289307594299316e-02 1.522844284772872925e-01 6.674367934465408325e-02 -4.173325598239898682e-01 -1.974385082721710205e-01 -1.084390580654144287e-01 1.744410991668701172e-01 1.361722778528928757e-02 5.519023910164833069e-02 -1.816461384296417236e-01 -3.492362797260284424e-02 1.046452298760414124e-01
-5.772288143634796143e-02 -2.295344136655330658e-03 -2.567105889320373535e-01 1.487290710210800171e-01 -4.514044150710105896e-02 7.192426919937133789e-02 -2.949701845645904541e-01 1.778687387704849243e-01 -3.192762434482574463e-01 1.868103072047233582e-02 -8.456991612911224365e-02 -1.797145754098892212e-01 5.279881507158279419e-02 6.498347967863082886e-02 -1.497406363487243652e-01 7.622075825929641724e-02 3.525639176368713379e-01 1.224805265665054321e-01 -3.585773706436157227e-01 -2.629455327987670898e-01 -3.524982184171676636e-02 1.123223155736923218e-01 -2.706878781318664551e-01 -4.584233090281486511e-02 -8.711317926645278931e-02 3.368685543537139893e-01 -1.620599329471588135e-01 -4.137290641665458679e-02 -5.411862954497337341e-02 1.036073490977287292e-01 -7.211043685674667358e-02 -1.079253032803535461e-01
-3.689741715788841248e-02 2.198492735624313354e-02 -1.646594889461994171e-02 6.548608094453811646e-02 -1.686731129884719849e-01 3.159682080149650574e-02 -2.029139399528503418e-01 3.289870917797088623e-02 -9.876843541860580444e-02 -8.304601162672042847e-02 1.432365179061889648e-01 -1.385962516069412231e-01 3.490277752280235291e-02 2.788167595863342285e-01 -3.497898280620574951e-01 -1.911182999610900879e-01 3.880149126052856445e-01 -1.095589832402765751e-04 -2.949481457471847534e-02 -4.912739619612693787e-02 2.433456033468246460e-01 1.177053302526473999e-01 -7.393445819616317749e-02 -2.414709925651550293e-01 -4.842130839824676514e-02 -1.775750517845153809e-01 2.156566828489303589e-01 4.098287522792816162e-01 2.149852365255355835e-01 -8.752680569887161255e-02 -1.623395830392837524e-01 9.172222763299942017e-02
-1.136275678873062134e-01 7.498707622289657593e-02 -2.829973399639129639e-01 -2.003736980259418488e-02 6.864182651042938232e-02 -2.567654848098754883e-01 1.104741320013999939e-01 5.519588664174079895e-02 4.944528266787528992e-02 1.212656795978546143e-01 -2.337562292814254761e-01 -5.265390127897262573e-02 -2.343218624591827393e-01 1.701636239886283875e-02 -2.522155344486236572e-01 1.238822266459465027e-01 3.672556877136230469e-01 -4.993020370602607727e-02 -4.179750978946685791e-01 -5.059397965669631958e-02 -8.011836558580398560e-02 1.644254326820373535e-01 -1.195212546736001968e-02 1.153160929679870605e-01 1.100532785058021545e-01 -1.106897443532943726e-01 1.123819947242736816e-01 2.064505368471145630e-01 -2.931972779333591461e-02 -2.638779878616333008e-01 8.887290023267269135e-03 -3.076545298099517822e-01
-7.131739705801010132e-02 8.173924684524536133e-02 -2.874535918235778809e-01 1.184294670820236206e-01 -7.168101519346237183e-02 -1.056923903524875641e-02 -1.719946563243865967e-01 2.273792177438735962e-01 3.339640200138092041e-01 8.285521529614925385e-03 -3.972382247447967529e-01 6.019166484475135803e-02 -8.605440706014633179e-02 3.406131640076637268e-02 -2.300940752029418945e-01 4.001348018646240234e-01 3.666546940803527832e-01 4.357327148318290710e-02 -1.702791601419448853e-01 6.645166873931884766e-02 1.214297786355018616e-01 9.605011343955993652e-02 9.160258620977401733e-02 -1.188558246940374374e-02 -1.252302229404449463e-01 5.426852777600288391e-02 -1.606026589870452881e-01 8.015937171876430511e-03 -4.802517965435981750e-02 -9.917841106653213501e-02 1.531558670103549957e-02 -2.264837175607681274e-01
-2.935081720352172852e-01 2.425067275762557983e-01 -2.456176877021789551e-01 -2.408739477396011353e-01 1.124059408903121948e-01 -1.299569755792617798e-01 -1.723965406417846680e-01 -7.458338141441345215e-02 -7.429583370685577393e-02 -2.449548244476318359e-01 -4.211898446083068848e-01 -1.345716714859008789e-01 -1.912615299224853516e-01 1.090132966637611389e-01 -1.068128049373626709e-01 8.298114687204360962e-02 1.251090019941329956e-01 1.020894274115562439e-01 1.768782734870910645e-02 -2.342967838048934937e-01 1.876602917909622192e-01 -7.793155312538146973e-02 -4.979047179222106934e-02 3.801287338137626648e-02 -1.012187153100967407e-01 2.487932592630386353e-01 4.240104556083679199e-02 9.740792214870452881e-02 -9.942398220300674438e-02 -2.222362458705902100e-01 -2.554476857185363770e-01 -9.819319844245910645e-02
-2.385233491659164429e-01 1.342752575874328613e-01 -2.377906590700149536e-01 -2.083648890256881714e-01 -7.436213642358779907e-02 1.166020557284355164e-01 1.083946526050567627e-01 9.653653949499130249e-02 -4.372050613164901733e-02 -1.936921775341033936e-01 -2.452106773853302002e-01 -1.390781104564666748e-01 -2.324390113353729248e-01 9.412686526775360107e-02 1.824659258127212524e-01 -2.061835229396820068e-01 2.673566937446594238e-01 7.783362269401550293e-02 -7.540938258171081543e-02 1.338569968938827515e-01 5.586145445704460144e-02 1.350384652614593506e-01 1.316908895969390869e-01 -2.071395963430404663e-01 -3.807674050331115723e-01 7.938171923160552979e-02 -2.153636813163757324e-01 2.523501813411712646e-01 -7.707715034484863281e-02 -2.323901057243347168e-01 -6.343869864940643311e-02 1.387971788644790649e-01
9.825064986944198608e-02 -1.070260186679661274e-03 -3.241833448410034180e-01 2.136193066835403442e-01 3.278660178184509277e-01 -9.786722809076309204e-02 -1.987048536539077759e-01 4.218243956565856934e-01 1.175973191857337952e-01 6.642628461122512817e-02 -7.438728958368301392e-02 -7.815039157867431641e-02 1.580149307847023010e-02 2.049254067242145538e-02 1.741168089210987091e-02 2.515112608671188354e-02 3.861751854419708252e-01 -4.083986580371856689e-02 -2.985743582248687744e-01 -1.909612119197845459e-01 1.327190250158309937e-01 -1.369333416223526001e-01 1.381139308214187622e-01 -2.401449084281921387e-01 2.920657210052013397e-02 -1.077024713158607483e-01 1.260856986045837402e-01 8.467885106801986694e-02 -2.008707523345947266e-01 -2.612136304378509521e-02 -8.695755898952484131e-02 4.415143921505659819e-04
1.860295087099075317e-01 3.040792644023895264e-01 -1.617819815874099731e-01 -1.362519860267639160e-01 3.010398149490356445e-01 -1.026165708899497986e-01 -1.186844781041145325e-01 8.570187538862228394e-02 4.245369508862495422e-02 7.775203883647918701e-02 -1.994000375270843506e-01 -2.203121185302734375e-01 5.151388421654701233e-02 2.409644275903701782e-01 -1.969499289989471436e-01 2.302483469247817993e-02 2.384646534919738770e-01 1.321097165346145630e-01 -2.044694125652313232e-01 -8.083624392747879028e-02 2.592813968658447266e-01 1.668946892023086548e-01 1.577157825231552124e-01 6.663824617862701416e-02 -2.034207805991172791e-02 -1.800087541341781616e-01 -1.708404570817947388e-01 2.349004894495010376e-01 2.496643066406250000e-01 -2.227212935686111450e-01 -2.852020971477031708e-02 -1.800949722528457642e-01
5.549822747707366943e-02 3.088769912719726562e-01 -1.005318239331245422e-01 -1.959907859563827515e-01 -4.218652099370956421e-02 -6.579075753688812256e-02 -2.883070707321166992e-01 -5.115037411451339722e-02 -2.109310030937194824e-01 -7.162141054868698120e-02 -1.243427544832229614e-01 2.297067455947399139e-02 -2.198413759469985962e-01 2.335311323404312134e-01 -2.302904129028320312e-01 1.185090932995080948e-02 3.124017715454101562e-01 3.071344792842864990e-01 -1.019589528441429138e-01 4.250178858637809753e-02 7.031580805778503418e-02 -8.445637673139572144e-02 2.103534340858459473e-01 1.481840759515762329e-01 -1.860526800155639648e-01 5.512278154492378235e-02 1.178086176514625549e-01 2.089579701423645020e-01 -2.681628763675689697e-01 -1.109791249036788940e-01 -8.873163908720016479e-02 -2.641757726669311523e-01
-1.536398380994796753e-01 1.998504102230072021e-01 -2.596109211444854736e-01 -6.067652255296707153e-02 1.666351854801177979e-01 5.663771182298660278e-02 -1.173942759633064270e-01 3.081170916557312012e-01 3.715121001005172729e-02 -1.154480576515197754e-01 1.658347547054290771e-01 -1.512595862150192261e-01 3.767504915595054626e-02 3.943692743778228760e-01 1.061511114239692688e-01 -8.805922418832778931e-02 1.266550719738006592e-01 1.369425747543573380e-02 -9.680113941431045532e-02 8.675355464220046997e-02 6.089501082897186279e-02 3.098234832286834717e-01 -7.084168028086423874e-03 -2.834094166755676270e-01 -1.485272049903869629e-01 1.044061928987503052e-01 -5.855017527937889099e-02 1.974520683288574219e-01 -1.007047072052955627e-01 -1.038482561707496643e-01 3.766193687915802002e-01 -1.824399977922439575e-01
-2.411841601133346558e-01 -1.163892522454261780e-01 -2.488590180873870850e-01 -1.144365221261978149e-01 -1.399546861648559570e-01 1.659857034683227539e-01 -1.471906006336212158e-01 1.990351825952529907e-01 1.778210103511810303e-01 2.516557695344090462e-03 1.159208416938781738e-01 -2.406050115823745728e-01 5.716533269151113927e-05 -8.927344530820846558e-02 -8.744831383228302002e-02 -1.812110394239425659e-01 3.053771257400512695e-01 2.562976181507110596e-01 -4.531200826168060303e-01 -2.513539791107177734e-01 1.699393540620803833e-01 1.911081522703170776e-01 5.654825270175933838e-02 -1.372298002243041992e-01 -1.229005530476570129e-01 6.537058949470520020e-02 2.536199986934661865e-02 1.774250566959381104e-01 -3.286830708384513855e-02 7.486416399478912354e-02 1.052713394165039062e-01 -9.638299047946929932e-02
-1.285802572965621948e-01 8.734685182571411133e-02 -2.285699099302291870e-01 1.413162499666213989e-01 -1.353899985551834106e-01 -2.955316007137298584e-01 1.104587763547897339e-01 7.692729681730270386e-02 -9.847588837146759033e-02 -6.818538904190063477e-02 -3.833677470684051514e-01 -2.529176771640777588e-01 2.097942382097244263e-01 2.591733336448669434e-01 -5.018597841262817383e-02 -4.589062556624412537e-02 8.462516218423843384e-02 -1.044868379831314087e-01 -4.312024414539337158e-01 -1.548640280961990356e-01 3.186151385307312012e-02 -3.662772104144096375e-02 1.922424435615539551e-01 -2.708140313625335693e-01 -2.545981481671333313e-02 -5.010540783405303955e-02 -8.706225454807281494e-02 -2.536766417324542999e-02 -7.858031243085861206e-02 -1.636436879634857178e-01 -1.228112205862998962e-01 -1.966483891010284424e-01
-6.863372027873992920e-02 3.782029077410697937e-02 -4.699109196662902832e-01 -7.673826068639755249e-02 1.436216831207275391e-01 -3.891207873821258545e-01 -2.508507668972015381e-01 2.422479838132858276e-01 3.636084124445915222e-02 8.957452327013015747e-02 -3.433064371347427368e-02 5.617054179310798645e-02 1.294347792863845825e-01 -3.874967992305755615e-02 -4.761497676372528076e-02 7.995633780956268311e-02 1.186285391449928284e-01 -2.504481375217437744e-02 -2.353396564722061157e-01 -2.324497848749160767e-01 -1.032908782362937927e-01 2.145109325647354126e-01 2.682887315750122070e-01 -1.404022723436355591e-01 -3.348804414272308350e-01 8.140981942415237427e-02 -9.179754555225372314e-02 8.801380544900894165e-02 -8.280108869075775146e-02 -8.934552222490310669e-02 1.410819031298160553e-02 -1.021305248141288757e-01
-2.668780982494354248e-01 2.035256624221801758e-01 -5.335690826177597046e-02 7.413190603256225586e-02 -3.934217616915702820e-02 1.208884045481681824e-01 1.957559138536453247e-01 -8.342374116182327271e-03 5.445877090096473694e-02 3.375515341758728027e-02 3.532161191105842590e-02 -6.792598217725753784e-02 1.405809074640274048e-01 4.892434775829315186e-01 -1.660965681076049805e-01 -1.690557450056076050e-01 4.238610863685607910e-01 1.087424978613853455e-01 -1.865205168724060059e-01 -6.772004067897796631e-02 1.317743510007858276e-01 1.864693611860275269e-01 1.229770705103874207e-01 -3.420886993408203125e-01 4.140743613243103027e-02 1.095421761274337769e-01 8.809100836515426636e-02 1.356690675020217896e-01 -1.209125202149152756e-02 -2.036494668573141098e-03 -4.628186114132404327e-03 2.097807973623275757e-01
-2.049712985754013062e-01 -2.919090352952480316e-02 -1.697752922773361206e-01 2.922553420066833496e-01 -2.451453655958175659e-01 1.383880674839019775e-01 -8.893850445747375488e-02 -1.099177300930023193e-01 -1.754515916109085083e-01 1.659261435270309448e-01 1.933927647769451141e-02 -8.379694074392318726e-02 1.642360240221023560e-01 9.645604342222213745e-02 6.838780827820301056e-03 -1.722703874111175537e-01 3.193553090095520020e-01 -7.056798040866851807e-02 -1.376209557056427002e-01 8.741427212953567505e-02 -1.079928595572710037e-02 7.044569402933120728e-02 8.361764997243881226e-02 -5.184744596481323242e-01 -1.494314968585968018e-01 2.298969179391860962e-01 -3.581320866942405701e-02 -1.594168134033679962e-02 7.205059379339218140e-02 -1.967328488826751709e-01 -1.757201701402664185e-01 -2.145220041275024414e-01
8.608102053403854370e-02 1.740524619817733765e-01 -3.279402852058410645e-01 -2.304810658097267151e-02 -2.921040728688240051e-02 3.343596681952476501e-02 -1.021323949098587036e-01 7.630170136690139771e-02 2.403975464403629303e-02 1.122089177370071411e-01 -1.113366559147834778e-01 -2.556224763393402100e-01 -3.562290966510772705e-01 -1.972661120817065239e-03 8.972347527742385864e-02 1.096373945474624634e-01 4.007471501827239990e-01 -8.790608495473861694e-02 -2.658922076225280762e-01 -2.413804233074188232e-01 1.563059538602828979e-01 1.701797246932983398e-01 1.022139489650726318e-01 2.570871412754058838e-01 -3.367247879505157471e-01 -9.988196939229965210e-02 1.429407447576522827e-01 1.250468194484710693e-02 -3.813245519995689392e-02 -1.514178067445755005e-01 -4.259373247623443604e-02 -2.733656391501426697e-02
-6.257165968418121338e-02 1.409626007080078125e-01 -2.096855044364929199e-01 2.422767877578735352e-01 1.116200909018516541e-01 -2.126099765300750732e-01 6.744229234755039215e-03 7.773783802986145020e-02 1.407504528760910034e-01 -5.651732906699180603e-02 -3.515140712261199951e-02 -1.585219353437423706e-01 -1.910966038703918457e-01 5.087676271796226501e-02 -1.155403107404708862e-01 -1.625792384147644043e-01 3.317256867885589600e-01 -9.364860504865646362e-02 -3.341508284211158752e-02 1.660593003034591675e-01 4.869488477706909180e-01 1.032182276248931885e-01 3.266015648841857910e-02 -1.709486693143844604e-01 1.117436066269874573e-01 2.093655019998550415e-01 4.502540454268455505e-02 4.981073364615440369e-02 -2.033580988645553589e-01 -1.623633950948715210e-01 -3.533338010311126709e-01 -5.081875249743461609e-02
-2.632184922695159912e-01 -1.112922206521034241e-01 -8.654047548770904541e-02 -2.910992801189422607e-01 -1.324666943401098251e-02 -2.293343096971511841e-01 -3.854225156828761101e-03 1.703859418630599976e-01 -3.206425905227661133e-01 1.998840272426605225e-02 2.137798666954040527e-01 8.259466290473937988e-02 1.052455082535743713e-01 4.516580104827880859e-01 2.174781635403633118e-03 -2.928829938173294067e-02 2.607885897159576416e-01 7.020394504070281982e-02 -2.088213339447975159e-02 -5.509755760431289673e-02 2.760141789913177490e-01 1.833698898553848267e-01 1.974813491106033325e-01 -2.428126484155654907e-01 -3.083309344947338104e-02 -8.987679332494735718e-02 1.631490141153335571e-02 3.392606275156140327e-03 -1.583333760499954224e-01 -1.608826369047164917e-01 -1.650492697954177856e-01 -3.066544979810714722e-02
-1.169556304812431335e-01 -1.959185115993022919e-02 -2.197460830211639404e-01 -1.368434429168701172e-01 1.023857966065406799e-01 5.377686396241188049e-02 -4.880184307694435120e-02 5.515018478035926819e-02 -2.420750074088573456e-02 5.055921897292137146e-02 -1.764561533927917480e-01 2.116084694862365723e-01 5.740782711654901505e-03 1.644551753997802734e-01 -5.030654668807983398e-01 2.317884117364883423e-01 2.123538404703140259e-01 2.160765528678894043e-01 -2.394809424877166748e-01 1.827896237373352051e-01 -5.236235633492469788e-02 1.357512474060058594e-01 1.307429671287536621e-01 -1.266502887010574341e-01 -4.136754572391510010e-01 1.041328087449073792e-01 -2.084297239780426025e-01 5.207972228527069092e-02 -8.062323927879333496e-02 -3.925055265426635742e-02 7.325202971696853638e-02 -9.383676201105117798e-02
-4.726842045783996582e-02 -3.538187965750694275e-02 -2.793324291706085205e-01 2.936474047601222992e-02 -5.403247475624084473e-02 7.844286412000656128e-02 -1.936077326536178589e-01 6.595414131879806519e-02 2.682907581329345703e-01 -8.229990303516387939e-02 1.937536150217056274e-01 7.584019750356674194e-02 1.459403336048126221e-01 3.162561357021331787e-01 -1.338931620121002197e-01 -3.187726736068725586e-01 2.118813246488571167e-01 5.810783058404922485e-02 -2.248716652393341064e-01 -1.945885419845581055e-01 3.370195329189300537e-01 1.267390847206115723e-01 -7.173612713813781738e-02 -1.554596126079559326e-01 -2.441318631172180176e-01 -1.508933752775192261e-01 -1.650570631027221680e-01 1.417721211910247803e-01 -1.023537218570709229e-01 -8.872999250888824463e-02 1.913273632526397705e-01 -1.532453894615173340e-01
-1.481417566537857056e-01 -2.532937526702880859e-01 -6.904096901416778564e-02 1.058077961206436157e-01 1.638794243335723877e-01 -1.243688613176345825e-01 -3.027935922145843506e-01 2.041118144989013672e-01 -6.230205669999122620e-02 1.100314483046531677e-01 -2.468932867050170898e-01 -1.124540567398071289e-01 1.201840001158416271e-03 1.956013292074203491e-01 5.455063655972480774e-03 7.805744651705026627e-03 2.221549153327941895e-01 1.461497396230697632e-01 -8.353787660598754883e-02 1.716038733720779419e-01 3.585260212421417236e-01 2.900991141796112061e-01 3.151906430721282959e-01 -5.599498748779296875e-02 -4.223475698381662369e-03 -9.652414009906351566e-04 5.049417912960052490e-02 2.571567147970199585e-02 -1.081027239561080933e-01 9.232336282730102539e-02 -3.354975879192352295e-01 -1.897521764039993286e-01
-1.197592765092849731e-01 1.695871800184249878e-01 -3.073703944683074951e-01 2.559862136840820312e-01 -1.467468496412038803e-02 -1.198595836758613586e-01 -4.224885627627372742e-02 -2.478956133127212524e-01 2.638590633869171143e-01 1.438030414283275604e-02 -4.963034018874168396e-02 2.036258205771446228e-02 1.637317036511376500e-04 1.118448451161384583e-01 -3.952608108520507812e-01 1.198221296072006226e-01 2.480314075946807861e-01 1.072219386696815491e-01 -2.479253858327865601e-01 5.241062119603157043e-02 6.829819083213806152e-02 -1.822235994040966034e-02 -1.046533975750207901e-02 3.213360160589218140e-02 4.903115704655647278e-02 -2.056257128715515137e-01 -2.688554581254720688e-03 1.574203222990036011e-01 -8.692721277475357056e-02 6.156494095921516418e-02 -4.357798099517822266e-01 -2.217560410499572754e-01
-2.720420360565185547e-01 -1.869589239358901978e-01 -2.958661615848541260e-01 -1.283864676952362061e-01 -2.283186167478561401e-01 1.380071938037872314e-01 -1.372217983007431030e-01 1.135360598564147949e-01 7.795680314302444458e-02 5.154357291758060455e-03 9.549520164728164673e-02 -2.054664678871631622e-02 -2.452635020017623901e-02 3.811409175395965576e-01 -2.556220889091491699e-01 -2.548324167728424072e-01 2.456313371658325195e-01 1.926724761724472046e-01 -8.966474980115890503e-02 1.528219133615493774e-01 9.229739196598529816e-03 4.318602010607719421e-02 -1.002605706453323364e-01 -6.269872933626174927e-02 -2.371399551630020142e-01 -1.677259802818298340e-01 -1.557511389255523682e-01 -6.082131993025541306e-03 -1.626821309328079224e-01 -1.840156763792037964e-01 -5.601942911744117737e-02 2.746143639087677002e-01
-1.548915654420852661e-01 -1.466510891914367676e-01 2.794773690402507782e-02 2.575092911720275879e-01 8.627140522003173828e-02 -2.069970965385437012e-02 1.073300689458847046e-01 -7.102949172258377075e-02 -1.047470197081565857e-01 -1.704294681549072266e-01 -2.330232411623001099e-01 6.637418270111083984e-02 -2.405252307653427124e-01 4.383037388324737549e-01 -3.335990756750106812e-02 1.563793793320655823e-02 3.892049491405487061e-01 8.728731423616409302e-02 -8.376252651214599609e-02 -9.046192467212677002e-02 3.852132558822631836e-01 1.517090946435928345e-01 8.734218776226043701e-02 -7.635676860809326172e-02 -2.100681662559509277e-01 1.016280241310596466e-02 -2.530980706214904785e-01 -4.850127734243869781e-03 4.481542855501174927e-02 -8.219593763351440430e-02 -9.060293436050415039e-02 -1.687593907117843628e-01
-1.381925772875547409e-03 -5.585380643606185913e-02 -6.386709213256835938e-02 -2.849960029125213623e-01 -1.024295240640640259e-01 4.413129016757011414e-02 -3.110505044460296631e-01 2.385470420122146606e-01 -3.949653729796409607e-02 8.547129482030868530e-02 -6.692418456077575684e-02 1.181959584355354309e-01 -2.964220046997070312e-01 7.411629706621170044e-02 -1.137669831514358521e-01 1.090508401393890381e-01 3.045197129249572754e-01 -1.551445573568344116e-02 -2.529880218207836151e-02 2.883207984268665314e-02 3.380269408226013184e-01 3.738453239202499390e-02 2.436819225549697876e-01 -3.602175414562225342e-01 -2.432763278484344482e-01 -4.353546351194381714e-02 1.519311219453811646e-01 1.614079922437667847e-01 -1.339383125305175781e-01 1.761834621429443359e-01 -1.861329972743988037e-01 8.300614356994628906e-02
-3.147537261247634888e-02 1.198804229497909546e-01 -1.723561435937881470e-01 -1.363616734743118286e-01 -1.893218308687210083e-01 1.747195236384868622e-02 -3.548676520586013794e-02 2.179811596870422363e-01 8.781213313341140747e-02 2.548654675483703613e-01 -2.882578074932098389e-01 2.841058671474456787e-01 -1.340343207120895386e-01 1.550224274396896362e-01 -1.876422464847564697e-01 -8.155349642038345337e-03 3.780220150947570801e-01 -3.462081775069236755e-02 -2.288905978202819824e-01 -5.799128487706184387e-02 2.614504098892211914e-01 2.335444837808609009e-02 3.173375427722930908e-01 4.138478636741638184e-02 8.061919361352920532e-02 -4.104169085621833801e-02 5.916640628129243851e-03 2.447485774755477905e-01 -1.361883711069822311e-02 1.106495633721351624e-01 -1.580520868301391602e-01 -2.469081431627273560e-01
-7.413509488105773926e-02 2.755137858912348747e-03 -2.103678435087203979e-01 -1.696453541517257690e-01 2.753840386867523193e-02 9.988919645547866821e-02 -2.408595085144042969e-01 1.797963231801986694e-01 2.699624300003051758e-01 -4.143083840608596802e-02 1.369245350360870361e-01 -1.034753746353089809e-03 7.407824695110321045e-02 4.229290783405303955e-01 -1.408194154500961304e-01 -2.139807939529418945e-01 2.397573441267013550e-01 -1.242941468954086304e-01 -9.906940907239913940e-02 -2.052323818206787109e-01 2.752943634986877441e-01 3.543768450617790222e-02 -1.313713192939758301e-01 -5.519979819655418396e-02 -2.828640937805175781e-01 -9.387258440256118774e-02 -2.497731447219848633e-01 1.685998439788818359e-01 -1.531790792942047119e-01 -1.989298164844512939e-01 7.823206484317779541e-02 -7.782056927680969238e-02
9.507805854082107544e-02 2.206072658300399780e-01 -2.706758677959442139e-01 -6.040117889642715454e-02 -2.144206911325454712e-01 3.061250410974025726e-02 8.923737704753875732e-02 3.129732012748718262e-01 -8.697252720594406128e-02 -1.757094115018844604e-01 9.389518946409225464e-02 -2.311937063932418823e-01 8.129440993070602417e-02 1.972580105066299438e-01 -3.139043971896171570e-02 8.341694623231887817e-02 3.832953572273254395e-01 2.155531346797943115e-01 4.509896505624055862e-03 -5.085342004895210266e-02 -1.499209702014923096e-01 2.623364925384521484e-01 1.949515566229820251e-02 -8.296860754489898682e-02 5.278271064162254333e-02 2.418013988062739372e-03 -2.625174820423126221e-01 -5.474967509508132935e-02 2.626245096325874329e-02 -2.099158018827438354e-01 -3.795921802520751953e-01 -1.694090478122234344e-02
-1.826655566692352295e-01 -6.712611764669418335e-02 4.059743881225585938e-02 2.275330759584903717e-02 -8.460094034671783447e-02 7.795509696006774902e-02 4.390953481197357178e-02 1.230110526084899902e-01 -8.072230219841003418e-02 1.379258036613464355e-01 -1.164365708827972412e-01 2.731783688068389893e-02 -2.407554984092712402e-01 2.133642733097076416e-01 -3.878139257431030273e-01 1.113619208335876465e-01 4.241134524345397949e-01 1.796628385782241821e-01 -2.335147857666015625e-01 6.614823639392852783e-02 -4.181280732154846191e-02 2.807423286139965057e-02 4.038879275321960449e-02 -6.970573216676712036e-02 -4.636513292789459229e-01 -2.222610116004943848e-01 2.266498096287250519e-02 3.059989772737026215e-02 -1.178174912929534912e-01 4.198100417852401733e-02 -6.361337751150131226e-02 -2.407080084085464478e-01
-2.936531603336334229e-01 -1.640213467180728912e-02 -2.930466532707214355e-01 -3.401265665888786316e-02 -1.884238421916961670e-01 8.752576075494289398e-03 -4.443014040589332581e-02 3.275874853134155273e-01 1.674665808677673340e-01 -1.909002512693405151e-01 7.907404750585556030e-02 2.818045206367969513e-02 5.349208787083625793e-02 2.705283164978027344e-01 1.357555240392684937e-01 -1.817302703857421875e-01 2.522997260093688965e-01 1.448998302221298218e-01 -2.391642779111862183e-01 1.377032101154327393e-01 9.952043741941452026e-02 -5.560202896595001221e-02 1.393782645463943481e-01 -3.726378083229064941e-01 -3.170803561806678772e-02 -1.490473300218582153e-01 2.201163955032825470e-02 -1.730578988790512085e-01 -7.375168055295944214e-02 -1.304270029067993164e-01 6.009005010128021240e-02 -2.659912705421447754e-01
-2.431254088878631592e-02 -9.725993871688842773e-02 -2.568566501140594482e-01 1.382939070463180542e-01 2.466514892876148224e-02 8.650431036949157715e-02 4.500831291079521179e-02 1.016317009925842285e-01 -2.342717349529266357e-01 -2.988488376140594482e-01 -1.940208114683628082e-02 -2.863992452621459961e-01 2.301818579435348511e-01 6.890334933996200562e-02 -1.615580022335052490e-01 4.758490994572639465e-02 2.992468476295471191e-01 1.807024329900741577e-01 -1.942282021045684814e-01 -1.880543828010559082e-01 6.034548580646514893e-02 2.595743536949157715e-01 -1.000114828348159790e-01 -2.914967238903045654e-01 -2.891361713409423828e-01 -4.965453967452049255e-02 -1.057617515325546265e-01 -1.927544176578521729e-02 -2.134746611118316650e-01 4.812389612197875977e-02 -2.544974386692047119e-01 -1.218395866453647614e-02
-6.691238284111022949e-02 1.003551408648490906e-01 -4.097940921783447266e-01 6.378819048404693604e-02 9.102788753807544708e-03 3.821778669953346252e-02 -4.336359724402427673e-02 3.747966885566711426e-02 -1.774130389094352722e-02 -1.024475917220115662e-01 5.860305204987525940e-02 -2.465829998254776001e-01 2.123296558856964111e-01 8.316023647785186768e-02 -1.153275594115257263e-01 1.563559770584106445e-01 4.326738715171813965e-01 -5.802722647786140442e-02 3.685565292835235596e-02 -2.294420748949050903e-01 -1.175403892993927002e-01 4.168527722358703613e-01 2.236869484186172485e-01 1.115734782069921494e-02 -1.889941245317459106e-01 -3.220116347074508667e-02 1.314744800329208374e-01 -6.639056652784347534e-02 -1.427121758460998535e-01 -2.513166964054107666e-01 -1.109812334179878235e-01 8.495348691940307617e-02
-2.883006259799003601e-02 -7.672216743230819702e-03 1.351118087768554688e-01 1.208882331848144531e-01 -3.935885429382324219e-02 -1.858413368463516235e-01 -4.524429887533187866e-02 2.810596488416194916e-02 -6.606869399547576904e-02 1.358724534511566162e-01 1.681036055088043213e-01 -7.419167459011077881e-02 -2.272854149341583252e-01 2.184344977140426636e-01 -3.149198293685913086e-01 -4.242429509758949280e-02 5.061001181602478027e-01 2.878719009459018707e-02 -2.374393790960311890e-01 -1.159697845578193665e-01 -1.069745868444442749e-01 -3.626900538802146912e-02 -9.235090762376785278e-02 -1.222216635942459106e-01 -2.677963078022003174e-01 2.611358463764190674e-01 -9.182254225015640259e-02 -1.146634444594383240e-01 3.423742949962615967e-02 -2.382376044988632202e-01 -2.140110135078430176e-01 -2.052981555461883545e-01
-1.999139636754989624e-01 -1.733134984970092773e-01 -4.944732412695884705e-02 1.648824959993362427e-01 -1.010893881320953369e-01 -2.578833401203155518e-01 1.117545086890459061e-02 2.039801478385925293e-01 9.780853986740112305e-02 -1.180028468370437622e-01 -4.900509957224130630e-03 -8.487214148044586182e-02 -7.452286779880523682e-02 1.167313978075981140e-01 -2.707923650741577148e-01 2.581784427165985107e-01 4.415202736854553223e-01 2.840490341186523438e-01 -3.317640423774719238e-01 6.581363081932067871e-02 3.937930613756179810e-02 -1.810167580842971802e-01 1.482798010110855103e-01 3.841665014624595642e-02 -2.413092255592346191e-01 1.029162183403968811e-01 -1.787033826112747192e-01 1.193260122090578079e-02 9.381892532110214233e-02 -9.088470786809921265e-02 -2.815678901970386505e-02 -1.595919728279113770e-01
-1.183386743068695068e-01 1.107062473893165588e-01 -2.743355929851531982e-02 9.552270919084548950e-02 -6.713835895061492920e-02 -1.000675708055496216e-01 -2.868406176567077637e-01 -4.273048415780067444e-02 -4.121335968375205994e-02 1.175517216324806213e-01 -1.401829123497009277e-01 -1.338677555322647095e-01 -3.252712190151214600e-01 2.320646941661834717e-01 -2.138524055480957031e-01 7.742128521203994751e-02 2.409276664257049561e-01 8.244434744119644165e-02 -4.441976249217987061e-01 1.349949687719345093e-01 1.857898533344268799e-01 -2.124291509389877319e-01 4.090444743633270264e-01 8.938474953174591064e-02 -1.046894714236259460e-01 7.317186146974563599e-02 1.267973682843148708e-03 -9.727891301736235619e-04 -2.104059420526027679e-02 -1.997514814138412476e-01 -2.095460891723632812e-02 -9.131715446710586548e-02
1.055494621396064758e-01 -1.130835115909576416e-01 -2.571929693222045898e-01 -1.899392008781433105e-01 -5.569768324494361877e-02 -1.123248338699340820e-01 -2.361904531717300415e-01 1.989487744867801666e-02 -1.499928912380710244e-04 6.259874999523162842e-02 -1.020892336964607239e-01 -1.840180903673171997e-01 8.279783278703689575e-02 2.812495231628417969e-01 -2.299375087022781372e-01 -6.971526890993118286e-02 3.232447803020477295e-01 -3.368519246578216553e-01 -3.500107526779174805e-01 -2.484590560197830200e-01 4.572401568293571472e-02 -4.581559076905250549e-02 1.664215698838233948e-02 -2.821743488311767578e-01 -1.790868490934371948e-01 -1.140041649341583252e-01 -4.598469287157058716e-02 1.293428242206573486e-01 -1.323524564504623413e-01 1.761757284402847290e-01 -1.473959907889366150e-02 -1.052773371338844299e-01
-3.355769813060760498e-01 2.057716399431228638e-01 -1.052598580718040466e-01 -1.742671728134155273e-01 -1.698039770126342773e-01 1.660890579223632812e-01 1.189685016870498657e-01 1.091650798916816711e-01 6.253567337989807129e-02 -1.388888955116271973e-01 -8.227926492691040039e-02 1.408104151487350464e-01 1.778048574924468994e-01 2.465083003044128418e-01 8.122065663337707520e-02 1.174337267875671387e-01 3.571381568908691406e-01 7.084750384092330933e-02 -2.389769442379474640e-02 1.388593018054962158e-01 3.692196011543273926e-01 1.964942067861557007e-01 6.188926473259925842e-02 -3.643992245197296143e-01 -8.547633141279220581e-02 -8.604923635721206665e-02 1.179848313331604004e-01 1.029951944947242737e-01 -5.371747165918350220e-02 8.849388919770717621e-03 6.872459501028060913e-02 -2.182772755622863770e-01
-1.148807257413864136e-01 -7.290583103895187378e-02 -1.325920671224594116e-01 -1.056870818138122559e-01 -1.990280449390411377e-01 -3.233055025339126587e-02 1.291441619396209717e-01 6.141551584005355835e-02 -2.622003201395273209e-03 1.599526256322860718e-01 7.986598648130893707e-03 8.223969489336013794e-02 -2.616524696350097656e-01 1.335565745830535889e-01 -3.131719231605529785e-01 3.222254663705825806e-02 3.207072615623474121e-01 1.379498392343521118e-01 -2.839022576808929443e-01 2.222302258014678955e-01 2.925052307546138763e-02 1.614713817834854126e-01 9.853436052799224854e-02 -6.636514514684677124e-02 -3.008827567100524902e-01 -1.848394423723220825e-01 6.801254302263259888e-02 2.515363395214080811e-01 -1.582435965538024902e-01 8.293502777814865112e-02 4.667541012167930603e-02 -3.926753699779510498e-01
1.862371806055307388e-03 -1.381154358386993408e-01 -1.276621967554092407e-01 -3.813329339027404785e-01 -1.365838199853897095e-01 -6.981376558542251587e-02 -2.958143353462219238e-01 2.425964176654815674e-01 1.932014524936676025e-01 4.178803414106369019e-02 1.688317582011222839e-02 1.064011082053184509e-01 -1.187292113900184631e-01 3.982560336589813232e-01 -6.785078346729278564e-02 4.821026697754859924e-02 3.400214910507202148e-01 -1.713374555110931396e-01 -2.502880394458770752e-01 6.575820501893758774e-03 1.517810225486755371e-01 8.095412701368331909e-02 1.158036813139915466e-01 -3.004710972309112549e-01 -4.713283851742744446e-03 -1.082497313618659973e-01 -3.611446917057037354e-02 -2.063605189323425293e-02 -1.682021021842956543e-01 -5.273740738630294800e-02 -9.169498085975646973e-02 -1.584740728139877319e-01
-1.870198994874954224e-01 7.590343058109283447e-02 -1.002990156412124634e-01 -1.126980315893888474e-02 -2.649081647396087646e-01 2.220815867185592651e-01 -1.993229389190673828e-01 2.704783678054809570e-01 1.458581238985061646e-01 1.379231736063957214e-02 -3.647573990747332573e-03 9.603944420814514160e-02 2.967396378517150879e-02 2.003100067377090454e-01 -6.113707058830186725e-05 4.415004327893257141e-02 3.676882386207580566e-01 -8.810952305793762207e-03 -2.010668814182281494e-01 1.623371839523315430e-01 2.034017443656921387e-01 -2.495338767766952515e-02 1.514981240034103394e-01 -4.513437151908874512e-01 -1.598794758319854736e-01 -2.296526730060577393e-01 -1.309217512607574463e-01 -8.670948445796966553e-02 -2.337067574262619019e-01 -1.161907017230987549e-01 -7.960397750139236450e-03 -3.435870260000228882e-02
6.994304060935974121e-02 2.044544368982315063e-01 -1.532106697559356689e-01 -8.723302930593490601e-02 2.859402261674404144e-02 -8.077180013060569763e-03 -3.126211762428283691e-01 3.367354571819305420e-01 -7.699704170227050781e-02 -5.638432502746582031e-02 -1.927742511034011841e-01 4.785487893968820572e-03 -1.327611654996871948e-01 3.192381858825683594e-01 -3.011183440685272217e-01 5.489977076649665833e-02 3.267562985420227051e-01 7.318822294473648071e-02 -5.004464462399482727e-02 -1.755110025405883789e-01 8.464524894952774048e-02 1.132102534174919128e-01 4.152996838092803955e-02 -1.329695433378219604e-01 3.177219331264495850e-01 1.043811533600091934e-02 2.736352086067199707e-01 1.252499818801879883e-01 -1.188203990459442139e-01 -9.183776378631591797e-02 7.430233061313629150e-02 2.149073034524917603e-01
6.074287742376327515e-02 4.147709161043167114e-02 -5.043376088142395020e-01 -2.395220398902893066e-01 1.345727145671844482e-01 1.869633942842483521e-01 -1.019074842333793640e-01 8.025944698601961136e-04 -2.594904303550720215e-01 6.885524839162826538e-02 -5.174367129802703857e-02 8.719640225172042847e-02 -4.489944875240325928e-01 1.033094599843025208e-01 -1.164392917416989803e-03 1.903965324163436890e-01 1.451427340507507324e-01 7.778651267290115356e-02 3.088490106165409088e-02 -7.152995467185974121e-02 2.753837406635284424e-01 6.662812829017639160e-02 2.432795763015747070e-01 -9.854344278573989868e-02 -1.962162256240844727e-01 3.303661569952964783e-02 9.832764416933059692e-02 -4.874875769019126892e-02 -1.678264886140823364e-01 -7.028417289257049561e-02 -1.130644306540489197e-01 -9.299873560667037964e-02
-2.320551425218582153e-01 8.385242521762847900e-02 -4.211151301860809326e-01 -1.148824393749237061e-01 7.103577256202697754e-02 -1.736093163490295410e-01 1.524442899972200394e-02 -6.253532320261001587e-02 5.158283188939094543e-02 -5.165828019380569458e-02 -4.092904925346374512e-02 2.608798444271087646e-01 -1.140984818339347839e-01 8.393255621194839478e-02 -3.051567822694778442e-02 1.671065688133239746e-01 2.264968901872634888e-01 1.242073401808738708e-01 -2.343847155570983887e-01 8.350647985935211182e-02 1.657115221023559570e-01 8.601680397987365723e-02 5.872075259685516357e-02 -2.860177494585514069e-02 -3.156616389751434326e-01 -3.109651505947113037e-01 -3.414326906204223633e-02 -5.805020034313201904e-02 1.355759948492050171e-01 2.219490110874176025e-01 -3.384334743022918701e-01 -1.856131106615066528e-01
3.610651195049285889e-02 1.896257102489471436e-01 3.630925714969635010e-02 -2.351930737495422363e-01 -1.642515063285827637e-01 -2.306931912899017334e-01 -2.152484804391860962e-01 2.711210548877716064e-01 1.381412595510482788e-01 -4.735505208373069763e-02 -1.037247702479362488e-01 1.351212114095687866e-01 -9.502547979354858398e-02 3.472788333892822266e-01 2.082924693822860718e-01 4.942722618579864502e-02 2.034478485584259033e-01 3.602682426571846008e-02 -1.999599188566207886e-01 3.016118705272674561e-01 2.198225855827331543e-01 1.487274765968322754e-01 3.899494186043739319e-02 -2.757995128631591797e-01 -1.002463400363922119e-01 -9.024213254451751709e-02 1.509524323046207428e-02 6.226241588592529297e-02 4.421661421656608582e-02 -1.580267101526260376e-01 -9.877081215381622314e-02 -3.156162500381469727e-01
-4.727636650204658508e-02 5.905833467841148376e-02 -2.856628894805908203e-01 1.057799085974693298e-01 1.951992958784103394e-01 -3.111803531646728516e-01 -3.122324347496032715e-01 2.455863654613494873e-01 -8.997528254985809326e-02 8.308624476194381714e-02 -2.815501205623149872e-02 -1.171301454305648804e-01 3.940862044692039490e-02 2.479064613580703735e-01 6.162824109196662903e-02 -7.434798870235681534e-03 3.211919963359832764e-01 1.407774835824966431e-01 -2.735700309276580811e-01 -1.442760974168777466e-01 2.132200300693511963e-01 -9.489482641220092773e-02 4.905698448419570923e-02 -4.914799705147743225e-02 4.065238311886787415e-02 8.011639863252639771e-02 1.045555099844932556e-01 5.375572666525840759e-02 -4.104368686676025391e-01 4.688186105340719223e-03 2.087072283029556274e-01 2.259980514645576477e-02
-4.139327108860015869e-01 4.743383079767227173e-02 -7.857925444841384888e-02 -3.417587578296661377e-01 -3.694417178630828857e-01 -7.608772814273834229e-02 -3.207261562347412109e-01 -6.810935586690902710e-02 -4.430454596877098083e-02 1.082887127995491028e-01 6.622037291526794434e-02 -7.884417474269866943e-02 -8.244629018008708954e-03 1.872137039899826050e-01 3.452593088150024414e-02 1.201881319284439087e-01 1.688087582588195801e-01 2.341513754799962044e-03 -1.328836977481842041e-01 -8.213482052087783813e-02 1.633225753903388977e-02 2.326413094997406006e-01 -1.478635817766189575e-01 -2.513132095336914062e-01 -1.919775605201721191e-01 -1.899278759956359863e-01 -2.092930525541305542e-01 1.321446895599365234e-01 -7.294654846191406250e-02 -2.113620489835739136e-01 -1.301320176571607590e-02 -4.399485886096954346e-02
-3.300704658031463623e-01 1.670444458723068237e-01 -1.431290954351425171e-01 -2.020111232995986938e-01 5.497676506638526917e-02 2.182722650468349457e-02 -9.230164438486099243e-02 6.609294563531875610e-02 -2.244736254215240479e-01 -3.696135431528091431e-02 8.859867230057716370e-03 3.167188167572021484e-02 1.153460219502449036e-01 2.399856597185134888e-01 -1.049328744411468506e-01 9.912005811929702759e-02 3.751217722892761230e-01 -2.013745456933975220e-01 -1.572924554347991943e-01 -4.757507704198360443e-04 3.346578776836395264e-02 1.891725659370422363e-01 2.357910126447677612e-01 -4.159596562385559082e-01 3.309283778071403503e-02 7.393439114093780518e-02 2.023946046829223633e-01 3.028506971895694733e-02 1.265542954206466675e-01 -1.249129623174667358e-01 -2.962025403976440430e-01 3.957739844918251038e-02
-1.872930377721786499e-01 9.611839056015014648e-02 -1.003410443663597107e-01 -1.839754730463027954e-01 -2.842906117439270020e-01 -4.252482578158378601e-02 -1.229302361607551575e-01 -7.960874587297439575e-02 5.867934226989746094e-02 -3.092391416430473328e-02 1.569106727838516235e-01 -2.439665198326110840e-01 1.188167110085487366e-01 3.111842870712280273e-01 -1.236356869339942932e-01 1.733730584383010864e-01 2.632992267608642578e-01 2.768751680850982666e-01 -1.661650240421295166e-01 1.574526876211166382e-01 1.291446983814239502e-01 -1.146359965205192566e-01 -1.855578273534774780e-01 -2.652426362037658691e-01 -2.872824966907501221e-01 -9.909283369779586792e-02 -2.960616536438465118e-02 2.929996252059936523e-01 -3.750259801745414734e-02 -1.368779540061950684e-01 1.746455579996109009e-01 -1.176668424159288406e-02
1.036203950643539429e-01 2.525042593479156494e-01 -1.698939502239227295e-01 -9.874372929334640503e-02 -2.327105998992919922e-01 -1.544898748397827148e-01 -1.583766788244247437e-01 1.641406714916229248e-01 -9.648616611957550049e-02 5.914789438247680664e-02 -9.554456919431686401e-02 -8.291867375373840332e-02 2.396792173385620117e-02 2.182111591100692749e-01 3.531065210700035095e-02 6.792501360177993774e-02 5.301910042762756348e-01 2.952762544155120850e-01 -5.097492784261703491e-02 -2.834325134754180908e-01 -6.508146226406097412e-02 8.436319977045059204e-02 -9.383953362703323364e-02 1.923842877149581909e-01 6.757549196481704712e-02 1.033340618014335632e-01 -2.045248448848724365e-01 1.736171990633010864e-01 1.311287656426429749e-02 6.838134676218032837e-02 -2.160952389240264893e-01 -1.637794673442840576e-01
-1.422383934259414673e-01 -2.977815270423889160e-01 -1.110328268259763718e-02 -2.633493840694427490e-01 -1.302612572908401489e-01 -1.346354484558105469e-01 -1.735769659280776978e-01 8.280925452709197998e-02 -1.167793348431587219e-01 -2.419493943452835083e-01 8.367974311113357544e-02 1.804974079132080078e-01 9.461212903261184692e-02 3.645149767398834229e-01 -2.598575055599212646e-01 -1.031420752406120300e-01 2.418215721845626831e-01 2.378883399069309235e-02 -1.833861917257308960e-01 8.595582842826843262e-02 2.742925286293029785e-01 1.784364134073257446e-01 3.776998072862625122e-02 -2.277941703796386719e-01 -1.078145802021026611e-01 -1.649088114500045776e-01 -1.554315537214279175e-01 6.607475876808166504e-02 -1.539590358734130859e-01 -2.110949754714965820e-01 -1.094738394021987915e-01 -9.871112555265426636e-02
-1.675039827823638916e-01 -3.823028132319450378e-02 -2.777763009071350098e-01 3.206219058483839035e-03 -8.179517090320587158e-02 6.349222362041473389e-02 -3.599783778190612793e-01 4.525055587291717529e-01 -1.790141686797142029e-02 -7.690466474741697311e-03 6.781781464815139771e-02 -6.191559880971908569e-02 2.020447552204132080e-01 1.772179454565048218e-01 -1.143601089715957642e-01 9.981054812669754028e-02 1.715060770511627197e-01 4.432101175189018250e-02 -2.249842733144760132e-01 1.799253188073635101e-02 2.012926526367664337e-02 1.357070505619049072e-01 1.496024522930383682e-02 -6.684367358684539795e-02 -2.929065823554992676e-01 -1.049631759524345398e-01 -5.394303053617477417e-02 4.226674735546112061e-01 -6.309935450553894043e-02 9.949921071529388428e-02 1.265657097101211548e-01 -1.733754575252532959e-01
-3.031172156333923340e-01 -7.975888252258300781e-02 -2.241530716419219971e-01 2.177219092845916748e-02 -1.910716481506824493e-02 -8.655865676701068878e-03 -4.202201366424560547e-01 3.191299736499786377e-01 1.241639405488967896e-01 -5.209920555353164673e-02 7.832795381546020508e-02 -7.535095512866973877e-02 2.324199676513671875e-01 3.348449468612670898e-01 -2.159190475940704346e-01 -1.755654364824295044e-01 6.100700795650482178e-02 2.117741107940673828e-01 -1.858735680580139160e-01 -2.092998474836349487e-01 -5.884413141757249832e-03 1.653198734857141972e-03 9.793210029602050781e-02 4.165389388799667358e-02 -3.243401348590850830e-01 -6.862924993038177490e-02 -2.149714156985282898e-02 8.762326091527938843e-02 -1.238773316144943237e-01 -1.045880317687988281e-01 2.973330207169055939e-02 -1.230409145355224609e-01
-1.259606331586837769e-01 2.873431742191314697e-01 -2.579525411128997803e-01 4.612327814102172852e-01 3.736740350723266602e-02 -1.103770360350608826e-01 5.147925391793251038e-02 -1.032268926501274109e-01 -4.255205765366554260e-02 -1.271428260952234268e-02 -7.674870640039443970e-02 1.656615287065505981e-01 4.684988781809806824e-02 3.140671551227569580e-01 -1.517142951488494873e-01 -7.089401781558990479e-02 2.761180400848388672e-01 -6.004350259900093079e-02 -4.011700749397277832e-01 1.542856991291046143e-01 6.820478290319442749e-02 1.279447376728057861e-01 2.374410815536975861e-02 3.157563507556915283e-03 -5.301205441355705261e-02 -4.246101900935173035e-02 2.316467761993408203e-01 1.897296868264675140e-02 2.518848702311515808e-02 -1.693999953567981720e-02 -2.445124983787536621e-01 -1.603125184774398804e-01
-3.150296807289123535e-01 1.321213901974260807e-03 -1.558760274201631546e-02 -7.643313705921173096e-02 4.303173162043094635e-03 2.798673138022422791e-02 -2.645336389541625977e-01 1.391711831092834473e-01 6.732470501447096467e-05 2.795172296464443207e-02 -3.090361952781677246e-01 4.842716082930564880e-02 -3.808346763253211975e-02 3.485405147075653076e-01 -1.429937630891799927e-01 1.801171749830245972e-01 2.396030128002166748e-01 3.696990013122558594e-01 6.191005185246467590e-02 -9.604222327470779419e-02 4.549343511462211609e-02 -1.730626076459884644e-01 -1.464967727661132812e-01 -2.371752858161926270e-01 7.775518298149108887e-02 1.501847505569458008e-01 -5.443611182272434235e-03 1.364834606647491455e-01 -8.788333833217620850e-02 -2.174559980630874634e-01 -1.960529834032058716e-01 -2.692345678806304932e-01
1.232796609401702881e-01 -7.763104140758514404e-02 -3.864901363849639893e-01 -1.064373478293418884e-01 1.803624927997589111e-01 -5.497221276164054871e-02 -7.347635924816131592e-02 -1.096361503005027771e-01 -2.386864721775054932e-01 1.347235888242721558e-01 -4.442654177546501160e-02 -4.866928234696388245e-02 -1.720330268144607544e-01 3.929891884326934814e-01 -1.638608723878860474e-01 -5.418330058455467224e-02 2.413022369146347046e-01 1.121327355504035950e-01 -3.711876645684242249e-02 -4.368261992931365967e-02 2.111227959394454956e-01 -2.541270852088928223e-02 -1.445282250642776489e-01 -3.652940094470977783e-01 -1.409507691860198975e-01 1.309786736965179443e-01 8.830433338880538940e-02 2.511975169181823730e-01 -2.669532597064971924e-01 -6.034195888787508011e-03 -2.268591895699501038e-02 -1.358150243759155273e-01
-1.527692228555679321e-01 1.705410033464431763e-01 -4.818330705165863037e-02 -2.255598604679107666e-01 -1.696740090847015381e-01 1.033588275313377380e-01 -2.002328783273696899e-01 3.856680169701576233e-02 -2.155513167381286621e-01 -4.125926271080970764e-02 -4.830178618431091309e-02 -3.350707292556762695e-01 1.136849224567413330e-01 2.570652067661285400e-01 -2.669623494148254395e-01 -1.159430071711540222e-01 2.325496375560760498e-01 -1.401574611663818359e-01 7.144672417780384421e-05 -2.369782887399196625e-02 7.148874457925558090e-03 1.938416063785552979e-01 -8.892993628978729248e-02 -2.778691649436950684e-01 -2.434504181146621704e-01 1.203404739499092102e-01 -4.435989260673522949e-02 3.329581916332244873e-01 2.159756124019622803e-01 -1.232739835977554321e-01 -2.032454311847686768e-01 -8.767381310462951660e-03
-2.855224609375000000e-01 -2.831455767154693604e-01 -2.457010447978973389e-01 -2.163008302450180054e-01 -1.202277187258005142e-02 -1.001902669668197632e-02 -2.164002805948257446e-01 2.999950647354125977e-01 -1.188179478049278259e-02 -1.122689768671989441e-01 -3.942200541496276855e-02 1.516878046095371246e-02 -6.350825726985931396e-02 1.652152836322784424e-02 -1.898825764656066895e-01 -7.642432302236557007e-02 3.578954339027404785e-01 2.197490930557250977e-01 -1.001219730824232101e-02 -2.090274244546890259e-01 3.785583004355430603e-02 9.627100080251693726e-02 2.626848965883255005e-02 -2.367633283138275146e-01 1.840930283069610596e-01 -1.708679646253585815e-01 -8.372772485017776489e-02 -2.987444959580898285e-02 -2.550353109836578369e-01 -1.376861482858657837e-01 2.887009680271148682e-01 -8.596613258123397827e-02
-3.741665482521057129e-01 1.303506344556808472e-01 3.369819000363349915e-02 2.204327611252665520e-03 -1.892919242382049561e-01 8.450749516487121582e-02 -8.498656563460826874e-03 9.135353565216064453e-02 3.033083863556385040e-02 -1.065995544195175171e-02 7.972304709255695343e-03 2.552402950823307037e-02 1.352153867483139038e-01 3.856790363788604736e-01 -1.693606376647949219e-01 -1.980653256177902222e-01 3.274655342102050781e-01 -8.980739116668701172e-02 -1.250512301921844482e-01 -4.904991481453180313e-03 2.209818810224533081e-01 1.032410711050033569e-01 8.850442618131637573e-02 -4.966438412666320801e-01 3.746584430336952209e-02 9.511423110961914062e-02 2.129465341567993164e-01 1.712237149477005005e-01 8.484870940446853638e-02 -1.113940179347991943e-01 5.107195675373077393e-02 3.889368101954460144e-02
-2.276293039321899414e-01 6.767896935343742371e-03 -2.604140639305114746e-01 1.030116528272628784e-01 1.785428971052169800e-01 -2.501566410064697266e-01 1.628000587224960327e-01 2.735930308699607849e-02 -8.145789615809917450e-03 -5.695088207721710205e-02 -1.800823658704757690e-01 4.351355507969856262e-02 -2.456531077623367310e-01 2.093342831358313560e-03 -5.874458327889442444e-02 -6.940010935068130493e-02 4.335689246654510498e-01 -4.159536585211753845e-02 -9.354235976934432983e-02 7.745208591222763062e-02 9.332789480686187744e-02 1.278221458196640015e-01 -2.503663301467895508e-01 -2.553039975464344025e-02 5.372182652354240417e-02 -9.178477525711059570e-02 8.333292603492736816e-02 3.786936104297637939e-01 -1.762052923440933228e-01 -2.231795787811279297e-01 -2.897656857967376709e-01 -1.497450321912765503e-01
-3.021425306797027588e-01 3.092981278896331787e-01 -6.749399006366729736e-02 -1.152025759220123291e-01 -6.412997096776962280e-02 -1.527121942490339279e-02 -2.025883272290229797e-02 1.362656056880950928e-01 9.467665106058120728e-02 -2.194145619869232178e-01 -1.858063638210296631e-01 1.470193173736333847e-02 -5.720440298318862915e-02 1.055027842521667480e-01 7.774440199136734009e-02 2.184729650616645813e-02 5.584497451782226562e-01 2.964598499238491058e-02 1.445183157920837402e-02 -1.122241467237472534e-01 1.920134872198104858e-01 1.202424541115760803e-01 -1.491056848317384720e-02 -2.319433689117431641e-01 -1.072352826595306396e-01 -1.732680201530456543e-01 8.377131074666976929e-03 -1.366462651640176773e-02 -3.797002732753753662e-01 -1.678854674100875854e-01 -4.157093167304992676e-02 1.111849844455718994e-01
-2.170120626688003540e-01 -1.739912033081054688e-01 -1.252301931381225586e-01 -2.196382582187652588e-01 6.770596373826265335e-03 -2.992261387407779694e-02 -2.744935452938079834e-01 2.707132399082183838e-01 -1.090028584003448486e-01 -1.514313817024230957e-01 7.588061690330505371e-02 1.356131881475448608e-01 3.825904056429862976e-02 1.419898271560668945e-01 1.559766009449958801e-02 -1.310829222202301025e-01 7.966721802949905396e-02 1.087439358234405518e-01 -2.619846537709236145e-02 2.458471059799194336e-02 4.564767777919769287e-01 2.274618446826934814e-01 7.877585291862487793e-02 -1.890442669391632080e-01 9.768657386302947998e-03 -2.814877331256866455e-01 -1.263950467109680176e-01 5.305343121290206909e-02 -1.158095002174377441e-01 -2.586412727832794189e-01 -3.119938373565673828e-01 -1.176359802484512329e-01
-1.337800058536231518e-03 1.155622825026512146e-01 -3.905638456344604492e-01 -1.917024403810501099e-01 -1.241956800222396851e-01 -6.916506588459014893e-02 1.436747144907712936e-02 2.194103151559829712e-01 8.548597991466522217e-02 3.355713188648223877e-01 -2.929167747497558594e-01 1.968694329261779785e-01 -4.491396620869636536e-02 1.790437288582324982e-02 -2.703477740287780762e-01 1.284354478120803833e-01 3.326632976531982422e-01 1.261174827814102173e-01 -2.864128649234771729e-01 -1.736884266138076782e-01 2.298480272293090820e-01 -1.058928668498992920e-01 1.780008971691131592e-01 -1.718327403068542480e-02 1.539167314767837524e-01 -3.424138948321342468e-02 5.772350728511810303e-02 5.559720471501350403e-02 8.278712630271911621e-02 -2.286018244922161102e-02 5.929735302925109863e-02 -1.242211014032363892e-01
-1.075036153197288513e-01 3.153725266456604004e-01 -2.058868408203125000e-01 1.383897215127944946e-01 -1.784460246562957764e-01 1.844644546508789062e-01 6.119087710976600647e-02 1.339910924434661865e-01 1.312843263149261475e-01 -4.190289974212646484e-01 3.689710050821304321e-02 1.405353546142578125e-01 -1.050391793251037598e-01 3.452994823455810547e-01 2.762418985366821289e-02 1.867394335567951202e-02 3.624332249164581299e-01 -6.894350051879882812e-02 -1.505712419748306274e-01 -6.167864892631769180e-03 2.581999599933624268e-01 1.801613867282867432e-01 8.311701565980911255e-02 -2.420704960823059082e-01 -6.255331635475158691e-02 -2.673838846385478973e-02 1.024168357253074646e-01 -6.349671632051467896e-02 -1.329111605882644653e-01 -1.166788935661315918e-01 -5.618117749691009521e-02 1.323920935392379761e-01
-3.091147840023040771e-01 2.332159578800201416e-01 -1.322262585163116455e-01 9.373655915260314941e-02 1.457725763320922852e-01 9.331102669239044189e-02 -1.862938255071640015e-01 2.709086835384368896e-01 9.456825256347656250e-02 -2.209515422582626343e-01 3.446942940354347229e-02 -1.113586872816085815e-01 -1.787452697753906250e-01 1.703635752201080322e-01 9.275338798761367798e-02 2.447944879531860352e-02 3.550068736076354980e-01 2.215689234435558319e-02 -1.263515949249267578e-01 -9.855581820011138916e-02 -1.644243448972702026e-01 1.017777994275093079e-01 -5.724112503230571747e-03 -1.402518600225448608e-01 -2.182980477809906006e-01 1.533893793821334839e-01 2.575160935521125793e-02 -1.499416083097457886e-01 3.320546448230743408e-01 -1.653670817613601685e-01 -3.196332454681396484e-01 -2.847626991569995880e-02
-2.004762180149555206e-03 1.823794990777969360e-01 -1.661391407251358032e-01 -4.115109890699386597e-02 -2.526387870311737061e-01 -5.239167809486389160e-02 -5.843782424926757812e-02 2.655065655708312988e-01 2.571728825569152832e-01 2.546147108078002930e-01 -1.623066514730453491e-01 3.718567788600921631e-01 -1.895698755979537964e-01 1.916137933731079102e-01 -2.009997963905334473e-01 6.675129383802413940e-02 3.413085043430328369e-01 1.993825845420360565e-02 -2.474494874477386475e-01 3.712083911523222923e-03 1.226103603839874268e-01 1.478935033082962036e-01 2.522200942039489746e-01 3.157878294587135315e-02 4.041880369186401367e-02 4.610373079776763916e-02 7.445089519023895264e-02 2.663027048110961914e-01 -3.553777351044118404e-04 -8.828411996364593506e-02 8.690087497234344482e-02 -9.297363460063934326e-02
-2.515591867268085480e-02 1.467736661434173584e-01 -4.335775375366210938e-01 -2.843211591243743896e-02 1.341524273157119751e-01 -2.737291455268859863e-01 -3.895905986428260803e-02 1.524814963340759277e-01 -1.174386776983737946e-02 1.007668003439903259e-01 -2.142628431320190430e-01 8.090147376060485840e-02 -2.541804127395153046e-02 3.051979094743728638e-02 -6.875581294298171997e-02 3.080403059720993042e-02 1.353795379400253296e-01 3.143670968711376190e-03 -2.102041542530059814e-01 -2.580124139785766602e-01 -1.254684627056121826e-01 4.939006567001342773e-01 8.002535253763198853e-02 -2.050405293703079224e-01 -3.550313115119934082e-01 1.655054651200771332e-02 -4.078735411167144775e-02 1.250038594007492065e-01 8.153741806745529175e-02 1.119866818189620972e-01 -3.622207790613174438e-02 1.709997304715216160e-03
-3.868187069892883301e-01 -1.492492556571960449e-01 -2.549943625926971436e-01 1.047334671020507812e-01 1.388230174779891968e-01 -3.429586812853813171e-02 4.380432516336441040e-02 -9.883470088243484497e-02 -1.462670862674713135e-01 -3.017109446227550507e-02 1.205359920859336853e-01 1.117002293467521667e-01 -3.544596731662750244e-01 2.203747779130935669e-01 -4.514034464955329895e-02 7.548699527978897095e-02 3.201375901699066162e-01 4.074459969997406006e-01 2.665613777935504913e-02 -1.764740645885467529e-01 -1.709883660078048706e-01 1.447386443614959717e-01 1.706400364637374878e-01 -2.748728990554809570e-01 -4.247448220849037170e-02 1.151482984423637390e-01 2.164750173687934875e-02 6.656048446893692017e-02 2.551887929439544678e-02 3.434425219893455505e-02 -1.537309307605028152e-02 -1.071169972419738770e-01
-4.055059254169464111e-01 -7.799097150564193726e-02 -4.209660291671752930e-01 -1.272693276405334473e-01 -5.170702561736106873e-02 7.138624042272567749e-02 -8.110667765140533447e-02 1.924600750207901001e-01 1.925556212663650513e-01 -3.510173037648200989e-02 2.947204187512397766e-02 -1.668693423271179199e-01 -4.098659381270408630e-03 1.132903322577476501e-01 -1.868096888065338135e-01 -2.321171760559082031e-01 8.113840967416763306e-02 2.026620954275131226e-01 -1.654351353645324707e-01 -1.997539699077606201e-01 3.452236056327819824e-01 3.363317549228668213e-01 -1.295128613710403442e-01 -5.208388715982437134e-02 -8.906929939985275269e-02 -9.177179075777530670e-03 1.414849422872066498e-03 1.384710073471069336e-01 6.535308808088302612e-02 5.590596422553062439e-02 -7.515988498926162720e-02 -9.530101716518402100e-02
8.529721200466156006e-02 1.191028803586959839e-01 -4.610662162303924561e-01 7.114744931459426880e-02 -1.369353830814361572e-01 2.095487266778945923e-01 -2.484841793775558472e-01 -1.678822934627532959e-01 1.260699704289436340e-02 5.269662663340568542e-02 -6.660186499357223511e-02 -1.739897131919860840e-01 -2.667738199234008789e-01 -1.635015308856964111e-01 3.230879083275794983e-02 2.184535562992095947e-01 3.084556460380554199e-01 1.355804204940795898e-01 -2.153031080961227417e-01 6.630275398492813110e-02 2.410085648298263550e-01 -1.827275939285755157e-02 6.658292561769485474e-02 -9.597188979387283325e-02 -4.653687775135040283e-02 8.104411512613296509e-02 7.625230588018894196e-03 3.445934355258941650e-01 -1.258896738290786743e-01 -1.747164279222488403e-01 -1.172052174806594849e-01 2.043413463979959488e-03
-2.623043060302734375e-01 1.031798794865608215e-01 -3.616636097431182861e-01 -6.050824746489524841e-02 2.369010150432586670e-01 -1.493876278400421143e-01 -6.881541013717651367e-02 1.088593974709510803e-01 3.287531435489654541e-01 6.107793748378753662e-02 -1.061670482158660889e-01 1.635617166757583618e-01 3.683319315314292908e-02 1.283098459243774414e-01 -6.695967912673950195e-02 7.768940180540084839e-02 1.413671970367431641e-01 1.226257756352424622e-01 -3.418204784393310547e-01 3.716041683219373226e-04 6.576862931251525879e-02 2.139593511819839478e-01 1.223970204591751099e-01 5.698833987116813660e-02 -1.550223380327224731e-01 -1.327406018972396851e-01 -1.087677329778671265e-01 6.151010468602180481e-02 1.469451840966939926e-02 3.907644152641296387e-01 -2.871455550193786621e-01 -8.034187369048595428e-03
-3.894124031066894531e-01 -9.539063274860382080e-02 -7.776365429162979126e-02 -7.351551949977874756e-02 -1.502010673284530640e-01 1.606985926628112793e-01 -3.447649776935577393e-01 3.210450708866119385e-01 1.528149098157882690e-01 -7.119549810886383057e-02 2.823650091886520386e-02 1.404309421777725220e-01 4.883963614702224731e-02 3.133119046688079834e-01 -4.030764102935791016e-02 -5.391738936305046082e-02 1.462347209453582764e-01 2.085090428590774536e-01 4.389023408293724060e-02 5.925846472382545471e-02 1.649514585733413696e-01 -5.616084486246109009e-02 -7.410770654678344727e-02 -1.101974248886108398e-01 -1.447002291679382324e-01 7.062210887670516968e-02 -6.631325185298919678e-02 2.881434857845306396e-01 -2.169798910617828369e-01 4.998845979571342468e-03 -1.447679996490478516e-01 -3.221167325973510742e-01
-1.143994648009538651e-02 8.171800523996353149e-02 -1.531677097082138062e-01 1.040767598897218704e-02 -2.738988399505615234e-02 -2.696217596530914307e-02 9.160415828227996826e-02 1.997079141438007355e-02 1.536645889282226562e-01 1.671497672796249390e-01 -1.831613779067993164e-01 2.852746248245239258e-01 -8.245954662561416626e-02 2.544367909431457520e-01 -4.541904628276824951e-01 8.284715563058853149e-02 2.924929559230804443e-01 1.097610443830490112e-01 -2.438036352396011353e-01 1.701128296554088593e-02 1.866241358220577240e-02 1.427164822816848755e-01 1.027686744928359985e-01 -1.406955905258655548e-02 -4.509645104408264160e-01 5.779587849974632263e-02 -1.267133504152297974e-01 7.523741573095321655e-02 -2.438335120677947998e-01 -2.253276295959949493e-02 6.849119067192077637e-02 -1.621693521738052368e-01
-2.387981861829757690e-01 -1.004898175597190857e-01 -2.333398610353469849e-01 -1.429396718740463257e-01 -1.037689112126827240e-02 -9.224144741892814636e-03 4.359682276844978333e-02 2.749493122100830078e-01 8.223561197519302368e-02 1.170531008392572403e-02 -1.189101338386535645e-01 2.110788375139236450e-01 -1.208166107535362244e-01 2.424471974372863770e-01 1.587940193712711334e-02 -1.893198862671852112e-02 1.786116212606430054e-01 1.944520026445388794e-01 2.050439864397048950e-01 -3.568828403949737549e-01 3.465283289551734924e-02 -5.216370802372694016e-03 1.135280430316925049e-01 -3.228416442871093750e-01 -3.974235057830810547e-02 -1.804919838905334473e-01 -1.284539252519607544e-01 3.305229544639587402e-01 -2.709381580352783203e-01 -3.203985095024108887e-02 1.069418564438819885e-01 -1.936168074607849121e-01
-2.199852317571640015e-01 -9.359570220112800598e-03 -1.861615031957626343e-01 1.235566809773445129e-01 1.419352889060974121e-01 -2.477759420871734619e-01 -3.888070210814476013e-02 7.382141798734664917e-02 2.499310486018657684e-02 -1.670240312814712524e-01 2.382525354623794556e-01 -2.267525643110275269e-01 -3.267581760883331299e-01 5.907547846436500549e-02 -2.421000748872756958e-01 -9.528595954179763794e-02 4.232070147991180420e-01 2.857691645622253418e-01 -2.634869515895843506e-01 8.240363001823425293e-02 -1.178520992398262024e-01 3.471200540661811829e-02 -5.703725293278694153e-02 -1.019561365246772766e-01 -6.664638966321945190e-02 -2.461906895041465759e-02 -1.740404367446899414e-01 -4.280612617731094360e-02 1.266890913248062134e-01 -2.083265334367752075e-01 9.195156395435333252e-02 -1.662515550851821899e-01
-8.496201783418655396e-02 -2.281753271818161011e-01 -2.808507680892944336e-01 1.891621798276901245e-01 -1.018884778022766113e-01 -2.476528137922286987e-01 -3.138938546180725098e-01 1.656777113676071167e-01 -2.235059998929500580e-02 -7.842090725898742676e-02 1.252569407224655151e-01 4.707371070981025696e-02 1.851740181446075439e-01 1.603685170412063599e-01 -1.040555983781814575e-01 -1.086784452199935913e-01 6.828238815069198608e-02 3.221943676471710205e-01 -6.050416268408298492e-03 1.666754037141799927e-01 2.623251676559448242e-01 8.795414865016937256e-02 1.911146044731140137e-01 -3.156054019927978516e-01 -1.148172840476036072e-01 -1.891887746751308441e-02 -2.493100911378860474e-01 7.380083948373794556e-02 -1.769403964281082153e-01 -9.802868217229843140e-02 1.138443052768707275e-01 -1.928048282861709595e-01
-2.160129696130752563e-01 1.830130964517593384e-01 -1.359916478395462036e-01 -5.937227234244346619e-02 -3.140533566474914551e-01 8.503820002079010010e-02 -1.586315929889678955e-01 2.476387768983840942e-01 3.214899003505706787e-01 -6.598609685897827148e-02 -1.267367973923683167e-02 1.811640709638595581e-01 3.056658990681171417e-02 2.454375773668289185e-01 1.598270796239376068e-02 -4.220844060182571411e-02 2.483165264129638672e-01 1.073048785328865051e-01 -1.696869581937789917e-01 5.938570946455001831e-02 9.216427057981491089e-02 1.305718570947647095e-01 2.195203453302383423e-01 -4.542873203754425049e-01 -4.061247408390045166e-02 -2.081212401390075684e-01 -1.253760978579521179e-02 4.021041467785835266e-02 -1.494405567646026611e-01 -4.351354390382766724e-02 4.542823508381843567e-02 -2.072229534387588501e-01
-2.857332527637481689e-01 7.912424951791763306e-02 -1.076498925685882568e-01 7.932485640048980713e-02 -4.314498975872993469e-02 1.963955312967300415e-01 -3.594714030623435974e-02 -2.731218934059143066e-01 1.970069706439971924e-01 1.589333713054656982e-01 -2.011925131082534790e-01 2.013592571020126343e-01 -4.436501115560531616e-02 8.912280201911926270e-02 -1.711597591638565063e-01 -1.702000387012958527e-02 4.744957089424133301e-01 2.592144608497619629e-01 -1.170756667852401733e-01 5.848638713359832764e-02 2.336279451847076416e-01 2.045670449733734131e-01 -7.684560120105743408e-02 5.866015702486038208e-02 -1.598022580146789551e-01 -2.985105663537979126e-02 -6.827351450920104980e-02 -1.496648788452148438e-01 1.661688387393951416e-01 -2.568471133708953857e-01 -8.005379699170589447e-03 -1.758562773466110229e-01
3.914210828952491283e-04 3.647081255912780762e-01 -3.939421474933624268e-02 -1.808061748743057251e-01 -2.629775106906890869e-01 -2.589074075222015381e-01 -3.558425605297088623e-02 -6.325253099203109741e-02 1.352904587984085083e-01 1.370597034692764282e-01 -9.573762863874435425e-02 2.234824299812316895e-01 -1.154511123895645142e-01 2.645831406116485596e-01 -2.418180257081985474e-01 9.941663593053817749e-02 3.906633853912353516e-01 1.513448208570480347e-01 -2.205760627985000610e-01 1.867022812366485596e-01 1.633661687374114990e-01 2.761002779006958008e-01 1.864537745714187622e-01 -3.827611729502677917e-02 4.145837575197219849e-02 1.281899362802505493e-01 -1.256859302520751953e-01 -6.163036450743675232e-03 1.120265200734138489e-02 -9.744975715875625610e-03 -6.705818325281143188e-02 -8.067107200622558594e-02
1.263279467821121216e-01 -4.818171635270118713e-02 -1.461895406246185303e-01 -1.025979667901992798e-01 2.989784181118011475e-01 -1.151321753859519958e-01 -1.030909419059753418e-01 9.902399033308029175e-02 -1.140034645795822144e-01 2.788491249084472656e-01 -4.323960747569799423e-03 -2.143667079508304596e-02 -8.949586749076843262e-02 4.065621197223663330e-01 -5.718199536204338074e-02 -1.884348094463348389e-01 1.802586764097213745e-01 1.687411665916442871e-01 -1.640788167715072632e-01 -2.648668289184570312e-01 1.764457207173109055e-03 1.099486351013183594e-01 -2.410413697361946106e-02 -2.791514098644256592e-01 -3.638557493686676025e-01 1.424117982387542725e-01 2.246479243040084839e-01 1.021193563938140869e-01 -1.930032819509506226e-01 -1.517213135957717896e-01 -2.828231453895568848e-02 -1.246367581188678741e-02
-1.108081936836242676e-01 8.829342573881149292e-02 -8.678120374679565430e-02 1.692996770143508911e-01 7.232495397329330444e-02 -1.929043680429458618e-01 2.175314910709857941e-02 5.982368439435958862e-02 1.703190505504608154e-01 -2.451329231262207031e-01 3.129419982433319092e-01 -1.377341598272323608e-01 -3.601157963275909424e-01 2.492481023073196411e-01 -2.590260207653045654e-01 -1.848164051771163940e-01 3.714202344417572021e-01 2.945738434791564941e-01 1.984216272830963135e-02 -1.223275959491729736e-01 3.751264885067939758e-02 1.374176740646362305e-01 5.039088800549507141e-02 4.690288007259368896e-02 -2.885796129703521729e-02 1.099565103650093079e-01 -1.510142982006072998e-01 1.106308922171592712e-01 7.065901160240173340e-02 -2.283987253904342651e-01 -4.745179414749145508e-02 -1.602595746517181396e-01
-2.076508849859237671e-01 2.711600661277770996e-01 -2.829521894454956055e-01 2.321864813566207886e-01 1.188693642616271973e-01 -2.261777073144912720e-01 -6.389846652746200562e-02 4.592896252870559692e-02 1.435425430536270142e-01 -6.297792494297027588e-02 -2.653453350067138672e-01 2.202899008989334106e-01 -5.483997985720634460e-02 2.091697417199611664e-02 1.834192126989364624e-01 -1.394054442644119263e-01 2.894077003002166748e-01 9.223081916570663452e-02 -7.668998092412948608e-02 9.824132919311523438e-02 1.545305103063583374e-01 5.912600085139274597e-02 -4.402074962854385376e-02 -3.002846539020538330e-01 -2.517068013548851013e-02 -1.505134105682373047e-01 -1.303324252367019653e-01 1.017716433852910995e-02 2.449656426906585693e-01 -1.415520608425140381e-01 -8.808532357215881348e-02 -3.498739004135131836e-01
-7.117393612861633301e-02 1.141779869794845581e-01 -2.073542177677154541e-01 1.013546288013458252e-01 1.483768224716186523e-01 -3.838794827461242676e-01 -3.502388596534729004e-01 -2.850104868412017822e-02 7.529300451278686523e-02 2.271722555160522461e-01 -3.198299556970596313e-02 -2.680474519729614258e-01 -1.908812969923019409e-01 1.893611103296279907e-01 -6.258551031351089478e-02 -1.310390084981918335e-01 2.955740690231323242e-01 2.349244505167007446e-01 9.768933057785034180e-02 9.076788276433944702e-02 1.378513127565383911e-01 3.495753705501556396e-01 -1.382797956466674805e-01 -8.997062593698501587e-02 -1.453602015972137451e-01 -8.595479279756546021e-02 8.232602477073669434e-02 1.057360246777534485e-01 1.183198094367980957e-01 6.134237721562385559e-02 9.550293534994125366e-02 -1.006194353103637695e-01
1.060338318347930908e-01 3.911678194999694824e-01 -4.021400809288024902e-01 1.284987628459930420e-01 -1.802502423524856567e-01 -2.341894805431365967e-01 1.366247832775115967e-01 -6.276904046535491943e-02 1.480541774071753025e-03 -6.382540613412857056e-02 -2.200540751218795776e-01 -2.336723506450653076e-01 -1.320257410407066345e-02 1.150119155645370483e-01 -2.834453247487545013e-03 2.977433800697326660e-01 2.631492614746093750e-01 -2.578702406026422977e-04 1.295169070363044739e-02 -1.060027908533811569e-02 1.681126356124877930e-01 1.842884719371795654e-01 2.096217572689056396e-01 -2.974627912044525146e-01 -1.621740162372589111e-01 -5.047477409243583679e-02 5.836802721023559570e-02 6.072278693318367004e-02 -7.493887096643447876e-02 -4.937934130430221558e-02 3.975519910454750061e-02 -1.692838966846466064e-01
-1.318475157022476196e-01 -1.171701774001121521e-01 -1.685049533843994141e-01 -1.412309333682060242e-02 -2.960845828056335449e-01 9.610255807638168335e-02 -2.922902703285217285e-01 3.262712955474853516e-01 2.240261733531951904e-01 3.485375549644231796e-03 1.382441669702529907e-01 -1.247882023453712463e-01 -4.208504036068916321e-02 2.563075423240661621e-01 1.364676207304000854e-01 -1.140021383762359619e-01 2.841813266277313232e-01 1.070061475038528442e-01 -1.436809599399566650e-01 -1.433076150715351105e-02 2.721503078937530518e-01 -1.315928846597671509e-01 1.614041924476623535e-01 -3.126889169216156006e-01 -9.780192375183105469e-02 -2.553802728652954102e-01 1.640613004565238953e-02 -4.035421833395957947e-02 -8.920770883560180664e-02 -2.104662060737609863e-01 -5.844231694936752319e-02 -8.318169414997100830e-02
-4.716169834136962891e-02 -4.424845799803733826e-02 -1.470535695552825928e-01 -2.124057849869132042e-03 -2.114145755767822266e-01 -7.477179914712905884e-02 -2.708869874477386475e-01 -2.183182910084724426e-02 1.185876280069351196e-01 -1.938298195600509644e-01 -5.249704048037528992e-02 8.435464650392532349e-02 -2.642615139484405518e-01 1.458825767040252686e-01 -4.421010911464691162e-01 2.162137478590011597e-01 2.141673117876052856e-01 7.579138129949569702e-02 -3.038382530212402344e-01 -3.439747914671897888e-02 6.391764432191848755e-02 6.599530577659606934e-02 -2.283671684563159943e-02 1.140513718128204346e-01 -5.754222720861434937e-02 -8.347830176353454590e-02 -2.327898284420371056e-03 -3.354511409997940063e-02 5.105046555399894714e-02 -1.391029059886932373e-01 -5.046323537826538086e-01 -1.096105761826038361e-02
-3.149532675743103027e-01 -8.108046650886535645e-02 -3.362022340297698975e-01 -3.111975193023681641e-01 -7.056480646133422852e-02 2.366212382912635803e-02 -1.585122644901275635e-01 1.838046014308929443e-01 1.366855800151824951e-01 -7.959059625864028931e-02 1.263593882322311401e-01 -1.890588104724884033e-01 2.172905355691909790e-01 3.255803287029266357e-01 7.357306033372879028e-02 -6.563406437635421753e-02 1.382076144218444824e-01 1.451206486672163010e-02 -1.385358124971389771e-01 -4.731099307537078857e-02 1.944742351770401001e-01 3.411308676004409790e-02 -2.100068479776382446e-01 -8.436886966228485107e-02 -9.302773326635360718e-02 -6.950123608112335205e-02 3.702836111187934875e-02 4.126380663365125656e-03 -2.698717117309570312e-01 -1.623175740242004395e-01 -1.518161594867706299e-01 -3.349521756172180176e-01
5.449553485959768295e-03 2.902492284774780273e-01 2.406894462183117867e-03 -7.751219719648361206e-02 -1.150640845298767090e-01 -1.985729038715362549e-01 -1.263898611068725586e-01 1.702743321657180786e-01 3.252542763948440552e-02 -9.749853983521461487e-03 -4.493962973356246948e-03 2.751402556896209717e-02 1.136740446090698242e-01 4.877837896347045898e-01 -2.937499284744262695e-01 3.028686158359050751e-02 4.834951460361480713e-01 4.288696125149726868e-02 -1.780848354101181030e-01 -2.347928583621978760e-01 -7.950787246227264404e-02 4.322936013340950012e-02 -4.548777360469102859e-03 9.888792783021926880e-02 4.848220571875572205e-02 -2.261103503406047821e-02 2.502559423446655273e-01 1.858905851840972900e-01 5.121781490743160248e-03 3.672177717089653015e-02 6.224924325942993164e-02 1.623214185237884521e-01
-6.434783339500427246e-02 2.511132657527923584e-01 -1.783969253301620483e-01 7.929991930723190308e-02 -1.940421760082244873e-01 1.846555024385452271e-01 -1.194238886237144470e-01 -7.163424789905548096e-02 5.747053399682044983e-02 9.017821401357650757e-02 -2.703776657581329346e-01 1.094827894121408463e-02 -3.227805197238922119e-01 9.814422577619552612e-02 -1.267602443695068359e-01 2.135810703039169312e-01 2.460396736860275269e-01 2.465793788433074951e-01 7.360334694385528564e-02 1.399105638265609741e-01 3.037332296371459961e-01 1.319001615047454834e-01 3.407189249992370605e-02 -3.046872019767761230e-01 -1.046370342373847961e-01 7.524095475673675537e-02 -3.059449195861816406e-01 -3.294708579778671265e-02 1.453330367803573608e-01 -2.169138789176940918e-01 -1.174951195716857910e-01 -1.131606847047805786e-02
-8.640225231647491455e-02 1.238877624273300171e-01 -1.455115079879760742e-01 -3.018732368946075439e-01 -6.912867724895477295e-02 -1.060001477599143982e-01 -2.846800684928894043e-01 2.893550395965576172e-01 -1.249643694609403610e-02 2.870778441429138184e-01 -3.140150606632232666e-01 7.331550121307373047e-02 -9.626362472772598267e-02 7.024325430393218994e-02 -3.896917402744293213e-01 1.427106559276580811e-01 2.684789001941680908e-01 2.343066781759262085e-01 1.440025586634874344e-02 -1.383536607027053833e-01 1.339470297098159790e-01 -6.378035247325897217e-02 1.653948873281478882e-01 -9.062454849481582642e-02 2.866969257593154907e-02 1.980965137481689453e-01 1.512276083230972290e-01 1.466706842184066772e-01 -9.018729627132415771e-02 -4.453598707914352417e-02 -1.095800623297691345e-01 2.540284022688865662e-02
-1.199230924248695374e-01 2.439010590314865112e-01 -2.224177569150924683e-01 -2.553224861621856689e-01 -5.763835087418556213e-02 -1.774930767714977264e-02 -1.557114720344543457e-01 -2.719485759735107422e-01 -8.050398901104927063e-03 -7.732100784778594971e-02 -1.356423944234848022e-01 -2.591133862733840942e-02 -1.840132921934127808e-01 -9.367613494396209717e-02 -7.863014936447143555e-02 -2.768830209970474243e-02 2.942419052124023438e-01 4.430525004863739014e-01 -2.622373700141906738e-01 1.298244893550872803e-01 1.648766994476318359e-01 -1.623260080814361572e-01 -4.993355646729469299e-02 -2.187462896108627319e-01 -2.962121041491627693e-03 1.368514448404312134e-01 -1.381083130836486816e-01 2.653463780879974365e-01 -8.102677762508392334e-03 -1.607558578252792358e-01 1.649300307035446167e-01 -3.506315499544143677e-02
-8.566408418118953705e-03 4.997734725475311279e-02 -1.873309463262557983e-01 -4.142234846949577332e-02 1.902930140495300293e-01 6.206553056836128235e-02 -2.651595771312713623e-01 -7.391638308763504028e-02 1.266499161720275879e-01 -1.455122325569391251e-02 -9.812486171722412109e-02 9.502713382244110107e-02 -2.162625789642333984e-01 1.348139345645904541e-01 -1.218546107411384583e-01 1.154718548059463501e-01 2.488351315259933472e-01 6.365010887384414673e-02 -2.932395339012145996e-01 1.543493121862411499e-01 7.369965314865112305e-02 3.636033236980438232e-01 3.174649477005004883e-01 1.606233716011047363e-01 -1.508139222860336304e-01 -2.970787882804870605e-01 1.849864423274993896e-01 8.003991842269897461e-02 -1.060471758246421814e-01 -1.746831387281417847e-01 -2.244452089071273804e-01 -1.815962046384811401e-01
-1.825014203786849976e-01 1.370582878589630127e-01 -2.592592537403106689e-01 -5.674730986356735229e-03 -2.115685194730758667e-01 -2.154687047004699707e-01 -1.951725929975509644e-01 8.866124600172042847e-02 1.475500315427780151e-01 -7.985167205333709717e-02 -2.748749852180480957e-01 -1.893645077943801880e-01 -1.576042175292968750e-01 6.233651936054229736e-02 -2.077217847108840942e-01 1.490351408720016479e-01 2.652485668659210205e-01 2.531215548515319824e-01 -3.071944713592529297e-01 2.239776551723480225e-01 5.727858468890190125e-02 -1.263161003589630127e-01 2.617647051811218262e-01 1.591530293226242065e-01 5.347172543406486511e-02 1.417780574411153793e-02 8.552017062902450562e-02 2.020003795623779297e-01 1.404957324266433716e-01 -1.534905284643173218e-01 -5.019492655992507935e-02 -1.443172693252563477e-01
-1.472042649984359741e-01 1.327930539846420288e-01 -2.792096138000488281e-01 -2.718096077442169189e-01 5.772542953491210938e-02 9.189035743474960327e-02 -2.753961682319641113e-01 -6.106940284371376038e-02 -2.669916301965713501e-02 -2.410679124295711517e-03 -1.986053586006164551e-02 -2.495031952857971191e-01 1.979420781135559082e-01 1.188379153609275818e-01 -4.825975000858306885e-02 1.840426772832870483e-01 2.972642183303833008e-01 -1.195050626993179321e-01 2.484681084752082825e-02 -2.910038232803344727e-01 2.367008291184902191e-02 3.548092544078826904e-01 2.126237452030181885e-01 -2.624506950378417969e-01 -1.908209621906280518e-01 -6.316059082746505737e-02 1.578435152769088745e-01 7.284828275442123413e-02 -6.344024091958999634e-02 -5.673261731863021851e-02 -2.236585319042205811e-01 9.090561419725418091e-02
-2.487041354179382324e-01 1.499487906694412231e-01 -7.901748269796371460e-02 8.473034948110580444e-02 -1.089150682091712952e-01 -8.210794627666473389e-02 3.530014678835868835e-02 1.697232723236083984e-01 -3.642021417617797852e-01 1.623734980821609497e-01 -2.463148087263107300e-01 1.590329855680465698e-01 1.245677545666694641e-01 2.809087634086608887e-01 -1.609704047441482544e-01 2.095422707498073578e-02 4.009358882904052734e-01 -4.492617398500442505e-02 -7.071496546268463135e-02 2.202780097723007202e-01 2.074978314340114594e-02 -3.442015126347541809e-02 7.441048324108123779e-02 -1.638704910874366760e-02 -4.544558376073837280e-02 1.598962768912315369e-02 -2.337466031312942505e-01 1.695266216993331909e-01 -6.835488975048065186e-02 -9.154463559389114380e-02 -3.522332906723022461e-01 -2.032328397035598755e-01
-3.018250763416290283e-01 -6.581078469753265381e-02 -3.107324540615081787e-01 1.001528501510620117e-01 -7.018461823463439941e-02 1.663181483745574951e-01 -2.007763683795928955e-01 1.014982238411903381e-01 1.531766355037689209e-01 1.709719896316528320e-01 3.677392005920410156e-02 1.308063864707946777e-01 -4.697866365313529968e-02 3.826805949211120605e-01 -7.345767319202423096e-02 -4.009740054607391357e-01 8.888451009988784790e-02 1.002306118607521057e-01 -3.010794520378112793e-01 -2.666426897048950195e-01 1.724340915679931641e-01 1.397129297256469727e-01 -1.289093047380447388e-01 -1.097388863563537598e-01 -8.070091158151626587e-02 -3.281038999557495117e-02 -1.346204616129398346e-02 7.116828858852386475e-02 7.004918903112411499e-02 -7.526535540819168091e-02 -1.338436901569366455e-01 -1.728333532810211182e-01
-4.030296579003334045e-02 8.586380630731582642e-02 -2.579214572906494141e-01 2.031419128179550171e-01 -1.143755540251731873e-01 6.351120769977569580e-02 6.868675351142883301e-02 1.879014521837234497e-01 -3.303369283676147461e-01 1.198189482092857361e-01 -5.276148766279220581e-02 1.290281563997268677e-01 -1.681374758481979370e-01 1.557595878839492798e-01 -1.067839041352272034e-01 1.187060177326202393e-01 3.448516428470611572e-01 -2.793417125940322876e-02 -1.459111571311950684e-01 3.979541957378387451e-01 7.835099101066589355e-02 1.520584076642990112e-01 3.189513385295867920e-01 9.485837817192077637e-02 -2.269103564321994781e-02 -1.098699942231178284e-01 -1.048430353403091431e-01 1.303747892379760742e-01 -8.464649319648742676e-02 -9.819607436656951904e-02 -2.918766438961029053e-01 -1.523538231849670410e-01
-2.252412028610706329e-02 1.435972154140472412e-01 -1.874095350503921509e-01 -1.267346888780593872e-01 8.856417983770370483e-02 -3.642099350690841675e-02 -1.034424901008605957e-01 2.887204885482788086e-01 1.018948554992675781e-01 4.405044615268707275e-01 -2.986935377120971680e-01 3.270393013954162598e-01 -7.242737710475921631e-02 1.965636014938354492e-01 -2.992607355117797852e-01 9.653399884700775146e-02 3.649135828018188477e-01 1.206868886947631836e-01 -1.228279024362564087e-01 -7.658309489488601685e-02 1.878421008586883545e-01 1.375838965177536011e-01 4.774559661746025085e-02 1.493835169821977615e-02 -1.702034175395965576e-01 1.157730538398027420e-02 9.899410605430603027e-02 1.171718686819076538e-01 1.420169137418270111e-02 1.728743314743041992e-02 -1.878269761800765991e-02 4.710940644145011902e-02
-3.234933614730834961e-01 6.563703715801239014e-02 -3.113649487495422363e-01 3.264295309782028198e-02 -2.382545918226242065e-01 1.209776550531387329e-01 -1.058362200856208801e-01 1.715446710586547852e-01 1.765953302383422852e-01 -9.656409919261932373e-02 1.287188287824392319e-02 1.035024598240852356e-01 3.087172470986843109e-02 1.404809504747390747e-01 -2.102920226752758026e-02 -1.479295790195465088e-01 2.844613790512084961e-01 -1.627468019723892212e-01 -2.977843582630157471e-01 1.338368952274322510e-01 3.500086441636085510e-02 8.286061882972717285e-02 1.360977143049240112e-01 -2.161898910999298096e-01 2.596283145248889923e-02 -2.329808920621871948e-01 -2.607324123382568359e-01 -1.148019433021545410e-01 -1.814343035221099854e-01 -3.437676131725311279e-01 1.076841950416564941e-01 -2.117602527141571045e-02
1.273068636655807495e-01 2.011532485485076904e-01 -1.955724507570266724e-01 -1.049352213740348816e-01 2.791878022253513336e-02 -7.984468340873718262e-02 -1.076197922229766846e-01 1.920075863599777222e-01 -6.642114371061325073e-02 -2.697471529245376587e-02 -1.938714385032653809e-01 -6.917799264192581177e-02 -2.241157442331314087e-01 1.748673021793365479e-01 -1.834659874439239502e-01 -1.008741632103919983e-01 5.032615065574645996e-01 3.810620307922363281e-02 3.101713955402374268e-02 -3.590545058250427246e-01 -6.396369636058807373e-02 1.201232224702835083e-01 3.035047948360443115e-01 -4.643440619111061096e-02 2.276488244533538818e-01 -1.496391296386718750e-01 -5.396631732583045959e-02 2.000377625226974487e-01 -4.465713724493980408e-02 1.051165256649255753e-02 -1.990179158747196198e-02 -2.219706177711486816e-01
8.825374394655227661e-02 1.368413567543029785e-01 -1.498533189296722412e-01 -1.760755628347396851e-01 -8.726675808429718018e-02 -1.225944235920906067e-02 -8.016366511583328247e-02 9.610499441623687744e-02 3.636912703514099121e-01 1.295903474092483521e-01 -3.478003740310668945e-01 2.141947448253631592e-01 -9.269160777330398560e-02 2.002214193344116211e-01 -2.384740710258483887e-01 6.301764515228569508e-04 4.016186594963073730e-01 4.387063160538673401e-02 -3.456827998161315918e-01 -2.863038145005702972e-02 9.241063147783279419e-02 7.440862059593200684e-02 1.189638897776603699e-01 -2.649140730500221252e-02 -1.995932459831237793e-01 8.769364655017852783e-02 3.568082302808761597e-02 1.832978874444961548e-01 -9.747313708066940308e-02 9.476310014724731445e-02 7.653018087148666382e-02 -2.365016192197799683e-01
1.180280894041061401e-01 -3.668904677033424377e-02 -4.476065337657928467e-01 -9.249718859791755676e-03 1.264989674091339111e-01 -1.593649536371231079e-01 -3.237790763378143311e-01 6.040064617991447449e-02 1.332307308912277222e-01 6.942988187074661255e-02 -4.082455113530158997e-02 1.873077899217605591e-01 2.788878744468092918e-03 3.565020263195037842e-01 -1.487703174352645874e-01 -3.807787969708442688e-02 2.297072261571884155e-01 -1.760556250810623169e-01 -2.156571298837661743e-01 3.560535982251167297e-02 8.092509955167770386e-02 6.502721458673477173e-03 4.926676675677299500e-02 -3.365277647972106934e-01 -1.761180162429809570e-01 -2.038058266043663025e-02 1.252568215131759644e-01 5.269455164670944214e-02 -3.382061794400215149e-02 3.029129281640052795e-02 9.210176765918731689e-02 3.318898379802703857e-01
-3.906869888305664062e-01 -7.065581530332565308e-02 -1.554977893829345703e-01 -4.060404375195503235e-02 -6.822704453952610493e-04 -7.979629933834075928e-02 -2.223971784114837646e-01 1.849080063402652740e-02 1.819043904542922974e-01 -2.014260143041610718e-01 -3.346866071224212646e-01 -8.345404267311096191e-02 -7.649759203195571899e-02 8.430469781160354614e-02 -4.434244930744171143e-01 1.408154964447021484e-01 1.649938374757766724e-01 8.117449283599853516e-02 -2.484671473503112793e-01 2.092500776052474976e-02 8.348640799522399902e-02 3.744006156921386719e-02 8.173779398202896118e-02 1.743888854980468750e-02 -1.862643659114837646e-01 1.927854120731353760e-01 -8.482221513986587524e-02 -6.043002475053071976e-03 1.859152615070343018e-01 -2.684324681758880615e-01 -1.033794730901718140e-01 -1.748581975698471069e-01
-2.865587472915649414e-01 -4.607720673084259033e-02 -2.618749439716339111e-01 -3.865316510200500488e-01 -6.373842060565948486e-02 -5.071300268173217773e-02 -2.352737188339233398e-01 3.256935775279998779e-01 1.478403359651565552e-01 -8.558712899684906006e-02 1.858207285404205322e-01 -8.646287024021148682e-02 -8.831229805946350098e-02 1.416178941726684570e-01 7.484721392393112183e-02 -8.816725760698318481e-02 8.793929964303970337e-02 7.215364277362823486e-02 -2.051640301942825317e-01 -3.343353047966957092e-02 3.033305406570434570e-01 5.966725759208202362e-03 -6.917963176965713501e-02 -1.212511360645294189e-01 -8.476338349282741547e-03 -1.543903350830078125e-01 4.885593429207801819e-02 -5.240868404507637024e-02 -3.001846671104431152e-01 -2.226954698562622070e-01 -2.090384662151336670e-01 -1.927925348281860352e-01
-9.639943391084671021e-02 1.602874845266342163e-01 -1.067332085222005844e-02 1.049418151378631592e-01 -1.687759906053543091e-01 -1.699597835540771484e-01 2.400843203067779541e-01 1.412216126918792725e-01 1.694710850715637207e-01 1.937746070325374603e-02 1.152541413903236389e-01 -1.439975649118423462e-01 1.084721460938453674e-02 3.900587856769561768e-01 1.551637202501296997e-01 -1.395901888608932495e-01 3.533821403980255127e-01 3.493038713932037354e-01 -1.341299414634704590e-01 -1.971704512834548950e-01 5.220099166035652161e-02 4.114588722586631775e-02 2.033324092626571655e-01 -2.743243575096130371e-01 -1.220941841602325439e-01 4.012785479426383972e-02 -1.405195593833923340e-01 1.295852214097976685e-01 -1.001178920269012451e-01 1.632035896182060242e-02 -8.649711310863494873e-02 2.537543475627899170e-01
-1.169147267937660217e-01 1.273108720779418945e-01 -8.638222515583038330e-02 4.044296741485595703e-01 -9.145076572895050049e-02 -1.345555949956178665e-02 -3.656114637851715088e-02 8.717733435332775116e-03 -1.968102008104324341e-01 -1.122401431202888489e-01 -9.043323993682861328e-02 -1.794319003820419312e-01 -2.131459116935729980e-02 2.008518278598785400e-01 7.985743135213851929e-02 2.108148112893104553e-02 3.113925755023956299e-01 2.015005238354206085e-02 -4.711191356182098389e-01 6.003202497959136963e-02 -5.187262222170829773e-02 9.457829594612121582e-02 1.566314846277236938e-01 -1.358720064163208008e-01 -1.532178968191146851e-01 -6.572479009628295898e-02 4.923525193589739501e-05 2.436083108186721802e-01 1.553463935852050781e-01 -1.422286219894886017e-02 -4.009591937065124512e-01 3.863522550091147423e-03
-1.711492091417312622e-01 -2.724200487136840820e-02 -5.942646041512489319e-02 -2.456847578287124634e-01 -2.804400920867919922e-01 3.979584947228431702e-02 -3.562608659267425537e-01 2.235302627086639404e-01 2.285503894090652466e-01 9.138155728578567505e-03 1.493068188428878784e-01 4.210738465189933777e-02 -1.154416427016258240e-01 2.154259681701660156e-01 -1.058136820793151855e-01 5.534349475055932999e-03 1.964667737483978271e-01 4.948840662837028503e-02 -1.753127761185169220e-02 -1.933610737323760986e-01 3.002247214317321777e-01 2.593522891402244568e-02 -9.606759995222091675e-02 -3.804271221160888672e-01 -1.231578215956687927e-01 5.872148089110851288e-03 1.107170283794403076e-01 1.041540130972862244e-01 -3.015879988670349121e-01 -1.336785219609737396e-02 -3.234748169779777527e-02 -2.182065844535827637e-01
-1.149339005351066589e-01 1.547042466700077057e-02 -1.325659751892089844e-01 -3.122195303440093994e-01 -1.468806993216276169e-02 -3.246400952339172363e-01 7.754322886466979980e-02 1.112173944711685181e-01 -2.408409267663955688e-01 -1.876569539308547974e-01 1.345807909965515137e-01 -1.447413815185427666e-03 1.071468591690063477e-01 2.926814556121826172e-01 -9.701348096132278442e-02 -3.347256570123136044e-04 3.260573446750640869e-01 8.762236684560775757e-02 1.009629815816879272e-01 9.689571335911750793e-03 2.443377673625946045e-01 1.448445469141006470e-01 1.267980188131332397e-01 -3.217988908290863037e-01 -4.282720386981964111e-02 -1.592446714639663696e-01 1.095304340124130249e-01 1.779794692993164062e-01 -2.716784775257110596e-01 -2.086568772792816162e-01 -8.744464069604873657e-02 -9.574469178915023804e-02
3.540762513875961304e-02 -8.418935537338256836e-02 -3.317368626594543457e-01 7.335633039474487305e-02 2.014040499925613403e-01 -1.622886024415493011e-02 -3.949765563011169434e-01 5.490778386592864990e-02 1.513941865414381027e-02 -3.114038519561290741e-02 -2.265182137489318848e-01 1.323331147432327271e-01 7.947336137294769287e-02 1.445521116256713867e-01 -5.679602548480033875e-02 8.026049286127090454e-02 4.148708283901214600e-01 -1.694265902042388916e-01 -1.321403495967388153e-02 -1.563358753919601440e-01 3.651529848575592041e-01 -3.563003148883581161e-03 4.127823561429977417e-02 -2.998762726783752441e-01 -4.854258149862289429e-02 -1.692364215850830078e-01 1.131992787122726440e-01 4.601391404867172241e-02 -1.650732308626174927e-01 8.127188310027122498e-03 4.960091412067413330e-02 2.082247138023376465e-01
6.589851528406143188e-02 4.660625755786895752e-02 -1.035435870289802551e-01 -1.364511549472808838e-01 1.203297451138496399e-01 -3.855691850185394287e-01 -3.366757631301879883e-01 5.262179300189018250e-02 -2.832469996064901352e-03 1.400467008352279663e-01 7.465957850217819214e-02 5.574132129549980164e-02 -1.666331887245178223e-01 1.508444398641586304e-01 -4.649401083588600159e-02 -4.998045042157173157e-02 3.345064520835876465e-01 -8.725921064615249634e-02 -2.705852687358856201e-01 7.779297232627868652e-02 9.735687822103500366e-02 2.904355525970458984e-01 -1.845518350601196289e-01 -3.686728775501251221e-01 2.576588094234466553e-02 1.155915856361389160e-01 7.203021645545959473e-02 2.063166648149490356e-01 -1.638259887695312500e-01 -1.414033770561218262e-01 3.770751878619194031e-03 1.737368106842041016e-01
-1.519291400909423828e-01 3.823668658733367920e-01 -2.742731571197509766e-01 -1.309470385313034058e-01 -3.264066204428672791e-02 2.083428353071212769e-01 2.362244576215744019e-01 1.032386124134063721e-01 8.517254889011383057e-02 -1.181557103991508484e-01 -1.539423167705535889e-01 -2.216950803995132446e-01 -1.845407634973526001e-01 2.309249788522720337e-01 7.384482026100158691e-02 -2.843932509422302246e-01 3.388025164604187012e-01 6.983785331249237061e-02 -2.148764282464981079e-01 -5.626022815704345703e-02 1.299215406179428101e-01 1.426317989826202393e-01 2.829857915639877319e-02 -2.078801952302455902e-02 -1.750272959470748901e-01 7.879213243722915649e-02 3.900093212723731995e-02 2.284481227397918701e-01 3.400738537311553955e-02 -2.097381204366683960e-01 1.091070994734764099e-01 6.760479509830474854e-02
-3.184715211391448975e-01 2.127232849597930908e-01 -1.122047454118728638e-01 -1.495798528194427490e-01 -8.240359276533126831e-02 -5.117940530180931091e-02 -3.519230782985687256e-01 9.736996889114379883e-02 6.873245537281036377e-02 1.099201068282127380e-01 -1.506125926971435547e-01 -1.241172403097152710e-01 -5.928997695446014404e-02 3.457615673542022705e-01 -8.872896432876586914e-02 8.369555324316024780e-02 2.459486126899719238e-01 2.219305932521820068e-01 2.257122248411178589e-01 2.188152223825454712e-01 6.426762789487838745e-02 -9.000223129987716675e-02 -7.486306130886077881e-02 -9.283769875764846802e-02 -4.669198393821716309e-02 2.319302260875701904e-01 1.350625455379486084e-01 2.187963426113128662e-01 -8.909598737955093384e-02 -1.573838889598846436e-01 -2.912043035030364990e-01 -9.034936130046844482e-02
-1.221826374530792236e-01 -1.540244519710540771e-01 -1.354602277278900146e-01 5.374502763152122498e-02 1.087113395333290100e-01 3.487737774848937988e-01 9.057860076427459717e-02 1.764010488986968994e-01 -9.700667113065719604e-02 5.962227005511522293e-04 -6.446261703968048096e-02 -1.542710214853286743e-01 3.557554632425308228e-02 3.948628604412078857e-01 -2.135406136512756348e-01 2.193160951137542725e-01 2.502067945897579193e-02 3.614515364170074463e-01 -2.893971092998981476e-02 -1.417982280254364014e-01 2.789149880409240723e-01 -5.507102236151695251e-02 1.668107956647872925e-01 -1.924931406974792480e-01 -5.763457715511322021e-02 -8.430129289627075195e-02 3.739630803465843201e-03 2.737398445606231689e-01 -1.852876543998718262e-01 -2.060415893793106079e-01 -1.353462189435958862e-01 -2.602294273674488068e-02
-1.438102573156356812e-01 2.742296084761619568e-02 -3.727003931999206543e-01 7.298460602760314941e-02 1.290688812732696533e-01 -4.298841059207916260e-01 -1.999330967664718628e-01 1.066722422838211060e-01 1.543020308017730713e-01 -2.781064948067069054e-03 2.129257321357727051e-01 1.616220921277999878e-01 -7.000442594289779663e-02 1.560949832201004028e-01 2.873233892023563385e-02 2.102438509464263916e-01 1.245407462120056152e-01 -1.093312129378318787e-01 -9.898963570594787598e-02 8.827602118253707886e-02 7.188580185174942017e-02 4.209218919277191162e-01 8.314006775617599487e-02 4.233248159289360046e-02 -2.538028359413146973e-01 1.322843581438064575e-01 -1.319705098867416382e-01 1.109270304441452026e-01 -2.201844751834869385e-01 -5.475240945816040039e-02 -1.117169931530952454e-01 -1.595362834632396698e-02
-3.016823828220367432e-01 -1.050919219851493835e-01 -3.632412254810333252e-01 -3.056094050407409668e-01 -8.630748838186264038e-02 3.638429567217826843e-02 -2.184833288192749023e-01 1.263027787208557129e-01 8.598519116640090942e-02 -1.549809575080871582e-01 1.635799705982208252e-01 -2.037895172834396362e-01 6.401576101779937744e-02 2.645073533058166504e-01 1.137576922774314880e-01 -8.708675205707550049e-02 7.699319720268249512e-02 3.064212761819362640e-02 -2.294058501720428467e-01 1.226319186389446259e-02 1.860140860080718994e-01 4.592169076204299927e-02 -1.738014519214630127e-01 -1.448857039213180542e-01 2.746138535439968109e-02 -2.118744514882564545e-02 -8.021906018257141113e-03 -4.933114349842071533e-02 -3.254606723785400391e-01 -3.141761720180511475e-01 -1.126874610781669617e-01 -1.930534094572067261e-01
-1.766707003116607666e-01 -8.860516548156738281e-02 -1.259234100580215454e-01 -2.801082134246826172e-01 1.493110805749893188e-01 3.510642051696777344e-02 -1.039756461977958679e-01 -7.293258607387542725e-02 -4.378392919898033142e-02 1.383658647537231445e-01 -8.226762712001800537e-02 1.750063449144363403e-01 1.907494813203811646e-01 1.562929153442382812e-01 -2.106335759162902832e-01 -3.735981881618499756e-02 3.930664062500000000e-01 2.265879362821578979e-01 -3.234711587429046631e-01 9.106815606355667114e-02 -6.349666975438594818e-03 9.230396896600723267e-02 -1.174722984433174133e-01 -7.018394023180007935e-02 -2.346950769424438477e-01 2.988317310810089111e-01 9.480445645749568939e-03 -1.269109994173049927e-01 -2.999465167522430420e-01 -2.289329767227172852e-01 -1.084827631711959839e-01 -3.389991074800491333e-02
-3.426508978009223938e-02 9.315642714500427246e-02 -5.693383887410163879e-02 2.177971303462982178e-01 1.283128261566162109e-01 -3.144742548465728760e-01 8.086231350898742676e-02 7.891934365034103394e-02 -1.827480457723140717e-02 -2.392088063061237335e-02 5.653524398803710938e-02 -1.425202935934066772e-01 -1.110694035887718201e-01 -7.540988177061080933e-02 -6.939154118299484253e-02 1.673261821269989014e-02 5.513528585433959961e-01 1.103436760604381561e-02 -1.346056759357452393e-01 1.821551024913787842e-01 3.259320557117462158e-01 1.576398462057113647e-01 5.509720370173454285e-02 -1.395576745271682739e-01 6.163967028260231018e-02 1.107291728258132935e-01 -8.448689430952072144e-02 -5.172146111726760864e-02 -2.436409890651702881e-01 -2.469965964555740356e-01 -2.551420629024505615e-01 -2.084906548261642456e-01
-1.425908645614981651e-03 1.523108333349227905e-01 -3.262176513671875000e-01 -6.469570845365524292e-02 -2.958065867424011230e-01 1.188699081540107727e-01 -2.667368017137050629e-02 1.539927870035171509e-01 -7.499331235885620117e-02 2.272346755489706993e-03 1.914703659713268280e-02 -2.810501456260681152e-01 1.437518596649169922e-01 1.630574017763137817e-01 -1.156087145209312439e-01 -2.083508856594562531e-02 1.992289125919342041e-01 1.540057063102722168e-01 -3.521907608956098557e-03 -1.404345035552978516e-01 6.406608223915100098e-02 3.269668221473693848e-01 2.402841895818710327e-01 -6.088345497846603394e-02 -2.028880119323730469e-01 -1.411322504281997681e-01 1.432944387197494507e-01 2.861047089099884033e-01 -3.827528655529022217e-01 6.036566197872161865e-02 -1.558671444654464722e-01 2.436553128063678741e-02
1.236563846468925476e-01 1.088469997048377991e-01 -1.438696384429931641e-01 -2.080063335597515106e-03 -1.256224364042282104e-01 7.521223742514848709e-03 -8.489765971899032593e-02 2.109258063137531281e-02 4.195288419723510742e-01 9.319510310888290405e-02 -6.741961091756820679e-02 1.189914569258689880e-01 -3.590421974658966064e-01 2.843129336833953857e-01 -1.376243531703948975e-01 3.473861142992973328e-02 3.463125526905059814e-01 9.371339529752731323e-02 -9.279599785804748535e-02 5.511339008808135986e-02 2.000165879726409912e-01 2.104430943727493286e-01 -5.479577183723449707e-02 -1.920600235462188721e-01 -1.008197516202926636e-01 2.038881033658981323e-01 7.190242409706115723e-02 6.958690285682678223e-02 -2.357894778251647949e-01 9.837391227483749390e-02 3.909184038639068604e-02 -3.198229670524597168e-01
-1.118313297629356384e-01 1.028469577431678772e-02 -2.947591841220855713e-01 1.209089010953903198e-01 8.605326712131500244e-02 -3.395631015300750732e-01 -2.779058814048767090e-01 2.191928178071975708e-01 5.749003216624259949e-02 1.147700995206832886e-01 -5.952529981732368469e-02 8.657760918140411377e-02 1.186535209417343140e-01 -1.517632789909839630e-02 8.142198622226715088e-02 1.113807410001754761e-01 3.415682613849639893e-01 2.894998192787170410e-01 -3.331849277019500732e-01 6.163591518998146057e-02 1.087066065520048141e-02 -1.141634806990623474e-01 6.390070170164108276e-02 -2.920198142528533936e-01 2.408359646797180176e-01 -9.700842201709747314e-02 9.955698996782302856e-02 1.932853311300277710e-01 -1.445145905017852783e-01 -8.674453943967819214e-02 9.104677475988864899e-03 1.267437040805816650e-01
-2.093992233276367188e-01 3.392203450202941895e-01 -2.794067859649658203e-01 1.524037420749664307e-01 6.666270643472671509e-02 -5.807185545563697815e-02 -3.524143993854522705e-02 -1.154232025146484375e-01 -1.750923320651054382e-02 2.046525627374649048e-01 -1.009851023554801941e-01 6.953897327184677124e-02 2.934614419937133789e-01 1.701097339391708374e-01 1.245906427502632141e-01 1.342463940382003784e-01 1.599681675434112549e-01 -5.727564916014671326e-03 -3.322609961032867432e-01 -4.120780900120735168e-02 1.088915243744850159e-01 1.259135007858276367e-01 1.803170591592788696e-01 -8.041632920503616333e-02 -9.145140647888183594e-02 -2.754558995366096497e-02 -3.634388446807861328e-01 -5.419288948178291321e-02 -1.666737198829650879e-01 -2.840309143066406250e-01 -2.131286412477493286e-01 -9.563434869050979614e-02
-2.728678286075592041e-01 2.792671918869018555e-01 -9.803333878517150879e-02 -1.175414174795150757e-01 -2.972605265676975250e-02 1.102950982749462128e-02 -1.504391729831695557e-01 3.219769150018692017e-02 -3.805338963866233826e-02 -3.966898620128631592e-01 -9.167181700468063354e-02 -1.007197424769401550e-01 -8.556514978408813477e-02 2.303714007139205933e-01 -2.275668270885944366e-02 1.974750496447086334e-02 4.471593797206878662e-01 -8.353369683027267456e-02 6.504632532596588135e-03 9.341958165168762207e-02 9.471985697746276855e-02 6.603153795003890991e-02 -1.108141690492630005e-01 -2.858390808105468750e-01 -8.104856312274932861e-02 -2.326021641492843628e-01 -8.315420895814895630e-02 -2.068937718868255615e-01 -1.816569268703460693e-01 -4.918845370411872864e-02 -2.973330616950988770e-01 5.967063456773757935e-02
2.088479138910770416e-02 -6.458625942468643188e-02 -1.797386407852172852e-01 4.756662622094154358e-02 6.298813968896865845e-02 -2.192729562520980835e-01 -3.339282572269439697e-01 -2.428053878247737885e-02 -2.213333100080490112e-01 2.684307992458343506e-01 -7.212462276220321655e-02 -2.014508284628391266e-02 4.520971700549125671e-02 7.978003472089767456e-02 -2.708825170993804932e-01 -1.018594056367874146e-01 3.461320400238037109e-01 1.921725422143936157e-01 -4.070316255092620850e-02 -9.404952079057693481e-02 2.228512465953826904e-01 2.627300918102264404e-01 1.311480253934860229e-01 -9.381480515003204346e-02 6.669594347476959229e-02 -3.109200000762939453e-01 -1.940314769744873047e-01 1.428499072790145874e-01 2.602858543395996094e-01 1.902734115719795227e-02 -5.950515717267990112e-02 -1.873743832111358643e-01
-1.867156242951750755e-03 2.240555286407470703e-01 -9.734123200178146362e-02 -4.992317408323287964e-02 -2.814036905765533447e-01 -3.162300288677215576e-01 8.325444906949996948e-02 1.418609637767076492e-02 2.469502091407775879e-01 -1.483720690011978149e-01 -2.301976829767227173e-01 1.786608248949050903e-02 -5.787873640656471252e-02 2.832175791263580322e-01 1.765582859516143799e-01 2.293694466352462769e-01 2.456445693969726562e-01 -2.612882293760776520e-03 -2.015967667102813721e-01 8.911056816577911377e-02 1.870783418416976929e-01 1.619939655065536499e-01 -1.710166335105895996e-01 -7.948487997055053711e-02 -7.372911274433135986e-02 2.704287469387054443e-01 1.128376945853233337e-01 5.107102170586585999e-02 -1.539198607206344604e-01 -1.795216798782348633e-01 -2.631961107254028320e-01 -1.517135351896286011e-01
1.697791218757629395e-01 1.966256201267242432e-01 -5.716611817479133606e-02 -1.581467688083648682e-01 8.171396702527999878e-02 -3.449960947036743164e-01 -3.024406731128692627e-01 9.510718286037445068e-02 -3.408559039235115051e-02 1.377200186252593994e-01 1.222077980637550354e-01 -1.096209138631820679e-01 -2.051739096641540527e-01 1.070839837193489075e-01 -2.899758145213127136e-02 3.596137091517448425e-02 3.750621378421783447e-01 1.614447832107543945e-01 -7.538175582885742188e-02 -8.019457757472991943e-02 2.283060997724533081e-01 1.898350715637207031e-01 6.676433235406875610e-02 -2.985129058361053467e-01 3.798760846257209778e-02 1.046095490455627441e-01 1.579975150525569916e-02 2.333461344242095947e-01 -2.745711505413055420e-01 8.665230870246887207e-02 -2.236615121364593506e-01 1.210600882768630981e-01
-6.320805102586746216e-02 7.943947799503803253e-03 -2.268875539302825928e-01 -1.168266683816909790e-01 -2.586985193192958832e-02 -6.959455460309982300e-02 -4.051950275897979736e-01 1.424744874238967896e-01 1.267386078834533691e-01 -1.450891979038715363e-02 2.143505960702896118e-02 3.049658238887786865e-01 -3.832276761531829834e-01 2.004376500844955444e-01 -3.093660771846771240e-01 1.907054632902145386e-01 2.206239104270935059e-01 -7.274311780929565430e-02 5.520477518439292908e-02 7.171128690242767334e-02 2.354865968227386475e-01 1.803109981119632721e-02 4.818978160619735718e-02 -1.357291489839553833e-01 -3.374089300632476807e-01 1.627247482538223267e-01 -2.101603522896766663e-02 5.267136171460151672e-02 -1.018603369593620300e-01 -1.336068063974380493e-01 -3.226839005947113037e-02 2.193376049399375916e-02
-2.235713303089141846e-01 1.779590547084808350e-01 -1.983903497457504272e-01 -1.247216165065765381e-01 -6.845103343948721886e-04 7.344311475753784180e-02 -4.309482872486114502e-02 -2.518020272254943848e-01 -6.154295429587364197e-02 -2.768383920192718506e-01 3.421463444828987122e-02 -2.285644263029098511e-01 1.413641721010208130e-01 7.273281365633010864e-02 -4.833461344242095947e-02 -7.473993115127086639e-03 2.686167657375335693e-01 1.933069229125976562e-01 -2.186828702688217163e-01 -3.936402797698974609e-01 2.230896502733230591e-01 1.088825836777687073e-01 1.430506855249404907e-01 -4.631514474749565125e-02 -3.174017965793609619e-01 2.448326349258422852e-02 1.726597845554351807e-01 2.372224032878875732e-01 -1.940134912729263306e-01 4.210094921290874481e-03 -9.751210361719131470e-02 -1.199872232973575592e-02
1.299643069505691528e-01 3.194207549095153809e-01 -1.123777627944946289e-01 -1.367587149143218994e-01 -2.122796177864074707e-01 -2.589989602565765381e-01 2.780895121395587921e-02 1.682629734277725220e-01 4.434207454323768616e-02 7.603864371776580811e-02 -2.000633627176284790e-01 6.345707923173904419e-02 -1.769246347248554230e-02 2.952449619770050049e-01 -1.077571138739585876e-01 9.031057357788085938e-02 3.141734004020690918e-01 2.114634662866592407e-01 -2.372021079063415527e-01 1.685808002948760986e-01 3.022865355014801025e-01 4.771772772073745728e-02 1.274658590555191040e-01 -1.603969335556030273e-01 4.448655620217323303e-02 2.588759064674377441e-01 -3.261376917362213135e-01 3.905720636248588562e-02 7.339525222778320312e-02 2.499825321137905121e-02 4.058496281504631042e-02 -3.446166962385177612e-02
-1.759338527917861938e-01 -1.292013823986053467e-01 -2.033267617225646973e-01 -2.761970162391662598e-01 -1.409868150949478149e-01 -9.242641925811767578e-02 -8.813320845365524292e-02 3.199133872985839844e-01 -8.313488215208053589e-02 -1.870816648006439209e-01 2.068014442920684814e-01 1.724523305892944336e-01 1.149590387940406799e-01 1.866526901721954346e-01 -7.091971579939126968e-03 -1.087499856948852539e-01 2.009493559598922729e-01 9.181421250104904175e-02 -3.165325522422790527e-01 -3.954482451081275940e-02 2.909248471260070801e-01 1.556863337755203247e-01 -2.307497709989547729e-02 -1.460689008235931396e-01 1.240331381559371948e-01 -1.628848612308502197e-01 -5.789942666888237000e-02 2.026250772178173065e-02 -1.871646940708160400e-01 -3.032091259956359863e-01 -1.846702247858047485e-01 -1.838132143020629883e-01
-5.978903546929359436e-02 1.252715736627578735e-01 -3.168860822916030884e-02 4.309816285967826843e-03 -1.271265447139739990e-01 -9.100744873285293579e-02 -1.547614932060241699e-01 1.313999295234680176e-01 -7.485283911228179932e-02 -4.088685847818851471e-03 -9.940869361162185669e-02 -3.406671285629272461e-01 7.502224296331405640e-02 2.629075348377227783e-01 -2.395700216293334961e-01 -1.106069311499595642e-01 3.439147472381591797e-01 -4.633624106645584106e-02 -1.129692941904067993e-01 6.721420586109161377e-02 1.890037022531032562e-02 -1.460771448910236359e-02 2.918726801872253418e-01 -3.320452868938446045e-01 1.133579686284065247e-01 -2.428202480077743530e-01 -2.336378693580627441e-01 2.965786755084991455e-01 2.399006932973861694e-01 -4.353601019829511642e-03 -1.796067208051681519e-01 1.453487202525138855e-02
-9.139098227024078369e-02 -7.222428172826766968e-02 -1.362800449132919312e-01 -5.477699264883995056e-02 -1.693248897790908813e-01 -1.545267552137374878e-01 -1.044578179717063904e-01 -6.066428124904632568e-02 -3.712781146168708801e-02 -1.623319275677204132e-02 3.455247357487678528e-02 -1.526819169521331787e-02 -3.470762670040130615e-01 2.705927193164825439e-01 -2.658421993255615234e-01 -1.216179132461547852e-01 3.569858372211456299e-01 2.664628624916076660e-01 -1.102663427591323853e-01 -1.121429428458213806e-01 1.165004223585128784e-01 9.532657265663146973e-02 -1.368845850229263306e-01 4.038726538419723511e-02 -1.095971465110778809e-02 2.008109241724014282e-01 3.041528165340423584e-02 -2.472634911537170410e-01 1.743250936269760132e-01 -3.953078687191009521e-01 -2.373686879873275757e-01 6.154809892177581787e-02
-2.445927113294601440e-01 -1.199562475085258484e-02 -3.577531576156616211e-01 -1.503819320350885391e-02 -2.007759362459182739e-01 7.998859882354736328e-02 -1.983271837234497070e-01 1.179641783237457275e-01 2.219041138887405396e-01 7.350432127714157104e-02 -4.024304822087287903e-02 -1.125064045190811157e-01 -1.877780705690383911e-01 1.377118527889251709e-01 -1.778443753719329834e-01 -2.687067985534667969e-01 2.280716449022293091e-01 1.530237942934036255e-01 -6.245566159486770630e-02 -2.593102753162384033e-01 2.969003319740295410e-01 2.674394249916076660e-01 -1.492867767810821533e-01 -7.045813370496034622e-03 -1.328092962503433228e-01 -1.607377380132675171e-01 -1.429568231105804443e-01 1.833727359771728516e-01 1.800544261932373047e-01 7.681638747453689575e-02 -1.428626775741577148e-01 -5.240054335445165634e-03
1.299135684967041016e-01 3.102843761444091797e-01 -4.212204217910766602e-01 -9.470290690660476685e-02 -5.541280284523963928e-02 -8.725216984748840332e-02 -2.631926536560058594e-01 1.379995942115783691e-01 -1.892314851284027100e-01 -1.848923414945602417e-02 8.602160960435867310e-02 -1.392583400011062622e-01 -1.701374799013137817e-01 1.119865626096725464e-01 -2.366291731595993042e-01 2.032344043254852295e-02 3.025359511375427246e-01 1.568792946636676788e-02 -2.067427635192871094e-01 -1.806188970804214478e-01 9.510120004415512085e-02 1.562328487634658813e-01 1.742399483919143677e-02 2.555312216281890869e-01 1.643784344196319580e-01 1.432844996452331543e-01 -1.506640575826168060e-02 6.194958835840225220e-02 -1.362524647265672684e-02 -4.183372855186462402e-02 6.658628582954406738e-03 -3.476028740406036377e-01
-2.514618635177612305e-01 -1.900441497564315796e-01 -1.707776039838790894e-01 9.278212487697601318e-02 -1.294742431491613388e-02 1.033904105424880981e-01 2.597724786028265953e-03 1.355164945125579834e-01 -8.841265738010406494e-02 4.042980819940567017e-02 7.362812291830778122e-03 -2.075123041868209839e-01 3.101648949086666107e-02 2.006048560142517090e-01 -2.412106096744537354e-01 -2.313264608383178711e-01 3.549727797508239746e-01 1.880981475114822388e-01 -3.777370229363441467e-02 -9.296128898859024048e-02 1.289550215005874634e-01 3.021551668643951416e-01 -7.790615409612655640e-02 -8.415657281875610352e-02 -2.317117750644683838e-01 -1.915192604064941406e-01 1.266112029552459717e-01 3.334897756576538086e-01 -2.869947440922260284e-02 -5.971518158912658691e-02 -1.038880050182342529e-01 3.207023739814758301e-01
-4.830376431345939636e-02 -6.904482096433639526e-02 -3.727394044399261475e-01 -1.233066916465759277e-01 -1.697531640529632568e-01 7.178631424903869629e-02 -4.300157353281974792e-02 1.663863509893417358e-01 1.012063845992088318e-01 -1.308741420507431030e-02 4.688191786408424377e-02 -6.497307121753692627e-02 -6.382267922163009644e-02 2.190347462892532349e-01 -1.445913165807723999e-01 -3.218768835067749023e-01 3.190568089485168457e-01 6.386912614107131958e-02 -1.849658936262130737e-01 -1.512741148471832275e-01 1.746196597814559937e-01 7.069000601768493652e-02 -1.944231390953063965e-01 -1.677084565162658691e-01 -3.841263949871063232e-01 -8.020310103893280029e-02 6.252214312553405762e-02 1.095163747668266296e-01 1.653823852539062500e-01 -1.121935322880744934e-01 4.299588967114686966e-03 3.280685842037200928e-01
-3.961651921272277832e-01 1.043523773550987244e-01 -2.010726034641265869e-01 -2.812176942825317383e-01 -1.998399011790752411e-02 -9.408457577228546143e-02 -6.181781366467475891e-02 9.842333197593688965e-02 -1.653871499001979828e-02 1.899959743022918701e-01 -2.621175944805145264e-01 -6.970262527465820312e-02 -9.865425527095794678e-02 2.970729172229766846e-01 -2.575367987155914307e-01 6.353272497653961182e-02 2.148598432540893555e-01 1.197230294346809387e-01 1.917580515146255493e-02 3.341642320156097412e-01 -6.148834899067878723e-02 -4.268553107976913452e-02 4.186042398214340210e-02 -2.024797201156616211e-01 8.387848734855651855e-02 2.426179647445678711e-01 5.447682738304138184e-02 3.909132257103919983e-02 -1.700103282928466797e-02 -8.679644018411636353e-02 -3.128354549407958984e-01 -1.209924370050430298e-01
-1.723599061369895935e-02 3.165221214294433594e-01 -2.566437721252441406e-01 -9.696257114410400391e-02 1.902994364500045776e-01 1.199163347482681274e-01 -1.898217797279357910e-01 6.147463619709014893e-02 9.830471128225326538e-02 1.541745513677597046e-01 -8.618164062500000000e-02 1.794074326753616333e-01 -4.730725884437561035e-01 -3.407998476177453995e-03 -3.901167958974838257e-02 -9.180507063865661621e-02 3.031698465347290039e-01 -5.809290707111358643e-02 -2.338031977415084839e-01 -4.404680430889129639e-02 1.681433618068695068e-02 1.040213629603385925e-01 -3.504532796796411276e-04 -1.109199225902557373e-01 -2.426065802574157715e-01 -1.944056749343872070e-01 6.253324449062347412e-02 -3.820295445621013641e-03 8.839037269353866577e-03 -1.201349049806594849e-01 -3.489219546318054199e-01 -1.220879852771759033e-01
-2.719898223876953125e-01 -1.900287419557571411e-01 -2.279326319694519043e-01 4.394452553242444992e-03 -1.193042770028114319e-01 1.586923897266387939e-01 -7.316377758979797363e-02 1.924826353788375854e-01 -6.888661999255418777e-03 1.286013424396514893e-01 -5.894392728805541992e-03 -3.578572068363428116e-03 -1.430549621582031250e-01 2.869240343570709229e-01 -7.785957306623458862e-02 -2.167835831642150879e-01 2.313393801450729370e-01 -1.221047621220350266e-02 -2.318467050790786743e-01 -3.554922342300415039e-01 2.205044478178024292e-01 1.707059741020202637e-01 -1.665637195110321045e-01 -6.949730962514877319e-02 -2.139664739370346069e-01 -1.634205430746078491e-01 -2.159704416990280151e-01 -2.389188297092914581e-02 9.051006287336349487e-02 1.516642421483993530e-01 -8.262108266353607178e-02 -2.859807014465332031e-01
-3.198994100093841553e-01 -9.388672560453414917e-02 -2.599010765552520752e-01 9.276092797517776489e-02 -1.204298734664916992e-01 1.301263272762298584e-01 -2.874113023281097412e-01 2.157985121011734009e-01 8.769495785236358643e-02 -1.865557022392749786e-02 6.541368365287780762e-02 2.539680898189544678e-02 9.306435286998748779e-02 3.705168068408966064e-01 -1.529691517353057861e-01 -2.541741132736206055e-01 2.233497947454452515e-01 1.708918251097202301e-02 -1.025653705000877380e-01 -2.723766565322875977e-01 1.989709287881851196e-01 1.016769185662269592e-01 -4.636201635003089905e-02 1.410365998744964600e-01 -3.289925158023834229e-01 -1.659306585788726807e-01 -7.895008474588394165e-02 2.187654972076416016e-01 -6.125048268586397171e-03 -6.299471855163574219e-02 5.968629382550716400e-03 -6.648041307926177979e-02
-8.590915799140930176e-02 -1.888570934534072876e-01 -3.300390541553497314e-01 -2.285072058439254761e-01 -2.876542508602142334e-01 -9.742870181798934937e-02 -8.362615853548049927e-02 3.084497451782226562e-01 2.272230386734008789e-01 1.448611021041870117e-01 7.417912781238555908e-02 -1.559611707925796509e-01 6.239243666641414165e-04 3.730728924274444580e-01 -4.729383438825607300e-02 1.377840489149093628e-01 3.168253898620605469e-01 -1.779345050454139709e-02 -1.479045897722244263e-01 -1.435550600290298462e-01 1.082336157560348511e-01 -1.293045282363891602e-01 2.841607928276062012e-01 -1.812475174665451050e-01 9.929296560585498810e-03 1.536186337471008301e-01 -6.055470183491706848e-02 6.187084317207336426e-02 -4.547791928052902222e-02 1.170065551996231079e-01 2.967544086277484894e-02 -7.450328767299652100e-02
8.653687685728073120e-02 -2.116646617650985718e-02 -2.236748784780502319e-01 -2.248616702854633331e-02 6.138307601213455200e-02 7.916536182165145874e-02 -5.068485066294670105e-02 2.204386293888092041e-01 -9.604570269584655762e-02 4.096299409866333008e-02 -1.709592044353485107e-01 2.807433903217315674e-01 -2.590401470661163330e-01 5.134421214461326599e-02 -9.255629032850265503e-02 -3.355128169059753418e-01 3.331780433654785156e-01 3.045983426272869110e-02 -1.344245672225952148e-01 -6.243499368429183960e-02 2.154076546430587769e-01 4.060497283935546875e-01 2.545723319053649902e-01 -1.762818545103073120e-02 -4.470873624086380005e-02 1.586315780878067017e-01 -7.834643125534057617e-02 -2.926565408706665039e-01 -1.010549589991569519e-01 -1.670191138982772827e-01 -5.606353282928466797e-02 -3.532945411279797554e-03
-2.004744410514831543e-01 1.051964312791824341e-01 -2.699261009693145752e-01 1.301154494285583496e-01 1.266302317380905151e-01 -6.028738617897033691e-02 -8.399659395217895508e-02 1.727722734212875366e-01 6.855192035436630249e-02 -1.513813287019729614e-01 -5.339302495121955872e-02 1.037486568093299866e-01 1.241679266095161438e-01 2.037193030118942261e-01 1.854443103075027466e-01 5.494602769613265991e-02 3.199419677257537842e-01 -6.250566989183425903e-02 -8.679038845002651215e-03 2.979800701141357422e-01 2.576116323471069336e-01 1.194075420498847961e-01 1.834239065647125244e-01 1.557520180940628052e-01 -3.411405682563781738e-01 -1.615608483552932739e-01 2.343174964189529419e-01 3.361530601978302002e-01 -6.490380316972732544e-02 1.406098622828722000e-02 -1.333935707807540894e-01 -2.390251681208610535e-02
-3.376678824424743652e-01 -3.982724249362945557e-02 -3.922020494937896729e-01 1.114065125584602356e-01 -1.571690291166305542e-01 -5.326441302895545959e-02 -5.422361567616462708e-02 1.995618194341659546e-01 1.920222491025924683e-01 -2.124657854437828064e-03 -3.851279988884925842e-02 -6.223813444375991821e-02 -1.641887575387954712e-01 1.440340578556060791e-01 -4.718498587608337402e-01 1.619107872247695923e-01 1.098976731300354004e-01 2.585138380527496338e-01 -1.090813651680946350e-01 2.658602595329284668e-01 1.264037787914276123e-01 1.015796139836311340e-01 5.686388909816741943e-02 8.233053982257843018e-02 -1.505531817674636841e-01 1.551927328109741211e-01 -1.773023009300231934e-01 -1.079855039715766907e-01 2.330175600945949554e-02 -8.668185025453567505e-02 -8.728236705064773560e-02 -7.577913254499435425e-02
-2.211299389600753784e-01 2.573349773883819580e-01 -1.204432770609855652e-01 1.755484938621520996e-01 -1.211897954344749451e-01 2.334285825490951538e-01 9.702935814857482910e-02 2.005415409803390503e-01 1.032984480261802673e-01 -1.869640052318572998e-01 -4.078932851552963257e-02 2.381619997322559357e-03 -1.420164108276367188e-01 3.335836827754974365e-01 9.096743911504745483e-02 6.507024914026260376e-02 4.126765727996826172e-01 -5.454229190945625305e-02 7.156369835138320923e-02 -6.081968173384666443e-02 2.979507744312286377e-01 1.954626291990280151e-01 2.097234129905700684e-01 -3.231165707111358643e-01 -1.708044409751892090e-01 -4.315946996212005615e-02 9.954903274774551392e-03 -2.325481735169887543e-02 -5.948621034622192383e-02 -9.274569340050220490e-03 -7.253651320934295654e-02 1.773941963911056519e-01
-5.538983270525932312e-02 1.868251860141754150e-01 -3.097258806228637695e-01 2.286114841699600220e-01 2.233358919620513916e-01 -1.395721882581710815e-01 -6.134390458464622498e-02 3.926832377910614014e-01 1.125841438770294189e-01 -1.409263312816619873e-01 6.340721249580383301e-02 1.452824026346206665e-01 -9.438186883926391602e-02 8.198889344930648804e-02 2.440463937819004059e-02 2.000215053558349609e-01 3.863829374313354492e-01 -2.451885938644409180e-01 1.151030063629150391e-01 -2.001380026340484619e-01 1.605782210826873779e-01 -3.371711820363998413e-02 -6.771869212388992310e-02 -1.457661390304565430e-01 -2.178204804658889771e-01 6.074199825525283813e-02 -9.046451002359390259e-02 1.440620422363281250e-01 -1.626156568527221680e-01 -9.264761954545974731e-02 -9.204370528459548950e-02 1.832315325736999512e-01
-2.042760252952575684e-01 -2.451397664844989777e-02 -2.575329542160034180e-01 3.646578490734100342e-01 -4.876310005784034729e-02 4.498652368783950806e-02 -1.106255799531936646e-01 1.294507384300231934e-01 -5.129571259021759033e-02 -2.483927085995674133e-02 7.569998502731323242e-02 1.367820352315902710e-01 -3.847673833370208740e-01 2.287661731243133545e-01 -1.307996958494186401e-01 -6.207748129963874817e-02 2.364274710416793823e-01 3.993800878524780273e-01 -9.387820214033126831e-02 -1.156180948019027710e-01 2.811207249760627747e-02 5.275477096438407898e-02 5.102982372045516968e-02 -2.722922265529632568e-01 1.156351864337921143e-01 8.097672462463378906e-02 3.839191794395446777e-02 2.690105140209197998e-02 -1.442411839962005615e-01 -2.860125899314880371e-01 1.794553697109222412e-01 -3.319284692406654358e-02
-2.225544452667236328e-01 2.821868956089019775e-01 -4.653741046786308289e-02 -1.526852399110794067e-01 -4.338172450661659241e-02 -1.461977064609527588e-01 -3.233437985181808472e-02 -6.865992397069931030e-02 1.145740151405334473e-01 1.038595959544181824e-01 -1.235018670558929443e-01 2.284140288829803467e-01 -4.316163361072540283e-01 2.866520285606384277e-01 -1.885114163160324097e-01 5.123744159936904907e-02 4.350735843181610107e-01 -2.556081674993038177e-02 -6.975024938583374023e-02 1.272352784872055054e-01 7.971288263797760010e-02 3.436264395713806152e-01 7.705201208591461182e-02 -7.168961316347122192e-02 8.931210637092590332e-02 -6.775751244276762009e-03 -1.319268941879272461e-01 -5.691377818584442139e-02 8.699920773506164551e-02 -1.503769010305404663e-01 -1.133877709507942200e-01 1.308615878224372864e-02
-9.639328718185424805e-02 -1.166653335094451904e-01 -3.332845866680145264e-01 1.657168939709663391e-02 -9.380114078521728516e-02 3.043878376483917236e-01 6.294996291399002075e-02 1.368958652019500732e-01 -8.179425448179244995e-02 -4.469887912273406982e-02 1.097558662295341492e-01 -9.137083907262422144e-06 1.011485755443572998e-01 3.788444995880126953e-01 -1.094225496053695679e-01 1.207209751009941101e-01 1.273252815008163452e-01 3.208558261394500732e-01 -1.488930173218250275e-02 -2.194043546915054321e-01 3.941722214221954346e-01 -1.087909191846847534e-01 6.236984953284263611e-02 -4.037819057703018188e-02 -1.273238472640514374e-02 -2.266079634428024292e-01 -1.505447179079055786e-01 8.385428041219711304e-02 -6.015030294656753540e-02 -1.039067730307579041e-01 -1.220497414469718933e-01 -2.996461391448974609e-01
-2.560454010963439941e-01 2.645025849342346191e-01 -7.808583974838256836e-02 -2.369950525462627411e-02 -1.595338284969329834e-01 -1.669816672801971436e-02 -1.003168895840644836e-01 1.168442592024803162e-01 -1.763939857482910156e-01 4.930325224995613098e-02 -1.749997772276401520e-02 2.333336770534515381e-01 -4.304104670882225037e-02 6.288785487413406372e-02 -6.683271378278732300e-02 -9.783956408500671387e-02 4.859229028224945068e-01 -2.577629685401916504e-01 -2.350610196590423584e-01 2.188343852758407593e-01 -7.604646962136030197e-04 -8.025082200765609741e-02 2.533739507198333740e-01 -3.894377499818801880e-02 2.269947253807913512e-05 -8.005295693874359131e-02 -1.203796565532684326e-01 1.665991544723510742e-01 -1.600143909454345703e-01 2.964453957974910736e-02 -3.294958770275115967e-01 -1.966323256492614746e-01
-4.925521463155746460e-02 1.246668174862861633e-01 -3.688286542892456055e-01 1.503176242113113403e-01 1.131382212042808533e-01 -1.989031285047531128e-01 -4.563350975513458252e-01 4.767272248864173889e-02 -7.997930794954299927e-02 1.365975141525268555e-01 -1.945789456367492676e-01 -3.050175607204437256e-01 -2.288941293954849243e-01 1.544351428747177124e-01 1.403796114027500153e-02 -1.193909198045730591e-01 1.935282051563262939e-01 3.218209445476531982e-01 -6.203187257051467896e-02 3.602337464690208435e-02 9.801397472620010376e-02 2.236604094505310059e-01 1.773328520357608795e-02 -1.646474450826644897e-01 3.966510295867919922e-02 -2.129340320825576782e-01 -7.148453593254089355e-02 -7.563000917434692383e-02 2.111517824232578278e-02 1.093171536922454834e-01 7.851241528987884521e-02 -6.597706675529479980e-02
-2.875506877899169922e-01 -4.626323003321886063e-03 -3.070027232170104980e-01 1.967920549213886261e-02 -1.021451354026794434e-01 1.553075164556503296e-01 -1.492666155099868774e-01 -4.443544149398803711e-02 9.797693043947219849e-02 1.866335123777389526e-01 8.683303743600845337e-02 1.596780121326446533e-01 -7.275990396738052368e-02 2.476384192705154419e-01 -1.283585578203201294e-01 -1.984121501445770264e-01 1.807011216878890991e-01 3.718808665871620178e-02 -2.384039163589477539e-01 -3.450827002525329590e-01 2.021387368440628052e-01 2.070298343896865845e-01 -2.063018381595611572e-01 -8.126141130924224854e-02 -1.635715365409851074e-01 -1.535059064626693726e-01 -1.853022873401641846e-01 8.272625505924224854e-02 1.726274639368057251e-01 3.564094007015228271e-02 -1.126396059989929199e-01 -2.929461598396301270e-01
-2.650648951530456543e-01 -1.512724459171295166e-01 -2.742448449134826660e-01 1.033642813563346863e-01 -8.581071346998214722e-02 -8.332116156816482544e-02 -4.803798198699951172e-01 1.939714848995208740e-01 1.149620339274406433e-01 -4.238243401050567627e-02 2.809361517429351807e-01 -1.696103811264038086e-01 1.326469611376523972e-02 1.053438782691955566e-01 -1.679626852273941040e-01 6.371277570724487305e-02 2.311393320560455322e-01 4.919313266873359680e-02 -1.308961212635040283e-01 -1.519851833581924438e-01 2.713309600949287415e-03 7.954463362693786621e-02 3.089631348848342896e-02 4.110970348119735718e-02 -1.381452381610870361e-01 -2.760578095912933350e-01 -6.316456198692321777e-02 3.851729035377502441e-01 -9.638106822967529297e-02 2.747759409248828888e-02 -1.539496425539255142e-02 -9.507244080305099487e-02
-3.981855697929859161e-03 -4.824276268482208252e-02 -6.097615882754325867e-02 1.146733611822128296e-01 8.444518595933914185e-02 -2.156692892313003540e-01 -7.543032616376876831e-02 1.398526281118392944e-01 2.882153727114200592e-03 -1.810762584209442139e-01 -9.042297303676605225e-02 -1.436388939619064331e-01 -1.479079425334930420e-01 3.394460380077362061e-01 -2.770197391510009766e-01 -2.420650422573089600e-01 5.055741071701049805e-01 2.427904307842254639e-01 -1.185350418090820312e-01 -1.181961819529533386e-01 2.986298315227031708e-02 -1.362554579973220825e-01 2.427750974893569946e-01 6.253252178430557251e-02 -1.241535693407058716e-02 1.216518208384513855e-01 -2.382919378578662872e-02 9.581451304256916046e-03 3.011048138141632080e-01 -1.647318899631500244e-01 -9.068628400564193726e-02 3.655727580189704895e-02
-7.422264665365219116e-02 3.063068687915802002e-01 -3.622091710567474365e-01 -3.306576311588287354e-01 4.374559596180915833e-02 -7.297588139772415161e-02 -1.743055880069732666e-01 -8.528753370046615601e-02 8.543433248996734619e-02 -1.324255466461181641e-01 -5.872059613466262817e-02 -1.901057213544845581e-01 -2.652581930160522461e-01 1.315599828958511353e-01 -1.241482421755790710e-02 -1.198515295982360840e-01 2.747864723205566406e-01 1.481148302555084229e-01 -2.798626385629177094e-02 6.531797349452972412e-02 -3.011266468092799187e-03 -6.673613190650939941e-02 -9.641332179307937622e-02 -6.266044080257415771e-02 -2.879596948623657227e-01 2.984436452388763428e-01 -1.465738117694854736e-01 2.840544879436492920e-01 -2.268854994326829910e-03 -1.388146728277206421e-01 -1.504442095756530762e-01 1.112697273492813110e-01
-1.225273609161376953e-01 -2.900777012109756470e-02 1.124892383813858032e-02 -2.269914001226425171e-01 2.695884555578231812e-02 -2.222707727923989296e-03 -2.524717152118682861e-01 1.658138036727905273e-01 -2.663873136043548584e-01 1.098894551396369934e-01 2.669983729720115662e-02 9.380245208740234375e-02 4.617093503475189209e-02 3.886696696281433105e-01 -7.550990581512451172e-02 -1.086212992668151855e-01 3.818357288837432861e-01 -9.910955280065536499e-02 -1.406150013208389282e-01 4.039072617888450623e-02 1.110241487622261047e-01 -1.341545730829238892e-01 1.456174254417419434e-01 -1.582295149564743042e-01 -8.392810076475143433e-02 -8.869016170501708984e-02 6.854082643985748291e-02 2.524917423725128174e-01 -2.355605661869049072e-01 -2.605815529823303223e-01 -3.327903151512145996e-01 -7.867323607206344604e-02
-1.546947956085205078e-01 1.364459246397018433e-01 -3.380776047706604004e-01 1.464570965617895126e-02 -7.655166834592819214e-02 -5.476107597351074219e-01 -3.384112417697906494e-01 6.671732664108276367e-02 5.660738795995712280e-03 -4.798997659236192703e-03 1.606071926653385162e-02 1.434377431869506836e-01 1.016287249512970448e-03 -2.490361407399177551e-02 -5.895460769534111023e-02 4.263454675674438477e-02 2.840382158756256104e-01 -1.498509794473648071e-01 -1.193352565169334412e-01 -5.340308323502540588e-02 9.476617723703384399e-02 2.280900180339813232e-01 1.101506799459457397e-01 -1.968461573123931885e-01 -2.293292284011840820e-01 1.905620247125625610e-01 3.490521013736724854e-02 -7.675084471702575684e-02 -2.031972557306289673e-01 3.011400811374187469e-02 1.288045048713684082e-01 -6.718297302722930908e-02
-8.308995515108108521e-02 1.992404013872146606e-01 -3.323995172977447510e-01 -4.045856297016143799e-01 4.182014614343643188e-02 1.424635052680969238e-01 -2.825027704238891602e-01 1.700967103242874146e-01 6.556504219770431519e-02 9.155351668596267700e-02 -4.223054274916648865e-02 -1.045485883951187134e-01 -1.603995114564895630e-01 6.623759865760803223e-02 6.789290904998779297e-02 -2.126753926277160645e-01 2.500909268856048584e-01 3.987723886966705322e-01 -5.998201295733451843e-02 -1.231976076960563660e-01 9.726312011480331421e-03 -1.107840240001678467e-01 -8.187026530504226685e-02 -1.595583111047744751e-01 -1.313922554254531860e-01 1.933124065399169922e-01 -6.300607323646545410e-02 1.572099924087524414e-01 1.224914118647575378e-01 -1.749186068773269653e-01 -1.598637253046035767e-01 6.115139275789260864e-02
-4.048186540603637695e-02 2.565964162349700928e-01 -3.604632318019866943e-01 -1.245587989687919617e-01 -6.810159981250762939e-02 1.759886890649795532e-01 -1.801047176122665405e-01 -1.079985126852989197e-01 9.671787172555923462e-02 2.502014487981796265e-02 -1.266595125198364258e-01 -1.599113345146179199e-01 -3.396956622600555420e-01 -7.247673720121383667e-02 9.158877655863761902e-03 3.070705011487007141e-02 1.693943142890930176e-01 1.095016673207283020e-01 -1.875660568475723267e-01 -9.872850030660629272e-02 3.578264415264129639e-01 -1.477833241224288940e-01 2.746635000221431255e-04 2.322103269398212433e-02 -6.218948215246200562e-02 -6.231802701950073242e-02 -2.273764461278915405e-01 3.353055417537689209e-01 5.168438330292701721e-02 -3.194825351238250732e-01 -1.231256127357482910e-01 7.923921942710876465e-02
-1.629726290702819824e-01 2.244435437023639679e-02 -2.912750840187072754e-01 1.430924534797668457e-01 8.335101604461669922e-02 -2.760872244834899902e-01 -2.466405779123306274e-01 1.933451145887374878e-01 -7.768534123897552490e-02 -1.026474684476852417e-01 -2.819950878620147705e-02 -1.752427071332931519e-01 6.730938702821731567e-02 -8.583662658929824829e-02 1.624690741300582886e-01 2.456320524215698242e-01 1.999487876892089844e-01 -1.992608308792114258e-01 -1.532880514860153198e-01 1.034387946128845215e-01 9.085287898778915405e-02 3.025161325931549072e-01 2.284191250801086426e-01 -2.297198623418807983e-01 -1.966212540864944458e-01 1.863899230957031250e-01 2.924963645637035370e-02 3.202862441539764404e-01 5.779502913355827332e-02 8.204506337642669678e-02 -4.382636398077011108e-02 -1.791571825742721558e-01
-1.729777902364730835e-01 8.615651726722717285e-02 -3.181082308292388916e-01 2.384714223444461823e-02 1.951930522918701172e-01 -1.438873708248138428e-01 8.279357850551605225e-02 4.096952453255653381e-02 -5.061943456530570984e-02 -1.377163231372833252e-01 -2.334523200988769531e-01 1.637454181909561157e-01 2.938295900821685791e-02 -2.614756114780902863e-02 -1.711659580469131470e-01 3.139698132872581482e-02 4.726729691028594971e-01 5.968788638710975647e-02 2.185509726405143738e-02 6.469999253749847412e-02 4.360893666744232178e-01 -1.502102357335388660e-03 1.524488162249326706e-02 -1.234974637627601624e-01 3.287713229656219482e-02 -2.174875587224960327e-01 9.309265762567520142e-02 6.328916549682617188e-02 -2.189200669527053833e-01 1.877570524811744690e-02 -1.671667098999023438e-01 2.903492152690887451e-01
-1.290243864059448242e-02 -9.351460635662078857e-02 -7.189787179231643677e-02 -2.759136445820331573e-02 1.864625364542007446e-01 -7.184969633817672729e-02 -3.973922431468963623e-01 -9.578819386661052704e-03 1.344168335199356079e-01 -2.250269986689090729e-02 -1.851551830768585205e-01 -1.138663813471794128e-01 1.331705879420042038e-02 1.525869518518447876e-01 -1.629015058279037476e-02 -1.124418154358863831e-01 4.077790081501007080e-01 1.640145629644393921e-01 -5.400699377059936523e-02 2.443267703056335449e-01 4.243149161338806152e-01 2.537233233451843262e-01 2.843850553035736084e-01 -3.517333045601844788e-02 4.229146055877208710e-03 1.145193576812744141e-01 -2.841516025364398956e-02 -9.753551334142684937e-02 -1.757666617631912231e-01 7.462865859270095825e-02 -2.067088931798934937e-01 7.173330057412385941e-03
-2.324954569339752197e-01 1.587433391250669956e-03 1.202075160108506680e-03 -7.107652723789215088e-02 -6.758774816989898682e-02 9.396643936634063721e-02 2.474111132323741913e-02 1.802293509244918823e-01 -8.868222683668136597e-02 -2.933159172534942627e-01 -1.460083574056625366e-01 -1.478357017040252686e-01 1.717326939105987549e-01 9.310054033994674683e-02 -1.560120433568954468e-01 1.970590800046920776e-01 5.781530141830444336e-01 4.252684302628040314e-03 -9.430473297834396362e-02 -7.941698282957077026e-02 2.086583226919174194e-01 2.469704896211624146e-01 -7.703085243701934814e-02 -2.277904301881790161e-01 -1.361241638660430908e-01 3.443497791886329651e-02 -1.812936812639236450e-01 -1.842217296361923218e-01 -2.246411293745040894e-01 -1.486398372799158096e-02 3.806779533624649048e-02 7.419133186340332031e-02
1.041995510458946228e-01 1.291020214557647705e-01 -1.534811556339263916e-01 -3.520525395870208740e-01 -2.653161585330963135e-01 1.490978151559829712e-01 -2.332369685173034668e-01 1.862453669309616089e-01 -1.400228142738342285e-01 4.274595901370048523e-02 -5.034235492348670959e-02 1.680618673563003540e-01 -2.059590071439743042e-01 1.077784895896911621e-01 -1.736111007630825043e-02 1.175636947154998779e-01 4.210585057735443115e-01 1.231544278562068939e-02 -2.233655154705047607e-01 -3.294879570603370667e-02 2.538182735443115234e-01 1.365122497081756592e-01 2.661871016025543213e-01 -2.822102420032024384e-02 -2.424141159281134605e-03 -1.016825288534164429e-01 -1.336027169600129128e-03 1.442908961325883865e-02 -2.971711754798889160e-01 1.748553663492202759e-01 -7.942021638154983521e-02 6.338985264301300049e-02
-1.879393458366394043e-01 5.512321367859840393e-02 -2.687653899192810059e-01 -2.988147437572479248e-01 -1.087534055113792419e-01 9.839245676994323730e-02 -3.822500109672546387e-01 2.496040314435958862e-01 -1.493165828287601471e-02 1.137396842241287231e-01 1.480954140424728394e-01 1.346364766359329224e-01 -2.977872733026742935e-03 2.765597999095916748e-01 -3.858462348580360413e-02 -2.944952249526977539e-01 1.741852462291717529e-01 8.691333234310150146e-02 -8.317707479000091553e-02 4.771141335368156433e-02 1.287307143211364746e-01 4.165810067206621170e-03 -3.651579469442367554e-02 -1.759196966886520386e-01 -2.628771364688873291e-01 -1.223885267972946167e-01 -1.160044595599174500e-01 -6.433106213808059692e-02 -3.334060907363891602e-01 -2.033549398183822632e-01 4.023170843720436096e-02 -2.215203642845153809e-02
-2.909955978393554688e-01 2.002418041229248047e-01 -5.552663654088973999e-02 2.608696818351745605e-01 4.772608727216720581e-02 2.387319691479206085e-02 -2.044372856616973877e-01 5.008270218968391418e-02 1.547169592231512070e-02 1.762669347226619720e-02 -3.427264094352722168e-01 8.880072087049484253e-02 -2.450138032436370850e-01 9.966364502906799316e-02 -1.133610382676124573e-01 3.080860674381256104e-01 3.495804369449615479e-01 3.510325402021408081e-02 -1.395958662033081055e-01 1.855219900608062744e-01 1.166494265198707581e-01 7.487116008996963501e-02 9.083948284387588501e-02 -1.322892159223556519e-01 -1.561829447746276855e-01 1.196632310748100281e-01 -1.750369817018508911e-01 -1.082746908068656921e-01 2.359835952520370483e-01 -9.513851255178451538e-02 -2.909607291221618652e-01 -2.298106998205184937e-02
-2.766951322555541992e-01 -7.977161440066993237e-04 -2.691392004489898682e-01 6.665637344121932983e-02 -7.856296002864837646e-02 8.169110119342803955e-02 -2.051755338907241821e-01 1.224570795893669128e-01 2.017189562320709229e-01 1.852541863918304443e-01 -4.561627283692359924e-02 -3.583991201594471931e-03 5.509494440048001707e-05 3.344137370586395264e-01 -1.025934070348739624e-01 -2.806425392627716064e-01 1.506031751632690430e-01 8.014039695262908936e-02 -1.054004803299903870e-01 -2.844277322292327881e-01 3.249273300170898438e-01 9.961564093828201294e-02 -1.301753818988800049e-01 -2.619010955095291138e-02 -1.127998679876327515e-01 -2.046985477209091187e-01 -8.953002840280532837e-02 8.660447597503662109e-02 1.498738676309585571e-01 7.717611640691757202e-02 -1.620708405971527100e-01 -3.454407155513763428e-01
-1.872912943363189697e-01 -4.518974944949150085e-02 -3.219786286354064941e-01 -3.858676552772521973e-01 1.986654940992593765e-03 -1.318668108433485031e-02 3.069800697267055511e-02 4.910856112837791443e-02 1.269872486591339111e-01 -2.088903039693832397e-01 5.518314987421035767e-02 -7.711336016654968262e-02 4.930672794580459595e-02 1.187910977751016617e-02 1.698418706655502319e-01 -2.642355859279632568e-01 1.611311882734298706e-01 -5.174371972680091858e-02 -2.043997794389724731e-01 7.487846910953521729e-02 2.681108713150024414e-01 6.724409759044647217e-02 -8.165794424712657928e-03 -2.054441124200820923e-01 -4.839859902858734131e-01 -4.344011843204498291e-02 7.746773213148117065e-02 1.223107874393463135e-01 -1.300978958606719971e-01 -1.296867728233337402e-01 -1.679439991712570190e-01 1.518107652664184570e-01
-6.182640045881271362e-02 -7.910455018281936646e-02 -2.541185021400451660e-01 -7.267811149358749390e-02 -4.489559214562177658e-04 -1.098516583442687988e-01 1.038638409227132797e-02 2.541517280042171478e-02 -2.020698189735412598e-01 -5.867355316877365112e-02 8.923196233808994293e-03 -4.519240558147430420e-01 1.184967234730720520e-01 2.897574007511138916e-01 -7.575879245996475220e-02 -2.286614477634429932e-01 3.948157429695129395e-01 7.153500616550445557e-02 1.917978376150131226e-02 -2.368446141481399536e-01 1.666394770145416260e-01 6.858645379543304443e-02 3.641235083341598511e-02 -1.354292482137680054e-01 -3.440573513507843018e-01 -1.001893207430839539e-01 -8.108065277338027954e-02 -4.102806001901626587e-02 -2.086300849914550781e-01 -1.593984365463256836e-01 1.266413629055023193e-01 1.066828370094299316e-01
-2.458086460828781128e-01 -1.073849648237228394e-01 -1.520089507102966309e-01 -6.310259550809860229e-02 -1.173701137304306030e-01 -3.827259643003344536e-03 -1.799562573432922363e-01 1.324491649866104126e-01 2.872647047042846680e-01 1.941590011119842529e-02 2.935186726972460747e-03 1.318829804658889771e-01 1.358866989612579346e-01 4.123189747333526611e-01 -1.145076006650924683e-01 -1.141913831233978271e-01 1.519609391689300537e-01 1.000779569149017334e-01 -1.749947071075439453e-01 -2.901941239833831787e-01 2.132592946290969849e-01 9.806626290082931519e-02 -2.789076864719390869e-01 -2.630949206650257111e-02 -2.534231543540954590e-01 2.941980771720409393e-02 -3.034530878067016602e-01 1.799223124980926514e-01 -3.018688410520553589e-03 6.322956830263137817e-02 -1.252944320440292358e-01 -1.776091903448104858e-01
-2.744468152523040771e-01 6.040380895137786865e-02 -2.390539646148681641e-01 -3.727213144302368164e-01 -7.396619766950607300e-02 1.148307770490646362e-01 -2.607297897338867188e-01 -4.234835132956504822e-02 -2.666546590626239777e-02 3.154395520687103271e-01 -1.218685880303382874e-01 1.999184489250183105e-01 -3.314236551523208618e-02 2.135730534791946411e-01 -3.010209500789642334e-01 -9.779553115367889404e-02 1.695175021886825562e-01 8.332624286413192749e-02 5.497570708394050598e-02 1.650071740150451660e-01 -1.674389583058655262e-03 1.550455838441848755e-01 7.898812182247638702e-03 -2.446496486663818359e-01 -7.766062766313552856e-02 1.308059543371200562e-01 -1.016956120729446411e-01 1.489731520414352417e-01 -1.458262354135513306e-01 1.315911561250686646e-01 -5.410855263471603394e-02 -2.958672642707824707e-01
-2.588748931884765625e-01 -3.103399574756622314e-01 -2.473018914461135864e-01 -1.204199809581041336e-02 -1.992290653288364410e-02 3.224222362041473389e-02 -1.268327534198760986e-01 -2.604553289711475372e-02 1.544465273618698120e-01 1.680465042591094971e-01 8.971507847309112549e-02 -6.693504750728607178e-02 -9.838529676198959351e-02 3.669705688953399658e-01 -1.286272108554840088e-01 -2.372256517410278320e-01 1.332245320081710815e-01 5.121478438377380371e-02 -1.260029971599578857e-01 -3.047309219837188721e-01 3.267293870449066162e-01 2.014857530593872070e-01 -2.106052637100219727e-02 -1.563839614391326904e-01 -3.521712869405746460e-02 -1.851022690534591675e-01 -2.494311779737472534e-01 6.066107749938964844e-02 -1.455495059490203857e-01 4.108840227127075195e-02 -2.505609299987554550e-03 -2.230294048786163330e-01
-2.637773156166076660e-01 2.837103009223937988e-01 -2.212697416543960571e-01 8.617314510047435760e-03 -1.307360380887985229e-01 1.821316033601760864e-01 -2.361522242426872253e-02 1.861950606107711792e-01 3.174805641174316406e-02 -2.445086836814880371e-01 -1.506268233060836792e-01 2.415893832221627235e-03 3.316179290413856506e-02 3.418208956718444824e-01 -3.489033505320549011e-02 3.900880739092826843e-02 4.245413839817047119e-01 -1.301701962947845459e-01 -3.476724028587341309e-02 -9.174438193440437317e-03 1.561537981033325195e-01 1.717556267976760864e-01 6.804940104484558105e-02 -4.104606211185455322e-01 2.927893958985805511e-02 -1.276049911975860596e-01 6.764709204435348511e-02 -1.051197275519371033e-01 8.281628787517547607e-02 -7.055893540382385254e-02 1.379525661468505859e-01 -1.487902849912643433e-01
-1.377512812614440918e-01 -1.125831715762615204e-02 -3.301044702529907227e-01 1.152083352208137512e-01 1.065308302640914917e-01 -2.848827242851257324e-01 3.020703792572021484e-02 6.259705871343612671e-02 -1.165359094738960266e-01 1.627944707870483398e-01 1.519276201725006104e-01 -4.085640609264373779e-02 -2.755159735679626465e-01 6.542445719242095947e-02 -1.046577766537666321e-01 -7.651907950639724731e-02 3.300866484642028809e-01 -6.274664402008056641e-02 1.582088917493820190e-01 1.064025312662124634e-01 2.716125547885894775e-01 3.794455155730247498e-02 1.065990403294563293e-01 -9.619554504752159119e-03 -1.976142674684524536e-01 6.088653206825256348e-02 1.660986095666885376e-01 9.632926434278488159e-02 -3.752040565013885498e-01 -2.960314750671386719e-01 -2.312955558300018311e-01 -4.510268568992614746e-02
-3.159560859203338623e-01 4.601766541600227356e-02 -1.278870105743408203e-01 4.784491658210754395e-02 -3.111749887466430664e-01 -3.316580131649971008e-02 1.062819808721542358e-01 -1.734587699174880981e-01 1.971387267112731934e-01 -7.871216163039207458e-03 -4.297329112887382507e-02 -4.940294101834297180e-02 5.272857844829559326e-02 3.672618865966796875e-01 -1.203497499227523804e-01 3.904296830296516418e-02 4.036630094051361084e-01 6.755774468183517456e-02 -1.159858703613281250e-01 1.432622224092483521e-01 1.057208105921745300e-01 1.822305023670196533e-01 9.883936494588851929e-02 -3.147687911987304688e-01 2.284100800752639771e-01 2.374437823891639709e-02 -3.813220933079719543e-02 1.412739902734756470e-01 1.771486103534698486e-01 -1.225674673914909363e-01 3.434530226513743401e-03 2.606370151042938232e-01
-3.541040122509002686e-01 2.976001240313053131e-02 -7.697953283786773682e-02 -3.996758162975311279e-02 -2.615378797054290771e-01 1.131311617791652679e-02 -3.380969762802124023e-01 3.304880559444427490e-01 -5.697039514780044556e-02 -1.013133376836776733e-01 3.679163753986358643e-02 -3.870876505970954895e-02 -6.964794546365737915e-02 1.382230818271636963e-01 1.162491142749786377e-01 -2.179975360631942749e-01 1.963897049427032471e-01 4.920302331447601318e-02 -1.040830984711647034e-01 -7.290468364953994751e-02 1.621133089065551758e-01 3.307496011257171631e-02 4.872773215174674988e-02 -3.575631380081176758e-01 -6.009062752127647400e-03 -2.869651913642883301e-01 -1.365360170602798462e-01 -1.035672128200531006e-01 -2.056814432144165039e-01 -1.923570334911346436e-01 -2.472828477621078491e-01 -7.640273869037628174e-02
5.296290665864944458e-02 1.336261481046676636e-01 -3.266447186470031738e-01 -4.872460365295410156e-01 -5.372245982289314270e-02 4.782265424728393555e-02 -7.406734675168991089e-02 2.695466279983520508e-01 2.357353568077087402e-01 -9.083935618400573730e-02 3.170183673501014709e-02 -2.024582475423812866e-01 -3.494264483451843262e-01 1.375297904014587402e-01 -5.637366324663162231e-02 -1.224608197808265686e-01 3.189581036567687988e-01 1.657554805278778076e-01 -1.818159371614456177e-01 6.785335391759872437e-02 5.649712681770324707e-02 -6.247028335928916931e-02 -1.090067252516746521e-02 -3.103682957589626312e-02 -1.780367493629455566e-01 1.770058870315551758e-01 -6.971725821495056152e-02 8.300302177667617798e-02 1.611102968454360962e-01 -8.625295013189315796e-02 -4.729231446981430054e-02 3.815984725952148438e-02
-4.386079013347625732e-01 -1.701703816652297974e-01 -7.685955613851547241e-02 -4.826670512557029724e-02 1.088132634758949280e-01 -2.138951048254966736e-02 2.033345215022563934e-02 -1.831593364477157593e-02 -1.525059044361114502e-01 -2.790277451276779175e-02 -3.690965846180915833e-02 1.723812073469161987e-01 -3.777194023132324219e-01 3.105432391166687012e-01 -7.684865593910217285e-02 4.596386477351188660e-02 4.085476994514465332e-01 2.707697749137878418e-01 -3.118614554405212402e-01 -2.144016623497009277e-01 1.031498145312070847e-02 1.117805838584899902e-01 4.568962007761001587e-02 -1.655458360910415649e-01 6.837122142314910889e-02 7.794766873121261597e-02 -4.023942351341247559e-02 -5.510238185524940491e-02 -6.200767122209072113e-03 3.597481548786163330e-02 -6.399292498826980591e-02 -9.358923137187957764e-02
3.817833214998245239e-02 1.877312548458576202e-02 -1.342575550079345703e-01 -2.337673902511596680e-01 1.421729177236557007e-01 -2.897167578339576721e-03 -7.040650397539138794e-02 1.865832358598709106e-01 -1.859077624976634979e-02 2.363158613443374634e-01 -9.661106020212173462e-02 6.666733324527740479e-02 -2.888653874397277832e-01 3.329683542251586914e-01 -1.649431586265563965e-01 2.670787274837493896e-01 4.064264595508575439e-01 1.529999226331710815e-01 -1.072603017091751099e-01 2.616318464279174805e-01 9.961088746786117554e-02 5.857599899172782898e-02 1.221733242273330688e-01 -2.363981157541275024e-01 -2.344597280025482178e-01 -7.056438922882080078e-02 1.832658052444458008e-02 2.862177556380629539e-03 -2.046031951904296875e-01 6.011228635907173157e-02 -2.097745537757873535e-01 1.486178208142518997e-02
-1.569061577320098877e-01 1.238938495516777039e-01 -8.697192184627056122e-03 -7.634729892015457153e-02 -7.609394378960132599e-03 -3.246920406818389893e-01 3.007841110229492188e-01 1.242697704583406448e-02 -1.350171864032745361e-01 -3.186700865626335144e-02 8.120644092559814453e-02 -2.274057865142822266e-01 -5.744757503271102905e-02 2.757449746131896973e-01 -7.324622571468353271e-02 -7.855693250894546509e-02 2.219402939081192017e-01 1.948796212673187256e-01 4.758541285991668701e-02 -5.447582527995109558e-02 2.490377575159072876e-01 1.796625107526779175e-01 1.549800932407379150e-01 -2.936677932739257812e-01 -1.105567589402198792e-01 -1.636916548013687134e-01 4.670829977840185165e-03 1.524280905723571777e-01 -3.970041871070861816e-01 2.873321995139122009e-03 -1.541508734226226807e-01 -2.211575955152511597e-01
[truncated: 3,277,654 more chars]
