# Supplementary material for: The Language of Innovation
Source: PLoS One. 2020 Apr 30;15(4):e0230107. doi: 10.1371/journal.pone.0230107 (PMC7194493; doi:10.1371/journal.pone.0230107)
Supplement: S15 File — (GZ) [file pone.0230107.s015.tar.gz › 1993-1997/V2Run_3_VS_4500_embeddings1993-1997ED32.txt]

-4.093557596206665039e-02 1.414050608873367310e-01 6.909280270338058472e-02 4.305250942707061768e-01 1.045120730996131897e-01 -2.109279930591583252e-01 -1.186682805418968201e-01 -4.481118023395538330e-01 -1.537718176841735840e-01 -1.427297294139862061e-01 1.929757893085479736e-01 -2.419269531965255737e-01 -2.833075821399688721e-02 9.663247317075729370e-02 1.192789077758789062e-01 -3.124083951115608215e-02 4.671824350953102112e-02 -9.265198372304439545e-03 -1.052355617284774780e-01 1.663739234209060669e-01 3.438884913921356201e-01 -7.455797493457794189e-02 1.805887520313262939e-01 -5.940215289592742920e-02 1.473176330327987671e-01 -1.390058547258377075e-02 -1.806663535535335541e-02 1.845009475946426392e-01 2.209684848785400391e-01 2.078651189804077148e-01 -5.404656380414962769e-02 -2.392738126218318939e-02
-1.639286577701568604e-01 -2.494812458753585815e-01 -3.040263652801513672e-01 1.115356758236885071e-01 2.644451856613159180e-01 -1.082981303334236145e-01 -1.147675048559904099e-02 -8.363376557826995850e-02 -2.251944094896316528e-01 -3.451269865036010742e-02 7.234571129083633423e-02 -1.059352159500122070e-01 1.708466745913028717e-02 -1.498251408338546753e-02 -8.026315271854400635e-02 1.816920191049575806e-01 3.309725224971771240e-01 -5.235498398542404175e-02 -2.675203382968902588e-01 -1.714346706867218018e-01 3.052080050110816956e-02 -1.533546596765518188e-01 1.934577077627182007e-01 4.242849349975585938e-02 4.462867677211761475e-01 -9.941305220127105713e-02 -2.532519958913326263e-02 1.040415465831756592e-01 1.493061780929565430e-01 2.120586484670639038e-01 1.670789532363414764e-02 2.095717936754226685e-01
1.158145144581794739e-01 -1.021485850214958191e-01 7.856148481369018555e-02 3.763659596443176270e-01 8.603098243474960327e-02 9.769052267074584961e-02 5.320590734481811523e-02 1.664274558424949646e-02 -9.606079757213592529e-02 2.397592961788177490e-01 -3.208767250180244446e-02 -2.017869055271148682e-01 -1.188596412539482117e-01 8.321498334407806396e-02 -1.362073570489883423e-01 2.467708885669708252e-01 1.258880347013473511e-01 -1.570064723491668701e-01 -1.844271123409271240e-01 7.388030737638473511e-02 4.981006681919097900e-02 -2.715453505516052246e-01 2.033102959394454956e-01 -2.562888562679290771e-01 6.588068936252966523e-05 -5.295938253402709961e-02 -1.838736385107040405e-01 2.388486713171005249e-01 3.681484162807464600e-01 1.074204668402671814e-01 1.484075188636779785e-01 2.708300054073333740e-01
1.811846643686294556e-01 -1.988759785890579224e-01 1.071438416838645935e-01 9.906183183193206787e-02 5.771332606673240662e-02 -5.917894467711448669e-02 -2.050797343254089355e-01 2.411495894193649292e-02 -3.155905753374099731e-02 2.601401880383491516e-02 2.712733745574951172e-01 -3.132932782173156738e-01 1.577626764774322510e-01 -4.122864827513694763e-02 7.421849668025970459e-02 4.022290706634521484e-01 8.706030994653701782e-02 -1.424441039562225342e-01 -1.038283342495560646e-03 3.421861678361892700e-02 -1.763974726200103760e-01 -3.395845890045166016e-01 1.495218183845281601e-02 -1.477377861738204956e-01 -3.872174397110939026e-02 -2.088750749826431274e-01 -2.889902591705322266e-01 1.583846807479858398e-01 2.523026466369628906e-01 1.058307513594627380e-01 -8.593589067459106445e-02 2.367669045925140381e-01
-1.401126831769943237e-01 -9.819107502698898315e-02 8.125903457403182983e-02 3.211060762405395508e-01 -1.699104905128479004e-02 2.195237278938293457e-01 -6.534424424171447754e-02 -1.838224232196807861e-01 1.426049172878265381e-01 -3.628869354724884033e-01 2.528000250458717346e-02 -3.684486746788024902e-01 3.716447055339813232e-01 8.499428629875183105e-02 -4.586950689554214478e-02 -3.666821867227554321e-02 4.265016615390777588e-01 7.276858389377593994e-02 -5.853364244103431702e-02 -6.217723712325096130e-02 2.900708001106977463e-03 9.154455736279487610e-03 7.847429811954498291e-02 -1.271330118179321289e-01 -5.113288760185241699e-02 -1.176556721329689026e-01 1.707404404878616333e-01 2.099821865558624268e-01 1.120871901512145996e-01 2.063897997140884399e-02 1.142493188381195068e-01 6.794794648885726929e-02
1.073558256030082703e-01 -3.497124016284942627e-01 -7.987289875745773315e-02 3.126493394374847412e-01 -1.593794077634811401e-01 -1.123198866844177246e-01 -1.082819104194641113e-01 6.840094178915023804e-02 1.438529938459396362e-01 -1.240075752139091492e-01 -6.051725521683692932e-02 -2.137128859758377075e-01 7.928671687841415405e-02 -1.569224148988723755e-01 -1.965347677469253540e-02 4.137836992740631104e-01 8.626823872327804565e-02 -3.079971075057983398e-01 -2.310397922992706299e-01 -1.133655011653900146e-01 -6.131257116794586182e-02 -5.691356491297483444e-03 1.643760651350021362e-01 3.816113248467445374e-02 7.787133753299713135e-02 -8.199592679738998413e-02 5.633537471294403076e-02 3.460724353790283203e-01 1.165870204567909241e-01 1.174349337816238403e-01 -2.146245837211608887e-01 9.862473607063293457e-02
-8.089254051446914673e-02 2.003022432327270508e-01 -1.554001867771148682e-01 3.001697659492492676e-01 -7.028689980506896973e-02 -1.562709510326385498e-01 -2.164248675107955933e-01 -1.599812805652618408e-01 -2.145525813102722168e-01 -2.329075783491134644e-01 2.108758836984634399e-01 -3.322607874870300293e-01 -1.331331431865692139e-01 -6.215836852788925171e-02 -1.574301570653915405e-01 2.828697860240936279e-01 9.543527662754058838e-02 4.883876442909240723e-02 -1.343471109867095947e-01 -1.696409098803997040e-02 1.908265112433582544e-04 2.164676412940025330e-02 1.458734273910522461e-01 -1.671873927116394043e-01 1.127357631921768188e-01 -3.314046561717987061e-02 -1.736202836036682129e-02 1.185063924640417099e-02 2.005297392606735229e-01 1.887858808040618896e-01 2.701566219329833984e-01 3.363654613494873047e-01
5.984955281019210815e-02 -1.158619374036788940e-01 2.079730927944183350e-01 2.786784470081329346e-01 1.241336837410926819e-01 1.365824043750762939e-01 -2.137106657028198242e-01 1.168869994580745697e-02 -1.557732373476028442e-01 4.739181697368621826e-02 2.087138593196868896e-01 -1.571243405342102051e-01 1.862421482801437378e-01 1.197766214609146118e-01 -1.019192561507225037e-01 3.064705431461334229e-01 2.367655038833618164e-01 -3.847642242908477783e-01 2.331129759550094604e-01 -1.365417987108230591e-02 -1.858657784759998322e-02 -1.361203193664550781e-01 2.927845716476440430e-01 -1.377643793821334839e-01 1.646523475646972656e-01 -1.000469997525215149e-01 -9.279571473598480225e-02 1.517670899629592896e-01 4.664252698421478271e-02 2.251652181148529053e-01 1.166767552495002747e-01 1.290102601051330566e-01
-1.327229142189025879e-01 2.375464737415313721e-01 -6.792728602886199951e-02 3.399167060852050781e-01 4.497772082686424255e-02 -4.608768597245216370e-02 1.898241043090820312e-02 -1.277161836624145508e-01 -2.511883378028869629e-01 -9.835291653871536255e-02 5.237595364451408386e-02 -2.206228673458099365e-01 5.584666505455970764e-02 1.419237814843654633e-02 2.062393166124820709e-02 1.931549459695816040e-01 2.465880215167999268e-01 -2.861706614494323730e-01 -5.163659155368804932e-02 -4.682194907218217850e-03 1.131801828742027283e-01 -7.691237330436706543e-02 5.373477563261985779e-02 -1.799966394901275635e-01 2.167454510927200317e-01 -2.473362237215042114e-01 2.111565408995375037e-04 -4.965790431015193462e-04 -6.317267566919326782e-02 5.382787585258483887e-01 3.680190443992614746e-02 1.307547390460968018e-01
4.926656186580657959e-02 -9.777795523405075073e-02 -2.311093807220458984e-01 -8.248283527791500092e-03 -1.880878508090972900e-01 -1.579324156045913696e-01 1.262766569852828979e-01 -1.373367905616760254e-01 -2.368013262748718262e-01 -2.313982546329498291e-01 -8.710747957229614258e-02 -2.465607821941375732e-01 1.126865763217210770e-02 -1.510798037052154541e-01 -3.500150144100189209e-01 1.297018826007843018e-01 3.171927332878112793e-01 -2.428204268217086792e-01 -8.055879175662994385e-02 -4.678003489971160889e-03 2.227239012718200684e-01 -2.626392543315887451e-01 2.682203948497772217e-01 -3.509332612156867981e-02 1.501376628875732422e-01 -1.198720112442970276e-01 -1.522677242755889893e-01 -2.007401734590530396e-02 1.836642771959304810e-01 2.017040848731994629e-01 -7.491953670978546143e-02 2.734962478280067444e-02
9.680938720703125000e-02 1.112613528966903687e-01 -2.213578820228576660e-01 6.525422912091016769e-03 -1.862069591879844666e-02 -3.275440335273742676e-01 1.936393082141876221e-01 -2.269757539033889771e-02 -1.916286200284957886e-01 -4.493703320622444153e-02 1.080016195774078369e-01 -3.035757541656494141e-01 7.249625027179718018e-02 -1.370498090982437134e-01 1.210461650043725967e-02 1.524537056684494019e-01 2.900977134704589844e-01 -1.264053583145141602e-01 -8.855920284986495972e-02 -2.483295202255249023e-01 1.073777675628662109e-01 -2.748145461082458496e-01 2.488281130790710449e-01 -1.522718369960784912e-01 1.155278459191322327e-01 -1.916330307722091675e-01 -8.907699957489967346e-03 -2.590935826301574707e-01 2.561013996601104736e-01 1.832976043224334717e-01 6.036003679037094116e-02 1.779459565877914429e-01
-1.529688946902751923e-02 -8.154167979955673218e-02 1.711788773536682129e-01 4.087361693382263184e-01 1.144100353121757507e-01 -6.875091232359409332e-03 5.964753404259681702e-02 -3.390448093414306641e-01 -9.561206400394439697e-02 -7.577016483992338181e-03 8.661001920700073242e-02 -3.192933201789855957e-01 1.493573784828186035e-01 7.616266608238220215e-02 -8.643868565559387207e-02 2.602645456790924072e-01 -6.148705258965492249e-02 -2.088585495948791504e-01 -1.693641394376754761e-01 -7.663974072784185410e-03 -9.593887627124786377e-02 -5.327919498085975647e-02 1.013399288058280945e-01 -1.431542485952377319e-01 -6.980907171964645386e-02 -1.896516233682632446e-01 -3.557819724082946777e-01 8.012995123863220215e-03 5.574065819382667542e-02 2.184999585151672363e-01 1.902383379638195038e-02 3.247897922992706299e-01
1.300569474697113037e-01 -2.348476089537143707e-02 8.184704184532165527e-02 2.283244729042053223e-01 9.231914766132831573e-03 7.397451554425060749e-04 -1.264625638723373413e-01 -8.216965943574905396e-02 -1.123195961117744446e-01 -1.752179116010665894e-01 1.603339016437530518e-01 4.534236714243888855e-02 3.599303066730499268e-01 -5.603028461337089539e-02 -8.977128565311431885e-02 3.309139609336853027e-02 2.718991599977016449e-02 -1.643227487802505493e-01 9.498590975999832153e-02 1.663762629032135010e-01 -3.696297481656074524e-02 -3.681442141532897949e-01 2.629961371421813965e-01 -6.538577377796173096e-02 8.696378767490386963e-02 -2.577821612358093262e-01 -1.663199663162231445e-01 -3.009098209440708160e-02 2.270951271057128906e-01 3.089365065097808838e-01 2.748827449977397919e-02 4.035023450851440430e-01
-1.048413515090942383e-01 -4.158131405711174011e-02 -1.215962767601013184e-01 2.810167372226715088e-01 5.902412161231040955e-02 1.593677699565887451e-01 1.868174225091934204e-01 1.448773741722106934e-01 -3.673025965690612793e-01 -2.153927981853485107e-01 1.197377219796180725e-02 -2.411455214023590088e-01 1.418858915567398071e-01 -1.267255749553442001e-03 5.621514841914176941e-02 2.023446559906005859e-01 2.219211459159851074e-01 -3.189999163150787354e-01 -2.133625298738479614e-01 1.029370278120040894e-01 2.415964193642139435e-02 -2.306779026985168457e-01 -6.515257060527801514e-02 1.897588488645851612e-03 1.381805241107940674e-01 -2.550743222236633301e-01 4.463147744536399841e-02 5.648611485958099365e-02 1.021527498960494995e-01 3.333086073398590088e-01 1.647594124078750610e-01 4.154220595955848694e-02
-1.634248048067092896e-01 -1.552521139383316040e-01 -2.885581851005554199e-01 2.349648028612136841e-01 9.065153449773788452e-02 -1.722326725721359253e-01 -8.457595109939575195e-02 -1.617015153169631958e-01 2.775890529155731201e-01 -1.928690969944000244e-01 -1.099432259798049927e-02 -1.291248947381973267e-01 1.485225111246109009e-01 -2.659326419234275818e-02 2.246245443820953369e-01 6.849228590726852417e-02 7.783374935388565063e-02 7.074302993714809418e-03 1.482976321130990982e-02 1.883904337882995605e-01 3.150528073310852051e-01 -4.223415255546569824e-02 2.179926186800003052e-01 -1.662223786115646362e-01 -1.512447744607925415e-01 -2.239071875810623169e-01 -4.117061942815780640e-02 1.621974408626556396e-01 3.547490239143371582e-01 1.348041594028472900e-01 1.175347194075584412e-01 2.317610532045364380e-01
1.240740865468978882e-01 -2.052629142999649048e-01 1.577102392911911011e-01 2.984336316585540771e-01 6.466843932867050171e-02 1.783170402050018311e-01 -3.605916202068328857e-01 -1.489744484424591064e-01 4.998277500271797180e-02 -1.412881910800933838e-01 1.262246747501194477e-03 -2.526361644268035889e-01 3.595978021621704102e-02 -2.322532236576080322e-01 -2.272434830665588379e-01 -1.490205712616443634e-02 1.322581171989440918e-01 -1.939978599548339844e-01 -1.251762956380844116e-01 9.852949529886245728e-02 -1.130516976118087769e-01 -1.025435607880353928e-02 2.847323119640350342e-01 -1.193842589855194092e-01 1.944091469049453735e-01 -4.162511602044105530e-02 -1.968572139739990234e-01 -3.034662827849388123e-02 2.828378379344940186e-01 2.160883247852325439e-01 3.797380253672599792e-02 2.256214171648025513e-01
2.253510951995849609e-01 -1.179683059453964233e-01 -1.188549846410751343e-01 1.719150692224502563e-01 -1.578153222799301147e-01 -1.093852370977401733e-01 -3.058213591575622559e-01 8.559998869895935059e-02 -2.394872307777404785e-01 -8.604359626770019531e-02 1.285364013165235519e-02 -2.174476236104965210e-01 1.988040655851364136e-01 1.747920960187911987e-01 2.406355589628219604e-01 1.833142787218093872e-01 2.333987317979335785e-02 -1.036402583122253418e-01 -2.610947191715240479e-01 -2.314221858978271484e-01 8.009967207908630371e-02 -2.121091932058334351e-01 2.712419927120208740e-01 -2.261063829064369202e-02 2.658462710678577423e-02 -1.775609888136386871e-02 -5.769710615277290344e-02 2.512173950672149658e-01 1.465798467397689819e-01 2.887572944164276123e-01 -5.752167478203773499e-02 2.143924981355667114e-01
-7.860502600669860840e-02 -1.295270174741744995e-01 4.035659134387969971e-02 8.056723326444625854e-02 1.811900585889816284e-01 -4.737098235636949539e-03 1.126885414123535156e-02 -2.201955020427703857e-01 2.425880916416645050e-02 -2.730145454406738281e-01 -5.066969990730285645e-02 -2.403275668621063232e-01 4.440665841102600098e-01 -1.940081864595413208e-01 2.489378601312637329e-01 -1.328541934490203857e-01 1.602015346288681030e-01 4.842467233538627625e-02 3.782035410404205322e-02 6.449519842863082886e-02 3.938781842589378357e-02 1.238497644662857056e-01 4.305690526962280273e-02 -1.562856733798980713e-01 2.622455731034278870e-02 -3.388687968254089355e-01 -1.636370420455932617e-01 1.066943630576133728e-02 4.094828367233276367e-01 1.837610155344009399e-01 1.171340867877006531e-01 5.665778368711471558e-02
-8.021622896194458008e-02 -1.717500090599060059e-01 2.692246437072753906e-01 2.800648510456085205e-01 4.500452429056167603e-02 1.583704650402069092e-01 -2.743648588657379150e-01 -1.116781681776046753e-01 -1.146406605839729309e-01 -4.649557173252105713e-03 1.803146153688430786e-01 -2.499834597110748291e-01 1.853217333555221558e-01 5.405699461698532104e-02 7.830364257097244263e-02 8.033005893230438232e-02 6.487416476011276245e-02 -2.614822685718536377e-01 -1.699180342257022858e-02 -5.917757004499435425e-02 -2.240707166492938995e-03 -8.123787492513656616e-02 3.506287336349487305e-01 6.493804976344108582e-04 7.178167998790740967e-02 -2.184659838676452637e-01 -4.326192662119865417e-02 -7.516356557607650757e-02 3.929241299629211426e-01 1.527080237865447998e-01 -4.119627177715301514e-02 3.074886202812194824e-01
-7.524283230304718018e-02 -1.436473727226257324e-01 2.132921069860458374e-01 2.259861826896667480e-01 -5.307954736053943634e-03 -1.568465530872344971e-01 -4.977408796548843384e-02 -1.782135814428329468e-01 -7.053827494382858276e-02 -2.206153571605682373e-01 1.377088278532028198e-01 9.365288913249969482e-02 8.909920603036880493e-02 2.075734138488769531e-01 6.948321312665939331e-02 2.017519921064376831e-01 2.255512401461601257e-03 -9.003574401140213013e-02 -8.890914916992187500e-02 5.760759487748146057e-02 2.310436815023422241e-01 -1.946356445550918579e-01 2.093653082847595215e-01 -2.200684845447540283e-01 2.619661577045917511e-02 -2.655218541622161865e-01 -2.238040268421173096e-01 2.528558373451232910e-01 1.879525035619735718e-01 2.892894446849822998e-01 1.957462355494499207e-02 3.645026981830596924e-01
-2.587822675704956055e-01 -1.096113584935665131e-02 2.233448997139930725e-02 1.839689463376998901e-01 -3.998245298862457275e-02 -4.394854903221130371e-01 -3.114546835422515869e-02 9.244219213724136353e-02 -1.618512719869613647e-01 -1.728133484721183777e-02 1.761454045772552490e-01 -3.277651965618133545e-01 1.818412840366363525e-01 -1.267813593149185181e-01 -9.880373626947402954e-02 -1.164627969264984131e-01 1.307421922683715820e-01 -7.259828597307205200e-02 -1.377865076065063477e-01 9.890120476484298706e-02 2.463156729936599731e-02 -3.531177043914794922e-01 1.100518256425857544e-01 -1.745855212211608887e-01 -8.249372988939285278e-02 -5.223820358514785767e-02 -1.261135041713714600e-01 2.872802019119262695e-01 3.561259806156158447e-01 6.289592012763023376e-03 5.501371808350086212e-03 -5.481217801570892334e-02
-7.575505226850509644e-02 -1.678413003683090210e-01 4.699999466538429260e-03 2.850657701492309570e-01 1.272590607404708862e-01 8.755993098020553589e-03 1.164210364222526550e-01 -2.794793546199798584e-01 -4.788691550493240356e-02 -3.024186491966247559e-01 3.549563512206077576e-02 -2.373061776161193848e-01 4.286581277847290039e-01 9.916029870510101318e-02 8.188309520483016968e-02 -4.101650416851043701e-02 3.228863477706909180e-01 -1.420858502388000488e-01 -1.118558943271636963e-01 8.652211166918277740e-03 2.019417434930801392e-01 6.640459597110748291e-02 2.039537392556667328e-02 -2.385304719209671021e-01 -1.593513339757919312e-01 -2.089456468820571899e-01 -1.466977298259735107e-01 7.200737297534942627e-02 1.436630487442016602e-01 1.703251004219055176e-01 -1.763971149921417236e-01 8.674285560846328735e-02
-1.882557570934295654e-01 -2.108209878206253052e-01 1.096234098076820374e-01 1.130242496728897095e-01 -1.683122068643569946e-01 3.429041802883148193e-02 9.381249547004699707e-02 -3.985546529293060303e-01 -1.055381745100021362e-01 5.018710726290009916e-05 -4.732038825750350952e-02 -2.969532608985900879e-01 1.306692957878112793e-01 9.556748718023300171e-02 3.143299520015716553e-01 -1.216187402606010437e-01 3.374514877796173096e-01 1.378454566001892090e-01 -3.534992933273315430e-01 -5.950354039669036865e-02 4.605913162231445312e-02 -8.624726533889770508e-02 3.050844243261963129e-04 -7.164167612791061401e-02 1.222629398107528687e-01 -1.338516324758529663e-01 -5.213939025998115540e-02 3.003371059894561768e-01 2.111659198999404907e-01 -8.015421032905578613e-02 -6.271304190158843994e-02 -2.464697463437914848e-03
9.919164329767227173e-02 -4.975483193993568420e-02 -1.129274368286132812e-01 2.041149735450744629e-01 -3.684319555759429932e-02 -2.949061989784240723e-01 -1.229608431458473206e-01 2.022521384060382843e-02 -3.348507583141326904e-01 -1.057602688670158386e-01 9.227006137371063232e-02 -3.227731585502624512e-01 -4.537108540534973145e-02 -5.660519748926162720e-02 -7.240279018878936768e-02 -3.618077188730239868e-02 1.644096523523330688e-01 -1.028929948806762695e-01 -2.540833353996276855e-01 -7.976134866476058960e-02 -5.691626667976379395e-02 -4.097364544868469238e-01 3.239293098449707031e-01 -2.018174976110458374e-01 7.710094004869461060e-02 -9.901811182498931885e-02 2.400828152894973755e-02 -1.942436397075653076e-01 2.295357547700405121e-02 3.173912167549133301e-01 2.554300613701343536e-02 -1.730712130665779114e-02
-1.200953945517539978e-01 -1.419348716735839844e-01 -1.184017136693000793e-01 3.540783226490020752e-01 2.058478444814682007e-01 1.820796132087707520e-01 1.442139148712158203e-01 -3.215264678001403809e-01 5.587719008326530457e-02 -1.135985031723976135e-01 1.346678435802459717e-01 -2.709623873233795166e-01 4.377760291099548340e-01 -9.341957420110702515e-02 5.530975759029388428e-02 -7.593686133623123169e-02 3.347198292613029480e-02 4.438656941056251526e-02 -6.261260062456130981e-02 -2.764600329101085663e-02 1.508416086435317993e-01 -1.003238260746002197e-01 -1.169280558824539185e-01 -2.492065578699111938e-01 3.544164821505546570e-02 -2.263629585504531860e-01 -3.700419142842292786e-02 3.161302581429481506e-02 3.166684508323669434e-01 8.315505832433700562e-02 -4.382652789354324341e-02 1.708963066339492798e-01
-1.288698613643646240e-01 -1.213873997330665588e-01 -1.850405484437942505e-01 -4.986599460244178772e-02 1.374967843294143677e-01 -8.567107468843460083e-02 -2.068421691656112671e-01 -4.174796044826507568e-01 -1.369281709194183350e-01 -4.749356955289840698e-02 -1.057061553001403809e-01 -3.844103962182998657e-02 4.163309633731842041e-01 -7.139822840690612793e-02 -5.293462052941322327e-02 1.165845692157745361e-01 5.985108390450477600e-02 -1.065317243337631226e-01 5.424284934997558594e-02 4.105696082115173340e-02 -2.278535217046737671e-01 -1.637026965618133545e-01 2.845354005694389343e-02 -4.976792931556701660e-01 -7.326924055814743042e-02 1.604474708437919617e-02 2.734483033418655396e-02 1.717920601367950439e-01 1.938679963350296021e-01 1.402298361063003540e-01 -2.764025144279003143e-02 -1.395178288221359253e-01
3.340874798595905304e-03 -2.524293586611747742e-02 -2.629112266004085541e-02 1.391988247632980347e-01 -2.176497578620910645e-01 -2.089077085256576538e-01 1.090973466634750366e-01 -5.822813510894775391e-02 -2.104876190423965454e-01 -1.523408442735671997e-01 1.970247477293014526e-01 -2.029612511396408081e-01 1.746570616960525513e-01 2.236641757190227509e-02 -5.342923104763031006e-02 3.362383842468261719e-01 3.295293748378753662e-01 8.182301372289657593e-02 -5.663228034973144531e-02 -1.329237073659896851e-01 3.232095390558242798e-02 -3.120937645435333252e-01 9.217166900634765625e-02 -2.157583832740783691e-01 1.310766208916902542e-02 2.027777284383773804e-01 9.998685680329799652e-03 5.123100802302360535e-02 1.055362895131111145e-01 1.604386419057846069e-01 1.267445385456085205e-01 4.380905926227569580e-01
8.871635794639587402e-02 9.588375687599182129e-02 -1.941274851560592651e-01 4.058019220829010010e-01 1.044105216860771179e-01 -1.118471622467041016e-01 -1.640235632658004761e-01 5.518791079521179199e-02 9.892798960208892822e-02 -3.541415557265281677e-02 1.100461781024932861e-01 3.405464440584182739e-02 9.692904353141784668e-02 -2.207969874143600464e-02 -1.323135644197463989e-01 4.162008687853813171e-02 2.959867119789123535e-01 -2.386277168989181519e-01 -1.884305477142333984e-01 -8.553252369165420532e-02 -1.326823234558105469e-02 -2.064857184886932373e-01 4.915348440408706665e-02 -5.640586838126182556e-02 2.310897409915924072e-02 -1.864881366491317749e-01 1.430130600929260254e-01 3.763398900628089905e-02 5.289968252182006836e-01 -2.706764042377471924e-01 3.482823818922042847e-02 -1.627913117408752441e-01
-4.040450602769851685e-02 -1.727699488401412964e-01 -9.702775627374649048e-02 5.694324374198913574e-01 -1.504885703325271606e-01 -3.447090387344360352e-01 1.268777698278427124e-01 -5.811559408903121948e-02 -8.938095718622207642e-02 -1.618908904492855072e-02 1.423983275890350342e-01 -4.006674289703369141e-01 8.486150205135345459e-02 -1.486543416976928711e-01 8.539550751447677612e-02 4.335321113467216492e-02 2.155341356992721558e-01 1.223840117454528809e-01 -1.045373305678367615e-01 6.077073886990547180e-02 -5.205927416682243347e-02 -3.710759431123733521e-02 1.075955182313919067e-01 -5.338367447257041931e-02 7.708567380905151367e-02 1.657174155116081238e-02 3.021624684333801270e-02 2.072825729846954346e-01 3.146467506885528564e-01 -1.894527301192283630e-02 -1.254697050899267197e-02 4.676484689116477966e-02
1.776978373527526855e-01 -1.404985040426254272e-01 1.327299475669860840e-01 1.799739338457584381e-02 -1.669112890958786011e-01 -9.448367357254028320e-02 -5.187179520726203918e-02 1.129555627703666687e-01 1.341209858655929565e-01 -2.321546198800206184e-03 -1.035650819540023804e-01 -3.204016089439392090e-01 8.136980235576629639e-02 -2.215625159442424774e-02 1.434059292078018188e-01 3.085781633853912354e-01 1.455041468143463135e-01 -3.481995761394500732e-01 -9.814861416816711426e-02 -1.123535186052322388e-01 2.398679591715335846e-02 -2.048817723989486694e-01 1.280454266816377640e-02 -1.153380274772644043e-01 1.555951982736587524e-01 1.460739374160766602e-01 -1.124983206391334534e-01 2.191825658082962036e-01 3.706608414649963379e-01 1.997116506099700928e-01 -2.488157004117965698e-01 2.410696744918823242e-01
7.555702328681945801e-02 3.809443488717079163e-02 3.028542101383209229e-01 2.088067680597305298e-01 -1.040535494685173035e-01 1.653586030006408691e-01 -2.025779709219932556e-02 -1.448855996131896973e-01 -2.311228066682815552e-01 -1.490506250411272049e-02 9.510907530784606934e-02 -1.544158756732940674e-01 -7.543908432126045227e-03 -4.391399770975112915e-02 1.316029727458953857e-01 -4.298883303999900818e-02 2.103473693132400513e-01 -1.255667954683303833e-01 -1.847347617149353027e-01 1.954088509082794189e-01 -2.678450047969818115e-01 -1.238236054778099060e-01 3.462346196174621582e-01 -3.315390646457672119e-01 1.238018497824668884e-01 -2.903733253479003906e-01 -1.923655420541763306e-01 -2.195212803781032562e-02 2.189783304929733276e-01 1.584995985031127930e-01 1.861573895439505577e-03 1.756766140460968018e-01
-1.451993435621261597e-01 -2.801337242126464844e-01 1.779337525367736816e-01 8.752718567848205566e-02 8.719729632139205933e-02 -8.389811217784881592e-02 1.011917293071746826e-01 1.207385305315256119e-02 -3.109928369522094727e-01 -1.322561353445053101e-01 2.064267545938491821e-01 -1.733037531375885010e-01 -7.112047076225280762e-02 -1.154279261827468872e-01 1.885196119546890259e-01 1.089949905872344971e-01 1.703058183193206787e-01 -2.553226947784423828e-01 3.868611901998519897e-02 1.333007514476776123e-01 2.126100808382034302e-01 -1.235683709383010864e-01 1.144514381885528564e-01 -3.411887586116790771e-01 8.664846420288085938e-02 -1.349847316741943359e-01 3.260077163577079773e-02 -2.154472470283508301e-01 2.320369631052017212e-01 1.821671277284622192e-01 1.102005392313003540e-01 3.280511796474456787e-01
-2.519822716712951660e-01 -2.582648694515228271e-01 -1.721101850271224976e-01 1.959081143140792847e-01 3.339540446177124977e-03 -5.958324298262596130e-02 -2.669186890125274658e-01 -1.440009623765945435e-01 1.688710763119161129e-03 2.153916507959365845e-01 5.170563235878944397e-02 -2.142360061407089233e-01 -1.796916825696825981e-03 -1.487756073474884033e-01 3.412738814949989319e-02 2.792683243751525879e-01 7.622741162776947021e-02 3.864355012774467468e-02 -2.218123972415924072e-01 -2.077328711748123169e-01 -2.357321232557296753e-01 -2.088847309350967407e-01 3.537879288196563721e-01 -3.713344037532806396e-02 1.329318732023239136e-01 -5.362708121538162231e-03 -1.580398678779602051e-01 -2.354739978909492493e-02 2.170164807466790080e-04 2.610185146331787109e-01 2.634622156620025635e-01 -6.180972233414649963e-02
1.400131583213806152e-01 -8.822510391473770142e-02 -6.034482270479202271e-02 1.754854023456573486e-01 8.115126192569732666e-02 1.955945044755935669e-02 -1.779925078153610229e-01 -8.551865071058273315e-02 -3.332316279411315918e-01 -2.215310484170913696e-01 -3.247775435447692871e-01 -3.398667275905609131e-01 -1.690272986888885498e-01 -7.282280921936035156e-02 -1.426267623901367188e-01 -3.880678489804267883e-02 2.113517969846725464e-01 -1.443450003862380981e-01 -1.210130602121353149e-01 -8.734038472175598145e-02 7.627280056476593018e-02 -2.289175987243652344e-01 2.856874465942382812e-02 1.332921385765075684e-01 -5.069232732057571411e-02 -9.549569338560104370e-02 6.062300130724906921e-02 2.576530575752258301e-01 2.718814015388488770e-01 2.029771655797958374e-01 2.093371599912643433e-01 2.238531410694122314e-01
-1.470337659120559692e-01 -5.111797899007797241e-02 8.461986482143402100e-02 1.996463537216186523e-01 1.439107358455657959e-01 1.388168781995773315e-01 -2.847568690776824951e-01 -2.368507673963904381e-03 -1.172999143600463867e-01 1.875117719173431396e-01 6.951812654733657837e-02 -2.054474055767059326e-01 2.949354946613311768e-01 -3.927673399448394775e-02 -4.208100587129592896e-02 1.683747172355651855e-01 2.052785158157348633e-01 -3.125673532485961914e-01 -2.012301534414291382e-01 3.163443505764007568e-02 1.649905443191528320e-01 -2.703590095043182373e-01 1.904755085706710815e-01 -2.998907119035720825e-02 1.124214008450508118e-01 -1.556315179914236069e-02 -2.495571374893188477e-01 -1.227373480796813965e-01 1.937300264835357666e-01 2.707427144050598145e-01 -2.757667563855648041e-02 2.691076695919036865e-01
9.110122919082641602e-03 -1.164265498518943787e-01 8.086038380861282349e-02 2.554946839809417725e-01 2.900072038173675537e-01 -2.630985975265502930e-01 5.206056684255599976e-02 -1.398864239454269409e-01 -1.007475424557924271e-02 -2.578714191913604736e-01 -1.629163324832916260e-02 -1.468322426080703735e-01 4.555327072739601135e-02 3.388633206486701965e-02 -6.038767471909523010e-02 1.184082105755805969e-01 3.726829215884208679e-02 1.218546628952026367e-01 2.097963690757751465e-01 2.129801362752914429e-01 1.221661865711212158e-01 -4.163708686828613281e-01 9.476891905069351196e-02 -1.813469827175140381e-01 -9.733570367097854614e-02 -6.048157811164855957e-03 1.487714238464832306e-02 1.891658455133438110e-01 1.685774773359298706e-01 2.798866331577301025e-01 3.278382867574691772e-02 3.748494386672973633e-01
-1.598169654607772827e-02 -1.870650500059127808e-01 3.561823815107345581e-02 2.156283259391784668e-01 -2.020496688783168793e-02 2.511190995573997498e-02 -2.938868105411529541e-01 -1.038694828748703003e-01 1.030752956867218018e-01 -4.215892031788825989e-02 -6.175805628299713135e-02 -1.820783019065856934e-01 2.815659940242767334e-01 -4.125258699059486389e-02 -2.728285826742649078e-02 3.320443211123347282e-03 1.476695686578750610e-01 -3.841402530670166016e-01 9.386105090379714966e-02 -1.642701029777526855e-01 9.463883936405181885e-02 -1.871961951255798340e-01 1.485583484172821045e-01 -9.001263231039047241e-02 2.187402397394180298e-01 -1.719043105840682983e-01 -2.181527912616729736e-01 -2.345245927572250366e-01 2.569014728069305420e-01 2.372615635395050049e-01 2.882996574044227600e-02 3.244008123874664307e-01
-1.055901125073432922e-01 -2.348123304545879364e-02 8.949553221464157104e-02 1.669837534427642822e-01 2.195564471185207367e-02 -2.793882228434085846e-02 -1.898489594459533691e-01 -1.412043720483779907e-01 1.792244240641593933e-02 -5.455220490694046021e-02 1.088348403573036194e-01 -1.113932728767395020e-01 2.010263502597808838e-01 5.056634172797203064e-02 -2.132011502981185913e-01 2.043518722057342529e-01 1.478702276945114136e-01 -4.361450374126434326e-01 6.975819915533065796e-02 9.289749711751937866e-02 8.734201639890670776e-02 -2.709519267082214355e-01 1.409095674753189087e-01 -1.268019974231719971e-01 -3.159337863326072693e-02 -1.721532642841339111e-01 -1.299345046281814575e-01 -1.647138446569442749e-01 3.828687071800231934e-01 2.474775165319442749e-01 -1.032026261091232300e-01 3.189574480056762695e-01
-1.771172583103179932e-01 -4.135980270802974701e-03 -2.522094845771789551e-01 8.206670731306076050e-02 2.182815074920654297e-01 -2.817348837852478027e-01 -9.166798740625381470e-02 -3.418189287185668945e-01 2.009169757366180420e-01 -1.287860125303268433e-01 1.028360724449157715e-01 2.960204891860485077e-02 4.322675056755542755e-03 1.852085739374160767e-01 7.253246754407882690e-02 1.501116603612899780e-01 3.872183561325073242e-01 -1.192751005291938782e-01 -2.883629500865936279e-01 2.823831140995025635e-01 -2.197818607091903687e-01 -1.094113066792488098e-01 3.056143410503864288e-02 -2.488597631454467773e-01 -1.777670346200466156e-02 -6.217259913682937622e-02 2.679198049008846283e-02 3.106755390763282776e-02 2.191068381071090698e-01 8.888646215200424194e-02 -5.886629968881607056e-02 6.814811844378709793e-03
-1.753166913986206055e-01 4.928917810320854187e-02 1.048449277877807617e-01 -6.243902817368507385e-02 9.888686239719390869e-02 -5.786017328500747681e-02 -3.418588638305664062e-02 -3.984046280384063721e-01 1.677247583866119385e-01 1.514661759138107300e-01 -3.170839324593544006e-02 -3.152641654014587402e-01 2.657684981822967529e-01 -1.485236287117004395e-01 -8.446896821260452271e-02 5.038911476731300354e-02 3.696037232875823975e-01 7.411765307188034058e-02 -1.404566764831542969e-01 9.854519367218017578e-02 1.857307851314544678e-01 1.076216325163841248e-01 2.204288244247436523e-01 -1.039764061570167542e-01 1.535271406173706055e-01 -1.977603733539581299e-01 4.973465576767921448e-02 2.098293602466583252e-01 2.492189705371856689e-01 -2.547400631010532379e-02 -2.749893367290496826e-01 -2.253103256225585938e-02
-3.216027021408081055e-01 3.364848345518112183e-02 -6.147443875670433044e-02 1.500859707593917847e-01 -2.591570466756820679e-02 -5.889663100242614746e-02 1.414019465446472168e-01 -1.953484714031219482e-01 2.274096757173538208e-01 -1.276851594448089600e-01 1.644910275936126709e-01 -3.956493139266967773e-01 3.210491836071014404e-01 1.241017058491706848e-01 3.186328709125518799e-01 -7.833293080329895020e-02 3.860480487346649170e-01 1.221467927098274231e-01 -1.332742571830749512e-01 -3.400161862373352051e-02 2.868278883397579193e-03 -1.205499321222305298e-01 1.342226266860961914e-01 -1.271046847105026245e-01 1.320059001445770264e-01 -1.665989495813846588e-02 -1.364874094724655151e-01 -3.638333408161997795e-03 1.404160410165786743e-01 9.387327730655670166e-02 -1.636504232883453369e-01 7.647994160652160645e-02
1.551465392112731934e-01 -7.692642509937286377e-02 3.032105565071105957e-01 8.933527767658233643e-02 2.274879664182662964e-01 6.074957177042961121e-02 -1.121992841362953186e-01 -2.934992611408233643e-01 -1.918990761041641235e-01 -6.481994688510894775e-02 1.616940945386886597e-01 -1.473660320043563843e-01 7.274508941918611526e-03 -8.279561251401901245e-02 1.517879962921142578e-01 -8.905124664306640625e-02 1.539626866579055786e-01 -1.350627839565277100e-01 -2.219150215387344360e-01 1.468843817710876465e-01 -1.896514892578125000e-01 -1.101502180099487305e-01 1.541753411293029785e-01 -5.335486307740211487e-02 3.159543275833129883e-01 -1.557374894618988037e-01 -3.815903067588806152e-01 -4.622510820627212524e-02 2.785194814205169678e-01 1.630195081233978271e-01 -1.034983992576599121e-01 1.223988309502601624e-01
-1.361902654170989990e-01 -3.502021729946136475e-01 6.772155314683914185e-02 4.014435410499572754e-01 -2.060700953006744385e-02 -3.748610019683837891e-01 3.488659113645553589e-02 -2.013843134045600891e-02 -2.910361588001251221e-01 7.135110348463058472e-02 9.515934437513351440e-02 -4.566274285316467285e-01 8.549116551876068115e-02 -5.153920128941535950e-02 8.919316530227661133e-02 -1.903719827532768250e-02 2.143949568271636963e-01 -9.163306653499603271e-02 -6.685271859169006348e-02 7.949300110340118408e-03 -2.259605824947357178e-01 -1.453856378793716431e-01 9.436436742544174194e-02 -7.453490793704986572e-02 -4.569987952709197998e-02 -8.009013719856739044e-03 -6.553748622536659241e-03 -3.847479447722434998e-02 1.889056712388992310e-01 7.805650681257247925e-02 -4.941715300083160400e-02 -1.772395819425582886e-01
-1.894834637641906738e-01 8.759596198797225952e-02 5.312829092144966125e-02 2.389400750398635864e-01 4.967710375785827637e-02 -4.023707807064056396e-01 2.758221328258514404e-01 -9.010736644268035889e-02 -1.635484993457794189e-01 -2.388507574796676636e-01 1.181613770313560963e-03 -2.319601178169250488e-01 1.400051265954971313e-01 -7.916384935379028320e-02 -6.555062532424926758e-02 2.284955233335494995e-01 1.188916992396116257e-02 -3.260976076126098633e-01 -8.582262671552598476e-04 -7.528763264417648315e-02 -1.692907959222793579e-01 -8.234955370426177979e-02 2.819871604442596436e-01 1.029909178614616394e-01 1.188316270709037781e-01 2.789678871631622314e-01 -1.549214571714401245e-01 -4.292090609669685364e-02 1.839751303195953369e-01 1.344638913869857788e-01 1.390850096940994263e-01 3.445610031485557556e-02
-1.068230345845222473e-01 -1.667647212743759155e-01 1.368295252323150635e-01 1.396444141864776611e-01 1.432214528322219849e-01 -1.917016208171844482e-01 9.270750731229782104e-02 -1.161194741725921631e-01 -1.694068126380443573e-02 -1.685555726289749146e-01 -4.589650779962539673e-02 -1.510488390922546387e-01 -9.546709060668945312e-02 8.630758523941040039e-02 4.181932285428047180e-02 1.268097311258316040e-01 -2.485807344783097506e-04 -1.538644582033157349e-01 -1.040881723165512085e-01 7.179355621337890625e-02 3.227013349533081055e-01 -4.836479127407073975e-01 -5.688481032848358154e-02 3.247142210602760315e-02 9.863252192735671997e-02 1.655510626733303070e-02 -2.679481506347656250e-01 5.609400570392608643e-02 2.806841731071472168e-01 3.014770150184631348e-01 2.369063645601272583e-01 2.499117851257324219e-01
-3.605540096759796143e-02 -2.504683285951614380e-02 1.908401846885681152e-01 2.092985510826110840e-01 -7.150135934352874756e-02 1.469176448881626129e-02 -2.051751315593719482e-01 1.118446588516235352e-01 -1.635097414255142212e-01 -1.691542565822601318e-03 1.547584831714630127e-01 -1.311856359243392944e-01 -4.837707150727510452e-03 -1.413801908493041992e-01 -2.028242871165275574e-02 2.002864032983779907e-01 2.700409889221191406e-01 -3.923054635524749756e-01 -1.717657595872879028e-01 -8.835618197917938232e-02 -1.071850359439849854e-01 -1.420741379261016846e-01 3.387579023838043213e-01 -2.009003162384033203e-01 1.097533404827117920e-01 8.744899183511734009e-03 -7.670570909976959229e-02 -2.470698803663253784e-01 2.761912643909454346e-01 1.873237192630767822e-01 -8.507713675498962402e-03 2.967410683631896973e-01
-2.098946571350097656e-01 -1.807066202163696289e-01 6.616379320621490479e-02 6.453128904104232788e-02 2.893728576600551605e-02 -1.943945437669754028e-01 -1.313560903072357178e-01 -2.444460242986679077e-01 -2.263038307428359985e-01 2.427349686622619629e-01 1.440616846084594727e-01 -1.737016439437866211e-01 3.054386377334594727e-02 -2.340497449040412903e-02 1.016125679016113281e-01 2.665621042251586914e-01 2.688893377780914307e-01 -1.135557442903518677e-01 -2.879435122013092041e-01 -3.045358061790466309e-01 -6.932467222213745117e-02 -5.011892691254615784e-02 1.529365926980972290e-01 4.623836837708950043e-03 2.336337789893150330e-02 8.765894174575805664e-02 -1.665126383304595947e-01 1.438168883323669434e-01 8.648278564214706421e-02 2.631538808345794678e-01 2.234371751546859741e-01 2.834076285362243652e-01
-1.546227186918258667e-01 -1.360510755330324173e-02 5.716338381171226501e-02 4.309187531471252441e-01 -3.521268069744110107e-02 -7.160080224275588989e-02 -1.939719170331954956e-01 -1.200411245226860046e-01 -1.927951276302337646e-01 3.142277002334594727e-01 -6.853929907083511353e-02 -8.512295037508010864e-02 2.408481985330581665e-01 -1.058731004595756531e-01 1.531854420900344849e-01 1.023151129484176636e-01 -6.833446770906448364e-02 -1.961510181427001953e-01 7.591454684734344482e-02 1.106798127293586731e-01 -2.572279870510101318e-01 -2.532386779785156250e-01 1.526829451322555542e-01 -1.566373407840728760e-01 7.852403074502944946e-02 -8.528117835521697998e-02 -2.586753070354461670e-01 -2.880387380719184875e-02 2.534495592117309570e-01 2.100670784711837769e-01 -2.215003967285156250e-02 2.195555865764617920e-01
-5.803327634930610657e-02 7.629588246345520020e-03 -1.683456748723983765e-01 2.060183286666870117e-01 -6.408172845840454102e-02 -9.851102530956268311e-02 -1.095110177993774414e-01 -2.895671427249908447e-01 -2.136080563068389893e-01 -8.347000181674957275e-02 9.848465770483016968e-02 -2.899984717369079590e-01 -2.523423917591571808e-02 9.250696748495101929e-02 -2.784733772277832031e-01 1.535893678665161133e-01 1.111917868256568909e-01 -3.869930282235145569e-02 -6.792123615741729736e-02 -8.692859113216400146e-02 -1.555292606353759766e-01 -2.592249810695648193e-01 1.975277625024318695e-02 -2.704341150820255280e-02 4.576390236616134644e-02 -2.014301866292953491e-01 -2.209208011627197266e-01 4.095836877822875977e-01 2.791617810726165771e-01 1.803187876939773560e-01 2.409347444772720337e-01 1.146457567811012268e-01
2.333820164203643799e-01 9.128147363662719727e-02 -1.231249719858169556e-01 1.306230425834655762e-01 2.127718478441238403e-01 -4.040404036641120911e-02 -4.883964359760284424e-02 -2.865243852138519287e-01 4.205678030848503113e-02 -1.179365813732147217e-01 -5.123542621731758118e-02 -4.010590016841888428e-01 4.858632981777191162e-01 5.796770099550485611e-03 2.994218841195106506e-02 -3.180994465947151184e-02 2.008023560047149658e-01 9.759087115526199341e-02 2.555537503212690353e-03 5.090200155973434448e-02 2.551771700382232666e-01 7.363649085164070129e-03 -1.542324014008045197e-02 -2.618827819824218750e-01 5.907359533011913300e-03 -2.483886182308197021e-01 -2.692938037216663361e-02 2.120175212621688843e-02 2.669184207916259766e-01 1.712845563888549805e-01 6.419300287961959839e-02 4.890673980116844177e-02
1.930886059999465942e-01 -4.692850634455680847e-02 2.142874747514724731e-01 1.179105788469314575e-01 4.168698936700820923e-02 1.552679538726806641e-01 3.218925371766090393e-02 -1.444551646709442139e-01 -1.644018888473510742e-01 9.764849394559860229e-02 -7.695945352315902710e-02 -3.751210272312164307e-01 1.328167021274566650e-01 1.074759848415851593e-02 -1.980149298906326294e-01 -1.000538691878318787e-01 1.396229770034551620e-02 -1.358891576528549194e-01 -1.040560305118560791e-01 1.025609448552131653e-01 3.533864766359329224e-02 -2.082349807024002075e-01 4.352241754531860352e-01 -1.803792864084243774e-01 1.498209983110427856e-01 7.484253495931625366e-03 -1.668415665626525879e-01 1.913583092391490936e-02 3.988523483276367188e-01 2.426569699309766293e-04 -1.916638761758804321e-01 2.228619158267974854e-01
-4.661447182297706604e-02 -1.835085153579711914e-01 -5.979480221867561340e-02 3.287043571472167969e-01 1.662860624492168427e-02 -4.603185355663299561e-01 8.473959565162658691e-02 -1.300305873155593872e-01 -2.039307057857513428e-01 -1.157679036259651184e-02 1.828524619340896606e-01 -3.225947022438049316e-01 1.513711959123611450e-01 -3.328685462474822998e-01 -5.649530515074729919e-02 -4.652532562613487244e-02 2.919519841670989990e-01 -1.745507121086120605e-01 3.384818136692047119e-02 -9.471686184406280518e-02 5.451758205890655518e-02 -1.255582571029663086e-01 2.966011874377727509e-02 -1.748122274875640869e-02 -7.322808261960744858e-03 6.658256798982620239e-02 -1.760014444589614868e-01 1.414221078157424927e-01 2.138490825891494751e-01 -1.245330367237329483e-02 1.060130149126052856e-01 -1.991082727909088135e-01
-1.264908164739608765e-01 -1.289290636777877808e-01 1.264975666999816895e-01 2.937676310539245605e-01 2.924154698848724365e-02 5.409730132669210434e-03 1.722812056541442871e-01 -2.451144456863403320e-01 6.348829716444015503e-02 -2.484898120164871216e-01 3.570587933063507080e-02 -3.819265365600585938e-01 4.323094487190246582e-01 -6.385014951229095459e-02 1.776341795921325684e-01 -3.480807691812515259e-02 3.094075322151184082e-01 -3.726459690369665623e-04 -1.103405579924583435e-01 -8.841553330421447754e-02 3.090585172176361084e-01 1.179596781730651855e-01 5.838599801063537598e-02 -2.435910403728485107e-01 -8.867387659847736359e-03 -1.364551577717065811e-02 8.676655590534210205e-02 6.137535348534584045e-02 6.992758810520172119e-02 -2.213103696703910828e-02 1.508817523717880249e-01 1.008351892232894897e-01
-6.304003298282623291e-02 -6.811060942709445953e-03 1.947955042123794556e-01 9.203287214040756226e-02 1.232876181602478027e-01 -5.375899374485015869e-02 -3.174068331718444824e-01 -5.702761188149452209e-02 2.494714409112930298e-02 8.690601587295532227e-02 1.941379010677337646e-01 -1.291588544845581055e-01 1.769309937953948975e-01 -9.705972857773303986e-03 -4.597969353199005127e-02 1.811218708753585815e-01 6.082581356167793274e-02 -1.624794304370880127e-01 -9.968190640211105347e-02 2.198579758405685425e-01 6.185207981616258621e-03 -1.438246071338653564e-01 1.713004708290100098e-01 -1.111057996749877930e-01 2.895352542400360107e-01 -1.458233445882797241e-01 -2.543246373534202576e-03 -1.508374661207199097e-01 2.937810719013214111e-01 3.635037243366241455e-01 2.651460170745849609e-01 3.622523248195648193e-01
1.412841826677322388e-01 -1.568357050418853760e-01 2.552033364772796631e-01 1.337255686521530151e-01 1.715022027492523193e-01 3.475253283977508545e-01 -2.265244871377944946e-01 -1.635070145130157471e-01 -1.295072138309478760e-01 -1.370169967412948608e-02 1.120575442910194397e-01 -2.386683523654937744e-01 2.338184863328933716e-01 -2.344513684511184692e-01 -8.021565526723861694e-02 -1.603236496448516846e-01 1.192195042967796326e-01 -2.070277184247970581e-01 -1.473947614431381226e-01 8.227779716253280640e-02 -4.071534797549247742e-02 -3.187052607536315918e-01 1.984097510576248169e-01 -1.294425278902053833e-01 -2.280896902084350586e-02 -1.926537901163101196e-01 -7.779336720705032349e-02 8.610647171735763550e-02 1.578743755817413330e-01 2.053644210100173950e-01 -9.860904514789581299e-02 2.075899392366409302e-01
1.223154142498970032e-01 -1.720819771289825439e-01 4.082650244235992432e-01 1.993108838796615601e-01 1.923643201589584351e-01 2.037565708160400391e-01 -2.080351412296295166e-01 -2.761605381965637207e-01 6.753785908222198486e-02 -8.108986169099807739e-02 1.614263653755187988e-01 -1.684993356466293335e-01 1.033170074224472046e-01 2.651272807270288467e-03 -8.113682270050048828e-02 -1.197482552379369736e-02 -2.974993176758289337e-02 -2.786902487277984619e-01 -1.318593323230743408e-01 1.092065009288489819e-03 -9.251754730939865112e-02 -6.647584587335586548e-02 2.634361684322357178e-01 -2.876084148883819580e-01 7.938036322593688965e-02 -9.707047790288925171e-02 -1.059572473168373108e-01 1.447457522153854370e-01 1.435194909572601318e-01 3.675562143325805664e-01 -1.222795620560646057e-02 5.637378618121147156e-02
5.500218644738197327e-02 -1.227383688092231750e-02 2.541930973529815674e-02 4.629939496517181396e-01 4.262550547719001770e-02 1.258852332830429077e-01 -1.511912196874618530e-01 -1.352405995130538940e-01 1.011439934372901917e-01 2.674869494512677193e-03 4.224296212196350098e-01 -2.093275263905525208e-02 8.205751329660415649e-02 4.492989555001258850e-02 -1.007711663842201233e-01 1.708518415689468384e-01 -2.149807475507259369e-02 -2.742659151554107666e-01 -6.579664349555969238e-02 -8.594040572643280029e-02 1.756484434008598328e-02 -2.636218965053558350e-01 2.814026176929473877e-01 -8.254673331975936890e-02 1.095434799790382385e-01 -1.989380568265914917e-01 -1.411211192607879639e-01 1.635879725217819214e-01 2.504080533981323242e-01 2.219931781291961670e-01 3.801512718200683594e-02 1.757676601409912109e-01
1.869746670126914978e-02 -1.214735135436058044e-01 1.796479970216751099e-01 -3.682095557451248169e-02 1.818561702966690063e-01 -1.262745857238769531e-01 -1.104926615953445435e-01 -2.387397885322570801e-01 -2.969705164432525635e-01 -1.377703249454498291e-01 9.110492467880249023e-02 -3.341307044029235840e-01 -5.214505270123481750e-02 -4.356180876493453979e-02 -1.211172938346862793e-01 5.856277886778116226e-03 1.085820049047470093e-01 -3.503409326076507568e-01 -6.040878593921661377e-02 -6.201214715838432312e-02 1.122886911034584045e-01 -1.492767333984375000e-01 4.203144609928131104e-01 -2.905011773109436035e-01 -1.506166346371173859e-02 -1.083808913826942444e-01 1.572657190263271332e-02 -1.473456919193267822e-01 1.716899871826171875e-02 2.324368357658386230e-01 2.061463594436645508e-01 -1.337414234876632690e-01
-9.413205087184906006e-02 1.437000632286071777e-01 -2.102970704436302185e-02 -4.124312475323677063e-02 1.815072596073150635e-01 -5.765406042337417603e-02 1.227356307208538055e-02 -3.544605672359466553e-01 2.688011154532432556e-02 -8.900561369955539703e-03 3.756013885140419006e-02 -4.691475629806518555e-01 -1.178008392453193665e-01 -3.659912049770355225e-01 -2.131620794534683228e-02 6.695415824651718140e-02 2.460707277059555054e-01 3.345465287566184998e-02 -2.352187186479568481e-01 -1.569717191159725189e-02 -6.795314699411392212e-02 -2.415803819894790649e-01 1.387572139501571655e-01 -2.714776098728179932e-01 1.953702419996261597e-01 -8.863716572523117065e-02 -3.462601080536842346e-02 -2.828672528266906738e-01 4.139526560902595520e-02 -2.360927686095237732e-02 -1.235256195068359375e-01 1.151672303676605225e-01
-2.665652036666870117e-01 -1.158561557531356812e-01 -2.304944545030593872e-01 2.209447324275970459e-01 -9.223892539739608765e-02 -1.831704378128051758e-01 8.589240163564682007e-02 -1.321589946746826172e-01 -8.796066045761108398e-02 -2.247157841920852661e-01 1.483621150255203247e-01 -5.292976647615432739e-02 1.358522325754165649e-01 -3.839870989322662354e-01 3.145851194858551025e-01 -9.498970955610275269e-02 2.215853706002235413e-02 -6.556605547666549683e-02 2.533399872481822968e-02 5.131998285651206970e-02 -3.411405980587005615e-01 -9.263499826192855835e-02 1.121942251920700073e-01 3.986607491970062256e-02 1.282597482204437256e-01 -1.819200664758682251e-01 1.356629133224487305e-01 -6.955926120281219482e-02 3.511010110378265381e-01 2.012705653905868530e-01 4.847184196114540100e-02 -6.014237925410270691e-02
1.402668803930282593e-01 1.150004658848047256e-02 7.634688168764114380e-02 2.290849983692169189e-01 2.765605747699737549e-01 -2.783966660499572754e-01 2.412623614072799683e-01 -3.170293197035789490e-02 7.552964985370635986e-02 -1.709905117750167847e-01 1.895734816789627075e-01 -3.154672384262084961e-01 1.286772638559341431e-01 -1.058695465326309204e-01 -1.792110949754714966e-01 2.882576733827590942e-02 1.870605349540710449e-01 -2.410525530576705933e-01 -2.291403710842132568e-01 4.146957769989967346e-02 -2.000123411417007446e-01 -2.429948896169662476e-01 -2.714214287698268890e-02 1.265912652015686035e-01 5.755021795630455017e-02 3.346675932407379150e-01 -3.464503213763237000e-02 1.523347496986389160e-01 2.265146672725677490e-01 1.416807919740676880e-01 1.772019453346729279e-02 -5.489784479141235352e-02
1.090160850435495377e-02 5.829796195030212402e-02 2.803466618061065674e-01 3.192963004112243652e-01 5.819030106067657471e-02 -4.611608758568763733e-02 -7.164026796817779541e-02 -1.804381459951400757e-01 1.685484349727630615e-01 3.125634044408798218e-02 -2.579537965357303619e-02 2.076262421905994415e-02 2.115472704172134399e-01 -1.307087838649749756e-01 5.257687531411647797e-03 8.901590481400489807e-03 1.305002421140670776e-01 -1.549714058637619019e-01 1.646214127540588379e-01 1.717262715101242065e-01 2.693323493003845215e-01 -1.499428302049636841e-01 3.635162413120269775e-01 -3.252879902720451355e-02 1.808075606822967529e-01 -1.756949424743652344e-01 -2.286247909069061279e-01 -6.729228049516677856e-02 3.548851907253265381e-01 1.928363293409347534e-01 -1.146601587533950806e-01 2.404448837041854858e-01
-2.256573587656021118e-01 -5.121028050780296326e-02 -4.526564851403236389e-02 1.550428420305252075e-01 -3.737419545650482178e-01 -2.920989692211151123e-01 -1.050989031791687012e-01 -2.950525283813476562e-01 1.208472177386283875e-01 7.379304617643356323e-02 9.159687906503677368e-02 -3.586045801639556885e-01 -3.194570541381835938e-02 -3.297299146652221680e-02 -4.678298532962799072e-02 -2.114943414926528931e-02 2.262670546770095825e-01 6.103811413049697876e-02 -1.347926352173089981e-02 1.104794144630432129e-01 -7.979387044906616211e-02 -2.267961949110031128e-01 1.347577571868896484e-01 -2.076709419488906860e-01 -4.220375418663024902e-02 -1.750978231430053711e-01 1.635725796222686768e-01 1.894036382436752319e-01 2.802174091339111328e-01 2.188010513782501221e-01 1.591565608978271484e-01 -4.780357703566551208e-02
-1.046115159988403320e-01 -5.833327397704124451e-02 -6.023163720965385437e-02 1.920865327119827271e-01 1.768526434898376465e-01 -9.175965934991836548e-02 7.726396620273590088e-02 -2.165304124355316162e-01 1.624472886323928833e-01 -8.232340961694717407e-02 2.348636463284492493e-02 -7.237493991851806641e-02 3.587896227836608887e-01 -2.098737806081771851e-01 -4.355381429195404053e-02 4.338788986206054688e-02 3.177309930324554443e-01 -2.195634180679917336e-03 7.691243290901184082e-02 4.130718484520912170e-02 1.618968397378921509e-01 -5.346814915537834167e-02 -1.277849264442920685e-02 -3.759884536266326904e-01 -8.105921000242233276e-02 -2.508698403835296631e-01 -2.261179387569427490e-01 1.393862068653106689e-01 2.638533711433410645e-01 1.537981480360031128e-01 2.873382568359375000e-01 2.049020826816558838e-01
2.015714943408966064e-01 6.210226565599441528e-02 -1.168715655803680420e-01 3.317035734653472900e-01 2.026563286781311035e-01 -1.166544854640960693e-02 3.217360004782676697e-02 -2.415475696325302124e-01 9.878004342317581177e-02 4.349747672677040100e-03 -9.329660236835479736e-02 -1.133280396461486816e-01 5.335162878036499023e-01 -6.637092679738998413e-02 1.505195498466491699e-01 -8.854705095291137695e-02 1.915575712919235229e-01 3.991229459643363953e-02 -6.777985394001007080e-02 1.395235955715179443e-01 4.594969376921653748e-02 9.817280620336532593e-02 1.720483303070068359e-01 -1.544667184352874756e-01 -2.230941876769065857e-02 -1.842138618230819702e-01 -2.743316441774368286e-02 2.316661477088928223e-01 3.611977398395538330e-01 1.279502213001251221e-01 5.069102719426155090e-02 1.206544488668441772e-01
1.056147217750549316e-01 3.493966907262802124e-02 1.090630516409873962e-01 4.283918440341949463e-01 2.850434556603431702e-02 -2.544324100017547607e-01 7.742739468812942505e-02 -1.330998688936233521e-01 -1.271599233150482178e-01 -1.090175565332174301e-02 9.314062446355819702e-02 -5.399179458618164062e-01 1.754739284515380859e-01 -2.210328429937362671e-01 -4.334460943937301636e-02 -1.580400913953781128e-01 1.208566799759864807e-01 1.120523363351821899e-02 2.995925396680831909e-02 1.077673025429248810e-02 -2.389053404331207275e-01 -2.441500127315521240e-01 1.138176396489143372e-01 -1.153649240732192993e-01 -3.519936278462409973e-02 2.064696848392486572e-01 1.175011098384857178e-01 1.085670217871665955e-01 2.049477696418762207e-01 -6.829518824815750122e-02 -6.037155911326408386e-02 -3.880410641431808472e-02
3.574504330754280090e-02 -2.222283929586410522e-02 3.318162858486175537e-01 2.348682135343551636e-01 1.609093099832534790e-01 1.107030287384986877e-01 -3.451509773731231689e-01 -1.924784183502197266e-01 -4.479100555181503296e-02 3.831119090318679810e-02 2.254913328215479851e-03 -2.242193520069122314e-01 1.581072360277175903e-01 -2.023328561335802078e-03 -6.967500597238540649e-02 2.769818715751171112e-02 2.036053389310836792e-01 -2.364604473114013672e-01 -1.350173205137252808e-01 1.263111382722854614e-01 -3.121430985629558563e-02 -9.215363860130310059e-02 1.131050959229469299e-01 -1.662463545799255371e-01 9.972102940082550049e-02 -1.315578818321228027e-01 -1.139865815639495850e-01 -1.207712572067975998e-02 3.041400015354156494e-01 2.849391102790832520e-01 -1.875480264425277710e-01 3.515050709247589111e-01
-5.272274091839790344e-02 8.694670349359512329e-02 -1.903187334537506104e-01 2.290043681859970093e-01 -3.101290166378021240e-01 -9.004468470811843872e-02 -1.827996373176574707e-01 -4.431429132819175720e-02 2.210012078285217285e-01 3.380002453923225403e-02 2.133263796567916870e-01 -4.686326980590820312e-01 2.403626441955566406e-01 -6.658980250358581543e-02 -1.192914620041847229e-01 3.704446554183959961e-02 1.773338317871093750e-01 3.651998937129974365e-02 1.162352338433265686e-01 7.610869128257036209e-03 -6.304704397916793823e-02 -2.062263488769531250e-01 1.615253388881683350e-01 6.692369282245635986e-02 2.478600293397903442e-01 2.769808284938335419e-02 -1.226180344820022583e-01 2.803918421268463135e-01 8.516290783882141113e-02 2.278036475181579590e-01 8.496724069118499756e-02 1.508736163377761841e-01
-9.525276720523834229e-02 -2.711934745311737061e-01 3.138977289199829102e-02 2.366986125707626343e-01 3.986439108848571777e-01 1.480389386415481567e-01 6.104585528373718262e-02 -5.128918960690498352e-02 7.835967093706130981e-02 -1.927035301923751831e-01 4.878343641757965088e-02 -1.632213890552520752e-01 1.487754657864570618e-02 -1.947696805000305176e-01 1.981477588415145874e-01 1.222518384456634521e-01 2.094510793685913086e-01 -2.843789458274841309e-01 -1.875488646328449249e-02 -2.207998782396316528e-01 8.176318556070327759e-02 -1.736835390329360962e-01 2.150216996669769287e-01 -9.107641130685806274e-02 -1.892771720886230469e-01 -1.071354448795318604e-01 -3.359282016754150391e-01 1.005773469805717468e-01 3.855665028095245361e-02 2.466186434030532837e-01 1.032451018691062927e-01 7.678835652768611908e-03
1.164297387003898621e-01 -1.454592049121856689e-01 2.218864709138870239e-01 1.077274233102798462e-01 2.888950705528259277e-01 1.279645264148712158e-01 -2.391792535781860352e-01 -2.458152323961257935e-01 -9.055766463279724121e-02 -7.878246158361434937e-02 1.998689472675323486e-01 -3.862290084362030029e-01 2.252167165279388428e-01 1.367912441492080688e-01 -1.612171530723571777e-01 -6.681428849697113037e-02 1.058406159281730652e-01 -5.676287412643432617e-02 -6.948997080326080322e-02 -3.154315799474716187e-02 -2.320440113544464111e-01 -1.985030919313430786e-01 8.521054871380329132e-03 -1.513069719076156616e-01 1.021472588181495667e-01 -1.294038724154233932e-02 -3.969499468803405762e-02 -4.677411168813705444e-02 2.837224602699279785e-01 2.363220453262329102e-01 -8.439839631319046021e-02 2.987729609012603760e-01
-3.823427855968475342e-02 -3.299155235290527344e-01 3.095824122428894043e-01 4.756293818354606628e-02 2.291990667581558228e-01 5.811346345581114292e-04 -1.639694124460220337e-01 -2.210807502269744873e-01 -2.553900778293609619e-01 -1.030165478587150574e-01 8.313075453042984009e-02 7.475990802049636841e-02 2.537701427936553955e-01 -1.708727478981018066e-01 1.143700536340475082e-02 2.435202002525329590e-01 7.501205801963806152e-02 -3.688346445560455322e-01 -5.283163487911224365e-02 -5.235515907406806946e-02 1.541495174169540405e-01 -3.046690523624420166e-01 -2.510458230972290039e-02 7.820273935794830322e-02 1.831604838371276855e-01 -8.154059946537017822e-02 -3.568537160754203796e-02 -1.256860196590423584e-01 1.325637400150299072e-01 1.899415552616119385e-01 -4.725257866084575653e-03 2.011464536190032959e-01
-2.462081611156463623e-01 7.864289730787277222e-02 -2.459180802106857300e-01 1.898118108510971069e-01 -1.719988137483596802e-01 -1.710111200809478760e-01 1.606811434030532837e-01 -1.340818703174591064e-01 -3.030983209609985352e-01 -3.063106536865234375e-02 5.236643180251121521e-02 -3.693300113081932068e-02 1.473159492015838623e-01 -3.041974008083343506e-01 2.108022570610046387e-01 1.931472867727279663e-01 2.677349448204040527e-01 -2.850178182125091553e-01 4.100239649415016174e-02 -1.078514978289604187e-01 -2.272455766797065735e-02 -2.596887052059173584e-01 1.016255989670753479e-01 -5.340243503451347351e-02 2.701976522803306580e-02 2.157865092158317566e-02 1.128845214843750000e-01 2.876915037631988525e-01 1.652085930109024048e-01 1.545870453119277954e-01 1.704546660184860229e-01 1.298378705978393555e-01
1.509011089801788330e-01 -1.608312278985977173e-01 -1.239333301782608032e-02 3.106678426265716553e-01 1.623631566762924194e-01 -6.976264715194702148e-02 -9.137713164091110229e-02 -2.498693019151687622e-01 1.447794586420059204e-01 -1.884710341691970825e-01 1.886415928602218628e-01 -3.006025552749633789e-01 9.752577543258666992e-02 7.468079682439565659e-03 4.091539978981018066e-02 3.009943664073944092e-01 4.305058717727661133e-01 1.549998074769973755e-01 2.975633181631565094e-02 9.565394371747970581e-02 -1.699848026037216187e-01 -6.233085691928863525e-02 -3.990362212061882019e-02 -3.260486721992492676e-01 1.008245721459388733e-01 1.887226477265357971e-02 2.384807914495468140e-01 1.367757469415664673e-01 4.896890744566917419e-02 -2.733295783400535583e-02 1.080895736813545227e-01 8.605916798114776611e-02
-6.983362138271331787e-02 -1.898244768381118774e-01 1.688825711607933044e-02 1.631005704402923584e-01 -4.633120074868202209e-02 4.630394652485847473e-02 5.780733656138181686e-03 -1.925322115421295166e-01 2.888092994689941406e-01 -1.386424005031585693e-01 -2.175662815570831299e-01 -1.958438903093338013e-01 1.455673128366470337e-01 -1.433769762516021729e-01 5.462559685111045837e-02 3.452801108360290527e-01 1.504689902067184448e-01 -3.143904507160186768e-01 -3.234170675277709961e-01 6.597876548767089844e-02 -6.507714837789535522e-02 3.683597082272171974e-03 1.018310934305191040e-01 -2.661886811256408691e-01 1.676475256681442261e-01 -9.430005401372909546e-02 3.417488932609558105e-02 -2.632587552070617676e-01 5.176993086934089661e-02 -3.362979972735047340e-03 2.928166985511779785e-01 1.634804010391235352e-01
-3.549085557460784912e-02 1.961096823215484619e-01 1.957810074090957642e-01 2.336485534906387329e-01 -7.396825402975082397e-02 -2.226733118295669556e-01 -7.878836989402770996e-02 1.318883895874023438e-01 -3.044380545616149902e-01 -4.369517415761947632e-02 -2.489693164825439453e-01 -2.792919278144836426e-01 3.271808624267578125e-01 -2.040014714002609253e-01 9.645738638937473297e-03 1.670907065272331238e-02 2.238534092903137207e-01 2.211502939462661743e-01 8.296483010053634644e-02 -2.241766639053821564e-02 5.237482488155364990e-02 -2.842932939529418945e-01 2.958918809890747070e-01 -1.668213009834289551e-01 1.206165924668312073e-01 4.733614041469991207e-04 -1.062409728765487671e-01 2.282196469604969025e-02 1.353020220994949341e-01 -5.948784947395324707e-02 1.279468089342117310e-01 1.875149458646774292e-01
1.170170456171035767e-01 -1.694509834051132202e-01 2.235592752695083618e-01 2.465334534645080566e-01 -1.404770370572805405e-02 -8.180284500122070312e-02 -1.039875950664281845e-02 -1.519584059715270996e-01 1.682675182819366455e-01 -1.547236442565917969e-01 1.553825587034225464e-01 -2.256252169609069824e-01 -1.984036713838577271e-02 2.875390946865081787e-01 -7.509473711252212524e-02 6.562417373061180115e-03 1.287025809288024902e-01 -2.381566166877746582e-01 -6.000784412026405334e-02 4.214233905076980591e-02 7.941053807735443115e-02 -2.564698755741119385e-01 2.120295912027359009e-01 -4.565688781440258026e-03 1.711459159851074219e-01 -3.838950693607330322e-01 -3.238960504531860352e-01 -4.198961704969406128e-02 2.122712433338165283e-01 -1.230007857084274292e-01 2.102192491292953491e-01 1.313399225473403931e-01
4.830706864595413208e-02 1.046515479683876038e-01 7.894811220467090607e-03 2.626279294490814209e-01 -7.512009143829345703e-02 1.831552572548389435e-02 -1.399765163660049438e-01 -8.829282969236373901e-02 -2.585459053516387939e-01 9.326213039457798004e-03 2.608752250671386719e-01 -1.853864192962646484e-01 -4.115764796733856201e-02 1.162869296967983246e-02 -1.702788919210433960e-01 3.113579191267490387e-02 5.379639938473701477e-02 -4.094149172306060791e-02 -6.278363615274429321e-02 -2.660463750362396240e-01 -1.492881216108798981e-02 -3.479494452476501465e-01 1.452201455831527710e-01 -3.120312094688415527e-01 2.184813469648361206e-01 -3.002988994121551514e-01 -6.770412623882293701e-02 2.017843127250671387e-01 2.462697476148605347e-01 7.967155426740646362e-02 2.671714127063751221e-01 2.062352448701858521e-01
-1.542954007163643837e-03 -1.758676469326019287e-01 1.909361779689788818e-01 4.039175212383270264e-01 9.347046911716461182e-02 -1.867339015007019043e-01 -7.804058259353041649e-04 -9.287630021572113037e-02 1.203322187066078186e-01 -2.763760983943939209e-01 5.927235260605812073e-02 6.885509938001632690e-02 4.465659707784652710e-02 8.163346350193023682e-02 5.277289077639579773e-02 1.702887862920761108e-01 6.373604387044906616e-02 -2.272086404263973236e-02 -1.723219081759452820e-02 1.243410725146532059e-02 6.388231366872787476e-02 -3.140989542007446289e-01 2.443760186433792114e-01 -2.073777168989181519e-01 1.117190495133399963e-01 -8.016880601644515991e-03 -3.299941718578338623e-01 3.675834834575653076e-02 5.967357382178306580e-02 3.592013716697692871e-01 1.084306612610816956e-01 3.162895739078521729e-01
5.801489111036062241e-03 -6.057049334049224854e-02 -4.490517824888229370e-02 3.250471353530883789e-01 7.414884865283966064e-02 -3.918546438217163086e-01 4.743708670139312744e-02 -1.992620378732681274e-01 -1.867275834083557129e-01 1.314493864774703979e-01 7.429036498069763184e-02 -4.853851497173309326e-01 1.687252372503280640e-01 -1.071242988109588623e-01 1.669546663761138916e-01 -1.459227651357650757e-01 1.590223163366317749e-01 9.751266986131668091e-02 -1.795180328190326691e-02 -2.838304825127124786e-02 -4.614118114113807678e-02 -1.296552419662475586e-01 4.193611815571784973e-02 -1.304496526718139648e-01 -2.574994787573814392e-02 -2.953737415373325348e-02 -6.840416789054870605e-02 2.142152786254882812e-01 3.724768459796905518e-01 1.459901332855224609e-01 -5.878738313913345337e-02 -1.264739632606506348e-01
7.277831435203552246e-02 3.147897310554981232e-03 -3.956027328968048096e-02 2.422037124633789062e-01 -1.408195644617080688e-01 2.595005333423614502e-01 -1.420159786939620972e-01 -2.812315523624420166e-02 -2.175633758306503296e-01 -7.200695574283599854e-02 1.776877790689468384e-01 -8.865910023450851440e-02 9.903147816658020020e-03 -1.046927925199270248e-02 -6.448613852262496948e-02 1.587685495615005493e-01 1.778020113706588745e-01 -1.830811053514480591e-01 -1.576202213764190674e-01 -7.241945713758468628e-02 7.115066051483154297e-02 -3.760810196399688721e-01 2.348433434963226318e-02 -3.521289527416229248e-01 2.543494999408721924e-01 -3.694474101066589355e-01 -1.357395648956298828e-01 1.522971093654632568e-01 1.270698457956314087e-01 1.358212381601333618e-01 2.030820101499557495e-01 1.410749405622482300e-01
-4.850415512919425964e-02 -3.549287840723991394e-02 2.558250725269317627e-01 1.141222715377807617e-01 -4.007486626505851746e-02 1.038206443190574646e-01 -2.415914982557296753e-01 -2.246292680501937866e-01 7.147522270679473877e-02 -2.111803926527500153e-02 6.414141505956649780e-02 6.362435966730117798e-02 1.009886413812637329e-01 -1.698209196329116821e-01 1.287038773298263550e-01 1.877360343933105469e-01 3.507632911205291748e-01 -1.748933494091033936e-01 8.795614540576934814e-02 3.685880824923515320e-02 2.947941422462463379e-01 -2.467162460088729858e-01 1.648484021425247192e-01 -5.576670542359352112e-02 -8.583047986030578613e-02 -2.452375590801239014e-01 -2.670483291149139404e-01 -3.196712210774421692e-02 3.231756389141082764e-01 1.847313791513442993e-01 4.250591993331909180e-02 2.667371034622192383e-01
-1.786879748106002808e-01 -1.018011197447776794e-01 -1.884263753890991211e-01 9.740861505270004272e-02 5.429707467555999756e-02 7.885449379682540894e-02 8.308645337820053101e-02 -1.540469378232955933e-01 -1.309135705232620239e-01 -2.866806685924530029e-01 -1.339411586523056030e-01 -2.263824790716171265e-01 3.837672173976898193e-01 6.929253041744232178e-02 1.414618343114852905e-01 4.901877418160438538e-02 1.514081507921218872e-01 -2.626153528690338135e-01 1.543324738740921021e-01 -2.972467243671417236e-01 -1.207972131669521332e-02 -2.467246651649475098e-01 2.751657366752624512e-01 -7.802593987435102463e-03 -1.545018851757049561e-01 -9.835190325975418091e-02 -3.081593215465545654e-01 1.346323192119598389e-01 1.607341468334197998e-01 1.101592369377613068e-02 6.595068424940109253e-02 -1.100360676646232605e-01
7.330149412155151367e-02 -1.169148311018943787e-01 6.393590942025184631e-03 -3.030120953917503357e-02 3.971657529473304749e-02 -4.870980605483055115e-02 -3.228615522384643555e-01 -2.952922135591506958e-03 1.864340715110301971e-02 -5.916036665439605713e-02 1.960016936063766479e-01 -1.737343072891235352e-01 2.541646063327789307e-01 -9.942469000816345215e-02 3.439465165138244629e-02 3.611633479595184326e-01 -9.395520389080047607e-02 -3.188099265098571777e-01 -8.399250358343124390e-02 -2.250798605382442474e-02 7.164712250232696533e-02 -2.117180079221725464e-01 3.344317972660064697e-01 -1.006869971752166748e-01 3.466416150331497192e-02 -1.166474968194961548e-01 -7.907825708389282227e-02 2.606718540191650391e-01 3.630934059619903564e-01 2.175440639257431030e-01 -1.843392699956893921e-01 3.349827975034713745e-02
-3.846118971705436707e-02 -1.376648843288421631e-01 4.547657817602157593e-02 4.729015529155731201e-01 1.441855542361736298e-02 1.512968540191650391e-01 -1.386479884386062622e-01 -4.979977011680603027e-02 -2.144142538309097290e-01 1.408820301294326782e-01 1.699654459953308105e-01 -2.875012755393981934e-01 5.353432521224021912e-02 4.751406610012054443e-02 -5.525759235024452209e-02 1.856286525726318359e-01 4.804553091526031494e-02 -2.130276411771774292e-01 -2.613859474658966064e-01 3.718480840325355530e-02 -6.022451072931289673e-02 -4.138179719448089600e-01 5.151712521910667419e-02 -8.393320441246032715e-02 2.467697858810424805e-02 -1.986840963363647461e-01 -2.585969492793083191e-02 2.419684231281280518e-01 2.974931895732879639e-02 4.827800765633583069e-02 9.926261752843856812e-02 2.733601629734039307e-01
-1.095814332365989685e-01 -1.520116329193115234e-01 -6.841355003416538239e-03 1.433166265487670898e-01 1.371061652898788452e-01 4.453742131590843201e-02 1.578956395387649536e-01 -2.147335410118103027e-01 -6.737747043371200562e-02 -8.074775338172912598e-02 1.393340229988098145e-01 -3.990098536014556885e-01 4.539938867092132568e-01 9.171959944069385529e-03 3.092977404594421387e-01 8.785746060311794281e-03 3.689464926719665527e-01 -5.073797330260276794e-02 8.268263190984725952e-02 -1.317596584558486938e-01 9.574984014034271240e-02 1.807484775781631470e-02 -2.623823471367359161e-02 -8.791349828243255615e-02 -9.941699355840682983e-02 3.558669611811637878e-02 3.280484303832054138e-02 2.209111154079437256e-01 3.259986639022827148e-01 3.368070721626281738e-02 -1.049690172076225281e-01 2.437169849872589111e-02
6.811705883592367172e-03 -1.700285077095031738e-02 3.837531432509422302e-02 2.342433482408523560e-01 7.347802817821502686e-02 4.384876042604446411e-02 -3.502348437905311584e-02 -3.365851640701293945e-01 -8.176480187103152275e-04 -4.952537640929222107e-02 -7.878915965557098389e-02 -3.459865152835845947e-01 4.565594196319580078e-01 -1.898691430687904358e-02 1.038173586130142212e-01 -1.301386803388595581e-01 2.496060729026794434e-01 1.677183806896209717e-02 -9.994631260633468628e-02 8.488110452890396118e-02 1.826474964618682861e-01 7.800746709108352661e-02 -2.541589736938476562e-01 -1.271047741174697876e-01 7.861002534627914429e-02 -8.915228396654129028e-02 -9.591331332921981812e-02 1.449674367904663086e-01 3.321156799793243408e-01 2.331149280071258545e-01 9.611455351114273071e-02 1.959458589553833008e-01
-3.261789977550506592e-01 -7.858024537563323975e-02 -1.158464774489402771e-01 3.400343358516693115e-01 -1.293147355318069458e-01 -7.638151943683624268e-02 5.033474043011665344e-02 -4.539830386638641357e-01 1.400085240602493286e-01 -3.337236557854339480e-05 7.617663592100143433e-02 -7.071860134601593018e-02 -5.330063775181770325e-02 -6.613275408744812012e-02 1.078727543354034424e-01 -1.061933040618896484e-01 1.601959578692913055e-02 -2.793973982334136963e-01 -3.798739612102508545e-02 -9.136083722114562988e-02 5.499077588319778442e-02 -4.895526766777038574e-01 9.673566371202468872e-02 -3.278242796659469604e-02 6.865218281745910645e-02 -9.840705431997776031e-03 1.812549233436584473e-01 -7.255885004997253418e-02 2.280117422342300415e-01 1.244024559855461121e-01 -5.969381704926490784e-02 -1.071414574980735779e-01
-2.089362889528274536e-01 -4.086753726005554199e-02 9.434402734041213989e-02 2.227957248687744141e-01 -1.769571453332901001e-01 5.445886403322219849e-02 1.239963248372077942e-01 -2.129065394401550293e-01 -5.946793407201766968e-02 5.455944687128067017e-02 9.701026976108551025e-02 -3.389801084995269775e-01 4.620539247989654541e-01 3.592848405241966248e-02 2.158723622560501099e-01 -3.251579031348228455e-02 4.384098947048187256e-01 2.086779661476612091e-02 -1.945031583309173584e-01 7.696423679590225220e-02 3.936085850000381470e-02 -7.691271603107452393e-02 -8.671133965253829956e-02 -1.010694578289985657e-01 1.523830592632293701e-01 -2.579660713672637939e-01 -4.579737037420272827e-02 1.234030276536941528e-01 -1.308855134993791580e-02 1.103845387697219849e-01 -6.353788822889328003e-02 -1.509975492954254150e-01
-2.904122881591320038e-02 -1.602643914520740509e-02 3.077901527285575867e-02 3.693644702434539795e-01 2.352712154388427734e-01 -2.155419066548347473e-02 1.049602590501308441e-02 -2.627482414245605469e-01 1.124174743890762329e-01 -1.769597381353378296e-01 1.304028928279876709e-01 -2.309111952781677246e-01 4.901669621467590332e-01 -1.518042087554931641e-01 1.282952874898910522e-01 -8.392180316150188446e-03 2.201616317033767700e-01 -1.764280535280704498e-02 8.572538383305072784e-03 -3.489450365304946899e-02 6.199580430984497070e-02 6.999102234840393066e-02 -1.023872867226600647e-01 -2.161320000886917114e-01 -5.365153774619102478e-02 -1.982043087482452393e-01 -7.970510423183441162e-02 3.710058331489562988e-02 2.501094639301300049e-01 2.367040365934371948e-01 -4.258897900581359863e-02 2.369403839111328125e-01
-1.444860696792602539e-01 -1.513992249965667725e-01 -7.609149068593978882e-02 4.317781627178192139e-01 -1.949667483568191528e-01 -2.350723296403884888e-01 -3.040789999067783356e-02 -8.893506973981857300e-02 -3.218594491481781006e-01 -5.352609325200319290e-03 2.019492536783218384e-02 -2.353193312883377075e-01 3.005849421024322510e-01 -8.454843610525131226e-02 3.903615102171897888e-02 -2.218931913375854492e-02 2.784751951694488525e-01 1.638115346431732178e-01 -4.947579652070999146e-02 3.146417438983917236e-02 -2.461737394332885742e-02 -2.398057281970977783e-01 4.682305455207824707e-02 -1.446404308080673218e-01 4.101173952221870422e-02 4.830113425850868225e-02 1.434246003627777100e-01 2.809635102748870850e-01 6.115300580859184265e-02 7.777182757854461670e-02 2.170790582895278931e-01 -2.312339693307876587e-01
-2.538425326347351074e-01 -1.046778112649917603e-01 -1.903204945847392082e-03 1.488381922245025635e-01 3.115887939929962158e-01 -2.515330910682678223e-01 1.380086392164230347e-01 -2.359106987714767456e-01 9.931312501430511475e-02 -2.010909020900726318e-01 -6.819157395511865616e-03 -2.011279761791229248e-01 -4.635093361139297485e-02 -8.830980397760868073e-03 1.648094654083251953e-01 -3.519440069794654846e-02 5.022566765546798706e-02 -6.119848042726516724e-02 -7.164780050516128540e-02 3.634537756443023682e-01 2.434982061386108398e-01 -2.264584749937057495e-01 1.320642977952957153e-01 -2.217248380184173584e-01 -3.495733067393302917e-02 -2.269238233566284180e-01 8.926925808191299438e-02 1.483648642897605896e-02 6.747032701969146729e-02 3.452481031417846680e-01 3.412243723869323730e-02 1.986718475818634033e-01
1.856860071420669556e-01 1.103356108069419861e-01 2.796453833580017090e-01 5.433705076575279236e-02 5.372046679258346558e-02 1.748779863119125366e-01 -2.210969664156436920e-02 -1.988600343465805054e-01 -4.227862693369388580e-03 -3.669482842087745667e-02 6.334026902914047241e-02 -3.212999701499938965e-01 4.944099485874176025e-02 -7.446750253438949585e-02 -1.227415129542350769e-01 5.239260196685791016e-02 2.548759281635284424e-01 -2.393653839826583862e-01 -1.248729452490806580e-01 9.132634848356246948e-02 -1.955893188714981079e-01 -8.259532600641250610e-02 1.825422197580337524e-01 -2.466468065977096558e-01 1.007187217473983765e-01 -1.953715234994888306e-01 -3.575108647346496582e-01 -1.475171372294425964e-02 3.851152062416076660e-01 1.339704990386962891e-01 4.210683330893516541e-02 1.856728345155715942e-01
-4.055642709136009216e-02 -4.954414069652557373e-02 1.669908761978149414e-01 3.561677932739257812e-01 8.962951600551605225e-02 3.374922275543212891e-02 1.304071694612503052e-01 -2.570806443691253662e-01 1.709395647048950195e-01 -1.571813672780990601e-01 8.163934946060180664e-02 -3.563928902149200439e-01 3.145333826541900635e-01 9.296493977308273315e-02 2.538406550884246826e-01 -2.092687971889972687e-02 3.074290454387664795e-01 3.523030504584312439e-02 -1.179466396570205688e-01 6.694264709949493408e-02 1.275299787521362305e-01 1.799771189689636230e-01 1.055715456604957581e-01 -2.941297292709350586e-01 -1.605419814586639404e-01 -2.949141524732112885e-02 4.085238650441169739e-02 9.462105482816696167e-02 2.655889391899108887e-01 2.887981571257114410e-02 8.311311155557632446e-02 1.132763475179672241e-01
-2.902230771724134684e-04 1.776396930217742920e-01 -7.221336942166090012e-03 3.253907561302185059e-01 -2.368364855647087097e-02 4.118459671735763550e-02 -2.758282423019409180e-01 -1.590655446052551270e-01 -2.383541613817214966e-01 -1.707018166780471802e-01 -1.998308813199400902e-03 -2.792838513851165771e-01 1.595024019479751587e-03 2.303449660539627075e-01 -1.151402592658996582e-01 3.217825293540954590e-01 6.458907574415206909e-02 2.290148660540580750e-02 -4.931615293025970459e-02 -2.234892547130584717e-02 5.359190702438354492e-02 -3.689469397068023682e-01 -5.533898994326591492e-02 -4.536572098731994629e-02 -4.173754714429378510e-03 -1.796735972166061401e-01 -1.513055413961410522e-01 1.925352811813354492e-01 6.024431809782981873e-02 2.608190774917602539e-01 3.178939223289489746e-01 9.130632877349853516e-02
-2.315924465656280518e-01 7.298408448696136475e-02 -1.561918705701828003e-01 1.934635341167449951e-01 -1.340193897485733032e-01 -2.352809756994247437e-01 1.754266768693923950e-01 -2.060048431158065796e-01 -2.788888812065124512e-01 -1.987581551074981689e-01 4.107755422592163086e-02 3.917626664042472839e-02 1.048791855573654175e-01 -2.447331100702285767e-01 3.139706552028656006e-01 1.049802601337432861e-01 3.153600692749023438e-01 -1.983197927474975586e-01 -9.889353811740875244e-02 6.485184282064437866e-02 -9.942310862243175507e-03 -2.471978366374969482e-01 -1.106641441583633423e-01 -5.772292148321866989e-03 1.548207253217697144e-01 -6.586422026157379150e-02 -1.501029590144753456e-03 2.691469788551330566e-01 8.348675817251205444e-02 1.875073611736297607e-01 1.207260563969612122e-01 2.190375775098800659e-01
-1.139036566019058228e-01 -1.786212772130966187e-01 -1.553752273321151733e-01 1.229088827967643738e-01 3.453721106052398682e-01 6.509388983249664307e-02 1.441240776330232620e-02 -2.777534723281860352e-01 -1.038905815221369267e-03 -8.756096661090850830e-02 1.172741055488586426e-01 -1.645001769065856934e-01 5.232885479927062988e-01 1.575696840882301331e-02 1.114784926176071167e-01 -5.741862580180168152e-02 2.514043450355529785e-01 -3.363587427884340286e-03 -9.107923507690429688e-02 -9.649918973445892334e-02 9.485962986946105957e-02 3.646908700466156006e-02 -2.150752581655979156e-02 -7.079396396875381470e-02 1.087333448231220245e-02 -1.863573938608169556e-01 -2.463062107563018799e-01 1.699397116899490356e-01 3.406847417354583740e-01 8.699203282594680786e-02 1.622264981269836426e-01 7.578369230031967163e-02
1.768881455063819885e-02 -6.954778730869293213e-02 3.144795298576354980e-01 1.895136088132858276e-01 -2.181163616478443146e-02 -1.110423132777214050e-01 2.109357267618179321e-01 6.942109018564224243e-02 6.847005337476730347e-02 -1.237726882100105286e-01 -4.717126488685607910e-02 -4.728583991527557373e-02 2.706899046897888184e-01 -2.421022802591323853e-01 2.874780446290969849e-03 2.218574434518814087e-01 2.515640258789062500e-01 1.844931840896606445e-01 -7.377743721008300781e-02 2.066556215286254883e-01 1.736788302659988403e-01 -2.804517149925231934e-01 2.096775323152542114e-01 1.240119263529777527e-01 3.514072000980377197e-01 -6.396147608757019043e-02 1.010613813996315002e-01 -4.034196957945823669e-02 2.838922739028930664e-01 2.050568610429763794e-01 9.005212225019931793e-03 1.286758780479431152e-01
-1.520051062107086182e-01 -1.584193259477615356e-01 -7.069267332553863525e-02 3.791713714599609375e-02 8.180312067270278931e-02 1.228801067918539047e-02 2.591182664036750793e-02 -1.668978333473205566e-01 -1.604961790144443512e-02 8.280022442340850830e-02 3.937642574310302734e-01 -2.598477005958557129e-01 1.674461811780929565e-01 -3.894117772579193115e-01 8.776779472827911377e-02 2.358325719833374023e-01 2.759385704994201660e-01 -1.079051792621612549e-01 -1.133683696389198303e-01 4.716325551271438599e-02 -1.361775100231170654e-01 -2.306673228740692139e-01 -7.282154262065887451e-02 -3.080021142959594727e-01 1.666577160358428955e-01 2.075609564781188965e-02 -5.896101146936416626e-02 -2.377323061227798462e-01 8.507111668586730957e-02 1.247804015874862671e-01 -1.411344558000564575e-01 -1.777687370777130127e-01
-3.369938209652900696e-02 -9.349460899829864502e-02 1.563646197319030762e-01 2.942472100257873535e-01 1.858973801136016846e-01 1.264591813087463379e-01 -8.291764557361602783e-02 -3.222745954990386963e-01 -2.723599225282669067e-02 -1.910316348075866699e-01 2.508082985877990723e-01 -1.375554054975509644e-01 4.926987588405609131e-01 -6.486583501100540161e-02 2.022500634193420410e-01 -1.241772994399070740e-01 1.877860128879547119e-01 5.590772628784179688e-02 -4.648389294743537903e-02 1.947402209043502808e-02 2.197157144546508789e-01 -5.383414402604103088e-02 6.048888340592384338e-02 -2.463004589080810547e-01 -1.542877256870269775e-01 -1.232187077403068542e-01 -3.710884228348731995e-02 6.886668503284454346e-02 1.276548802852630615e-01 2.434855103492736816e-01 3.355585038661956787e-02 1.312270909547805786e-01
1.001327857375144958e-02 1.981861889362335205e-01 8.107747137546539307e-02 1.392483115196228027e-01 8.909628540277481079e-02 -4.470008313655853271e-01 -3.670135512948036194e-03 -5.912748351693153381e-02 -4.609806090593338013e-02 -8.885388076305389404e-02 1.841818094253540039e-01 -1.717810779809951782e-01 1.505866646766662598e-01 -9.768566489219665527e-02 7.330690510571002960e-03 -1.080589294433593750e-01 2.359150648117065430e-01 -1.098596081137657166e-01 -1.421711444854736328e-01 -2.292237430810928345e-02 -1.957927644252777100e-01 -4.439298212528228760e-01 1.538900732994079590e-01 -3.749409690499305725e-02 2.617760002613067627e-02 -2.911216951906681061e-02 -1.465191096067428589e-01 2.886051833629608154e-01 3.001254200935363770e-01 -4.052447155117988586e-02 1.071470510214567184e-02 -2.427225559949874878e-01
-1.101574301719665527e-01 9.063759446144104004e-02 1.541616674512624741e-02 5.948283523321151733e-02 7.073315232992172241e-02 -7.407890260219573975e-02 -1.159952133893966675e-01 -3.415807485580444336e-01 -1.683764606714248657e-01 -1.364936381578445435e-01 8.350727730430662632e-04 -3.572835326194763184e-01 -4.704206809401512146e-02 1.638924479484558105e-01 1.070608757436275482e-02 3.989709019660949707e-01 -5.895830690860748291e-02 -1.818046271800994873e-01 -1.394409090280532837e-01 1.420692056417465210e-01 -3.758179722353816032e-03 -3.476439118385314941e-01 -7.296711206436157227e-02 -6.298234220594167709e-03 1.472130715847015381e-01 -5.195802450180053711e-02 -2.393476516008377075e-01 3.263374269008636475e-01 1.007197075523436069e-03 8.874041587114334106e-02 2.359601259231567383e-01 1.347338408231735229e-01
-4.424966871738433838e-02 3.748712316155433655e-02 7.218642532825469971e-02 3.915298581123352051e-01 9.225757420063018799e-02 1.155081912875175476e-01 1.041222587227821350e-01 -3.088568449020385742e-01 1.895673424005508423e-01 -2.094725072383880615e-01 1.438225209712982178e-01 -3.691438734531402588e-01 3.658311665058135986e-01 3.634387999773025513e-02 2.013258486986160278e-01 -3.297664225101470947e-02 2.792930305004119873e-01 -2.287786267697811127e-02 5.542528349906206131e-03 2.268911525607109070e-02 1.661091297864913940e-01 1.250607222318649292e-01 6.165360286831855774e-02 -2.450469583272933960e-01 4.418706987053155899e-03 -1.772136390209197998e-01 -3.805992752313613892e-02 1.593021452426910400e-01 1.592082977294921875e-01 3.533263877034187317e-02 1.412983536720275879e-01 7.441334426403045654e-02
4.013156518340110779e-03 -2.746765315532684326e-02 -6.611441075801849365e-02 3.794974982738494873e-01 -3.069023601710796356e-02 -6.828813999891281128e-02 5.835964530706405640e-02 -3.113321959972381592e-01 1.210848540067672729e-01 -1.325602084398269653e-01 7.103596348315477371e-03 -1.439442187547683716e-01 2.010867930948734283e-02 -3.637080490589141846e-01 1.174446269869804382e-01 1.303347796201705933e-01 4.571985304355621338e-01 -7.423330098390579224e-02 -7.639025151729583740e-02 2.649534940719604492e-01 -2.087859362363815308e-01 1.241018157452344894e-02 -5.594919621944427490e-02 -2.421292066574096680e-01 2.474160492420196533e-01 7.130821794271469116e-02 6.189557164907455444e-02 6.902443617582321167e-02 1.688563078641891479e-02 -7.424250990152359009e-02 2.103754132986068726e-01 -8.602087944746017456e-02
-1.033774837851524353e-01 1.593710631132125854e-01 -1.324903666973114014e-01 9.846211224794387817e-02 1.974728554487228394e-01 -1.879182457923889160e-01 9.102421812713146210e-03 -9.187000244855880737e-02 -4.321010708808898926e-01 -1.371958404779434204e-01 1.785272806882858276e-01 -2.278193682432174683e-01 -4.705546051263809204e-02 3.782491385936737061e-02 1.459765136241912842e-01 2.084544748067855835e-01 1.105079799890518188e-01 -3.290081918239593506e-01 8.616369962692260742e-02 1.032730713486671448e-01 2.250189147889614105e-02 -1.015916392207145691e-01 -1.380244642496109009e-01 -1.024323552846908569e-01 2.884379923343658447e-01 -5.777099356055259705e-02 -9.445540606975555420e-02 1.196155995130538940e-01 3.837819099426269531e-01 1.207852363586425781e-01 -6.316713243722915649e-02 2.038847953081130981e-01
-3.274964913725852966e-02 -1.393492817878723145e-01 -2.585950680077075958e-02 2.706248164176940918e-01 -9.684033691883087158e-03 -1.523510962724685669e-01 -1.513806134462356567e-01 -1.774596273899078369e-01 -2.410144358873367310e-01 -1.621403992176055908e-01 2.148090302944183350e-01 -4.079573750495910645e-01 4.453847184777259827e-02 -8.559924364089965820e-02 -2.207930758595466614e-02 1.088398322463035583e-01 2.837004661560058594e-01 1.861344128847122192e-01 3.320465981960296631e-02 1.079011410474777222e-01 1.105510741472244263e-01 -3.195445239543914795e-01 -2.010152637958526611e-01 -6.757889688014984131e-02 2.083597704768180847e-02 3.184463381767272949e-01 -1.983179152011871338e-02 3.949157148599624634e-02 3.185597062110900879e-01 1.013968735933303833e-01 -2.948383614420890808e-02 -7.542186230421066284e-02
2.747496962547302246e-01 -7.906009256839752197e-02 1.203043386340141296e-01 1.767283678054809570e-01 3.072628974914550781e-01 -1.981263309717178345e-01 -7.930288463830947876e-02 -4.785346984863281250e-02 1.498782727867364883e-02 -2.723850011825561523e-01 1.212917342782020569e-01 -2.022127658128738403e-01 -7.618475705385208130e-02 5.243462696671485901e-02 1.509068757295608521e-01 6.932190060615539551e-02 -6.290104240179061890e-02 -4.175486043095588684e-02 -3.834258913993835449e-01 7.264120131731033325e-02 -1.416990160942077637e-01 -1.313886940479278564e-01 3.240659534931182861e-01 1.470197886228561401e-01 2.712991237640380859e-01 -6.579102575778961182e-02 -6.134476140141487122e-02 2.039756178855895996e-01 2.068834602832794189e-01 -1.240114569664001465e-01 2.024766802787780762e-01 1.404145956039428711e-01
2.266611456871032715e-01 4.647228121757507324e-02 -4.406091943383216858e-02 6.588267534971237183e-02 1.069578379392623901e-01 -2.403785474598407745e-02 -2.030619084835052490e-01 -8.654807507991790771e-02 -2.029522359371185303e-01 8.406997472047805786e-02 1.300252508372068405e-02 -3.264454007148742676e-01 -2.918369323015213013e-02 -2.220068313181400299e-02 2.981761991977691650e-01 7.011717557907104492e-02 7.283122837543487549e-02 -2.423343956470489502e-01 -2.230491489171981812e-01 9.456477314233779907e-02 1.336461752653121948e-01 -3.317641317844390869e-01 1.242835894227027893e-01 -2.665140628814697266e-01 2.391254454851150513e-01 -3.331663012504577637e-01 2.480451911687850952e-01 -1.110913604497909546e-01 1.586604267358779907e-01 4.385701566934585571e-02 -1.263032257556915283e-01 8.397312462329864502e-02
-5.342222005128860474e-02 -1.902741612866520882e-03 3.203963339328765869e-01 1.088461726903915405e-01 8.059310913085937500e-02 1.431346833705902100e-01 2.802650816738605499e-02 -2.562571465969085693e-01 -1.368962228298187256e-01 6.883160024881362915e-02 7.510932534933090210e-02 -1.306415945291519165e-01 -6.470532715320587158e-02 -3.818701952695846558e-02 -2.023634314537048340e-01 3.612363338470458984e-01 1.871994882822036743e-01 -1.486022956669330597e-02 -3.286292254924774170e-01 -5.584948137402534485e-02 7.668250706046819687e-03 -4.641124308109283447e-01 2.008881717920303345e-01 -2.600575983524322510e-01 2.965627983212471008e-02 1.111425645649433136e-02 -1.151347607374191284e-01 2.372097074985504150e-01 -6.807186454534530640e-02 -8.167200721800327301e-04 1.400510966777801514e-01 3.644413873553276062e-02
2.589046396315097809e-02 4.412567242980003357e-02 -1.199380755424499512e-01 2.557987570762634277e-01 7.495259493589401245e-02 -1.478946208953857422e-01 -7.581672817468643188e-02 1.596714854240417480e-01 -8.747310191392898560e-02 9.308890253305435181e-02 -8.228560537099838257e-02 -3.022049367427825928e-01 2.505963444709777832e-01 1.506955027580261230e-01 6.405229121446609497e-02 1.940972805023193359e-01 1.274857670068740845e-01 -3.166437745094299316e-01 -7.914949208498001099e-02 6.817396730184555054e-02 -9.653066098690032959e-02 -1.459111720323562622e-01 1.168443486094474792e-01 -1.527495980262756348e-01 1.965887248516082764e-01 -3.239347636699676514e-01 4.331004992127418518e-02 -1.388797760009765625e-01 2.044886350631713867e-01 3.762588202953338623e-01 1.336626112461090088e-01 2.368815094232559204e-01
-1.468057744204998016e-02 1.226413026452064514e-01 1.261059492826461792e-01 2.313063591718673706e-01 2.848300933837890625e-01 -4.234212636947631836e-01 -1.255557639524340630e-03 -3.494025468826293945e-01 -3.441779315471649170e-02 1.549344360828399658e-01 3.455811738967895508e-02 9.214732795953750610e-02 2.722211480140686035e-01 -4.486874863505363464e-02 1.723731458187103271e-01 1.563010960817337036e-01 3.805603384971618652e-01 -6.269283592700958252e-02 -1.851450949907302856e-01 -6.716442108154296875e-02 -7.940118014812469482e-02 5.764549970626831055e-02 1.054507121443748474e-01 1.497982349246740341e-02 -1.833871752023696899e-01 6.893668323755264282e-02 8.275838196277618408e-02 -1.481455005705356598e-02 1.445644497871398926e-01 2.925131320953369141e-01 7.103462517261505127e-02 -4.719746857881546021e-02
-6.244789436459541321e-02 -9.721931815147399902e-02 1.112765669822692871e-01 1.660652011632919312e-01 8.120939880609512329e-02 -2.366501986980438232e-01 -1.257936656475067139e-01 2.830597572028636932e-02 -2.227367460727691650e-01 -1.212448552250862122e-01 6.861937791109085083e-02 -1.880101710557937622e-01 -6.308224797248840332e-02 -2.733050286769866943e-02 -1.363922357559204102e-01 5.606132373213768005e-02 1.907760947942733765e-01 -4.187583923339843750e-01 2.126661688089370728e-01 -1.519659012556076050e-01 -1.724545657634735107e-02 -3.523716628551483154e-01 3.534958958625793457e-01 -3.558435440063476562e-01 2.211611270904541016e-01 -9.494376182556152344e-02 -8.837718516588211060e-03 -6.128380075097084045e-02 2.833614498376846313e-02 1.020176261663436890e-01 2.163975313305854797e-02 -8.404389768838882446e-02
-2.523503005504608154e-01 2.407045960426330566e-01 6.059204041957855225e-02 1.766249388456344604e-01 6.893544644117355347e-02 -2.509043514728546143e-01 -1.598418205976486206e-01 6.509321928024291992e-02 -2.332280427217483521e-01 -9.411746263504028320e-02 -7.579543441534042358e-02 -2.529368996620178223e-01 4.071528017520904541e-01 -2.427876889705657959e-01 -3.909674659371376038e-02 1.442589759826660156e-01 3.064983785152435303e-01 -5.094348266720771790e-02 -7.679904811084270477e-03 8.332840353250503540e-02 -2.942690439522266388e-02 -5.127324536442756653e-02 2.712436020374298096e-01 -2.299693077802658081e-01 2.089896202087402344e-01 1.234252825379371643e-01 -1.323900669813156128e-01 1.746423542499542236e-01 8.371367305517196655e-02 -1.653502881526947021e-02 -9.676393121480941772e-02 -9.440600126981735229e-02
-1.987854018807411194e-02 -8.761123567819595337e-02 8.259820938110351562e-02 -4.656713083386421204e-02 9.448119252920150757e-02 -2.365571707487106323e-01 2.659026980400085449e-01 -1.312689185142517090e-01 -2.199970185756683350e-01 -7.976049929857254028e-02 1.923062950372695923e-01 -3.197746276855468750e-01 3.399843573570251465e-01 -2.201241403818130493e-01 -4.803961142897605896e-02 7.122930139303207397e-02 1.754683107137680054e-01 -2.960417270660400391e-01 -1.478439420461654663e-01 -1.052146544679999352e-03 -1.879560053348541260e-01 -1.943874657154083252e-01 1.052446477115154266e-02 2.753098011016845703e-01 1.555480659008026123e-01 1.730898618698120117e-01 -1.568455249071121216e-01 1.271195337176322937e-02 1.173218712210655212e-01 5.875591561198234558e-02 2.482106834650039673e-01 1.328214406967163086e-01
2.963321805000305176e-01 -6.956017762422561646e-02 1.382423490285873413e-01 1.529088169336318970e-01 1.366811990737915039e-01 1.213772445917129517e-01 -1.454789787530899048e-01 -1.824391037225723267e-01 -2.055823057889938354e-01 1.801572367548942566e-02 -1.521163969300687313e-03 -2.207535505294799805e-01 -1.772702038288116455e-01 -1.144011095166206360e-01 7.829741388559341431e-02 4.233391955494880676e-02 2.293727099895477295e-01 -2.517129480838775635e-01 -1.259037703275680542e-01 -1.562881022691726685e-01 -1.388015747070312500e-01 -2.592907845973968506e-01 -1.231329217553138733e-01 -8.600952476263046265e-02 -4.245091695338487625e-03 -1.030973717570304871e-01 -1.246468946337699890e-01 -5.432465113699436188e-03 3.169261217117309570e-01 4.099760949611663818e-01 1.899833381175994873e-01 1.926150470972061157e-01
-1.421388089656829834e-01 -1.475995630025863647e-01 -1.665064245462417603e-01 6.114600971341133118e-02 -3.373649120330810547e-01 -3.173674643039703369e-01 -9.814385324716567993e-02 -9.202680736780166626e-02 8.948894217610359192e-03 -5.463376175612211227e-03 1.399576812982559204e-01 -1.086646914482116699e-01 1.012995019555091858e-01 -6.258368492126464844e-02 -1.321152150630950928e-01 1.749992221593856812e-01 2.750415205955505371e-01 -1.130397394299507141e-01 -2.761417627334594727e-01 8.425148576498031616e-02 -5.592497438192367554e-02 -3.147876560688018799e-01 1.219754591584205627e-01 -1.514842361211776733e-01 1.464578509330749512e-01 2.321852743625640869e-01 1.357061862945556641e-01 2.453054338693618774e-01 3.083814382553100586e-01 1.167770400643348694e-01 1.266893893480300903e-01 -9.790853410959243774e-02
-2.622792497277259827e-03 8.084572851657867432e-02 1.613439321517944336e-01 1.700903028249740601e-01 5.449186265468597412e-02 -3.160994052886962891e-01 1.989375501871109009e-01 6.162539124488830566e-02 -2.994604408740997314e-01 -2.679866254329681396e-01 -1.091723982244729996e-02 -3.707255423069000244e-01 3.324362635612487793e-01 -1.542605906724929810e-01 -4.880987852811813354e-02 4.345657676458358765e-02 -5.131202563643455505e-02 -2.908204197883605957e-01 -1.736716032028198242e-01 -6.635120511054992676e-02 -2.371805012226104736e-01 -3.288211524486541748e-01 8.633106201887130737e-02 7.770927995443344116e-02 3.343650139868259430e-03 1.157220751047134399e-01 -1.239825598895549774e-02 5.447674542665481567e-03 1.652336567640304565e-01 5.660427734255790710e-02 9.103064984083175659e-02 5.078186839818954468e-02
-1.502567082643508911e-01 2.628313004970550537e-02 -9.136724472045898438e-02 1.901808232069015503e-01 2.504861950874328613e-01 1.883050650358200073e-01 1.059771105647087097e-01 -3.695266544818878174e-01 -7.385130226612091064e-02 -2.580044269561767578e-01 1.548109948635101318e-01 -2.781024873256683350e-01 3.563732504844665527e-01 -1.903677582740783691e-01 1.166961714625358582e-01 -4.042524844408035278e-03 2.232153117656707764e-01 -1.007399242371320724e-02 -1.155811771750450134e-01 3.109264560043811798e-02 9.523610770702362061e-02 8.607314527034759521e-02 4.129428789019584656e-02 -2.320261597633361816e-01 -1.139936149120330811e-01 -1.758647412061691284e-01 -5.350692197680473328e-02 -3.499055281281471252e-02 2.659789919853210449e-01 1.097399666905403137e-01 1.999898403882980347e-01 1.701831370592117310e-01
9.193688631057739258e-02 -1.161013916134834290e-01 -8.507634699344635010e-02 1.386168152093887329e-01 -2.037513852119445801e-01 -2.372816652059555054e-01 7.413427531719207764e-02 -2.187755405902862549e-01 -1.645372956991195679e-01 -2.038456797599792480e-01 1.763211339712142944e-01 -8.168767392635345459e-02 4.547535181045532227e-01 1.439904421567916870e-01 2.075752317905426025e-01 2.463193982839584351e-02 1.723561584949493408e-01 1.126650497317314148e-01 -3.919816911220550537e-01 2.030765265226364136e-01 1.592195779085159302e-02 -1.609916426241397858e-02 2.566698193550109863e-02 -3.572772741317749023e-01 -3.303467482328414917e-02 -6.259327381849288940e-02 -5.868568271398544312e-02 8.667062222957611084e-02 8.572667092084884644e-02 1.597553938627243042e-01 -8.871649950742721558e-02 -3.001265460625290871e-03
-1.887359842658042908e-02 -1.981306523084640503e-01 6.527681648731231689e-02 1.379727125167846680e-01 -7.268258184194564819e-02 1.295934524387121201e-02 -1.192888468503952026e-01 -1.298689246177673340e-01 -2.028560489416122437e-01 2.887974679470062256e-01 -1.957545988261699677e-03 -2.819021642208099365e-01 2.712315917015075684e-01 -9.789067506790161133e-02 2.692901492118835449e-01 1.422863304615020752e-01 -1.305805705487728119e-02 -3.518410325050354004e-01 7.701903581619262695e-02 -8.141722530126571655e-02 -1.317528784275054932e-01 -3.058402240276336670e-01 2.214706093072891235e-01 -7.049200683832168579e-02 2.055179178714752197e-01 -2.803393825888633728e-02 -2.551195621490478516e-01 -4.767360538244247437e-02 1.641375944018363953e-03 5.138088762760162354e-02 2.530603408813476562e-01 2.051870226860046387e-01
8.503389544785022736e-03 3.139714151620864868e-02 1.967846304178237915e-01 3.154035508632659912e-01 -9.461005218327045441e-03 1.140025183558464050e-01 1.935266405344009399e-01 -3.117890059947967529e-01 2.200859040021896362e-01 -2.970571517944335938e-01 1.236458048224449158e-01 -3.669952750205993652e-01 2.695269286632537842e-01 3.592286258935928345e-02 1.194650828838348389e-01 5.634342506527900696e-02 3.057481944561004639e-01 -8.410764485597610474e-02 -1.509110815823078156e-02 1.603540219366550446e-02 1.738278716802597046e-01 1.081626489758491516e-01 5.685647204518318176e-02 -2.687468528747558594e-01 6.106883659958839417e-02 4.871246963739395142e-02 -2.612241357564926147e-02 2.975519299507141113e-01 8.938791602849960327e-02 6.294460594654083252e-02 9.590578824281692505e-02 8.068268187344074249e-03
2.393172532320022583e-01 -8.931680349633097649e-04 2.889543473720550537e-01 1.805071234703063965e-01 7.132292538881301880e-02 -2.730216383934020996e-01 2.022852562367916107e-02 -1.580542474985122681e-01 -1.716447323560714722e-01 -9.937147051095962524e-02 2.480392605066299438e-01 -1.665736436843872070e-01 -8.514860644936561584e-03 9.424842894077301025e-02 -1.119806692004203796e-01 1.929129287600517273e-02 -4.598290473222732544e-02 -3.747451603412628174e-01 2.699967101216316223e-02 1.576027423143386841e-01 -6.195275485515594482e-02 -3.604834526777267456e-02 3.184165060520172119e-01 -1.232303678989410400e-01 2.578932642936706543e-01 -3.794423863291740417e-02 1.582735627889633179e-01 -8.545444160699844360e-02 2.734887003898620605e-01 9.337795199826359749e-04 1.887093931436538696e-01 2.657416164875030518e-01
-1.100802347064018250e-01 -5.034364294260740280e-03 2.860856354236602783e-01 1.235927641391754150e-01 -2.432083524763584137e-02 -2.344632595777511597e-01 5.153062939643859863e-02 -9.495048969984054565e-02 -2.154111117124557495e-01 1.217938214540481567e-01 8.923946321010589600e-02 -2.130532860755920410e-01 1.193784326314926147e-01 -4.556054621934890747e-02 -5.164869502186775208e-02 6.253378838300704956e-02 2.176573276519775391e-01 -2.557193934917449951e-01 8.653176575899124146e-02 -1.201166361570358276e-01 -2.642045170068740845e-02 -4.834081605076789856e-02 3.774966895580291748e-01 1.587520167231559753e-02 3.784676641225814819e-02 -2.375017404556274414e-01 -2.168909609317779541e-01 4.929079115390777588e-02 1.928118467330932617e-01 5.070407986640930176e-01 6.168989092111587524e-02 1.218572072684764862e-02
-6.732381880283355713e-02 -2.131228148937225342e-01 1.284029632806777954e-01 5.135892704129219055e-02 3.019530177116394043e-01 -3.930020928382873535e-01 9.122585505247116089e-02 -1.977125257253646851e-01 -4.970183968544006348e-02 2.860384620726108551e-02 5.032509565353393555e-02 -3.703718483448028564e-01 1.597093492746353149e-01 -2.560015916824340820e-01 -1.870992332696914673e-01 1.142365932464599609e-01 2.025913745164871216e-01 -1.581147909164428711e-01 -5.812427029013633728e-02 1.907000318169593811e-02 -1.371328979730606079e-01 -2.339729070663452148e-01 5.462913587689399719e-02 9.635942429304122925e-02 -6.692524533718824387e-03 4.967506602406501770e-02 4.445159435272216797e-02 3.444670736789703369e-01 2.623143792152404785e-01 -2.229781635105609894e-02 -6.814613007009029388e-04 -8.791991323232650757e-02
-2.212046384811401367e-01 -1.296436190605163574e-01 1.593091040849685669e-01 4.927707612514495850e-01 -1.826100610196590424e-02 -6.645754724740982056e-02 -2.404646873474121094e-01 -2.100754827260971069e-01 -2.163835912942886353e-01 3.227091729640960693e-01 -4.477898590266704559e-03 -1.904363185167312622e-01 1.328287720680236816e-01 1.256522536277770996e-01 7.043189555406570435e-02 1.670248508453369141e-01 -4.654109105467796326e-02 -2.615890800952911377e-01 -3.149435669183731079e-02 6.979245692491531372e-03 6.355758011341094971e-02 -2.232775837182998657e-01 1.953592151403427124e-01 9.281022474169731140e-03 -3.983437549322843552e-03 -1.295501142740249634e-01 -2.573679387569427490e-01 6.387643516063690186e-03 1.438921391963958740e-01 1.366921067237854004e-01 1.351441144943237305e-01 3.610624372959136963e-02
-2.444444410502910614e-02 -3.492679819464683533e-02 3.747604787349700928e-02 3.292392194271087646e-01 3.817576169967651367e-02 9.308947622776031494e-02 1.614607721567153931e-01 -3.115358352661132812e-01 1.683903187513351440e-01 -2.187435925006866455e-01 1.273985356092453003e-01 -3.959566652774810791e-01 3.776334822177886963e-01 -2.905667386949062347e-02 5.527462437748908997e-02 5.326638370752334595e-02 3.608802855014801025e-01 -9.544274955987930298e-02 2.583224140107631683e-02 -4.426543042063713074e-02 1.957871466875076294e-01 1.395250558853149414e-01 1.562549769878387451e-01 -1.756659895181655884e-01 5.554026737809181213e-02 -2.514742314815521240e-02 -4.101522639393806458e-02 2.545453608036041260e-01 1.269667297601699829e-01 -4.981837049126625061e-02 9.413564205169677734e-02 6.221824884414672852e-02
-2.726792357861995697e-02 6.956627219915390015e-02 1.920369714498519897e-01 1.621012985706329346e-01 -1.850205510854721069e-01 -1.912331730127334595e-01 -2.106058038771152496e-02 -6.721585243940353394e-02 -5.621653050184249878e-02 1.343681216239929199e-01 8.552261441946029663e-02 -2.058685719966888428e-01 1.675508022308349609e-01 1.457736939191818237e-01 -2.229450792074203491e-01 7.010426372289657593e-02 4.122817814350128174e-01 -2.369391173124313354e-01 -4.843961074948310852e-02 6.434185802936553955e-02 6.712149828672409058e-03 -2.539264559745788574e-01 3.784058988094329834e-01 1.127830892801284790e-01 -7.075010240077972412e-02 -1.321843564510345459e-01 -1.348716169595718384e-01 2.409428209066390991e-01 1.836517266929149628e-02 3.499774336814880371e-01 4.975866526365280151e-02 -5.989371612668037415e-02
2.185968309640884399e-01 5.473310127854347229e-02 -7.040091603994369507e-02 2.304925769567489624e-01 -6.385992467403411865e-02 -1.844476759433746338e-01 2.587207555770874023e-01 -2.167069315910339355e-01 1.238006427884101868e-01 -1.052637621760368347e-01 2.600544691085815430e-01 -3.230468630790710449e-01 1.148349046707153320e-01 5.884151905775070190e-02 -1.424117237329483032e-01 5.988285318017005920e-02 2.671275734901428223e-01 1.479395329952239990e-01 -1.618802547454833984e-02 3.640312701463699341e-02 -1.899540871381759644e-01 -3.066322505474090576e-01 1.007919535040855408e-01 -1.283869296312332153e-01 -6.780481338500976562e-02 6.854359060525894165e-02 -1.014286726713180542e-01 2.411016523838043213e-01 2.255218327045440674e-01 1.107567772269248962e-01 1.541845202445983887e-01 -2.898899316787719727e-01
1.180060952901840210e-01 2.531129308044910431e-02 9.257634729146957397e-02 3.553608059883117676e-01 -2.668648399412631989e-02 3.912943229079246521e-02 -1.354719400405883789e-01 -7.166810333728790283e-02 -1.632990874350070953e-02 -1.513090133666992188e-01 2.557222545146942139e-01 -8.969069272279739380e-02 2.423100471496582031e-01 3.597208857536315918e-02 4.184492304921150208e-02 2.641351222991943359e-01 9.960606694221496582e-02 -1.045634299516677856e-01 -8.193413168191909790e-02 9.297254681587219238e-02 2.350305318832397461e-01 -1.494180262088775635e-01 2.977907955646514893e-01 1.617266982793807983e-02 1.707001477479934692e-01 -9.332345426082611084e-02 -3.880676925182342529e-01 9.079065918922424316e-02 2.133771479129791260e-01 1.184137687087059021e-01 7.231940329074859619e-02 3.640565276145935059e-01
-1.945058405399322510e-01 -2.387103736400604248e-01 1.212974339723587036e-01 1.999862790107727051e-01 -1.438612043857574463e-01 9.788846969604492188e-02 -1.103091761469841003e-01 -4.831629246473312378e-02 5.462952703237533569e-02 -2.271966636180877686e-02 -2.235666662454605103e-01 -5.262406915426254272e-02 1.499862521886825562e-01 1.105063501745462418e-02 3.036402165889739990e-01 5.381747335195541382e-02 5.290822312235832214e-02 -4.021202325820922852e-01 -1.494348794221878052e-01 5.998060852289199829e-02 -9.217786602675914764e-03 -1.440480649471282959e-01 1.254992634057998657e-01 -2.988083958625793457e-01 3.552589565515518188e-02 1.744765490293502808e-01 3.218265175819396973e-01 1.867642439901828766e-02 3.594467639923095703e-01 -2.745019085705280304e-02 1.612754762172698975e-01 1.544101983308792114e-01
7.469334453344345093e-02 -7.890753448009490967e-02 2.385029494762420654e-01 1.511442214250564575e-01 1.113494187593460083e-01 4.426642134785652161e-02 -1.437414735555648804e-01 -2.496924251317977905e-01 1.594778001308441162e-01 -1.084471791982650757e-01 -6.235833838582038879e-02 3.772587329149246216e-02 2.902249395847320557e-01 -7.254256308078765869e-02 -6.664671003818511963e-02 2.022218853235244751e-01 1.760972142219543457e-01 -1.906157582998275757e-01 4.524693265557289124e-02 -1.328753232955932617e-01 1.267738938331604004e-01 -6.923266500234603882e-02 3.102826774120330811e-01 -2.796516381204128265e-02 1.115879118442535400e-01 -2.520419657230377197e-01 -2.944172918796539307e-01 -1.057291701436042786e-01 4.295922815799713135e-01 2.309226244688034058e-01 -1.026335284113883972e-01 8.093547821044921875e-02
1.188708245754241943e-01 1.002843081951141357e-01 8.484102040529251099e-02 1.938989385962486267e-02 1.675796806812286377e-01 5.159027501940727234e-02 2.793690934777259827e-02 -2.434160411357879639e-01 6.414353102445602417e-02 2.589087747037410736e-02 3.997786343097686768e-01 -2.572212815284729004e-01 -1.146665140986442566e-01 -7.437863200902938843e-02 -6.036540493369102478e-03 2.543598711490631104e-01 1.756885051727294922e-01 -2.894776761531829834e-01 -8.575055748224258423e-02 2.964640855789184570e-01 9.981136769056320190e-03 -1.504087448120117188e-01 2.450602799654006958e-01 -3.465786576271057129e-01 2.394688278436660767e-01 -2.688741683959960938e-01 7.750283926725387573e-02 -4.014218971133232117e-02 8.768605440855026245e-02 1.968252845108509064e-02 -1.027091126888990402e-02 -7.096339017152786255e-02
-1.944441199302673340e-01 -3.015705943107604980e-01 5.741867795586585999e-02 3.768464624881744385e-01 1.041826233267784119e-01 1.268101483583450317e-01 -1.234340369701385498e-01 -1.226478517055511475e-01 5.245196633040904999e-03 -2.794748172163963318e-03 1.419191509485244751e-01 -1.147642359137535095e-01 1.774953454732894897e-01 2.932853698730468750e-01 -1.613028720021247864e-02 -2.293270081281661987e-02 -7.933598011732101440e-03 -2.343901544809341431e-01 -1.063209399580955505e-01 1.786155849695205688e-01 -1.018299162387847900e-01 -1.597871929407119751e-01 1.297888159751892090e-01 -1.410084515810012817e-01 2.658978998661041260e-01 4.729721695184707642e-02 -3.211780488491058350e-01 2.030533105134963989e-01 2.096080332994461060e-01 1.831700503826141357e-01 -9.526740759611129761e-02 2.057727873325347900e-01
-2.295623868703842163e-01 3.314713761210441589e-02 -1.732221245765686035e-01 6.966524571180343628e-02 -6.157356873154640198e-02 -4.573109447956085205e-01 -7.235518097877502441e-02 -5.189364403486251831e-02 2.342240139842033386e-02 -4.730894789099693298e-02 2.296804785728454590e-01 -2.329443544149398804e-01 7.336740940809249878e-02 -2.092114388942718506e-01 -5.503224581480026245e-02 4.645948484539985657e-02 1.513505429029464722e-01 -1.062415167689323425e-01 -7.127188891172409058e-02 -1.072349548339843750e-01 2.763770148158073425e-02 -4.791097640991210938e-01 2.610138952732086182e-01 -1.274362504482269287e-01 1.229588538408279419e-01 -1.572358049452304840e-02 6.780662387609481812e-02 1.744056940078735352e-01 2.988707423210144043e-01 -5.290488153696060181e-02 6.977456063032150269e-02 -1.162944138050079346e-01
1.832394003868103027e-01 9.680851548910140991e-02 -7.164456695318222046e-02 2.179795354604721069e-01 4.014469310641288757e-02 -3.686422482132911682e-02 -1.239891648292541504e-01 -9.093563258647918701e-02 -2.856651842594146729e-01 -2.394895255565643311e-01 6.041861698031425476e-02 -2.638245224952697754e-01 4.631487652659416199e-03 -3.047861345112323761e-02 1.917522549629211426e-01 8.224061876535415649e-02 1.643747538328170776e-01 -2.513024210929870605e-01 1.046582981944084167e-01 -6.349556893110275269e-02 -2.214821726083755493e-01 -1.675540655851364136e-01 -5.826441198587417603e-02 4.657303914427757263e-02 3.127259314060211182e-01 -3.598195314407348633e-02 -4.062362387776374817e-02 2.436836510896682739e-01 1.280913501977920532e-01 3.540512919425964355e-01 1.969457417726516724e-01 3.042574524879455566e-01
-5.210868269205093384e-02 -4.318314790725708008e-02 -7.931162416934967041e-02 2.602437436580657959e-01 -1.443269401788711548e-01 -1.587831228971481323e-01 -1.335083693265914917e-01 -1.583971530199050903e-01 -1.162362657487392426e-02 -1.016310527920722961e-01 2.246762812137603760e-02 -2.151863873004913330e-01 2.202618420124053955e-01 -2.529320418834686279e-01 -2.299815565347671509e-01 1.453476399183273315e-01 2.426890432834625244e-01 1.813945770263671875e-01 -5.185601860284805298e-02 -2.100458554923534393e-02 -1.805806010961532593e-01 -1.604948788881301880e-01 1.825564950704574585e-01 -2.945322990417480469e-01 4.206956177949905396e-02 1.057546287775039673e-01 -2.639564275741577148e-01 3.791036009788513184e-01 4.058978706598281860e-02 2.121005505323410034e-01 9.384904056787490845e-02 1.830309927463531494e-01
1.176846697926521301e-01 8.396370708942413330e-02 1.606751978397369385e-01 2.570688724517822266e-01 1.988877914845943451e-02 -2.302671968936920166e-01 -5.526613071560859680e-02 -1.813362836837768555e-01 -9.399795532226562500e-02 -7.398080080747604370e-02 -8.783400803804397583e-02 1.308150142431259155e-01 1.947027146816253662e-01 4.753299057483673096e-02 -2.473858296871185303e-01 3.968361392617225647e-02 2.051599472761154175e-01 -2.674768567085266113e-01 4.126272629946470261e-03 -1.348229050636291504e-01 -6.134811788797378540e-02 -2.291233688592910767e-01 -5.786134675145149231e-02 -3.023129999637603760e-01 -7.704125344753265381e-02 -1.111438050866127014e-01 5.298686772584915161e-02 8.023949712514877319e-02 5.496285557746887207e-01 -6.373900175094604492e-02 -1.672258526086807251e-01 -1.062099263072013855e-01
-1.913227438926696777e-01 1.148445010185241699e-01 -8.684064447879791260e-02 2.855879366397857666e-01 -1.957475766539573669e-02 -3.468119502067565918e-01 -1.647170186042785645e-01 1.232439503073692322e-01 -1.322772204875946045e-01 -7.478715479373931885e-02 1.744519472122192383e-01 -2.484921365976333618e-01 4.777663573622703552e-02 -1.279532909393310547e-01 -5.512138456106185913e-02 -3.093468770384788513e-02 3.322052657604217529e-01 -1.630371809005737305e-01 -2.512969262897968292e-02 -1.310369372367858887e-01 2.579408884048461914e-02 -4.008066356182098389e-01 1.140933856368064880e-01 -7.054714858531951904e-02 8.541976660490036011e-02 -1.693537272512912750e-02 -4.264139756560325623e-02 3.308440446853637695e-01 3.017077147960662842e-01 -2.459732815623283386e-03 6.421707570552825928e-02 -1.101550310850143433e-01
-1.652280539274215698e-01 -1.156261190772056580e-01 -1.154004186391830444e-01 1.233090311288833618e-01 2.930865883827209473e-01 -1.220438927412033081e-01 1.677078157663345337e-01 -2.704696357250213623e-01 -2.300916798412799835e-02 -2.137961983680725098e-01 -9.425550699234008789e-02 -3.741334006190299988e-02 3.432539105415344238e-01 -1.958600282669067383e-01 8.742664754390716553e-02 6.734915822744369507e-02 3.310823068022727966e-02 3.019989468157291412e-02 1.316960155963897705e-01 2.663394212722778320e-01 1.130214035511016846e-01 -2.766566574573516846e-01 1.643390357494354248e-01 -1.529651880264282227e-01 5.543397739529609680e-02 1.508876867592334747e-02 -7.861964404582977295e-02 2.335794121026992798e-01 1.970341652631759644e-01 1.751605719327926636e-01 2.616079747676849365e-01 2.680622935295104980e-01
-9.232674539089202881e-02 1.243390589952468872e-01 1.184363290667533875e-01 4.300563633441925049e-01 -2.201959639787673950e-01 -3.093938529491424561e-01 -8.620677143335342407e-02 -1.821930706501007080e-01 -1.871127784252166748e-01 1.110718324780464172e-01 6.467380374670028687e-02 -1.571032851934432983e-01 5.799634382128715515e-02 2.955767810344696045e-01 5.699763540178537369e-03 2.934881150722503662e-01 -4.230906069278717041e-02 -1.928265541791915894e-01 -3.311353176832199097e-02 1.859077066183090210e-01 1.199598703533411026e-02 -2.819753885269165039e-01 8.652169257402420044e-02 1.188442343845963478e-03 3.783316165208816528e-02 3.588739084079861641e-03 1.944408118724822998e-01 -4.323838651180267334e-02 3.161609470844268799e-01 -1.586467623710632324e-01 6.356862187385559082e-02 -8.386591821908950806e-02
3.863402903079986572e-01 -1.322882133536040783e-03 2.141755372285842896e-01 3.238837420940399170e-01 1.982617527246475220e-01 -7.318791747093200684e-02 -1.501636505126953125e-01 -2.108954638242721558e-01 -1.009557247161865234e-01 -1.182838380336761475e-01 4.488483071327209473e-02 -1.505711078643798828e-01 7.897324115037918091e-02 2.435610443353652954e-01 5.679785273969173431e-03 1.319809164851903915e-02 1.181762814521789551e-01 -1.615899652242660522e-01 -2.387371659278869629e-01 1.647786498069763184e-01 1.931245923042297363e-01 -1.449795514345169067e-01 2.354091107845306396e-01 1.175448447465896606e-01 1.184396445751190186e-01 -3.553639352321624756e-01 -2.026614695787429810e-01 3.840297833085060120e-02 2.123519405722618103e-02 6.147352233529090881e-02 1.426841020584106445e-01 1.200889870524406433e-01
-3.287732228636741638e-02 4.949976131319999695e-02 8.775652199983596802e-02 1.373996883630752563e-01 2.398142665624618530e-01 -3.122926056385040283e-01 6.391807983163744211e-05 5.894204601645469666e-02 -1.284948736429214478e-01 -2.405871599912643433e-01 7.716432958841323853e-02 -3.110249936580657959e-01 2.101369500160217285e-01 -7.146765291690826416e-02 -1.895840913057327271e-01 1.838541179895401001e-01 2.272309213876724243e-01 -3.418027758598327637e-01 -1.136406287550926208e-01 1.981512829661369324e-02 -3.235046193003654480e-02 -3.462190032005310059e-01 3.236371576786041260e-01 8.999612182378768921e-02 -1.597538962960243225e-02 1.317546218633651733e-01 -6.062250211834907532e-02 1.464016437530517578e-01 5.338662490248680115e-02 7.617651671171188354e-02 5.319421365857124329e-02 -2.134330868721008301e-01
-2.279561311006546021e-01 1.421082466840744019e-01 -5.445712804794311523e-02 2.536469101905822754e-01 1.299705952405929565e-01 1.150389462709426880e-01 7.305309176445007324e-02 -2.894328534603118896e-01 1.084302272647619247e-02 -3.208229541778564453e-01 4.750056192278862000e-02 -1.928701847791671753e-01 4.924257397651672363e-01 6.743421405553817749e-02 2.288557440042495728e-01 -1.571612954139709473e-01 3.553671538829803467e-01 -1.023876070976257324e-01 3.426808863878250122e-02 7.273494452238082886e-02 1.865095347166061401e-01 -4.537465423345565796e-02 1.945869438350200653e-02 -9.367357194423675537e-02 3.336192341521382332e-03 5.317209288477897644e-02 -2.171699143946170807e-02 -1.974044181406497955e-02 2.787171006202697754e-01 3.214351460337638855e-02 -5.048095062375068665e-02 2.243285998702049255e-02
2.396952733397483826e-02 -6.042619049549102783e-02 -1.043722312897443771e-02 3.630198240280151367e-01 -2.234296686947345734e-02 -4.916474819183349609e-01 1.085724383592605591e-01 -1.213853359222412109e-01 -1.093290559947490692e-02 2.285811603069305420e-01 1.381814926862716675e-01 -5.351147651672363281e-01 1.038786396384239197e-01 -9.635031968355178833e-02 -2.736300975084304810e-02 -5.764488875865936279e-02 2.308007776737213135e-01 -8.535017818212509155e-02 -9.544295072555541992e-02 -1.057407557964324951e-01 4.640444368124008179e-02 -1.764445900917053223e-01 7.058129459619522095e-02 -1.230438500642776489e-01 -5.773667991161346436e-02 9.223212301731109619e-02 -8.608207851648330688e-02 6.905135512351989746e-02 1.658514291048049927e-01 8.819731324911117554e-02 9.363077580928802490e-02 -1.042305454611778259e-01
-1.706187725067138672e-01 5.071650445461273193e-02 5.162117257714271545e-02 2.088669314980506897e-02 1.947010606527328491e-01 -1.193519830703735352e-01 -2.877208292484283447e-01 -9.422006458044052124e-02 -1.233273297548294067e-01 -2.258177101612091064e-01 -1.928272098302841187e-01 -9.122937917709350586e-02 5.403296649456024170e-02 1.916432827711105347e-01 -6.276563555002212524e-02 1.877715438604354858e-01 4.737405478954315186e-01 -4.511561393737792969e-01 -2.046099901199340820e-01 2.568732574582099915e-02 -7.475665211677551270e-02 -2.022621333599090576e-01 -1.505817379802465439e-02 2.213233895599842072e-02 -1.606178842484951019e-02 -1.164215356111526489e-01 1.038148999214172363e-01 -5.079466104507446289e-02 2.170936167240142822e-01 -1.423313021659851074e-01 1.012846007943153381e-01 -9.121911972761154175e-02
6.817346066236495972e-02 -1.464101225137710571e-01 -3.076942078769207001e-02 1.994137763977050781e-01 -2.630932629108428955e-01 1.393935177475214005e-02 1.075964719057083130e-01 -5.156372115015983582e-02 8.832509070634841919e-02 1.071904003620147705e-01 3.398671001195907593e-02 -4.296254515647888184e-01 4.452041387557983398e-01 9.263285249471664429e-02 2.285826355218887329e-01 6.760618090629577637e-02 3.283170461654663086e-01 9.733279049396514893e-02 -2.720319330692291260e-01 5.440700799226760864e-02 1.513083726167678833e-01 -1.944642066955566406e-01 -9.688382595777511597e-02 -1.042202338576316833e-01 1.194324791431427002e-01 -1.554596424102783203e-01 6.676203012466430664e-02 1.952409297227859497e-01 1.421798467636108398e-01 -1.623495109379291534e-02 -1.719257049262523651e-02 -6.288910657167434692e-02
5.683135613799095154e-02 -1.239020600914955139e-01 1.907627843320369720e-02 4.018075466156005859e-01 -2.349121309816837311e-02 -9.687497466802597046e-02 8.487373590469360352e-03 -1.872279793024063110e-01 3.196452558040618896e-01 -7.835771888494491577e-02 -1.204105615615844727e-01 -2.381915450096130371e-01 1.462215632200241089e-01 -7.556816190481185913e-02 7.927262037992477417e-02 2.516629919409751892e-02 -7.908746600151062012e-03 -3.625179231166839600e-01 -1.342975050210952759e-01 1.424985378980636597e-01 6.034896895289421082e-02 -8.843537420034408569e-02 2.632462680339813232e-01 -2.236640155315399170e-01 1.227587759494781494e-01 -8.156604319810867310e-02 6.185139343142509460e-02 -3.838508427143096924e-01 1.741187646985054016e-02 1.739998608827590942e-01 1.633711755275726318e-01 1.738305389881134033e-01
-1.458024084568023682e-01 -5.902092531323432922e-02 6.327980756759643555e-02 3.505837917327880859e-01 7.123344391584396362e-02 1.466601807624101639e-02 3.312139213085174561e-02 -3.230307400226593018e-01 1.274982243776321411e-01 -2.305531352758407593e-01 6.693023443222045898e-02 -4.002211391925811768e-01 3.296652734279632568e-01 6.853278726339340210e-02 2.444089502096176147e-01 3.923041746020317078e-02 3.171496391296386719e-01 -5.550873652100563049e-02 4.127202089875936508e-03 -3.674264997243881226e-02 1.922237128019332886e-01 1.102630570530891418e-01 -6.212515290826559067e-04 -1.943859606981277466e-01 -3.656017780303955078e-02 -2.136172652244567871e-01 4.714842513203620911e-02 1.721605360507965088e-01 1.337092369794845581e-01 -2.322226791875436902e-04 1.523825228214263916e-01 1.305205225944519043e-01
-2.768268287181854248e-01 1.405796259641647339e-01 -2.004023343324661255e-01 1.292056143283843994e-01 -3.444949537515640259e-02 4.675035923719406128e-02 7.040528208017349243e-02 -6.156279519200325012e-02 7.145158946514129639e-02 -1.421871185302734375e-01 -7.796419411897659302e-02 -1.893692910671234131e-01 6.246247142553329468e-02 -1.746930181980133057e-01 9.572628885507583618e-02 8.293766528367996216e-02 4.280655458569526672e-02 -3.900433704257011414e-02 -1.143569946289062500e-01 2.311975210905075073e-01 2.323753386735916138e-01 -4.769338667392730713e-01 -1.465207636356353760e-01 -3.601577877998352051e-02 3.510585129261016846e-01 -2.501881122589111328e-01 -1.321730166673660278e-01 1.522402763366699219e-01 2.077574729919433594e-01 1.857403367757797241e-01 7.774505019187927246e-02 1.805647760629653931e-01
-6.869421899318695068e-02 -4.428395628929138184e-02 -2.690478041768074036e-02 1.548158749938011169e-02 -2.783215045928955078e-01 -1.282185167074203491e-01 9.119292348623275757e-02 -3.254398405551910400e-01 3.323461115360260010e-01 -7.734915614128112793e-02 5.972793325781822205e-02 -6.585869193077087402e-02 1.153942123055458069e-01 -9.441386908292770386e-02 2.223416864871978760e-01 2.765548974275588989e-02 1.611988991498947144e-01 -2.497369647026062012e-01 -1.176538094878196716e-01 -2.218531519174575806e-01 2.525315880775451660e-01 -3.157397508621215820e-01 2.386355847120285034e-01 -5.848990753293037415e-02 1.073015928268432617e-01 1.705376058816909790e-01 2.577131688594818115e-01 -1.115767005831003189e-02 2.705931663513183594e-01 1.633902043104171753e-01 7.080905139446258545e-02 -1.180475577712059021e-02
-1.655286848545074463e-01 1.286216378211975098e-01 -1.930013895034790039e-01 2.816333770751953125e-01 4.722383618354797363e-02 2.334069311618804932e-01 1.188623979687690735e-01 -7.019261270761489868e-02 -4.643758386373519897e-02 -1.402477622032165527e-01 1.210385560989379883e-01 -3.593773841857910156e-01 3.182046413421630859e-01 -1.120014265179634094e-01 1.180464476346969604e-01 9.063241630792617798e-02 1.707722991704940796e-01 -7.961902022361755371e-02 -8.731656521558761597e-02 -3.583737835288047791e-02 2.474675476551055908e-01 -2.434632033109664917e-01 1.592320799827575684e-01 1.041986346244812012e-01 -3.222079277038574219e-01 -5.458579584956169128e-02 -1.969299614429473877e-01 -3.174461796879768372e-02 2.460442036390304565e-01 4.524419829249382019e-02 7.320602238178253174e-02 -2.155958265066146851e-01
8.530835062265396118e-02 -1.694654524326324463e-01 2.076032906770706177e-01 1.684907078742980957e-01 8.895057439804077148e-02 1.583962589502334595e-01 -3.643782734870910645e-01 -2.691659033298492432e-01 -1.650205701589584351e-01 3.334747254848480225e-02 1.051083952188491821e-01 -3.594538569450378418e-01 7.505441457033157349e-02 -1.189189404249191284e-01 8.068935573101043701e-02 -5.592848360538482666e-02 3.541051596403121948e-02 -7.324093487113714218e-03 7.701817154884338379e-02 7.708895206451416016e-02 -2.690636552870273590e-02 -1.440137028694152832e-01 -9.494199603796005249e-02 -2.678912878036499023e-01 8.514671772718429565e-02 -1.095257177948951721e-01 -1.837923973798751831e-01 -9.039983153343200684e-02 4.123578667640686035e-01 2.797655165195465088e-01 -5.958673078566789627e-03 1.769558638334274292e-01
2.727490290999412537e-02 -5.190520361065864563e-02 -1.345446109771728516e-01 3.031448125839233398e-01 -1.938413381576538086e-01 -3.066725432872772217e-01 1.314630061388015747e-01 -2.232108116149902344e-01 -4.128558188676834106e-02 -1.580851078033447266e-01 8.636332303285598755e-02 -4.799554646015167236e-01 -1.935714855790138245e-02 -3.910141822416335344e-04 -1.594145148992538452e-01 8.080981671810150146e-02 3.857901394367218018e-01 2.899180725216865540e-02 1.426728907972574234e-02 -7.447499036788940430e-02 -8.381674438714981079e-02 -2.350065261125564575e-01 1.531165987253189087e-01 3.845765814185142517e-02 3.078930675983428955e-01 7.124558836221694946e-02 4.895366262644529343e-03 -1.149052157998085022e-01 4.353164508938789368e-02 1.516691446304321289e-01 7.175292819738388062e-02 -7.249517738819122314e-02
-3.373966738581657410e-02 9.015686064958572388e-02 1.458848267793655396e-01 -2.068815939128398895e-02 1.896755248308181763e-01 -3.105202913284301758e-01 2.203041501343250275e-02 -1.682646572589874268e-01 -1.382703781127929688e-01 5.607129540294408798e-03 3.479841053485870361e-01 -3.028752207756042480e-01 -3.569259494543075562e-02 -2.409912198781967163e-01 1.810640096664428711e-01 1.418892592191696167e-01 1.113125830888748169e-01 -1.458266228437423706e-01 -1.841768324375152588e-01 1.234873309731483459e-01 7.651429623365402222e-02 -2.369498461484909058e-01 3.137725591659545898e-01 -3.124482035636901855e-01 -5.322265997529029846e-02 -1.786220222711563110e-01 -1.573923230171203613e-01 -1.659304052591323853e-01 5.324874073266983032e-02 -4.725097864866256714e-02 -1.267467141151428223e-01 -1.204228028655052185e-01
-6.899388134479522705e-02 3.527986630797386169e-02 -1.700614392757415771e-01 2.710987329483032227e-01 -4.436349496245384216e-02 9.215059876441955566e-02 1.164841875433921814e-01 -8.890075981616973877e-02 1.183119341731071472e-01 -9.758264571428298950e-02 2.801136076450347900e-01 -1.434601098299026489e-01 -1.059468686580657959e-01 -3.754560649394989014e-02 -1.665275990962982178e-01 2.121760696172714233e-01 1.064576730132102966e-01 7.260172069072723389e-02 -3.997218310832977295e-01 -1.739464700222015381e-02 1.339478641748428345e-01 -4.769818186759948730e-01 -5.899248644709587097e-02 -1.762545853853225708e-01 8.022250235080718994e-02 -5.326054990291595459e-02 4.249110445380210876e-02 5.490934848785400391e-02 3.142180442810058594e-01 2.772168517112731934e-01 1.033112499862909317e-02 7.234153896570205688e-02
7.680827379226684570e-02 -8.191073685884475708e-02 1.017825379967689514e-01 8.869670331478118896e-02 1.648250035941600800e-02 6.155317649245262146e-02 -3.233284503221511841e-02 -3.077502250671386719e-01 -2.740214467048645020e-01 -1.232851967215538025e-01 1.814540624618530273e-01 -4.201311469078063965e-01 -1.099261865019798279e-01 1.497439891099929810e-01 1.532853096723556519e-01 4.013304114341735840e-01 -2.926770970225334167e-02 -2.727771103382110596e-01 3.667464852333068848e-02 -1.240433380007743835e-01 7.097566872835159302e-02 -2.048586905002593994e-01 9.538441896438598633e-02 -7.502454798668622971e-03 9.103184938430786133e-02 8.562346547842025757e-02 -7.354462146759033203e-02 3.078207969665527344e-01 8.221869915723800659e-02 1.754191219806671143e-01 1.451259553432464600e-01 1.674136221408843994e-01
4.922532010823488235e-03 -6.955622136592864990e-02 3.657734394073486328e-01 2.423985451459884644e-01 1.712218821048736572e-01 -3.757169470191001892e-02 -3.921636939048767090e-01 -3.296723067760467529e-01 -1.153285056352615356e-01 -8.904120326042175293e-02 -3.984232619404792786e-02 -1.449486911296844482e-01 3.935692459344863892e-02 -1.192642897367477417e-01 4.652450152207165956e-04 2.222804352641105652e-02 -1.847334206104278564e-01 -2.951299250125885010e-01 9.910415858030319214e-02 1.819198876619338989e-01 -1.229542195796966553e-01 -2.138082236051559448e-01 1.066208258271217346e-01 -2.139706760644912720e-01 1.930091232061386108e-01 -2.774055600166320801e-01 -1.052073538303375244e-01 -5.605707317590713501e-02 1.556609719991683960e-01 1.608021743595600128e-02 -8.798830211162567139e-03 1.190811023116111755e-01
-8.283707313239574432e-03 3.310867547988891602e-01 -8.295342326164245605e-03 -3.436312079429626465e-02 -9.860552847385406494e-03 -3.242997527122497559e-01 -2.932715415954589844e-01 -8.610139787197113037e-02 -2.237282134592533112e-02 -3.973064720630645752e-01 -1.253829989582300186e-02 -2.235271632671356201e-01 -1.773489080369472504e-02 -7.748825103044509888e-02 3.570370376110076904e-01 1.671181768178939819e-01 8.320518583059310913e-02 -1.915452331304550171e-01 -6.199846789240837097e-02 6.702203303575515747e-02 -2.113282084465026855e-01 -2.647497951984405518e-01 7.131186127662658691e-02 -2.123196572065353394e-01 5.651473999023437500e-02 -3.607251122593879700e-02 1.694059818983078003e-01 8.334365487098693848e-02 1.150292437523603439e-02 2.099175304174423218e-01 -1.307148635387420654e-01 4.344490170478820801e-02
1.248965412378311157e-01 -1.806039363145828247e-01 -7.414518296718597412e-02 2.011238932609558105e-01 1.400778768584132195e-03 -1.281215101480484009e-01 -7.900174707174301147e-02 -4.374004900455474854e-01 -2.254479378461837769e-01 -1.201886981725692749e-01 2.070252597332000732e-01 -3.522084355354309082e-01 2.407424151897430420e-01 1.084449067711830139e-01 2.177908830344676971e-02 1.563564687967300415e-01 3.788265287876129150e-01 2.160241827368736267e-02 1.499302089214324951e-01 -6.087085232138633728e-02 -2.255524881184101105e-02 9.867282956838607788e-02 -1.916379779577255249e-01 -1.494499593973159790e-01 2.086407393217086792e-01 -1.246138066053390503e-01 7.529082149267196655e-02 1.287333667278289795e-01 5.199473351240158081e-02 1.260223984718322754e-01 1.275403946638107300e-01 -9.704510867595672607e-02
1.561806630343198776e-02 -1.418601423501968384e-01 1.900410503149032593e-01 5.104766041040420532e-02 6.825260818004608154e-02 -5.183095927350223064e-04 1.430929545313119888e-02 -1.592115312814712524e-01 -2.699855566024780273e-01 -3.396850526332855225e-01 -2.662709541618824005e-02 -3.073013722896575928e-01 -1.612148061394691467e-02 -1.680804342031478882e-01 -1.566196829080581665e-01 -2.361051179468631744e-02 1.046590954065322876e-01 -2.261386513710021973e-01 5.037440732121467590e-02 -8.321188390254974365e-02 2.278566919267177582e-02 -3.965174853801727295e-01 3.253813683986663818e-01 -2.188635617494583130e-01 -1.400485038757324219e-01 -1.371124386787414551e-01 2.532630562782287598e-01 -1.359400749206542969e-01 2.295012772083282471e-01 9.738814085721969604e-02 1.834696158766746521e-02 -8.413320779800415039e-02
5.207575112581253052e-02 5.917698517441749573e-02 -5.303227901458740234e-02 3.441375494003295898e-01 9.263408184051513672e-02 4.559279978275299072e-02 3.095754422247409821e-02 1.426553446799516678e-02 -1.832633912563323975e-01 7.452230155467987061e-02 -1.956819295883178711e-01 -3.302171826362609863e-01 7.595026399940252304e-03 4.003474861383438110e-02 1.131062433123588562e-01 2.544823847711086273e-02 -8.622828871011734009e-03 -3.423247635364532471e-01 1.026993244886398315e-01 -3.322527557611465454e-02 -6.272035837173461914e-02 -2.298965454101562500e-01 1.536119133234024048e-01 -2.961884737014770508e-01 3.506107330322265625e-01 -2.514379322528839111e-01 3.731997683644294739e-02 -9.067934006452560425e-03 2.495972365140914917e-01 1.948010772466659546e-01 7.834128290414810181e-02 2.609921693801879883e-01
-8.859996497631072998e-02 -1.813367456197738647e-01 9.644328802824020386e-02 3.323026597499847412e-01 -1.162150129675865173e-01 -5.281699821352958679e-02 1.286412626504898071e-01 -8.013425022363662720e-02 9.464358538389205933e-02 -4.675228893756866455e-02 -2.007937617599964142e-02 -3.414361774921417236e-01 2.141851633787155151e-01 1.023547649383544922e-01 4.568202421069145203e-02 1.236446425318717957e-01 1.893496215343475342e-01 1.091171428561210632e-01 -6.591071188449859619e-02 -9.803181886672973633e-02 -1.269973516464233398e-01 1.968962103128433228e-01 1.848642826080322266e-01 -4.768835008144378662e-01 -7.520110905170440674e-02 7.624347507953643799e-02 9.222123771905899048e-02 9.048933535814285278e-02 3.164698481559753418e-01 1.531557887792587280e-01 2.365143895149230957e-01 -1.118469536304473877e-01
1.721184998750686646e-01 8.739296346902847290e-02 2.953260540962219238e-01 3.853431716561317444e-02 8.472697436809539795e-02 -1.502541303634643555e-01 -9.824518114328384399e-02 1.039604395627975464e-01 -4.280254989862442017e-02 -1.437313556671142578e-01 1.782460510730743408e-01 -2.800554335117340088e-01 1.484589930623769760e-02 -1.635202020406723022e-01 -1.243144720792770386e-01 9.116505086421966553e-02 1.860493123531341553e-01 -3.375988602638244629e-01 3.370010480284690857e-02 1.476436257362365723e-01 -2.398086013272404671e-03 -2.052422910928726196e-01 2.329575121402740479e-01 -2.221441119909286499e-01 -1.856938451528549194e-01 -7.660226523876190186e-02 2.651044726371765137e-01 -1.023821458220481873e-01 3.069532811641693115e-01 3.457901999354362488e-02 3.263874053955078125e-01 -8.733191527426242828e-03
6.413283199071884155e-02 -1.908667758107185364e-02 -1.374772936105728149e-01 2.953096032142639160e-01 1.716202050447463989e-01 -1.853051185607910156e-01 3.457063063979148865e-02 -3.580537736415863037e-01 1.032550483942031860e-01 -3.420376479625701904e-01 6.175899133086204529e-02 1.022384986281394958e-01 1.330052018165588379e-01 -1.871695369482040405e-02 -6.373752653598785400e-02 1.679286658763885498e-01 1.612956076860427856e-01 -4.366768896579742432e-01 -9.063629060983657837e-02 1.923129558563232422e-01 -1.913425177335739136e-01 -1.685593128204345703e-01 -1.861268877983093262e-01 -2.723256349563598633e-01 4.323902726173400879e-02 8.473631739616394043e-02 1.070798113942146301e-01 -1.799672842025756836e-01 7.611152529716491699e-02 8.321047574281692505e-02 -2.431167475879192352e-02 -4.540245234966278076e-02
-1.064317598938941956e-01 -1.242726966738700867e-01 1.493593007326126099e-01 1.936234533786773682e-01 -1.940730661153793335e-01 -3.252258300781250000e-01 9.071819484233856201e-02 -1.024071574211120605e-01 -1.679313331842422485e-01 -1.645528227090835571e-01 1.066694408655166626e-01 -5.201620459556579590e-01 1.760551929473876953e-01 4.726238548755645752e-03 2.655020952224731445e-01 -6.662800908088684082e-02 3.030454516410827637e-01 4.363306611776351929e-02 -3.795800358057022095e-02 -4.058365523815155029e-02 -9.189204126596450806e-02 -1.784283667802810669e-01 -1.220866590738296509e-01 -2.020500972867012024e-02 6.473373621702194214e-02 -3.800031915307044983e-02 2.996072471141815186e-01 1.876747608184814453e-01 8.037261664867401123e-02 9.967856109142303467e-02 6.590599194169044495e-03 -9.284885972738265991e-02
1.499875932931900024e-01 -6.296551972627639771e-02 -7.823907770216464996e-03 2.444844990968704224e-01 1.146420240402221680e-01 3.042756952345371246e-02 1.365099400281906128e-01 -1.589509099721908569e-01 -6.942144781351089478e-02 -2.358609884977340698e-01 -2.538472712039947510e-01 -4.960421845316886902e-02 -5.926460400223731995e-02 1.588462293148040771e-01 2.422681897878646851e-01 4.553246498107910156e-02 2.439802587032318115e-01 -1.367610096931457520e-01 -7.949827611446380615e-02 -1.638851501047611237e-02 -2.688640058040618896e-01 -2.597280144691467285e-01 1.524982005357742310e-01 4.756739363074302673e-02 1.332219988107681274e-01 -2.953029274940490723e-01 -3.503276407718658447e-01 1.722797006368637085e-02 3.717601299285888672e-01 1.305203605443239212e-02 5.659116059541702271e-02 1.386940032243728638e-01
1.259691547602415085e-02 2.404918372631072998e-01 1.256354004144668579e-01 2.188482508063316345e-02 -1.633858829736709595e-01 -3.032554090023040771e-01 -1.416157335042953491e-01 -9.397190064191818237e-02 -6.796369701623916626e-02 -1.619370095431804657e-02 3.388277888298034668e-01 6.123524904251098633e-02 1.302490532398223877e-01 -7.498425990343093872e-02 -2.572156302630901337e-02 -5.222732201218605042e-02 3.892367780208587646e-01 -1.973171383142471313e-01 -2.808848023414611816e-01 3.133582323789596558e-02 -3.217357397079467773e-02 -1.871966570615768433e-01 5.299572646617889404e-02 3.304302319884300232e-02 3.243958577513694763e-02 -7.454678416252136230e-02 4.046534746885299683e-02 9.421747922897338867e-02 5.430253744125366211e-01 2.444748766720294952e-02 -4.277043510228395462e-03 -7.663823664188385010e-02
1.800462752580642700e-01 3.989573195576667786e-02 2.287710309028625488e-01 2.258648872375488281e-01 1.238949000835418701e-01 -1.003226265311241150e-02 9.494426846504211426e-02 9.641097486019134521e-02 -7.203412801027297974e-02 -1.955658793449401855e-01 2.542211674153804779e-02 1.385292131453752518e-02 3.519892096519470215e-01 -1.037067845463752747e-01 2.481291256844997406e-02 -3.726620972156524658e-02 3.291779756546020508e-01 -2.459771335124969482e-01 1.270759999752044678e-01 1.604034937918186188e-02 8.606494963169097900e-02 -2.322513014078140259e-01 -8.916447311639785767e-02 1.625516116619110107e-01 1.369807124137878418e-01 -2.188534736633300781e-01 1.001512184739112854e-01 4.586234316229820251e-02 4.607725739479064941e-01 1.061135828495025635e-01 5.477430671453475952e-02 -2.481854707002639771e-01
-4.936126247048377991e-02 2.297902703285217285e-01 2.430142275989055634e-02 2.041625790297985077e-02 -4.828558862209320068e-02 -3.524614125490188599e-02 3.562180325388908386e-02 -2.673867940902709961e-01 -3.385878205299377441e-01 -2.254672944545745850e-01 1.207718998193740845e-01 -2.791565656661987305e-01 -1.098394542932510376e-01 -2.606392651796340942e-02 3.177018091082572937e-02 3.288343846797943115e-01 2.139099538326263428e-01 -3.121612071990966797e-01 -1.130613610148429871e-01 -1.287138182669878006e-02 7.273527979850769043e-02 4.238885268568992615e-02 -3.730776160955429077e-02 1.014667302370071411e-01 1.503177285194396973e-01 -1.745780855417251587e-01 1.060170084238052368e-01 1.744920760393142700e-01 2.580987215042114258e-01 3.322778642177581787e-01 6.632013618946075439e-02 1.908666342496871948e-01
-1.335297822952270508e-01 3.367327526211738586e-02 1.299299746751785278e-01 2.189205288887023926e-01 -1.186528131365776062e-01 1.203985735774040222e-01 1.011041700839996338e-01 -2.961624264717102051e-01 -2.828719792887568474e-03 -1.592040210962295532e-01 -3.205014020204544067e-02 -1.344381123781204224e-01 4.868026971817016602e-01 2.948931232094764709e-02 1.945889294147491455e-01 -1.037302836775779724e-01 5.065417885780334473e-01 5.889251828193664551e-02 -2.810605335980653763e-03 -1.010587364435195923e-01 1.799626946449279785e-01 -1.461589783430099487e-01 1.309314072132110596e-01 -1.417742520570755005e-01 8.029903471469879150e-02 -1.322914808988571167e-01 8.973819017410278320e-02 7.906652987003326416e-03 2.014110684394836426e-01 -4.432783275842666626e-02 -1.478497833013534546e-01 3.274678438901901245e-02
1.312707960605621338e-01 -1.685672253370285034e-02 -5.151196196675300598e-02 2.865688502788543701e-01 2.515807934105396271e-02 -2.151562273502349854e-01 -4.500220715999603271e-02 -1.299635916948318481e-01 5.777569860219955444e-02 -4.957851767539978027e-02 1.104122847318649292e-01 -8.523377776145935059e-02 2.788558304309844971e-01 -5.449282750487327576e-02 -5.555872246623039246e-02 -2.249925397336483002e-02 3.651981353759765625e-01 -6.568245589733123779e-02 1.400784850120544434e-01 1.098233554512262344e-02 -3.397063612937927246e-01 -2.805847525596618652e-01 -1.153977494686841965e-02 6.141041871160268784e-03 -8.953681588172912598e-02 -1.233546361327171326e-01 4.405592381954193115e-02 -1.340380012989044189e-01 3.619258403778076172e-01 4.227463304996490479e-01 -8.447325974702835083e-02 -1.028910800814628601e-01
-2.049808204174041748e-01 -1.873853430151939392e-02 -1.515951287001371384e-02 7.697157561779022217e-02 2.074795663356781006e-01 -8.986680954694747925e-02 -2.561426758766174316e-01 -3.578078150749206543e-01 8.176513947546482086e-03 -9.819764643907546997e-02 -1.500444710254669189e-01 6.488302350044250488e-02 3.488434255123138428e-01 -1.899258643388748169e-01 5.888684652745723724e-03 3.337338566780090332e-02 9.384866058826446533e-02 1.008062958717346191e-01 -2.422598898410797119e-01 2.343575358390808105e-01 -1.528698485344648361e-02 -1.013227924704551697e-02 -2.037248015403747559e-02 -3.956594467163085938e-01 3.787228837609291077e-03 -1.123533467762172222e-03 -1.182753872126340866e-02 1.956116035580635071e-02 2.531139552593231201e-01 1.835037916898727417e-01 3.006176352500915527e-01 -1.812268644571304321e-01
1.427947729825973511e-01 1.157354712486267090e-01 -1.028813272714614868e-01 1.445396691560745239e-01 8.075908571481704712e-02 -2.769296467304229736e-01 -4.658950865268707275e-02 -3.117141127586364746e-01 -2.615180015563964844e-01 -1.974772661924362183e-01 1.159961223602294922e-01 5.662675201892852783e-02 8.658781647682189941e-02 -1.215496137738227844e-01 -3.144080936908721924e-02 2.202306091785430908e-01 1.563514173030853271e-01 -2.736997902393341064e-01 8.587668836116790771e-02 -1.808864325284957886e-01 2.267098277807235718e-01 -4.581600427627563477e-01 1.160550490021705627e-01 1.058987006545066833e-01 6.306523084640502930e-02 1.180318668484687805e-01 1.715431734919548035e-02 1.918846368789672852e-01 7.668197154998779297e-03 1.980855315923690796e-01 8.752802014350891113e-02 1.701591163873672485e-01
6.468240916728973389e-02 -1.386079043149948120e-01 1.022162437438964844e-01 3.232247233390808105e-01 8.986930362880229950e-03 1.048496961593627930e-01 -3.588199615478515625e-01 -1.731218546628952026e-01 -1.196478605270385742e-01 -6.807026267051696777e-02 1.460050232708454132e-02 -3.604046404361724854e-01 6.603588163852691650e-02 1.372016966342926025e-01 1.925097964704036713e-02 -2.158152610063552856e-01 9.929327666759490967e-02 -1.764524877071380615e-01 -2.177504301071166992e-01 1.980589926242828369e-01 -1.293949931859970093e-01 -1.237387582659721375e-01 9.413954615592956543e-02 -1.832380443811416626e-01 2.948534302413463593e-02 -2.424226254224777222e-01 -1.404947489500045776e-01 -9.233190119266510010e-02 2.697800993919372559e-01 2.127078026533126831e-01 -8.033329248428344727e-02 2.412207424640655518e-01
2.103920429944992065e-01 8.054551482200622559e-02 2.346760481595993042e-01 1.514014601707458496e-01 1.599300205707550049e-01 -2.758284658193588257e-02 2.456025034189224243e-01 -1.366961374878883362e-02 -1.232177615165710449e-01 3.191414102911949158e-02 3.513859584927558899e-02 -2.523580193519592285e-01 -5.021672323346138000e-02 3.332618996500968933e-02 2.115573361515998840e-02 -1.037228032946586609e-01 3.892329335212707520e-01 -3.515150249004364014e-01 -1.430828683078289032e-02 5.921031162142753601e-02 -1.744439452886581421e-01 -4.276808500289916992e-01 1.123968735337257385e-01 -4.096678271889686584e-02 1.780501157045364380e-01 -1.830748319625854492e-01 -2.637158334255218506e-01 -1.962957670912146568e-03 1.818308830261230469e-01 5.939668416976928711e-02 -7.856922596693038940e-02 -6.698857992887496948e-02
-1.645301282405853271e-01 2.448097569867968559e-03 1.244891658425331116e-01 2.729141116142272949e-01 -3.262629359960556030e-02 1.142310351133346558e-02 6.229250133037567139e-02 -3.344622254371643066e-01 4.674232006072998047e-02 -3.194521665573120117e-01 1.528154909610748291e-01 -3.582462966442108154e-01 4.205202758312225342e-01 2.566143870353698730e-02 1.114772334694862366e-01 -1.155384816229343414e-02 3.086671233177185059e-01 -1.269336491823196411e-01 5.706288665533065796e-02 4.900939762592315674e-02 2.284024953842163086e-01 1.460562199354171753e-01 -2.306468971073627472e-02 -1.689071953296661377e-01 1.119934245944023132e-01 -5.929950159043073654e-03 -9.905154816806316376e-03 1.742697507143020630e-01 9.862760454416275024e-02 -1.149301826953887939e-01 1.436344683170318604e-01 1.174720451235771179e-01
-1.654440164566040039e-01 1.826470047235488892e-01 1.282942593097686768e-01 2.534399032592773438e-01 -2.817585505545139313e-02 -2.482157200574874878e-01 9.051632136106491089e-03 -6.846165657043457031e-02 -1.799406111240386963e-01 -2.354160100221633911e-01 5.363262817263603210e-02 -9.733631275594234467e-03 5.568280443549156189e-02 -2.343045324087142944e-01 -1.640350222587585449e-01 2.308401316404342651e-01 1.372597664594650269e-01 -1.825399100780487061e-01 -2.167517244815826416e-01 6.648687273263931274e-02 1.065349578857421875e-01 -4.731332138180732727e-02 -9.051343798637390137e-02 -1.576078683137893677e-01 4.731294885277748108e-02 -1.925102621316909790e-01 -2.512100152671337128e-02 4.376067221164703369e-02 5.604136586189270020e-01 -2.312089204788208008e-01 -1.287219859659671783e-02 5.218707397580146790e-02
7.089389115571975708e-02 -9.528084844350814819e-02 5.661666393280029297e-02 2.851329147815704346e-01 6.107338517904281616e-02 -4.719265177845954895e-02 -2.855867147445678711e-02 -3.075578510761260986e-01 -1.755530834197998047e-01 -8.125590533018112183e-02 2.018632590770721436e-01 -3.461036384105682373e-01 -1.509684510529041290e-02 -4.826661944389343262e-02 -1.469150781631469727e-01 1.402071267366409302e-01 5.123037099838256836e-01 -1.558677386492490768e-02 -1.719340384006500244e-01 1.944349855184555054e-01 8.451686054468154907e-02 -2.704648673534393311e-01 -1.440049707889556885e-01 -3.475569188594818115e-02 -1.732565015554428101e-01 1.969617307186126709e-01 -1.641788147389888763e-02 1.974650099873542786e-02 8.902548998594284058e-02 -1.683458536863327026e-01 -1.071700528264045715e-01 9.349156916141510010e-02
-7.615758478641510010e-02 -3.788574784994125366e-02 -2.264338359236717224e-02 1.782202869653701782e-01 -7.837341399863362312e-04 1.806841343641281128e-01 -3.218334317207336426e-01 -2.869147062301635742e-01 3.986401110887527466e-02 1.299788951873779297e-01 1.330436468124389648e-01 -2.610790729522705078e-01 1.305397367104887962e-03 4.249644279479980469e-02 4.030180349946022034e-02 -3.146061673760414124e-02 1.807847470045089722e-01 -2.915866672992706299e-01 -1.327234804630279541e-01 2.179823368787765503e-01 -1.737642437219619751e-01 -1.338187009096145630e-01 6.703459192067384720e-03 -4.971796646714210510e-02 2.987819015979766846e-01 -3.097316622734069824e-01 -2.015252262353897095e-01 5.661482736468315125e-02 2.833046019077301025e-01 2.189651280641555786e-01 -5.488611385226249695e-02 1.986943185329437256e-01
1.871582120656967163e-01 -4.393801838159561157e-02 1.544846892356872559e-01 1.812635511159896851e-01 -3.857947140932083130e-02 -4.517171159386634827e-02 -1.550050973892211914e-01 -6.916454434394836426e-02 -2.203634232282638550e-01 -1.510159969329833984e-01 6.383826839737594128e-04 -3.405120968818664551e-01 5.964776873588562012e-02 -3.832135349512100220e-02 -1.285067852586507797e-02 3.689548671245574951e-01 1.977650821208953857e-02 1.562390755861997604e-02 -2.414254993200302124e-01 7.708808034658432007e-02 1.706466078758239746e-01 -4.376249313354492188e-01 1.073174998164176941e-01 -1.750398427248001099e-01 5.910516157746315002e-02 -6.737849861383438110e-02 -1.100210994482040405e-01 2.486926913261413574e-01 -1.181242018938064575e-01 3.374990224838256836e-01 -2.837818674743175507e-02 8.390515297651290894e-02
-3.167772665619850159e-02 -2.221893221139907837e-01 1.996923424303531647e-02 3.554507717490196228e-02 1.067936271429061890e-01 -3.197066187858581543e-01 1.560242772102355957e-01 -2.267366833984851837e-02 -1.635278016328811646e-01 -2.247964441776275635e-01 1.410137116909027100e-01 -4.220428876578807831e-03 1.422868520021438599e-01 -2.339302934706211090e-02 -1.701372861862182617e-01 4.344080686569213867e-01 1.770997941493988037e-01 -3.429458476603031158e-03 1.025359034538269043e-01 1.019313111901283264e-01 2.183796465396881104e-01 -2.315618842840194702e-01 3.948327600955963135e-01 -1.080629695206880569e-02 2.303953319787979126e-01 -1.612868010997772217e-01 5.646165087819099426e-02 1.846450194716453552e-02 2.763406336307525635e-01 2.391118928790092468e-02 3.850137814879417419e-02 5.675899609923362732e-02
4.065078496932983398e-02 7.926118373870849609e-02 1.200657058507204056e-02 2.704029977321624756e-01 1.722770184278488159e-01 5.728025361895561218e-02 1.517059095203876495e-02 8.626157417893409729e-03 -1.987626999616622925e-01 5.876208096742630005e-02 1.736771613359451294e-01 -3.764008581638336182e-01 -5.722910910844802856e-02 1.597200781106948853e-01 2.289109230041503906e-01 1.413522511720657349e-01 1.692323386669158936e-02 -3.300933241844177246e-01 -9.847242385149002075e-02 8.670534938573837280e-02 2.019821554422378540e-01 -3.006071448326110840e-01 1.573467105627059937e-01 -3.134835362434387207e-01 1.834267973899841309e-01 -9.208118170499801636e-02 1.693481057882308960e-01 -1.383655518293380737e-01 1.672230511903762817e-01 1.796187609434127808e-01 -1.967060565948486328e-01 7.010416127741336823e-03
-1.562358886003494263e-01 -2.193953543901443481e-01 1.885005831718444824e-01 3.867492079734802246e-01 6.733712553977966309e-02 1.587947607040405273e-01 6.224815919995307922e-02 -2.009337544441223145e-01 1.511214822530746460e-01 -1.680458039045333862e-01 1.050492227077484131e-01 -4.046805500984191895e-01 3.620942831039428711e-01 3.112132474780082703e-02 9.047091752290725708e-02 1.560647692531347275e-02 4.339971244335174561e-01 4.490724299103021622e-03 -6.315478682518005371e-02 -8.607120253145694733e-03 1.542802602052688599e-01 9.867689013481140137e-02 1.792373321950435638e-02 -1.623382121324539185e-01 1.470595598220825195e-02 -2.358307130634784698e-02 -1.568142510950565338e-02 1.029571425169706345e-02 1.854640245437622070e-01 -2.307802438735961914e-02 1.120916381478309631e-01 -2.630623988807201385e-02
-5.793052539229393005e-02 -1.815842241048812866e-01 2.772498428821563721e-01 3.803174495697021484e-01 2.304383181035518646e-02 2.224852889776229858e-02 3.679597005248069763e-02 2.398828417062759399e-02 -1.172380149364471436e-01 -8.540887385606765747e-02 1.568289846181869507e-01 -8.614425361156463623e-02 2.082639038562774658e-01 2.181476056575775146e-01 7.849051803350448608e-02 1.809087395668029785e-01 3.714267909526824951e-02 -2.982722222805023193e-01 -1.547334790229797363e-01 2.832571864128112793e-01 -4.071250185370445251e-02 -1.759208142757415771e-01 2.059081643819808960e-01 -1.356409490108489990e-01 -6.973266601562500000e-02 -1.329985111951828003e-01 -2.695517241954803467e-01 2.637401223182678223e-01 1.388776451349258423e-01 2.047573626041412354e-01 7.949531823396682739e-02 1.899340599775314331e-01
7.884661108255386353e-02 2.592520602047443390e-02 1.777602732181549072e-01 2.880223393440246582e-01 -2.276526391506195068e-01 2.492508105933666229e-02 -9.289938956499099731e-02 -1.293889135122299194e-01 -6.800018250942230225e-02 -1.520923972129821777e-01 2.001668810844421387e-01 -6.637188047170639038e-02 1.247741430997848511e-01 2.712565064430236816e-01 1.627417206764221191e-01 2.048763185739517212e-01 1.618954092264175415e-01 -2.778435945510864258e-01 -3.919339179992675781e-01 -5.351262912154197693e-02 -1.812382638454437256e-01 -3.800524771213531494e-02 1.849745064973831177e-01 -1.593447774648666382e-01 9.612320363521575928e-02 -2.320714667439460754e-02 2.043927907943725586e-01 -2.945775389671325684e-01 9.947594255208969116e-02 3.591771051287651062e-02 2.377859503030776978e-01 1.051738411188125610e-01
-2.198357731103897095e-01 2.066793479025363922e-02 3.186939749866724014e-03 2.683953046798706055e-01 1.064945477992296219e-03 1.951718479394912720e-01 1.560598909854888916e-01 -1.843727827072143555e-01 3.010222280863672495e-04 7.632960379123687744e-02 -1.062245592474937439e-01 -2.031581550836563110e-01 -1.182580590248107910e-01 -1.413981467485427856e-01 2.471341639757156372e-01 1.836760789155960083e-01 3.184005618095397949e-01 -3.041346967220306396e-01 2.675136327743530273e-01 1.719069629907608032e-01 3.081537410616874695e-02 -2.097548395395278931e-01 2.020066380500793457e-01 -1.233806461095809937e-01 -6.180601939558982849e-02 -2.035944014787673950e-01 1.148604135960340500e-02 5.556531250476837158e-02 1.734434813261032104e-01 1.231549829244613647e-01 2.914181351661682129e-01 1.447439938783645630e-01
-1.759463399648666382e-01 -1.026621460914611816e-01 8.453128486871719360e-02 1.824706047773361206e-01 -1.260567009449005127e-01 -2.933792211115360260e-02 9.513369947671890259e-02 -3.026006817817687988e-01 1.571488529443740845e-01 -1.837228089570999146e-01 1.601273268461227417e-01 -3.206071555614471436e-01 3.347752690315246582e-01 1.445472538471221924e-01 2.295362353324890137e-01 3.372461721301078796e-02 4.270190596580505371e-01 -6.943394988775253296e-02 -1.004342809319496155e-01 -2.383087761700153351e-02 2.930018305778503418e-01 -4.186508245766162872e-03 -3.508806973695755005e-02 -1.599773317575454712e-01 -1.369018666446208954e-02 -7.834127545356750488e-02 2.042447328567504883e-01 1.589895039796829224e-01 1.939315795898437500e-01 3.005477599799633026e-02 1.461837813258171082e-02 -6.681403517723083496e-02
-5.498110875487327576e-02 -2.278294712305068970e-01 1.048216223716735840e-01 3.095018267631530762e-01 1.393577456474304199e-01 -1.427899450063705444e-01 -4.853898286819458008e-02 -1.759200990200042725e-01 -6.199494376778602600e-02 -5.125812441110610962e-02 -3.616505488753318787e-02 -3.312650322914123535e-02 -1.314492374658584595e-01 1.805309765040874481e-02 3.926455378532409668e-01 2.711726129055023193e-01 -3.270784765481948853e-02 -2.656095623970031738e-01 -5.417108535766601562e-02 -1.315479427576065063e-01 1.281461794860661030e-03 -2.649267613887786865e-01 9.601092338562011719e-02 -1.415002346038818359e-01 1.519763767719268799e-01 -2.958872020244598389e-01 7.880962640047073364e-02 2.989869937300682068e-02 1.426131278276443481e-02 1.919006109237670898e-01 3.868846297264099121e-01 1.234776750206947327e-01
-7.401957362890243530e-02 2.761675603687763214e-02 2.918018400669097900e-01 1.612122058868408203e-01 9.175117313861846924e-02 -9.348369389772415161e-02 1.104926317930221558e-01 -1.197891607880592346e-01 1.018992736935615540e-01 -4.940263926982879639e-02 1.205007210373878479e-01 -1.040666624903678894e-01 1.366512328386306763e-01 1.812562793493270874e-01 1.037910208106040955e-01 2.168726325035095215e-01 4.386595264077186584e-02 -2.703983187675476074e-01 -4.695256799459457397e-02 4.044158011674880981e-02 2.829465568065643311e-01 -2.630371749401092529e-01 2.051973938941955566e-01 -9.628488123416900635e-02 4.616049304604530334e-02 -8.126628398895263672e-02 -2.902549505233764648e-01 1.038900613784790039e-01 2.702430784702301025e-01 2.959191799163818359e-01 -8.677692152559757233e-03 3.839825689792633057e-01
-9.238376468420028687e-02 1.059620361775159836e-02 -3.029842376708984375e-01 1.237886175513267517e-01 1.058717817068099976e-01 -2.977039813995361328e-01 -1.723003946244716644e-02 -2.900222837924957275e-01 -7.406221330165863037e-02 -1.527053862810134888e-01 -1.671543717384338379e-01 -6.278964877128601074e-02 1.381243467330932617e-01 -2.498480677604675293e-01 4.758463427424430847e-02 1.668182760477066040e-01 4.673699736595153809e-01 -7.335534691810607910e-02 -5.604094639420509338e-02 2.277376353740692139e-01 1.234847903251647949e-01 -9.107493609189987183e-02 -7.647197693586349487e-02 -1.143375635147094727e-01 1.573436334729194641e-02 9.170304983854293823e-02 9.520918875932693481e-02 2.055311650037765503e-01 2.087299227714538574e-01 2.251853942871093750e-01 9.134202450513839722e-02 2.093600481748580933e-01
-2.822007536888122559e-01 3.842986002564430237e-02 2.226196043193340302e-02 2.368538081645965576e-01 1.078248992562294006e-01 -3.128231689333915710e-02 -6.107535585761070251e-02 7.560694962739944458e-02 -1.425250340253114700e-02 -2.224225699901580811e-01 9.434831887483596802e-02 -3.197441399097442627e-01 2.320094704627990723e-01 2.318841405212879181e-02 5.784444510936737061e-02 -1.670711040496826172e-01 3.528722226619720459e-01 1.658444962231442332e-04 -1.307849287986755371e-01 -6.182291731238365173e-02 6.679651141166687012e-02 -2.961061596870422363e-01 8.176870644092559814e-02 2.803568355739116669e-02 2.894727326929569244e-02 -4.087944328784942627e-02 -3.153975009918212891e-01 7.978393882513046265e-02 2.094024866819381714e-01 5.739998444914817810e-02 -4.760392010211944580e-02 -4.370157718658447266e-01
4.969403147697448730e-02 8.223553746938705444e-02 -1.687782853841781616e-01 9.262820705771446228e-03 3.961722925305366516e-02 1.915235519409179688e-01 -9.497260302305221558e-02 -3.146889209747314453e-01 -3.054457008838653564e-01 -1.662017852067947388e-01 -5.093521252274513245e-02 -2.940541505813598633e-01 -1.143543198704719543e-01 1.372282505035400391e-01 1.605372317135334015e-02 1.390848010778427124e-01 2.732307016849517822e-01 -2.757270038127899170e-01 1.214854717254638672e-01 -6.422739475965499878e-02 1.172375306487083435e-01 -3.057063519954681396e-01 -1.491994559764862061e-01 9.766825288534164429e-02 1.353967636823654175e-01 3.649447578936815262e-03 -8.174997568130493164e-02 1.783844083547592163e-01 2.962506413459777832e-01 2.570224404335021973e-01 1.291051656007766724e-01 1.359974294900894165e-01
1.094748601317405701e-01 -1.843069866299629211e-02 -2.272940613329410553e-02 3.068319708108901978e-02 -3.633734956383705139e-02 -2.627846598625183105e-01 1.825845390558242798e-01 -1.647418588399887085e-01 -2.256323993206024170e-01 -3.006736040115356445e-01 -2.439892739057540894e-01 9.369281679391860962e-02 3.315454125404357910e-01 2.276801317930221558e-01 4.296601191163063049e-02 1.199741065502166748e-01 1.153845041990280151e-01 2.403544262051582336e-02 -1.403001099824905396e-01 1.536862254142761230e-01 2.291965996846556664e-03 -3.599547743797302246e-01 5.922429636120796204e-02 -3.106532096862792969e-01 1.457665264606475830e-01 6.841976940631866455e-02 -7.273413985967636108e-02 1.158043742179870605e-01 6.934005767107009888e-02 3.478004038333892822e-01 9.053362905979156494e-02 -4.857999458909034729e-02
-1.220024302601814270e-01 -1.481907814741134644e-01 -3.982367366552352905e-02 -4.884254932403564453e-02 -1.801159083843231201e-01 -2.295477390289306641e-01 1.391368359327316284e-01 -8.541401475667953491e-02 -8.571687340736389160e-02 -1.568208783864974976e-01 3.870928287506103516e-02 -1.425798684358596802e-01 8.674434572458267212e-02 -4.569584876298904419e-02 -2.873854525387287140e-02 3.405963256955146790e-02 1.421911418437957764e-01 2.651035599410533905e-02 -1.836450099945068359e-01 2.215487360954284668e-01 -4.507887735962867737e-02 -4.793159961700439453e-01 6.395617127418518066e-02 -1.016824468970298767e-01 1.097850948572158813e-01 2.062631398439407349e-01 2.042865939438343048e-02 4.151940345764160156e-01 3.630395531654357910e-01 2.214481979608535767e-01 1.521291881799697876e-01 -2.667667344212532043e-02
-1.588936597108840942e-01 -2.719620801508426666e-02 -1.465429067611694336e-01 3.644649311900138855e-02 -2.293838746845722198e-02 -2.532549202442169189e-01 -4.631174728274345398e-02 -1.630772054195404053e-01 -5.451800674200057983e-02 1.059859618544578552e-01 2.396069318056106567e-01 -4.141307473182678223e-01 1.167847737669944763e-01 -2.355441451072692871e-01 -7.183506339788436890e-02 7.911703735589981079e-02 3.027282953262329102e-01 3.951241448521614075e-02 -1.794933676719665527e-01 -4.792125150561332703e-02 -8.866091072559356689e-02 -3.559607565402984619e-01 1.372164934873580933e-01 -1.436848193407058716e-01 3.029410541057586670e-02 8.347052335739135742e-02 2.592434175312519073e-02 3.930908441543579102e-01 2.078683376312255859e-01 2.348567917943000793e-02 1.596968621015548706e-01 -6.502238102257251740e-03
-1.740084290504455566e-01 1.014526411890983582e-01 2.680887281894683838e-01 3.111968636512756348e-01 9.816222637891769409e-02 -2.420064061880111694e-01 -7.539457827806472778e-02 -1.115587279200553894e-01 -2.693967223167419434e-01 3.874958455562591553e-01 -1.316493097692728043e-02 -2.182443141937255859e-01 1.499350368976593018e-01 4.366318136453628540e-02 -9.896819293498992920e-02 2.121590524911880493e-01 1.234030351042747498e-01 -2.516515851020812988e-01 6.851746141910552979e-02 -6.256438791751861572e-02 -2.634585835039615631e-02 -2.552098929882049561e-01 3.629509210586547852e-01 -1.613343060016632080e-01 1.160456240177154541e-01 -4.055573046207427979e-02 7.872369140386581421e-03 2.823625318706035614e-02 5.351131409406661987e-02 -6.414609402418136597e-02 9.141293168067932129e-02 1.122348681092262268e-01
-9.980571269989013672e-02 1.769380718469619751e-01 1.130286138504743576e-02 3.346326351165771484e-01 -2.256233841180801392e-01 -3.728931844234466553e-01 -1.353257596492767334e-01 -2.282777056097984314e-02 -8.256060630083084106e-02 -3.639864027500152588e-01 6.608107686042785645e-02 -3.066015541553497314e-01 4.156500566750764847e-03 1.270254254341125488e-01 -1.043177321553230286e-01 -1.214473396539688110e-01 2.698028087615966797e-01 5.881397798657417297e-02 -9.565367549657821655e-02 9.879299439489841461e-03 8.887051790952682495e-02 -2.195146381855010986e-01 2.321594506502151489e-01 6.568723171949386597e-02 -6.806252896785736084e-02 -1.036698147654533386e-01 -2.044527046382427216e-02 1.316767781972885132e-01 2.299879491329193115e-01 2.525758147239685059e-01 -7.967286556959152222e-02 -4.906098917126655579e-02
2.510703168809413910e-02 -1.114945337176322937e-01 -4.123787209391593933e-02 5.585021972656250000e-01 -2.389216125011444092e-01 3.736053034663200378e-02 3.864511847496032715e-02 -2.459995597600936890e-01 1.314410418272018433e-01 -2.432465255260467529e-01 -1.127749755978584290e-01 -9.381968528032302856e-02 3.585640490055084229e-01 -1.215860433876514435e-02 -3.650916740298271179e-02 1.266968697309494019e-01 -2.335393987596035004e-02 -2.431201785802841187e-01 -1.986941397190093994e-01 1.643649190664291382e-01 -1.589610576629638672e-01 -2.719871103763580322e-01 2.072431379929184914e-03 -1.351474672555923462e-01 1.669554971158504486e-02 -5.598988384008407593e-02 -9.097322076559066772e-02 -1.711238026618957520e-01 -9.751671552658081055e-02 -1.770603819750249386e-03 9.625652432441711426e-02 7.310343533754348755e-02
1.037439890205860138e-02 1.141338646411895752e-01 6.695067882537841797e-02 -8.254944533109664917e-02 9.584151208400726318e-02 5.931460484862327576e-02 -9.374788403511047363e-02 -1.981293410062789917e-01 -7.832871749997138977e-03 -4.795736074447631836e-02 -5.230022221803665161e-02 4.243892803788185120e-02 8.670295774936676025e-02 8.447071164846420288e-02 9.587014466524124146e-02 1.038929745554924011e-01 4.847681820392608643e-01 -4.708655476570129395e-01 -4.943308886140584946e-03 1.791796982288360596e-01 -1.302350312471389771e-01 -3.228782117366790771e-01 1.597740799188613892e-01 -1.053871065378189087e-01 1.586076766252517700e-01 -1.226993054151535034e-01 1.125861927866935730e-01 2.892176806926727295e-01 1.547000110149383545e-01 -1.528076231479644775e-01 2.618923410773277283e-02 -2.051677405834197998e-01
-7.029004395008087158e-02 -1.221243962645530701e-01 -1.629123389720916748e-01 3.490444421768188477e-01 2.596330642700195312e-01 -2.763717472553253174e-01 8.929796516895294189e-02 -2.636198401451110840e-01 -9.868381544947624207e-03 -1.106821447610855103e-01 -1.392672508955001831e-01 -1.127534136176109314e-01 1.745081841945648193e-01 -8.926618844270706177e-02 3.401008248329162598e-01 -1.053946241736412048e-01 3.446787893772125244e-01 7.714669406414031982e-02 -1.051390264183282852e-02 1.173980534076690674e-01 -2.440974414348602295e-01 -1.820649951696395874e-01 2.705633826553821564e-02 -2.378855794668197632e-01 3.754543373361229897e-03 1.527949329465627670e-02 -7.152096182107925415e-02 2.168234884738922119e-01 1.302129030227661133e-01 9.980230033397674561e-02 -1.706179529428482056e-01 -6.127883493900299072e-02
-8.554260432720184326e-02 -2.193107604980468750e-01 6.019207835197448730e-01 8.977039158344268799e-02 7.437705993652343750e-02 -2.472977936267852783e-01 -1.829336583614349365e-02 -8.634722977876663208e-02 -1.763205677270889282e-01 -8.922125399112701416e-02 -5.893045663833618164e-02 -1.522080302238464355e-01 2.583841681480407715e-01 -7.061396539211273193e-02 -2.823358960449695587e-02 3.939317539334297180e-02 1.695535890758037567e-02 -3.212663233280181885e-01 -5.421435832977294922e-02 1.839251071214675903e-02 -7.585779577493667603e-02 -1.166066993027925491e-02 -1.128400638699531555e-01 -3.003225326538085938e-01 2.690140306949615479e-01 -3.350606933236122131e-02 -1.525903493165969849e-01 1.950005651451647282e-03 1.526449918746948242e-01 -4.161040112376213074e-02 1.500321328639984131e-01 -6.143491249531507492e-03
-5.790937319397926331e-02 -7.301071286201477051e-02 -1.421807557344436646e-01 1.734956055879592896e-01 -1.557299941778182983e-01 5.305688455700874329e-02 1.313773691654205322e-01 -9.567346423864364624e-02 -1.964988857507705688e-01 -1.189535930752754211e-01 9.593278169631958008e-02 -1.801710575819015503e-01 9.870284795761108398e-02 -4.202899634838104248e-01 2.663856148719787598e-01 1.677041202783584595e-01 3.340630531311035156e-01 -2.268445789813995361e-01 -1.378882229328155518e-01 -4.454940930008888245e-02 -1.197343468666076660e-01 -1.394213438034057617e-01 -1.647632718086242676e-01 -8.155714720487594604e-03 9.002646803855895996e-02 -1.440051198005676270e-01 7.552428543567657471e-02 1.650616526603698730e-02 1.221784427762031555e-01 3.127988576889038086e-01 2.691968083381652832e-01 2.062097191810607910e-01
9.772624075412750244e-02 -1.966644525527954102e-01 -5.646768584847450256e-02 3.962290585041046143e-01 4.247144609689712524e-02 -8.171752095222473145e-02 -7.166085392236709595e-02 -3.117213249206542969e-01 -1.335790753364562988e-01 -2.671113014221191406e-01 1.105494126677513123e-01 -2.677654325962066650e-01 1.198234856128692627e-01 -1.878593862056732178e-01 8.806413412094116211e-02 1.181213185191154480e-01 5.222735404968261719e-01 1.662414334714412689e-02 2.716577611863613129e-02 1.797572374343872070e-01 -1.295550912618637085e-01 6.327413767576217651e-02 -3.758749365806579590e-02 -1.662422567605972290e-01 1.898251324892044067e-01 2.418139576911926270e-02 -2.100799698382616043e-03 -1.619764417409896851e-02 -1.609792932868003845e-02 -9.299191832542419434e-02 1.815761327743530273e-01 4.044440016150474548e-02
-1.100408062338829041e-01 7.305530016310513020e-04 3.735486268997192383e-01 5.975912511348724365e-02 -1.033599823713302612e-01 -9.249922633171081543e-02 8.055788278579711914e-02 -1.447395831346511841e-01 1.258779019117355347e-01 9.742340445518493652e-02 4.470060393214225769e-02 -2.276288419961929321e-01 1.268621981143951416e-01 -5.559732019901275635e-02 -8.643878996372222900e-02 1.432801038026809692e-01 1.566936075687408447e-01 -3.395412862300872803e-01 6.189183145761489868e-02 -1.169724166393280029e-01 -9.855226427316665649e-02 -3.127122223377227783e-01 4.146811366081237793e-01 -1.937356777489185333e-02 3.985600546002388000e-02 -2.279234379529953003e-01 -1.446747332811355591e-01 -4.118947312235832214e-02 2.358154505491256714e-01 3.086812198162078857e-01 3.582392632961273193e-02 7.895329594612121582e-02
-2.120031863451004028e-01 -1.108283326029777527e-01 2.343600690364837646e-01 1.640324592590332031e-01 2.082611620426177979e-02 -1.619963794946670532e-01 4.369879141449928284e-02 -2.066076993942260742e-01 1.206016689538955688e-01 -1.782976277172565460e-02 8.410754054784774780e-02 8.691661991178989410e-03 3.541436046361923218e-02 6.722403317689895630e-02 2.620790302753448486e-01 1.469087898731231689e-01 -4.474635422229766846e-02 -6.400674581527709961e-02 -1.875577867031097412e-02 1.624421775341033936e-02 2.675148844718933105e-01 -4.475516080856323242e-01 -1.786519028246402740e-02 6.053792778402566910e-03 1.803643107414245605e-01 -2.507022023200988770e-01 8.654654771089553833e-02 1.763370037078857422e-01 2.254170477390289307e-01 2.248985916376113892e-01 3.335656523704528809e-01 2.145951539278030396e-01
6.336521357297897339e-02 -1.598031818866729736e-01 -7.131443917751312256e-02 1.595388203859329224e-01 -1.957682967185974121e-01 -1.422505378723144531e-01 -1.912970095872879028e-01 -2.737474739551544189e-01 -6.927455961704254150e-02 7.904896140098571777e-02 -7.231425493955612183e-02 -1.449671536684036255e-01 1.690357476472854614e-01 -2.551208734512329102e-01 2.258659154176712036e-01 2.269275784492492676e-01 -9.800220280885696411e-02 -2.978355623781681061e-03 -3.136046230792999268e-01 -1.517881900072097778e-01 -9.216739982366561890e-02 -5.070853829383850098e-01 1.875514537096023560e-01 -5.246070213615894318e-04 -4.933932796120643616e-03 3.321858495473861694e-02 7.377691566944122314e-02 -3.242450580000877380e-02 1.033266484737396240e-01 -2.619106173515319824e-01 1.311447769403457642e-01 2.124332450330257416e-02
1.144153028726577759e-01 -2.027261108160018921e-01 -4.026459529995918274e-03 4.340944886207580566e-01 -1.521845720708370209e-02 1.590494513511657715e-01 9.413637220859527588e-02 -2.369021922349929810e-01 1.118716876953840256e-02 -1.558843106031417847e-01 6.166600435972213745e-02 -4.384327828884124756e-01 2.064090073108673096e-01 8.669580519199371338e-02 -4.490962252020835876e-02 -1.103392243385314941e-01 2.795349359512329102e-01 -4.418441653251647949e-02 6.170057877898216248e-02 -2.128679305315017700e-01 2.142233550548553467e-01 1.173013448715209961e-01 8.079424500465393066e-02 -1.631379425525665283e-01 1.802604645490646362e-01 1.187139451503753662e-01 -3.947894647717475891e-02 5.681442096829414368e-02 2.045261412858963013e-01 1.831391751766204834e-01 1.811902970075607300e-01 -2.240788377821445465e-02
2.615753412246704102e-01 -1.839763671159744263e-01 -1.550294458866119385e-01 1.527587324380874634e-01 -2.406768314540386200e-02 -2.479700446128845215e-01 -1.501580774784088135e-01 -2.936363518238067627e-01 -1.078991070389747620e-01 -7.635182142257690430e-02 -1.689744144678115845e-01 -1.476893723011016846e-01 2.436080202460289001e-02 7.636669278144836426e-02 1.451523602008819580e-01 2.322436720132827759e-01 -9.086004644632339478e-02 -1.329387128353118896e-01 1.838992983102798462e-01 -8.806123584508895874e-02 -1.292545795440673828e-01 -2.277594357728958130e-01 4.057862460613250732e-01 -9.500511735677719116e-02 2.314842045307159424e-01 4.092527553439140320e-02 8.847811259329319000e-03 -5.007255822420120239e-02 3.339794278144836426e-01 -2.159852236509323120e-01 6.557437032461166382e-02 1.211912464350461960e-02
1.861064881086349487e-01 -5.974438413977622986e-02 1.589472144842147827e-01 2.969225347042083740e-01 -1.820263713598251343e-01 -8.168786764144897461e-02 -1.880636662244796753e-01 2.553732134401798248e-02 3.579707816243171692e-02 -7.536303997039794922e-02 2.781759798526763916e-01 -2.495351135730743408e-01 3.020767867565155029e-01 -9.666889905929565430e-02 4.833553358912467957e-02 3.143399655818939209e-01 -4.421347752213478088e-02 -3.084824383258819580e-01 5.365327931940555573e-03 -1.126747280359268188e-01 1.779600828886032104e-01 -1.044291928410530090e-01 3.230459094047546387e-01 -1.091432645916938782e-01 8.304633200168609619e-02 -1.276397705078125000e-01 -2.137181162834167480e-01 6.546764075756072998e-02 1.786915361881256104e-01 1.586128622293472290e-01 -6.028790399432182312e-02 1.470686793327331543e-01
1.857865452766418457e-01 -2.423437982797622681e-01 8.404362201690673828e-02 5.716649442911148071e-02 -3.106277287006378174e-01 -1.256634145975112915e-01 -6.126889027655124664e-03 -2.032312750816345215e-01 -1.483939588069915771e-01 -7.855996489524841309e-02 2.360018342733383179e-02 -1.533929854631423950e-01 3.775171041488647461e-01 -5.400202795863151550e-02 1.365335881710052490e-01 -7.816595584154129028e-02 2.151168584823608398e-01 1.485103368759155273e-01 -1.602405309677124023e-01 2.070150077342987061e-01 1.120462864637374878e-01 -1.949093341827392578e-01 -8.025940507650375366e-02 -4.520709216594696045e-01 1.793013215065002441e-01 -7.481151819229125977e-02 1.141665354371070862e-01 2.115903496742248535e-01 1.295636445283889771e-01 7.545901089906692505e-02 -3.141548368148505688e-04 -6.393019855022430420e-02
7.205314934253692627e-02 -1.986529380083084106e-01 1.904026120901107788e-01 2.752811312675476074e-01 -7.274749875068664551e-02 9.273072332143783569e-02 2.228426001965999603e-02 -1.512180119752883911e-01 -9.495604783296585083e-02 -2.623519599437713623e-01 2.427452653646469116e-01 -1.228228881955146790e-01 9.530403465032577515e-02 7.245933264493942261e-02 1.413377672433853149e-01 3.300051689147949219e-01 4.982426390051841736e-02 -2.167282998561859131e-01 -6.104331836104393005e-02 1.081268712878227234e-01 1.871200650930404663e-01 -3.024915754795074463e-01 1.625765413045883179e-01 -1.852008551359176636e-01 -3.021392971277236938e-02 -3.727186843752861023e-02 -2.681968510150909424e-01 2.027449607849121094e-01 6.963647902011871338e-02 1.636848002672195435e-01 -4.883700981736183167e-02 3.309197723865509033e-01
-1.602755486965179443e-01 -2.590705752372741699e-01 1.822130531072616577e-01 2.068999111652374268e-01 -2.822695672512054443e-02 1.054988279938697815e-01 -2.329228818416595459e-01 -2.484318763017654419e-01 -1.182432100176811218e-02 1.350795291364192963e-02 9.708378463983535767e-02 -3.706687986850738525e-01 8.299747854471206665e-02 2.017780952155590057e-02 -7.377476245164871216e-02 -9.157454967498779297e-02 -6.071952357888221741e-02 -2.387026697397232056e-01 -1.340208500623703003e-01 2.993742227554321289e-01 -6.488945335149765015e-02 -8.776752650737762451e-02 8.409906923770904541e-02 -8.935821801424026489e-02 2.297926694154739380e-01 -2.937124371528625488e-01 -1.325306445360183716e-01 -1.025552153587341309e-01 2.370212525129318237e-01 3.255647718906402588e-01 -5.369626730680465698e-02 8.710708469152450562e-02
-1.036005094647407532e-01 -1.311789155006408691e-01 2.503600716590881348e-01 2.962520718574523926e-01 -2.453792691230773926e-01 -7.453347742557525635e-02 -1.038501709699630737e-01 -2.300422191619873047e-01 -1.729062944650650024e-01 2.789220213890075684e-01 -6.009090691804885864e-02 -1.033084914088249207e-01 6.870707124471664429e-02 -1.131319701671600342e-01 1.679207943379878998e-02 1.994133293628692627e-01 7.397923618555068970e-02 -2.448520809412002563e-01 -7.818059623241424561e-02 -1.212511882185935974e-01 -1.341963708400726318e-01 -3.912913203239440918e-01 1.644297838211059570e-01 -2.556732892990112305e-01 2.295599728822708130e-01 -1.794441342353820801e-01 -1.591579616069793701e-01 4.398310929536819458e-02 -4.358359053730964661e-02 -3.285670652985572815e-02 1.416662782430648804e-01 1.662020683288574219e-01
-2.146677225828170776e-01 -1.854325383901596069e-01 1.275882422924041748e-01 9.660265594720840454e-02 -1.498109102249145508e-01 -1.715553551912307739e-01 -9.033738821744918823e-02 -3.657260537147521973e-01 -1.836269199848175049e-01 3.629391789436340332e-01 -7.110980898141860962e-02 -1.296510994434356689e-01 1.179537028074264526e-01 -5.707910284399986267e-02 8.737802505493164062e-02 1.808369010686874390e-01 -3.647247329354286194e-02 -1.363392025232315063e-01 2.622356079518795013e-02 3.970258682966232300e-02 -3.665988519787788391e-02 -2.814491391181945801e-01 1.671664863824844360e-01 -2.759909071028232574e-02 2.195411324501037598e-01 -4.117735102772712708e-02 -1.206178739666938782e-01 1.004470959305763245e-01 2.928090393543243408e-01 3.451911732554435730e-02 3.359746038913726807e-01 2.225464582443237305e-01
-1.343127898871898651e-02 -8.514270186424255371e-02 3.245200514793395996e-01 2.209658175706863403e-01 -2.686826586723327637e-01 -1.266958266496658325e-01 -6.160290539264678955e-02 -4.873337224125862122e-02 7.585425674915313721e-02 -1.191164404153823853e-01 -7.186684012413024902e-02 -2.753191590309143066e-01 2.229264974594116211e-01 5.860226601362228394e-02 1.708816923201084137e-02 4.314849078655242920e-01 -6.495669484138488770e-02 1.101247966289520264e-02 -1.074049323797225952e-01 4.425702244043350220e-02 4.562311805784702301e-03 -3.616873323917388916e-01 1.667529940605163574e-01 4.118324443697929382e-02 1.127556264400482178e-01 -1.114419400691986084e-01 -4.011513292789459229e-02 1.454292684793472290e-01 1.662455350160598755e-01 3.258313834667205811e-01 -1.734930723905563354e-01 -1.163510829210281372e-01
-1.890529841184616089e-01 -4.512168839573860168e-02 1.271632015705108643e-01 3.213153779506683350e-01 6.271272152662277222e-02 6.393419951200485229e-02 5.892765522003173828e-02 -3.537725508213043213e-01 2.033949345350265503e-01 -2.432006150484085083e-01 1.548782438039779663e-01 -2.678084671497344971e-01 4.071516692638397217e-01 7.186062633991241455e-02 1.273588240146636963e-01 1.092205420136451721e-01 3.048277199268341064e-01 5.649748723953962326e-03 -4.386311024427413940e-02 -7.608289271593093872e-02 1.693204343318939209e-01 1.166292130947113037e-01 1.302406340837478638e-01 -2.512967586517333984e-01 6.285845488309860229e-02 -6.817971169948577881e-02 1.750667812302708626e-03 2.514927387237548828e-01 1.134853512048721313e-01 -3.310722112655639648e-02 4.172176122665405273e-02 -1.531417854130268097e-02
2.885316684842109680e-02 1.354577094316482544e-01 4.561780393123626709e-02 2.550033330917358398e-01 2.825172431766986847e-02 -2.706778049468994141e-01 -1.587878763675689697e-01 -1.371313072741031647e-02 -2.436350286006927490e-01 -1.338797211647033691e-01 1.518232971429824829e-01 1.778140217065811157e-01 3.383919298648834229e-01 -1.679079085588455200e-01 -6.725750863552093506e-02 7.596504874527454376e-04 2.954600453376770020e-01 -2.422441095113754272e-01 -2.842623293399810791e-01 -4.693932086229324341e-02 -1.101751402020454407e-01 -1.933948099613189697e-01 3.733853623270988464e-02 -9.904011385515332222e-04 -3.534281253814697266e-02 -2.097007185220718384e-01 1.323680430650711060e-01 5.095806345343589783e-02 4.067130684852600098e-01 -1.008468270301818848e-01 2.249190956354141235e-02 -1.171027943491935730e-01
2.386819869279861450e-01 -7.561721652746200562e-02 2.156246006488800049e-01 1.538035869598388672e-01 -1.444131731986999512e-01 -2.143706567585468292e-02 -1.640245169401168823e-01 6.371213495731353760e-02 6.433091312646865845e-02 -1.579805314540863037e-01 -1.381230656988918781e-03 -1.759928762912750244e-01 3.240803778171539307e-01 -2.308713346719741821e-01 1.220172718167304993e-01 3.761155605316162109e-01 -1.521475706249475479e-02 -1.500314846634864807e-02 6.968797743320465088e-02 -1.105545237660408020e-01 -1.002954915165901184e-01 -1.797008812427520752e-01 2.768809795379638672e-01 -1.294735819101333618e-01 1.920603066682815552e-01 -1.270662844181060791e-01 -1.353546530008316040e-01 2.979807853698730469e-01 2.307705879211425781e-01 2.442729473114013672e-01 -9.164207428693771362e-02 -7.314784079790115356e-02
-1.518559753894805908e-01 -2.470267750322818756e-02 -3.431755304336547852e-02 4.270344227552413940e-02 -3.079315274953842163e-02 -9.023270756006240845e-02 3.126682341098785400e-02 -5.490276813507080078e-01 1.093041524291038513e-01 -1.636252738535404205e-02 1.196851581335067749e-01 -3.372541666030883789e-01 -4.063905030488967896e-02 2.901047281920909882e-02 2.025918066501617432e-01 8.371106535196304321e-02 -1.915480382740497589e-02 -1.941091269254684448e-01 -1.713428199291229248e-01 -2.279406636953353882e-01 1.647464483976364136e-01 -3.317262232303619385e-01 -1.355769694782793522e-03 -1.385725736618041992e-01 1.030252277851104736e-01 1.214969232678413391e-01 2.940358817577362061e-01 -4.020161926746368408e-02 9.146971255540847778e-02 1.698321700096130371e-01 9.914793074131011963e-02 -1.864599883556365967e-01
-1.137963533401489258e-01 2.885026298463344574e-02 2.090513706207275391e-02 1.852585375308990479e-01 1.395101994276046753e-01 -3.800100684165954590e-01 4.615698941051959991e-03 1.629378646612167358e-02 -5.630622059106826782e-02 -1.782617717981338501e-01 2.336317151784896851e-01 -3.743227124214172363e-01 2.369244545698165894e-01 -2.302491813898086548e-01 -2.771664559841156006e-01 5.397813394665718079e-02 9.841348975896835327e-02 -2.210055589675903320e-01 -3.087692558765411377e-01 -3.354017436504364014e-02 -9.904772043228149414e-02 -1.756280809640884399e-01 2.058119773864746094e-01 4.034658521413803101e-02 -3.398783504962921143e-02 8.695071190595626831e-02 6.056642904877662659e-02 2.106741070747375488e-01 2.331491112709045410e-01 5.052499473094940186e-02 1.238091439008712769e-01 -1.136888749897480011e-02
-1.673160791397094727e-01 -9.322330355644226074e-02 -2.728799544274806976e-02 1.518303900957107544e-01 3.923844918608665466e-02 -3.944830298423767090e-01 9.771852940320968628e-02 -2.696280479431152344e-01 -1.578486710786819458e-01 -1.751450300216674805e-01 3.058501183986663818e-01 -3.248409926891326904e-01 2.678722143173217773e-01 -1.200125515460968018e-01 -7.949700206518173218e-02 3.230020776391029358e-02 1.724411100149154663e-01 1.257489249110221863e-02 -1.875978522002696991e-02 2.546390295028686523e-01 -1.051172614097595215e-01 -4.218410700559616089e-02 5.911098420619964600e-02 2.116262726485729218e-02 2.102044783532619476e-02 -4.778901638928800821e-04 -1.139049977064132690e-01 2.401402145624160767e-01 2.888070344924926758e-01 -1.414766460657119751e-01 -6.401732098311185837e-03 -2.559792697429656982e-01
-3.069599531590938568e-02 2.024309523403644562e-02 -1.447186172008514404e-01 1.827604621648788452e-01 6.058759614825248718e-02 1.319214403629302979e-01 -8.055706322193145752e-02 8.215146511793136597e-02 -1.105498299002647400e-01 -8.272875845432281494e-02 -7.884830236434936523e-02 -6.976179778575897217e-02 9.645061194896697998e-02 5.128246545791625977e-02 4.671492800116539001e-02 1.536464095115661621e-01 9.283243119716644287e-02 -4.049982726573944092e-01 -8.089874684810638428e-02 8.894957602024078369e-02 -1.109816879034042358e-01 -2.251378297805786133e-01 5.196013674139976501e-02 -1.432665586471557617e-01 4.200158417224884033e-01 -1.239093020558357239e-01 -8.140179514884948730e-02 -1.194053217768669128e-01 4.287839233875274658e-01 4.035631120204925537e-01 6.302497349679470062e-03 9.686583280563354492e-02
-5.326608940958976746e-02 -2.936719357967376709e-01 -3.215052187442779541e-02 3.402130603790283203e-01 3.156487271189689636e-02 -3.892664015293121338e-01 1.681607365608215332e-01 -2.245633751153945923e-01 -9.854975342750549316e-02 -9.197150357067584991e-03 1.367536373436450958e-02 -4.568530917167663574e-01 1.753571927547454834e-01 -6.244871392846107483e-02 4.756891354918479919e-02 -9.023564867675304413e-03 2.428329586982727051e-01 4.816674813628196716e-02 -1.488641649484634399e-01 7.411523908376693726e-02 -3.952168300747871399e-02 -1.223893612623214722e-01 4.845361039042472839e-02 4.858633875846862793e-02 -1.304047703742980957e-01 1.891824603080749512e-01 2.606947533786296844e-02 1.822452247142791748e-01 2.780405282974243164e-01 1.141789332032203674e-01 -4.935974627733230591e-02 -1.325060874223709106e-01
1.078758463263511658e-01 1.328235715627670288e-01 -2.837835066020488739e-02 1.220941916108131409e-02 1.660627499222755432e-02 -1.027331575751304626e-01 -1.228479519486427307e-01 -1.733502149581909180e-01 -1.231302171945571899e-01 -3.420740067958831787e-01 1.099884882569313049e-01 -3.070789575576782227e-01 -7.585405558347702026e-02 1.494488120079040527e-01 -7.782500237226486206e-02 1.583139896392822266e-01 -5.275598168373107910e-02 -2.050501257181167603e-01 -3.397453129291534424e-01 -3.365875184535980225e-01 -2.406682446599006653e-02 -7.179819792509078979e-02 -2.174838446080684662e-02 -2.705205082893371582e-01 -2.291369624435901642e-02 -2.028539180755615234e-01 -3.437256067991256714e-02 1.842300524003803730e-03 3.459210395812988281e-01 1.698920130729675293e-01 2.508834302425384521e-01 -9.355725347995758057e-02
-1.218547020107507706e-02 -1.443793922662734985e-01 1.024366766214370728e-01 3.550381362438201904e-01 -6.873822212219238281e-02 1.766988076269626617e-02 -1.047614365816116333e-01 -2.326171994209289551e-01 -1.333478651940822601e-02 2.644202485680580139e-02 6.606687605381011963e-02 -2.855760753154754639e-01 -6.891100853681564331e-02 2.346105873584747314e-02 1.060758233070373535e-01 -1.507981121540069580e-02 1.626638695597648621e-03 -1.462168693542480469e-01 -1.726376861333847046e-01 3.057608902454376221e-01 -2.513833343982696533e-01 -1.320223212242126465e-01 1.114550977945327759e-01 -1.175383254885673523e-01 2.128621935844421387e-01 -1.675453037023544312e-01 -2.562897205352783203e-01 -1.960345506668090820e-01 3.608580231666564941e-01 2.745720446109771729e-01 -1.539658457040786743e-01 1.020664721727371216e-01
-4.965372011065483093e-02 -2.637614607810974121e-01 -3.174122050404548645e-02 2.986558973789215088e-01 -2.329325079917907715e-01 -4.662775099277496338e-01 1.008477807044982910e-02 -1.333764642477035522e-01 -1.182636395096778870e-01 -2.164959758520126343e-01 1.877279132604598999e-01 -3.785903453826904297e-01 -2.003001607954502106e-02 -2.559123560786247253e-02 2.340500429272651672e-02 5.002753436565399170e-02 3.062235116958618164e-01 -1.864493824541568756e-02 -5.172410234808921814e-02 -2.215388268232345581e-01 -1.281482279300689697e-01 -1.645140647888183594e-01 9.852591156959533691e-02 1.518765650689601898e-02 1.503862738609313965e-01 -7.454692572355270386e-02 1.881482824683189392e-02 -1.351949125528335571e-01 1.989118456840515137e-01 1.065842509269714355e-01 7.437515258789062500e-02 -4.581962153315544128e-02
6.442446261644363403e-02 3.805169835686683655e-02 9.914129041135311127e-03 1.627742648124694824e-01 1.280129551887512207e-01 -3.860010802745819092e-01 1.063402444124221802e-01 -1.530342251062393188e-01 -1.671402156352996826e-02 -2.807886302471160889e-01 7.221312820911407471e-02 -2.668418884277343750e-01 1.891643851995468140e-01 -2.435379177331924438e-01 -8.963651210069656372e-02 -7.999095320701599121e-02 1.642571240663528442e-01 -2.139106094837188721e-01 -3.267401456832885742e-01 -3.993211686611175537e-02 -8.371038734912872314e-02 -3.878099024295806885e-01 1.849895268678665161e-01 1.664332002401351929e-01 -8.074752241373062134e-02 -2.541685104370117188e-02 -1.101045459508895874e-01 7.317575812339782715e-02 1.922249794006347656e-01 -5.347552895545959473e-02 1.198366135358810425e-01 -1.529577672481536865e-01
-1.607074588537216187e-01 -3.822436183691024780e-02 3.651594519615173340e-01 -8.704691380262374878e-02 -1.358380615711212158e-01 -1.366796195507049561e-01 -3.220681566745042801e-03 -2.228504419326782227e-01 9.292567521333694458e-02 1.978573016822338104e-02 -6.982918083667755127e-02 6.523155141621828079e-03 2.053057402372360229e-01 -1.110537424683570862e-01 -6.875352468341588974e-03 2.314947545528411865e-02 2.093789428472518921e-01 -3.378030955791473389e-01 -4.263262823224067688e-02 1.099228560924530029e-01 -2.386233024299144745e-02 -1.584305018186569214e-01 3.326520025730133057e-01 -1.112203970551490784e-01 6.250693649053573608e-02 -2.128217183053493500e-02 -3.851913213729858398e-01 4.792263731360435486e-02 3.052387535572052002e-01 3.010018765926361084e-01 -4.592019319534301758e-02 1.204868033528327942e-01
-6.203380227088928223e-02 1.019803434610366821e-01 -3.318525850772857666e-01 1.160276159644126892e-01 -2.386922836303710938e-01 -1.290717124938964844e-01 -1.569463498890399933e-02 -2.014389634132385254e-01 -1.756854951381683350e-01 -1.257295459508895874e-01 1.997798234224319458e-01 -2.170348353683948517e-02 2.326198965311050415e-01 -2.681588828563690186e-01 4.338668659329414368e-02 5.589178577065467834e-02 2.705225348472595215e-01 -7.531266659498214722e-02 3.841906413435935974e-02 3.578971326351165771e-02 -2.271201759576797485e-01 -3.261731863021850586e-01 3.942319378256797791e-02 3.621915355324745178e-02 1.777758002281188965e-01 -5.449639260768890381e-02 5.101636424660682678e-02 6.579162925481796265e-02 4.034008681774139404e-01 2.425741553306579590e-01 2.361148037016391754e-02 -1.534105986356735229e-01
-1.423072665929794312e-01 -5.409769713878631592e-02 1.474868855439126492e-03 2.305160313844680786e-01 -1.700174361467361450e-01 -2.871208190917968750e-01 -4.904161021113395691e-02 -2.282772660255432129e-01 -2.006961107254028320e-01 2.225745841860771179e-02 2.366314828395843506e-01 -5.953279733657836914e-01 1.295057386159896851e-01 -1.834490150213241577e-02 1.002671010792255402e-02 -2.550976641941815615e-04 1.748665124177932739e-01 4.681928083300590515e-02 -7.173927873373031616e-02 2.146688103675842285e-02 5.932479631155729294e-03 -2.016097158193588257e-01 -7.545389980077743530e-02 4.129421431571245193e-03 3.269259817898273468e-03 1.002046242356300354e-01 1.844489574432373047e-02 4.144357517361640930e-02 4.334382414817810059e-01 6.648118048906326294e-02 -1.509635185357183218e-04 -1.617990247905254364e-02
-3.012651801109313965e-01 -1.732285022735595703e-01 2.700030505657196045e-01 5.205357447266578674e-02 7.947813719511032104e-02 1.101158931851387024e-02 -2.094233036041259766e-01 -8.923996984958648682e-02 -8.846314623951911926e-03 5.918173491954803467e-02 -3.264736756682395935e-02 -2.071964740753173828e-01 3.315998911857604980e-01 1.694825887680053711e-01 -1.797923296689987183e-01 6.667694449424743652e-02 1.049890816211700439e-01 -2.524580061435699463e-01 1.719026267528533936e-02 -5.797582492232322693e-02 -7.687315344810485840e-02 -2.328982800245285034e-01 2.876262664794921875e-01 -1.558440551161766052e-02 1.250479221343994141e-01 -2.537787556648254395e-01 -1.668305695056915283e-01 -5.729359574615955353e-03 3.041654527187347412e-01 2.592773735523223877e-01 1.316220015287399292e-01 1.257789880037307739e-01
-7.345046103000640869e-02 4.392813146114349365e-02 -2.781188189983367920e-01 4.282481372356414795e-01 -1.676307320594787598e-01 -1.525404900312423706e-01 -3.182218596339225769e-02 -2.691758573055267334e-01 9.594086557626724243e-02 2.622978687286376953e-01 8.057134598493576050e-02 -2.556796669960021973e-01 -9.068234823644161224e-03 -2.217881679534912109e-01 1.387885212898254395e-01 1.474115848541259766e-01 1.305692791938781738e-01 -2.655818462371826172e-01 -3.665653243660926819e-02 -1.071560829877853394e-01 7.215706259012222290e-02 -2.079161703586578369e-01 2.460583895444869995e-01 -1.244107559323310852e-01 -9.705512970685958862e-02 -5.712338909506797791e-02 8.553896844387054443e-02 -1.010288074612617493e-01 1.132769808173179626e-01 2.867178618907928467e-01 -3.555358201265335083e-02 -1.248298734426498413e-01
7.112150546163320541e-03 1.313403844833374023e-01 -1.687721908092498779e-01 4.772353768348693848e-01 -1.100087314844131470e-01 1.442255526781082153e-01 1.532703787088394165e-01 -9.020207822322845459e-02 1.306452788412570953e-02 -6.964156776666641235e-02 2.663708329200744629e-01 -1.333470642566680908e-01 -1.270761042833328247e-01 -1.095369458198547363e-01 -6.127610802650451660e-02 2.308672815561294556e-01 5.504080653190612793e-02 -2.455062866210937500e-01 -1.003899052739143372e-01 -1.730754673480987549e-01 -9.911494702100753784e-02 -3.024222552776336670e-01 8.239982277154922485e-02 -2.954913675785064697e-01 7.363783568143844604e-02 1.955728083848953247e-01 -3.300151228904724121e-02 1.664554178714752197e-01 1.251306086778640747e-01 2.687231004238128662e-01 -2.994262240827083588e-02 -1.517088711261749268e-01
4.613505676388740540e-03 -5.568592250347137451e-02 3.951506018638610840e-01 2.230431288480758667e-01 -2.161336243152618408e-01 4.533247649669647217e-02 -1.749937087297439575e-01 3.133456781506538391e-02 -8.082660287618637085e-02 7.565144449472427368e-03 -1.754392087459564209e-01 -2.418429255485534668e-01 9.346778690814971924e-02 -1.635362952947616577e-01 1.156640127301216125e-01 2.936497032642364502e-01 7.256521284580230713e-02 3.829399496316909790e-02 -1.360150575637817383e-01 1.300124675035476685e-01 1.692513227462768555e-01 -3.477810025215148926e-01 2.179071903228759766e-01 5.894493311643600464e-02 1.338018774986267090e-01 -1.763469278812408447e-01 1.465331614017486572e-01 1.781173199415206909e-01 1.908445209264755249e-01 2.206372469663619995e-01 -2.187949270009994507e-01 -4.245791584253311157e-02
1.142930164933204651e-01 -2.800126969814300537e-01 -1.773006021976470947e-01 7.106945663690567017e-02 1.089314743876457214e-01 -5.131287127733230591e-02 -2.802242636680603027e-01 -2.141140103340148926e-01 -3.016737997531890869e-01 -2.594912648200988770e-01 -1.957881599664688110e-01 -1.422400027513504028e-01 2.290536165237426758e-01 1.288047134876251221e-01 7.444084435701370239e-02 2.240809798240661621e-01 2.171548753976821899e-01 -3.351353406906127930e-01 -1.364317834377288818e-01 -1.144239678978919983e-02 -1.441878229379653931e-01 -1.174437105655670166e-01 1.252292394638061523e-01 1.247087866067886353e-01 1.688363403081893921e-01 1.182062476873397827e-01 -6.773750483989715576e-02 -1.317696720361709595e-01 3.012107126414775848e-02 -9.086025506258010864e-02 6.698983907699584961e-02 -2.633272409439086914e-01
-1.236500218510627747e-01 2.192762345075607300e-01 1.931995898485183716e-01 1.600700467824935913e-01 -2.841367572546005249e-02 -1.357601732015609741e-01 -2.758812904357910156e-01 1.759608536958694458e-01 -9.822376072406768799e-02 -6.562285125255584717e-02 4.929840564727783203e-02 -2.326859831809997559e-01 3.235234618186950684e-01 -1.110865473747253418e-01 -4.168204218149185181e-02 1.122347041964530945e-01 3.564344644546508789e-01 7.516172528266906738e-02 -3.433138132095336914e-01 4.185752943158149719e-02 3.388527408242225647e-02 1.372779370285570621e-03 3.935049772262573242e-01 -1.004782393574714661e-01 1.947706341743469238e-01 1.503859460353851318e-01 -6.311033666133880615e-02 1.273916214704513550e-01 1.055494472384452820e-01 -9.423336014151573181e-03 1.567005962133407593e-01 1.027095541357994080e-01
1.529183536767959595e-01 -3.934575244784355164e-02 -1.317270845174789429e-01 1.257101446390151978e-01 2.183651924133300781e-01 -8.982302248477935791e-02 7.399408519268035889e-02 -3.671839237213134766e-01 -1.247453466057777405e-01 -6.410075724124908447e-02 1.602475345134735107e-01 1.464247405529022217e-01 1.176363229751586914e-01 -1.243617534637451172e-01 -6.955884397029876709e-02 2.428685277700424194e-01 1.380386054515838623e-01 -4.129228591918945312e-01 5.027204379439353943e-02 5.748335737735033035e-03 3.198083341121673584e-01 -4.349590837955474854e-01 -9.820870123803615570e-03 3.413604944944381714e-02 1.069196015596389771e-01 -9.219895303249359131e-02 1.044706255197525024e-01 7.062503136694431305e-03 1.884171217679977417e-01 9.101575613021850586e-02 1.129123866558074951e-01 -1.168984919786453247e-01
-1.915950328111648560e-01 2.910941466689109802e-02 -7.251435518264770508e-02 1.091358363628387451e-01 2.130422443151473999e-01 9.326030313968658447e-02 -8.172752708196640015e-02 -9.117624722421169281e-03 -7.339644432067871094e-02 -3.606818020343780518e-01 -2.429659850895404816e-02 -3.005994260311126709e-01 1.801117509603500366e-01 7.275962084531784058e-02 1.086123362183570862e-01 7.218895852565765381e-02 4.474509134888648987e-02 1.763476803898811340e-02 -1.048563197255134583e-01 -1.966535747051239014e-01 1.975049376487731934e-01 -4.097677469253540039e-01 3.650411963462829590e-01 -1.577085107564926147e-01 -2.081247270107269287e-01 -1.002012565732002258e-01 -1.993539929389953613e-01 2.224218398332595825e-01 1.705967634916305542e-01 -3.700094297528266907e-02 1.005574464797973633e-01 -5.547954142093658447e-02
-1.406629383563995361e-01 -7.138028740882873535e-02 2.885910868644714355e-01 1.090408638119697571e-01 4.398606717586517334e-02 -1.361508667469024658e-01 -1.750018298625946045e-01 9.628680534660816193e-03 -2.606415152549743652e-01 -2.555956318974494934e-02 9.874008595943450928e-02 -2.276465147733688354e-01 -1.163062602281570435e-01 -1.446633934974670410e-01 -1.654442548751831055e-01 5.762478709220886230e-02 1.016867458820343018e-01 -3.307118713855743408e-01 -1.424701958894729614e-01 -9.677506983280181885e-02 -1.178518831729888916e-01 -3.497217893600463867e-01 4.436688721179962158e-01 -3.028452396392822266e-01 1.544497460126876831e-01 -2.036374353338032961e-04 -5.079304054379463196e-02 -4.661428928375244141e-02 1.668374240398406982e-01 -4.664297774434089661e-02 -1.410339120775461197e-02 -2.246561273932456970e-02
6.751345843076705933e-02 2.668340876698493958e-02 3.156112506985664368e-02 2.083294242620468140e-01 2.339453101158142090e-01 2.471990510821342468e-02 -1.201882213354110718e-01 -5.407374724745750427e-02 -1.300009936094284058e-01 1.032530888915061951e-01 5.230718106031417847e-02 -2.485617101192474365e-01 -8.670710027217864990e-02 -6.361579149961471558e-02 2.341655343770980835e-01 2.505563497543334961e-01 5.038642138242721558e-02 -1.907596290111541748e-01 -9.829162061214447021e-02 4.116145893931388855e-02 9.772650152444839478e-02 -2.473078519105911255e-01 1.890358328819274902e-01 -3.781943917274475098e-01 2.481337338685989380e-01 -1.666412204504013062e-01 1.786713004112243652e-01 -1.431009173393249512e-01 3.258206844329833984e-01 2.520926296710968018e-01 -1.988044828176498413e-01 7.503139972686767578e-02
2.685108967125415802e-02 -2.372076362371444702e-01 -2.179073840379714966e-01 1.827584356069564819e-01 6.834005564451217651e-02 -1.363446712493896484e-01 5.412128567695617676e-02 -9.875837713479995728e-02 -2.078244984149932861e-01 2.546657063066959381e-02 -3.858520463109016418e-02 -3.540081381797790527e-01 -1.806754618883132935e-02 -1.162026450037956238e-01 1.225721463561058044e-01 1.316392570734024048e-01 -5.130370613187551498e-03 -4.140130579471588135e-01 2.471030876040458679e-02 1.790063641965389252e-02 -7.276844233274459839e-02 -2.227887213230133057e-01 2.400048971176147461e-01 -2.635474801063537598e-01 4.775922745466232300e-03 -2.190627306699752808e-01 1.787463575601577759e-01 -1.578944921493530273e-01 2.338177710771560669e-01 2.015652060508728027e-01 -6.039651110768318176e-02 -2.261839956045150757e-01
1.197118777781724930e-02 -1.486593484878540039e-01 -2.691831998527050018e-02 2.702998220920562744e-01 1.213850751519203186e-01 2.222809754312038422e-02 4.404484108090400696e-02 -3.549228608608245850e-01 6.535218562930822372e-03 -1.403610259294509888e-01 1.075554266571998596e-01 -2.914814651012420654e-01 3.626151382923126221e-01 4.178961738944053650e-03 9.737365692853927612e-02 -2.671177871525287628e-02 1.965263932943344116e-01 1.122191920876502991e-01 9.773511439561843872e-02 1.757148951292037964e-01 1.343491822481155396e-01 1.509998366236686707e-02 1.155032869428396225e-02 -1.954443007707595825e-01 -1.283277422189712524e-01 -2.383181601762771606e-01 -1.161754205822944641e-01 1.008388772606849670e-01 4.050206840038299561e-01 9.265802055597305298e-02 2.313492149114608765e-01 1.775506734848022461e-01
-1.077990010380744934e-01 -3.384488075971603394e-02 -1.034772992134094238e-01 3.100257813930511475e-01 -2.272507101297378540e-01 -1.962282359600067139e-01 -2.729526720941066742e-02 -2.666978240013122559e-01 -2.088315039873123169e-01 -1.840154528617858887e-01 -2.306742370128631592e-01 -3.821853175759315491e-02 1.431672126054763794e-01 -2.164259403944015503e-01 7.988576591014862061e-02 1.475205570459365845e-01 -1.786249876022338867e-02 -2.130032479763031006e-01 -1.222688481211662292e-01 -1.761163398623466492e-02 -1.508835554122924805e-01 -8.321625739336013794e-02 2.785246968269348145e-01 1.497850269079208374e-01 1.730615459382534027e-02 1.727859228849411011e-01 7.319796085357666016e-02 1.472065132111310959e-02 3.149623870849609375e-01 -2.789674103260040283e-01 2.630300521850585938e-01 -1.348145306110382080e-01
-2.645176947116851807e-01 -2.165403515100479126e-01 5.966640263795852661e-02 1.869571954011917114e-01 -1.361067779362201691e-02 -8.187166415154933929e-03 5.314617604017257690e-02 -8.147615194320678711e-02 1.534065157175064087e-01 -6.258389353752136230e-02 -1.302877068519592285e-01 -1.549073755741119385e-01 -4.301982372999191284e-02 1.660438068211078644e-02 2.300888150930404663e-01 1.213312745094299316e-01 -1.165129914879798889e-01 -2.186368405818939209e-01 -2.919357828795909882e-02 3.495621308684349060e-02 1.587336510419845581e-01 -4.487031102180480957e-01 1.707732379436492920e-01 -2.577575854957103729e-02 1.644990146160125732e-01 -3.025172352790832520e-01 7.780145853757858276e-02 4.778593033552169800e-02 1.890807151794433594e-01 2.413370162248611450e-01 3.729544579982757568e-01 1.299571990966796875e-01
3.454512218013405800e-03 1.822074651718139648e-01 2.080052196979522705e-01 2.135787159204483032e-01 8.595973253250122070e-02 -2.255155295133590698e-01 6.656622886657714844e-02 -1.551341414451599121e-01 1.021501719951629639e-01 -9.819974750280380249e-02 -9.740103036165237427e-02 -2.388954460620880127e-01 -1.609796285629272461e-01 2.813470363616943359e-01 2.477888762950897217e-01 9.298581280745565891e-04 2.216843664646148682e-01 -2.204069495201110840e-01 -1.556832939386367798e-01 1.484741866588592529e-01 -7.267393916845321655e-02 -2.384570986032485962e-01 2.523807883262634277e-01 6.779786199331283569e-02 1.425659060478210449e-01 -1.577897369861602783e-01 -2.670674324035644531e-01 -1.144080236554145813e-01 2.195222526788711548e-01 2.262773513793945312e-01 6.827537715435028076e-02 1.729890257120132446e-01
-1.595569700002670288e-01 4.367374349385499954e-03 -8.315901458263397217e-02 2.403774112462997437e-01 -1.532143503427505493e-01 -5.860536918044090271e-02 1.394987106323242188e-01 -1.187183335423469543e-01 -9.163175523281097412e-02 3.413968533277511597e-02 2.543907240033149719e-02 -3.094186186790466309e-01 2.712140977382659912e-01 1.020226031541824341e-01 8.234284818172454834e-02 -1.700406968593597412e-01 2.186725586652755737e-01 -1.083058863878250122e-01 -2.879891730844974518e-02 7.362014800310134888e-02 -1.269629597663879395e-01 6.727527827024459839e-02 1.444053351879119873e-01 -3.675981760025024414e-01 1.504179206676781178e-03 1.637430675327777863e-02 3.145771473646163940e-02 2.379365116357803345e-01 4.999656379222869873e-01 1.269794553518295288e-01 3.895534574985504150e-02 -2.363240122795104980e-01
3.739767968654632568e-01 -1.727620065212249756e-01 7.990799844264984131e-03 4.477195069193840027e-02 -8.328967541456222534e-02 -4.913335293531417847e-02 -3.458108007907867432e-02 -2.468909323215484619e-01 -2.423135787248611450e-01 4.167409986257553101e-02 -1.070094928145408630e-01 -2.272958755493164062e-01 3.624940291047096252e-02 1.334625631570816040e-01 2.092461735010147095e-01 3.381162583827972412e-01 1.714245229959487915e-02 -3.057730495929718018e-01 -1.202079653739929199e-01 9.875733405351638794e-02 5.952637270092964172e-02 -2.864151298999786377e-01 1.852720826864242554e-01 -4.599985480308532715e-02 2.405909150838851929e-01 1.294836550951004028e-01 -1.296554803848266602e-01 -9.926701337099075317e-02 2.738456428050994873e-01 -1.625869125127792358e-01 1.135737150907516479e-01 1.649589091539382935e-02
-6.475745886564254761e-02 1.690292847342789173e-03 2.155027240514755249e-01 -1.716006547212600708e-01 -2.338166162371635437e-02 1.456956192851066589e-02 -9.109317511320114136e-02 1.644065380096435547e-01 -1.330904811620712280e-01 -1.276118028908967972e-02 -2.578977644443511963e-01 -4.040389060974121094e-01 2.598654925823211670e-01 -1.870045438408851624e-02 1.754271686077117920e-01 1.340354979038238525e-01 3.426934778690338135e-01 -1.309546977281570435e-01 -1.189181879162788391e-01 9.831064194440841675e-02 2.373648583889007568e-01 -2.766935825347900391e-01 2.054435312747955322e-01 -1.261114627122879028e-01 1.417918652296066284e-01 2.427868098020553589e-01 -4.598774015903472900e-02 2.003693282604217529e-01 2.167861610651016235e-01 3.593870624899864197e-02 -1.927843317389488220e-02 -1.395922619849443436e-02
-1.688090115785598755e-01 1.001475565135478973e-02 -1.235645413398742676e-01 4.002595543861389160e-01 6.278271973133087158e-02 2.320316880941390991e-01 -2.754710428416728973e-02 -6.602357327938079834e-02 3.003882616758346558e-02 -3.679679930210113525e-01 -1.297821253538131714e-01 -2.650301754474639893e-01 -3.706527501344680786e-02 1.421793997287750244e-01 -3.936971351504325867e-02 1.268751770257949829e-01 2.624814026057720184e-02 -4.346591234207153320e-02 -1.919681951403617859e-02 -4.365595430135726929e-02 -1.548739373683929443e-01 -4.188805818557739258e-01 3.347930014133453369e-01 -1.080681383609771729e-01 -1.559196710586547852e-01 9.957010857760906219e-03 -1.556045264005661011e-01 2.161213904619216919e-01 1.922274827957153320e-01 4.448598250746726990e-02 8.811099827289581299e-02 -1.777081005275249481e-02
1.352972835302352905e-01 2.298383116722106934e-01 2.638396620750427246e-01 2.280765175819396973e-01 1.407223641872406006e-01 -1.639544367790222168e-01 1.535020470619201660e-01 -1.393399983644485474e-01 -1.323300451040267944e-01 -2.918399870395660400e-01 6.409896165132522583e-02 -1.747093349695205688e-01 3.492196500301361084e-01 2.563823163509368896e-01 9.154911339282989502e-02 1.017045006155967712e-01 6.389711052179336548e-02 -1.729034334421157837e-01 2.805210649967193604e-02 -2.273261696100234985e-01 -3.063584864139556885e-01 -8.428056538105010986e-02 2.257054895162582397e-01 -1.209876500070095062e-02 2.638361454010009766e-01 7.220370229333639145e-03 -8.988565951585769653e-02 1.511045824736356735e-02 3.433050215244293213e-02 -1.407993286848068237e-01 1.907568871974945068e-01 1.625483419047668576e-04
1.735355406999588013e-01 1.939141005277633667e-01 -1.290528178215026855e-01 1.692129299044609070e-02 1.461135894060134888e-01 -2.317028790712356567e-01 -2.799962162971496582e-01 -1.550270710140466690e-03 2.528403513133525848e-02 -2.324845194816589355e-01 -2.482004165649414062e-01 -1.091632768511772156e-01 1.390431076288223267e-01 1.249617338180541992e-01 1.723280102014541626e-01 -7.483312487602233887e-02 7.893197983503341675e-02 -2.426432371139526367e-01 -3.156795203685760498e-01 6.466144113801419735e-04 1.614160090684890747e-01 -9.803374111652374268e-02 9.119981527328491211e-02 -2.514703869819641113e-01 2.237610891461372375e-02 2.247226089239120483e-01 8.016937226057052612e-02 2.531844936311244965e-02 4.735503494739532471e-01 4.963252320885658264e-02 5.657102912664413452e-02 5.906904488801956177e-02
-2.020267695188522339e-01 -3.846625611186027527e-02 -2.439289242029190063e-01 4.442175477743148804e-02 2.738171219825744629e-01 -1.391062438488006592e-01 -2.614616453647613525e-01 -1.858840882778167725e-01 2.730391360819339752e-02 -2.128827758133411407e-02 -1.859349459409713745e-01 -9.509871155023574829e-02 3.861462175846099854e-01 8.215478807687759399e-02 1.486680656671524048e-01 -9.321881830692291260e-02 -4.807750508189201355e-02 -1.723630279302597046e-01 -2.951416075229644775e-01 1.058391705155372620e-01 -1.190093532204627991e-02 -2.162881493568420410e-01 2.790657058358192444e-02 -2.985974252223968506e-01 2.845989763736724854e-01 5.919336900115013123e-02 -5.982773751020431519e-02 4.108480364084243774e-02 9.536062926054000854e-02 1.042384505271911621e-01 2.247795909643173218e-01 -2.001991569995880127e-01
6.851752102375030518e-02 -4.412233456969261169e-02 -8.949286490678787231e-02 2.189520597457885742e-01 3.941103070974349976e-02 -3.719111979007720947e-01 -8.396594971418380737e-02 -1.945698633790016174e-02 8.789584040641784668e-02 -1.069934293627738953e-01 1.428654044866561890e-01 -4.076932370662689209e-01 5.813817307353019714e-02 -2.171599268913269043e-01 3.049661219120025635e-01 -2.660488188266754150e-01 1.093065366148948669e-01 1.375288665294647217e-01 -4.262887686491012573e-02 1.314321160316467285e-01 -1.355326734483242035e-02 -2.014473974704742432e-01 4.747306928038597107e-02 -1.576169133186340332e-01 1.057654991745948792e-01 3.861467121168971062e-03 -2.661100327968597412e-01 2.998765325173735619e-03 2.282363921403884888e-01 -4.958988726139068604e-02 3.095076084136962891e-01 -1.407172679901123047e-01
-1.192555949091911316e-01 3.323996439576148987e-02 2.654727399349212646e-01 1.284061819314956665e-01 1.704112440347671509e-02 -3.499291837215423584e-01 -6.665655225515365601e-02 -1.478261649608612061e-01 -5.334282666444778442e-02 -1.217496767640113831e-01 2.065612375736236572e-01 -3.414587676525115967e-01 1.052367538213729858e-01 9.704849869012832642e-02 -1.266652196645736694e-01 -1.556118577718734741e-02 -4.205622896552085876e-02 -2.213264554738998413e-01 -3.275827765464782715e-01 -1.089757755398750305e-01 -2.171297669410705566e-01 -2.105431407690048218e-01 1.938456594944000244e-01 2.237010002136230469e-02 1.780308485031127930e-01 -1.704446077346801758e-01 6.354673951864242554e-02 8.997148275375366211e-02 2.389878332614898682e-01 -2.425067424774169922e-01 5.488667264580726624e-02 -2.089401930570602417e-01
-9.039930254220962524e-02 -8.873759955167770386e-02 2.875192761421203613e-01 3.206352293491363525e-01 1.550000756978988647e-01 -1.783876419067382812e-01 3.270231187343597412e-01 1.580320112407207489e-02 -1.523336619138717651e-01 -2.094928622245788574e-01 -6.566657871007919312e-02 -2.500885725021362305e-01 1.486383676528930664e-01 -7.707111537456512451e-02 -4.539226368069648743e-02 1.656367480754852295e-01 -1.062530875205993652e-01 -2.353502660989761353e-01 -1.140546053647994995e-01 -2.051776461303234100e-02 -1.562154442071914673e-01 -1.711137592792510986e-01 1.439578533172607422e-01 -6.367835402488708496e-02 1.975413113832473755e-01 -1.802318245172500610e-01 -8.515169471502304077e-02 -2.770543098449707031e-02 3.221223354339599609e-01 -2.696529924869537354e-01 8.658171445131301880e-02 -1.479613631963729858e-01
3.782124817371368408e-01 1.462581753730773926e-01 1.608159244060516357e-01 3.578282296657562256e-01 1.190239563584327698e-01 -3.904503583908081055e-02 -1.631913036108016968e-01 -2.056780904531478882e-01 9.767458541318774223e-04 -1.508258134126663208e-01 9.359423816204071045e-02 -1.527783572673797607e-01 1.136386301368474960e-02 7.583850622177124023e-02 -1.337604224681854248e-01 -3.040349483489990234e-02 2.380588203668594360e-01 -4.197815805673599243e-02 -1.799214482307434082e-01 -1.053066402673721313e-01 2.328363209962844849e-01 -2.094824314117431641e-01 2.752091288566589355e-01 3.801624476909637451e-02 3.183633834123611450e-02 -1.168740019202232361e-01 -3.423223197460174561e-01 -1.131272763013839722e-01 9.288118034601211548e-02 -1.273553539067506790e-02 2.001486122608184814e-01 2.163500338792800903e-01
4.305997490882873535e-02 -1.307834088802337646e-01 -1.666898876428604126e-01 2.882641255855560303e-01 7.950605452060699463e-02 -3.450851738452911377e-01 -8.439563214778900146e-02 -1.072006076574325562e-01 -5.579186137765645981e-03 3.056008834391832352e-03 1.176953688263893127e-01 -5.804575681686401367e-01 1.597034782171249390e-01 -1.817927807569503784e-01 -6.591848563402891159e-03 4.950280487537384033e-02 2.571194171905517578e-01 2.727039530873298645e-02 -1.649668067693710327e-01 -6.869568675756454468e-02 1.360440105199813843e-01 6.019818410277366638e-02 -1.486640702933073044e-02 -1.334355175495147705e-01 -7.160503417253494263e-02 -3.831648826599121094e-02 -3.379239514470100403e-02 1.903772652149200439e-01 6.901598721742630005e-02 2.359372675418853760e-01 1.338984668254852295e-01 -2.301836311817169189e-01
-1.157924979925155640e-01 6.721903383731842041e-02 8.526771515607833862e-02 1.777970939874649048e-01 1.162587851285934448e-01 -2.709187567234039307e-01 1.804750412702560425e-01 -2.113030292093753815e-02 6.949749588966369629e-02 -1.528014689683914185e-01 8.901575207710266113e-02 -2.489470541477203369e-01 1.668919175863265991e-01 7.891621440649032593e-02 -1.471437979489564896e-02 1.644375026226043701e-01 -4.635459557175636292e-02 -7.911386340856552124e-02 -2.128771245479583740e-01 -9.841049462556838989e-02 -1.802707314491271973e-01 -2.740231454372406006e-01 2.361153066158294678e-01 -1.648573130369186401e-01 3.616981804370880127e-01 -1.165879294276237488e-01 1.235804632306098938e-01 -1.099334657192230225e-01 2.378926724195480347e-01 -3.128167390823364258e-01 2.376521974802017212e-01 -1.649906933307647705e-01
-7.597935199737548828e-02 4.860364273190498352e-02 -6.761379539966583252e-02 3.382040262222290039e-01 1.034574955701828003e-01 1.608208268880844116e-01 1.139256581664085388e-01 -1.630731970071792603e-01 -3.296313881874084473e-01 1.363146901130676270e-01 -1.886082589626312256e-01 -3.264430463314056396e-01 -9.293304756283760071e-03 1.090425699949264526e-01 1.409555133432149887e-02 1.612688601016998291e-01 1.033767685294151306e-01 -2.346754968166351318e-01 3.805502876639366150e-02 1.390371769666671753e-01 -1.639609932899475098e-01 -1.334850490093231201e-01 7.946221530437469482e-02 -2.482355684041976929e-01 3.164855241775512695e-01 -1.352159529924392700e-01 -6.954099237918853760e-02 -1.305372864007949829e-01 2.942537665367126465e-01 1.948389410972595215e-01 9.917902201414108276e-02 1.238192766904830933e-01
1.014008074998855591e-01 -1.561772674322128296e-01 2.917691767215728760e-01 7.204274833202362061e-02 -1.428014785051345825e-02 2.834992296993732452e-02 -1.470478177070617676e-01 -2.299355119466781616e-01 1.507265418767929077e-01 3.711647912859916687e-02 -4.236363340169191360e-03 -7.974073290824890137e-02 2.463033348321914673e-01 -9.923871606588363647e-02 -6.646923720836639404e-02 1.690268069505691528e-01 3.134467303752899170e-01 -3.820885121822357178e-01 -6.546878069639205933e-02 -1.221218798309564590e-02 4.854802787303924561e-02 -3.920987993478775024e-02 2.983038127422332764e-01 1.425210386514663696e-01 1.169878989458084106e-01 -2.207979261875152588e-01 -2.894600629806518555e-01 7.115729898214340210e-02 3.183353245258331299e-01 1.068369671702384949e-01 1.390742510557174683e-02 1.985718905925750732e-01
-1.650688201189041138e-01 -7.701481226831674576e-04 -2.179505676031112671e-02 1.770219802856445312e-01 2.650165259838104248e-01 -1.245290860533714294e-01 -1.661655008792877197e-01 -9.059373289346694946e-02 8.741103857755661011e-02 -3.076569437980651855e-01 2.443267852067947388e-01 -3.393095433712005615e-01 1.572045981884002686e-01 2.120690047740936279e-01 2.555789053440093994e-01 -2.055383473634719849e-01 -2.644049003720283508e-02 -1.881876438856124878e-01 -7.743543386459350586e-02 -5.359593778848648071e-02 2.278105355799198151e-02 -2.917465269565582275e-01 1.176720932126045227e-01 -9.513461589813232422e-02 -3.987866640090942383e-02 3.815402463078498840e-02 -2.104550004005432129e-01 2.958149611949920654e-01 1.840840876102447510e-01 -9.853607043623924255e-03 -1.618615537881851196e-01 -1.283179968595504761e-01
-1.848974674940109253e-01 1.381445582956075668e-02 1.237407922744750977e-01 9.757623076438903809e-02 7.095859199762344360e-02 -1.912814676761627197e-01 -1.496213674545288086e-01 -5.468843970447778702e-03 -3.103998899459838867e-01 1.580499857664108276e-02 1.597725003957748413e-01 -1.251962184906005859e-01 -2.157675474882125854e-01 -1.642194241285324097e-01 6.236517056822776794e-02 -1.047143340110778809e-02 2.302568554878234863e-01 -3.130207359790802002e-01 -2.591035794466733932e-03 -4.019367508590221405e-03 -9.312235563993453979e-02 -4.219343662261962891e-01 2.781803309917449951e-01 -2.094012200832366943e-01 -2.152557484805583954e-02 -2.238903492689132690e-01 3.608730807900428772e-02 -7.820306718349456787e-02 3.160785138607025146e-01 1.451410502195358276e-01 -4.743984341621398926e-02 -1.457396894693374634e-01
4.021801427006721497e-02 -1.910817772150039673e-01 2.938142977654933929e-02 1.051063984632492065e-01 2.002066373825073242e-02 1.083565037697553635e-02 -1.310681998729705811e-01 -2.427414655685424805e-01 -3.145424276590347290e-02 -2.637962698936462402e-01 1.301803737878799438e-01 -1.051952596753835678e-02 6.864404678344726562e-02 8.697360008955001831e-02 3.786582052707672119e-01 3.516697883605957031e-02 6.162393838167190552e-02 -2.409262955188751221e-01 -3.167957663536071777e-01 -5.965955182909965515e-02 7.429197430610656738e-02 -1.163468807935714722e-01 3.034923076629638672e-01 -1.040361672639846802e-01 8.257938921451568604e-02 -1.380283832550048828e-01 1.045461371541023254e-01 -1.238454878330230713e-01 1.095386072993278503e-01 -2.171412110328674316e-01 4.161700606346130371e-01 2.378537952899932861e-01
-1.657542027533054352e-02 2.627975307404994965e-02 3.920445442199707031e-01 2.338698655366897583e-01 -6.045852974057197571e-02 -2.977730333805084229e-01 8.312462270259857178e-02 -4.777119681239128113e-02 -2.355790324509143829e-02 -8.724508807063102722e-03 4.126345738768577576e-03 2.390849143266677856e-01 1.701949089765548706e-01 -3.017631173133850098e-02 -3.545504063367843628e-02 2.580051124095916748e-01 3.509779870510101318e-01 1.804029569029808044e-02 7.756989449262619019e-02 -2.352203056216239929e-02 1.047756373882293701e-01 -8.898134529590606689e-02 3.211751580238342285e-01 -8.483059704303741455e-02 3.166545033454895020e-01 -1.704266965389251709e-01 1.877825893461704254e-02 -1.223747804760932922e-01 2.501665055751800537e-01 1.910146176815032959e-01 1.429653167724609375e-01 1.006746366620063782e-01
-2.012274563312530518e-01 2.205718122422695160e-02 1.870608627796173096e-01 2.059268504381179810e-01 4.436195269227027893e-02 -3.023366928100585938e-01 -1.562608927488327026e-01 -9.303127229213714600e-02 -1.861958205699920654e-01 3.943319022655487061e-01 1.441378742456436157e-01 -1.336926370859146118e-01 2.617092132568359375e-01 -2.613287605345249176e-02 -5.050294473767280579e-02 2.305796146392822266e-01 2.305876836180686951e-02 -9.583337604999542236e-02 1.351518556475639343e-03 3.602023050189018250e-02 -1.209683716297149658e-02 -1.350678801536560059e-01 4.171069264411926270e-01 -6.611067801713943481e-02 2.182648479938507080e-01 2.799821831285953522e-02 -8.391819894313812256e-02 1.617841869592666626e-01 3.666173294186592102e-02 1.768559515476226807e-01 2.773534655570983887e-01 5.026862025260925293e-02
-9.902267716825008392e-03 -1.687386482954025269e-01 -8.093982003629207611e-03 3.725473284721374512e-01 -1.418580263853073120e-01 -2.591795027256011963e-01 -3.952092677354812622e-02 -3.163733482360839844e-01 -1.301873475313186646e-01 -1.141485422849655151e-01 3.723802790045738220e-02 -4.061134457588195801e-01 3.421787172555923462e-02 -4.819985851645469666e-02 -3.053298406302928925e-02 -4.732136800885200500e-02 3.470762670040130615e-01 9.315640479326248169e-02 3.281176462769508362e-02 1.076307818293571472e-01 6.117549166083335876e-02 -2.933956086635589600e-01 -1.981506645679473877e-01 -1.672299206256866455e-01 -1.221160292625427246e-01 2.434507310390472412e-01 -1.033442020416259766e-01 4.222128167748451233e-02 2.202194333076477051e-01 6.877868622541427612e-02 -9.404134005308151245e-03 4.299810901284217834e-02
-2.294492870569229126e-01 -1.127988025546073914e-01 -1.542729437351226807e-01 6.304120272397994995e-02 -1.053007990121841431e-01 -1.460512578487396240e-01 1.401391625404357910e-01 -2.180503010749816895e-01 -1.179916188120841980e-01 2.343411445617675781e-01 5.123413354158401489e-02 -2.954151630401611328e-01 -3.048065118491649628e-03 -1.103132218122482300e-01 1.600808650255203247e-01 2.236694991588592529e-01 9.157428145408630371e-02 -3.043418824672698975e-01 -1.976455301046371460e-01 -1.966127753257751465e-02 1.126063838601112366e-01 -2.477255612611770630e-01 3.514244556427001953e-01 5.818975344300270081e-02 -1.032868325710296631e-01 -2.022631615400314331e-01 2.603628933429718018e-01 -1.573498733341693878e-02 2.620731890201568604e-01 1.674142926931381226e-01 4.660337045788764954e-02 2.820881269872188568e-02
1.471192985773086548e-01 8.229105919599533081e-02 3.080577254295349121e-01 7.895570993423461914e-02 -1.964435167610645294e-02 -9.244129061698913574e-03 1.208528354763984680e-01 -2.285487502813339233e-01 1.501242443919181824e-02 6.546008586883544922e-02 5.311516299843788147e-02 -2.928139083087444305e-02 3.190205991268157959e-01 -1.652940660715103149e-01 -2.055276334285736084e-01 3.419141471385955811e-01 1.787389367818832397e-01 -9.707375615835189819e-02 4.853969439864158630e-02 -5.361871048808097839e-02 1.751359552145004272e-01 -5.996854230761528015e-02 2.067126780748367310e-01 1.005675643682479858e-01 2.670061886310577393e-01 -2.429239749908447266e-01 -1.468968242406845093e-01 -1.532395482063293457e-01 3.603968322277069092e-01 1.777489632368087769e-01 1.347273141145706177e-01 1.341451704502105713e-01
2.026142366230487823e-02 -1.292170733213424683e-01 2.212222069501876831e-01 5.937448143959045410e-02 -7.063478976488113403e-02 -7.812189310789108276e-02 1.126812770962715149e-01 -6.425516307353973389e-02 1.016419567167758942e-02 5.862727016210556030e-02 -1.356628388166427612e-01 -1.983709782361984253e-01 4.235172178596258163e-03 4.356351867318153381e-02 -2.600198611617088318e-02 2.664401531219482422e-01 1.977418214082717896e-01 -3.142473995685577393e-01 -3.962286934256553650e-02 -1.132356524467468262e-01 1.623273640871047974e-02 -2.873439490795135498e-01 4.334128499031066895e-01 4.056080430746078491e-02 6.234513968229293823e-02 -1.714728325605392456e-01 -3.248671591281890869e-01 9.473295509815216064e-02 2.091405838727951050e-01 3.608481884002685547e-01 1.041644141077995300e-01 1.022745519876480103e-01
-7.374900858849287033e-03 -1.316198110580444336e-01 -1.752710640430450439e-01 1.001401543617248535e-01 2.311324477195739746e-01 -1.717027276754379272e-01 -3.552665933966636658e-02 -2.024471759796142578e-01 5.081039294600486755e-02 -2.984022498130798340e-01 -2.130281329154968262e-01 1.854254007339477539e-01 1.142024919390678406e-01 6.818698346614837646e-02 3.995755314826965332e-02 -5.385816097259521484e-02 3.450292050838470459e-01 -1.913687437772750854e-01 -3.245192766189575195e-01 6.158921495079994202e-02 -2.359423190355300903e-01 -3.697715401649475098e-01 1.021814122796058655e-01 -1.073109507560729980e-01 1.294763088226318359e-01 -8.254568278789520264e-02 -1.138762235641479492e-01 4.499429371207952499e-03 7.929746061563491821e-02 5.438797175884246826e-02 1.445506662130355835e-01 -2.780431509017944336e-01
-2.848353981971740723e-01 -1.404258757829666138e-01 1.225993484258651733e-01 2.045103609561920166e-01 1.433807164430618286e-01 6.980554014444351196e-02 1.376208066940307617e-01 -2.108466029167175293e-01 -8.802493102848529816e-03 -2.640470564365386963e-01 2.446582168340682983e-01 -3.538327813148498535e-01 3.496503531932830811e-01 6.403030455112457275e-02 1.853474676609039307e-01 -1.267652027308940887e-02 3.585519790649414062e-01 5.681590735912322998e-02 4.293048754334449768e-02 -3.604210913181304932e-02 2.008117884397506714e-01 -4.800897557288408279e-03 8.238287270069122314e-02 -2.407334297895431519e-01 2.815200015902519226e-02 -1.130731999874114990e-01 -1.749216951429843903e-02 1.538439989089965820e-01 2.365586161613464355e-01 5.809726193547248840e-02 -2.374468371272087097e-02 -1.660370081663131714e-02
8.483122289180755615e-02 -3.297543153166770935e-02 3.336110115051269531e-01 -1.558438036590814590e-02 1.487177461385726929e-01 -1.512872129678726196e-01 -2.684760838747024536e-02 -1.905380189418792725e-01 -8.875409513711929321e-02 -1.948932260274887085e-01 9.565571695566177368e-02 -7.083375006914138794e-02 1.102921739220619202e-01 1.590452641248703003e-01 8.885549753904342651e-02 1.431692838668823242e-01 2.179762125015258789e-01 -3.938985168933868408e-01 -1.276923865079879761e-01 1.747423410415649414e-01 -2.881639003753662109e-01 -2.712987065315246582e-01 2.062611728906631470e-01 -1.527485996484756470e-01 1.939944475889205933e-01 -8.903922140598297119e-02 2.310792505741119385e-01 1.668212711811065674e-01 -1.554686427116394043e-01 -1.814968883991241455e-01 5.568108707666397095e-02 1.150574311614036560e-01
-1.730055809020996094e-01 1.515686661005020142e-01 1.785418093204498291e-01 1.198450848460197449e-01 -5.331355147063732147e-03 -3.123415410518646240e-01 -1.453475803136825562e-01 1.096268445253372192e-01 -1.271405965089797974e-01 -1.442470252513885498e-01 -1.489335298538208008e-01 -2.724973261356353760e-01 2.812470495700836182e-01 -1.819572150707244873e-01 2.579126693308353424e-02 7.595147192478179932e-02 2.179697602987289429e-01 -5.493441969156265259e-02 -1.585375219583511353e-01 7.460357993841171265e-02 2.421377450227737427e-01 -1.475498825311660767e-01 3.766463398933410645e-01 -2.513373494148254395e-01 1.706534773111343384e-01 2.040560543537139893e-01 -2.042139619588851929e-01 5.278941988945007324e-02 7.897693663835525513e-02 -3.583107842132449150e-03 1.657525002956390381e-01 4.937416687607765198e-02
-8.846836537122726440e-02 1.073196157813072205e-01 -4.125077277421951294e-02 2.476924210786819458e-01 4.354846477508544922e-02 -4.109216928482055664e-01 1.901243813335895538e-02 8.395557105541229248e-02 -6.268806755542755127e-02 2.690022345632314682e-03 1.121735107153654099e-02 -3.510386645793914795e-01 3.332307636737823486e-01 -1.994178295135498047e-01 2.349863352719694376e-04 1.495779156684875488e-01 1.874702870845794678e-01 -5.840836465358734131e-02 -2.738676667213439941e-01 5.090848077088594437e-03 2.023133337497711182e-01 -8.094688504934310913e-02 2.425676137208938599e-01 -2.037760764360427856e-01 2.050755172967910767e-01 2.766312360763549805e-01 -8.479923754930496216e-02 5.752900615334510803e-02 9.562539309263229370e-02 -1.602880060672760010e-01 6.407968234270811081e-03 1.165036782622337341e-01
-1.837163716554641724e-01 -1.485499441623687744e-01 2.713470458984375000e-01 2.075833529233932495e-01 2.778482437133789062e-01 6.070606783032417297e-02 -1.160693541169166565e-01 -3.227874636650085449e-01 1.444058269262313843e-01 -3.064622879028320312e-01 1.286633908748626709e-01 -6.131446734070777893e-02 8.556491136550903320e-02 2.279544919729232788e-01 7.270310074090957642e-03 1.653875261545181274e-01 -1.435092985630035400e-01 -2.077585011720657349e-01 -1.149999871850013733e-01 9.528954327106475830e-02 -7.974624633789062500e-03 -1.236027479171752930e-01 8.519988507032394409e-02 -7.103830575942993164e-02 3.562016785144805908e-01 -6.476502120494842529e-02 1.813298314809799194e-01 -2.925401367247104645e-02 1.927586644887924194e-01 -4.949004575610160828e-02 6.412175297737121582e-02 -2.913734614849090576e-01
-3.116883039474487305e-01 -1.298131495714187622e-01 -7.879143953323364258e-02 2.467443346977233887e-01 2.848795056343078613e-02 -8.282151073217391968e-02 -1.541657596826553345e-01 -2.014000862836837769e-01 -1.265122443437576294e-01 3.456218540668487549e-01 -4.920637980103492737e-02 -2.064868360757827759e-01 4.578768834471702576e-02 -6.716084480285644531e-02 4.820318892598152161e-02 2.384583503007888794e-01 2.165789604187011719e-01 -2.489414215087890625e-01 -8.013717830181121826e-03 -7.383161783218383789e-02 -1.090129911899566650e-01 -1.554694026708602905e-01 7.674075663089752197e-02 5.202518403530120850e-02 1.390883922576904297e-01 6.218667700886726379e-02 -1.874237060546875000e-01 1.386884748935699463e-01 1.306265592575073242e-01 2.448238879442214966e-01 3.993473351001739502e-01 1.658254265785217285e-01
-2.237329483032226562e-01 1.009838655591011047e-01 -1.617228835821151733e-01 1.093433946371078491e-01 3.942001610994338989e-02 -1.603587865829467773e-01 2.176399379968643188e-01 -1.481154114007949829e-01 -1.264342069625854492e-01 -1.030434668064117432e-01 -3.165968656539916992e-01 -1.663150638341903687e-01 2.398043423891067505e-01 -3.503514453768730164e-02 2.215010821819305420e-01 -4.612590000033378601e-02 2.669668793678283691e-01 -8.994425646960735321e-03 -1.350622028112411499e-01 -4.872639104723930359e-02 -9.631468355655670166e-02 -1.424748450517654419e-01 1.521081179380416870e-01 -4.618462622165679932e-01 -1.049817875027656555e-01 -8.017231523990631104e-02 -1.563818603754043579e-01 2.697024345397949219e-01 2.269013226032257080e-01 8.621092885732650757e-02 -9.310146421194076538e-02 2.071586437523365021e-02
-8.024716377258300781e-02 2.206200361251831055e-02 -2.126831561326980591e-01 1.847697943449020386e-01 -4.119875654578208923e-02 -2.829355001449584961e-01 6.891099363565444946e-02 -3.526436388492584229e-01 7.809873670339584351e-02 -1.262315511703491211e-01 -8.783569186925888062e-02 -6.624639779329299927e-02 -1.044531911611557007e-02 -1.347675770521163940e-01 9.923754632472991943e-02 1.913533061742782593e-01 4.535435736179351807e-01 -9.336529672145843506e-02 -1.628340184688568115e-01 1.387035101652145386e-01 -1.878746598958969116e-01 -2.919586896896362305e-01 -6.840502470731735229e-02 -2.805737853050231934e-01 3.967552632093429565e-02 -1.331982016563415527e-01 1.828693151473999023e-01 1.631696820259094238e-01 1.384992152452468872e-01 -4.452766105532646179e-02 8.757282793521881104e-02 -1.778914630413055420e-01
-1.356615121039794758e-05 -1.189458146691322327e-01 1.046601533889770508e-01 2.578950524330139160e-01 8.528459817171096802e-02 1.333472430706024170e-01 -2.795709669589996338e-01 -3.413987457752227783e-01 -2.884320914745330811e-01 1.795882284641265869e-01 -7.725807279348373413e-02 3.694399958476424217e-03 1.461705565452575684e-01 1.957789994776248932e-02 -1.249251663684844971e-01 6.313394755125045776e-02 1.549468934535980225e-01 -2.830821275711059570e-01 -1.313674449920654297e-01 -3.376183286309242249e-02 -7.840817421674728394e-02 -1.983182728290557861e-01 1.519261747598648071e-01 -2.250324785709381104e-01 4.401964601129293442e-03 -1.409225761890411377e-01 -3.788088560104370117e-01 7.098888605833053589e-02 2.611619532108306885e-01 -9.436813741922378540e-02 4.874669387936592102e-02 1.902888864278793335e-01
9.900064021348953247e-02 -6.551933288574218750e-02 3.900997340679168701e-01 1.022416353225708008e-01 -2.514181137084960938e-01 -3.052046336233615875e-02 -1.289062798023223877e-01 -1.188000738620758057e-01 8.492831140756607056e-02 -1.139776557683944702e-01 -4.655662178993225098e-02 -2.649827897548675537e-01 1.647195219993591309e-01 -1.521377414464950562e-01 -7.502278685569763184e-02 4.370709657669067383e-01 7.546362280845642090e-02 1.333741247653961182e-01 -1.235341280698776245e-01 9.732555598020553589e-02 6.668177247047424316e-02 -3.210028111934661865e-01 2.021401226520538330e-01 -6.546474993228912354e-02 -1.618566922843456268e-02 -6.310773640871047974e-02 9.165731817483901978e-02 5.799552798271179199e-02 2.287574112415313721e-01 2.738329172134399414e-01 -2.029673755168914795e-01 -5.921096727252006531e-02
1.089225858449935913e-01 -8.055977523326873779e-02 9.955539554357528687e-02 2.236778438091278076e-01 1.665393561124801636e-01 3.199556842446327209e-02 -1.727544516324996948e-02 -3.164792954921722412e-01 -1.168799698352813721e-01 -1.988792568445205688e-01 -1.243577525019645691e-01 -2.762956619262695312e-01 -1.538353264331817627e-01 -3.181755542755126953e-02 8.507867902517318726e-02 3.558430373668670654e-01 5.361860617995262146e-02 -3.590401262044906616e-02 -2.948576509952545166e-01 -1.222331821918487549e-01 -8.508251607418060303e-02 -4.373193681240081787e-01 5.076215416193008423e-02 -2.365768998861312866e-01 6.016497500240802765e-03 -6.695874035358428955e-03 -2.380126416683197021e-01 2.303503751754760742e-01 -4.644701629877090454e-02 -4.805115982890129089e-02 1.058286353945732117e-01 1.977149955928325653e-02
1.117000356316566467e-01 -1.259329915046691895e-01 6.171867996454238892e-02 7.969462871551513672e-02 2.101266980171203613e-01 -1.088713556528091431e-01 2.264125049114227295e-01 -1.931030750274658203e-01 -1.137125268578529358e-01 -3.173294067382812500e-01 5.128984153270721436e-02 -2.120046913623809814e-01 -1.216974854469299316e-02 -1.084002703428268433e-01 -2.098020911216735840e-01 1.703106239438056946e-02 1.294782161712646484e-01 -1.291003078222274780e-01 1.318764388561248779e-01 -1.201686188578605652e-01 8.257116377353668213e-02 -3.736001253128051758e-01 5.174524188041687012e-01 -4.016974940896034241e-02 2.704382874071598053e-02 -5.575613584369421005e-03 2.352365255355834961e-01 2.371023967862129211e-02 2.038511484861373901e-01 1.138073354959487915e-01 7.401456683874130249e-02 -4.312370717525482178e-02
-8.663421869277954102e-02 -1.922279000282287598e-01 1.574286818504333496e-02 3.529877364635467529e-01 -1.219164505600929260e-01 1.254300773143768311e-01 1.386095136404037476e-01 -3.154526054859161377e-01 -3.221011534333229065e-02 -1.656316369771957397e-01 1.497027724981307983e-01 -3.603028655052185059e-01 1.450224518775939941e-01 7.019580155611038208e-02 -1.289135366678237915e-01 1.577096991240978241e-04 4.352146983146667480e-01 -5.336700472980737686e-03 2.204569429159164429e-02 -1.513584554195404053e-01 1.521792709827423096e-01 1.263676136732101440e-01 1.657076925039291382e-01 -2.073574066162109375e-01 5.873855575919151306e-02 -4.279398918151855469e-02 -3.593636304140090942e-02 -5.880529060959815979e-02 1.364033669233322144e-01 1.418765485286712646e-01 2.863324582576751709e-01 -7.018724083900451660e-02
-1.290417015552520752e-01 -8.041424676775932312e-03 3.517740964889526367e-02 2.014620155096054077e-01 1.922001540660858154e-01 -4.143383204936981201e-01 1.738428622484207153e-01 -1.400378346443176270e-01 -7.875206321477890015e-02 -1.029152274131774902e-01 2.141887247562408447e-01 -1.938904225826263428e-01 1.880412548780441284e-01 -1.803939789533615112e-01 -1.688292175531387329e-01 1.085991505533456802e-02 1.168634071946144104e-01 -1.994147896766662598e-01 -2.205873280763626099e-01 -2.375860810279846191e-01 -1.923293769359588623e-01 -2.426117509603500366e-01 1.510268002748489380e-01 1.894994378089904785e-01 3.251497168093919754e-03 7.326843589544296265e-02 -1.306402832269668579e-01 1.136641949415206909e-01 3.537087142467498779e-01 9.469752758741378784e-02 5.229350924491882324e-02 -3.077152930200099945e-02
-6.994102895259857178e-02 -6.565853208303451538e-02 2.384952902793884277e-01 -1.141922995448112488e-01 2.921238774433732033e-03 -1.205993220210075378e-01 6.567458808422088623e-02 -2.182674258947372437e-01 -2.635813057422637939e-01 -1.667778342962265015e-01 1.528733372688293457e-01 -2.389301955699920654e-01 1.452190056443214417e-02 -3.120920062065124512e-02 -1.114259660243988037e-01 -3.148059546947479248e-02 9.783090651035308838e-02 -1.645365208387374878e-01 -3.495739027857780457e-02 -7.419633679091930389e-03 -7.238140795379877090e-03 -1.868923008441925049e-01 5.746212601661682129e-01 -1.769655644893646240e-01 2.454682625830173492e-02 -2.408135235309600830e-01 1.044538989663124084e-01 5.266525968909263611e-02 3.073953390121459961e-01 2.193732708692550659e-01 1.122148782014846802e-01 1.169586833566427231e-02
4.171357303857803345e-02 -1.660931557416915894e-01 -4.430997744202613831e-02 1.969561129808425903e-01 1.387146413326263428e-01 -8.931951224803924561e-02 -2.081570923328399658e-01 -7.314671576023101807e-02 -2.275352030992507935e-01 -3.894843161106109619e-02 1.054042279720306396e-01 -3.124192059040069580e-01 -1.002830043435096741e-01 -4.886848628520965576e-01 -5.592150986194610596e-02 -7.204976677894592285e-02 1.754253655672073364e-01 -6.224189698696136475e-02 -1.503552198410034180e-01 8.883277326822280884e-02 2.298885732889175415e-01 -3.472689688205718994e-01 1.422225385904312134e-01 7.278577983379364014e-02 1.585987582802772522e-02 -7.714947685599327087e-03 2.841822504997253418e-01 -4.653130099177360535e-02 1.400164514780044556e-01 9.124366194009780884e-02 2.294055670499801636e-01 8.316919207572937012e-02
3.646949306130409241e-02 3.802070394158363342e-02 -3.069167025387287140e-02 1.677572131156921387e-01 1.192533001303672791e-01 -1.198073998093605042e-01 -1.933409832417964935e-02 -5.582926794886589050e-02 -1.855880618095397949e-01 -2.547638956457376480e-03 -2.885202318429946899e-02 -3.713326528668403625e-02 1.661854386329650879e-01 2.634563744068145752e-01 1.092252209782600403e-01 1.891460642218589783e-02 1.774550601840019226e-02 -3.452340066432952881e-01 -1.984186023473739624e-01 2.673707902431488037e-01 -3.130264878273010254e-01 -4.842647612094879150e-01 1.403522789478302002e-01 6.679536402225494385e-02 -1.802929788827896118e-01 -2.328678667545318604e-01 -1.238379925489425659e-01 5.888159573078155518e-02 2.795577347278594971e-01 -8.273132145404815674e-02 -1.377434749156236649e-02 -1.111711934208869934e-01
-4.193549603223800659e-02 -1.226907223463058472e-01 4.954114183783531189e-02 5.660666897892951965e-02 -3.042166829109191895e-01 -9.510730206966400146e-02 -5.322672054171562195e-02 -3.017282783985137939e-01 -1.023146361112594604e-01 -3.164208680391311646e-02 4.583317637443542480e-01 -3.477079272270202637e-01 7.472581416368484497e-02 -2.405235357582569122e-02 1.430893987417221069e-01 1.060386821627616882e-01 1.520718783140182495e-01 -1.937141409143805504e-03 6.133995018899440765e-03 7.549592852592468262e-02 4.807323217391967773e-02 -5.876259133219718933e-02 2.715656161308288574e-01 2.470452338457107544e-02 3.712995722889900208e-02 -4.387091845273971558e-02 -3.666779771447181702e-02 3.884426057338714600e-01 2.327399104833602905e-01 2.718228995800018311e-01 8.330505341291427612e-02 -4.716022312641143799e-02
1.156160384416580200e-01 -8.193960040807723999e-02 1.442608535289764404e-01 4.112999439239501953e-01 -2.925373613834381104e-02 1.185559779405593872e-01 -3.145007044076919556e-02 1.858225651085376740e-02 -1.252490878105163574e-01 -2.109023779630661011e-01 1.374179571866989136e-01 -1.438063234090805054e-01 2.606533467769622803e-01 1.137735843658447266e-01 -2.403437346220016479e-02 3.198271393775939941e-01 4.468609020113945007e-02 -2.569662332534790039e-01 -7.285366207361221313e-02 6.377310305833816528e-02 3.958730399608612061e-02 -3.332584798336029053e-01 1.978606283664703369e-01 -1.492741852998733521e-01 5.267433077096939087e-02 -6.958077847957611084e-02 -3.003144860267639160e-01 1.537058800458908081e-01 1.361530572175979614e-01 1.440012007951736450e-01 3.709577023983001709e-03 2.793389856815338135e-01
-1.494165509939193726e-01 2.413901984691619873e-01 3.360360860824584961e-03 -7.876733690500259399e-02 1.978792697191238403e-01 -1.057525351643562317e-01 -3.997819125652313232e-02 -1.907665580511093140e-01 -2.259600758552551270e-01 -2.534717321395874023e-01 -2.111541777849197388e-01 1.888881474733352661e-01 1.031114831566810608e-01 2.653488330543041229e-02 9.878168255090713501e-02 1.801055520772933960e-01 4.438765645027160645e-01 -3.156107664108276367e-01 1.904174499213695526e-02 5.208541452884674072e-02 -1.414666473865509033e-01 -2.290399372577667236e-01 -1.697677373886108398e-02 -1.165648251771926880e-01 1.863346993923187256e-01 -2.057375460863113403e-01 6.776392459869384766e-03 -3.383986651897430420e-02 3.018218278884887695e-01 5.831371527165174484e-03 9.966234117746353149e-02 -1.019564494490623474e-01
2.218952924013137817e-01 2.270608395338058472e-01 7.559040095657110214e-03 2.788231670856475830e-01 -4.472405835986137390e-02 -3.660840392112731934e-01 -1.816091686487197876e-01 -7.024855911731719971e-02 -1.993362605571746826e-01 -2.327994108200073242e-01 4.130741581320762634e-02 -7.483647670596837997e-03 3.027142584323883057e-01 1.043138131499290466e-01 -1.433476060628890991e-01 -2.289816290140151978e-01 1.500473022460937500e-01 -1.623642146587371826e-01 -2.410167306661605835e-01 4.202092811465263367e-02 2.215574681758880615e-02 -2.085373699665069580e-01 -7.232365757226943970e-02 -1.510867774486541748e-01 3.865819051861763000e-02 -1.052911207079887390e-01 1.176326349377632141e-01 2.167554944753646851e-01 3.175532221794128418e-01 -1.224074438214302063e-01 7.564381510019302368e-02 -2.379320934414863586e-02
-6.714892387390136719e-02 -1.120663955807685852e-01 4.648264870047569275e-02 2.109734863042831421e-01 5.769922584295272827e-02 6.437068432569503784e-02 -1.187772825360298157e-01 -1.739216744899749756e-01 -1.633351892232894897e-01 1.038670539855957031e-01 1.435796022415161133e-01 -3.360426127910614014e-01 6.736189126968383789e-02 3.529901057481765747e-02 2.009112946689128876e-02 -1.558136660605669022e-02 1.007832493633031845e-02 -4.114694297313690186e-01 -1.509714871644973755e-01 2.595314681529998779e-01 -2.411292344331741333e-01 -3.293182700872421265e-02 1.611811071634292603e-01 -8.821924030780792236e-02 1.897857487201690674e-01 -1.729331463575363159e-01 -9.267485886812210083e-02 -3.465286269783973694e-02 3.500460684299468994e-01 2.739729881286621094e-01 1.213834434747695923e-01 2.576949000358581543e-01
-1.473730057477951050e-01 -1.858238279819488525e-01 5.558583512902259827e-02 2.804901003837585449e-01 1.623671948909759521e-01 -3.655271232128143311e-01 -7.529632002115249634e-02 -5.489869043231010437e-02 1.282218247652053833e-01 -1.087809801101684570e-01 2.045448422431945801e-01 -4.224096536636352539e-01 2.114071846008300781e-01 -3.544814586639404297e-01 -2.838875055313110352e-01 2.374335750937461853e-02 8.002816140651702881e-02 -5.277787894010543823e-02 -1.218799427151679993e-01 -8.217412233352661133e-02 1.231362484395503998e-02 -2.729308307170867920e-01 -1.002423092722892761e-02 -5.619172006845474243e-02 -8.253449201583862305e-02 4.690721258521080017e-02 -2.927415072917938232e-02 1.713657230138778687e-01 1.509649306535720825e-01 6.220671348273754120e-03 1.368687003850936890e-01 6.152478605508804321e-02
-2.625619433820247650e-02 2.992200255393981934e-01 1.669479608535766602e-01 1.384193897247314453e-01 8.026424795389175415e-02 -1.923655271530151367e-01 -1.120144650340080261e-01 -6.632102280855178833e-02 -7.077237963676452637e-02 1.175891831517219543e-01 -1.198014542460441589e-01 1.273171901702880859e-01 2.831086516380310059e-01 3.248677775263786316e-02 6.470233947038650513e-02 1.783888041973114014e-01 2.573705017566680908e-01 -3.642594516277313232e-01 -1.217411383986473083e-01 -7.620810717344284058e-02 1.114193350076675415e-02 -1.013987436890602112e-01 -1.743383519351482391e-02 -2.793229520320892334e-01 -1.135678365826606750e-01 -3.600206375122070312e-01 1.434135949239134789e-03 1.356473565101623535e-01 3.676480352878570557e-01 -1.202756818383932114e-02 1.576274484395980835e-01 -7.991177588701248169e-02
-2.255538702011108398e-01 7.086563110351562500e-02 -2.753900885581970215e-01 2.566691674292087555e-02 2.547489702701568604e-01 3.967968001961708069e-02 -2.158442884683609009e-02 -2.241401076316833496e-01 -5.719532072544097900e-02 -1.600212156772613525e-01 7.544925063848495483e-02 -1.890911161899566650e-01 3.262570500373840332e-01 1.006176844239234924e-01 2.960351407527923584e-01 -4.011596366763114929e-02 2.206939458847045898e-01 -1.598573923110961914e-01 -9.789767116308212280e-02 9.615244716405868530e-02 1.929308325052261353e-01 -2.637408673763275146e-01 3.207204341888427734e-01 -2.045502513647079468e-01 -1.612333208322525024e-01 1.070410013198852539e-01 -2.355117350816726685e-01 1.065349206328392029e-01 1.268965154886245728e-01 -8.634731173515319824e-02 3.134777769446372986e-02 -3.008184954524040222e-02
1.295197457075119019e-01 -3.112311102449893951e-02 2.350011467933654785e-01 3.095426559448242188e-01 -8.475643582642078400e-03 -1.562264189124107361e-02 -6.012705340981483459e-02 -3.452645540237426758e-01 1.301879584789276123e-01 -1.552147269248962402e-01 -9.969925135374069214e-02 -9.378100931644439697e-02 7.047740276902914047e-03 1.916241645812988281e-01 -9.955257177352905273e-02 6.568624079227447510e-02 6.409189850091934204e-02 -1.496859043836593628e-01 -2.956494092941284180e-01 1.131310686469078064e-01 1.326901316642761230e-01 -2.108919173479080200e-01 2.836906909942626953e-01 -2.992710769176483154e-01 1.837042868137359619e-01 -1.471066176891326904e-01 1.634142547845840454e-01 -2.859344482421875000e-01 5.980748683214187622e-02 -4.218064621090888977e-02 2.509332001209259033e-01 7.927473634481430054e-02
-2.512848377227783203e-01 1.492581814527511597e-01 -2.181303650140762329e-01 2.265131473541259766e-01 -7.161081582307815552e-02 -8.322291076183319092e-02 -1.159259378910064697e-01 -1.194193437695503235e-01 -2.296217828989028931e-01 -9.605532139539718628e-02 2.024758458137512207e-01 -4.671182930469512939e-01 -8.514927700161933899e-03 -8.489458262920379639e-02 -2.104439027607440948e-02 2.599599361419677734e-01 2.538862228393554688e-01 -1.127968821674585342e-02 -2.011980861425399780e-01 -3.196262568235397339e-02 -8.607661724090576172e-02 -2.381142824888229370e-01 -1.803255081176757812e-01 -1.534465793520212173e-02 5.243117338977754116e-04 -5.464117042720317841e-03 -7.309413701295852661e-02 2.071994096040725708e-01 1.899192482233047485e-01 6.320830434560775757e-02 2.844052314758300781e-01 8.533018082380294800e-02
2.797044441103935242e-02 1.454242765903472900e-01 -1.007875204086303711e-01 2.263887375593185425e-01 1.442252844572067261e-02 3.191038221120834351e-02 -4.385494068264961243e-02 9.884846210479736328e-02 -9.484796971082687378e-02 1.428619623184204102e-01 -1.740673333406448364e-01 -1.586980670690536499e-01 2.514653503894805908e-01 2.001716494560241699e-01 -5.667040869593620300e-02 8.899278193712234497e-02 2.605484724044799805e-01 -1.685201674699783325e-01 -1.581138670444488525e-01 2.381394989788532257e-02 6.618130952119827271e-02 -2.557557523250579834e-01 2.744438350200653076e-01 -1.549995392560958862e-01 9.544561058282852173e-02 -2.102598994970321655e-01 1.377350389957427979e-01 -1.585795283317565918e-01 3.176412582397460938e-01 2.484445571899414062e-01 1.219092234969139099e-01 3.721658289432525635e-01
-4.071376100182533264e-02 -2.111847549676895142e-01 -7.634001225233078003e-02 2.945086359977722168e-01 -6.029471755027770996e-02 1.319663226604461670e-01 2.350838854908943176e-02 -3.023819923400878906e-01 -5.058652162551879883e-02 -1.826923042535781860e-01 2.665618658065795898e-01 -2.903469800949096680e-01 1.546295285224914551e-01 -1.083933096379041672e-02 -1.876502996310591698e-03 7.232321798801422119e-02 4.277562201023101807e-01 3.129496425390243530e-02 2.835854701697826385e-02 -2.314060926437377930e-02 3.889711946249008179e-02 1.491491198539733887e-01 1.278145611286163330e-01 -3.708007633686065674e-01 2.621167600154876709e-01 1.167521849274635315e-01 -4.055931791663169861e-02 1.047384664416313171e-01 2.094159573316574097e-01 7.372015714645385742e-02 1.327349245548248291e-01 5.334655195474624634e-02
-4.646579548716545105e-02 7.641252130270004272e-02 1.091533973813056946e-01 2.109990715980529785e-01 -1.350467205047607422e-01 -2.943333089351654053e-01 -9.763346612453460693e-02 7.543365657329559326e-02 -9.015735238790512085e-02 -7.633124291896820068e-02 7.860789448022842407e-02 -3.855322897434234619e-01 1.543820351362228394e-01 3.272900730371475220e-02 -1.263148039579391479e-01 -9.226348996162414551e-02 1.244216114282608032e-01 -1.529980301856994629e-01 3.456296771764755249e-02 -9.064791351556777954e-02 1.867025494575500488e-01 -1.771635264158248901e-01 5.150743126869201660e-01 4.276388511061668396e-02 2.103131264448165894e-03 -7.600815594196319580e-02 -2.426577657461166382e-01 2.660856544971466064e-01 2.603044509887695312e-01 1.062723100185394287e-01 3.165301308035850525e-02 1.169526483863592148e-02
5.914852954447269440e-03 5.429366603493690491e-02 4.612620919942855835e-02 2.042696326971054077e-01 1.726556718349456787e-01 9.854723513126373291e-02 -2.521716244518756866e-02 -2.123480290174484253e-01 3.389535471796989441e-03 -2.795470356941223145e-01 2.331662327051162720e-01 -1.381377577781677246e-01 4.094495177268981934e-01 -1.625212281942367554e-02 2.572796344757080078e-01 6.276906281709671021e-02 3.270880281925201416e-01 1.692464351654052734e-01 -1.309783011674880981e-01 -8.631876111030578613e-02 2.570013999938964844e-01 -3.903377056121826172e-02 1.200928725302219391e-02 -2.293534427881240845e-01 -1.345192044973373413e-01 -4.242615401744842529e-02 -1.076108738780021667e-01 7.855492830276489258e-02 3.228834867477416992e-01 1.289007365703582764e-01 1.586425006389617920e-01 1.184119954705238342e-01
-7.676167041063308716e-02 -3.237555548548698425e-02 -8.299709856510162354e-02 2.205952256917953491e-01 -1.087674405425786972e-02 -1.849008947610855103e-01 5.024553835391998291e-02 -5.397432297468185425e-02 -2.178167551755905151e-01 -1.506447196006774902e-01 8.788653463125228882e-02 -1.000753045082092285e-01 2.139023840427398682e-01 4.814340174198150635e-02 -9.834440797567367554e-02 2.873459458351135254e-01 2.237634658813476562e-01 -3.827139362692832947e-02 -1.240993216633796692e-01 6.598154548555612564e-03 3.937681615352630615e-01 -2.900984883308410645e-01 2.451512217521667480e-02 -8.073788136243820190e-02 1.424711048603057861e-01 1.457828376442193985e-02 -2.215248942375183105e-01 1.572860181331634521e-01 1.497471332550048828e-01 4.030282795429229736e-01 3.797231614589691162e-02 2.750385999679565430e-01
9.925927966833114624e-02 -6.425696611404418945e-02 2.232471294701099396e-02 2.470899373292922974e-01 -1.039594188332557678e-01 -2.878915965557098389e-01 8.279894292354583740e-02 -1.561755836009979248e-01 -1.801849454641342163e-01 3.606059029698371887e-02 1.292801499366760254e-01 -5.822855234146118164e-01 1.633418351411819458e-01 -2.593018710613250732e-01 2.950303442776203156e-02 4.863712564110755920e-02 5.302120000123977661e-02 -3.543075546622276306e-02 -3.912757674697786570e-04 -3.343656426295638084e-03 -1.845674514770507812e-01 -2.288635224103927612e-01 6.752222776412963867e-02 -1.253686398267745972e-01 -2.738644182682037354e-02 1.298818737268447876e-01 1.458329409360885620e-01 1.187107637524604797e-01 3.462096750736236572e-01 -8.490689843893051147e-02 -4.589371010661125183e-02 -1.410211026668548584e-01
2.300579547882080078e-01 -1.104771345853805542e-01 -3.006759285926818848e-01 3.223415315151214600e-01 -4.279100149869918823e-02 -2.131088078022003174e-01 -2.455396205186843872e-02 -2.548175491392612457e-02 -3.025836944580078125e-01 -5.838944762945175171e-02 -1.752134412527084351e-02 -4.311788082122802734e-01 -3.336169989779591560e-03 -2.876186668872833252e-01 6.651320308446884155e-02 -6.474604457616806030e-02 1.933274418115615845e-01 -9.975204616785049438e-02 -6.975059211254119873e-02 2.202193737030029297e-01 -8.279396593570709229e-02 -1.678121089935302734e-01 3.078390955924987793e-01 7.299502193927764893e-02 9.320151805877685547e-02 3.249076195061206818e-03 1.006708443164825439e-01 2.680584043264389038e-02 1.854540854692459106e-01 1.434959769248962402e-01 7.727321237325668335e-02 -5.671860650181770325e-02
1.689534783363342285e-01 -1.076278276741504669e-02 2.706601619720458984e-01 1.228529214859008789e-02 -4.050264880061149597e-02 -3.054801188409328461e-02 1.202491149306297302e-01 -1.212625056505203247e-01 -1.002195999026298523e-01 -1.158964484930038452e-01 4.921822249889373779e-02 -2.527157664299011230e-01 -1.261099129915237427e-01 1.050599813461303711e-01 1.369367986917495728e-01 1.532209850847721100e-02 -8.523188531398773193e-02 -2.922589182853698730e-01 -3.733083307743072510e-01 -1.890996396541595459e-01 -4.672091826796531677e-02 -2.561618387699127197e-01 1.081611514091491699e-01 -1.783185452222824097e-01 5.176689103245735168e-02 -2.459421604871749878e-01 -4.845175147056579590e-02 1.751585155725479126e-01 3.360127508640289307e-01 -9.231010079383850098e-02 3.554656803607940674e-01 8.619171380996704102e-02
7.797726243734359741e-02 -5.074827745556831360e-02 -1.586515270173549652e-02 3.551072180271148682e-01 -1.993031501770019531e-01 -2.039066404104232788e-01 -1.460347324609756470e-01 -4.498368594795465469e-03 3.587521240115165710e-02 -2.361348271369934082e-01 2.033784687519073486e-01 -1.540127396583557129e-01 1.287618875503540039e-01 -2.457677572965621948e-01 2.804379165172576904e-01 -1.753780245780944824e-01 2.244526445865631104e-01 2.948928065598011017e-02 -3.420625030994415283e-01 8.169724792242050171e-02 -1.252272576093673706e-01 4.390912596136331558e-03 -1.314375456422567368e-02 -1.926141083240509033e-01 5.157113447785377502e-02 -1.960605010390281677e-02 -2.205003350973129272e-01 1.333604902029037476e-01 2.074039727449417114e-01 2.097036093473434448e-01 6.727395206689834595e-02 -2.548735141754150391e-01
4.896425642073154449e-03 4.374573379755020142e-02 8.241703361272811890e-02 1.706577837467193604e-01 3.027530610561370850e-01 -2.324510961771011353e-01 -9.368138015270233154e-02 5.010771565139293671e-04 -2.480179667472839355e-01 9.788272529840469360e-02 1.537437289953231812e-01 7.024192810058593750e-02 3.145330026745796204e-02 2.187133952975273132e-02 -2.402032911777496338e-02 1.561140641570091248e-02 2.266031503677368164e-01 -3.488905131816864014e-01 -3.364994525909423828e-01 8.852671831846237183e-02 1.016063988208770752e-01 -1.032045185565948486e-01 -1.074864715337753296e-01 -2.083662748336791992e-01 1.043739914894104004e-01 -1.389861553907394409e-01 1.985847353935241699e-01 2.921181023120880127e-01 3.896706104278564453e-01 2.322000265121459961e-02 -1.545824855566024780e-01 -6.616379320621490479e-02
1.125544756650924683e-01 -3.804006427526473999e-02 1.702026128768920898e-01 3.829919695854187012e-01 -6.691407412290573120e-02 -2.450123801827430725e-02 -4.894398897886276245e-02 -1.327945142984390259e-01 -1.613403856754302979e-02 -9.232230484485626221e-02 1.785432398319244385e-01 -2.086378484964370728e-01 5.311586335301399231e-02 2.184452116489410400e-01 2.607772350311279297e-01 2.592725455760955811e-01 9.424681961536407471e-02 -1.612752676010131836e-01 -3.477271795272827148e-01 2.725533023476600647e-02 4.641807079315185547e-02 -2.278384715318679810e-01 -5.353699624538421631e-02 -1.360976397991180420e-01 3.277774453163146973e-01 1.024998351931571960e-01 4.179242625832557678e-02 -2.209669947624206543e-01 -1.456930022686719894e-02 -1.982181519269943237e-01 1.802697032690048218e-01 -2.065118551254272461e-01
3.416183590888977051e-02 -1.501168012619018555e-01 1.471458524465560913e-01 3.113870322704315186e-01 -1.102626789361238480e-02 -4.120284020900726318e-01 1.103370413184165955e-01 -2.140982598066329956e-01 -1.717078834772109985e-01 6.479716300964355469e-02 1.807524561882019043e-01 -4.480931758880615234e-01 9.341996163129806519e-02 3.293535206466913223e-03 -1.499596238136291504e-02 1.088943630456924438e-01 2.317648530006408691e-01 -1.923125237226486206e-02 -1.053601652383804321e-01 -7.208909094333648682e-02 -1.672145128250122070e-01 -8.005826175212860107e-02 2.450778149068355560e-02 -9.755320847034454346e-02 -3.211258351802825928e-02 9.755645692348480225e-02 -1.145261153578758240e-01 5.792334675788879395e-02 3.874323368072509766e-01 -8.361803367733955383e-03 -1.783586740493774414e-01 1.339610069990158081e-01
9.022448211908340454e-02 -1.014304626733064651e-02 3.203144669532775879e-01 4.130143225193023682e-01 -9.049974381923675537e-02 -1.036629676818847656e-01 1.753230690956115723e-01 -1.706707030534744263e-01 7.986880838871002197e-02 -2.723701894283294678e-01 8.752475678920745850e-02 -1.290587987750768661e-02 -1.033612787723541260e-01 1.557797491550445557e-01 1.891489773988723755e-01 2.234764397144317627e-02 1.258257180452346802e-01 -3.329340517520904541e-01 -3.013482093811035156e-01 5.566683411598205566e-02 1.029252707958221436e-01 -1.877603083848953247e-01 2.561089098453521729e-01 -4.437301307916641235e-02 1.146550700068473816e-01 -1.059226542711257935e-01 -1.404077559709548950e-01 3.011033870279788971e-02 6.711982190608978271e-02 -1.179622411727905273e-01 3.630451485514640808e-02 2.853643000125885010e-01
3.132282942533493042e-02 3.450997918844223022e-02 -1.324845291674137115e-02 1.715180426836013794e-01 -2.131259143352508545e-01 -1.748954206705093384e-01 -1.344140917062759399e-01 -1.645248830318450928e-01 -1.662831753492355347e-01 -2.215925902128219604e-01 1.219385117292404175e-01 -3.801782131195068359e-01 1.367323696613311768e-01 -4.532805830240249634e-02 1.694533377885818481e-01 -2.735832333564758301e-01 2.597430944442749023e-01 7.277996838092803955e-02 -2.828529477119445801e-01 1.897521913051605225e-01 -1.383054256439208984e-01 -1.089460700750350952e-01 -5.150282010436058044e-02 -2.964780852198600769e-02 1.247096806764602661e-01 -5.345546081662178040e-02 -2.467662990093231201e-01 1.430741548538208008e-01 2.119403928518295288e-01 8.206232637166976929e-02 2.348948270082473755e-01 -2.381394207477569580e-01
3.325275843963027000e-03 -1.417869795113801956e-02 -3.336561843752861023e-02 2.052262425422668457e-01 9.572618454694747925e-02 -2.874819338321685791e-01 -8.569752424955368042e-02 -1.782077364623546600e-02 -1.462756562978029251e-02 -1.905515938997268677e-01 1.511602550745010376e-01 -2.008213698863983154e-01 1.438359469175338745e-01 -1.215191110968589783e-01 2.243448793888092041e-01 -2.605877220630645752e-01 2.512647509574890137e-01 -4.871158674359321594e-02 -1.500284820795059204e-01 -2.197696268558502197e-02 -2.480893433094024658e-01 -2.953150570392608643e-01 4.789723455905914307e-02 -5.913076177239418030e-02 1.394978463649749756e-01 1.284731477499008179e-01 -3.226771354675292969e-01 9.552132338285446167e-02 3.218634128570556641e-01 5.586113780736923218e-02 -3.926331549882888794e-02 -3.212081789970397949e-01
2.266802340745925903e-01 1.217410340905189514e-01 1.014175191521644592e-01 3.377302363514900208e-02 1.254581063985824585e-01 -1.390686910599470139e-02 -5.042626708745956421e-02 -4.187169969081878662e-01 2.933433055877685547e-01 -1.846585609018802643e-02 -1.547611691057682037e-02 5.265546217560768127e-02 7.105889171361923218e-02 -8.355236053466796875e-02 1.365064382553100586e-01 -1.166230160742998123e-02 3.588165640830993652e-01 -2.280840724706649780e-01 -1.813270300626754761e-01 6.567170470952987671e-02 -1.310218125581741333e-01 6.654942035675048828e-02 1.474498659372329712e-01 -4.235158488154411316e-02 9.843678772449493408e-02 1.667004525661468506e-01 1.007413938641548157e-01 1.355620175600051880e-01 2.584349215030670166e-01 4.293158054351806641e-01 1.670712381601333618e-01 1.589606143534183502e-02
-3.202693164348602295e-01 8.003207854926586151e-03 -3.437530621886253357e-02 1.895518004894256592e-01 1.190031040459871292e-02 -2.596278190612792969e-01 -4.743456840515136719e-02 -1.235088780522346497e-01 -4.432162269949913025e-03 -2.112314701080322266e-01 -1.458408236503601074e-01 -1.569834500551223755e-01 3.270689249038696289e-01 -1.302410364151000977e-01 5.306002870202064514e-02 6.737045943737030029e-02 3.096770346164703369e-01 1.166979447007179260e-01 7.987505942583084106e-02 4.722374677658081055e-02 4.274588823318481445e-02 -1.009762212634086609e-01 1.708090603351593018e-01 -3.388504087924957275e-01 2.262808978557586670e-01 -1.424805074930191040e-01 1.112115234136581421e-01 1.816585958003997803e-01 2.344522178173065186e-01 -9.793281555175781250e-02 -3.076324462890625000e-01 -5.604985728859901428e-02
-7.731787860393524170e-02 -1.906701773405075073e-01 1.764467358589172363e-01 2.424197643995285034e-01 1.794652342796325684e-01 1.179878190159797668e-01 -2.389553934335708618e-01 -2.217951416969299316e-01 -4.120526462793350220e-02 -1.265455782413482666e-01 -3.412312269210815430e-02 1.145366393029689789e-02 1.465315818786621094e-01 -2.857717573642730713e-01 3.422076255083084106e-02 1.702335625886917114e-01 -1.425536423921585083e-01 -3.683424293994903564e-01 -4.399797320365905762e-02 7.332202792167663574e-02 1.577833741903305054e-01 -2.407160550355911255e-01 1.118944510817527771e-01 -4.699178040027618408e-02 2.189592421054840088e-01 -1.136529818177223206e-01 1.772386953234672546e-02 -1.344653069972991943e-01 2.712707817554473877e-01 2.306133322417736053e-02 8.799303323030471802e-02 3.755715489387512207e-01
-2.224131301045417786e-02 -2.224739491939544678e-01 1.788009703159332275e-01 7.214739918708801270e-02 1.612212955951690674e-01 1.984063237905502319e-01 -1.456582248210906982e-01 -3.240382373332977295e-01 -1.946848928928375244e-01 -3.940546140074729919e-02 8.543928712606430054e-02 -2.311401665210723877e-01 -3.995125368237495422e-02 -3.300432488322257996e-02 -2.604557573795318604e-02 8.718990534543991089e-02 -2.914321795105934143e-02 -3.277950584888458252e-01 -1.171729248017072678e-02 2.848855555057525635e-01 -2.952707707881927490e-01 -2.233072817325592041e-01 8.801668882369995117e-02 -2.088045179843902588e-01 9.949212521314620972e-02 -1.306935250759124756e-01 -5.581466853618621826e-02 -4.959112405776977539e-02 3.759639859199523926e-01 1.682332754135131836e-01 1.166619807481765747e-01 1.276953369379043579e-01
-3.476158156991004944e-02 -6.068269908428192139e-02 7.561215665191411972e-03 2.584785223007202148e-01 3.428734540939331055e-01 -3.679868206381797791e-02 -9.464251995086669922e-02 -1.245528832077980042e-01 -2.127663642168045044e-01 -3.186908364295959473e-02 1.356400642544031143e-02 -2.856672108173370361e-01 6.247723847627639771e-02 2.552999258041381836e-01 7.090024650096893311e-02 1.051397547125816345e-01 -2.634602598845958710e-02 -6.536495685577392578e-02 -1.260967254638671875e-01 -4.633568227291107178e-02 9.044568054378032684e-03 -4.584616720676422119e-01 5.236593633890151978e-02 -1.850234270095825195e-01 -3.071455657482147217e-01 -1.437622457742691040e-01 -1.903888434171676636e-01 1.742763072252273560e-01 1.395236253738403320e-01 1.139019895344972610e-02 3.109033405780792236e-01 5.894070491194725037e-02
-2.334151118993759155e-01 6.915041059255599976e-02 -2.488447576761245728e-01 9.100805968046188354e-02 7.581857591867446899e-02 1.388440281152725220e-01 8.770587295293807983e-02 -5.292860791087150574e-02 1.142682433128356934e-01 -3.435488343238830566e-01 4.373740404844284058e-02 -3.991262912750244141e-01 1.175058335065841675e-01 2.423994429409503937e-02 2.041466981172561646e-01 1.474676579236984253e-01 1.190853491425514221e-01 -2.354312241077423096e-01 1.802932471036911011e-02 -4.411762114614248276e-03 -6.369107961654663086e-02 -2.221708297729492188e-01 3.928154408931732178e-01 -6.644553691148757935e-02 -9.824110567569732666e-02 5.664600059390068054e-02 -2.688568234443664551e-01 1.406662315130233765e-01 9.288110584020614624e-02 8.398390561342239380e-02 1.397551447153091431e-01 -2.065481096506118774e-01
1.903363019227981567e-01 -7.293184101581573486e-02 -2.022020816802978516e-01 8.162267506122589111e-02 4.373205453157424927e-02 -6.788215978303924203e-05 3.679006546735763550e-02 -4.176124930381774902e-01 2.122792005538940430e-01 -1.573178619146347046e-01 -6.808348000049591064e-02 -1.239935010671615601e-01 1.961163431406021118e-01 -3.395265936851501465e-01 2.454830557107925415e-01 2.419031113386154175e-01 9.606867097318172455e-03 -1.074537187814712524e-01 -6.554163992404937744e-02 -1.834457963705062866e-01 -1.249818652868270874e-01 -4.113068580627441406e-01 1.879491508007049561e-01 1.502243708819150925e-02 1.799946129322052002e-01 -3.027811832726001740e-02 1.804315894842147827e-01 -8.173848502337932587e-03 3.092386992648243904e-03 1.459233313798904419e-01 -9.016926586627960205e-02 7.481294870376586914e-02
1.275523751974105835e-01 -2.164115905761718750e-01 1.162781938910484314e-01 1.636141985654830933e-01 2.768282294273376465e-01 9.430970996618270874e-02 -2.704344987869262695e-01 -1.787900365889072418e-02 5.533711984753608704e-02 -1.986795812845230103e-01 -4.638805612921714783e-02 4.740303754806518555e-02 -6.573844701051712036e-02 5.399332568049430847e-02 1.212549656629562378e-01 1.275762319564819336e-01 4.676914215087890625e-01 -4.426398277282714844e-01 -2.803711593151092529e-02 5.159300938248634338e-02 -1.941432952880859375e-01 -2.249994426965713501e-01 2.130780182778835297e-02 -1.967159807682037354e-01 1.309348791837692261e-01 -1.020087972283363342e-01 1.375137120485305786e-01 1.283455640077590942e-01 1.591832637786865234e-01 -5.443720519542694092e-02 1.348122674971818924e-02 1.244033426046371460e-01
-8.466348052024841309e-02 -2.551025710999965668e-02 -4.161712527275085449e-02 2.004290968179702759e-01 2.989105880260467529e-01 -1.868381351232528687e-01 3.112480975687503815e-02 -1.243602558970451355e-01 -6.486177444458007812e-02 -2.497078329324722290e-01 -9.712361544370651245e-02 -1.000364422798156738e-01 -1.422374695539474487e-01 1.450277748517692089e-03 -2.635648846626281738e-02 1.872523427009582520e-01 2.412695437669754028e-02 -2.838899791240692139e-01 -9.826665371656417847e-02 2.806589752435684204e-02 -1.562889069318771362e-01 -1.987924575805664062e-01 3.081427654251456261e-03 -1.829941570758819580e-01 1.777721643447875977e-01 -1.599201112985610962e-01 -1.401044130325317383e-01 3.819285631179809570e-01 2.261634320020675659e-01 3.653566837310791016e-01 7.992228120565414429e-02 2.546263635158538818e-01
1.712564262561500072e-03 -1.230390965938568115e-01 1.748020499944686890e-01 1.858001351356506348e-01 1.423683911561965942e-01 -2.354976385831832886e-01 -1.826833188533782959e-01 -3.030394017696380615e-01 -2.764853835105895996e-01 -1.747594475746154785e-01 1.229656413197517395e-01 -1.862817257642745972e-01 1.061462704092264175e-02 -1.980305612087249756e-01 1.024217084050178528e-01 1.106158718466758728e-01 5.318319201469421387e-01 -4.953580349683761597e-02 -1.173482760787010193e-01 -3.947691246867179871e-02 -7.328015565872192383e-02 -1.296006441116333008e-01 -3.926966339349746704e-02 -1.613497436046600342e-01 -2.275144308805465698e-01 1.919664293527603149e-01 5.017405748367309570e-02 7.798045128583908081e-02 6.169339269399642944e-02 -1.506457626819610596e-01 -5.037396028637886047e-02 1.528575867414474487e-01
-9.103959798812866211e-02 -9.717269241809844971e-02 -1.589158326387405396e-01 2.181555181741714478e-01 2.234133780002593994e-01 6.104266503825783730e-04 -1.044045984745025635e-01 -3.383792936801910400e-01 7.913871668279170990e-03 -1.196114197373390198e-01 1.855808347463607788e-01 -2.235594242811203003e-01 4.234655499458312988e-01 -3.139080405235290527e-01 4.242189973592758179e-02 -7.902929931879043579e-02 2.839667201042175293e-01 -3.265416622161865234e-02 -3.723772242665290833e-02 1.455956548452377319e-01 1.553994566202163696e-01 8.640722930431365967e-02 8.609596639871597290e-02 -2.583661675453186035e-01 -6.198138580657541752e-04 -2.111036926507949829e-01 -1.096385642886161804e-01 1.785652190446853638e-01 1.126926913857460022e-01 1.002236455678939819e-01 8.386438712477684021e-03 1.675064712762832642e-01
5.141999572515487671e-02 8.877564966678619385e-02 1.381265521049499512e-01 2.108895927667617798e-01 1.763852387666702271e-01 -2.934622764587402344e-02 -2.157260775566101074e-01 -6.288054585456848145e-02 -1.865236163139343262e-01 9.868095070123672485e-02 -8.434313535690307617e-02 -2.904241159558296204e-02 2.909675538539886475e-01 -1.727924644947052002e-01 -1.243291571736335754e-01 -1.574736833572387695e-01 1.439044475555419922e-01 -1.652092188596725464e-01 -1.988193392753601074e-01 5.825205147266387939e-02 1.048335712403059006e-02 -1.160199120640754700e-01 -9.393009357154369354e-03 -2.604984305799007416e-02 8.749053627252578735e-02 -7.789997011423110962e-02 1.248234435915946960e-01 -1.219298765063285828e-01 5.413687825202941895e-01 1.266073286533355713e-01 2.938271164894104004e-01 -3.021896183490753174e-01
-7.368215918540954590e-02 -3.242318332195281982e-01 -1.175067424774169922e-01 3.637312948703765869e-01 -1.643847227096557617e-01 -1.206862404942512512e-01 -8.765438199043273926e-02 -4.302105307579040527e-01 1.958618760108947754e-01 -2.274209409952163696e-01 -1.432352066040039062e-01 -2.667289599776268005e-02 1.774953156709671021e-01 -7.957191765308380127e-02 -1.827622577548027039e-02 9.059762954711914062e-02 1.035629585385322571e-01 -2.400916367769241333e-01 -3.089236319065093994e-01 1.454380899667739868e-01 -8.855322748422622681e-02 -1.920494884252548218e-01 1.321684848517179489e-02 -2.376357913017272949e-01 -2.210673317313194275e-02 -5.277986824512481689e-02 3.185052424669265747e-02 -1.866854429244995117e-01 6.306717544794082642e-02 -8.568912744522094727e-02 4.099539667367935181e-02 1.132695078849792480e-01
-1.747980266809463501e-01 1.650955528020858765e-01 5.729973316192626953e-02 9.095522016286849976e-02 1.062742769718170166e-01 -2.361157089471817017e-01 -2.521013319492340088e-01 9.130430221557617188e-02 -1.893533766269683838e-01 3.084498690441250801e-03 -2.020332664251327515e-01 -4.407937526702880859e-01 3.509520292282104492e-01 -1.913656443357467651e-01 1.863163337111473083e-02 5.073802545666694641e-02 2.862285673618316650e-01 -1.163220964372158051e-02 -1.187773346900939941e-01 1.143925860524177551e-01 1.279358565807342529e-01 -1.203967332839965820e-01 3.455325365066528320e-01 2.268987009301781654e-03 1.649978309869766235e-01 1.166273802518844604e-01 -6.740356981754302979e-02 1.186895594000816345e-01 1.424299329519271851e-01 -5.661989748477935791e-02 8.235254883766174316e-02 9.358878433704376221e-02
-1.463055163621902466e-01 6.001412495970726013e-02 1.210718527436256409e-01 3.234976530075073242e-01 1.226005926728248596e-01 -3.442155122756958008e-01 -1.432121992111206055e-01 9.571729600429534912e-02 -1.272626370191574097e-01 1.877605468034744263e-01 1.617226004600524902e-01 -3.181650862097740173e-02 1.084608957171440125e-01 -1.038654223084449768e-01 1.229714900255203247e-01 1.358430087566375732e-01 2.140997201204299927e-01 -2.077716402709484100e-02 -1.719076484441757202e-01 5.495063215494155884e-02 -1.030254513025283813e-01 2.090725153684616089e-01 7.832752540707588196e-03 -9.112282097339630127e-02 2.915865480899810791e-01 7.051109522581100464e-02 1.224649101495742798e-01 1.723697930574417114e-01 4.928875565528869629e-01 8.549842983484268188e-02 1.357071697711944580e-01 -1.133715435862541199e-01
-1.459053903818130493e-01 -1.398272961378097534e-01 -1.075288355350494385e-01 2.560280859470367432e-01 3.418094515800476074e-01 4.927280172705650330e-02 -1.574261039495468140e-01 -1.086103916168212891e-01 1.481654942035675049e-01 -3.549873232841491699e-01 -4.439349845051765442e-02 -7.885888963937759399e-02 1.517696231603622437e-01 1.284220255911350250e-02 3.145326077938079834e-01 1.745030879974365234e-01 -9.207471460103988647e-02 -3.002263605594635010e-01 -1.334388107061386108e-01 2.625335752964019775e-01 -2.084169387817382812e-01 -9.327567368745803833e-02 1.143442168831825256e-01 -2.768430300056934357e-02 -8.743172883987426758e-02 -4.124731570482254028e-02 4.056422784924507141e-02 1.565987989306449890e-02 2.055103629827499390e-01 2.080520391464233398e-01 1.942973136901855469e-01 1.778666377067565918e-01
-2.064892463386058807e-02 -2.551648020744323730e-01 1.238401234149932861e-01 2.300216406583786011e-01 -1.332630068063735962e-01 -2.335256487131118774e-01 -2.096469514071941376e-02 -1.048373728990554810e-01 -2.647660672664642334e-01 -3.222173452377319336e-01 -6.963449716567993164e-02 4.091531038284301758e-02 1.409963667392730713e-01 -1.990150064229965210e-01 4.873922094702720642e-02 2.251200526952743530e-01 -1.082840859889984131e-01 -8.395427465438842773e-02 -1.112092509865760803e-01 -3.748983889818191528e-02 3.632855713367462158e-01 -2.130058854818344116e-01 2.434120178222656250e-01 4.252874106168746948e-02 7.690541446208953857e-02 -1.128755584359169006e-01 5.613678693771362305e-02 -1.784991770982742310e-01 3.991849124431610107e-01 -6.383403390645980835e-02 1.804700493812561035e-02 -3.367884457111358643e-02
-1.461878865957260132e-01 -7.112932205200195312e-02 7.657554000616073608e-03 1.346505619585514069e-02 -2.614414989948272705e-01 -2.800179123878479004e-01 -1.142295897006988525e-01 -1.348586231470108032e-01 -3.168874979019165039e-02 -3.181085735559463501e-02 1.674506515264511108e-01 -8.635628223419189453e-02 5.798744782805442810e-02 -1.229256242513656616e-01 3.061712160706520081e-02 8.799346536397933960e-02 2.528327703475952148e-01 -6.240821629762649536e-02 -2.196732461452484131e-01 -5.594317987561225891e-02 -1.136860251426696777e-01 -3.346742093563079834e-01 1.766291111707687378e-01 -1.061338856816291809e-01 2.855712175369262695e-02 1.597514748573303223e-01 9.069694578647613525e-02 4.659279286861419678e-01 3.533866107463836670e-01 2.049136161804199219e-01 1.492582410573959351e-01 -5.715595930814743042e-02
-2.533941864967346191e-01 4.966309759765863419e-03 -1.046790778636932373e-01 2.655716836452484131e-01 -3.338249772787094116e-02 1.693822592496871948e-01 -1.777192354202270508e-01 -1.058317050337791443e-01 8.144037425518035889e-02 1.044789031147956848e-01 2.962309308350086212e-02 -4.342590272426605225e-01 -3.126287460327148438e-02 1.501346975564956665e-01 1.096836403012275696e-01 1.532573103904724121e-01 9.379675239324569702e-02 -2.259117960929870605e-01 -1.827182471752166748e-01 8.903796970844268799e-02 -2.624913454055786133e-01 -1.598822623491287231e-01 1.866288930177688599e-01 -9.093827009201049805e-02 2.504175901412963867e-01 -2.426512092351913452e-01 -1.893569976091384888e-01 -8.063524216413497925e-02 1.551026254892349243e-01 2.920517027378082275e-01 2.148610167205333710e-02 5.636896565556526184e-02
-4.504014924168586731e-02 -2.675434648990631104e-01 -2.032431364059448242e-01 4.561105370521545410e-01 1.172329932451248169e-01 7.257387042045593262e-02 1.564387381076812744e-01 -3.012507855892181396e-01 -2.085171341896057129e-01 -8.018107712268829346e-02 1.802595406770706177e-01 -3.347816765308380127e-01 2.508805692195892334e-01 -4.762179777026176453e-02 1.855719387531280518e-01 6.985010206699371338e-02 3.807242214679718018e-01 1.112070381641387939e-01 1.083888635039329529e-01 -8.526837080717086792e-02 -2.281593531370162964e-02 2.680541761219501495e-02 2.154690399765968323e-02 -9.983230382204055786e-02 8.454641699790954590e-02 1.799959875643253326e-02 2.619193680584430695e-02 8.023721165955066681e-03 2.022913545370101929e-01 7.637040317058563232e-02 1.291932724416255951e-02 -2.560872398316860199e-02
3.284683227539062500e-01 -2.042037099599838257e-01 -1.149959787726402283e-01 6.866430491209030151e-02 6.844970583915710449e-02 -1.173622310161590576e-01 5.593040958046913147e-02 -3.618437349796295166e-01 -7.336000353097915649e-02 1.884487569332122803e-01 -1.120224669575691223e-01 -2.957637906074523926e-01 1.065389737486839294e-01 2.232142686843872070e-01 1.336977630853652954e-01 2.280404865741729736e-01 1.648119837045669556e-01 -2.005103230476379395e-01 -3.223635256290435791e-02 -1.591632366180419922e-01 -1.693712733685970306e-02 -2.478401660919189453e-01 2.811230719089508057e-01 9.909521043300628662e-02 1.110133081674575806e-01 3.174578398466110229e-02 1.649788320064544678e-01 -4.237716645002365112e-02 2.635872066020965576e-01 -1.432344913482666016e-01 6.488224864006042480e-02 1.647086739540100098e-01
1.540070921182632446e-01 1.109613254666328430e-01 4.015306234359741211e-01 4.307276010513305664e-01 1.623173207044601440e-01 -2.072953246533870697e-02 1.378292143344879150e-01 -2.608984708786010742e-01 2.934528514742851257e-02 -1.939380466938018799e-01 -3.304054588079452515e-02 -8.125401288270950317e-02 -5.055784061551094055e-02 2.024696767330169678e-01 1.982226409018039703e-02 2.767252027988433838e-01 1.258352994918823242e-01 8.531412109732627869e-03 5.219187960028648376e-02 1.696579754352569580e-01 4.271004348993301392e-02 -1.810109317302703857e-01 1.682180017232894897e-01 1.000903099775314331e-01 2.653145492076873779e-01 -7.442782819271087646e-02 -1.592670828104019165e-01 -1.533324420452117920e-01 2.480494827032089233e-01 5.637977644801139832e-02 1.565944105386734009e-01 4.828168451786041260e-02
-3.867774829268455505e-02 -1.408598870038986206e-01 -1.515352074056863785e-02 2.422916442155838013e-01 -3.418105840682983398e-01 3.141936659812927246e-02 1.235713344067335129e-02 -1.994388550519943237e-01 -4.628839087672531605e-04 -2.841772977262735367e-03 8.816481381654739380e-02 -2.881155610084533691e-01 3.001718819141387939e-01 2.679347991943359375e-02 2.779169082641601562e-01 -2.476437017321586609e-03 3.861638009548187256e-01 1.721771359443664551e-01 -2.147721052169799805e-01 1.913335770368576050e-01 1.109538525342941284e-01 -1.825260072946548462e-01 1.516154557466506958e-01 9.097605012357234955e-03 1.958530209958553314e-02 -2.436693012714385986e-01 1.651626378297805786e-01 2.077927887439727783e-01 1.540957987308502197e-01 -8.681490086019039154e-03 -7.811548560857772827e-02 -1.130634844303131104e-01
-4.054442048072814941e-02 -6.697861850261688232e-02 1.659036576747894287e-01 2.286060899496078491e-01 -3.840800374746322632e-03 -8.258374780416488647e-02 -2.296548783779144287e-01 -9.158667176961898804e-02 -1.786233186721801758e-01 3.742577731609344482e-01 -1.906884759664535522e-01 -8.985731750726699829e-02 1.645626723766326904e-01 -1.312092840671539307e-01 1.529637873172760010e-01 2.118510603904724121e-01 4.571429267525672913e-02 -1.068164706230163574e-01 -3.026699833571910858e-02 -1.373181343078613281e-01 -1.332674026489257812e-01 -3.422098457813262939e-01 4.077152609825134277e-01 5.809976253658533096e-03 1.396600008010864258e-01 -2.749507082626223564e-03 -5.856788903474807739e-02 9.419810771942138672e-02 2.254864871501922607e-01 5.668249726295471191e-02 2.955083250999450684e-01 9.762356430292129517e-02
5.712857469916343689e-02 7.101508229970932007e-02 -3.095079660415649414e-01 1.562151610851287842e-01 2.726648375391960144e-02 -2.525722980499267578e-01 4.430954530835151672e-02 -8.474303036928176880e-02 -2.996770739555358887e-01 -8.700626343488693237e-02 1.206198632717132568e-01 -2.278680056333541870e-01 5.138566344976425171e-02 -1.876493692398071289e-01 5.744670704007148743e-02 8.895516395568847656e-02 2.468864768743515015e-01 -1.909946799278259277e-01 -1.217096075415611267e-01 4.375820606946945190e-02 -1.959831863641738892e-01 -1.727524697780609131e-01 4.678180515766143799e-01 -2.357035875320434570e-01 -5.370539799332618713e-02 -1.242190971970558167e-01 5.892318487167358398e-02 -1.085709556937217712e-01 1.662400662899017334e-01 2.280497252941131592e-01 -1.199564114212989807e-01 2.167027257382869720e-02
1.921196728944778442e-01 -5.995760858058929443e-02 3.877357020974159241e-02 1.190414726734161377e-01 2.736296057701110840e-01 2.312728948891162872e-02 -3.001834079623222351e-02 -7.090495526790618896e-02 -1.542442142963409424e-01 -1.447816938161849976e-01 1.239768788218498230e-01 -3.377100229263305664e-01 -6.148565188050270081e-02 -1.346414983272552490e-01 1.852578967809677124e-01 2.440290004014968872e-01 -4.314756765961647034e-02 -2.417481839656829834e-01 7.266086339950561523e-02 1.651652008295059204e-01 -7.486683782190084457e-03 -1.776577830314636230e-01 1.246072947978973389e-01 -2.237589359283447266e-01 5.133599638938903809e-01 -5.313977599143981934e-02 1.411773264408111572e-01 -1.107191815972328186e-01 2.692275345325469971e-01 4.874766618013381958e-02 -8.913316577672958374e-02 3.317039087414741516e-02
6.970289349555969238e-02 -1.305870115756988525e-01 -1.457644850015640259e-01 4.270206391811370850e-01 -6.193108856678009033e-02 7.074943929910659790e-02 1.388399899005889893e-01 -2.478166669607162476e-01 -3.172541856765747070e-01 -2.628984451293945312e-01 9.221073240041732788e-02 -3.708596229553222656e-01 7.901795953512191772e-02 -7.776083052158355713e-02 2.469921298325061798e-02 9.386174380779266357e-03 4.707949757575988770e-01 7.208882272243499756e-02 -1.474494300782680511e-02 -5.646719411015510559e-02 -1.126116327941417694e-02 1.641867868602275848e-02 -7.509829103946685791e-02 -9.342804551124572754e-02 9.550681710243225098e-02 -3.354196622967720032e-02 1.326585263013839722e-01 8.121898025274276733e-02 1.463373303413391113e-01 1.328766793012619019e-01 2.303213626146316528e-02 -1.926430463790893555e-01
9.661244228482246399e-03 1.780329197645187378e-01 -1.959364414215087891e-01 1.466534733772277832e-01 6.306795775890350342e-02 -2.009061425924301147e-01 -2.074093073606491089e-01 -2.101936936378479004e-02 -8.757916092872619629e-02 -4.723944142460823059e-02 -2.661913335323333740e-01 2.104664966464042664e-02 3.003624975681304932e-01 -1.155069246888160706e-01 1.849158294498920441e-02 -3.846063045784831047e-03 1.205003187060356140e-01 -3.029162585735321045e-01 -1.934584081172943115e-01 -8.486104011535644531e-02 -3.199993818998336792e-02 -2.726022601127624512e-01 -1.662820428609848022e-01 -4.322631061077117920e-01 6.780292093753814697e-02 1.582328379154205322e-01 -2.931233346462249756e-01 1.521877795457839966e-01 1.263089179992675781e-01 -1.176592186093330383e-01 1.562473326921463013e-01 4.148976132273674011e-02
-1.137019693851470947e-01 -2.595992945134639740e-02 -1.578260660171508789e-01 1.915363073348999023e-01 -4.212187975645065308e-02 1.611392349004745483e-01 -2.001931518316268921e-01 8.881736546754837036e-02 -1.842083036899566650e-01 9.488958865404129028e-02 -2.153461426496505737e-02 -1.619044095277786255e-01 2.326811701059341431e-01 1.307834535837173462e-01 -1.242908090353012085e-02 2.041831761598587036e-01 2.351212650537490845e-01 -2.450976073741912842e-01 -1.024432852864265442e-01 1.554005295038223267e-01 8.868959732353687286e-03 -1.780667304992675781e-01 2.144958972930908203e-01 -8.786235004663467407e-02 1.349893063306808472e-01 -2.631645202636718750e-01 -9.709142893552780151e-02 -6.430101394653320312e-02 3.091185092926025391e-01 4.335764944553375244e-01 1.945310980081558228e-01 9.195240586996078491e-02
-4.108523949980735779e-02 -1.728774458169937134e-01 1.654259264469146729e-01 3.252824544906616211e-01 -4.592011868953704834e-02 -2.231166511774063110e-01 -8.924266323447227478e-03 -1.580735743045806885e-01 -8.177369087934494019e-02 1.688585877418518066e-01 2.396891415119171143e-01 -4.576228857040405273e-01 3.298183903098106384e-02 -8.110807090997695923e-02 -2.066131867468357086e-02 1.666710712015628815e-02 2.259428948163986206e-01 9.786549955606460571e-02 -1.658929586410522461e-01 -8.932899683713912964e-02 1.484160218387842178e-02 -2.303362488746643066e-01 9.923941642045974731e-02 -7.089272886514663696e-02 -1.090791001915931702e-01 1.529433578252792358e-01 -4.770287871360778809e-02 -1.441496051847934723e-02 4.412771761417388916e-01 -1.674389243125915527e-01 -9.862326830625534058e-02 1.153921112418174744e-01
4.569450393319129944e-02 1.814566925168037415e-02 3.470525145530700684e-02 9.292296320199966431e-02 3.482251763343811035e-01 -2.374034970998764038e-01 -1.346571296453475952e-01 -4.487158954143524170e-01 4.310601577162742615e-02 1.046835631132125854e-01 -2.245774418115615845e-01 -6.954228878021240234e-02 2.698796093463897705e-01 -5.639908462762832642e-02 9.314684569835662842e-02 7.888199388980865479e-02 1.409965008497238159e-01 1.660325676202774048e-01 -2.986078858375549316e-01 5.699068307876586914e-02 -7.187015563249588013e-02 -1.438428759574890137e-01 7.476736605167388916e-02 -2.750526666641235352e-01 -8.243529498577117920e-02 7.836715131998062134e-02 1.012278199195861816e-01 -6.199365598149597645e-04 2.708088755607604980e-01 2.496508657932281494e-01 -2.906525507569313049e-02 -1.580744087696075439e-01
-2.138615399599075317e-01 -3.700901195406913757e-02 -1.793346107006072998e-01 1.243332028388977051e-01 3.773469626903533936e-01 -1.733187288045883179e-01 -2.234604805707931519e-01 -3.677335977554321289e-01 -5.468055233359336853e-02 -5.419651418924331665e-02 -2.891972959041595459e-01 -6.212877482175827026e-02 3.011342287063598633e-01 1.491743233054876328e-02 -3.346940129995346069e-02 5.369110777974128723e-02 3.894581645727157593e-02 -9.759449958801269531e-02 -2.849910259246826172e-01 2.044306509196758270e-02 -8.157201111316680908e-02 -2.280040383338928223e-01 2.951871976256370544e-02 -1.395887285470962524e-01 1.887045949697494507e-01 1.715013533830642700e-01 -2.323260158300399780e-01 -1.103779301047325134e-01 1.496834456920623779e-01 6.957536190748214722e-02 -2.284363657236099243e-02 -1.694923639297485352e-01
-2.049306780099868774e-02 8.306027203798294067e-02 2.564985156059265137e-01 3.005530834197998047e-01 -1.023501902818679810e-02 -4.428216814994812012e-02 -2.304111868143081665e-01 3.060846403241157532e-02 -1.874140948057174683e-01 -1.841987520456314087e-01 -2.715478241443634033e-01 -3.430597856640815735e-02 7.693754136562347412e-02 -2.761245667934417725e-01 -9.811867028474807739e-02 1.871463507413864136e-01 2.885305881500244141e-01 -2.927448451519012451e-01 -6.919611990451812744e-02 -1.029803529381752014e-01 -1.363430768251419067e-01 -1.568731963634490967e-01 2.090520560741424561e-01 1.056999489665031433e-01 -1.731800846755504608e-02 -2.450416833162307739e-01 -2.249448001384735107e-01 1.649619638919830322e-02 8.334239572286605835e-02 3.003042340278625488e-01 1.238097697496414185e-01 -5.992229655385017395e-02
-9.844601899385452271e-02 -2.493263781070709229e-01 4.072698056697845459e-01 1.729350090026855469e-01 3.559313341975212097e-02 -4.071961343288421631e-02 -3.911038488149642944e-02 -1.095164194703102112e-01 1.407991070300340652e-02 4.088556766510009766e-02 -1.668212190270423889e-02 -1.174540519714355469e-01 3.236215114593505859e-01 1.380021125078201294e-01 -1.097007617354393005e-01 -6.167823448777198792e-02 1.170768216252326965e-01 -2.540456354618072510e-01 -1.585863381624221802e-01 -2.065473608672618866e-02 -2.329625040292739868e-01 -1.712930500507354736e-01 2.337493896484375000e-01 -7.461161166429519653e-02 1.895389109849929810e-01 -2.280848324298858643e-01 -2.238565385341644287e-01 1.761949993669986725e-02 1.777803003787994385e-01 3.016557395458221436e-01 -1.317935883998870850e-01 1.854216903448104858e-01
-2.548565268516540527e-01 -2.088292688131332397e-01 3.474823236465454102e-01 2.286480367183685303e-01 1.697068363428115845e-01 -1.741305440664291382e-01 1.500661820173263550e-01 -7.063826173543930054e-02 7.033778727054595947e-02 -6.692672520875930786e-02 -6.898337602615356445e-02 -1.492671370506286621e-01 -1.100428476929664612e-01 -5.552351847290992737e-02 5.016482993960380554e-02 6.120679527521133423e-02 -7.220937311649322510e-02 -2.705781459808349609e-01 -1.012947708368301392e-01 -8.593223989009857178e-02 -9.463329613208770752e-02 -2.421166300773620605e-01 3.358438611030578613e-01 -1.322943419218063354e-01 1.029742658138275146e-01 -2.690477073192596436e-01 -2.357339560985565186e-01 2.242948561906814575e-01 2.478045374155044556e-01 8.535106480121612549e-02 -7.850507646799087524e-02 1.272694915533065796e-01
-4.279208183288574219e-02 1.236739084124565125e-01 -1.069355458021163940e-01 2.223147451877593994e-01 1.041255220770835876e-01 -1.406887173652648926e-01 1.137799099087715149e-01 -2.837631702423095703e-01 -1.641798913478851318e-01 2.384931221604347229e-02 2.386730015277862549e-01 -1.692694798111915588e-02 1.502409279346466064e-01 -3.690670728683471680e-01 3.811085224151611328e-01 2.161097479984164238e-03 2.025762796401977539e-01 1.272942721843719482e-01 1.133626978844404221e-02 2.666257619857788086e-01 -1.372347176074981689e-01 -2.446246445178985596e-01 -2.034946717321872711e-02 -2.042189538478851318e-01 2.117442041635513306e-01 7.968381792306900024e-02 1.315652579069137573e-01 1.628001928329467773e-01 2.118358016014099121e-01 1.372154653072357178e-01 -6.841484457254409790e-03 3.323876485228538513e-02
-4.469083994626998901e-02 -1.073139011859893799e-01 -1.494238898158073425e-02 2.849514782428741455e-01 1.773210912942886353e-01 -4.766727089881896973e-01 -7.370953261852264404e-02 -1.057735905051231384e-01 6.548333913087844849e-02 6.741955131292343140e-02 6.716004014015197754e-02 -4.247607290744781494e-01 2.024069726467132568e-01 -2.382163107395172119e-01 -2.390301674604415894e-01 2.224108437076210976e-03 2.001903206110000610e-01 -1.521065235137939453e-01 -7.375691831111907959e-02 -2.433172427117824554e-02 6.975842267274856567e-02 -3.372845649719238281e-01 1.478078495711088181e-02 -9.683839231729507446e-02 -7.402678579092025757e-02 4.825997725129127502e-02 -8.633647114038467407e-02 2.491904497146606445e-01 5.175759643316268921e-02 4.935426637530326843e-02 3.592792432755231857e-03 -3.477367386221885681e-02
-1.014133989810943604e-01 -1.221703365445137024e-01 -1.502880901098251343e-01 1.048164814710617065e-01 -4.871983546763658524e-03 2.140866518020629883e-01 2.941449545323848724e-02 3.710408508777618408e-02 -3.042298369109630585e-02 -6.636875122785568237e-02 -5.891030654311180115e-02 -1.981624364852905273e-01 3.633546829223632812e-01 -4.880381003022193909e-02 -1.754284948110580444e-01 1.197438612580299377e-01 1.349240243434906006e-01 -3.101396858692169189e-01 -1.149732545018196106e-01 6.939651817083358765e-02 -7.339871022850275040e-03 -2.048860937356948853e-01 2.718484699726104736e-01 -8.747350424528121948e-02 2.321431785821914673e-01 -3.121166527271270752e-01 1.159989908337593079e-01 -1.099931597709655762e-01 2.257342636585235596e-01 3.738602995872497559e-01 9.728725999593734741e-02 1.801714599132537842e-01
3.925893455743789673e-02 -4.266620054841041565e-02 -1.044234931468963623e-01 2.166639119386672974e-01 -8.595510572195053101e-02 -1.904107779264450073e-01 1.458083987236022949e-01 -2.079308331012725830e-01 -3.450925946235656738e-01 -4.123810678720474243e-02 4.109077453613281250e-01 -2.729575932025909424e-01 -5.228657275438308716e-02 -3.144079744815826416e-01 8.043337613344192505e-02 -5.358004011213779449e-03 2.934548854827880859e-01 -9.458112716674804688e-02 -5.383205041289329529e-02 -9.640531986951828003e-02 -4.990407824516296387e-02 -1.331086009740829468e-01 2.592577338218688965e-01 -2.190625518560409546e-01 3.472962416708469391e-03 -7.524182647466659546e-02 9.432172775268554688e-02 1.071041077375411987e-01 1.616197675466537476e-01 2.166476249694824219e-01 -4.040997475385665894e-02 -1.225968450307846069e-01
-5.204474925994873047e-02 -2.734594941139221191e-01 -1.357301473617553711e-01 3.974734544754028320e-01 2.818293496966362000e-02 -4.765357673168182373e-01 9.691712260246276855e-02 -1.669840663671493530e-01 -1.526019126176834106e-01 8.071206510066986084e-02 7.774920016527175903e-02 -4.374959170818328857e-01 6.627718359231948853e-02 -1.134196892380714417e-01 9.424057602882385254e-02 -2.316217496991157532e-02 1.080980822443962097e-01 -1.031417679041624069e-02 -1.284974217414855957e-01 -9.740311652421951294e-02 -2.019182145595550537e-01 -1.738779991865158081e-01 1.066678687930107117e-01 4.952048137784004211e-02 8.811897039413452148e-02 -1.246964931488037109e-01 1.906139217317104340e-02 9.108571335673332214e-03 2.722477316856384277e-01 7.901818491518497467e-03 5.916091427206993103e-02 -5.436133965849876404e-02
-1.866523921489715576e-01 2.943735718727111816e-01 1.648182980716228485e-02 7.532403338700532913e-03 2.738621644675731659e-02 -2.847464978694915771e-01 -2.143667936325073242e-01 -2.489059120416641235e-01 3.620590269565582275e-02 -2.300030291080474854e-01 -1.162730231881141663e-01 -2.076846659183502197e-01 -1.074386015534400940e-01 -1.746045798063278198e-01 2.305628657341003418e-01 1.177934259176254272e-01 1.926071792840957642e-01 -1.265388578176498413e-01 -8.450110256671905518e-02 -1.482637524604797363e-01 9.965758025646209717e-02 -2.236751616001129150e-01 2.618942260742187500e-01 -1.833833754062652588e-01 1.936150044202804565e-01 5.860449746251106262e-02 2.428310811519622803e-01 -2.103857323527336121e-02 1.586382687091827393e-01 1.956329941749572754e-01 -2.327329665422439575e-01 7.850942015647888184e-02
9.771800041198730469e-02 1.359903514385223389e-01 -1.968817412853240967e-01 9.694037586450576782e-02 -1.309841275215148926e-01 1.617426723241806030e-01 1.838116943836212158e-01 -2.930231988430023193e-01 -7.759494334459304810e-02 -6.680553406476974487e-02 -1.244800090789794922e-01 -2.812283337116241455e-01 6.412939727306365967e-02 9.888116270303726196e-03 7.940583676099777222e-02 2.638218998908996582e-01 -4.203381948173046112e-03 -1.942957192659378052e-01 -1.577250212430953979e-01 1.478635966777801514e-01 -4.984141886234283447e-02 -3.496945798397064209e-01 2.488449662923812866e-01 2.216880321502685547e-01 1.240082159638404846e-01 -2.337144911289215088e-01 2.214574813842773438e-01 1.872357428073883057e-01 1.488242149353027344e-01 2.139823436737060547e-01 1.574290171265602112e-02 1.816853880882263184e-01
3.776775673031806946e-02 -1.697062999010086060e-01 2.377552390098571777e-01 1.839694231748580933e-01 -1.451161503791809082e-01 1.326283663511276245e-01 -1.435538679361343384e-01 -2.682469785213470459e-01 -1.019988954067230225e-01 -1.839817762374877930e-01 5.055438727140426636e-03 -2.290596514940261841e-01 1.380368415266275406e-02 1.071696504950523376e-01 -3.122616559267044067e-02 1.384226083755493164e-01 -7.425570487976074219e-02 -1.776392608880996704e-01 -4.980186820030212402e-01 5.867806449532508850e-02 -9.410274028778076172e-02 -1.195695549249649048e-01 2.268451303243637085e-01 -8.392343670129776001e-02 3.133687973022460938e-01 -1.476634144783020020e-01 2.007133960723876953e-01 -8.447398990392684937e-02 1.299316585063934326e-01 -7.242855429649353027e-02 2.417525351047515869e-01 -3.796467930078506470e-02
1.540124416351318359e-01 -9.592465311288833618e-02 -4.194004461169242859e-02 3.175491988658905029e-01 7.683824002742767334e-02 -2.366606295108795166e-01 1.892025396227836609e-02 -3.256807848811149597e-02 -2.694844305515289307e-01 -9.154816716909408569e-02 1.668660938739776611e-01 -3.961316347122192383e-01 -2.181122601032257080e-01 -2.205446809530258179e-01 -2.135470695793628693e-02 -5.364374816417694092e-02 2.004253119230270386e-01 -1.566867232322692871e-01 5.832932889461517334e-02 1.301474273204803467e-01 3.044389747083187103e-02 -2.642780840396881104e-01 3.237363994121551514e-01 -6.034454330801963806e-03 -6.267252564430236816e-02 8.765920996665954590e-02 1.466698050498962402e-01 2.965443953871726990e-02 2.816840410232543945e-01 -1.743604056537151337e-02 2.353461086750030518e-01 -7.824757695198059082e-02
-4.408331587910652161e-02 -3.530764207243919373e-02 -1.030503138899803162e-01 1.353296637535095215e-01 -1.163252964615821838e-01 -3.705584108829498291e-01 7.488844543695449829e-02 -3.846285343170166016e-01 1.302485615015029907e-01 -6.894326955080032349e-02 5.174426734447479248e-02 -1.083197910338640213e-02 1.621693670749664307e-01 -1.266919262707233429e-02 3.706869184970855713e-01 -9.800652414560317993e-02 1.315850764513015747e-01 -2.323706001043319702e-01 -2.284393757581710815e-01 -2.094142585992813110e-01 1.802045404911041260e-01 -3.404025435447692871e-01 1.289913505315780640e-01 -5.050440132617950439e-02 1.848959773778915405e-01 1.916237361729145050e-02 1.201099008321762085e-01 -9.892107546329498291e-02 2.569732442498207092e-02 2.652136087417602539e-01 2.767409756779670715e-02 -9.010731242597103119e-03
1.520757377147674561e-02 -6.440456025302410126e-03 -9.701203671284019947e-04 1.701199412345886230e-01 -2.640480995178222656e-01 -1.413718611001968384e-02 -4.221540316939353943e-02 -1.862765103578567505e-01 -4.077206179499626160e-02 -3.938598558306694031e-02 1.841663122177124023e-01 -3.092168271541595459e-01 2.847003042697906494e-01 -2.011954039335250854e-01 1.437352150678634644e-01 -3.012101650238037109e-01 2.294886708259582520e-01 7.578331045806407928e-03 -3.284962177276611328e-01 1.539755314588546753e-01 -1.608114242553710938e-01 -4.793854057788848877e-02 -5.830378830432891846e-02 -1.578938961029052734e-01 3.612351790070533752e-02 -3.990717232227325439e-02 -1.712881326675415039e-01 2.094531506299972534e-01 2.183580994606018066e-01 1.172380708158016205e-02 2.385190874338150024e-01 -2.776154875755310059e-01
-6.657243520021438599e-02 2.096852958202362061e-01 6.002293899655342102e-02 1.536893844604492188e-01 5.860649421811103821e-02 -4.445531368255615234e-01 -1.306864917278289795e-01 6.152234040200710297e-03 5.101237446069717407e-02 -4.282813891768455505e-02 1.314762234687805176e-01 -8.035323768854141235e-02 2.716152369976043701e-01 -8.748906850814819336e-02 -4.310175031423568726e-02 1.953947916626930237e-02 2.456541359424591064e-01 -1.590026021003723145e-01 -7.751058042049407959e-02 -8.412769995629787445e-03 -9.589279443025588989e-02 -5.102518200874328613e-01 1.263214349746704102e-01 -3.009730763733386993e-02 5.545705929398536682e-02 -1.036569997668266296e-01 -6.511369347572326660e-02 3.149076402187347412e-01 2.275625020265579224e-01 -1.792154461145401001e-01 -5.193810909986495972e-02 -1.113597080111503601e-01
7.327231019735336304e-02 -1.917546391487121582e-01 -2.871851902455091476e-04 9.532149881124496460e-02 -2.223090976476669312e-01 -1.056141033768653870e-01 1.472415477037429810e-01 -2.034958600997924805e-01 -2.725000381469726562e-01 1.991692115552723408e-04 -3.694040328264236450e-02 -1.702937781810760498e-01 4.591488540172576904e-01 1.179046034812927246e-01 -8.102282881736755371e-03 -1.312630176544189453e-01 1.315878778696060181e-01 -6.110092625021934509e-02 -3.080191612243652344e-01 3.040846884250640869e-01 1.169669106602668762e-01 -1.988667100667953491e-01 2.975507266819477081e-02 -2.846059203147888184e-01 4.686763137578964233e-02 -7.931050658226013184e-02 -4.340197145938873291e-02 3.059577643871307373e-01 1.062800809741020203e-01 2.280130237340927124e-02 2.818799391388893127e-02 -1.355553269386291504e-01
3.106318647041916847e-03 7.597495615482330322e-02 6.704246252775192261e-02 1.117235422134399414e-01 1.441223323345184326e-01 -1.975786536931991577e-01 -2.969337701797485352e-01 -3.099878430366516113e-01 -5.371434614062309265e-02 6.886997073888778687e-02 -1.198304221034049988e-01 8.578635752201080322e-02 1.686610877513885498e-01 -8.390394598245620728e-02 1.002737879753112793e-01 -2.434764504432678223e-01 9.996802359819412231e-02 -3.597405850887298584e-01 -2.462916821241378784e-01 1.008781343698501587e-01 2.670195698738098145e-02 -4.233029112219810486e-02 9.746923297643661499e-02 -3.779325485229492188e-01 2.262884676456451416e-01 -1.481313407421112061e-01 1.237021461129188538e-01 2.663263082504272461e-01 -4.108110070228576660e-02 1.427524089813232422e-01 1.196696534752845764e-01 1.953264176845550537e-01
-1.626106202602386475e-01 -1.101084575057029724e-01 -3.316542133688926697e-02 1.809447258710861206e-01 -3.833495974540710449e-01 -1.441642493009567261e-01 -1.918114535510540009e-02 -2.569198906421661377e-01 -9.379625320434570312e-02 2.139653116464614868e-01 1.075792387127876282e-01 -2.522726655006408691e-01 8.651888370513916016e-02 -3.361980617046356201e-02 1.547828614711761475e-01 2.869079262018203735e-02 3.431727588176727295e-01 2.747880481183528900e-02 -6.292163580656051636e-02 1.232501044869422913e-01 -7.852860540151596069e-02 -1.637448519468307495e-01 2.257835865020751953e-01 -5.320772528648376465e-02 -5.237426236271858215e-02 1.360855400562286377e-01 9.804370254278182983e-02 1.975476592779159546e-01 2.842836081981658936e-01 3.155356645584106445e-01 2.237778156995773315e-01 -7.395379245281219482e-02
1.268065571784973145e-01 -1.346369981765747070e-01 -1.258733272552490234e-01 4.319616854190826416e-01 -8.375551551580429077e-03 -1.337030082941055298e-01 1.536979526281356812e-02 -2.965658605098724365e-01 -1.222835271619260311e-03 -2.750255167484283447e-01 6.123447418212890625e-02 -1.646506786346435547e-01 9.721588343381881714e-02 -1.626307517290115356e-01 1.966298222541809082e-01 1.980873197317123413e-01 4.669035971164703369e-01 -4.686867818236351013e-03 8.245013654232025146e-02 9.797367453575134277e-02 -2.707788944244384766e-01 4.281995072960853577e-02 -1.709810271859169006e-02 -2.520767152309417725e-01 1.556235402822494507e-01 -1.172762550413608551e-02 2.881185524165630341e-02 1.132022663950920105e-01 -2.558695152401924133e-02 -9.316584095358848572e-03 1.400125771760940552e-01 -7.189356535673141479e-02
2.473230212926864624e-01 1.548017002642154694e-02 -2.557486295700073242e-01 3.312296867370605469e-01 7.295240182429552078e-03 -2.765851840376853943e-02 -1.267380267381668091e-01 -3.604996800422668457e-01 -3.602840751409530640e-02 6.237328797578811646e-02 -5.255552753806114197e-02 -3.902500569820404053e-01 9.919887036085128784e-02 6.014199927449226379e-02 2.395243570208549500e-02 7.818336039781570435e-02 4.705584049224853516e-01 5.644566565752029419e-02 -8.894076570868492126e-03 9.631761908531188965e-02 -6.295999884605407715e-02 -5.615757033228874207e-02 -1.208221726119518280e-02 -2.334367632865905762e-01 1.394891589879989624e-01 -1.166884824633598328e-01 -3.491352126002311707e-02 1.452147364616394043e-01 1.390854865312576294e-01 -1.972091794013977051e-01 1.635906994342803955e-01 1.180198974907398224e-02
-1.781854219734668732e-02 -1.157798692584037781e-01 3.652856945991516113e-01 4.956692457199096680e-02 1.335817873477935791e-01 9.993623197078704834e-02 1.724449098110198975e-01 -3.493314236402511597e-02 1.422209106385707855e-02 -2.410448044538497925e-01 2.620907425880432129e-01 7.358173280954360962e-02 1.775992810726165771e-01 1.775328256189823151e-02 1.552690565586090088e-01 1.081761866807937622e-01 1.886224746704101562e-01 -1.035542935132980347e-01 -1.264598369598388672e-01 9.206393361091613770e-02 8.403113484382629395e-02 -1.743374317884445190e-01 2.202558517456054688e-01 -6.965974718332290649e-02 3.435510396957397461e-01 -4.960481449961662292e-02 1.120517104864120483e-01 -1.885359734296798706e-01 4.214936494827270508e-01 -1.770012378692626953e-01 2.288045883178710938e-01 -1.824919832870364189e-03
-5.037293210625648499e-02 -4.858346655964851379e-02 2.007873952388763428e-01 2.387516945600509644e-01 -1.418353021144866943e-01 1.826390437781810760e-02 -2.618537843227386475e-01 -1.109441742300987244e-01 -3.648521602153778076e-01 -1.453057825565338135e-01 1.729955375194549561e-01 -1.583512723445892334e-01 -4.122159630060195923e-02 4.605263099074363708e-02 -1.363057494163513184e-01 3.379792571067810059e-01 1.311074793338775635e-01 -7.636617869138717651e-02 -2.706961929798126221e-01 -7.542940974235534668e-02 -2.488117478787899017e-02 -3.020394146442413330e-01 -8.945472654886543751e-05 -2.173768430948257446e-01 -1.159519255161285400e-01 -2.222292274236679077e-01 -1.484029442071914673e-01 2.912464141845703125e-01 5.618985742330551147e-02 7.503777742385864258e-02 1.731481999158859253e-01 3.257761150598526001e-02
-1.515234112739562988e-01 1.616247929632663727e-02 -3.154613673686981201e-01 -8.790384046733379364e-03 -7.032419741153717041e-02 -1.714738756418228149e-01 1.820459812879562378e-01 -9.771825373172760010e-02 -2.492484450340270996e-02 -1.085529550909996033e-01 6.739724427461624146e-02 -1.111625432968139648e-01 2.042729705572128296e-01 -2.022015601396560669e-01 2.226132303476333618e-01 6.196578964591026306e-02 2.694295048713684082e-01 -2.575043439865112305e-01 -7.752062380313873291e-02 -4.907146096229553223e-02 8.870596438646316528e-02 -2.657519280910491943e-01 -8.364094048738479614e-02 -6.739769876003265381e-02 3.355139791965484619e-01 1.372143905609846115e-02 -7.405497133731842041e-02 1.321791112422943115e-01 2.253185957670211792e-01 3.670708835124969482e-01 1.511808037757873535e-01 2.310979515314102173e-01
-9.044162184000015259e-02 1.248836442828178406e-01 -1.074877306818962097e-01 1.716989874839782715e-01 1.003969013690948486e-01 -1.816615909337997437e-01 7.781651616096496582e-02 -3.993732854723930359e-02 6.930945068597793579e-02 -7.662322372198104858e-02 -1.459071785211563110e-01 -7.317490875720977783e-02 1.785710453987121582e-01 1.081798076629638672e-01 2.126943916082382202e-01 8.292356505990028381e-03 4.844300448894500732e-01 -1.413538902997970581e-01 -1.206887736916542053e-01 3.425486758351325989e-02 -2.514658868312835693e-01 -9.430897980928421021e-02 6.113584712147712708e-02 -3.186753094196319580e-01 9.415864199399948120e-02 -3.709109500050544739e-03 -2.366305328905582428e-02 4.238143563270568848e-01 2.160757333040237427e-01 2.106039412319660187e-02 -1.756576150655746460e-01 -2.082870453596115112e-01
-9.697189554572105408e-03 -1.552227437496185303e-01 7.028504461050033569e-02 1.237126290798187256e-01 2.289527095854282379e-02 -1.423665285110473633e-01 -8.381199836730957031e-02 -1.251860857009887695e-01 -3.086480684578418732e-02 8.997953683137893677e-02 1.154658966697752476e-03 -5.349925756454467773e-01 6.351620703935623169e-02 -2.460592612624168396e-02 2.542912960052490234e-01 2.829685509204864502e-01 2.127041667699813843e-01 1.763922721147537231e-02 4.145207256078720093e-02 1.963568106293678284e-02 -3.412567079067230225e-02 -9.439051896333694458e-02 7.911733537912368774e-02 -1.659618467092514038e-01 -5.590321868658065796e-02 2.646748125553131104e-01 3.309842944145202637e-02 1.003076583147048950e-01 1.068555563688278198e-01 4.810280203819274902e-01 -2.166210561990737915e-01 -4.284009709954261780e-02
-1.666922718286514282e-01 1.435686796903610229e-01 -2.595916762948036194e-02 2.649042010307312012e-01 6.381716579198837280e-02 -3.697599172592163086e-01 -2.812643349170684814e-01 7.085857540369033813e-02 -8.873268216848373413e-02 6.556562148034572601e-03 4.988243803381919861e-02 -3.806354403495788574e-01 3.833197057247161865e-01 -1.447889059782028198e-01 -9.063491970300674438e-02 -2.115613594651222229e-02 3.024583160877227783e-01 1.079351380467414856e-01 -1.576703935861587524e-01 8.389633148908615112e-02 -4.776403307914733887e-03 -1.670380681753158569e-01 2.769118845462799072e-01 2.623174153268337250e-02 9.155783057212829590e-02 6.584563851356506348e-02 -5.780784040689468384e-02 1.183085739612579346e-01 1.728829592466354370e-01 -1.136757433414459229e-01 -6.589607801288366318e-03 1.036633774638175964e-01
-9.444022923707962036e-02 9.026101790368556976e-03 2.212462574243545532e-01 3.327144980430603027e-01 5.395308602601289749e-03 1.625770032405853271e-01 1.741008460521697998e-01 -2.421103566884994507e-01 -1.630071103572845459e-01 -1.417995691299438477e-01 -1.125045344233512878e-01 -5.583191290497779846e-02 1.203610077500343323e-01 -7.289350032806396484e-02 -1.815494894981384277e-02 3.950333297252655029e-01 6.670710444450378418e-02 -1.174379065632820129e-01 2.647614777088165283e-01 -4.659881442785263062e-02 2.636474370956420898e-01 -3.777677416801452637e-01 1.435096114873886108e-01 7.801935076713562012e-02 2.150436043739318848e-01 -4.640024527907371521e-02 1.909971237182617188e-02 -1.051774248480796814e-01 2.728696167469024658e-01 9.965469688177108765e-02 6.058837100863456726e-02 -5.656657274812459946e-03
-8.602945506572723389e-02 -1.344810426235198975e-01 1.319370791316032410e-02 1.640120595693588257e-01 1.546740680932998657e-01 -3.639553189277648926e-01 5.250359699130058289e-02 -1.638808995485305786e-01 -1.562580466270446777e-01 -3.927494883537292480e-01 1.722374409437179565e-01 -3.039017915725708008e-01 2.009591907262802124e-01 -1.784318238496780396e-01 -4.224995896220207214e-02 1.463197320699691772e-01 5.230217799544334412e-02 -1.547691822052001953e-01 -2.636728286743164062e-01 1.074526757001876831e-01 -9.201987832784652710e-02 -1.262216866016387939e-01 3.079286590218544006e-02 2.639290690422058105e-01 -7.173487544059753418e-02 1.665360331535339355e-01 -1.374896019697189331e-01 1.668425351381301880e-01 1.179612651467323303e-01 2.306554466485977173e-01 1.246382966637611389e-01 -1.716164126992225647e-02
-3.720971196889877319e-02 -3.218820318579673767e-02 -8.506271988153457642e-02 2.694294452667236328e-01 -3.966550529003143311e-01 -2.753459215164184570e-01 -5.093127116560935974e-02 -1.593682616949081421e-01 -1.870450004935264587e-02 -5.096750333905220032e-02 1.659943461418151855e-01 -2.594012916088104248e-01 2.968028932809829712e-02 -4.330194555222988129e-03 3.276713937520980835e-02 2.135141938924789429e-01 2.217390835285186768e-01 1.237628385424613953e-01 2.960132807493209839e-02 2.502463459968566895e-01 -7.085692137479782104e-03 -2.365272939205169678e-01 1.562962085008621216e-01 -6.309588998556137085e-02 -5.617185309529304504e-02 5.745010450482368469e-02 1.466926094144582748e-02 1.712982654571533203e-01 2.830009460449218750e-01 4.779861867427825928e-02 3.904661536216735840e-01 -1.673743724822998047e-01
2.046746015548706055e-01 -1.448545008897781372e-01 5.179542675614356995e-02 2.086383849382400513e-01 3.503727018833160400e-01 1.327964961528778076e-01 -9.015270322561264038e-02 -8.743121474981307983e-02 -3.491663560271263123e-02 -5.283007398247718811e-02 1.395668685436248779e-01 -2.254975438117980957e-01 -8.395351469516754150e-02 -2.543165534734725952e-02 4.894565045833587646e-02 2.293002605438232422e-01 1.888231039047241211e-01 -4.233515560626983643e-01 5.114829167723655701e-02 2.252456545829772949e-01 1.663880795240402222e-01 -1.104672029614448547e-01 1.027350351214408875e-01 -2.092344611883163452e-01 2.092794775962829590e-01 -1.146462634205818176e-01 2.259079962968826294e-01 -8.711015805602073669e-03 2.522810995578765869e-01 1.197985336184501648e-01 -2.163353413343429565e-01 4.932789504528045654e-02
-5.204326938837766647e-03 2.717321738600730896e-02 4.829394817352294922e-02 3.489437401294708252e-01 1.950528025627136230e-01 -2.654281258583068848e-01 2.369322627782821655e-01 -3.940714895725250244e-02 -1.498571969568729401e-02 -1.459037661552429199e-01 2.360837347805500031e-02 -4.242770969867706299e-01 1.904866695404052734e-01 -5.034803971648216248e-02 -2.637419998645782471e-01 3.243255615234375000e-02 9.124422073364257812e-02 -1.360832601785659790e-01 -2.885529994964599609e-01 3.028881736099720001e-03 1.566026210784912109e-01 -1.756040751934051514e-01 2.912212312221527100e-01 -8.611540310084819794e-03 -5.320637021213769913e-03 3.490036725997924805e-01 -3.835337609052658081e-02 5.169834196567535400e-02 9.344192594289779663e-02 -8.566456288099288940e-02 7.089129090309143066e-02 -2.852231031283736229e-03
5.186631157994270325e-02 3.416782915592193604e-01 1.143160238862037659e-01 1.771002411842346191e-01 2.064240872859954834e-01 -2.786604166030883789e-01 -1.580792516469955444e-01 -6.259572505950927734e-02 -1.487706750631332397e-01 -3.503291010856628418e-01 1.545345485210418701e-01 -1.058303415775299072e-01 3.412573635578155518e-01 1.532981544733047485e-01 1.499735414981842041e-01 1.219685673713684082e-01 -6.131329759955406189e-02 -2.386708110570907593e-01 -3.135694190859794617e-02 -7.319041341543197632e-02 -2.807229757308959961e-01 -2.531956508755683899e-02 1.155698299407958984e-01 -1.106090769171714783e-01 1.184199154376983643e-01 1.259750574827194214e-01 -2.439266741275787354e-01 4.696049168705940247e-02 1.344090998172760010e-01 -7.504278793931007385e-03 2.187763452529907227e-01 3.135081147775053978e-03
2.517938613891601562e-01 -5.136232078075408936e-02 -1.819326076656579971e-03 5.770171806216239929e-02 1.925628036260604858e-01 1.598993241786956787e-01 -3.557560592889785767e-02 -5.679980292916297913e-02 -1.229442209005355835e-01 -2.127301394939422607e-01 8.053019642829895020e-02 -2.548065483570098877e-01 1.551227550953626633e-02 -1.624095141887664795e-01 1.497370302677154541e-01 2.291187345981597900e-01 6.900700181722640991e-02 -3.512898981571197510e-01 5.718560889363288879e-02 1.841546148061752319e-01 -3.773454949259757996e-02 -1.566724032163619995e-01 2.411832511425018311e-01 -3.806275725364685059e-01 3.559703826904296875e-01 -1.182152777910232544e-01 1.212365478277206421e-01 -4.068611934781074524e-02 2.093243598937988281e-01 1.089187115430831909e-01 -1.002713851630687714e-02 1.516036689281463623e-01
-1.210307050496339798e-02 -1.668023020029067993e-01 -8.913610875606536865e-02 3.071095645427703857e-01 1.006588637828826904e-01 -4.163605347275733948e-02 -6.483281403779983521e-02 -2.424805313348770142e-01 2.065501362085342407e-01 -3.197698295116424561e-01 -6.016083434224128723e-02 -1.232377514243125916e-01 2.655726671218872070e-01 3.819105029106140137e-02 2.237779088318347931e-03 -3.182108700275421143e-02 2.258865684270858765e-01 -3.715503215789794922e-01 -2.444980740547180176e-01 2.004178464412689209e-01 5.555082112550735474e-02 -1.720012128353118896e-01 -1.569924503564834595e-02 -2.834298610687255859e-01 2.598813921213150024e-02 7.251039147377014160e-02 1.437681466341018677e-01 -2.866373062133789062e-01 -3.058013692498207092e-02 -7.410462945699691772e-02 2.016239762306213379e-01 7.941194809973239899e-03
1.749402880668640137e-01 -1.083143055438995361e-01 2.569731138646602631e-02 -4.244806990027427673e-02 -1.877302527427673340e-01 -1.212395280599594116e-01 -4.255102276802062988e-01 -1.535434871912002563e-01 1.039039120078086853e-01 -2.288013547658920288e-01 3.374507278203964233e-02 -1.674481928348541260e-01 1.831247061491012573e-01 2.916957717388868332e-03 3.620100766420364380e-02 3.544526696205139160e-01 1.248362585902214050e-01 -1.374385207891464233e-01 -1.526316069066524506e-02 -9.662418067455291748e-02 1.807163059711456299e-01 -2.019989788532257080e-01 2.671095430850982666e-01 2.012078650295734406e-02 2.714165151119232178e-01 -8.349645137786865234e-02 -1.977829933166503906e-01 2.063972651958465576e-01 1.628722101449966431e-01 2.078237384557723999e-01 -1.418292522430419922e-01 -7.977640628814697266e-02
-1.306910067796707153e-01 -8.439502120018005371e-02 -1.913092215545475483e-03 3.857799172401428223e-01 6.213425099849700928e-02 4.618213325738906860e-02 -2.073195762932300568e-02 -3.253340125083923340e-01 8.479639887809753418e-02 -3.174374997615814209e-01 9.211211651563644409e-02 -3.203319907188415527e-01 3.431213498115539551e-01 -1.165075078606605530e-01 1.068101823329925537e-01 -1.908582076430320740e-02 2.137346118688583374e-01 -1.951185753569006920e-03 -1.425772439688444138e-02 -3.806110005825757980e-03 3.305534124374389648e-01 7.820080965757369995e-02 1.182850170880556107e-02 -3.063727617263793945e-01 -1.011402234435081482e-01 -1.281506661325693130e-02 -1.039789021015167236e-01 1.429559290409088135e-01 1.538601368665695190e-01 -6.299778819084167480e-02 1.586347967386245728e-01 -5.321221798658370972e-02
5.600025504827499390e-02 -1.607113331556320190e-01 -7.597547769546508789e-02 1.256314292550086975e-02 3.822443783283233643e-01 9.311250597238540649e-02 6.714706867933273315e-02 -1.406987011432647705e-01 -3.639132250100374222e-03 -1.872182339429855347e-01 -1.150431577116250992e-02 4.360333830118179321e-02 8.191864192485809326e-02 7.410261034965515137e-02 2.908194065093994141e-01 7.657922059297561646e-02 9.414198994636535645e-02 -6.913910806179046631e-02 -6.914629787206649780e-02 1.961181014776229858e-01 2.765152603387832642e-02 -4.924052059650421143e-01 1.422261595726013184e-01 3.638845309615135193e-02 -1.586118489503860474e-01 -2.129132151603698730e-01 -9.476605057716369629e-02 7.250536978244781494e-02 3.936772048473358154e-01 2.112330198287963867e-01 1.971488893032073975e-01 3.765632584691047668e-02
1.817443668842315674e-01 -5.644033476710319519e-02 3.061412274837493896e-01 2.360584437847137451e-01 -1.194715127348899841e-01 1.303192507475614548e-02 5.863047391176223755e-02 -2.511152625083923340e-01 -7.724135648459196091e-03 -5.868240073323249817e-02 -1.927643828094005585e-02 -1.540011316537857056e-01 -2.137781679630279541e-02 1.684039831161499023e-01 9.252656251192092896e-02 1.704547554254531860e-01 2.262664437294006348e-01 -2.639789581298828125e-01 -3.966175019741058350e-01 1.229081079363822937e-01 8.911252766847610474e-02 -1.059836596250534058e-01 1.206219717860221863e-01 -2.402036339044570923e-01 2.317622601985931396e-01 -3.324890509247779846e-02 1.352460235357284546e-01 -2.927200198173522949e-01 3.600272536277770996e-02 -2.185741811990737915e-02 2.892247140407562256e-01 1.021709740161895752e-01
-7.103273272514343262e-02 -1.805541515350341797e-01 -1.226365789771080017e-01 3.365454971790313721e-01 -1.399024128913879395e-01 2.717449516057968140e-02 -8.948615193367004395e-02 -1.674395799636840820e-01 -1.879692822694778442e-01 -3.111752308905124664e-02 1.566763073205947876e-01 -3.856277763843536377e-01 3.002496808767318726e-02 1.782584339380264282e-01 -2.159498929977416992e-01 5.501391366124153137e-02 4.480660557746887207e-01 -9.984154254198074341e-02 -9.930661320686340332e-02 -5.229070782661437988e-02 -8.520149439573287964e-02 -8.041995018720626831e-02 -9.970632195472717285e-02 -1.549688130617141724e-01 -1.706248964183032513e-03 -1.177269890904426575e-01 3.813537210226058960e-02 1.772957742214202881e-01 6.458913534879684448e-02 2.160695381462574005e-02 3.795699179172515869e-01 1.390253603458404541e-01
-1.749498546123504639e-01 -1.008100584149360657e-01 -1.258395463228225708e-01 1.821411550045013428e-01 1.695940345525741577e-01 9.104596823453903198e-02 -2.155826240777969360e-01 8.959827944636344910e-03 -4.765801876783370972e-02 2.866958640515804291e-02 1.190051436424255371e-01 -2.026633918285369873e-01 -1.766552217304706573e-02 8.727018535137176514e-02 1.956772059202194214e-01 1.827471405267715454e-01 7.888294011354446411e-02 -3.077736496925354004e-01 -7.632623612880706787e-02 1.508075445890426636e-01 -2.205141782760620117e-01 -1.416563093662261963e-01 1.716529875993728638e-01 -2.772737443447113037e-01 3.323417305946350098e-01 -1.587729454040527344e-01 -9.896470606327056885e-02 -6.389880180358886719e-02 2.417175471782684326e-01 4.025347828865051270e-01 1.103020459413528442e-01 4.415546357631683350e-02
2.330648712813854218e-02 -2.336516231298446655e-01 1.543718017637729645e-02 1.221704855561256409e-01 -7.347086817026138306e-02 -1.657972186803817749e-01 -1.587938866578042507e-03 7.606752216815948486e-02 2.516614273190498352e-02 -4.310096055269241333e-02 1.169558316469192505e-01 -4.923878908157348633e-01 -1.157939899712800980e-02 -3.685881569981575012e-02 2.307577580213546753e-01 2.609435617923736572e-01 2.746731340885162354e-01 -9.339848533272743225e-03 -1.532092243432998657e-01 -1.712888292968273163e-02 -1.097672386094927788e-03 -7.685261964797973633e-02 9.271986037492752075e-02 -2.249550074338912964e-01 1.163230165839195251e-01 1.298828572034835815e-01 2.158004343509674072e-01 2.932175397872924805e-01 -9.828690439462661743e-02 3.716886937618255615e-01 2.392369881272315979e-02 1.839431971311569214e-01
1.715516112744808197e-02 -2.124597318470478058e-02 1.619752347469329834e-01 5.982564762234687805e-02 -9.695886820554733276e-02 1.591814011335372925e-01 -5.373460799455642700e-02 -1.654933691024780273e-01 1.781401932239532471e-01 -5.535623524338006973e-03 -1.110945418477058411e-01 -1.070919334888458252e-01 3.524673283100128174e-01 -1.038643792271614075e-01 -3.390584886074066162e-02 3.740348219871520996e-01 2.030950933694839478e-01 -2.636899650096893311e-01 3.813879191875457764e-02 1.443289667367935181e-01 9.597161412239074707e-02 -1.489042192697525024e-01 2.414837181568145752e-01 5.696735158562660217e-02 -3.036835975944995880e-02 -2.132467329502105713e-01 -3.193472325801849365e-01 -1.350790709257125854e-01 3.602218031883239746e-01 2.210050374269485474e-01 -3.557290509343147278e-02 1.655935682356357574e-02
-5.657838191837072372e-03 -3.059257268905639648e-01 4.328712448477745056e-02 2.321201860904693604e-01 -2.542486488819122314e-01 -4.197766631841659546e-02 -5.652838572859764099e-02 -4.054360389709472656e-01 -8.735802024602890015e-02 1.168557032942771912e-01 1.750147491693496704e-01 -9.385973960161209106e-02 2.779127657413482666e-01 -9.557685256004333496e-02 1.074822619557380676e-01 -1.050322800874710083e-01 2.264408022165298462e-01 1.973412744700908661e-02 1.593024134635925293e-01 -2.808145619928836823e-02 -1.705521196126937866e-01 -3.306309580802917480e-01 -5.251557100564241409e-03 -1.417144853621721268e-02 2.401983290910720825e-01 1.589873433113098145e-01 2.230993658304214478e-01 1.092294827103614807e-01 1.746523678302764893e-01 -9.679429978132247925e-02 1.883361786603927612e-01 1.023754477500915527e-01
9.174910932779312134e-02 -2.607642114162445068e-01 -2.437481470406055450e-02 2.716049849987030029e-01 -3.447970375418663025e-02 -5.351637601852416992e-01 7.772204279899597168e-02 -1.911864578723907471e-01 -1.577431112527847290e-01 3.758284961804747581e-03 1.415820717811584473e-01 -5.019481778144836426e-01 1.148672848939895630e-01 -1.450005620718002319e-01 3.176212310791015625e-02 -7.910183817148208618e-02 6.238539889454841614e-02 -8.065291494131088257e-02 -5.980312079191207886e-02 -1.496906429529190063e-01 -3.458889573812484741e-02 -9.805254638195037842e-02 8.614232391119003296e-02 -1.818594038486480713e-01 5.334545671939849854e-02 -1.226957812905311584e-01 -8.087237924337387085e-02 1.271961182355880737e-01 2.101545482873916626e-01 -2.644567517563700676e-03 -7.996730506420135498e-02 -4.228538274765014648e-02
1.687520742416381836e-01 -3.387496620416641235e-02 -1.453350484371185303e-01 3.692696392536163330e-01 2.042400836944580078e-01 3.003853559494018555e-01 -2.549526095390319824e-01 -1.542864143848419189e-01 -1.792113333940505981e-01 2.650068700313568115e-01 1.436903774738311768e-01 -6.501585990190505981e-02 2.160468101501464844e-01 -1.273741871118545532e-01 -1.722377091646194458e-01 1.531978547573089600e-01 6.052302569150924683e-02 -1.429457962512969971e-01 -5.408652126789093018e-03 -7.456935942173004150e-02 -1.040534749627113342e-01 -1.872524023056030273e-01 1.692694425582885742e-01 -6.191288679838180542e-02 9.825601428747177124e-02 -7.593232393264770508e-02 -2.741950452327728271e-01 -2.071229275315999985e-03 3.085512518882751465e-01 -1.635602861642837524e-02 2.218980044126510620e-01 -7.421261072158813477e-02
1.275353878736495972e-01 2.224424481391906738e-02 1.753317266702651978e-01 1.536023616790771484e-01 9.539195150136947632e-02 2.347303032875061035e-01 -6.159441173076629639e-02 -1.080247834324836731e-01 -3.240513205528259277e-01 -2.185410708189010620e-01 -2.524271793663501740e-02 -1.478663235902786255e-01 6.965470314025878906e-02 -2.192609757184982300e-01 -1.214390844106674194e-01 1.720913201570510864e-01 1.452549640089273453e-02 -4.070126712322235107e-01 -5.768563598394393921e-02 -7.142406702041625977e-02 -1.011636629700660706e-01 -1.535793989896774292e-01 3.895604908466339111e-01 -2.334636002779006958e-01 2.401981353759765625e-01 -1.273312568664550781e-01 1.374996453523635864e-01 1.768348664045333862e-01 1.783353537321090698e-01 -2.763752080500125885e-02 7.229375839233398438e-02 2.052472159266471863e-02
-1.797768771648406982e-01 1.272177398204803467e-01 -3.542332947254180908e-01 9.245823323726654053e-02 3.619723767042160034e-02 9.996732696890830994e-03 1.383314579725265503e-01 -1.070458590984344482e-01 -1.043422520160675049e-01 -1.354519575834274292e-01 -3.973732888698577881e-02 -2.403153851628303528e-02 1.270044296979904175e-01 -1.317536383867263794e-01 2.086388468742370605e-01 1.864921897649765015e-01 3.276065587997436523e-01 -2.160209566354751587e-01 6.000715494155883789e-02 7.144338637590408325e-02 5.287490785121917725e-02 -4.549942612648010254e-01 -6.719896197319030762e-02 -2.006484270095825195e-01 2.994010746479034424e-01 1.308234483003616333e-01 -2.907261997461318970e-02 5.260187014937400818e-02 2.500923275947570801e-01 9.734705090522766113e-02 7.715467363595962524e-02 1.914188563823699951e-01
-6.336254626512527466e-02 9.698440879583358765e-02 2.246107757091522217e-01 1.056245639920234680e-01 -1.165105178952217102e-01 6.698442250490188599e-02 -9.125410020351409912e-02 -4.803491011261940002e-02 2.145056426525115967e-01 -1.802087128162384033e-01 6.363034248352050781e-03 8.556716144084930420e-02 3.660388588905334473e-01 -2.107522189617156982e-01 3.578582033514976501e-02 3.281838297843933105e-01 1.401156634092330933e-01 -1.969241648912429810e-01 -1.687384545803070068e-01 2.267116755247116089e-01 -8.242008835077285767e-02 -9.660057723522186279e-02 2.904982566833496094e-01 -2.149789594113826752e-02 4.303293302655220032e-02 -2.573458552360534668e-01 -2.852029800415039062e-01 1.457363367080688477e-01 1.379631757736206055e-01 3.005364239215850830e-01 -7.679725065827369690e-03 -6.089411303400993347e-02
-2.157696485519409180e-01 6.959469616413116455e-02 -1.136091910302639008e-02 2.815062403678894043e-01 1.554202288389205933e-03 -2.080566436052322388e-01 -5.341421812772750854e-02 -3.393818438053131104e-02 -1.621052026748657227e-01 -6.947916746139526367e-02 1.474267095327377319e-01 -1.368326693773269653e-01 2.869347035884857178e-01 2.867915928363800049e-01 1.872612237930297852e-01 3.957047462463378906e-01 -1.777661591768264771e-01 -2.530276179313659668e-01 2.256322465837001801e-02 1.240019574761390686e-01 -3.408492729067802429e-02 -1.114596053957939148e-01 6.101502850651741028e-02 -9.381917119026184082e-02 2.210046648979187012e-01 -1.164089068770408630e-01 2.095665037631988525e-02 2.006001025438308716e-01 1.539751291275024414e-01 -1.101658716797828674e-01 2.598945796489715576e-01 -2.237278223037719727e-01
-6.948176887817680836e-04 -2.589562535285949707e-01 1.048742700368165970e-02 4.584389328956604004e-01 8.367194980382919312e-02 4.599506780505180359e-02 -1.302652806043624878e-01 -1.503972858190536499e-01 -2.303093522787094116e-01 -1.622174978256225586e-01 3.150943294167518616e-02 -1.713592857122421265e-01 2.553152143955230713e-01 5.299279093742370605e-02 3.394881784915924072e-01 1.195820122957229614e-01 1.843314468860626221e-01 -4.683930054306983948e-02 -8.962696790695190430e-02 -2.924084663391113281e-02 -4.717528074979782104e-02 -2.832472622394561768e-01 2.322307676076889038e-01 8.750152774155139923e-03 3.124885447323322296e-02 2.095773369073867798e-01 6.955534219741821289e-02 -2.891035974025726318e-01 -1.941556483507156372e-01 -3.098092973232269287e-02 1.084841042757034302e-01 -3.787953034043312073e-02
-5.744414031505584717e-02 3.211703523993492126e-02 -2.921582944691181183e-02 1.238780841231346130e-01 9.801594913005828857e-02 -1.228511035442352295e-01 -1.401877403259277344e-01 2.129841363057494164e-03 1.716896519064903259e-02 -1.668838411569595337e-01 -1.395305991172790527e-01 -2.799587510526180267e-02 2.078631371259689331e-01 1.803171075880527496e-02 -3.257481381297111511e-02 9.259387850761413574e-03 8.690802752971649170e-02 -3.750354647636413574e-01 -2.020123004913330078e-01 3.040393888950347900e-01 -7.976812194101512432e-04 -3.503189682960510254e-01 3.438003361225128174e-01 1.431251019239425659e-01 -1.413711160421371460e-01 1.191037669777870178e-01 8.292762190103530884e-02 5.938299745321273804e-02 3.091811835765838623e-01 1.286477297544479370e-01 3.586181700229644775e-01 -1.176853924989700317e-01
3.484849259257316589e-02 -1.887996941804885864e-01 3.113594464957714081e-02 3.286907970905303955e-01 -9.878795593976974487e-02 -3.525717258453369141e-01 1.548269689083099365e-01 -2.465497702360153198e-01 -2.507456541061401367e-01 1.171047240495681763e-01 3.124524652957916260e-01 -5.099869966506958008e-01 1.820342838764190674e-01 -4.600011557340621948e-02 7.847213745117187500e-02 -1.777364686131477356e-02 1.755004674196243286e-01 6.888591498136520386e-02 -2.454406581819057465e-02 9.855982661247253418e-02 -9.098788723349571228e-03 -2.189016342163085938e-01 1.203870326280593872e-01 -1.066994816064834595e-01 4.804501682519912720e-02 -8.286329358816146851e-02 1.044546812772750854e-02 -1.984679885208606720e-02 1.210929378867149353e-01 1.259271707385778427e-02 2.562762610614299774e-02 -1.199404075741767883e-01
1.826396882534027100e-01 1.732174307107925415e-01 2.305987328290939331e-01 2.308410257101058960e-01 1.738540083169937134e-01 -1.821437850594520569e-02 -1.096484586596488953e-01 -3.726425468921661377e-01 3.404156491160392761e-02 -1.499612331390380859e-01 3.478439897298812866e-02 -1.249172315001487732e-01 1.809226348996162415e-02 1.889360249042510986e-01 -4.640458896756172180e-02 -1.018920168280601501e-01 1.851780116558074951e-01 -1.306376978754997253e-02 -1.100118085741996765e-01 1.868745982646942139e-01 -8.069390803575515747e-02 -2.216969579458236694e-01 1.747403293848037720e-01 -2.799334190785884857e-02 3.001036643981933594e-01 -3.344786763191223145e-01 -3.255441486835479736e-01 4.984370991587638855e-02 1.307573914527893066e-01 6.896470487117767334e-02 9.355327486991882324e-02 2.241417318582534790e-01
-1.919213123619556427e-02 -4.537850245833396912e-02 -1.263599693775177002e-01 1.627917140722274780e-01 -1.850244253873825073e-01 -1.008420884609222412e-01 -1.202137619256973267e-01 -3.412692546844482422e-01 -1.858905106782913208e-01 -2.482181191444396973e-01 2.617117464542388916e-01 -3.940020203590393066e-01 1.933067589998245239e-01 -6.022329628467559814e-02 -2.124098874628543854e-02 7.476039975881576538e-02 3.457321822643280029e-01 1.184534132480621338e-01 -6.445871666073799133e-03 -4.418466985225677490e-02 -2.573490608483552933e-03 -1.920352131128311157e-01 -2.201287746429443359e-01 -4.620929807424545288e-02 -1.112440302968025208e-01 1.241893768310546875e-01 -8.289314061403274536e-02 1.304216086864471436e-01 2.795587480068206787e-01 6.033733487129211426e-02 2.125461995601654053e-01 1.056957095861434937e-01
-1.582308560609817505e-01 6.978482753038406372e-02 3.098545409739017487e-02 2.178655862808227539e-01 2.259046398103237152e-02 -3.080904483795166016e-01 -2.086389958858489990e-01 -2.960078716278076172e-01 -1.784390360116958618e-01 -5.366273224353790283e-02 -3.483099341392517090e-01 -7.213506102561950684e-02 1.415680795907974243e-01 -1.892941892147064209e-01 1.148993447422981262e-01 1.520197242498397827e-01 1.497476547956466675e-01 -1.769928932189941406e-01 -2.403577230870723724e-02 -1.438692361116409302e-01 1.273040771484375000e-01 9.617279469966888428e-02 2.525383532047271729e-01 -1.741531640291213989e-01 2.379683256149291992e-01 -2.483190782368183136e-02 2.031060457229614258e-01 1.954370588064193726e-01 7.014154642820358276e-02 2.946606464684009552e-02 -2.431662976741790771e-01 2.132106125354766846e-01
-1.194094046950340271e-01 1.494725495576858521e-01 5.673026666045188904e-02 -2.026544418185949326e-03 2.456137686967849731e-01 1.388995349407196045e-01 -1.518923938274383545e-01 -2.441990524530410767e-01 -3.945629596710205078e-01 -2.347468957304954529e-02 1.035835593938827515e-01 -1.432387083768844604e-01 7.713153958320617676e-02 1.332885026931762695e-01 1.085920073091983795e-02 -3.538914397358894348e-02 1.776424609124660492e-02 -1.846543848514556885e-01 -1.090578138828277588e-01 5.309607833623886108e-02 -1.785077303647994995e-01 -4.259792268276214600e-01 3.620690405368804932e-01 -8.867150545120239258e-02 -2.566864527761936188e-02 -4.158941283822059631e-02 -2.396600693464279175e-01 3.495522588491439819e-02 3.124459683895111084e-01 -9.346165508031845093e-02 1.240156739950180054e-01 -3.315963596105575562e-02
-4.669656604528427124e-02 -1.018887236714363098e-01 -1.069661304354667664e-01 1.493019461631774902e-01 1.051252707839012146e-01 7.303584367036819458e-02 -2.260953933000564575e-02 -2.020418643951416016e-01 -7.262833416461944580e-02 -1.003086119890213013e-01 -3.555452916771173477e-03 -4.021807312965393066e-01 -2.597822248935699463e-01 1.581370532512664795e-01 4.426607117056846619e-02 2.353059202432632446e-01 -1.018189415335655212e-01 -7.391855120658874512e-02 -1.766191124916076660e-01 -9.430594742298126221e-02 8.386614918708801270e-02 -1.593614071607589722e-01 1.339082717895507812e-01 -3.896731734275817871e-01 1.918902844190597534e-01 -2.605547606945037842e-01 1.657759547233581543e-01 1.285667121410369873e-01 3.842375576496124268e-01 1.263385638594627380e-02 -1.082571074366569519e-01 -5.197963491082191467e-02
-5.846131592988967896e-03 5.878477543592453003e-02 -8.141223341226577759e-02 4.004040658473968506e-01 1.694074720144271851e-01 2.138152122497558594e-01 4.755279421806335449e-02 1.996416412293910980e-02 -8.944584429264068604e-02 -3.200067877769470215e-01 8.616583794355392456e-02 -1.466621905565261841e-01 1.665052473545074463e-01 -1.307985335588455200e-01 4.703162983059883118e-02 1.353969573974609375e-01 1.124131232500076294e-01 -1.213558167219161987e-01 1.101981252431869507e-01 1.971436105668544769e-02 1.015776097774505615e-01 -4.411179721355438232e-01 1.891899555921554565e-01 -1.379140019416809082e-01 2.268831431865692139e-02 -1.813305020332336426e-01 -3.243681192398071289e-01 2.044032514095306396e-01 6.497740745544433594e-02 -4.371429607272148132e-02 -2.121160328388214111e-01 1.289881020784378052e-01
3.469229489564895630e-02 -2.502288520336151123e-01 -6.157700438052415848e-03 2.920958101749420166e-01 2.537735924124717712e-02 2.776057459414005280e-02 -7.111424952745437622e-02 -2.579587996006011963e-01 1.340119540691375732e-01 -7.163219898939132690e-02 -2.681683748960494995e-02 -2.038373351097106934e-01 -1.712371706962585449e-01 -2.594130299985408783e-02 3.152050077915191650e-01 1.244292855262756348e-01 -1.185240447521209717e-01 -2.575331926345825195e-01 -9.871636331081390381e-02 3.629269823431968689e-02 5.155486240983009338e-02 -3.724751472473144531e-01 8.316250145435333252e-02 5.925131216645240784e-02 2.060410827398300171e-01 -2.095861881971359253e-01 -7.500264793634414673e-02 -3.909473121166229248e-02 2.123783528804779053e-01 -7.391308993101119995e-02 3.602940738201141357e-01 2.246107012033462524e-01
1.521975360810756683e-02 -3.167312145233154297e-01 3.036512732505798340e-01 3.231619894504547119e-01 2.903641164302825928e-01 5.183266475796699524e-02 -4.148856922984123230e-02 -2.673057317733764648e-01 1.053782105445861816e-01 -1.333903670310974121e-01 -8.853580802679061890e-02 -2.314285337924957275e-01 1.332568004727363586e-02 -1.567009463906288147e-02 -6.950031965970993042e-02 -4.313789680600166321e-02 -5.894969031214714050e-02 -2.895947098731994629e-01 2.399263158440589905e-02 3.081740345805883408e-03 -2.315156720578670502e-02 -5.026856064796447754e-02 2.617071866989135742e-01 -1.994225978851318359e-01 9.140419214963912964e-02 -3.646361827850341797e-01 -1.215583607554435730e-01 1.997337192296981812e-01 1.669286340475082397e-01 -5.497144162654876709e-02 -8.578865230083465576e-02 1.084048673510551453e-01
-5.429955571889877319e-02 5.060330033302307129e-02 -3.494653701782226562e-01 1.163476854562759399e-01 1.641630083322525024e-01 -2.900418937206268311e-01 -6.058847159147262573e-02 -2.518782317638397217e-01 8.202134072780609131e-02 -7.505047321319580078e-02 -2.147078365087509155e-01 -1.179649308323860168e-01 1.663896590471267700e-01 -1.189303398132324219e-01 7.155699282884597778e-02 -2.101249694824218750e-01 2.076138257980346680e-01 -1.653021723031997681e-01 -2.758998870849609375e-01 9.889449179172515869e-02 -2.022005915641784668e-01 -2.359170913696289062e-01 1.223393380641937256e-01 -1.388427317142486572e-01 1.831675320863723755e-01 2.833481878042221069e-02 -2.911275923252105713e-01 -3.136606514453887939e-02 2.171634584665298462e-01 -3.855460882186889648e-02 -1.186960712075233459e-01 -2.173011153936386108e-01
-1.109122857451438904e-02 -5.961746722459793091e-02 1.118560135364532471e-01 1.817830055952072144e-01 1.018092930316925049e-01 -8.548937737941741943e-02 -1.280926913022994995e-01 1.784258149564266205e-02 -1.768118441104888916e-01 -4.966284707188606262e-02 2.049488760530948639e-02 7.793831638991832733e-03 -5.207282956689596176e-04 -1.825636029243469238e-01 -1.035204902291297913e-01 2.491825670003890991e-01 1.831540763378143311e-01 -2.608517110347747803e-01 -1.564630866050720215e-01 -6.286903470754623413e-02 -7.320347428321838379e-02 -2.553094625473022461e-01 -2.287502437829971313e-01 -1.313620507717132568e-01 3.712420463562011719e-01 -1.198952868580818176e-01 -1.555113792419433594e-01 1.616825014352798462e-01 4.841185212135314941e-01 -2.369613647460937500e-01 9.511784464120864868e-02 -6.150174140930175781e-02
5.071197450160980225e-02 -1.149088293313980103e-01 7.610189914703369141e-02 4.218894541263580322e-01 -5.555616691708564758e-02 7.533246278762817383e-02 -1.087233889847993851e-02 -1.362295597791671753e-01 4.614041745662689209e-02 -7.022327929735183716e-02 7.368829846382141113e-02 -3.588017821311950684e-01 2.015552818775177002e-01 6.091775372624397278e-02 3.599127521738409996e-03 -1.006918326020240784e-01 3.614588379859924316e-01 -2.736650593578815460e-02 1.663485765457153320e-01 -2.608050704002380371e-01 2.121847122907638550e-01 6.900741159915924072e-02 1.953354179859161377e-01 -3.415891826152801514e-01 1.944713890552520752e-01 4.449120908975601196e-02 6.654415279626846313e-02 1.662886440753936768e-01 1.343935579061508179e-01 1.438695043325424194e-01 1.845024079084396362e-01 2.986521646380424500e-02
-6.001962721347808838e-02 -1.110061854124069214e-01 2.802127003669738770e-01 9.692720137536525726e-03 1.633232682943344116e-01 -3.912859037518501282e-02 2.427116408944129944e-02 -1.330504715442657471e-01 -1.926283687353134155e-01 -6.663627177476882935e-02 -1.564684212207794189e-01 -1.316878050565719604e-01 5.608643218874931335e-02 -1.826427876949310303e-01 9.398718178272247314e-02 3.801532685756683350e-01 -1.642484776675701141e-02 -2.951698899269104004e-01 -3.831462189555168152e-02 6.940755993127822876e-02 -1.244045495986938477e-01 -1.159102246165275574e-01 -9.317765384912490845e-02 -5.097837373614311218e-02 4.072879850864410400e-01 -2.043583691120147705e-01 -1.509491056203842163e-01 6.475295126438140869e-02 3.717765510082244873e-01 -2.299002408981323242e-01 1.601578593254089355e-01 -2.282236702740192413e-02
1.187736913561820984e-01 6.699980795383453369e-02 -1.177485138177871704e-01 2.121490389108657837e-01 1.821859180927276611e-01 1.098331436514854431e-01 -1.665680408477783203e-01 -1.001051664352416992e-01 -1.189361214637756348e-01 -4.003173112869262695e-02 1.142430379986763000e-01 -2.800732553005218506e-01 -1.344036757946014404e-01 4.873211309313774109e-02 2.420721650123596191e-01 2.508619725704193115e-01 1.125955861061811447e-02 -2.214090079069137573e-01 -9.116974472999572754e-02 -1.417598035186529160e-02 7.524856179952621460e-02 -2.084677815437316895e-01 1.753812283277511597e-01 -3.141662478446960449e-01 2.837840616703033447e-01 -2.586135864257812500e-01 2.540547251701354980e-01 -9.587625414133071899e-02 3.170998096466064453e-01 1.246924400329589844e-01 -1.216198727488517761e-01 -4.490397498011589050e-02
8.358686417341232300e-02 -2.251671701669692993e-01 1.258279234170913696e-01 4.786894917488098145e-01 -1.853720396757125854e-01 -3.417577147483825684e-01 8.407370187342166901e-03 -2.357178479433059692e-01 -1.675800085067749023e-01 -1.352128088474273682e-01 -8.715489506721496582e-02 -4.214567840099334717e-01 6.245508417487144470e-02 -1.042637676000595093e-01 -2.010067179799079895e-02 1.229520887136459351e-02 2.918466739356517792e-02 -7.688358891755342484e-03 -7.206921931356191635e-03 6.076076254248619080e-02 -1.929049789905548096e-01 -1.309512108564376831e-01 4.702223837375640869e-02 1.411752551794052124e-01 -1.703697070479393005e-02 4.209338873624801636e-02 -7.724178582429885864e-02 5.209013074636459351e-02 3.661741018295288086e-01 -7.186847738921642303e-03 -4.480138421058654785e-02 -1.248483657836914062e-01
-9.040130674839019775e-02 6.214771419763565063e-02 1.750307232141494751e-01 7.630302570760250092e-03 6.290402263402938843e-02 -2.241019755601882935e-01 -3.736564218997955322e-01 -1.263836622238159180e-01 2.093170396983623505e-02 -2.405849844217300415e-01 -9.631089866161346436e-02 -7.797916978597640991e-02 6.249976158142089844e-02 -7.471624016761779785e-02 2.406808137893676758e-01 1.591220051050186157e-01 4.444120451807975769e-02 -2.554028332233428955e-01 6.762979179620742798e-02 1.174115911126136780e-01 -1.519191265106201172e-01 -3.038753271102905273e-01 1.570487469434738159e-01 -2.514350116252899170e-01 1.888357251882553101e-01 7.252562791109085083e-02 2.954339087009429932e-01 3.186504542827606201e-02 9.745977818965911865e-02 1.718409657478332520e-01 -9.042032808065414429e-02 3.402965366840362549e-01
-9.864224493503570557e-02 -9.238091856241226196e-02 -1.469446904957294464e-02 4.377252981066703796e-02 1.984442174434661865e-01 1.719346642494201660e-01 9.739286452531814575e-02 1.315445080399513245e-02 -1.240929588675498962e-02 -1.078891679644584656e-01 1.956099867820739746e-01 -3.909826278686523438e-01 -4.788812249898910522e-02 -1.024612262845039368e-01 1.756613552570343018e-01 2.496848255395889282e-01 1.182099729776382446e-01 -3.473588526248931885e-01 1.808707788586616516e-02 1.734248101711273193e-01 -8.586157113313674927e-02 -1.969857513904571533e-01 1.100678667426109314e-01 -2.925787270069122314e-01 2.334575206041336060e-01 -2.023840844631195068e-01 5.525437742471694946e-02 -1.687347888946533203e-01 1.905408352613449097e-01 2.575370967388153076e-01 1.650348603725433350e-01 1.621911525726318359e-01
-1.543921679258346558e-01 -1.143019944429397583e-01 -1.618100851774215698e-01 1.375294327735900879e-01 -6.811767816543579102e-02 1.403936296701431274e-01 5.238010734319686890e-02 -4.154506921768188477e-01 -4.079791530966758728e-02 -8.390950411558151245e-02 2.598586678504943848e-01 -5.652109626680612564e-03 1.284690797328948975e-01 -4.183635711669921875e-01 1.366134434938430786e-01 5.911761894822120667e-02 1.307171881198883057e-01 -2.162797451019287109e-01 -2.275244593620300293e-01 -5.759640410542488098e-02 -1.008581891655921936e-01 -3.004541397094726562e-01 3.439668715000152588e-01 1.889125257730484009e-02 4.701343923807144165e-02 7.071876525878906250e-02 1.487252265214920044e-01 4.261508584022521973e-03 1.803625673055648804e-01 -1.987026073038578033e-02 -1.295076757669448853e-01 1.060354039072990417e-01
1.423711329698562622e-01 -1.610186845064163208e-01 3.775592148303985596e-01 4.565525054931640625e-01 9.918942302465438843e-02 1.168225407600402832e-01 -2.090291678905487061e-01 -3.164970576763153076e-01 -7.046425342559814453e-02 7.603368908166885376e-02 1.233110353350639343e-01 -1.509563922882080078e-01 -8.088448643684387207e-02 4.154501855373382568e-02 7.891496643424034119e-03 1.218101084232330322e-01 1.662925630807876587e-01 -1.453167498111724854e-01 -2.459310144186019897e-01 9.860683977603912354e-02 -1.597686409950256348e-01 -1.179922595620155334e-01 1.798270642757415771e-01 -6.343597173690795898e-02 1.013545226305723190e-02 -6.127605959773063660e-02 -3.617537915706634521e-01 -1.562599651515483856e-02 1.491967886686325073e-01 9.938227385282516479e-02 -3.610116615891456604e-02 -1.902183704078197479e-02
8.709162473678588867e-02 -3.316462039947509766e-02 -1.218124255537986755e-01 1.577128022909164429e-01 -1.530042886734008789e-01 -1.190400347113609314e-01 -4.422004520893096924e-02 -1.875563114881515503e-01 -1.529998332262039185e-01 -1.366751492023468018e-01 3.056806027889251709e-01 -4.970702230930328369e-01 4.753828421235084534e-02 6.984706223011016846e-02 -2.587958704680204391e-03 1.779024153947830200e-01 3.239511251449584961e-01 1.626584231853485107e-01 -1.678049117326736450e-01 1.241801772266626358e-02 1.656762138009071350e-02 -3.074271976947784424e-01 -1.457213908433914185e-01 4.257800430059432983e-02 -8.931288868188858032e-02 1.543890982866287231e-01 -3.205880895256996155e-02 -9.599361568689346313e-03 2.935318350791931152e-01 1.835631728172302246e-01 1.576427072286605835e-01 -1.727480255067348480e-02
9.645187295973300934e-03 3.746356815099716187e-02 5.584287270903587341e-02 -1.326637435704469681e-02 1.109037548303604126e-02 3.670953214168548584e-02 8.480413258075714111e-02 4.366765171289443970e-02 -1.725702881813049316e-01 -1.518996655941009521e-01 -2.833155095577239990e-01 -4.323976039886474609e-01 3.704721629619598389e-01 -1.504589766263961792e-01 1.366051658987998962e-02 2.500374615192413330e-01 5.797248706221580505e-02 -1.084085032343864441e-01 -1.945017427206039429e-01 1.337246447801589966e-01 1.989506036043167114e-01 -6.426687538623809814e-02 2.804403603076934814e-01 -1.761072725057601929e-01 1.065639257431030273e-01 2.369717061519622803e-01 -9.514702856540679932e-02 2.916488945484161377e-01 1.630592346191406250e-01 -9.212191402912139893e-02 1.450531184673309326e-01 4.521300550550222397e-03
-5.966852977871894836e-02 1.397927552461624146e-01 3.370869159698486328e-01 1.375034749507904053e-01 2.576011717319488525e-01 1.145841833204030991e-02 1.101277535781264305e-03 1.671750545501708984e-01 6.617191433906555176e-02 -2.454509288072586060e-01 6.688211858272552490e-02 2.852723374962806702e-02 3.539811074733734131e-01 1.886481791734695435e-02 4.962775856256484985e-02 8.997781574726104736e-02 1.984642595052719116e-01 -7.983399927616119385e-02 -8.056902140378952026e-02 1.261381059885025024e-01 -2.082450985908508301e-01 -2.731070220470428467e-01 1.687701046466827393e-01 -1.692542284727096558e-01 3.458685874938964844e-01 -2.404144592583179474e-02 1.593828350305557251e-01 -8.074500411748886108e-02 2.905359864234924316e-01 -7.537665218114852905e-02 2.202089726924896240e-01 -9.918244928121566772e-02
7.132978737354278564e-02 -8.756959438323974609e-02 -1.420786529779434204e-01 2.060058861970901489e-01 -1.834066063165664673e-01 -3.087437748908996582e-01 1.082296073436737061e-01 -1.733581423759460449e-01 -1.784696280956268311e-01 -2.835793793201446533e-01 1.571694761514663696e-01 -4.238569736480712891e-01 4.902702197432518005e-02 -7.732798904180526733e-02 -5.589414760470390320e-02 -1.427672654390335083e-01 2.283297479152679443e-01 6.344555318355560303e-02 1.202520206570625305e-01 3.944360837340354919e-02 -6.698656361550092697e-03 -2.933047711849212646e-01 3.407183289527893066e-02 -2.892152369022369385e-01 9.007564187049865723e-02 -1.773382425308227539e-01 -1.349035054445266724e-01 2.140372991561889648e-01 -1.464697346091270447e-02 1.776494830846786499e-01 1.045802459120750427e-01 -1.266358494758605957e-01
-2.239651232957839966e-01 -1.271441876888275146e-01 -1.298351287841796875e-01 -3.380962088704109192e-02 -2.568321526050567627e-01 -3.290407061576843262e-01 -2.816228568553924561e-02 -1.300339400768280029e-01 -3.272199071943759918e-03 -2.060509175062179565e-01 6.916055083274841309e-02 -1.219430640339851379e-01 1.422275751829147339e-01 -7.931267470121383667e-02 -4.534792155027389526e-02 1.419183462858200073e-01 1.318507343530654907e-01 -4.758912697434425354e-02 -2.356281876564025879e-01 2.217871882021427155e-02 -1.161934584379196167e-01 -3.754304945468902588e-01 7.730021327733993530e-02 -9.766247868537902832e-02 4.138263314962387085e-02 1.544956415891647339e-01 6.486879289150238037e-02 3.873338103294372559e-01 3.127532899379730225e-01 2.029338926076889038e-01 2.112688571214675903e-01 6.189987063407897949e-02
-9.086643159389495850e-02 -5.480890721082687378e-02 -2.261791676282882690e-01 1.815240681171417236e-01 7.963303476572036743e-02 -8.073222637176513672e-02 2.399607188999652863e-02 -4.079967439174652100e-01 -1.722820997238159180e-01 -1.188015788793563843e-01 1.963254958391189575e-01 -6.835024058818817139e-02 2.314461320638656616e-01 -3.302792012691497803e-01 1.459271013736724854e-01 -6.085201725363731384e-02 -3.785241395235061646e-02 -2.403986006975173950e-01 -1.741974502801895142e-01 -1.265226602554321289e-01 -1.395478695631027222e-01 -3.298965096473693848e-01 2.542122006416320801e-01 3.123381547629833221e-02 -1.609690338373184204e-01 6.457390636205673218e-02 8.701879531145095825e-02 -2.099004387855529785e-01 2.292038053274154663e-01 2.674525789916515350e-02 -1.247630491852760315e-01 8.151403628289699554e-03
1.147735863924026489e-01 -1.111216768622398376e-01 -2.046744674444198608e-01 -1.395583339035511017e-02 -1.249667908996343613e-02 -1.311937719583511353e-01 6.676454842090606689e-02 -1.795830428600311279e-01 -5.241692811250686646e-02 -7.960035651922225952e-02 3.244385123252868652e-01 -7.525320351123809814e-02 1.220146194100379944e-01 -1.363860666751861572e-01 8.021716028451919556e-02 -1.694859564304351807e-01 1.807863563299179077e-01 -2.834607958793640137e-01 -2.963752113282680511e-02 7.875630632042884827e-03 2.329497039318084717e-01 -5.726707577705383301e-01 2.345522195100784302e-01 -1.394136995077133179e-01 2.093708962202072144e-01 1.350303888320922852e-01 1.956532746553421021e-01 2.656068466603755951e-02 8.003142476081848145e-02 7.686392962932586670e-02 3.664828091859817505e-02 -6.562940776348114014e-02
-1.582138687372207642e-01 5.184208601713180542e-02 -4.170266911387443542e-02 1.700270622968673706e-01 2.534219026565551758e-01 6.382356584072113037e-02 1.159306988120079041e-01 -1.352386474609375000e-01 1.089243367314338684e-01 -1.707766205072402954e-01 -8.513092249631881714e-02 -2.441032379865646362e-01 2.700189650058746338e-01 -8.772481977939605713e-02 2.231390923261642456e-01 -4.759580269455909729e-02 1.325227022171020508e-01 -2.315453886985778809e-01 -7.390712201595306396e-02 -1.605175621807575226e-02 6.522650271654129028e-02 -1.658174246549606323e-01 5.448598265647888184e-01 -1.308796405792236328e-01 -2.061181515455245972e-01 1.833173483610153198e-01 -1.380783021450042725e-01 2.367959469556808472e-01 1.197125986218452454e-01 6.432107090950012207e-02 -9.252366423606872559e-02 1.334684621542692184e-02
-4.389632493257522583e-02 4.701805114746093750e-02 6.063412129878997803e-02 1.271439641714096069e-01 7.268907129764556885e-02 8.635740727186203003e-02 -1.708350926637649536e-01 -2.017710953950881958e-01 -9.863936156034469604e-02 -2.457549422979354858e-01 1.487929672002792358e-01 -3.344184756278991699e-01 -9.642486274242401123e-02 1.162940338253974915e-01 -2.071159631013870239e-01 1.731619089841842651e-01 1.150330305099487305e-01 -2.169718295335769653e-01 2.198885381221771240e-02 -2.077331244945526123e-01 -2.433802001178264618e-02 -2.096158266067504883e-01 -1.173703521490097046e-01 -1.068732887506484985e-01 5.304313823580741882e-02 -2.207145392894744873e-01 -5.981244146823883057e-02 3.067889511585235596e-01 2.764009535312652588e-01 1.782341003417968750e-01 3.912134766578674316e-01 -9.728933870792388916e-02
-1.515441685914993286e-01 -9.254374355077743530e-02 -7.511732727289199829e-02 3.549757599830627441e-01 -6.169245764613151550e-02 -9.197714924812316895e-02 -2.405515611171722412e-01 -1.834644675254821777e-01 3.000843897461891174e-02 1.394457221031188965e-01 5.378981679677963257e-02 -2.328143715858459473e-01 1.263397634029388428e-01 -2.238131612539291382e-01 -2.156584113836288452e-01 1.774074733257293701e-01 1.191357001662254333e-01 1.150102317333221436e-01 -1.022128388285636902e-01 5.906603857874870300e-02 2.969243824481964111e-01 -2.134761512279510498e-01 1.413136273622512817e-01 -4.436266720294952393e-01 8.079858869314193726e-02 1.737386174499988556e-02 2.904920093715190887e-02 2.306529581546783447e-01 -7.464976608753204346e-02 1.431024819612503052e-01 -4.236970469355583191e-02 1.759648472070693970e-01
-2.323110252618789673e-01 -8.377242088317871094e-02 -1.835523992776870728e-01 4.019607603549957275e-01 -1.827845871448516846e-01 -5.170009285211563110e-02 -1.423606425523757935e-01 -1.614833772182464600e-01 2.084900140762329102e-01 -3.660895526409149170e-01 4.960003122687339783e-02 -1.181193366646766663e-01 1.526794433593750000e-01 -8.933705091476440430e-02 -4.869591910392045975e-03 3.440973460674285889e-01 -1.421478241682052612e-01 -2.000344991683959961e-01 -3.044044971466064453e-01 1.315125226974487305e-01 1.564350426197052002e-01 -2.114634811878204346e-01 2.663322910666465759e-02 -3.894802927970886230e-02 2.276776731014251709e-01 -6.457671523094177246e-03 6.506338715553283691e-02 -6.822243332862854004e-02 4.818350821733474731e-02 -6.681977957487106323e-02 -1.233758963644504547e-02 -9.167834371328353882e-02
-6.517083197832107544e-02 5.115361139178276062e-02 -5.603115260601043701e-02 9.903090447187423706e-02 -1.870003491640090942e-01 -1.095853224396705627e-01 -1.602115035057067871e-01 -2.889372110366821289e-01 -2.511876821517944336e-01 -1.778899282217025757e-01 2.283163815736770630e-01 -4.692998230457305908e-01 1.818179935216903687e-01 6.058898940682411194e-02 6.057147309184074402e-02 5.000313278287649155e-03 3.321634531021118164e-01 4.809943214058876038e-02 -7.426998764276504517e-02 1.149827055633068085e-02 -4.672763124108314514e-02 -2.088921815156936646e-01 -1.668563485145568848e-01 -2.483829297125339508e-02 -1.526144295930862427e-01 2.391218692064285278e-01 -5.863728001713752747e-02 5.733092874288558960e-02 3.193218111991882324e-01 1.782111972570419312e-01 5.076554045081138611e-02 2.133626677095890045e-02
-1.128045916557312012e-01 1.339369416236877441e-01 -2.814602293074131012e-02 5.290932655334472656e-01 -4.824414476752281189e-02 1.559275537729263306e-01 9.767132997512817383e-02 -1.697879731655120850e-01 1.307683438062667847e-02 9.575787931680679321e-03 2.813542485237121582e-01 -1.324340403079986572e-01 -1.365969777107238770e-01 -1.417861580848693848e-01 -9.851638227701187134e-02 1.632472872734069824e-01 3.883954137563705444e-02 -1.797629892826080322e-01 -2.161633670330047607e-01 -5.995661765336990356e-02 1.700803935527801514e-01 -3.660641312599182129e-01 -6.374345719814300537e-02 -1.499491780996322632e-01 2.658727467060089111e-01 9.079989045858383179e-02 -2.829955518245697021e-02 1.967236399650573730e-01 2.129729688167572021e-01 7.898734509944915771e-02 -4.212221875786781311e-02 7.803252339363098145e-02
9.290496259927749634e-02 -2.235301434993743896e-01 2.695873975753784180e-01 2.551912963390350342e-01 -1.084705889225006104e-01 -3.593836724758148193e-01 4.578796029090881348e-02 -1.561755239963531494e-01 -1.684032082557678223e-01 -1.432425975799560547e-01 4.008887335658073425e-02 1.894943565130233765e-01 1.876389682292938232e-01 -1.822376549243927002e-01 -1.468212306499481201e-01 1.850531697273254395e-01 -7.503367960453033447e-02 -1.203077360987663269e-01 -1.604693084955215454e-01 -1.388965453952550888e-02 2.157675325870513916e-01 -2.664552628993988037e-01 2.176414579153060913e-01 -5.701289046555757523e-03 2.137820720672607422e-01 -6.355261057615280151e-02 1.243523433804512024e-01 -1.034926548600196838e-01 3.381842672824859619e-01 3.453086689114570618e-02 3.179982304573059082e-02 1.486272662878036499e-01
-2.836711704730987549e-02 -1.166889518499374390e-01 -2.313708364963531494e-01 1.892864704132080078e-01 1.152202710509300232e-01 -1.712787449359893799e-01 -8.340760320425033569e-02 -3.985804319381713867e-01 -7.453344296663999557e-03 -8.062195777893066406e-02 -1.343595236539840698e-01 -1.023702472448348999e-01 2.339727878570556641e-01 -5.730329453945159912e-02 1.103499978780746460e-01 6.699002534151077271e-02 1.932689100503921509e-01 1.549757868051528931e-01 -3.371534869074821472e-02 2.713839411735534668e-01 1.395333856344223022e-01 -2.023339718580245972e-01 1.839208155870437622e-01 -4.604945778846740723e-01 7.870367728173732758e-03 8.986964821815490723e-02 -2.300351262092590332e-01 5.250859260559082031e-02 4.125251621007919312e-02 1.016946285963058472e-01 1.299746930599212646e-01 -2.068976908922195435e-01
-1.266230344772338867e-01 3.756283782422542572e-03 8.484584838151931763e-02 1.923068985342979431e-02 2.297427505254745483e-02 6.593193113803863525e-02 8.483497053384780884e-02 -1.945508271455764771e-02 -8.753468096256256104e-02 -2.530307471752166748e-01 8.204156905412673950e-02 -2.950321733951568604e-01 2.443815767765045166e-02 -1.604179888963699341e-01 -7.190114259719848633e-02 7.281676679849624634e-02 1.306530833244323730e-01 -3.714236617088317871e-02 1.604505628347396851e-02 4.174293950200080872e-02 -4.349590092897415161e-02 -3.417304158210754395e-01 2.406230717897415161e-01 -2.624552547931671143e-01 2.261265814304351807e-01 -3.376660943031311035e-01 1.925012171268463135e-01 -1.304644942283630371e-01 1.056739464402198792e-01 3.479709029197692871e-01 3.394816517829895020e-01 1.704036295413970947e-01
1.294292956590652466e-01 -1.000784784555435181e-01 3.613088279962539673e-02 1.797889918088912964e-01 2.266999147832393646e-02 -1.353621929883956909e-01 -8.156839758157730103e-02 -4.164327383041381836e-01 1.511317491531372070e-01 -1.306248456239700317e-01 1.149146929383277893e-01 -1.317105144262313843e-01 1.319133788347244263e-01 -1.467700232751667500e-03 8.301684260368347168e-02 4.224665835499763489e-02 1.693829745054244995e-01 -1.211171448230743408e-01 7.002046704292297363e-02 -3.576312661170959473e-01 1.057584881782531738e-01 -4.127388894557952881e-01 9.260336309671401978e-02 -6.858091056346893311e-02 2.540588378906250000e-01 1.181889474391937256e-01 2.814999520778656006e-01 -6.796353310346603394e-02 3.254093974828720093e-02 2.015727460384368896e-01 -1.390460729598999023e-01 -2.231139391660690308e-01
8.169928938150405884e-02 2.412369549274444580e-01 6.196426227688789368e-02 3.729638159275054932e-01 -4.927685367874801159e-04 -4.649491608142852783e-02 -4.207593947649002075e-02 1.665041744709014893e-01 -4.573488980531692505e-02 2.313250601291656494e-01 8.459598757326602936e-03 -8.527441322803497314e-02 2.402334958314895630e-01 -6.043493375182151794e-02 6.618889421224594116e-02 7.949683815240859985e-02 2.670796513557434082e-01 -4.576251804828643799e-01 8.563986979424953461e-03 1.037077680230140686e-01 1.545778214931488037e-01 -2.842214703559875488e-01 -1.446478962898254395e-01 1.792522380128502846e-03 1.337601989507675171e-01 -2.006487101316452026e-01 7.385420799255371094e-02 5.258342251181602478e-02 2.686834931373596191e-01 -1.015542969107627869e-01 1.074625551700592041e-01 -2.188925743103027344e-01
-1.379419118165969849e-01 1.869640797376632690e-01 1.130621284246444702e-01 1.572970859706401825e-02 4.504055902361869812e-02 -3.773151636123657227e-01 2.385222762823104858e-01 -1.736570745706558228e-01 -1.231626197695732117e-01 -3.202621340751647949e-01 2.084753662347793579e-01 -2.671134173870086670e-01 1.800612062215805054e-01 4.634357988834381104e-02 -8.869624137878417969e-02 1.903613060712814331e-01 1.460369676351547241e-01 -2.791918516159057617e-01 -2.071088701486587524e-01 3.799226135015487671e-02 -2.652938067913055420e-01 -1.380097568035125732e-01 6.943632662296295166e-02 1.072815731167793274e-01 -7.274407148361206055e-02 9.608831256628036499e-02 -8.747626096010208130e-02 1.056027039885520935e-01 3.098719120025634766e-01 8.291395008563995361e-02 6.765522807836532593e-02 1.210573408752679825e-02
-1.491311043500900269e-01 -3.201315104961395264e-01 5.507953837513923645e-02 2.197186797857284546e-01 7.386572193354368210e-03 8.333853632211685181e-02 -3.631984293460845947e-01 -6.280318647623062134e-02 1.618111133575439453e-02 -1.589047908782958984e-01 -8.027285337448120117e-02 -1.028978526592254639e-01 1.704315394163131714e-01 8.103751577436923981e-03 1.663210391998291016e-01 2.157909423112869263e-02 3.956717848777770996e-01 -1.056835278868675232e-01 1.629102975130081177e-01 7.239019870758056641e-02 -1.923167854547500610e-01 -3.708003461360931396e-01 2.114112526178359985e-01 -1.669680327177047729e-01 1.331029087305068970e-01 -1.613201498985290527e-01 1.749219000339508057e-01 -9.866821020841598511e-02 -5.024481937289237976e-02 -2.029874324798583984e-01 8.343466371297836304e-02 1.736066071316599846e-03
2.210655659437179565e-01 -1.328286230564117432e-01 2.416220009326934814e-01 1.016279682517051697e-01 3.527963757514953613e-01 -1.298589110374450684e-01 -1.257207989692687988e-01 -1.625168174505233765e-01 -2.745010256767272949e-01 -2.232059836387634277e-01 4.550627991557121277e-02 -2.734801471233367920e-01 -4.661835730075836182e-02 -1.373383998870849609e-01 -1.178710609674453735e-01 6.673574447631835938e-02 4.780684784054756165e-02 -1.604446917772293091e-01 2.106639742851257324e-01 8.867054432630538940e-02 2.167610973119735718e-01 -1.695374697446823120e-01 1.129159182310104370e-01 1.020339280366897583e-01 4.591917246580123901e-02 5.496856197714805603e-02 1.496681272983551025e-01 3.189813345670700073e-02 2.512445747852325439e-01 2.206943929195404053e-01 3.064183890819549561e-01 -1.624360978603363037e-01
-5.153352394700050354e-02 -8.731483668088912964e-02 -2.595241367816925049e-01 -1.791332289576530457e-02 8.952312171459197998e-02 -3.841396868228912354e-01 -7.316440343856811523e-02 -2.501960694789886475e-01 -1.056628525257110596e-01 -3.525415956974029541e-01 2.806530296802520752e-01 1.302167326211929321e-01 1.705611646175384521e-01 -7.331787049770355225e-02 -2.250570245087146759e-02 -1.152739860117435455e-02 9.373426437377929688e-02 -2.695922255516052246e-01 -7.320560514926910400e-02 9.950515814125537872e-03 1.304503530263900757e-01 -2.891086637973785400e-01 3.086945712566375732e-01 -8.902923017740249634e-02 2.132951021194458008e-01 -5.831639841198921204e-02 1.640425324440002441e-01 9.747600182890892029e-03 6.936621665954589844e-02 1.511056870222091675e-01 1.903677284717559814e-01 4.135725647211074829e-02
7.034687697887420654e-02 8.691535890102386475e-02 -1.213057711720466614e-01 2.598157525062561035e-01 6.430419161915779114e-03 9.300824999809265137e-02 5.061468109488487244e-02 -4.117549955844879150e-02 -2.897695899009704590e-01 -1.848962008953094482e-01 4.508921131491661072e-02 -1.560700535774230957e-01 -1.745136976242065430e-01 -1.170316785573959351e-01 1.687504500150680542e-01 -8.875348418951034546e-02 2.855825424194335938e-01 -3.285419642925262451e-01 -3.132402896881103516e-02 4.184224084019660950e-02 -1.522643864154815674e-01 -1.360607445240020752e-01 3.088876008987426758e-01 -1.399044394493103027e-01 3.198519051074981689e-01 9.492399170994758606e-03 -2.288057059049606323e-01 -2.536168135702610016e-02 2.142868638038635254e-01 3.035185337066650391e-01 -6.504002492874860764e-03 -1.577751338481903076e-01
-3.452832251787185669e-02 -1.218157261610031128e-02 -2.444108873605728149e-01 6.796957552433013916e-02 3.321141600608825684e-01 -1.058568954467773438e-01 3.533139824867248535e-02 -2.571898102760314941e-01 -1.945021748542785645e-02 -2.288781106472015381e-01 -2.461760193109512329e-01 -2.213219106197357178e-01 3.595488071441650391e-01 -8.185505867004394531e-02 5.022487044334411621e-02 2.162872105836868286e-01 5.218983069062232971e-02 6.442648172378540039e-02 9.669504314661026001e-02 1.733058691024780273e-01 8.701119571924209595e-02 1.119365449994802475e-02 -1.571656949818134308e-02 -1.739684045314788818e-01 -4.679910466074943542e-02 -7.980910688638687134e-02 -5.232000350952148438e-02 2.216256707906723022e-01 4.393062889575958252e-01 2.311520874500274658e-01 8.036316931247711182e-02 3.521075472235679626e-03
8.453255146741867065e-02 -9.562096744775772095e-02 2.092851847410202026e-01 1.184095814824104309e-01 1.305630356073379517e-01 -9.104593843221664429e-02 -1.334241181612014771e-01 -1.007285639643669128e-01 -1.819019168615341187e-01 -9.136767685413360596e-02 -3.643988445401191711e-02 -7.907386124134063721e-02 -9.094323217868804932e-02 -3.295562565326690674e-01 -2.271479815244674683e-01 1.753572821617126465e-01 2.398553341627120972e-01 -2.821987569332122803e-01 -5.357037112116813660e-02 -8.935918658971786499e-02 2.326018735766410828e-02 -5.626346915960311890e-02 3.298999965190887451e-01 -3.890194892883300781e-01 -2.277087233960628510e-02 -2.282834798097610474e-02 2.226427495479583740e-01 -2.826306410133838654e-02 3.425319790840148926e-01 -1.293034404516220093e-01 1.463202536106109619e-01 7.483536005020141602e-02
-1.611321270465850830e-01 -1.606099009513854980e-01 -7.264956086874008179e-02 9.283727407455444336e-02 -3.851868212223052979e-01 -1.443342864513397217e-01 -1.233644932508468628e-01 -1.400347054004669189e-01 1.878921315073966980e-02 -7.418199628591537476e-02 1.588380783796310425e-01 -4.425405859947204590e-01 3.266008570790290833e-03 -6.723022460937500000e-02 7.139810919761657715e-02 1.290740817785263062e-01 2.121523171663284302e-01 9.947971999645233154e-02 -1.307030916213989258e-01 -1.853461749851703644e-02 -1.420519053936004639e-01 -2.234035879373550415e-01 8.536255359649658203e-02 -1.085471659898757935e-01 -1.377337053418159485e-02 1.735279262065887451e-01 -6.604036688804626465e-02 5.851450935006141663e-02 4.600117206573486328e-01 1.228537335991859436e-01 2.009248286485671997e-01 -1.022151708602905273e-01
-3.216312229633331299e-01 -1.902948133647441864e-02 2.372545897960662842e-01 2.020054310560226440e-01 1.510273665189743042e-03 -3.595789074897766113e-01 -6.570551544427871704e-02 -5.215219035744667053e-02 -5.382137373089790344e-03 -2.805943787097930908e-01 -8.040474355220794678e-02 -9.375860542058944702e-02 8.071632683277130127e-02 -5.993751809000968933e-02 -9.359847009181976318e-02 1.941958069801330566e-01 3.682423532009124756e-01 -2.403856664896011353e-01 9.714177250862121582e-02 1.344907134771347046e-01 -2.100892364978790283e-01 -7.265932112932205200e-02 1.190481334924697876e-01 -2.205704599618911743e-01 1.940707117319107056e-01 5.310132354497909546e-02 -7.217728532850742340e-03 6.770133972167968750e-02 2.337915152311325073e-01 -2.790005207061767578e-01 -2.985013648867607117e-02 -2.232568152248859406e-02
1.566916406154632568e-01 1.738995611667633057e-01 3.851990699768066406e-01 2.676878869533538818e-01 -7.926427572965621948e-02 8.067855238914489746e-02 -2.642992734909057617e-01 -2.273644059896469116e-01 -1.556848585605621338e-01 -1.619591116905212402e-01 -7.734858989715576172e-02 -7.085592951625585556e-03 2.051547467708587646e-01 -2.836932241916656494e-01 3.993236646056175232e-02 -5.570990592241287231e-02 2.081477344036102295e-01 -2.394521385431289673e-01 -1.962037570774555206e-02 -1.313876062631607056e-01 -4.969483986496925354e-02 -1.704161316156387329e-01 2.076586335897445679e-01 8.872584253549575806e-02 2.209467999637126923e-02 1.506655067205429077e-01 -3.527605831623077393e-01 6.091251596808433533e-02 6.276174634695053101e-02 1.454636603593826294e-01 1.096582934260368347e-01 1.333516240119934082e-01
-1.488540917634963989e-01 -1.094062477350234985e-01 6.740917265415191650e-02 2.614172697067260742e-01 1.309506446123123169e-01 2.339977771043777466e-01 6.383977085351943970e-02 -2.766461372375488281e-01 7.412561774253845215e-02 -2.901251018047332764e-01 1.016654670238494873e-01 -3.900585472583770752e-01 2.620238065719604492e-01 7.767053693532943726e-02 1.397179216146469116e-01 -4.759320244193077087e-02 3.955710828304290771e-01 5.560970399528741837e-03 -1.460158973932266235e-01 -2.122218534350395203e-02 2.144023329019546509e-01 8.101429045200347900e-02 1.324987262487411499e-01 -2.744951546192169189e-01 9.863623231649398804e-02 -1.103969141840934753e-01 1.624404639005661011e-02 1.379813104867935181e-01 6.288754194974899292e-02 1.885897479951381683e-02 1.220662742853164673e-01 -8.781009912490844727e-02
-1.304991170763969421e-02 -1.137215495109558105e-01 -9.521918371319770813e-03 3.612483385950326920e-03 1.062855198979377747e-01 -1.252207159996032715e-01 -3.359945714473724365e-01 -4.123307466506958008e-01 8.524937182664871216e-02 -2.026113867759704590e-01 -7.097607851028442383e-02 -5.302586033940315247e-02 4.478313773870468140e-02 -1.331112235784530640e-01 1.790664345026016235e-01 9.776194393634796143e-02 -2.910434268414974213e-02 -4.402545392513275146e-01 -9.248054027557373047e-02 1.090512648224830627e-01 -9.664662927389144897e-02 1.375208348035812378e-01 5.671809613704681396e-02 -2.233061492443084717e-01 2.633128464221954346e-01 -3.681474179029464722e-02 4.543580487370491028e-02 1.185143068432807922e-01 3.594890609383583069e-02 3.405972421169281006e-01 2.261312156915664673e-01 8.780006319284439087e-02
-2.302230149507522583e-01 1.564531624317169189e-01 -1.971777528524398804e-02 2.826212644577026367e-01 1.365200132131576538e-01 -5.333805829286575317e-02 3.399691730737686157e-02 -2.742606997489929199e-01 7.590200006961822510e-02 -1.370800435543060303e-01 -1.513973474502563477e-01 -1.986474394798278809e-01 4.948019981384277344e-01 1.072047129273414612e-01 1.300782896578311920e-02 -1.563418842852115631e-02 2.667867839336395264e-01 6.277517974376678467e-02 1.872677542269229889e-02 1.937650740146636963e-01 2.380413860082626343e-01 -1.617278754711151123e-01 9.842805564403533936e-02 -1.955019980669021606e-01 3.153748214244842529e-01 1.275969110429286957e-02 -5.836654454469680786e-02 1.710783541202545166e-01 6.637965794652700424e-03 -8.202749304473400116e-03 -1.418808996677398682e-01 -6.670095771551132202e-02
-1.990999132394790649e-01 2.724648080766201019e-02 9.016691707074642181e-03 2.706781327724456787e-01 1.025507450103759766e-01 1.106791719794273376e-01 6.665311753749847412e-02 -2.427271902561187744e-01 9.469707310199737549e-02 -4.412653669714927673e-02 -4.648369178175926208e-02 -2.138345688581466675e-01 4.293562769889831543e-01 6.379796564579010010e-02 3.294822871685028076e-01 4.501595720648765564e-02 4.793553948402404785e-01 4.439161717891693115e-02 5.276067182421684265e-03 -1.890807747840881348e-01 1.084346026182174683e-01 -1.546061336994171143e-01 5.047324672341346741e-02 -2.500314116477966309e-01 -9.146512486040592194e-03 6.613979488611221313e-02 -1.438316702842712402e-02 1.217328086495399475e-01 1.138563603162765503e-01 1.225209049880504608e-02 -1.946087181568145752e-01 -6.012369319796562195e-02
2.339029312133789062e-02 1.129886731505393982e-01 4.092069715261459351e-02 1.482585966587066650e-01 -9.552355110645294189e-02 -3.511840105056762695e-02 -2.221515774726867676e-01 -1.388789340853691101e-02 1.509377919137477875e-02 -1.557872258126735687e-02 1.623921841382980347e-01 -2.937113046646118164e-01 -1.754568815231323242e-01 2.874224446713924408e-02 -1.051853299140930176e-01 3.428876772522926331e-02 5.823429301381111145e-02 -1.798024922609329224e-01 -1.739113926887512207e-01 -2.029137164354324341e-01 3.454026952385902405e-02 -7.516514509916305542e-02 1.410449892282485962e-01 -6.708188354969024658e-02 2.215907126665115356e-01 -2.613749802112579346e-01 -2.444431744515895844e-02 3.528905212879180908e-01 4.572807550430297852e-01 1.385989636182785034e-01 3.689371049404144287e-01 -2.856163866817951202e-02
4.972083843313157558e-04 1.100428253412246704e-01 -1.056675836443901062e-01 2.838275134563446045e-01 1.463052779436111450e-01 -4.948411136865615845e-02 2.541706562042236328e-01 -2.032362371683120728e-01 -2.142359130084514618e-02 -1.428681164979934692e-01 2.090446949005126953e-01 -6.888421624898910522e-02 9.512585401535034180e-02 2.669316530227661133e-01 1.970303803682327271e-01 1.181686948984861374e-02 2.762503456324338913e-03 -3.206200301647186279e-01 -3.138114511966705322e-02 -2.216021716594696045e-02 -5.367534235119819641e-02 -4.555234313011169434e-02 1.669595241546630859e-01 1.316565275192260742e-02 3.002381622791290283e-01 -1.718650311231613159e-01 -2.220539562404155731e-02 1.291834004223346710e-02 1.455427408218383789e-01 2.329058051109313965e-01 4.621496498584747314e-01 1.766124814748764038e-01
-2.986782230436801910e-02 -1.808114796876907349e-01 5.058896541595458984e-02 3.504174947738647461e-01 -1.587428152561187744e-01 2.058173995465040207e-03 1.044447869062423706e-01 -3.088526725769042969e-01 1.515211611986160278e-01 -2.557298839092254639e-01 1.589752435684204102e-01 -3.709647953510284424e-01 1.806906014680862427e-01 3.187064314261078835e-03 -3.074054792523384094e-02 3.030041605234146118e-02 2.953763902187347412e-01 -6.944195926189422607e-02 1.761572659015655518e-01 -1.807323247194290161e-01 2.072644531726837158e-01 1.341509968042373657e-01 1.948125511407852173e-01 -2.074179053306579590e-01 3.225409239530563354e-02 1.931829601526260376e-01 2.148062177002429962e-02 4.763774201273918152e-02 2.419595122337341309e-01 1.337302923202514648e-01 6.070204824209213257e-02 6.997600197792053223e-02
-5.848857574164867401e-03 -2.180688679218292236e-01 -1.220359876751899719e-01 4.122935533523559570e-01 -5.371952429413795471e-02 2.229728549718856812e-02 3.362025693058967590e-02 -3.262946903705596924e-01 9.898123331367969513e-03 -7.129961997270584106e-02 6.985779106616973877e-02 -4.038725495338439941e-01 2.630528509616851807e-01 5.126626789569854736e-02 3.956111147999763489e-03 1.369431912899017334e-01 3.694492876529693604e-01 -2.686495892703533173e-02 1.721062362194061279e-01 -8.915933966636657715e-02 1.710097640752792358e-01 9.568056464195251465e-02 -4.448122903704643250e-02 -2.934087812900543213e-01 1.645226329565048218e-01 -7.799045182764530182e-03 1.190591156482696533e-01 9.383589774370193481e-02 1.255768537521362305e-01 -5.495722964406013489e-02 1.156707108020782471e-01 -9.619385749101638794e-02
-1.283157914876937866e-01 4.387868940830230713e-02 -4.415928572416305542e-02 4.656311869621276855e-02 5.309557169675827026e-02 -1.232823953032493591e-01 1.284532397985458374e-01 -2.950318753719329834e-01 1.872187852859497070e-02 -4.811530932784080505e-02 3.433814346790313721e-01 -3.481978476047515869e-01 -6.299185752868652344e-02 -2.742477655410766602e-01 5.021675676107406616e-02 3.173707053065299988e-02 1.951556950807571411e-01 1.189886033535003662e-01 -1.074179336428642273e-01 1.865862607955932617e-01 -2.975726686418056488e-02 -2.536988258361816406e-01 1.627192646265029907e-01 -4.300942122936248779e-01 1.695321947336196899e-01 2.595998812466859818e-03 -1.195095479488372803e-01 -2.465633451938629150e-01 2.097947448492050171e-01 3.686233190819621086e-03 -8.912939578294754028e-02 1.741301640868186951e-02
-2.206827253103256226e-01 7.039168849587440491e-03 1.357373446226119995e-01 1.813102662563323975e-01 -9.692905098199844360e-02 1.064641475677490234e-01 -2.412247210741043091e-01 -1.603670865297317505e-01 -1.380172669887542725e-01 -5.715854093432426453e-02 -4.197708144783973694e-02 -3.580712080001831055e-01 -1.570852696895599365e-01 -8.380508050322532654e-03 2.622963488101959229e-01 1.731033474206924438e-01 -8.550164848566055298e-02 -2.601575851440429688e-01 -1.133557856082916260e-01 2.587594278156757355e-02 2.131931483745574951e-01 -3.177530467510223389e-01 3.579652309417724609e-01 -1.445491015911102295e-01 -1.511785686016082764e-01 1.119209751486778259e-01 1.961907893419265747e-01 -6.062313914299011230e-02 1.160848960280418396e-01 1.928514242172241211e-01 8.544334769248962402e-02 -5.746942944824695587e-03
-3.397140279412269592e-02 -2.855682373046875000e-01 -7.906427979469299316e-02 1.086886525154113770e-01 -1.904689818620681763e-01 8.420568704605102539e-02 4.400903359055519104e-02 -1.805016249418258667e-01 -1.303238235414028168e-02 -2.497769743204116821e-01 1.700330674648284912e-01 1.135799009352922440e-02 1.068195030093193054e-01 -5.994993448257446289e-02 1.651947945356369019e-01 1.492780148983001709e-01 1.986648738384246826e-01 -2.963376045227050781e-01 -3.149786591529846191e-01 -1.207540109753608704e-01 1.676083207130432129e-01 -2.850368022918701172e-01 1.391862928867340088e-01 -1.064773201942443848e-01 2.485644966363906860e-01 -1.019976735115051270e-01 -1.292212754487991333e-01 1.431569159030914307e-01 -6.178626045584678650e-02 -2.053437232971191406e-01 2.894067168235778809e-01 -2.119530439376831055e-01
5.070499703288078308e-02 -1.083729416131973267e-01 2.901501655578613281e-01 -6.421914696693420410e-02 1.022409424185752869e-01 2.878288030624389648e-01 -1.354572623968124390e-01 -1.845810860395431519e-01 5.661537870764732361e-02 -1.523250900208950043e-02 5.493063479661941528e-02 -4.573680758476257324e-01 6.191516667604446411e-02 2.852141333278268576e-04 -4.649933427572250366e-02 4.659172147512435913e-02 2.713309526443481445e-01 -7.875110208988189697e-02 -2.358788400888442993e-01 6.240300461649894714e-02 -1.400091946125030518e-01 -1.924060881137847900e-01 1.411536484956741333e-01 -1.007585898041725159e-01 1.215155795216560364e-01 -1.741076409816741943e-01 -2.895357012748718262e-01 -9.019360691308975220e-02 3.859286606311798096e-01 1.040222644805908203e-01 -5.965890735387802124e-02 3.779264166951179504e-02
-2.419830299913883209e-02 -1.673822700977325439e-01 3.514681244269013405e-03 2.119330465793609619e-01 2.819141149520874023e-01 -3.358579277992248535e-01 6.594996154308319092e-02 2.176320552825927734e-02 -5.487548932433128357e-02 -6.312918663024902344e-02 -3.845096752047538757e-02 -3.357637822628021240e-01 3.369774818420410156e-01 -1.461967080831527710e-01 -6.346905976533889771e-02 1.165232807397842407e-01 1.377187073230743408e-01 -2.528114914894104004e-01 -2.626762390136718750e-01 -1.842564344406127930e-01 -1.040302589535713196e-01 -1.540912091732025146e-01 2.519694864749908447e-01 -5.046087875962257385e-02 2.197957597672939301e-02 3.025379180908203125e-01 -1.477138698101043701e-01 1.100614026654511690e-04 1.144899055361747742e-01 -1.229356601834297180e-01 -8.490664511919021606e-02 1.411818861961364746e-01
-1.169716417789459229e-01 -9.707193076610565186e-02 2.121434547007083893e-02 1.406654417514801025e-01 2.814246118068695068e-01 5.388052389025688171e-02 6.487100571393966675e-02 -2.803056240081787109e-01 -3.499740734696388245e-02 -1.190537214279174805e-01 1.531503498554229736e-01 -1.706054657697677612e-01 2.680144906044006348e-01 -1.695116758346557617e-01 1.205749288201332092e-01 1.098448857665061951e-01 -3.475559502840042114e-02 -2.753569781780242920e-01 -3.318324983119964600e-01 -1.474893689155578613e-01 -1.623080968856811523e-01 -1.880101859569549561e-01 2.058464437723159790e-01 2.146475613117218018e-01 3.311454653739929199e-01 2.729572057723999023e-01 1.107292175292968750e-01 3.002911619842052460e-02 -1.142033934593200684e-01 1.261408478021621704e-01 -9.054300934076309204e-02 5.598754435777664185e-02
4.690222814679145813e-02 -1.214915663003921509e-01 3.243609368801116943e-01 2.161358743906021118e-01 -2.570746243000030518e-01 1.750879175961017609e-02 -1.194833293557167053e-01 3.734249621629714966e-02 -1.722597889602184296e-02 -2.091154903173446655e-01 -2.496775090694427490e-01 -2.759069204330444336e-01 1.637045443058013916e-01 9.979669749736785889e-02 7.921040803194046021e-02 3.520247936248779297e-01 1.867600977420806885e-01 4.373128339648246765e-02 -2.794965542852878571e-02 -5.137757211923599243e-02 3.393282741308212280e-02 -2.842975258827209473e-01 1.769193410873413086e-01 2.383770979940891266e-02 2.609263174235820770e-02 -1.669247746467590332e-01 -4.126665741205215454e-02 7.818614691495895386e-02 2.920902371406555176e-01 2.718828916549682617e-01 -2.110462188720703125e-01 -7.355860620737075806e-02
-2.183576300740242004e-02 5.656204745173454285e-02 1.244319528341293335e-01 4.602589085698127747e-02 2.400096505880355835e-02 1.573223918676376343e-01 -6.310775876045227051e-02 -5.776663497090339661e-02 -2.679295837879180908e-01 -5.720107257366180420e-02 2.610259950160980225e-01 -2.176746279001235962e-01 1.668985933065414429e-01 -2.570600807666778564e-01 -4.257612861692905426e-03 7.692721486091613770e-02 -1.243815720081329346e-01 -4.234285056591033936e-01 -1.208656653761863708e-01 -1.723833531141281128e-01 -4.273629188537597656e-02 -9.261923283338546753e-02 4.131167232990264893e-01 -8.115561306476593018e-02 2.247579097747802734e-01 -1.656036227941513062e-01 -1.181978359818458557e-01 1.357295066118240356e-01 1.854454278945922852e-01 3.205445036292076111e-02 2.880767881870269775e-01 -1.213744841516017914e-02
-1.447274684906005859e-01 -9.090659767389297485e-02 -1.030197218060493469e-01 3.802680075168609619e-01 -1.720401048660278320e-01 3.823187202215194702e-02 -2.658101022243499756e-01 -2.214564681053161621e-01 -1.090114563703536987e-01 -1.662542112171649933e-02 6.361830979585647583e-02 -4.070681929588317871e-01 2.596940696239471436e-01 -6.058613769710063934e-03 -2.241567671298980713e-01 2.761783003807067871e-01 4.917973279953002930e-02 1.519906800240278244e-02 -1.131221801042556763e-01 -4.059386625885963440e-02 1.841575652360916138e-01 -1.501210331916809082e-01 2.871584892272949219e-02 -3.419339656829833984e-01 -1.543661300092935562e-02 2.077246159315109253e-01 -1.006361991167068481e-01 1.477320343255996704e-01 -1.418122053146362305e-01 2.796187810599803925e-02 -2.491103485226631165e-02 -2.764480002224445343e-02
-4.376440122723579407e-02 9.636320173740386963e-02 1.577385514974594116e-01 2.489698380231857300e-01 1.434182971715927124e-01 -8.546062558889389038e-02 1.743198931217193604e-01 4.057589918375015259e-02 -1.073393002152442932e-01 -2.123292833566665649e-01 -3.087596781551837921e-02 -2.039615362882614136e-01 -2.007757723331451416e-01 -1.659389883279800415e-01 -8.715456724166870117e-02 3.100464344024658203e-01 1.027137860655784607e-01 -1.333852112293243408e-01 -1.627479195594787598e-01 -1.709727495908737183e-01 -2.188105434179306030e-01 -2.997001707553863525e-01 -3.572987765073776245e-02 -9.735217690467834473e-02 3.617824018001556396e-01 1.186298578977584839e-01 4.811068624258041382e-02 -2.730606310069561005e-02 3.276260793209075928e-01 -1.291071027517318726e-01 2.192292809486389160e-01 -1.367248445749282837e-01
-1.573160886764526367e-01 -2.794225215911865234e-01 -1.603252291679382324e-01 4.393778443336486816e-01 -3.115321509540081024e-02 -1.736383885145187378e-02 -2.604983448982238770e-01 -1.974854767322540283e-01 -2.659524679183959961e-01 -2.073240876197814941e-01 6.659043580293655396e-02 -2.611865103244781494e-02 1.749003529548645020e-01 6.160959601402282715e-02 2.185681164264678955e-01 1.180122569203376770e-01 1.861115992069244385e-01 -1.626162528991699219e-01 -5.585854873061180115e-03 9.121793322265148163e-03 -4.476028680801391602e-02 -1.367057710886001587e-01 3.958548605442047119e-01 2.565578091889619827e-03 1.065277457237243652e-01 8.795334398746490479e-02 7.536553591489791870e-02 -1.050117760896682739e-01 4.637257661670446396e-03 -2.526994347572326660e-01 1.082917749881744385e-01 7.333368062973022461e-02
-1.294638868421316147e-02 -1.667800843715667725e-01 2.163395099341869354e-02 3.096601963043212891e-01 -1.496319472789764404e-01 8.648419380187988281e-02 1.431175172328948975e-01 -2.587330043315887451e-01 3.305624425411224365e-02 -1.916856020689010620e-01 2.025748044252395630e-01 -3.559187054634094238e-01 9.487615525722503662e-02 4.853101447224617004e-02 -1.287277042865753174e-01 -9.616156667470932007e-02 3.837585151195526123e-01 -1.189243644475936890e-01 4.442248120903968811e-02 -1.212233975529670715e-01 2.339870333671569824e-01 1.798752695322036743e-01 2.711210846900939941e-01 -2.184051722288131714e-01 1.492509394884109497e-01 7.310713082551956177e-02 3.364560008049011230e-02 4.449819028377532959e-02 2.608824670314788818e-01 1.144911646842956543e-01 2.865392901003360748e-02 1.285420507192611694e-01
1.264260523021221161e-02 -1.075421869754791260e-01 -1.799642741680145264e-01 3.150428235530853271e-01 2.023905962705612183e-01 -1.758249104022979736e-02 -2.294758409261703491e-01 -3.851976692676544189e-01 -2.760374732315540314e-02 1.492978259921073914e-02 1.367421448230743408e-01 -2.080622017383575439e-01 2.708797454833984375e-01 5.697585642337799072e-03 -9.387688338756561279e-02 1.076447516679763794e-01 4.498447775840759277e-01 9.829362481832504272e-02 -9.337667375802993774e-02 5.758146569132804871e-02 -1.016521602869033813e-01 7.057457417249679565e-02 -2.923593856394290924e-02 -2.092676460742950439e-01 2.494622319936752319e-01 -2.298562377691268921e-01 -1.469967365264892578e-01 6.040191277861595154e-02 -1.984659582376480103e-02 -1.213988885283470154e-01 5.158165097236633301e-02 -1.241535544395446777e-01
-1.210605427622795105e-01 -5.777707695960998535e-02 3.968647420406341553e-01 1.745478957891464233e-01 -1.800710707902908325e-01 -1.616822741925716400e-02 -1.530986577272415161e-01 -2.086519151926040649e-01 -4.844902455806732178e-02 -1.378433406352996826e-01 -3.041641414165496826e-01 4.485175386071205139e-02 2.144326716661453247e-01 -1.414856016635894775e-01 -1.382318735122680664e-01 1.189428418874740601e-01 2.555007338523864746e-01 -2.372783571481704712e-01 1.103960871696472168e-01 1.240867227315902710e-01 -5.984245613217353821e-02 -1.012319773435592651e-01 3.312987089157104492e-01 -1.860766559839248657e-01 9.530363976955413818e-02 -1.922954171895980835e-01 -1.237515732645988464e-01 2.006832361221313477e-01 1.906874775886535645e-01 -6.052999198436737061e-02 -1.518812179565429688e-01 8.440466225147247314e-02
1.084426864981651306e-01 2.282535135746002197e-01 -2.498610913753509521e-01 2.652137577533721924e-01 1.122886985540390015e-01 2.868559956550598145e-01 4.108851402997970581e-02 -4.010314866900444031e-02 -1.378160435706377029e-02 -2.530323863029479980e-01 5.269835516810417175e-02 -2.729209661483764648e-01 1.514957249164581299e-01 9.826635569334030151e-02 1.839397698640823364e-01 4.375415295362472534e-02 1.221915856003761292e-01 -1.725241392850875854e-01 1.979172229766845703e-01 -1.476400345563888550e-01 -5.527627468109130859e-02 -3.819426298141479492e-01 1.816786080598831177e-01 -8.614324778318405151e-02 -2.157291322946548462e-01 6.114525347948074341e-02 -4.748491197824478149e-02 1.224758848547935486e-01 2.742251753807067871e-01 2.158971577882766724e-01 7.658391445875167847e-02 -7.148066163063049316e-02
-2.748890221118927002e-01 9.867560863494873047e-02 -1.001137197017669678e-01 1.845230460166931152e-01 -1.917893439531326294e-01 -6.996689736843109131e-02 -1.072876155376434326e-01 -1.493487656116485596e-01 -2.485091239213943481e-01 -9.510177373886108398e-02 1.284240931272506714e-01 -2.798646688461303711e-02 -6.252223253250122070e-02 -3.269461095333099365e-01 -1.650056801736354828e-02 2.456518560647964478e-01 2.110413908958435059e-01 6.851162761449813843e-02 -1.959535181522369385e-01 -1.591159589588642120e-02 -2.688673734664916992e-01 -2.213622480630874634e-01 -2.043415978550910950e-02 -1.110758110880851746e-01 1.585587114095687866e-01 -9.188586473464965820e-02 1.022159382700920105e-01 3.365818262100219727e-01 3.589518368244171143e-01 4.784101247787475586e-02 1.587530821561813354e-01 7.049742154777050018e-03
-1.378147006034851074e-01 -1.011796742677688599e-01 -1.653439849615097046e-01 2.471285313367843628e-01 -8.071976900100708008e-02 4.495607689023017883e-02 1.609469354152679443e-01 -2.168638706207275391e-01 2.464806735515594482e-01 -2.448791265487670898e-01 4.954729601740837097e-02 -1.094193458557128906e-01 3.703863322734832764e-01 -1.317417323589324951e-01 -1.971368640661239624e-01 1.625353544950485229e-01 3.792172670364379883e-02 -2.641102671623229980e-01 -2.500163912773132324e-01 1.281755566596984863e-01 2.360623097047209740e-03 -4.370124936103820801e-01 1.110903993248939514e-01 -1.559858620166778564e-01 1.590413749217987061e-01 1.031233444809913635e-01 -1.455114036798477173e-02 -1.258596777915954590e-01 -9.107397496700286865e-02 -8.111878484487533569e-02 2.871891297399997711e-02 2.124342136085033417e-02
-1.912586577236652374e-02 1.926013678312301636e-01 -9.517562389373779297e-02 9.537045657634735107e-02 4.401225969195365906e-02 2.361588329076766968e-01 4.240452870726585388e-02 -6.511589884757995605e-02 4.022936522960662842e-02 -1.985972374677658081e-01 2.859240770339965820e-02 -1.985709369182586670e-01 3.876399248838424683e-02 -9.534916281700134277e-02 3.417875766754150391e-01 2.743015624582767487e-02 3.924219310283660889e-01 -1.260082274675369263e-01 6.635309010744094849e-02 -2.808422446250915527e-01 4.244151338934898376e-02 -3.448635339736938477e-01 4.350988194346427917e-02 -2.164569497108459473e-01 -1.615848690271377563e-01 -1.224735006690025330e-01 -1.292788237333297729e-01 2.140910327434539795e-01 3.401867449283599854e-01 9.090781956911087036e-02 2.708736620843410492e-02 1.419747024774551392e-01
-5.691878497600555420e-02 -4.256759770214557648e-03 -1.786727458238601685e-01 2.381474822759628296e-01 1.951941251754760742e-01 1.804114431142807007e-01 1.513189971446990967e-01 -1.562535315752029419e-01 -8.047878742218017578e-02 -1.914789378643035889e-01 8.921890705823898315e-02 -1.207517161965370178e-01 1.089147105813026428e-01 2.246963977813720703e-01 3.547005951404571533e-01 1.339826434850692749e-01 1.151565313339233398e-01 -1.481809020042419434e-01 -3.449884429574012756e-02 1.348545253276824951e-01 -4.629005864262580872e-02 -3.266269862651824951e-01 2.867089807987213135e-01 1.202793046832084656e-01 -2.468172460794448853e-01 -1.145931556820869446e-01 -2.565687596797943115e-01 4.974570497870445251e-02 3.279834091663360596e-01 8.117946237325668335e-02 -1.336762681603431702e-03 4.167064279317855835e-02
7.045094668865203857e-02 -4.874274879693984985e-02 -1.181075125932693481e-01 1.888296455144882202e-01 -8.030359447002410889e-02 -2.685991823673248291e-01 1.233260780572891235e-01 -2.028679549694061279e-01 1.998146176338195801e-01 -2.173959314823150635e-01 -1.867703646421432495e-01 -1.758739501237869263e-01 1.763203442096710205e-01 -5.705424025654792786e-02 1.918355002999305725e-02 1.482103466987609863e-01 3.933462128043174744e-02 -4.521524608135223389e-01 -7.952278479933738708e-03 3.121682107448577881e-01 -1.565915048122406006e-01 -3.247660696506500244e-01 -4.274212941527366638e-02 -1.858367025852203369e-01 3.802269324660301208e-02 -9.222690016031265259e-03 8.721777796745300293e-02 -1.760482043027877808e-01 2.155219912528991699e-01 -1.422423124313354492e-01 -8.925314992666244507e-03 -1.471912860870361328e-01
-1.647897064685821533e-01 1.077595651149749756e-01 2.805544734001159668e-01 3.500583022832870483e-02 1.123151779174804688e-01 -6.401745975017547607e-02 6.725537031888961792e-02 -3.771224617958068848e-01 -1.252181828022003174e-01 -1.539531946182250977e-01 1.451626718044281006e-01 -2.242130637168884277e-01 2.963919043540954590e-01 -1.285868138074874878e-01 8.763896673917770386e-02 1.186650320887565613e-01 -6.304009258747100830e-02 -2.191128581762313843e-02 -1.247035712003707886e-01 -4.008805006742477417e-02 4.542050510644912720e-02 -4.242623448371887207e-01 1.731448322534561157e-01 2.510782778263092041e-01 -3.222122788429260254e-02 -3.095472604036331177e-02 2.717474400997161865e-01 -7.137107849121093750e-02 2.575252950191497803e-01 -3.656199946999549866e-02 -1.772196441888809204e-01 6.539130955934524536e-02
1.652273684740066528e-01 -3.528650403022766113e-01 -1.686464846134185791e-01 -1.110548898577690125e-02 2.092981636524200439e-01 -2.870833277702331543e-01 5.180279910564422607e-02 -3.439449667930603027e-01 -1.310093849897384644e-01 1.185074523091316223e-01 -3.694722428917884827e-02 -3.069774210453033447e-01 7.287992537021636963e-02 1.308896541595458984e-01 1.311897337436676025e-01 2.393849492073059082e-01 6.284881383180618286e-02 -2.818751335144042969e-01 -6.352705415338277817e-03 -1.956606805324554443e-01 6.216765567660331726e-02 -3.103809952735900879e-01 2.360431551933288574e-01 -3.838638588786125183e-02 5.676998570561408997e-02 -2.325006574392318726e-02 6.316970288753509521e-02 -1.110237389802932739e-01 1.778437495231628418e-01 1.424876321107149124e-02 1.063660904765129089e-01 -7.941287010908126831e-02
9.392401576042175293e-02 1.219283416867256165e-01 1.219778358936309814e-01 1.134119108319282532e-01 2.224543094635009766e-01 -4.652814567089080811e-01 9.857534617185592651e-02 -2.799783349037170410e-01 3.672058880329132080e-02 -8.199151605367660522e-02 -1.805207133293151855e-01 -3.620816469192504883e-01 2.497869879007339478e-01 -1.285178363323211670e-01 5.958245322108268738e-02 1.959573775529861450e-01 1.924682706594467163e-01 -3.959633409976959229e-02 -2.214297652244567871e-01 -8.592572063207626343e-02 -5.749680101871490479e-02 -4.154216125607490540e-02 -3.748012939468026161e-03 1.084248647093772888e-01 -1.580604016780853271e-01 1.528290212154388428e-01 6.181244924664497375e-02 1.206772867590188980e-02 1.873835325241088867e-01 2.889636754989624023e-01 1.364903748035430908e-01 -2.225348912179470062e-02
2.033565938472747803e-01 1.426457543857395649e-03 -2.573393285274505615e-01 1.413861513137817383e-01 3.413762897253036499e-02 -1.109652966260910034e-01 9.270637296140193939e-03 -2.114360332489013672e-01 -2.125047445297241211e-01 -2.053141295909881592e-01 -8.074583485722541809e-03 -3.470153212547302246e-01 1.074525192379951477e-01 -3.101285099983215332e-01 3.338178247213363647e-02 -2.581451274454593658e-02 5.484431982040405273e-02 -3.139687478542327881e-01 -7.240012288093566895e-02 -1.899756491184234619e-02 -2.417650967836380005e-01 -1.751377135515213013e-01 2.614961266517639160e-01 -1.855718493461608887e-01 3.222309798002243042e-02 -8.677949011325836182e-02 1.693517714738845825e-01 6.753209978342056274e-02 6.621968466788530350e-03 2.826636433601379395e-01 -1.813300400972366333e-01 2.075978368520736694e-01
4.860300570726394653e-02 -6.516351550817489624e-02 -2.287489920854568481e-02 3.012904226779937744e-01 -1.166343465447425842e-01 -1.416573524475097656e-01 1.201480850577354431e-01 -3.751040995121002197e-02 -1.442279219627380371e-01 -1.459987312555313110e-01 1.474301069974899292e-01 -3.448835611343383789e-01 3.631880506873130798e-02 -1.650317385792732239e-02 2.566679418087005615e-01 -1.631157658994197845e-02 5.733547806739807129e-01 2.639394402503967285e-01 -1.236111447215080261e-01 2.512210793793201447e-02 -1.383855789899826050e-01 -3.031433820724487305e-01 3.249876573681831360e-02 -5.996298976242542267e-03 3.835380077362060547e-02 -8.212787657976150513e-02 7.388300448656082153e-02 1.318529844284057617e-01 8.174148947000503540e-02 1.481743305921554565e-01 1.242367103695869446e-01 2.155229635536670685e-02
8.727021515369415283e-02 1.176084354519844055e-01 2.895224094390869141e-01 1.818852573633193970e-01 8.663383126258850098e-02 2.220766246318817139e-02 -9.931896626949310303e-02 -5.511015281081199646e-02 -2.198924571275711060e-01 4.251842619851231575e-04 8.398214727640151978e-02 -2.190696597099304199e-01 2.948413416743278503e-02 1.642551869153976440e-01 -9.989771246910095215e-02 2.136742696166038513e-02 6.708069704473018646e-04 -1.601574569940567017e-01 -1.962643116712570190e-01 9.822385758161544800e-02 -3.552057743072509766e-01 -3.989576697349548340e-01 2.862121164798736572e-01 -1.943973451852798462e-01 1.500544399023056030e-01 -1.579842418432235718e-01 -1.797409057617187500e-01 -4.493061080574989319e-02 2.326915413141250610e-01 -1.343862563371658325e-01 2.516059279441833496e-01 -5.374151095747947693e-02
-2.978462912142276764e-02 -1.710925251245498657e-01 -1.419181749224662781e-02 3.517319560050964355e-01 -1.125499531626701355e-01 2.911621145904064178e-02 -1.131761819124221802e-02 -3.063346445560455322e-01 1.640347093343734741e-01 -1.902462542057037354e-01 2.394277788698673248e-02 -3.699096143245697021e-01 6.851398944854736328e-02 -1.998447068035602570e-02 -7.897651195526123047e-02 -3.559418395161628723e-02 3.360239267349243164e-01 -1.013439893722534180e-01 1.346477717161178589e-01 -1.953361481428146362e-01 2.354041635990142822e-01 1.814668178558349609e-01 2.508272826671600342e-01 -2.549588978290557861e-01 1.097623258829116821e-01 4.304930195212364197e-02 1.240290403366088867e-01 5.512700229883193970e-02 2.601105272769927979e-01 4.690167680382728577e-02 1.306656897068023682e-01 -1.017211750149726868e-01
-1.379833370447158813e-01 -9.452734887599945068e-02 -1.784083396196365356e-01 1.382250785827636719e-01 8.902655541896820068e-02 -5.906489491462707520e-02 9.373950213193893433e-02 -1.525857448577880859e-01 -3.059397567994892597e-04 -2.295649498701095581e-01 2.327172607183456421e-01 -3.781023025512695312e-01 3.993417024612426758e-01 -1.281589120626449585e-01 2.931930422782897949e-01 1.457927078008651733e-01 1.846370249986648560e-01 7.135926187038421631e-02 2.079068217426538467e-03 -1.361759901046752930e-01 7.273343950510025024e-02 -3.324130773544311523e-01 -4.048408940434455872e-02 2.008396433666348457e-03 -2.559138238430023193e-01 -4.813267290592193604e-02 -1.661276817321777344e-02 9.624354541301727295e-02 1.655584722757339478e-01 3.808053210377693176e-02 1.453635543584823608e-01 -2.053534090518951416e-01
-2.926363646984100342e-01 -2.737826406955718994e-01 -1.399421691894531250e-02 3.468813747167587280e-02 1.197544783353805542e-01 -9.918316453695297241e-02 -1.227936670184135437e-01 -3.052479922771453857e-01 -2.717575058341026306e-03 1.918026991188526154e-02 -1.809051781892776489e-01 -8.468102663755416870e-02 2.458578497171401978e-01 6.048791483044624329e-02 -6.049944087862968445e-02 1.168982312083244324e-01 3.862235248088836670e-01 -1.728789955377578735e-01 -6.636842340230941772e-02 2.333863079547882080e-01 1.489174067974090576e-01 -6.964552402496337891e-02 -2.017783932387828827e-02 -5.136995390057563782e-02 -5.833939462900161743e-02 2.721350491046905518e-01 1.431319117546081543e-01 1.975301951169967651e-01 2.961252331733703613e-01 2.886237800121307373e-01 -6.609898526221513748e-03 -8.868950605392456055e-02
1.023734882473945618e-01 -1.907750219106674194e-01 -3.335695713758468628e-02 2.883267402648925781e-01 -1.054092645645141602e-01 1.483537852764129639e-01 -8.225722610950469971e-02 -1.979873478412628174e-01 -1.893100738525390625e-01 -2.410964518785476685e-01 2.047855854034423828e-01 -2.742713391780853271e-01 1.297189146280288696e-01 3.754593059420585632e-02 3.903868794441223145e-02 5.440256558358669281e-03 4.604065120220184326e-01 3.169157728552818298e-02 8.458442986011505127e-02 -4.546855017542839050e-02 2.267865836620330811e-01 6.188004463911056519e-02 9.561186283826828003e-02 -2.875072658061981201e-01 6.552703678607940674e-02 5.470205470919609070e-02 3.962222114205360413e-02 5.312552675604820251e-02 2.270019650459289551e-01 7.533255219459533691e-02 3.386870026588439941e-01 -7.759147882461547852e-02
1.423748135566711426e-01 5.493376776576042175e-02 -1.125061139464378357e-01 2.803986668586730957e-01 -6.521262228488922119e-02 1.070298701524734497e-01 1.057666316628456116e-01 3.230174630880355835e-02 -4.757555574178695679e-02 -1.018311828374862671e-01 2.364265620708465576e-01 -4.525098800659179688e-01 -1.213094368577003479e-01 -3.591070696711540222e-02 -1.293744891881942749e-01 9.464886039495468140e-02 2.131374627351760864e-01 -1.504300236701965332e-01 -9.568054229021072388e-02 6.469848006963729858e-02 7.370466738939285278e-02 -5.261109396815299988e-02 -5.393645912408828735e-02 -1.328417286276817322e-02 3.377884924411773682e-01 -1.147123649716377258e-01 2.081994861364364624e-01 3.037079870700836182e-01 3.642713427543640137e-01 5.051393806934356689e-02 9.485654532909393311e-02 2.066960930824279785e-01
7.069288752973079681e-03 -1.554325073957443237e-01 8.782695233821868896e-02 5.110394358634948730e-01 -5.098281800746917725e-02 3.775040805339813232e-02 5.842297524213790894e-02 -1.498088687658309937e-01 -2.529072389006614685e-02 -2.629640996456146240e-01 2.025314569473266602e-01 -2.251078337430953979e-01 1.277537643909454346e-01 -1.365758776664733887e-01 1.690467298030853271e-01 -2.674202620983123779e-02 2.835908532142639160e-01 1.303577572107315063e-01 1.252187490463256836e-01 -1.740633398294448853e-01 1.286849081516265869e-01 8.703454583883285522e-02 1.029115542769432068e-01 -1.865984052419662476e-01 1.749574989080429077e-01 1.180151924490928650e-01 -3.086310811340808868e-02 2.600228786468505859e-01 1.053547263145446777e-01 3.354053199291229248e-01 3.902824223041534424e-02 -1.123373582959175110e-02
-8.649726212024688721e-02 -6.506218016147613525e-02 1.622797399759292603e-01 2.721367478370666504e-01 2.500256001949310303e-01 -4.212916791439056396e-01 -2.648223936557769775e-02 -1.296010166406631470e-01 -4.768224060535430908e-02 -4.266108945012092590e-02 1.321360915899276733e-01 -3.798231482505798340e-01 2.193550169467926025e-01 -2.121006399393081665e-01 -1.669191122055053711e-01 3.632203117012977600e-02 2.814434766769409180e-01 -1.729581058025360107e-01 -7.039133459329605103e-02 -7.214207947254180908e-02 -8.738213777542114258e-02 -2.637372612953186035e-01 1.317806839942932129e-01 1.015774626284837723e-02 -1.752584278583526611e-01 1.934107989072799683e-01 3.239117562770843506e-02 1.335200071334838867e-01 1.332148611545562744e-01 -1.456526815891265869e-01 3.486380353569984436e-02 -3.417601436376571655e-02
-1.397354807704687119e-02 -2.062254026532173157e-02 2.034783363342285156e-01 3.225420415401458740e-01 -7.901694043539464474e-04 -1.347373723983764648e-01 1.236881166696548462e-01 -1.322080641984939575e-01 -3.954305648803710938e-01 -4.021142795681953430e-02 7.515942305326461792e-02 4.786370322108268738e-02 3.535807132720947266e-01 -1.127185896039009094e-01 1.275279372930526733e-01 2.190006524324417114e-01 -1.104666441679000854e-01 -5.390207096934318542e-02 -7.542907446622848511e-02 -2.277090549468994141e-01 3.629586398601531982e-01 -3.045413494110107422e-01 1.374617032706737518e-02 -7.739886641502380371e-02 1.537599861621856689e-01 -7.477137446403503418e-02 1.213016510009765625e-01 3.501050546765327454e-02 1.146107837557792664e-01 2.679975032806396484e-01 4.002506658434867859e-02 9.614386595785617828e-03
-9.716766327619552612e-02 2.173786163330078125e-01 1.576136648654937744e-01 2.779985070228576660e-01 2.153918147087097168e-01 -9.930119663476943970e-02 -3.833593130111694336e-01 1.498784869909286499e-01 5.980927497148513794e-02 -1.339982897043228149e-01 4.835712164640426636e-02 -2.962073385715484619e-01 2.399581521749496460e-01 -2.915181592106819153e-02 7.984255999326705933e-02 1.986694037914276123e-01 3.942413032054901123e-01 2.567581273615360260e-02 -2.559341192245483398e-01 -2.325602341443300247e-03 1.378019750118255615e-01 -3.371100500226020813e-02 2.940440177917480469e-01 8.071429282426834106e-02 -7.596724480390548706e-02 8.350190520286560059e-02 -2.862111106514930725e-02 1.452190130949020386e-01 1.082838028669357300e-01 -9.289541840553283691e-02 9.456885606050491333e-02 -3.111863322556018829e-02
1.097518019378185272e-02 -3.309282241389155388e-03 5.009615560993552208e-04 3.191553652286529541e-01 -1.368583738803863525e-01 -3.318837285041809082e-01 3.386793285608291626e-02 -2.287034243345260620e-01 -4.993200674653053284e-02 -1.029563546180725098e-01 2.940537333488464355e-01 -4.824064671993255615e-01 1.431808918714523315e-01 1.365121733397245407e-02 -4.547912999987602234e-02 1.719843447208404541e-01 4.213012382388114929e-02 1.168988645076751709e-01 -1.000287309288978577e-01 1.232343316078186035e-01 -1.699285656213760376e-01 -1.007609590888023376e-01 1.544858366250991821e-01 -1.760563254356384277e-02 -1.221850886940956116e-01 -9.179847687482833862e-02 2.228819951415061951e-02 1.660874933004379272e-01 2.404088526964187622e-01 3.338719904422760010e-02 6.899419426918029785e-02 -3.348458409309387207e-01
-2.257618159055709839e-01 1.716965287923812866e-01 2.425113506615161896e-02 -2.179031493142247200e-03 1.516165733337402344e-01 2.522922754287719727e-01 -1.606344158062711358e-04 -2.305897474288940430e-01 -1.125405877828598022e-01 -1.364171802997589111e-01 1.314602792263031006e-01 -2.707237303256988525e-01 1.264052744954824448e-02 -6.328102946281433105e-02 2.899509668350219727e-01 -1.349091380834579468e-01 3.725005686283111572e-01 -2.265128195285797119e-01 1.603263914585113525e-01 -6.303177028894424438e-02 3.141224384307861328e-02 -3.251690864562988281e-01 2.313722968101501465e-01 -2.083001881837844849e-01 -1.270617097616195679e-01 -1.894248127937316895e-01 -1.037314683198928833e-01 1.805589944124221802e-01 7.537364959716796875e-02 1.378780156373977661e-01 -1.501994300633668900e-02 -8.469121158123016357e-02
-6.573283113539218903e-03 -9.541786462068557739e-02 1.480144262313842773e-01 9.599979966878890991e-02 -1.778573393821716309e-01 -9.989154525101184845e-03 -2.503535747528076172e-01 6.477124057710170746e-03 3.020930662751197815e-02 -3.965057432651519775e-02 2.604322731494903564e-01 -2.451830953359603882e-01 3.786797523498535156e-01 3.805543109774589539e-02 4.534124583005905151e-02 2.817794084548950195e-01 -2.074305154383182526e-02 -2.025613039731979370e-01 5.303874611854553223e-02 -1.242852061986923218e-01 8.510253578424453735e-02 -2.127475589513778687e-01 3.479787707328796387e-01 8.817590773105621338e-03 2.708546221256256104e-01 -1.014053374528884888e-01 -2.045424580574035645e-01 2.712131142616271973e-01 1.815915554761886597e-01 2.075299024581909180e-01 4.942764993757009506e-03 7.049173582345247269e-03
7.773392647504806519e-02 -1.303991954773664474e-02 3.246813639998435974e-02 1.313605010509490967e-01 -1.179828494787216187e-01 -1.217008233070373535e-01 9.484011679887771606e-02 -3.731765970587730408e-02 -3.010727167129516602e-01 -1.505571007728576660e-01 2.162379026412963867e-01 -2.093956917524337769e-01 -1.417467445135116577e-01 5.153875425457954407e-02 1.482508629560470581e-01 1.041993796825408936e-01 3.538564443588256836e-01 -3.353126347064971924e-01 -4.012071713805198669e-02 -1.640641242265701294e-01 -5.712665617465972900e-03 -2.311759442090988159e-01 2.405349910259246826e-01 -1.215082332491874695e-01 2.583914101123809814e-01 -1.929131150245666504e-01 8.720234781503677368e-02 -8.981529623270034790e-02 2.231330871582031250e-01 2.907554805278778076e-01 -3.234061971306800842e-02 1.719299554824829102e-01
-1.482200026512145996e-01 -2.513650655746459961e-01 7.348211109638214111e-02 1.196868717670440674e-01 -1.356186717748641968e-01 -2.291907668113708496e-01 -9.335920214653015137e-03 -5.790998414158821106e-02 -1.545536816120147705e-01 -2.426954656839370728e-01 -1.685749590396881104e-01 -8.038248866796493530e-02 1.810979098081588745e-01 4.329638555645942688e-02 -1.106788665056228638e-01 1.001691371202468872e-01 5.316482111811637878e-02 1.270256936550140381e-01 -1.582363098859786987e-01 3.151313960552215576e-01 4.191004112362861633e-02 -3.969956338405609131e-01 1.639191806316375732e-02 -1.507862005382776260e-02 1.919486075639724731e-01 1.821136921644210815e-01 2.966017089784145355e-02 2.841983139514923096e-01 2.248119711875915527e-01 3.453323841094970703e-01 1.385470777750015259e-01 4.820928722620010376e-02
-3.717197850346565247e-02 -1.030321940779685974e-01 8.798168599605560303e-02 1.098990142345428467e-01 -2.323114722967147827e-01 -3.124723434448242188e-01 -2.591815888881683350e-01 -1.665848195552825928e-01 -2.246927097439765930e-02 1.475433409214019775e-01 9.906399250030517578e-02 -2.037718892097473145e-01 2.302654385566711426e-01 -6.868396699428558350e-02 2.695791795849800110e-02 -7.378445565700531006e-02 3.733201920986175537e-01 7.555057108402252197e-02 -1.223913729190826416e-01 -4.115012288093566895e-02 6.294319033622741699e-02 -2.809523046016693115e-01 5.712422728538513184e-02 -6.240561977028846741e-02 1.982792094349861145e-02 2.188918143510818481e-01 -1.467695683240890503e-01 3.404335677623748779e-01 3.278822302818298340e-01 1.511378884315490723e-01 -1.929428242146968842e-02 -1.259462982416152954e-01
[truncated: 3,269,786 more chars]
