# Supplementary material for: The Language of Innovation
Source: PLoS One. 2020 Apr 30;15(4):e0230107. doi: 10.1371/journal.pone.0230107 (PMC7194493; doi:10.1371/journal.pone.0230107)
Supplement: S15 File — (GZ) [file pone.0230107.s015.tar.gz › 1993-1997/V2Run_4_VS_4500_embeddings1993-1997ED32.txt]

-7.931047677993774414e-02 1.676151752471923828e-01 -3.432630002498626709e-01 2.682306170463562012e-01 3.370981216430664062e-01 -1.640313565731048584e-01 -1.194886937737464905e-01 3.099813871085643768e-02 1.650315076112747192e-01 4.591193795204162598e-02 3.181535750627517700e-02 -2.080855518579483032e-01 -1.535440562292933464e-03 8.273588865995407104e-02 -4.723586738109588623e-01 -2.210787497460842133e-03 -1.916079670190811157e-01 5.706611275672912598e-02 -2.212384715676307678e-02 9.382848441600799561e-02 1.217945851385593414e-02 -2.161499559879302979e-01 -1.252139806747436523e-01 -8.405386656522750854e-02 -1.004065871238708496e-01 2.547136843204498291e-01 -2.009018361568450928e-01 -8.476959168910980225e-02 -1.571040302515029907e-01 -1.563428640365600586e-01 4.826014488935470581e-02 1.535895913839340210e-01
-5.444952100515365601e-02 -1.290664672851562500e-01 -1.335066854953765869e-01 7.618776708841323853e-02 1.284392178058624268e-01 7.775606215000152588e-02 -3.177988901734352112e-02 9.912483394145965576e-02 -1.730218827724456787e-01 6.226048246026039124e-02 1.458076089620590210e-01 -3.523824810981750488e-01 1.423642933368682861e-01 3.601616993546485901e-02 -3.555968031287193298e-02 1.384573755785822868e-03 -6.701985746622085571e-02 4.052709043025970459e-01 -1.336674243211746216e-01 1.032156869769096375e-01 -2.215832173824310303e-01 -3.891044855117797852e-01 -9.731552004814147949e-02 -4.951678216457366943e-02 -2.593401372432708740e-01 1.779916584491729736e-01 1.741049736738204956e-01 -3.715191408991813660e-02 -1.647845655679702759e-01 -2.192964702844619751e-01 -2.931165993213653564e-01 1.407808512449264526e-01
-4.513243213295936584e-02 1.317176409065723419e-02 -2.749354206025600433e-02 4.096879661083221436e-01 2.938012965023517609e-02 1.089865416288375854e-01 -5.160110071301460266e-03 -4.314041882753372192e-02 1.355716586112976074e-01 4.870621860027313232e-02 1.929776668548583984e-01 8.201793581247329712e-02 -8.934454619884490967e-02 2.727649509906768799e-01 -1.393201947212219238e-01 -1.002025604248046875e-01 1.814084798097610474e-01 3.546825945377349854e-01 -2.417910844087600708e-01 -2.245051972568035126e-02 9.160688519477844238e-02 -2.981739640235900879e-01 -1.631372869014739990e-01 -1.810931861400604248e-01 -2.318741753697395325e-02 -2.100739479064941406e-01 -1.339540351182222366e-03 -2.575747370719909668e-01 -2.188400626182556152e-01 -2.439640648663043976e-02 -1.821850985288619995e-01 2.663281261920928955e-01
-6.148116663098335266e-02 1.388602796941995621e-02 -1.606212407350540161e-01 2.004786282777786255e-01 2.171057462692260742e-01 2.527705729007720947e-01 1.759698092937469482e-01 9.703740477561950684e-02 2.091583609580993652e-01 -9.810773655772209167e-03 2.374963909387588501e-01 -2.770355939865112305e-01 -7.119870185852050781e-02 3.368974328041076660e-01 -1.452891528606414795e-01 -1.506672799587249756e-01 -1.178332641720771790e-01 1.941249221563339233e-01 -1.390614956617355347e-01 -1.911376975476741791e-02 -6.506063044071197510e-02 -2.116404175758361816e-01 2.628844603896141052e-02 1.163722202181816101e-01 4.284690693020820618e-02 6.489229854196310043e-03 3.746939077973365784e-02 -4.762751162052154541e-01 8.106349408626556396e-02 -1.057436615228652954e-01 -2.316920012235641479e-01 5.627270787954330444e-02
-1.209710165858268738e-01 -1.053780540823936462e-01 -2.695710957050323486e-02 4.739027470350265503e-02 2.107149064540863037e-01 8.345213532447814941e-02 1.953255087137222290e-01 1.403642445802688599e-01 1.403052508831024170e-01 -2.574552781879901886e-02 -4.032968878746032715e-01 -1.195540055632591248e-01 -6.941692903637886047e-03 2.727831304073333740e-01 -3.809949457645416260e-01 -1.924661248922348022e-01 -7.358939200639724731e-02 8.078604191541671753e-02 -2.537626922130584717e-01 -7.160917669534683228e-02 -9.614032506942749023e-02 -5.028308033943176270e-01 -6.115567684173583984e-02 1.074906531721353531e-02 -1.770928618498146534e-03 -4.782295599579811096e-02 -3.457137197256088257e-02 -1.374410688877105713e-01 1.239894777536392212e-01 1.465270295739173889e-03 -3.788757696747779846e-02 1.467373669147491455e-01
-1.036746576428413391e-01 -1.467677950859069824e-01 -3.305780589580535889e-01 -6.941363215446472168e-02 6.577476859092712402e-02 8.551770448684692383e-02 5.030613020062446594e-02 -2.488819658756256104e-01 -1.573875993490219116e-01 1.517510116100311279e-01 8.715026080608367920e-02 -1.606988906860351562e-01 1.134580150246620178e-01 1.473458260297775269e-01 -4.091952368617057800e-02 -1.995977014303207397e-01 -1.770529896020889282e-02 2.151687443256378174e-01 -1.143044158816337585e-01 -1.662796735763549805e-01 2.524740248918533325e-02 -3.326181769371032715e-01 -8.500847220420837402e-02 1.357982754707336426e-01 5.061724036931991577e-02 -7.528212666511535645e-02 9.784331917762756348e-02 -3.223814368247985840e-01 3.302401900291442871e-01 -2.971452772617340088e-01 -1.287161409854888916e-01 2.454847991466522217e-01
-1.089024320244789124e-01 1.584712229669094086e-02 -3.561896830797195435e-02 8.939027041196823120e-02 4.395931959152221680e-01 -1.054228469729423523e-01 -2.701185084879398346e-02 6.160669028759002686e-02 1.538762748241424561e-01 -9.201773256063461304e-02 3.717945218086242676e-01 -1.623514592647552490e-01 8.799666166305541992e-02 9.522614628076553345e-02 -2.432725429534912109e-01 -2.336916923522949219e-01 1.238639093935489655e-02 1.710217893123626709e-01 -1.503787189722061157e-01 4.763989523053169250e-02 -2.617366909980773926e-01 -2.044831514358520508e-01 -2.281531095504760742e-01 3.124571777880191803e-02 3.902341425418853760e-02 -1.671426296234130859e-01 -9.233499318361282349e-02 -1.047704666852951050e-01 -3.254686892032623291e-01 -2.113282233476638794e-01 -2.124365419149398804e-02 1.573910266160964966e-01
1.677012629806995392e-02 -7.486361265182495117e-02 -2.387376278638839722e-01 1.997971236705780029e-01 -1.141619309782981873e-01 1.054640188813209534e-01 -1.751333591528236866e-03 -1.796868741512298584e-01 3.461014926433563232e-01 1.012825742363929749e-01 1.685687303543090820e-01 -2.436857372522354126e-01 1.893010735511779785e-01 1.117506101727485657e-01 -2.235307842493057251e-01 -2.934951782226562500e-01 1.501343101263046265e-01 1.327169686555862427e-01 -1.913877129554748535e-01 4.022162407636642456e-02 -2.389190196990966797e-01 -1.571241021156311035e-01 -3.337718779221177101e-03 -1.924183964729309082e-01 -2.306261472404003143e-02 3.611818887293338776e-03 -1.957090198993682861e-01 -3.388008177280426025e-01 -7.125651463866233826e-03 8.397336304187774658e-02 -2.654853463172912598e-01 1.002867817878723145e-01
-1.599108129739761353e-01 3.114424645900726318e-02 3.156673908233642578e-02 2.119980901479721069e-01 -1.423203349113464355e-01 -8.321289718151092529e-02 1.019021496176719666e-01 -7.238386198878288269e-03 1.564012318849563599e-01 -1.094357445836067200e-01 1.657262593507766724e-01 -3.993081152439117432e-01 2.554957270622253418e-01 5.896106362342834473e-02 5.333484709262847900e-02 -1.914568841457366943e-01 -1.765062361955642700e-01 1.738673299551010132e-01 -1.382792592048645020e-01 4.893264546990394592e-02 -1.246502846479415894e-01 -3.320938944816589355e-01 -3.172793090343475342e-01 -2.364646345376968384e-01 1.935550868511199951e-01 2.958761155605316162e-02 -3.003700403496623039e-03 -3.161695972084999084e-02 -6.732211261987686157e-02 -1.399925649166107178e-01 -1.958626657724380493e-01 3.019154667854309082e-01
2.143669575452804565e-01 1.078675016760826111e-01 -2.271239906549453735e-01 2.803221158683300018e-02 1.450455635786056519e-01 2.370371967554092407e-01 -7.455500960350036621e-02 -2.093719691038131714e-01 1.153642013669013977e-01 1.104866266250610352e-01 4.071459546685218811e-02 -1.845630854368209839e-01 -2.239747671410441399e-03 9.653335064649581909e-02 -5.041269212961196899e-02 -3.849802538752555847e-02 -2.763114273548126221e-01 3.983950316905975342e-01 -1.618785900063812733e-03 1.165599226951599121e-01 -1.796449273824691772e-01 -2.229302674531936646e-01 -2.055416256189346313e-02 -1.484249532222747803e-02 6.465044617652893066e-02 -6.305915862321853638e-02 2.651484012603759766e-01 1.946426369249820709e-02 -2.060928493738174438e-01 -1.509610563516616821e-01 -4.237578213214874268e-01 1.841041594743728638e-01
-1.099620461463928223e-01 3.492284938693046570e-02 -8.053137362003326416e-02 1.739418357610702515e-01 3.488995432853698730e-01 1.437741667032241821e-01 -3.400002419948577881e-02 -2.314859777688980103e-01 4.288877546787261963e-02 1.586218178272247314e-01 2.401025146245956421e-01 -1.052988320589065552e-02 6.752591580152511597e-02 1.383516639471054077e-01 -8.513324707746505737e-02 -2.447504736483097076e-02 -1.981286406517028809e-01 2.359057217836380005e-01 -1.717888414859771729e-01 2.154802829027175903e-01 -2.385965138673782349e-01 -3.284213542938232422e-01 -8.317270874977111816e-02 -2.785302698612213135e-01 1.236415207386016846e-01 -3.301866352558135986e-02 3.520295321941375732e-01 4.596336558461189270e-02 -4.948960617184638977e-02 -5.165330320596694946e-02 -6.898160278797149658e-02 2.531207799911499023e-01
-6.649287790060043335e-02 1.525732129812240601e-02 -2.045790553092956543e-01 1.730615496635437012e-01 -3.237553313374519348e-02 1.963882595300674438e-01 2.470795661211013794e-01 8.489015698432922363e-02 1.622132360935211182e-01 1.551699340343475342e-01 1.884261369705200195e-01 -2.452649474143981934e-01 4.716706648468971252e-02 2.715595662593841553e-01 -2.550410293042659760e-02 -2.542089112102985382e-02 -1.137574613094329834e-01 1.110957190394401550e-01 -2.200150638818740845e-01 -1.628155410289764404e-01 1.726729869842529297e-01 -2.792300283908843994e-01 -7.416263222694396973e-02 -2.730358541011810303e-01 -7.100407779216766357e-02 -1.075970157980918884e-01 -3.437514007091522217e-01 -1.475092023611068726e-01 -1.599350720643997192e-01 -1.471239924430847168e-01 -1.210748567245900631e-03 3.171030282974243164e-01
1.109147146344184875e-01 -3.691754862666130066e-02 -1.042692363262176514e-01 4.015448391437530518e-01 1.541941910982131958e-01 8.660344034433364868e-02 -1.194029599428176880e-01 -7.288546860218048096e-02 3.591792583465576172e-01 -2.094918861985206604e-02 2.511316537857055664e-01 -4.008668363094329834e-01 1.506420820951461792e-01 3.249625265598297119e-01 -3.728912025690078735e-02 -1.373540759086608887e-01 1.041198670864105225e-01 3.407635912299156189e-02 -2.411105483770370483e-01 5.409950762987136841e-02 -6.858932226896286011e-02 -1.402793079614639282e-01 2.855246514081954956e-02 -1.724865138530731201e-01 1.064791157841682434e-01 2.632924020290374756e-01 -3.265487402677536011e-02 -1.197984665632247925e-01 -2.363639138638973236e-02 -5.438591167330741882e-02 2.240506373345851898e-02 1.830547600984573364e-01
-1.991320634260773659e-03 -2.740169642493128777e-03 -9.150994010269641876e-03 2.567788660526275635e-01 -1.475104503333568573e-02 -4.533411934971809387e-02 -6.745225191116333008e-02 -7.327052205801010132e-02 5.316023714840412140e-03 -6.028695777058601379e-02 3.961511328816413879e-02 -2.626888751983642578e-01 8.584623038768768311e-02 -1.467947661876678467e-01 -3.849079832434654236e-02 -1.686604022979736328e-01 -2.654772698879241943e-01 3.897438943386077881e-01 -3.377845883369445801e-01 1.572145670652389526e-01 -6.677307188510894775e-02 -2.091217488050460815e-01 -1.645912975072860718e-01 -1.916714459657669067e-01 3.308750092983245850e-01 2.086284905672073364e-01 -1.195743605494499207e-01 -2.706331945955753326e-02 -1.062648817896842957e-01 1.545803546905517578e-01 -2.417496591806411743e-01 2.319859713315963745e-01
8.363421261310577393e-02 1.010571494698524475e-01 -3.820666968822479248e-01 9.515258669853210449e-02 -4.237280786037445068e-02 1.051558405160903931e-01 -9.119951725006103516e-02 1.770159155130386353e-01 1.276498287916183472e-01 -2.307807281613349915e-02 -3.676410317420959473e-01 -4.438706040382385254e-01 -1.123232068493962288e-03 7.125010341405868530e-02 -2.769610583782196045e-01 -9.423866868019104004e-03 -2.057362496852874756e-01 7.634834200143814087e-02 -1.092123985290527344e-01 1.343293488025665283e-02 1.371805220842361450e-01 -2.929378449916839600e-01 1.389017999172210693e-01 5.571031011641025543e-03 -5.850574746727943420e-02 -1.019774600863456726e-01 -3.436760604381561279e-02 -5.737871676683425903e-02 -1.684934943914413452e-01 -3.146010935306549072e-01 1.591387763619422913e-02 1.193456426262855530e-01
-2.261915802955627441e-01 4.223863035440444946e-02 -1.661376208066940308e-01 1.140124574303627014e-01 7.982177659869194031e-03 -1.232337057590484619e-01 1.016331687569618225e-01 -1.037058606743812561e-01 3.646293282508850098e-02 1.688022464513778687e-01 2.265900522470474243e-01 -2.882524728775024414e-01 5.345802381634712219e-02 5.038618445396423340e-01 -1.067602336406707764e-01 -1.358657628297805786e-01 1.651054918766021729e-01 2.730414867401123047e-01 -1.784422397613525391e-01 5.731342360377311707e-02 -1.453530490398406982e-01 -1.957521885633468628e-01 -3.467293828725814819e-02 -6.530099362134933472e-02 -8.467553555965423584e-02 7.037866860628128052e-02 -3.610009849071502686e-01 -2.035376280546188354e-01 4.652030020952224731e-02 -2.825935836881399155e-03 3.895253688097000122e-02 1.727936416864395142e-01
-9.931524097919464111e-02 1.111528128385543823e-01 -1.983155012130737305e-01 -4.070026800036430359e-02 -3.651553764939308167e-02 2.056787461042404175e-01 8.690171688795089722e-02 -2.054037302732467651e-01 1.518473029136657715e-01 -2.450673580169677734e-01 2.556688189506530762e-01 -2.566724121570587158e-01 -1.917047947645187378e-01 8.529218286275863647e-02 -2.456953525543212891e-01 -2.593278586864471436e-01 -1.155255287885665894e-01 2.678315937519073486e-01 -1.936409026384353638e-01 -9.393838793039321899e-02 -2.141588330268859863e-01 -1.019246876239776611e-01 -6.150481104850769043e-02 3.393797576427459717e-02 2.640156149864196777e-01 1.471907645463943481e-01 5.324474722146987915e-02 -2.190845459699630737e-01 6.904134154319763184e-02 -7.058741897344589233e-02 5.825801193714141846e-02 3.308727443218231201e-01
1.023421362042427063e-01 7.114141434431076050e-02 -1.478180289268493652e-01 1.524340808391571045e-01 1.909550726413726807e-01 6.394155323505401611e-02 5.277578253298997879e-03 1.779002100229263306e-01 2.004426121711730957e-01 7.993159443140029907e-02 -3.572916686534881592e-01 -3.531883955001831055e-01 9.032860980369150639e-04 4.830303415656089783e-02 -4.623559415340423584e-01 -2.362788617610931396e-01 1.577392965555191040e-02 2.253068834543228149e-01 -1.065114587545394897e-01 1.309771556407213211e-02 1.313159763813018799e-01 -1.791202425956726074e-01 -1.035552248358726501e-01 -1.942494958639144897e-01 6.409640610218048096e-02 -1.972795724868774414e-01 -1.779309660196304321e-01 -9.465255588293075562e-02 1.198747083544731140e-01 -1.806878000497817993e-01 -2.733902074396610260e-02 -6.726995110511779785e-02
-9.762009233236312866e-02 9.793886542320251465e-02 2.314316108822822571e-02 3.234803974628448486e-01 -3.514071926474571228e-02 3.691972419619560242e-02 -1.101409941911697388e-01 -1.267548650503158569e-01 1.134185492992401123e-01 7.018950581550598145e-02 7.111977040767669678e-02 -3.489968478679656982e-01 1.430221796035766602e-01 3.416059315204620361e-01 -1.726638972759246826e-01 -1.606252938508987427e-01 7.308372110128402710e-02 1.513517498970031738e-01 -5.115467589348554611e-03 -2.099159359931945801e-02 -1.047984510660171509e-01 -2.139904648065567017e-01 1.473318487405776978e-01 -1.825038790702819824e-01 -1.845900714397430420e-01 1.662949174642562866e-01 -2.582007646560668945e-01 -3.241065144538879395e-01 3.717597946524620056e-02 -2.001467645168304443e-01 -1.436314731836318970e-01 2.673606872558593750e-01
1.098821386694908142e-01 3.040134208276867867e-03 -2.239520549774169922e-01 2.661709785461425781e-01 4.656736925244331360e-02 2.706293165683746338e-01 -4.621479287743568420e-02 -1.272163540124893188e-01 1.954263001680374146e-01 6.576925516128540039e-02 2.560735642910003662e-01 -3.228909671306610107e-01 1.869374960660934448e-01 1.719047576189041138e-01 -3.726386725902557373e-01 -4.470890015363693237e-02 -7.422401010990142822e-02 1.143832504749298096e-01 -2.795658409595489502e-01 3.004532679915428162e-02 9.342934936285018921e-02 -9.590680152177810669e-02 -7.880936563014984131e-02 -4.415143653750419617e-02 -4.537680745124816895e-02 6.318962574005126953e-02 -1.457832604646682739e-01 -2.253054976463317871e-01 -1.661860644817352295e-01 -7.529320567846298218e-02 1.507010161876678467e-01 3.125334084033966064e-01
1.204747259616851807e-01 2.254829406738281250e-01 -3.659100532531738281e-01 2.278063297271728516e-01 2.394570112228393555e-01 -3.035471588373184204e-02 1.775461994111537933e-02 -1.216404065489768982e-01 1.946905702352523804e-01 -1.035414934158325195e-01 1.606626808643341064e-02 8.741538971662521362e-02 -9.985362738370895386e-02 -2.254271507263183594e-01 -1.613027229905128479e-02 -2.587749660015106201e-01 1.304718255996704102e-01 1.410726755857467651e-01 -8.171441406011581421e-02 1.245667189359664917e-01 1.635794937610626221e-01 -5.052447319030761719e-01 -9.600413590669631958e-02 -2.405453473329544067e-02 -6.807583570480346680e-02 1.372012346982955933e-01 6.312809884548187256e-02 8.912824094295501709e-02 3.437112271785736084e-02 -2.713921368122100830e-01 6.367701292037963867e-02 1.603911817073822021e-01
1.698610484600067139e-01 4.298371076583862305e-02 -2.065918743610382080e-01 -2.107899636030197144e-02 2.502548992633819580e-01 1.332733184099197388e-01 -3.061583079397678375e-02 1.724680513143539429e-01 1.253540217876434326e-01 -3.465590253472328186e-02 -3.963173627853393555e-01 -2.432378381490707397e-01 -4.664953052997589111e-02 1.679446995258331299e-01 -5.470526814460754395e-01 -6.358680874109268188e-02 6.255456060171127319e-02 -5.813194066286087036e-02 -1.656362116336822510e-01 5.651496350765228271e-03 8.542942255735397339e-02 -2.444491386413574219e-01 -5.077211931347846985e-02 -6.724246591329574585e-02 1.498901695013046265e-01 2.066470980644226074e-01 -2.749932371079921722e-02 -9.611100703477859497e-02 1.349050253629684448e-01 -1.006433740258216858e-01 1.432205084711313248e-02 1.888255923986434937e-01
1.195022016763687134e-01 -7.085558772087097168e-02 -6.953620910644531250e-02 -8.648252487182617188e-02 3.088109493255615234e-01 1.136445254087448120e-02 3.761090710759162903e-02 1.735670566558837891e-01 1.407736092805862427e-01 -2.609598040580749512e-01 -1.763838231563568115e-01 -2.517569959163665771e-01 3.910017386078834534e-02 3.329817652702331543e-01 8.072005957365036011e-02 -2.623821794986724854e-01 -2.326406538486480713e-01 -1.212051212787628174e-01 1.199319306761026382e-02 1.136731132864952087e-01 3.511738777160644531e-02 -3.597190678119659424e-01 -2.259805798530578613e-01 -2.133784443140029907e-01 7.295814901590347290e-02 6.807862967252731323e-02 -2.089402675628662109e-01 -1.041473541408777237e-02 7.173543423414230347e-02 -1.824562251567840576e-01 7.248627394437789917e-02 2.542753815650939941e-01
-7.390507310628890991e-02 3.308191895484924316e-01 -1.846417635679244995e-01 2.209303900599479675e-02 2.127606123685836792e-01 -8.262149244546890259e-02 -1.070890575647354126e-01 -2.626335918903350830e-01 -4.644374363124370575e-03 2.443968206644058228e-01 3.496206402778625488e-01 -1.817913651466369629e-01 -9.411881864070892334e-02 5.495333671569824219e-02 -5.792556330561637878e-03 -2.243699580430984497e-01 -1.818272322416305542e-01 2.498205155134201050e-01 -2.833485417068004608e-02 -2.643265202641487122e-02 -2.104726284742355347e-01 -2.815106809139251709e-01 -1.224279627203941345e-01 -2.292580008506774902e-01 -7.815083861351013184e-02 1.119610592722892761e-01 5.095370113849639893e-02 6.711129844188690186e-02 -9.722565114498138428e-02 -4.362715035676956177e-02 -1.560588032007217407e-01 3.019423782825469971e-01
-5.005889758467674255e-02 7.612769491970539093e-03 -2.706822752952575684e-01 -9.146264195442199707e-02 1.497476100921630859e-01 8.145708590745925903e-02 -4.696836695075035095e-02 3.498468548059463501e-02 1.369817554950714111e-01 -1.072955504059791565e-01 -3.570728302001953125e-01 -2.030588984489440918e-01 -1.251648366451263428e-02 3.886871635913848877e-01 -4.011445939540863037e-01 -3.591831326484680176e-01 1.058113947510719299e-01 2.028704434633255005e-01 -1.358555555343627930e-01 -6.583409756422042847e-02 9.896109998226165771e-02 -1.467769891023635864e-01 -1.686215586960315704e-02 -1.435547620058059692e-01 1.259957253932952881e-01 -1.222030296921730042e-01 -6.442213803529739380e-02 -7.719168066978454590e-02 1.477202326059341431e-01 -2.020331919193267822e-01 -3.276846371591091156e-03 1.104485988616943359e-01
-3.837764635682106018e-02 -1.336738318204879761e-01 8.524860255420207977e-03 1.798001825809478760e-01 3.053228370845317841e-02 -3.986845314502716064e-01 -1.275897473096847534e-01 -3.352805078029632568e-01 3.686028420925140381e-01 -3.460745215415954590e-01 -4.888432845473289490e-02 -1.709230691194534302e-01 -2.557198703289031982e-01 1.134670898318290710e-01 -3.250332772731781006e-01 -8.134111762046813965e-02 -1.171288266777992249e-01 8.065528422594070435e-02 -1.534015778452157974e-02 6.016354542225599289e-03 1.272793263196945190e-01 -2.359366416931152344e-01 -5.729867890477180481e-02 -1.229386478662490845e-01 -8.865821361541748047e-02 -1.374525725841522217e-01 1.764993940014392138e-04 -1.125895977020263672e-01 9.301321953535079956e-02 -1.189227104187011719e-01 -5.903265252709388733e-02 7.379457354545593262e-02
-2.916313894093036652e-02 9.279985725879669189e-02 -5.391801521182060242e-02 6.091115996241569519e-02 3.754445016384124756e-01 2.819901704788208008e-02 8.838555961847305298e-02 1.343182176351547241e-01 2.261719256639480591e-01 -8.811436593532562256e-02 2.558465898036956787e-01 -3.210142627358436584e-02 -1.395213766954839230e-03 3.562216460704803467e-02 -1.867244690656661987e-01 -1.678948551416397095e-01 -1.831446886062622070e-01 2.302642166614532471e-01 -7.041935622692108154e-02 8.640378713607788086e-02 7.701989263296127319e-02 -1.207861825823783875e-01 -8.794331550598144531e-02 -4.589911550283432007e-02 3.987625241279602051e-02 4.664688184857368469e-02 3.073131144046783447e-01 -6.510734558105468750e-02 -1.233523041009902954e-01 -4.024700522422790527e-01 -1.296916604042053223e-01 4.480706453323364258e-01
1.718132942914962769e-01 5.810841545462608337e-02 -2.965219914913177490e-01 5.307111889123916626e-02 2.392895668745040894e-01 -1.743622273206710815e-01 -5.165937170386314392e-02 -7.622252404689788818e-02 -7.547832280397415161e-02 2.000236511230468750e-01 1.854164525866508484e-02 -3.961843848228454590e-01 -2.241897284984588623e-01 -4.705659300088882446e-02 -1.308034211397171021e-01 7.949253171682357788e-02 5.654731765389442444e-02 2.074190527200698853e-01 1.007619947195053101e-01 -1.755673289299011230e-01 -3.583608940243721008e-02 -4.496374726295471191e-01 1.332102566957473755e-01 7.432300597429275513e-02 -6.428363919258117676e-02 -1.094096004962921143e-01 -7.589752227067947388e-02 2.141484022140502930e-01 -6.534540560096502304e-03 -4.321176186203956604e-02 -5.643428862094879150e-02 3.384723961353302002e-01
-1.719809472560882568e-01 7.886794209480285645e-02 -2.465943843126296997e-01 -1.203764304518699646e-01 3.067708015441894531e-01 9.536387026309967041e-02 -6.132861226797103882e-02 -3.840446844696998596e-02 1.804008148610591888e-02 -8.326244354248046875e-02 -1.357833947986364365e-02 -9.058448672294616699e-02 1.542918570339679718e-02 1.348645091056823730e-01 -1.081119924783706665e-01 -3.721781373023986816e-01 5.669692531228065491e-02 1.735715568065643311e-01 -1.756137609481811523e-01 -6.791511987103149295e-05 -7.457890082150697708e-03 -5.196542739868164062e-01 -2.358260601758956909e-01 2.172164991497993469e-02 -1.926939189434051514e-01 -1.209598556160926819e-01 -3.813832625746726990e-02 1.712112128734588623e-01 -1.668930985033512115e-02 -1.303225848823785782e-02 -2.040744870901107788e-01 2.849504351615905762e-01
6.608580052852630615e-02 4.545193538069725037e-02 5.546608939766883850e-02 -2.825006097555160522e-02 -7.320117438212037086e-04 2.449107468128204346e-01 1.178293079137802124e-01 -3.392766416072845459e-01 -5.278927832841873169e-02 6.459457334131002426e-03 2.342353612184524536e-01 -2.899170815944671631e-01 1.375225186347961426e-01 1.623528599739074707e-01 -2.306053638458251953e-01 -3.014305531978607178e-01 -3.065222688019275665e-02 2.301496565341949463e-01 -5.591845139861106873e-02 2.453850023448467255e-02 1.720754504203796387e-01 -3.721523582935333252e-01 -5.961336195468902588e-02 2.977950498461723328e-02 1.469670832157135010e-01 -4.713505859399447218e-06 4.436084255576133728e-02 -2.716836929321289062e-01 2.476119697093963623e-01 -2.276144176721572876e-01 -1.381315439939498901e-01 9.948126226663589478e-02
-1.703080087900161743e-01 3.077135384082794189e-01 -1.600153744220733643e-01 3.050890564918518066e-01 9.387469291687011719e-02 4.782815929502248764e-03 8.787618577480316162e-02 -3.844643384218215942e-02 2.285369485616683960e-01 -4.248765483498573303e-02 3.204290866851806641e-01 -6.397683173418045044e-02 -9.503306448459625244e-02 2.999326884746551514e-01 -3.107950389385223389e-01 9.970195591449737549e-02 -4.821367561817169189e-02 3.048940002918243408e-01 -8.613494038581848145e-02 -1.175970137119293213e-01 -1.193740591406822205e-01 -2.164274752140045166e-01 1.263570636510848999e-01 -1.910585612058639526e-01 -7.847222685813903809e-02 7.592601329088211060e-02 -2.941542565822601318e-01 1.232175976037979126e-01 -1.021058708429336548e-01 -5.400774255394935608e-02 -7.918122410774230957e-02 9.961257129907608032e-02
-7.320749014616012573e-02 2.601466476917266846e-01 -8.685415983200073242e-02 2.522945404052734375e-01 -5.980463325977325439e-02 -2.058668136596679688e-01 -6.478065997362136841e-02 -1.665534675121307373e-01 3.445776924490928650e-02 1.750056147575378418e-01 -2.798789367079734802e-02 -2.644451260566711426e-01 3.619283437728881836e-01 6.721518468111753464e-03 -9.541908279061317444e-03 -1.557657867670059204e-01 5.064141005277633667e-02 3.117672502994537354e-01 -4.077642560005187988e-01 7.634263485670089722e-02 -6.165743991732597351e-02 -8.215127140283584595e-02 4.221530258655548096e-02 -1.478555649518966675e-01 9.034255892038345337e-02 -1.837261207401752472e-02 -4.471809417009353638e-02 -7.560124248266220093e-02 -3.392339870333671570e-02 -1.502282768487930298e-01 -3.959136009216308594e-01 1.312064528465270996e-01
-6.486551370471715927e-03 -8.934849500656127930e-02 -3.087057471275329590e-01 1.440479904413223267e-01 1.176873147487640381e-01 1.902277767658233643e-01 -6.050353124737739563e-02 7.767467200756072998e-02 1.355241388082504272e-01 -1.162665858864784241e-01 2.696563601493835449e-01 -2.925803363323211670e-01 1.787896156311035156e-01 2.461387589573860168e-02 -4.049858748912811279e-01 -1.715820133686065674e-01 -6.148602440953254700e-02 1.329952776432037354e-01 1.880047768354415894e-01 -3.253203928470611572e-01 -6.063956022262573242e-02 -2.190862596035003662e-01 -1.438157260417938232e-01 -1.899020224809646606e-01 -1.975916475057601929e-01 1.111154817044734955e-02 1.464269906282424927e-01 1.471654921770095825e-01 -1.167768239974975586e-01 -7.853588461875915527e-02 -3.244787082076072693e-02 1.605471372604370117e-01
7.237867265939712524e-02 4.685972258448600769e-02 -3.139646351337432861e-01 2.546779625117778778e-02 2.646834850311279297e-01 8.128527551889419556e-02 3.294185921549797058e-02 -2.781093679368495941e-02 -3.299345448613166809e-02 -2.793062925338745117e-01 2.133622616529464722e-01 -2.754214406013488770e-01 -1.580468416213989258e-01 9.817866235971450806e-02 1.185366660356521606e-01 -5.482539534568786621e-03 -5.514910817146301270e-02 2.846865057945251465e-01 -1.634825766086578369e-01 2.143951058387756348e-01 -6.934706121683120728e-02 -2.299142628908157349e-01 -5.353791639208793640e-02 3.447587043046951294e-02 -5.702622234821319580e-03 -2.150514274835586548e-01 -2.021076977252960205e-01 -2.321994751691818237e-01 -3.334411978721618652e-01 -9.221170842647552490e-02 -1.572660058736801147e-01 2.483412027359008789e-01
-2.426178455352783203e-01 -3.369704261422157288e-02 7.688311487436294556e-02 8.618322014808654785e-02 -1.850076578557491302e-02 1.924214661121368408e-01 5.354007333517074585e-02 -1.146476194262504578e-01 1.761178821325302124e-01 1.323624551296234131e-01 -2.397318184375762939e-02 -1.870602667331695557e-01 3.077777922153472900e-01 3.245517313480377197e-01 -1.418124288320541382e-01 -3.044155836105346680e-01 1.328593194484710693e-01 2.144777476787567139e-01 -1.837550550699234009e-01 -4.894943535327911377e-02 -2.074819207191467285e-01 -2.925477027893066406e-01 3.677985398098826408e-03 -1.287213861942291260e-01 -8.239355683326721191e-02 1.867389827966690063e-01 -1.348311752080917358e-01 -1.158155873417854309e-01 -2.764658629894256592e-02 2.192492224276065826e-02 -2.518020570278167725e-01 3.056260049343109131e-01
1.992951333522796631e-01 1.787919849157333374e-01 -2.568404972553253174e-01 1.431164890527725220e-01 1.864683181047439575e-01 -1.174535527825355530e-01 4.312643781304359436e-02 3.769513219594955444e-02 2.968688905239105225e-01 -3.003168664872646332e-02 -6.020293012261390686e-02 -2.272489070892333984e-01 1.217275112867355347e-01 4.542316868901252747e-02 -1.273306161165237427e-01 -1.508812420070171356e-02 -8.406394720077514648e-02 1.118541136384010315e-01 -5.271154046058654785e-01 5.912058800458908081e-02 2.285856939852237701e-02 -5.121742933988571167e-02 1.500545293092727661e-01 -2.832945808768272400e-02 -1.840803027153015137e-02 -9.497335553169250488e-02 1.651034057140350342e-01 -4.193322956562042236e-01 -1.822889894247055054e-01 -8.787868171930313110e-02 -1.197234690189361572e-01 1.314009577035903931e-01
-1.499508619308471680e-01 -1.755764521658420563e-02 2.658074907958507538e-02 1.618086844682693481e-01 -7.286211010068655014e-03 -1.031913980841636658e-02 -4.772355407476425171e-02 -1.302192062139511108e-01 2.847783267498016357e-01 1.978565156459808350e-01 1.010641679167747498e-01 -5.829264521598815918e-01 1.784366369247436523e-01 3.442567884922027588e-01 -1.701998114585876465e-01 -1.671940088272094727e-01 7.062137871980667114e-02 1.360850781202316284e-01 -1.352564990520477295e-01 -2.016656696796417236e-01 -1.687376499176025391e-01 -1.897984445095062256e-01 -2.057662792503833771e-02 -9.878318011760711670e-02 -5.784510448575019836e-02 9.681949019432067871e-02 -3.961749747395515442e-02 3.500541672110557556e-02 1.096158400177955627e-01 -2.673696540296077728e-02 5.084920674562454224e-03 2.607065141201019287e-01
-1.018025800585746765e-01 -1.053145853802561760e-03 8.882191777229309082e-02 3.865693807601928711e-01 2.731981128454208374e-02 1.800601333379745483e-01 1.214699596166610718e-01 -8.970586955547332764e-02 2.602998614311218262e-01 1.643368899822235107e-01 5.841689929366111755e-02 -4.546468257904052734e-01 1.129364892840385437e-01 2.641958594322204590e-01 -1.225970461964607239e-01 -2.314587980508804321e-01 1.245090365409851074e-01 1.858508437871932983e-01 -2.271953374147415161e-01 2.413745373487472534e-01 -1.039337292313575745e-01 -2.265085577964782715e-01 5.727321654558181763e-02 -2.149347513914108276e-01 -1.395075116306543350e-02 -6.608988344669342041e-02 -5.796331539750099182e-02 -1.137075349688529968e-01 -3.022303245961666107e-02 8.562007546424865723e-02 -6.059208884835243225e-03 1.402246952056884766e-01
-1.501354724168777466e-01 -1.315711289644241333e-01 -2.005656212568283081e-01 2.029030174016952515e-01 1.846208870410919189e-01 -1.450961828231811523e-01 4.293940961360931396e-02 -2.306247651576995850e-01 4.225597381591796875e-01 -2.756958827376365662e-02 -1.419831514358520508e-01 -4.032489657402038574e-02 -3.288576006889343262e-02 -1.666045635938644409e-01 -1.482502818107604980e-01 8.580405265092849731e-02 -9.252687543630599976e-02 9.337453544139862061e-02 -2.749157249927520752e-01 2.253710478544235229e-01 6.505037844181060791e-02 -2.228139191865921021e-01 -1.847736421041190624e-03 -3.520061075687408447e-01 -3.550963699817657471e-01 -7.198773324489593506e-02 -1.711958199739456177e-01 6.245152093470096588e-03 1.396950334310531616e-01 -5.366069450974464417e-02 6.874468177556991577e-02 1.090702135115861893e-02
9.833234548568725586e-02 -3.777868673205375671e-02 -7.518992573022842407e-02 1.695797294378280640e-01 2.285031974315643311e-01 -1.256585121154785156e-01 -6.103967502713203430e-02 2.640764713287353516e-01 1.383241713047027588e-01 -7.616874575614929199e-02 -1.621273458003997803e-01 -2.206631153821945190e-01 -6.825250387191772461e-02 2.663854956626892090e-01 -1.246741935610771179e-01 -3.275172710418701172e-01 3.308545053005218506e-02 1.966637820005416870e-01 9.371849149465560913e-02 2.554612755775451660e-01 -1.164271160960197449e-01 -2.485045194625854492e-01 -2.668721377849578857e-01 -1.387427896261215210e-01 1.794690499082207680e-03 2.501665353775024414e-01 6.323430687189102173e-02 -2.088773250579833984e-01 2.996073067188262939e-01 -1.020622104406356812e-01 2.267646230757236481e-02 -1.554921716451644897e-01
1.803349107503890991e-01 -3.038524650037288666e-03 -2.021660208702087402e-01 -6.857617944478988647e-02 2.715685069561004639e-01 -2.830089442431926727e-02 -7.618049625307321548e-03 8.394884318113327026e-02 1.697590500116348267e-01 -2.398795820772647858e-02 -2.703910470008850098e-01 -5.645790323615074158e-02 -4.708562046289443970e-02 2.901397049427032471e-01 -4.240312576293945312e-01 -2.522234916687011719e-01 -1.596744954586029053e-01 4.364849627017974854e-02 8.548267930746078491e-02 8.223921805620193481e-02 -4.772204905748367310e-02 -3.614507317543029785e-01 -2.721062600612640381e-01 -1.066793948411941528e-01 1.988740265369415283e-01 -9.509042836725711823e-03 9.156105667352676392e-02 7.725509256124496460e-02 -7.541503757238388062e-02 -2.859312593936920166e-01 5.770109966397285461e-02 -1.208782382309436798e-02
-1.543618142604827881e-01 3.481531441211700439e-01 -1.541403532028198242e-01 3.116150498390197754e-01 -9.635016322135925293e-02 -9.621999412775039673e-02 1.368271857500076294e-01 4.821133241057395935e-02 2.486796826124191284e-01 -3.667543083429336548e-02 1.502619534730911255e-01 -1.846080869436264038e-01 -3.035499015823006630e-03 2.428044676780700684e-01 -8.922998607158660889e-02 -9.168671816587448120e-02 -8.958814293146133423e-02 2.887321710586547852e-01 -1.524860560894012451e-01 2.445599436759948730e-01 1.057869493961334229e-01 -1.839530318975448608e-01 8.747780323028564453e-02 -8.265842497348785400e-02 4.964197427034378052e-02 1.172835975885391235e-01 -4.779977202415466309e-01 -1.454106997698545456e-02 -8.171900990419089794e-04 6.906516849994659424e-03 -1.370678842067718506e-01 4.020609334111213684e-02
-7.950677722692489624e-02 1.093502119183540344e-01 -2.658073008060455322e-01 -3.368933871388435364e-02 2.510876953601837158e-01 5.369859188795089722e-02 -2.697012387216091156e-02 -1.814620941877365112e-01 -1.098144128918647766e-01 -2.101476937532424927e-01 -1.260701473802328110e-02 -3.251265361905097961e-02 -1.275565177202224731e-01 7.750233262777328491e-02 4.811860620975494385e-02 -2.523427605628967285e-01 -3.932577371597290039e-02 1.835462003946304321e-01 7.395242154598236084e-02 1.336393356323242188e-01 3.049988485872745514e-02 -4.497805833816528320e-01 -3.644674420356750488e-01 -1.742946058511734009e-01 -1.350889056921005249e-01 -9.671950340270996094e-02 -1.245119720697402954e-01 5.967161431908607483e-02 1.200014427304267883e-01 -1.576264202594757080e-01 -3.618393540382385254e-01 1.509558707475662231e-01
1.077537387609481812e-01 1.163494214415550232e-01 -9.778717160224914551e-02 -6.319038569927215576e-02 2.261519581079483032e-01 -1.255822032690048218e-01 2.198690026998519897e-01 -2.317038923501968384e-01 2.370143383741378784e-01 2.106329612433910370e-02 3.558915257453918457e-01 4.348063096404075623e-02 3.225675225257873535e-01 6.209050118923187256e-02 -2.270241826772689819e-01 -1.231651082634925842e-01 5.816555023193359375e-02 4.968513548374176025e-02 8.973605581559240818e-04 4.606369137763977051e-02 1.368868499994277954e-01 -3.695241212844848633e-01 -1.039562970399856567e-01 -2.465097978711128235e-02 -1.197412833571434021e-01 2.057461533695459366e-03 9.504810720682144165e-02 1.180735155940055847e-01 9.453475475311279297e-02 -5.121509730815887451e-02 -4.344811141490936279e-01 1.422742307186126709e-01
7.262845337390899658e-02 4.732634406536817551e-03 -1.612208783626556396e-01 9.726420789957046509e-02 1.563268005847930908e-01 1.002557575702667236e-01 4.115206375718116760e-02 -4.411858506500720978e-03 2.302170731127262115e-02 -2.111410908401012421e-02 1.644980311393737793e-01 -3.550373911857604980e-01 3.699984848499298096e-01 -4.176567867398262024e-02 -4.393883049488067627e-02 1.634671539068222046e-02 5.756570771336555481e-02 -4.121105745434761047e-02 -3.345266580581665039e-01 2.091079019010066986e-02 2.294757962226867676e-01 -2.329050302505493164e-01 6.951235234737396240e-02 -2.445309795439243317e-02 2.212340682744979858e-01 6.824003159999847412e-02 3.888002596795558929e-03 -2.130082845687866211e-01 -9.031799435615539551e-02 -2.633369266986846924e-01 -1.949575692415237427e-01 4.288679659366607666e-01
-7.508709281682968140e-02 1.743262410163879395e-01 1.722286641597747803e-02 4.288430809974670410e-01 9.383999556303024292e-02 1.333161592483520508e-01 2.356939613819122314e-01 -2.499212920665740967e-01 6.306470837444067001e-03 1.493725776672363281e-01 7.148308306932449341e-02 -2.265674620866775513e-01 2.424466013908386230e-01 2.267950475215911865e-01 -3.275484219193458557e-02 -1.024080142378807068e-01 -2.141668461263179779e-02 2.716964483261108398e-01 -2.142617553472518921e-01 -1.434102505445480347e-01 -1.869892030954360962e-01 -2.359895259141921997e-01 8.703937381505966187e-02 1.921684667468070984e-02 5.749931558966636658e-02 2.751186955720186234e-03 -2.611244618892669678e-01 -2.356674335896968842e-02 5.912788584828376770e-02 -1.328044291585683823e-02 -2.345337569713592529e-01 2.540072798728942871e-01
-7.713238894939422607e-02 -2.288978174328804016e-02 -2.819516956806182861e-01 2.304913103580474854e-01 2.655968368053436279e-01 2.226499319076538086e-01 2.885989844799041748e-01 1.858261972665786743e-01 1.766569465398788452e-01 -1.143807545304298401e-01 1.762813329696655273e-01 -2.131869345903396606e-01 9.116200357675552368e-02 -1.247635390609502792e-02 -2.763607501983642578e-01 -3.041032552719116211e-01 1.430276483297348022e-01 2.921868562698364258e-01 -1.620196402072906494e-01 -1.370792984962463379e-01 2.891680039465427399e-02 -1.794200986623764038e-01 4.098633304238319397e-02 3.901852667331695557e-02 -1.314773708581924438e-01 -3.350086510181427002e-02 3.992512077093124390e-02 8.263903856277465820e-02 -2.301365584135055542e-01 -1.488242298364639282e-01 -1.889399588108062744e-01 -9.523300454020500183e-03
-2.411007583141326904e-01 1.082622930407524109e-01 -1.098493784666061401e-01 3.681931495666503906e-01 4.687071964144706726e-02 -2.239451371133327484e-02 1.200407892465591431e-01 5.700141936540603638e-02 1.465691179037094116e-01 -1.524103432893753052e-01 3.471349179744720459e-02 -3.013989329338073730e-01 -4.515574127435684204e-02 1.050135716795921326e-01 -1.656684130430221558e-01 -1.639494597911834717e-01 1.326217055320739746e-01 2.339045107364654541e-01 3.433237597346305847e-02 -3.943763375282287598e-01 -4.974437877535820007e-02 -2.259509712457656860e-01 1.129078567028045654e-01 -7.154425233602523804e-02 -1.503525823354721069e-01 3.513655811548233032e-02 -1.823451370000839233e-01 -1.261936128139495850e-01 -1.012572944164276123e-01 6.641947478055953979e-02 -1.161151751875877380e-01 3.955254852771759033e-01
1.390473395586013794e-01 1.549998223781585693e-01 -6.728155910968780518e-02 2.083491384983062744e-01 2.819196581840515137e-01 1.711262911558151245e-01 6.145530939102172852e-02 -1.531936228275299072e-01 4.057424888014793396e-02 -1.192754060029983521e-01 3.067415058612823486e-01 -2.754105031490325928e-01 -1.470369100570678711e-01 -1.261678338050842285e-01 -1.805170923471450806e-01 -1.646843366324901581e-02 2.483296208083629608e-02 -2.405242808163166046e-02 -2.358918786048889160e-01 -1.009749155491590500e-02 -4.620701447129249573e-02 -3.348588049411773682e-01 -2.987438738346099854e-01 -2.574957162141799927e-02 -8.847744017839431763e-02 4.129559174180030823e-02 -9.999112039804458618e-02 -2.517118453979492188e-01 -2.664568722248077393e-01 -1.683889627456665039e-01 -7.311038672924041748e-02 2.603428363800048828e-01
6.487161666154861450e-02 5.668626632541418076e-03 -4.748663678765296936e-02 2.877492085099220276e-02 1.809949427843093872e-01 -1.314135491847991943e-01 8.066235482692718506e-02 2.645965516567230225e-01 9.266742318868637085e-02 -3.501971950754523277e-03 -2.688859105110168457e-01 -3.542428016662597656e-01 -7.928048260509967804e-03 2.320510298013687134e-01 -5.132796764373779297e-01 -3.699645996093750000e-01 3.342730551958084106e-02 1.487474888563156128e-01 3.320381045341491699e-02 1.076767034828662872e-02 5.766579136252403259e-02 -1.127003505825996399e-01 2.825535647571086884e-02 -2.173596769571304321e-01 -1.386890113353729248e-01 9.442400187253952026e-03 9.091961197555065155e-03 1.630990020930767059e-02 1.253514587879180908e-01 -1.764627695083618164e-01 -7.853952236473560333e-03 2.244648933410644531e-01
-1.031086370348930359e-01 2.816743552684783936e-01 -1.394501775503158569e-01 1.889750361442565918e-01 -2.520483732223510742e-02 1.527643352746963501e-01 -1.520137637853622437e-01 -1.565461903810501099e-01 9.758435934782028198e-02 2.254830002784729004e-01 1.988083124160766602e-01 -2.179365977644920349e-02 -1.936095952987670898e-02 2.736577689647674561e-01 -1.516630351543426514e-01 -7.103357464075088501e-02 -3.124793991446495056e-03 3.583441078662872314e-01 2.871535718441009521e-02 1.153167635202407837e-01 -3.148665279150009155e-02 -3.532306253910064697e-01 -3.959794342517852783e-02 -1.773112714290618896e-01 4.424688220024108887e-02 -1.096720919013023376e-01 -3.941686153411865234e-01 -1.292475759983062744e-01 2.050520032644271851e-01 1.114381477236747742e-02 1.873580389656126499e-03 2.237422913312911987e-01
7.088321447372436523e-02 1.859732717275619507e-01 -4.095901548862457275e-01 1.254942566156387329e-01 3.246853649616241455e-01 2.339786849915981293e-02 -2.712375670671463013e-02 -1.561581790447235107e-01 1.030539944767951965e-01 -1.995667368173599243e-01 3.475935012102127075e-02 1.829201281070709229e-01 -7.975482195615768433e-02 3.496737405657768250e-02 -1.576286703348159790e-01 -3.187721073627471924e-01 1.016050949692726135e-01 1.500413566827774048e-01 -1.749079972505569458e-01 8.280526101589202881e-02 -3.528675809502601624e-02 -3.992827534675598145e-01 -2.186830639839172363e-01 -5.610888823866844177e-02 -1.792947053909301758e-01 6.646026670932769775e-02 8.413124084472656250e-02 1.525366008281707764e-01 -8.233166486024856567e-02 -3.575588110834360123e-03 -2.243124544620513916e-01 1.438132375478744507e-01
8.495101705193519592e-03 -9.210907667875289917e-02 -1.555747240781784058e-01 -1.574427261948585510e-02 3.381064832210540771e-01 -8.946846425533294678e-02 8.516061305999755859e-02 3.160085976123809814e-01 1.046192348003387451e-01 1.533409059047698975e-01 -2.933226823806762695e-01 -1.396020650863647461e-01 -2.053575664758682251e-01 3.377030491828918457e-01 -2.959473729133605957e-01 -2.082830518484115601e-01 -7.290591299533843994e-02 5.156229715794324875e-03 -1.823266148567199707e-01 -8.885560929775238037e-02 -9.097817540168762207e-02 -3.364735543727874756e-01 -1.047787740826606750e-01 -4.820155724883079529e-02 6.697112321853637695e-02 1.536195073276758194e-02 -6.132430583238601685e-02 -1.378189027309417725e-01 -2.084956690669059753e-02 -2.279687225818634033e-01 -8.220185339450836182e-02 2.061056047677993774e-01
-1.649828702211380005e-01 3.890169411897659302e-02 -5.613251775503158569e-02 1.442579030990600586e-01 5.402681231498718262e-02 5.686145648360252380e-02 3.003908321261405945e-02 -2.850642800331115723e-01 1.544215977191925049e-01 -1.734497770667076111e-02 1.238276660442352295e-01 -3.111289441585540771e-01 3.414034545421600342e-01 4.037486016750335693e-01 -2.393570840358734131e-01 -2.508517801761627197e-01 -1.546841412782669067e-01 2.589825987815856934e-01 -1.697358191013336182e-01 -2.129557356238365173e-02 -1.301148384809494019e-01 -1.468288600444793701e-01 1.084838956594467163e-01 -2.228454202413558960e-01 -1.763321906328201294e-01 2.759294956922531128e-02 -1.589986085891723633e-01 -1.742615178227424622e-02 -1.899012029170989990e-01 5.311902984976768494e-02 -1.854483038187026978e-02 7.793562114238739014e-02
-2.450826913118362427e-01 2.917883098125457764e-01 -2.395967245101928711e-01 9.765148907899856567e-02 -5.302142817527055740e-03 1.894587427377700806e-01 -1.020865887403488159e-01 -1.147886514663696289e-01 1.538220942020416260e-01 -2.462202124297618866e-02 3.333447501063346863e-02 -3.028023540973663330e-01 -6.697277724742889404e-02 3.554507493972778320e-01 -9.502564370632171631e-02 -7.976431399583816528e-02 1.752127110958099365e-01 3.201543092727661133e-01 -9.381519258022308350e-02 1.147997826337814331e-01 -7.067254930734634399e-02 -1.174062490463256836e-01 9.124857932329177856e-02 -1.325580328702926636e-01 -1.116422936320304871e-01 6.813476234674453735e-02 -3.478470444679260254e-01 -2.261398732662200928e-01 1.157910674810409546e-01 -1.285977661609649658e-01 -1.577704846858978271e-01 1.452761739492416382e-01
-5.582167208194732666e-02 1.117397397756576538e-01 -2.889485359191894531e-01 1.826345920562744141e-01 -5.517199262976646423e-02 -1.509274123236536980e-03 -1.077783759683370590e-03 -1.844437867403030396e-01 2.636187374591827393e-01 1.468104571104049683e-01 1.810505688190460205e-01 -1.454325318336486816e-01 8.751059323549270630e-02 4.673339426517486572e-01 -4.064716771245002747e-02 -6.592474877834320068e-02 1.406505852937698364e-01 2.493188232183456421e-01 -1.627258956432342529e-01 4.833532497286796570e-02 1.095477789640426636e-01 -5.113618820905685425e-02 8.111681789159774780e-02 -2.395432740449905396e-01 -7.059823721647262573e-02 -2.072306536138057709e-02 -3.405216932296752930e-01 -8.652284741401672363e-02 3.093549795448780060e-02 -2.867921590805053711e-01 -4.443246126174926758e-02 2.237821370363235474e-01
-2.447435557842254639e-01 -1.413691043853759766e-01 -1.141959428787231445e-01 3.964028656482696533e-01 1.254180669784545898e-01 9.245830774307250977e-02 -9.749719500541687012e-02 -1.644509732723236084e-01 2.154580354690551758e-01 2.035107761621475220e-01 1.253643482923507690e-01 -2.409933954477310181e-01 -4.053375869989395142e-02 2.976600527763366699e-01 -1.741370707750320435e-01 -9.779495000839233398e-02 -3.821954876184463501e-02 -1.076048333197832108e-02 -1.758770942687988281e-01 5.227551981806755066e-02 -3.573864325881004333e-02 -1.050416603684425354e-01 4.359839484095573425e-03 -7.602253556251525879e-02 6.753633916378021240e-02 1.017916053533554077e-01 -9.180812537670135498e-02 -3.201908469200134277e-01 -1.885547190904617310e-01 -1.198119297623634338e-01 -2.110595256090164185e-01 3.516641557216644287e-01
-5.283406376838684082e-02 3.543964624404907227e-01 -6.332496553659439087e-02 -9.259438142180442810e-03 1.786449104547500610e-01 -3.954592719674110413e-02 1.166088655591011047e-01 -2.028744071722030640e-01 7.774574216455221176e-03 2.091533988714218140e-01 1.030818000435829163e-01 2.456066943705081940e-02 2.039505243301391602e-01 1.651963889598846436e-01 -9.230813384056091309e-02 -6.456770747900009155e-02 1.966060325503349304e-02 2.952668964862823486e-01 7.788042421452701092e-04 1.003603357821702957e-02 -2.461154609918594360e-01 -3.274876475334167480e-01 1.104963123798370361e-01 -2.170021533966064453e-01 -6.811519712209701538e-02 -1.207529827952384949e-01 -9.721178561449050903e-02 2.308138937223702669e-04 -5.458180978894233704e-02 -4.183180332183837891e-01 -2.814597189426422119e-01 2.049917280673980713e-01
-4.244500771164894104e-02 3.994541466236114502e-01 -1.193999424576759338e-01 2.264097183942794800e-01 3.791038095951080322e-01 -9.139708243310451508e-03 -2.223721295595169067e-01 -1.542859822511672974e-01 2.472713440656661987e-01 1.420363783836364746e-01 -1.238470673561096191e-01 -2.119336873292922974e-01 6.407030671834945679e-02 1.955021917819976807e-01 -2.551148645579814911e-02 -6.032335758209228516e-02 -2.904871664941310883e-02 1.906961202621459961e-01 7.187430560588836670e-02 3.960337489843368530e-02 7.663264870643615723e-02 -1.582411825656890869e-01 -2.723805308341979980e-01 -2.727093398571014404e-01 -1.852524280548095703e-01 -8.814444765448570251e-03 -5.604717880487442017e-02 -1.206702739000320435e-01 -1.723407357931137085e-01 1.560702919960021973e-02 -4.544267430901527405e-02 -2.456558048725128174e-01
2.003126963973045349e-02 2.176041752099990845e-01 -3.549777269363403320e-01 2.913061082363128662e-01 3.384939208626747131e-02 -1.674058474600315094e-02 2.515398263931274414e-01 4.129187390208244324e-02 -1.794368959963321686e-02 -1.964531093835830688e-01 1.397957839071750641e-02 -2.769817113876342773e-01 4.836492240428924561e-02 1.803550124168395996e-02 1.073898673057556152e-01 -1.675722002983093262e-01 -2.927106618881225586e-01 1.866914331912994385e-01 -1.303506940603256226e-01 1.456487178802490234e-01 6.054694950580596924e-02 -3.117358684539794922e-01 -1.503058373928070068e-01 -3.255027234554290771e-01 -7.574505358934402466e-02 -1.643548160791397095e-01 1.279558837413787842e-01 1.702873557806015015e-01 1.375289559364318848e-01 1.137594431638717651e-01 -1.429422292858362198e-02 1.362375169992446899e-01
1.687155514955520630e-01 1.822745800018310547e-01 -4.175932407379150391e-01 -4.267391189932823181e-02 2.481022626161575317e-01 -5.597924068570137024e-02 1.754342019557952881e-01 -4.860001802444458008e-02 1.112167537212371826e-01 5.149474367499351501e-02 2.372000217437744141e-01 -1.147193089127540588e-02 -3.648422285914421082e-02 4.258736968040466309e-02 -1.275339424610137939e-01 -1.491131037473678589e-01 7.404313981533050537e-02 7.111089676618576050e-02 -1.485909372568130493e-01 1.744064837694168091e-01 1.385482251644134521e-01 -3.908506631851196289e-01 -5.191910639405250549e-02 7.012109458446502686e-02 -2.436974793672561646e-01 2.145175635814666748e-01 -7.943554222583770752e-02 2.858910150825977325e-02 1.758983433246612549e-01 5.803984776139259338e-02 -4.010128080844879150e-01 -3.090859949588775635e-02
1.717015653848648071e-01 1.432862132787704468e-01 3.013956919312477112e-02 1.143732964992523193e-01 -1.983478665351867676e-01 4.128729552030563354e-02 8.837632089853286743e-02 -3.074964042752981186e-03 3.140297830104827881e-01 1.479418575763702393e-01 9.277367591857910156e-02 -4.618503749370574951e-01 2.183098495006561279e-01 4.242694973945617676e-01 -1.855774074792861938e-01 -1.966766566038131714e-01 -4.356831312179565430e-02 7.766405493021011353e-02 5.229866132140159607e-02 1.909239739179611206e-01 -3.060381859540939331e-02 -1.727937161922454834e-01 5.531497299671173096e-03 2.970204688608646393e-02 1.035630702972412109e-01 2.604792714118957520e-01 -1.238815784454345703e-01 -1.465752907097339630e-02 -1.396984606981277466e-01 -1.032128259539604187e-01 -1.529100090265274048e-01 1.319952160120010376e-01
-5.195945501327514648e-02 2.155073434114456177e-01 -1.351158022880554199e-01 1.250430345535278320e-01 1.794746965169906616e-01 -7.453260570764541626e-02 -1.514298617839813232e-01 -1.692802906036376953e-01 2.464753389358520508e-01 -2.854657173156738281e-01 -7.594019919633865356e-02 -2.364552766084671021e-01 -9.120216220617294312e-02 -1.913410574197769165e-01 -2.375950291752815247e-02 -2.853447198867797852e-01 1.980319991707801819e-02 -9.634429216384887695e-02 1.691943556070327759e-01 1.546750217676162720e-01 6.578112393617630005e-02 -4.172910451889038086e-01 -7.478369027376174927e-02 -1.030059009790420532e-01 -8.989891409873962402e-02 6.178213749080896378e-03 9.036960452795028687e-02 -1.070385146886110306e-02 -1.147791817784309387e-01 -2.348942607641220093e-01 -1.341783553361892700e-01 3.703184425830841064e-01
-4.906141385436058044e-02 -9.140539169311523438e-02 -3.064012229442596436e-01 9.535944461822509766e-02 2.375821471214294434e-01 -5.807772651314735413e-02 -2.832647562026977539e-01 2.121710032224655151e-01 8.439745754003524780e-02 8.691600523889064789e-03 -1.736224740743637085e-01 -2.460298836231231689e-01 2.445413172245025635e-02 8.416408300399780273e-02 -4.512305855751037598e-01 -1.598060280084609985e-01 3.016048111021518707e-02 1.185559406876564026e-01 -2.211428135633468628e-01 5.653043836355209351e-02 -2.420632913708686829e-02 -2.589507102966308594e-01 1.551257967948913574e-01 -1.050285920500755310e-01 -7.323054969310760498e-02 -9.904910624027252197e-02 -1.991517394781112671e-01 -1.456063091754913330e-01 3.920559212565422058e-02 -3.318060338497161865e-01 4.010554775595664978e-02 8.607151359319686890e-02
1.386795639991760254e-01 -1.198499500751495361e-01 2.231719531118869781e-02 1.824411898851394653e-01 1.206450238823890686e-01 -7.293458282947540283e-02 -1.160832494497299194e-01 3.401911258697509766e-02 -3.783782944083213806e-02 -2.248544096946716309e-01 -2.811818122863769531e-01 -3.996608853340148926e-01 -1.288394182920455933e-01 1.859227120876312256e-01 -5.394204258918762207e-01 -2.245571315288543701e-01 4.903860762715339661e-02 9.922860562801361084e-02 6.879876554012298584e-02 1.740726642310619354e-02 4.314579442143440247e-02 -1.999033689498901367e-01 -5.448153708130121231e-03 -1.047881543636322021e-01 -7.324640639126300812e-03 -1.822923719882965088e-01 -1.078695580363273621e-01 -1.344572752714157104e-01 1.048204377293586731e-01 -1.304261088371276855e-01 -6.817156076431274414e-02 2.213558256626129150e-01
-7.635522633790969849e-02 3.144055008888244629e-01 -2.214549928903579712e-01 1.568740308284759521e-01 3.047594428062438965e-01 1.269937157630920410e-01 8.483375608921051025e-02 -1.357889324426651001e-01 9.266335517168045044e-03 -2.403746992349624634e-01 -4.902225732803344727e-02 -8.216602355241775513e-02 -1.151643171906471252e-01 1.176420152187347412e-01 -1.003386452794075012e-01 -2.347742468118667603e-01 1.101284623146057129e-01 1.550940871238708496e-01 -8.405578136444091797e-02 2.429312020540237427e-01 5.338031426072120667e-02 -4.370751082897186279e-01 -1.972181946039199829e-01 1.339295506477355957e-01 -1.594993472099304199e-01 3.519619628787040710e-02 -3.308228030800819397e-02 5.717282742261886597e-02 2.733971774578094482e-01 1.747870892286300659e-01 -4.258168395608663559e-03 1.959083676338195801e-01
-1.619456112384796143e-01 1.818708479404449463e-01 -1.416132412850856781e-02 1.432544291019439697e-01 -3.738347813487052917e-02 3.335942327976226807e-02 1.345352679491043091e-01 -1.203722804784774780e-01 1.546432971954345703e-01 1.765984147787094116e-01 2.079822272062301636e-01 -3.105497360229492188e-01 1.202006191015243530e-01 3.814130425453186035e-01 -3.125273287296295166e-01 -2.283108085393905640e-01 1.222804710268974304e-01 8.871672302484512329e-02 -1.765659749507904053e-01 1.012316495180130005e-01 -1.966648362576961517e-02 -1.332612037658691406e-01 2.984110079705715179e-02 -1.238377764821052551e-01 -1.046120300889015198e-01 6.757168471813201904e-02 -4.272557497024536133e-01 -7.427564263343811035e-02 1.117124482989311218e-01 -8.427815884351730347e-02 -1.754572242498397827e-01 1.667101681232452393e-01
1.349628716707229614e-01 1.014365255832672119e-01 -3.680431842803955078e-02 1.274658590555191040e-01 1.992291361093521118e-01 1.823456399142742157e-02 9.496855735778808594e-02 -1.671647727489471436e-01 2.001872509717941284e-01 9.124360978603363037e-02 2.079240530729293823e-01 -2.255555093288421631e-01 -2.321624308824539185e-01 -1.643302105367183685e-02 -3.310536146163940430e-01 -3.979646563529968262e-01 -5.924353376030921936e-02 -8.042406290769577026e-03 -7.842586189508438110e-02 -1.337193846702575684e-01 -1.828567683696746826e-01 -3.305606842041015625e-01 1.723382622003555298e-03 1.110531836748123169e-01 -1.803477257490158081e-01 6.143309548497200012e-02 2.581762969493865967e-01 -1.971414685249328613e-01 -7.367185503244400024e-02 4.001245647668838501e-02 3.505170717835426331e-02 2.820124924182891846e-01
1.559319645166397095e-01 -1.045357212424278259e-01 -2.613919973373413086e-01 -1.346960198134183884e-02 -6.018703803420066833e-02 1.662480533123016357e-01 -2.531659603118896484e-01 -1.920344680547714233e-02 1.565105766057968140e-01 3.000484593212604523e-02 7.608732581138610840e-02 -1.831612288951873779e-01 1.083103716373443604e-01 2.293355315923690796e-01 -2.953976690769195557e-01 4.680256918072700500e-02 9.730868041515350342e-02 2.242946475744247437e-01 -3.041535317897796631e-01 -1.120541244745254517e-01 -1.216745227575302124e-01 -5.702478289604187012e-01 1.162457466125488281e-02 -1.233094483613967896e-01 1.806124001741409302e-01 -7.271173596382141113e-02 7.692412473261356354e-03 -8.205293864011764526e-02 -1.611125282943248749e-02 -1.245948225259780884e-01 3.650038689374923706e-02 -5.723208189010620117e-03
3.279773518443107605e-02 1.245393604040145874e-01 -6.251905113458633423e-02 1.948513388633728027e-01 7.734297960996627808e-02 1.443259865045547485e-01 1.107537820935249329e-01 -2.206714823842048645e-02 6.680721044540405273e-02 -1.270929425954818726e-01 1.755697280168533325e-01 -2.538221180438995361e-01 1.159392446279525757e-01 4.102661013603210449e-01 4.677100479602813721e-02 -5.765250325202941895e-02 3.872500732541084290e-02 2.412773072719573975e-01 -1.478350013494491577e-01 2.058371305465698242e-01 2.826960198581218719e-02 -1.943875849246978760e-01 -6.590615212917327881e-02 -2.344340234994888306e-01 -1.412455141544342041e-01 -5.114787817001342773e-02 -4.454980492591857910e-01 -1.316567510366439819e-01 2.118393778800964355e-01 -1.768177747726440430e-01 -1.885102391242980957e-01 1.642057299613952637e-01
1.685259789228439331e-01 -4.402424767613410950e-02 4.007148742675781250e-02 1.838361471891403198e-01 1.586554944515228271e-01 -2.198202908039093018e-02 2.165299952030181885e-01 -2.455555498600006104e-01 -3.829830093309283257e-03 2.116760909557342529e-01 2.499822676181793213e-01 -2.955890297889709473e-01 2.184176594018936157e-01 3.542760908603668213e-01 -3.360901474952697754e-01 -3.046904504299163818e-02 2.293468713760375977e-01 1.478180885314941406e-01 -2.588973045349121094e-01 8.233353495597839355e-02 3.377270419150590897e-03 -1.714966893196105957e-01 1.890468001365661621e-01 -9.906200319528579712e-02 -2.576976828277111053e-02 1.518771201372146606e-01 1.594332754611968994e-01 6.947732996195554733e-03 -1.508454084396362305e-01 9.742657653987407684e-03 -1.491561681032180786e-01 4.590828716754913330e-02
3.532724454998970032e-02 1.601670682430267334e-01 -1.791131347417831421e-01 3.285989761352539062e-01 7.768296450376510620e-02 -7.693147659301757812e-02 1.201456636190414429e-01 -1.184062361717224121e-01 1.137708202004432678e-01 -2.424150109291076660e-01 1.092483773827552795e-01 -5.054481327533721924e-02 1.683288216590881348e-01 -4.374592304229736328e-01 -1.828233897686004639e-01 -1.534040719270706177e-01 -1.026810556650161743e-01 3.125100433826446533e-01 -1.359344720840454102e-01 1.130042150616645813e-01 6.196848675608634949e-02 -3.025027513504028320e-01 -8.049276471138000488e-02 -2.528038024902343750e-01 -9.257206320762634277e-02 2.271587774157524109e-02 1.257692277431488037e-01 -1.372352940961718559e-03 -2.448211982846260071e-02 -1.957794427871704102e-01 -1.301448494195938110e-01 2.093019485473632812e-01
-1.067968308925628662e-01 -6.139264255762100220e-02 1.229654401540756226e-01 1.303020864725112915e-01 4.834469556808471680e-01 4.614610970020294189e-02 2.482181042432785034e-01 -5.860680341720581055e-02 9.103514254093170166e-02 -9.629819542169570923e-02 -2.115203142166137695e-01 -1.483281105756759644e-01 -1.457138508558273315e-01 1.823960989713668823e-01 -2.094861268997192383e-01 -8.540887385606765747e-02 -5.014223977923393250e-02 2.756859064102172852e-01 -4.064949154853820801e-01 -1.059991791844367981e-01 2.483386360108852386e-02 -1.488170176744461060e-01 1.148930750787258148e-02 -2.214265465736389160e-01 -2.234232723712921143e-01 -4.107728600502014160e-02 9.142860770225524902e-03 9.438332170248031616e-02 9.485203772783279419e-02 -8.592436462640762329e-02 -9.725429117679595947e-02 2.202154397964477539e-01
-3.520039916038513184e-01 -1.115338876843452454e-01 -2.655711397528648376e-02 9.281854331493377686e-02 -7.847447693347930908e-02 -3.568165004253387451e-02 -3.481287881731987000e-02 -2.510616481304168701e-01 1.640247181057929993e-02 5.642292648553848267e-02 -1.611287444829940796e-01 -2.433260902762413025e-02 1.749684214591979980e-01 1.945286244153976440e-01 -2.296434789896011353e-01 1.200389564037322998e-01 1.890550404787063599e-01 2.947829067707061768e-01 -2.227928936481475830e-01 1.764825284481048584e-01 1.313476115465164185e-01 -3.760789334774017334e-01 -1.955050379037857056e-01 -4.079711437225341797e-01 1.327677965164184570e-01 8.898318558931350708e-02 8.971243351697921753e-02 -8.960327506065368652e-02 -2.607617340981960297e-02 -7.717822492122650146e-02 3.216062486171722412e-02 3.137773647904396057e-02
3.415146768093109131e-01 8.357793092727661133e-02 -8.355924487113952637e-02 3.557544648647308350e-01 1.494123786687850952e-01 -2.408428639173507690e-01 9.348282963037490845e-02 1.067905798554420471e-01 1.528147906064987183e-01 -1.295197904109954834e-01 8.175947517156600952e-02 1.679195314645767212e-01 2.148156017065048218e-01 2.838337980210781097e-02 -1.507051587104797363e-01 -2.415467500686645508e-01 3.835824504494667053e-02 3.522195219993591309e-01 2.459845133125782013e-02 -1.303056720644235611e-02 6.096638739109039307e-02 -1.688228696584701538e-01 -1.167530566453933716e-01 -1.144346073269844055e-01 4.485261440277099609e-02 -1.426571048796176910e-02 8.633097633719444275e-03 -7.084399461746215820e-02 1.734297126531600952e-01 -2.952542006969451904e-01 5.085433274507522583e-02 3.563027381896972656e-01
-1.277383714914321899e-01 1.147739067673683167e-01 -1.216133013367652893e-01 5.803757905960083008e-02 9.133894741535186768e-02 2.684774994850158691e-01 -2.650696411728858948e-02 9.894229471683502197e-02 2.476664334535598755e-01 2.464004606008529663e-01 6.721218675374984741e-02 -2.362088412046432495e-01 1.357138156890869141e-02 -1.254641357809305191e-02 -2.319395244121551514e-01 2.511439323425292969e-01 2.675440907478332520e-01 1.747074127197265625e-01 -1.616166979074478149e-01 8.274938911199569702e-02 -5.191169679164886475e-02 -4.168389141559600830e-01 2.917107008397579193e-02 -3.392219915986061096e-02 1.867123506963253021e-02 2.492159903049468994e-01 -2.826807498931884766e-01 -1.187914311885833740e-01 -1.442068070173263550e-01 -2.932631596922874451e-02 4.974520206451416016e-02 2.602565586566925049e-01
-9.569209069013595581e-02 -9.352150955237448215e-04 -1.203481703996658325e-01 2.905900776386260986e-01 3.295490145683288574e-01 3.239985555410385132e-02 -7.581471651792526245e-02 -9.451623260974884033e-02 2.819339632987976074e-01 8.148974180221557617e-02 1.754336208105087280e-01 -2.276926301419734955e-02 -3.498157486319541931e-02 -4.790000990033149719e-02 1.137601118534803391e-02 -1.105105876922607422e-01 7.512508332729339600e-02 1.776213645935058594e-01 -2.312605381011962891e-01 1.045959442853927612e-02 -2.907539308071136475e-01 -1.217689886689186096e-01 -2.458813488483428955e-01 -2.791141569614410400e-01 1.086675748229026794e-01 1.435610204935073853e-01 -1.540508866310119629e-01 -2.011571228504180908e-01 -1.833600252866744995e-01 -3.549652993679046631e-01 -1.474063396453857422e-01 1.668039858341217041e-01
5.718357488512992859e-02 1.099907457828521729e-01 -2.270557582378387451e-01 5.303040519356727600e-02 8.150157332420349121e-02 7.466255873441696167e-02 -1.333494484424591064e-02 1.452222019433975220e-01 3.252674639225006104e-01 1.123281866312026978e-01 2.269478887319564819e-01 -3.447622954845428467e-01 2.373041063547134399e-01 2.237842231988906860e-01 -1.400373876094818115e-01 -6.987673789262771606e-02 5.994075164198875427e-02 5.630072578787803650e-02 -3.115675449371337891e-01 1.335548609495162964e-02 1.032222732901573181e-01 -1.610632687807083130e-01 -2.716525644063949585e-02 -5.059053748846054077e-02 7.651845365762710571e-02 6.108816340565681458e-02 3.344989567995071411e-02 -2.435898184776306152e-01 -1.598303616046905518e-01 -1.795295625925064087e-01 1.289703398942947388e-01 4.344556927680969238e-01
1.795933581888675690e-02 1.743719130754470825e-01 -2.708461880683898926e-01 8.617189526557922363e-02 3.208009600639343262e-01 3.322663903236389160e-02 1.004977617412805557e-02 -4.392179474234580994e-02 -3.007069416344165802e-02 -1.586021184921264648e-01 -8.840807527303695679e-02 -4.370953887701034546e-02 -9.942388534545898438e-02 -5.683710053563117981e-02 -1.743276715278625488e-01 -3.577612936496734619e-01 -2.100716531276702881e-02 4.748560115694999695e-02 1.229396741837263107e-02 6.438128650188446045e-02 1.053381990641355515e-02 -5.664339661598205566e-01 -2.292704731225967407e-01 2.121158689260482788e-02 -2.865352630615234375e-01 -2.091071382164955139e-02 -1.169460788369178772e-01 4.689851030707359314e-02 4.180631786584854126e-02 -1.015525907278060913e-01 -2.244918644428253174e-01 1.825334131717681885e-01
-1.673096418380737305e-01 3.011763654649257660e-02 -1.014423817396163940e-01 3.694541156291961670e-01 1.141285002231597900e-01 1.915336996316909790e-01 -4.795399028807878494e-03 -4.983010515570640564e-02 1.725164949893951416e-01 4.264714941382408142e-02 4.165760055184364319e-02 -2.246591299772262573e-01 -1.030900031328201294e-01 1.042374074459075928e-01 2.804346010088920593e-02 -1.304486393928527832e-01 6.382279098033905029e-02 2.208569943904876709e-01 -1.623083055019378662e-01 8.326512761414051056e-03 -1.033564954996109009e-01 -6.916398555040359497e-02 -3.624761402606964111e-01 -2.016207575798034668e-01 3.030139207839965820e-01 2.400347888469696045e-01 -1.813500523567199707e-01 -2.397550791501998901e-01 -1.783118695020675659e-01 -2.797027826309204102e-01 -1.470209956169128418e-01 1.038931533694267273e-01
2.058442384004592896e-01 1.415884494781494141e-01 -9.112385660409927368e-02 2.012888044118881226e-01 -2.078553289175033569e-01 2.142906486988067627e-01 4.310118034482002258e-02 -2.478854916989803314e-02 1.869694888591766357e-01 6.216354668140411377e-02 -6.209547072649002075e-02 -3.306226730346679688e-01 8.066695183515548706e-02 3.939697742462158203e-01 -2.910046875476837158e-01 -1.470323354005813599e-01 5.362449958920478821e-02 2.088477611541748047e-01 -2.354749888181686401e-01 2.100665308535099030e-02 -1.506643295288085938e-01 -6.860277801752090454e-02 1.151789873838424683e-01 -1.632466763257980347e-01 9.469413012266159058e-02 2.415114492177963257e-01 -1.105234920978546143e-01 5.657157301902770996e-02 -1.722636669874191284e-01 -2.212598621845245361e-01 -1.083971634507179260e-01 1.853570789098739624e-01
4.720219969749450684e-01 7.858343422412872314e-03 -2.348607182502746582e-01 8.831886947154998779e-02 1.250357460230588913e-02 -7.601756602525711060e-02 1.974720507860183716e-01 7.307375967502593994e-02 -1.869728788733482361e-02 -1.717224866151809692e-01 -1.855103224515914917e-01 1.905885059386491776e-03 1.616503149271011353e-01 3.237381279468536377e-01 -2.422799468040466309e-01 1.721724309027194977e-02 1.388868838548660278e-01 1.842502802610397339e-01 -9.323983639478683472e-02 -8.569445461034774780e-02 4.010555334389209747e-03 -3.015339374542236328e-01 -1.468797326087951660e-01 -8.947642147541046143e-02 1.617712080478668213e-01 -1.394156664609909058e-01 -9.979527443647384644e-02 5.921087041497230530e-02 -2.795688211917877197e-01 -1.206402704119682312e-01 -2.609958946704864502e-01 4.248220473527908325e-03
-1.137026920914649963e-01 -1.571053862571716309e-01 -1.944679617881774902e-01 2.789809405803680420e-01 1.834084540605545044e-01 1.072831153869628906e-01 1.014117226004600525e-01 -2.418503016233444214e-01 2.424047701060771942e-02 1.116596981883049011e-01 2.008899450302124023e-01 -1.896445900201797485e-01 -3.317706659436225891e-02 1.892174482345581055e-01 -1.733788251876831055e-01 -4.925321936607360840e-01 7.216703891754150391e-02 1.484762281179428101e-01 -1.418955028057098389e-01 4.600264877080917358e-02 -4.973462969064712524e-02 -2.813683748245239258e-01 2.173839509487152100e-01 7.855740189552307129e-02 1.299727708101272583e-01 9.629985690116882324e-02 -9.152509272098541260e-03 -2.769468128681182861e-01 7.573846727609634399e-02 -1.692361533641815186e-01 -2.567823790013790131e-02 1.064362600445747375e-01
-2.700962424278259277e-01 3.133464232087135315e-02 -2.233810424804687500e-01 1.954583078622817993e-01 7.457716763019561768e-02 1.167740151286125183e-01 2.986081317067146301e-02 1.288543082773685455e-02 2.483830600976943970e-01 -2.581403777003288269e-02 1.712797582149505615e-01 -5.960219353437423706e-02 6.551410257816314697e-02 2.089395076036453247e-01 -1.674482971429824829e-01 -1.175173446536064148e-01 3.883529826998710632e-02 1.719640493392944336e-01 -2.890396118164062500e-01 -1.778383553028106689e-01 9.680141508579254150e-02 -1.467011272907257080e-01 -2.658032178878784180e-01 -1.377176046371459961e-01 2.715841867029666901e-02 -1.608628220856189728e-02 -1.479936093091964722e-01 -3.196828961372375488e-01 -1.348003298044204712e-01 -9.933730214834213257e-02 -3.784345388412475586e-01 2.637311220169067383e-01
1.324332505464553833e-01 8.328219503164291382e-02 -7.287156581878662109e-02 4.645297303795814514e-02 1.106433421373367310e-01 -8.349066972732543945e-02 -1.993247270584106445e-01 1.013859659433364868e-01 -3.804359585046768188e-02 7.600406557321548462e-02 -3.888412714004516602e-01 -9.956956654787063599e-02 -8.624065667390823364e-02 2.997581064701080322e-01 -3.132266402244567871e-01 -3.320662081241607666e-01 -1.934697329998016357e-01 3.657916188240051270e-02 -1.882490217685699463e-01 -2.981390617787837982e-02 6.904835253953933716e-02 -4.217428863048553467e-01 -2.483757883310317993e-01 -1.054126769304275513e-01 8.795309811830520630e-02 3.076506406068801880e-02 -1.164528578519821167e-01 6.460692733526229858e-02 -8.828913792967796326e-03 -9.711492061614990234e-02 -5.723251402378082275e-02 2.347207218408584595e-01
3.838164359331130981e-02 -1.173623204231262207e-01 -2.717395126819610596e-01 9.975753724575042725e-02 1.203121319413185120e-01 -1.088846940547227859e-02 2.308393269777297974e-02 1.890797317028045654e-01 1.031642034649848938e-01 -1.406587958335876465e-01 -4.640370607376098633e-01 -2.464393079280853271e-01 -3.058946132659912109e-02 7.562218606472015381e-02 -2.614000439643859863e-01 -3.151769638061523438e-01 -3.306565061211585999e-02 1.854327172040939331e-01 -7.011679932475090027e-03 -1.026076301932334900e-01 -8.050536364316940308e-02 -1.268029361963272095e-01 3.294577449560165405e-02 -3.176162540912628174e-01 1.893727108836174011e-02 -1.056806072592735291e-01 3.280820697546005249e-02 -1.450660973787307739e-01 1.372988224029541016e-01 -1.932425051927566528e-01 -7.171904295682907104e-02 3.220305442810058594e-01
-2.028820365667343140e-01 9.640648216009140015e-02 -4.308484196662902832e-01 9.987651556730270386e-02 -7.479173690080642700e-02 1.572350040078163147e-02 -7.507634349167346954e-03 -2.004163414239883423e-01 -7.694887369871139526e-02 -2.194545269012451172e-01 2.703593485057353973e-02 -2.821551561355590820e-01 -1.050130650401115417e-01 -1.220714375376701355e-01 -3.524975776672363281e-01 -6.606700271368026733e-02 -5.096675455570220947e-02 1.679144352674484253e-01 -1.207812726497650146e-01 1.086967960000038147e-01 6.704602390527725220e-02 -9.902431815862655640e-02 3.694118559360504150e-02 -3.155322074890136719e-01 7.863580435514450073e-02 7.621508836746215820e-02 1.006145551800727844e-01 -1.258792262524366379e-02 2.735319733619689941e-01 1.905005984008312225e-02 -3.809093236923217773e-01 6.270200014114379883e-02
2.242446690797805786e-01 -8.073425292968750000e-02 -1.274124830961227417e-01 1.139335557818412781e-01 2.947857081890106201e-01 -2.761909551918506622e-02 2.645304985344409943e-02 1.159869432449340820e-01 3.298417627811431885e-01 -1.775406897068023682e-01 -3.420770466327667236e-01 -1.196350604295730591e-01 9.701666980981826782e-02 2.876991033554077148e-01 -2.890441007912158966e-02 -2.574502527713775635e-01 -8.623344451189041138e-02 -9.801531583070755005e-02 1.875888556241989136e-02 1.271378546953201294e-01 -5.780861899256706238e-02 -3.254695832729339600e-01 -3.323206007480621338e-01 -1.813573986291885376e-01 -2.857479453086853027e-02 -6.754680722951889038e-02 -1.136058643460273743e-01 -1.438553780317306519e-01 -7.663475722074508667e-02 -5.187984788790345192e-04 -1.796482652425765991e-01 1.339307278394699097e-01
2.441511861979961395e-02 -1.684227772057056427e-02 -2.699554562568664551e-01 6.187847629189491272e-02 1.677167862653732300e-01 3.804253041744232178e-02 -8.094097673892974854e-02 1.225112304091453552e-01 1.259346157312393188e-01 -4.920827969908714294e-02 -3.518044352531433105e-01 -2.261361777782440186e-01 -1.156662106513977051e-01 1.504474431276321411e-01 -4.542263448238372803e-01 -1.441016346216201782e-01 1.040068548172712326e-02 2.364116311073303223e-01 -1.422367990016937256e-01 -1.696102917194366455e-01 2.580519206821918488e-02 -2.019053548574447632e-01 -4.595673084259033203e-02 -1.044609919190406799e-01 1.401993334293365479e-01 4.031208227388560772e-04 -8.718440681695938110e-02 -1.440307050943374634e-01 3.266400992870330811e-01 -2.462054491043090820e-01 -1.090999469161033630e-01 1.683008819818496704e-01
7.396236062049865723e-02 -7.315114140510559082e-02 -2.620922029018402100e-01 8.560175448656082153e-02 2.939721941947937012e-01 -1.075865551829338074e-01 6.932254880666732788e-02 -1.782045513391494751e-02 1.117573529481887817e-01 -2.053104192018508911e-01 -1.506538838148117065e-01 -8.132465183734893799e-02 -2.054055482149124146e-01 -2.324828654527664185e-01 -1.712636947631835938e-01 -1.917995661497116089e-01 -1.705659925937652588e-01 2.752222679555416107e-02 -6.258051842451095581e-02 1.993632763624191284e-01 2.001314796507358551e-02 -4.201419353485107422e-01 -2.148034423589706421e-01 -2.951164729893207550e-02 -2.096797078847885132e-01 -7.054845988750457764e-02 7.107380032539367676e-02 7.258342206478118896e-02 -1.123706847429275513e-01 -1.034852769225835800e-02 -2.760676145553588867e-01 3.436227738857269287e-01
7.406762242317199707e-02 1.946642249822616577e-01 -2.254362702369689941e-01 8.278901129961013794e-02 1.224553491920232773e-02 -1.464043855667114258e-01 -2.166931182146072388e-01 -9.861058741807937622e-02 3.980320692062377930e-01 -2.413120269775390625e-01 -1.804513782262802124e-01 -3.917060792446136475e-01 2.963454425334930420e-01 -4.125431552529335022e-02 -1.998991668224334717e-01 -3.402840718626976013e-02 5.023211985826492310e-02 1.971420049667358398e-01 -3.314098119735717773e-01 1.042982190847396851e-01 -3.368948772549629211e-02 -1.531953513622283936e-01 1.238691657781600952e-01 -1.309404671192169189e-01 4.195461422204971313e-02 -1.132028996944427490e-01 1.135473102331161499e-01 -1.283230185508728027e-01 -6.068889424204826355e-02 -1.359425038099288940e-01 -3.754627332091331482e-02 -2.613677456974983215e-02
-2.100357711315155029e-01 1.065887138247489929e-01 -1.918433457612991333e-01 1.277605295181274414e-01 1.349754184484481812e-01 6.793908029794692993e-02 7.809437066316604614e-02 2.030815184116363525e-02 2.123010605573654175e-01 1.942903548479080200e-01 1.884299367666244507e-01 5.805469304323196411e-02 4.530511051416397095e-02 4.108723998069763184e-01 -1.721291095018386841e-01 -6.876276433467864990e-02 -3.295905143022537231e-02 1.254960149526596069e-01 -1.729525774717330933e-01 1.663319617509841919e-01 -1.533533781766891479e-01 -2.875390648841857910e-01 1.555561423301696777e-01 -1.267299801111221313e-01 5.708198994398117065e-02 -1.843463443219661713e-02 -4.504279792308807373e-01 -8.406740427017211914e-02 4.336147382855415344e-02 -1.433414071798324585e-01 -2.047727406024932861e-01 1.906613409519195557e-01
-2.669219393283128738e-03 5.841007083654403687e-02 -2.966317720711231232e-02 -8.933850377798080444e-02 2.141312658786773682e-01 1.116866897791624069e-02 -3.674185276031494141e-02 2.310674041509628296e-01 2.050492912530899048e-01 8.170551061630249023e-02 -3.102533817291259766e-01 -1.177646517753601074e-01 -1.719871014356613159e-01 1.289494186639785767e-01 -3.380097448825836182e-01 -3.071866333484649658e-01 6.981588155031204224e-02 5.747029557824134827e-02 -1.886887848377227783e-01 -5.967605859041213989e-02 -6.511432677507400513e-02 -4.786423146724700928e-01 2.958954684436321259e-02 -2.255771756172180176e-01 -1.259628217667341232e-02 6.232790648937225342e-02 -2.576467692852020264e-01 -6.445436924695968628e-02 2.957790717482566833e-02 -1.981791853904724121e-01 -4.115344211459159851e-02 1.564236730337142944e-01
1.229566708207130432e-01 -1.592055894434452057e-02 -8.226860314607620239e-02 1.390720307826995850e-01 1.006175205111503601e-01 -1.540814246982336044e-02 1.487614810466766357e-01 -8.007468283176422119e-02 1.420724242925643921e-01 -4.074655473232269287e-02 3.632560670375823975e-01 -1.205597594380378723e-01 -1.165523231029510498e-01 4.237206652760505676e-02 -1.674710363149642944e-01 -1.478658467531204224e-01 -6.654878705739974976e-02 2.257529646158218384e-02 -2.226909548044204712e-01 -6.075910851359367371e-02 -5.250104889273643494e-02 -3.195515871047973633e-01 -2.522744536399841309e-01 -1.784400045871734619e-01 4.104895889759063721e-02 1.321805864572525024e-01 -2.074954807758331299e-01 -2.611005902290344238e-01 -4.624146223068237305e-01 -1.259752362966537476e-01 -4.415584355592727661e-02 2.557052969932556152e-01
6.796348094940185547e-02 1.396740972995758057e-01 5.495464056730270386e-02 1.105841696262359619e-01 1.552528738975524902e-01 -9.103235602378845215e-02 2.055721879005432129e-01 -6.013366207480430603e-02 1.633063405752182007e-01 -2.307024151086807251e-01 1.243716850876808167e-01 -2.178187072277069092e-01 4.665330052375793457e-02 -2.587102651596069336e-01 -1.011054590344429016e-01 -6.741385161876678467e-02 -2.224284261465072632e-01 4.708965420722961426e-01 -1.011987477540969849e-01 2.074200809001922607e-01 1.820032745599746704e-01 -3.097356557846069336e-01 -1.068043056875467300e-02 -2.580940127372741699e-01 -8.014902472496032715e-02 1.697465404868125916e-02 1.854795664548873901e-01 3.075261414051055908e-02 -7.900951057672500610e-02 -1.086227074265480042e-01 -2.293002754449844360e-01 1.507507860660552979e-01
1.575002223253250122e-01 -8.088536560535430908e-02 -1.820007562637329102e-01 1.804265938699245453e-02 1.624267846345901489e-01 8.832581341266632080e-02 -2.025562338531017303e-02 1.437492966651916504e-01 -9.359765052795410156e-02 -9.446696192026138306e-02 -2.928355336189270020e-01 -2.072288990020751953e-01 4.483618587255477905e-02 2.011237293481826782e-01 -5.571160316467285156e-01 -1.623932421207427979e-01 1.787811070680618286e-01 2.309394627809524536e-01 -2.025110125541687012e-01 -8.488842099905014038e-02 1.155662760138511658e-01 -1.375846415758132935e-01 -2.270115762948989868e-01 -1.503496468067169189e-01 -5.746987648308277130e-03 -8.567033708095550537e-02 -1.193989142775535583e-01 -1.726369708776473999e-01 1.126128807663917542e-02 -1.831410527229309082e-01 -1.287103909999132156e-02 1.707323342561721802e-01
2.304893583059310913e-01 1.892582476139068604e-01 -2.027546316385269165e-01 1.589736938476562500e-01 1.398783326148986816e-01 -1.013508513569831848e-01 1.044657528400421143e-01 1.054380983114242554e-01 -1.926595866680145264e-01 1.748640388250350952e-01 -7.754343003034591675e-02 -2.429659217596054077e-01 4.202631413936614990e-01 3.048603832721710205e-01 -1.948473975062370300e-02 -2.097043693065643311e-01 -5.885656550526618958e-02 2.982288599014282227e-01 -1.279585510492324829e-01 1.811503916978836060e-01 1.179673522710800171e-01 -6.524004042148590088e-02 -2.532439539209008217e-03 5.066081508994102478e-02 9.473123401403427124e-02 2.182152569293975830e-01 1.396183669567108154e-01 7.601580000482499599e-04 1.082472801208496094e-01 -8.491105586290359497e-02 -4.834316298365592957e-02 2.940398454666137695e-01
9.831763058900833130e-02 3.323481976985931396e-01 -1.144634932279586792e-01 7.500634342432022095e-02 2.334752678871154785e-01 2.681484520435333252e-01 1.081374138593673706e-01 -3.833706080913543701e-01 8.833824098110198975e-02 -1.684322208166122437e-01 -2.131799012422561646e-01 -3.218350708484649658e-01 1.615701913833618164e-01 1.677629053592681885e-01 -1.449690163135528564e-01 2.720964886248111725e-02 -1.534985750913619995e-01 7.831813395023345947e-02 -1.229467540979385376e-01 -6.890740245580673218e-02 4.409658908843994141e-02 -5.709928646683692932e-02 -2.392272353172302246e-01 -3.457114696502685547e-01 -1.515832096338272095e-01 -9.561844915151596069e-02 1.239764690399169922e-01 -1.842039078474044800e-02 6.581810116767883301e-02 -1.184713542461395264e-01 -1.298777014017105103e-01 -1.705811358988285065e-02
-1.139333620667457581e-01 1.265407502651214600e-01 -1.490441858768463135e-01 -3.469895943999290466e-02 1.135225147008895874e-01 -3.758902475237846375e-02 -7.173153758049011230e-02 2.587324976921081543e-01 1.114131733775138855e-01 -1.107797101140022278e-01 -2.939355075359344482e-01 -2.304614335298538208e-01 -7.970980368554592133e-03 1.662157177925109863e-01 -5.211272239685058594e-01 -1.171988472342491150e-01 -6.488002836704254150e-02 1.910328865051269531e-01 -1.527109295129776001e-01 -4.548002779483795166e-02 6.143888458609580994e-02 -2.367175519466400146e-01 -1.333725601434707642e-01 -1.348096877336502075e-01 2.148967683315277100e-01 -5.267412588000297546e-02 -1.471283733844757080e-01 -1.230035573244094849e-01 1.719094067811965942e-01 -1.713329404592514038e-01 9.279731661081314087e-02 2.624680697917938232e-01
2.092660069465637207e-01 9.898402541875839233e-02 -4.319508671760559082e-01 1.119883507490158081e-01 2.013355493545532227e-01 -9.693796187639236450e-02 1.240248885005712509e-02 -2.901251614093780518e-01 2.717836201190948486e-01 -1.964610964059829712e-01 1.279195249080657959e-01 -5.681280046701431274e-02 -1.534589231014251709e-01 -1.581494957208633423e-01 -1.846724152565002441e-01 -1.472596675157546997e-01 1.112948283553123474e-01 2.342599332332611084e-01 -1.437470465898513794e-01 -5.671341903507709503e-03 -5.615330114960670471e-02 -3.981654047966003418e-01 -1.073106080293655396e-01 -2.968513034284114838e-02 2.690834738314151764e-02 6.577181816101074219e-02 -9.784511476755142212e-02 2.131305336952209473e-01 1.899052113294601440e-01 5.091854184865951538e-02 -1.037268191576004028e-01 7.150788605213165283e-02
1.501539498567581177e-01 -7.696362584829330444e-02 -1.469485312700271606e-01 3.231536597013473511e-02 2.025944590568542480e-01 -3.225732594728469849e-03 2.897253632545471191e-01 -1.142252888530492783e-02 1.376606989651918411e-02 -1.313489116728305817e-02 3.868674635887145996e-01 -1.221372783184051514e-01 1.628384292125701904e-01 -1.947352103888988495e-02 -1.529079377651214600e-01 1.658311299979686737e-02 -1.342393755912780762e-01 2.025007084012031555e-02 -5.414968729019165039e-02 -1.675665974617004395e-01 1.060836389660835266e-01 -4.407141804695129395e-01 -2.084995359182357788e-01 -8.920039236545562744e-02 7.896011322736740112e-02 -9.348702430725097656e-02 -8.994196355342864990e-02 -3.113998174667358398e-01 -2.444684505462646484e-01 -1.003958061337471008e-01 -1.812694966793060303e-02 3.342297077178955078e-01
-2.862100675702095032e-02 1.466902345418930054e-01 -1.090231090784072876e-01 4.199328273534774780e-02 2.590809166431427002e-01 -5.000357702374458313e-02 5.207636579871177673e-02 2.282333821058273315e-01 1.875903308391571045e-01 -4.331846535205841064e-02 -4.291630387306213379e-01 -1.275399774312973022e-01 -1.190828159451484680e-01 2.576372623443603516e-01 -3.333033323287963867e-01 -2.166178822517395020e-01 1.277527362108230591e-01 5.072666704654693604e-02 -2.234466373920440674e-01 -1.802137345075607300e-01 -3.220829367637634277e-02 -3.389383852481842041e-01 -2.856617979705333710e-02 -2.441873252391815186e-01 6.326045095920562744e-02 3.082833997905254364e-02 -1.273970305919647217e-01 -7.179784029722213745e-02 -5.875888839364051819e-02 -1.430736482143402100e-01 -9.796623885631561279e-02 1.611981242895126343e-01
-1.022974401712417603e-01 4.741276800632476807e-02 5.200230330228805542e-02 1.516245007514953613e-01 3.866088986396789551e-01 -2.137203663587570190e-01 2.578523010015487671e-02 7.253576070070266724e-02 -6.847781687974929810e-02 5.197441577911376953e-02 -1.811274588108062744e-01 -1.340466290712356567e-01 -7.699298858642578125e-02 6.533174216747283936e-02 -2.983267605304718018e-01 2.191772498190402985e-02 -8.302026987075805664e-02 1.650431603193283081e-01 -2.964880764484405518e-01 1.204733401536941528e-01 -2.356120944023132324e-01 -2.396117746829986572e-01 -7.174199074506759644e-02 -4.202717542648315430e-01 -3.153524100780487061e-01 4.677078872919082642e-02 -4.057011101394891739e-03 1.502565592527389526e-01 -8.208776265382766724e-02 -1.047902628779411316e-01 1.475208159536123276e-02 1.710683554410934448e-01
9.240952879190444946e-02 1.845310181379318237e-01 1.267838180065155029e-01 2.386507093906402588e-01 1.418943405151367188e-01 -2.706471383571624756e-01 1.001431569457054138e-01 -1.258875578641891479e-01 1.076132152229547501e-02 2.265950199216604233e-03 3.510784208774566650e-01 -3.381306827068328857e-01 3.771704435348510742e-02 -7.299911975860595703e-02 -1.381920557469129562e-02 -1.319610048085451126e-02 2.424721792340278625e-02 2.970652580261230469e-01 -3.948374688625335693e-01 -1.508478671312332153e-01 -6.096613034605979919e-02 -2.881837785243988037e-01 -2.797699272632598877e-01 -1.852337419986724854e-01 5.337937921285629272e-02 1.140249427407979965e-02 -5.364130809903144836e-02 -4.398737475275993347e-02 -2.056269906461238861e-02 -1.832199394702911377e-01 1.763540878891944885e-02 1.065948531031608582e-01
4.601120203733444214e-02 2.610917091369628906e-01 -5.979974940419197083e-02 -6.420452613383531570e-03 1.665753871202468872e-01 2.322112023830413818e-02 7.906514219939708710e-03 -1.024554967880249023e-01 1.442938297986984253e-01 -1.286314576864242554e-01 1.374184787273406982e-01 -1.771765649318695068e-01 -1.621381938457489014e-01 1.889991313219070435e-01 -3.318997323513031006e-01 -2.660312950611114502e-01 -1.689236015081405640e-01 -3.711637109518051147e-02 -2.409611195325851440e-01 2.362473607063293457e-01 9.553676098585128784e-02 -2.247383594512939453e-01 -3.116976022720336914e-01 4.361609742045402527e-02 -1.389952749013900757e-01 1.056719347834587097e-01 2.242799662053585052e-02 2.602366209030151367e-01 -4.714025557041168213e-02 -2.676729261875152588e-01 -8.153163641691207886e-02 2.737841308116912842e-01
5.174029618501663208e-02 -5.208886042237281799e-02 -2.204308658838272095e-01 4.367552697658538818e-03 2.546865344047546387e-01 9.355076402425765991e-02 -9.773877263069152832e-02 -3.079475164413452148e-01 3.613271713256835938e-01 -1.398794054985046387e-01 1.567650437355041504e-01 -1.240411773324012756e-03 1.781221032142639160e-01 -2.983728982508182526e-02 -2.171143591403961182e-01 1.768513917922973633e-01 1.820289343595504761e-01 3.549358248710632324e-01 1.049232184886932373e-01 9.388871490955352783e-02 1.484796702861785889e-01 -4.390866756439208984e-01 1.036325171589851379e-01 -6.600730866193771362e-02 1.174529120326042175e-01 7.636963576078414917e-02 -6.988968700170516968e-02 -8.955297619104385376e-02 -1.967690885066986084e-01 3.089831210672855377e-02 -1.952199637889862061e-02 2.832909859716892242e-02
-2.759767472743988037e-01 1.575705260038375854e-01 -8.738485164940357208e-03 1.613636761903762817e-01 3.353672921657562256e-01 -1.867465823888778687e-01 5.447110533714294434e-02 -1.353540718555450439e-01 -3.711956739425659180e-02 -1.086097769439220428e-02 -5.390563048422336578e-03 -2.697954773902893066e-01 1.218838542699813843e-01 1.300762742757797241e-01 1.532830938231199980e-04 -4.603747278451919556e-02 2.930019795894622803e-02 3.119816482067108154e-01 -1.656015366315841675e-01 -2.956640720367431641e-01 -1.664725132286548615e-04 -2.498049139976501465e-01 -9.111282229423522949e-02 -1.526310145854949951e-01 2.746678292751312256e-01 1.114444062113761902e-01 1.911482401192188263e-02 -2.406963258981704712e-01 2.134518325328826904e-01 -4.152976721525192261e-02 -3.074778616428375244e-01 -3.204796463251113892e-02
-1.744266785681247711e-02 -1.571269147098064423e-02 -2.595727145671844482e-01 2.874422371387481689e-01 8.709605783224105835e-02 1.210963875055313110e-01 1.798190027475357056e-01 -1.461342573165893555e-01 1.837798207998275757e-01 -1.522198170423507690e-01 -2.513025514781475067e-02 1.740121394395828247e-01 1.050071418285369873e-01 1.765499562025070190e-01 -2.273622341454029083e-02 1.058619320392608643e-01 5.683415383100509644e-02 2.157345414161682129e-01 1.237578019499778748e-01 -1.513099968433380127e-01 2.659502997994422913e-02 -2.799102365970611572e-01 -2.236907780170440674e-01 -1.193130835890769958e-01 -2.709292434155941010e-02 -7.569414377212524414e-02 -9.075075387954711914e-02 -3.617992103099822998e-01 -2.369033247232437134e-01 -3.731103539466857910e-01 -6.825623661279678345e-02 2.341498583555221558e-01
-3.943522647023200989e-02 -4.664110019803047180e-02 8.188603818416595459e-02 3.493721485137939453e-01 -1.452768296003341675e-01 -7.744719833135604858e-02 7.191450893878936768e-02 -2.392644137144088745e-01 8.111992478370666504e-02 -2.284444570541381836e-01 1.534244269132614136e-01 -2.706993520259857178e-01 8.799553662538528442e-02 2.001332491636276245e-01 -9.417757391929626465e-02 -1.719762384891510010e-01 -6.623556464910507202e-02 3.522805571556091309e-01 -2.427454739809036255e-01 -1.237142756581306458e-01 -1.913091689348220825e-01 -2.620787322521209717e-01 -1.311460286378860474e-01 -3.915566802024841309e-01 1.470304850954562426e-04 1.344404518604278564e-01 -5.841937661170959473e-02 6.012777984142303467e-02 -4.765377938747406006e-02 8.910519629716873169e-02 -8.514314889907836914e-02 1.227702796459197998e-01
6.606652587652206421e-02 7.903458923101425171e-02 -1.862522661685943604e-01 -1.732294112443923950e-01 9.739300608634948730e-02 -1.505607515573501587e-01 -2.355775833129882812e-01 -8.165483176708221436e-02 1.211118325591087341e-01 3.323530033230781555e-02 8.466244488954544067e-02 -3.352451324462890625e-01 -2.311052381992340088e-01 2.322287708520889282e-01 -2.703602910041809082e-01 1.412953585386276245e-01 -1.936440765857696533e-01 1.960032731294631958e-01 -4.548030346632003784e-02 -3.306020423769950867e-02 -7.180601358413696289e-02 -6.730151921510696411e-02 -2.814050018787384033e-01 -1.058577820658683777e-01 -2.374744117259979248e-01 1.001739352941513062e-01 -1.510560810565948486e-01 -1.185519993305206299e-01 3.677600622177124023e-01 1.666462123394012451e-01 -4.716949909925460815e-02 2.166603505611419678e-01
2.428118884563446045e-02 9.324134886264801025e-02 -1.711600571870803833e-01 3.103404641151428223e-01 2.608035802841186523e-01 -6.932899355888366699e-02 1.235437095165252686e-01 -1.080673113465309143e-01 1.382550746202468872e-01 2.937236726284027100e-01 1.789399385452270508e-01 -7.573191076517105103e-02 1.802543997764587402e-01 4.459444060921669006e-02 7.145055383443832397e-02 -2.583812549710273743e-02 8.530153892934322357e-03 1.329248696565628052e-01 1.948414593935012817e-01 6.281852722167968750e-03 -3.690249025821685791e-01 -2.999601364135742188e-01 -1.077692881226539612e-01 -3.029525578022003174e-01 5.234319344162940979e-02 4.972025379538536072e-02 -1.000213548541069031e-01 6.187703087925910950e-02 2.690020389854907990e-02 -2.271547913551330566e-01 -3.359960913658142090e-01 1.113158911466598511e-01
2.411995977163314819e-01 -7.307185442186892033e-04 -1.635669618844985962e-01 2.215944975614547729e-01 1.965984553098678589e-01 -9.002967923879623413e-02 -1.304153650999069214e-01 -1.433556526899337769e-01 2.485213279724121094e-01 -2.459731139242649078e-02 -1.437193751335144043e-01 7.852638512849807739e-02 9.861835092306137085e-02 -1.292394194751977921e-02 -8.204139024019241333e-02 -3.417694941163063049e-02 3.696041926741600037e-02 3.637612760066986084e-01 6.400394439697265625e-02 1.507114768028259277e-01 -3.497238457202911377e-02 -4.565075933933258057e-01 -3.207302987575531006e-01 2.672679908573627472e-02 -1.172024309635162354e-01 -1.192223187536001205e-02 -4.380552470684051514e-02 -2.140643000602722168e-01 2.928859293460845947e-01 -9.267453849315643311e-02 1.379602849483489990e-01 1.610578149557113647e-01
7.702317833900451660e-02 -3.129554539918899536e-02 -4.598619937896728516e-01 -1.405679285526275635e-01 3.356766998767852783e-01 3.293603658676147461e-02 1.091523841023445129e-01 5.173865333199501038e-02 3.292527198791503906e-01 -5.577012524008750916e-02 1.766805648803710938e-01 -1.170369144529104233e-02 1.872926205396652222e-01 -1.462740544229745865e-02 -9.706016629934310913e-02 -1.614408791065216064e-01 1.063476279377937317e-01 1.439807713031768799e-01 -1.733686029911041260e-01 2.433395683765411377e-01 1.189637482166290283e-01 -2.243940383195877075e-01 -4.011550173163414001e-02 -6.052493676543235779e-02 -4.529152438044548035e-02 -9.948419779539108276e-02 3.865224495530128479e-02 -2.534447610378265381e-02 4.580121114850044250e-02 7.271900027990341187e-02 -4.503528475761413574e-01 6.690933555364608765e-02
-8.908139169216156006e-02 2.951508462429046631e-01 2.450094185769557953e-02 1.518424451351165771e-01 1.688486933708190918e-01 1.406972482800483704e-02 2.930009365081787109e-01 2.527019083499908447e-01 5.898398533463478088e-02 -6.948906928300857544e-02 2.084941864013671875e-01 -1.664727181196212769e-01 -7.798077911138534546e-02 1.996717154979705811e-01 -3.930859640240669250e-02 -1.045300737023353577e-01 3.900241851806640625e-02 2.126235365867614746e-01 -2.773909866809844971e-01 5.553572624921798706e-02 -1.553710848093032837e-01 -2.331935465335845947e-01 1.510965228080749512e-01 -2.420382946729660034e-01 2.255113571882247925e-01 -1.592831802554428577e-03 -2.385384440422058105e-01 -1.773344427347183228e-01 -9.878174215555191040e-02 -2.298143655061721802e-01 -1.615078896284103394e-01 2.245237827301025391e-01
-3.639379749074578285e-03 5.422135815024375916e-02 -3.090052604675292969e-01 -1.342649385333061218e-02 2.667665183544158936e-01 -8.134838193655014038e-02 -2.563406825065612793e-01 -2.431650310754776001e-01 2.867121696472167969e-01 -2.210442423820495605e-01 2.175879664719104767e-02 -3.286966681480407715e-01 -1.726900599896907806e-02 -2.257405072450637817e-01 -1.822618395090103149e-01 -2.103209495544433594e-01 6.954941153526306152e-02 9.949378669261932373e-02 1.013889908790588379e-02 4.093304648995399475e-02 -4.829528555274009705e-02 -1.829034090042114258e-01 -1.876596212387084961e-01 -1.310296915471553802e-02 2.788141556084156036e-02 1.445099562406539917e-01 1.707228869199752808e-01 9.442057460546493530e-02 1.280013620853424072e-01 -2.850781977176666260e-01 -1.506963670253753662e-01 2.503918409347534180e-01
4.757637903094291687e-02 1.937067508697509766e-01 -4.101988375186920166e-01 2.393697202205657959e-02 2.744111716747283936e-01 -9.042473882436752319e-02 1.560654789209365845e-01 -9.824214875698089600e-02 4.335144162178039551e-01 2.043686807155609131e-02 2.814350128173828125e-01 4.695079848170280457e-02 1.522922366857528687e-01 4.736014083027839661e-02 2.843239903450012207e-02 -1.109955534338951111e-01 6.469392031431198120e-02 1.222985014319419861e-01 -5.227889493107795715e-02 1.651296466588973999e-01 7.227844744920730591e-02 -3.359276652336120605e-01 -1.706047207117080688e-01 2.889053663238883018e-03 1.152814626693725586e-01 7.119935750961303711e-02 1.560889184474945068e-01 2.902868762612342834e-02 1.220871135592460632e-01 1.020843982696533203e-01 -2.961864173412322998e-01 1.123293489217758179e-01
6.300967186689376831e-02 -3.811460360884666443e-02 -2.672524750232696533e-01 -1.524102501571178436e-02 1.004299148917198181e-01 2.646856382489204407e-02 2.849728241562843323e-02 1.862217783927917480e-01 8.083315193653106689e-02 -9.727234393358230591e-02 -2.527495026588439941e-01 -3.551836013793945312e-01 -1.961164474487304688e-01 1.408398747444152832e-01 -4.803137779235839844e-01 -3.231519460678100586e-01 5.219732224941253662e-02 1.819193214178085327e-01 -2.273627966642379761e-01 -9.329435229301452637e-02 4.103120788931846619e-02 -2.494886666536331177e-01 3.214517608284950256e-02 -1.598243266344070435e-01 2.002078145742416382e-01 -5.803000926971435547e-02 -8.978156000375747681e-02 3.938303515315055847e-02 8.298119902610778809e-02 -1.562221497297286987e-01 1.291559729725122452e-02 7.707970589399337769e-02
9.036103636026382446e-02 -2.085899561643600464e-01 -1.488975584506988525e-01 -3.453155606985092163e-02 2.956757247447967529e-01 3.781968727707862854e-02 1.136572435498237610e-01 7.677331566810607910e-02 2.860604822635650635e-01 -2.108005881309509277e-01 -1.800439953804016113e-01 -2.777879498898983002e-02 1.040789764374494553e-02 2.312233299016952515e-01 -1.131543591618537903e-01 -2.833061814308166504e-01 -3.454003036022186279e-01 1.618071198463439941e-01 1.373717635869979858e-01 2.720571123063564301e-02 1.911343932151794434e-01 -1.738438755273818970e-01 -3.146563842892646790e-02 -1.790408939123153687e-01 -1.929797828197479248e-01 -1.449534296989440918e-01 -1.785327047109603882e-01 5.215963348746299744e-02 -1.437171399593353271e-01 -2.432860732078552246e-01 -2.057295441627502441e-01 1.768988966941833496e-01
1.081419177353382111e-02 2.705451659858226776e-02 -1.008338630199432373e-01 3.478297293186187744e-01 2.879565814509987831e-03 6.120174005627632141e-02 3.073666095733642578e-01 -2.137154787778854370e-01 8.884268999099731445e-02 -1.225810591131448746e-02 2.875507250428199768e-02 -1.218418926000595093e-01 1.194463521242141724e-01 7.697124034166336060e-02 -3.164084255695343018e-01 -1.349456161260604858e-01 2.000966817140579224e-01 -6.699181348085403442e-02 4.050178080797195435e-02 -4.457896947860717773e-01 -1.910910382866859436e-02 -2.733219861984252930e-01 6.329432874917984009e-02 -1.737957745790481567e-01 -1.664882898330688477e-01 -8.400547318160533905e-03 -3.539414331316947937e-02 2.558626048266887665e-02 -2.035235911607742310e-01 -8.481670171022415161e-02 -2.300754934549331665e-01 2.764780819416046143e-01
-1.504449057392776012e-03 1.024269908666610718e-01 5.768699571490287781e-03 7.638606708496809006e-03 2.752038538455963135e-01 -8.500633388757705688e-02 -1.856579072773456573e-02 1.347220093011856079e-01 1.961153149604797363e-01 2.772912569344043732e-02 -3.467732667922973633e-01 -3.717971965670585632e-02 -1.829517185688018799e-01 2.439660727977752686e-01 -3.217529952526092529e-01 -1.898498088121414185e-01 6.295859813690185547e-02 -3.495832160115242004e-02 -2.202843427658081055e-01 -1.219104006886482239e-01 1.870451122522354126e-02 -4.980070888996124268e-01 -2.223713696002960205e-02 -1.702822744846343994e-01 1.510351151227951050e-01 7.746463268995285034e-02 5.841228645294904709e-03 -2.012926638126373291e-01 -4.629237949848175049e-02 -1.882697343826293945e-01 1.896647922694683075e-02 2.019799947738647461e-01
-1.834648661315441132e-02 2.124676406383514404e-01 -8.970485627651214600e-02 2.466228902339935303e-01 2.283992320299148560e-01 9.199528396129608154e-02 1.969270557165145874e-01 -2.625054717063903809e-01 2.245654463768005371e-01 1.370723396539688110e-01 -4.170965403318405151e-02 -1.390285640954971313e-01 4.221047461032867432e-01 -4.054646193981170654e-02 -3.296505659818649292e-02 9.735415130853652954e-02 2.527147531509399414e-01 1.701987683773040771e-01 -4.495787248015403748e-02 1.250036209821701050e-01 -1.178927603177726269e-03 -2.271206676959991455e-01 1.038288250565528870e-01 -3.166376352310180664e-01 -1.640088483691215515e-02 -1.604989022016525269e-01 -2.783664166927337646e-01 -5.940935760736465454e-02 -4.420902952551841736e-02 7.881468534469604492e-02 -1.931588798761367798e-01 1.050575524568557739e-01
5.480110645294189453e-02 3.046084046363830566e-01 -1.467918753623962402e-01 3.007007539272308350e-01 -9.990262985229492188e-02 2.601601481437683105e-01 2.364911586046218872e-01 -6.396777927875518799e-03 2.824066579341888428e-01 -1.739535480737686157e-02 2.124095559120178223e-01 -2.349638342857360840e-01 1.161300987005233765e-01 -4.750012233853340149e-02 -5.695014819502830505e-02 -1.905880272388458252e-01 2.457185089588165283e-02 2.610294520854949951e-01 1.296699494123458862e-01 9.793747961521148682e-02 -2.010539025068283081e-01 -3.530051112174987793e-01 9.682097285985946655e-02 -5.242092884145677090e-04 -1.141479462385177612e-01 2.088941186666488647e-01 -7.510802894830703735e-02 1.048379484564065933e-02 -5.570987612009048462e-02 -6.514716893434524536e-02 -1.429218500852584839e-01 2.513353824615478516e-01
3.318593502044677734e-01 2.603524625301361084e-01 -3.113803565502166748e-01 -1.007572039961814880e-01 3.008480668067932129e-01 1.205647364258766174e-01 5.190084874629974365e-02 -1.177933067083358765e-01 1.407683789730072021e-01 -1.192615106701850891e-01 1.463163942098617554e-01 -1.057891920208930969e-01 1.814498100429773331e-03 7.307147979736328125e-02 -1.770039647817611694e-01 -6.694649904966354370e-02 3.066039979457855225e-01 2.314465492963790894e-01 -1.244631931185722351e-01 1.429426521062850952e-01 1.448875516653060913e-01 -3.134482502937316895e-01 -1.502544730901718140e-01 -7.252388447523117065e-02 -2.513147890567779541e-01 -1.257070899009704590e-01 8.395262062549591064e-02 -9.921980649232864380e-02 1.299512982368469238e-01 -8.682021871209144592e-03 -2.009660750627517700e-01 4.228868708014488220e-02
4.312188178300857544e-02 1.036751270294189453e-02 -1.250416189432144165e-01 2.508165240287780762e-01 -2.992313541471958160e-02 1.640956848859786987e-02 5.629479512572288513e-02 5.555981770157814026e-03 1.131253316998481750e-01 -1.036769826896488667e-03 5.470289289951324463e-02 -2.374433875083923340e-01 1.530708968639373779e-01 2.390383183956146240e-01 -2.053225338459014893e-01 -2.563820481300354004e-01 -2.639782428741455078e-02 2.082820832729339600e-01 1.223425343632698059e-01 -3.129615187644958496e-01 9.259689599275588989e-02 -2.197363972663879395e-01 2.208005450665950775e-02 -8.325967937707901001e-02 -2.026467025279998779e-01 -4.696200415492057800e-02 -2.367465794086456299e-01 -1.190791204571723938e-01 -3.258356750011444092e-01 1.579470187425613403e-02 -2.472370266914367676e-01 3.901042640209197998e-01
-1.193074602633714676e-02 8.101239055395126343e-02 -1.256049573421478271e-01 -7.869869470596313477e-02 2.832836508750915527e-01 -7.754706591367721558e-02 9.631679952144622803e-02 2.143148332834243774e-01 3.892714157700538635e-02 4.312892630696296692e-02 -3.835446238517761230e-01 -1.251079887151718140e-01 -1.860140264034271240e-01 2.879643738269805908e-01 -2.790957689285278320e-01 -1.818254590034484863e-01 2.697804570198059082e-02 9.256646782159805298e-02 -2.538707852363586426e-01 -1.495145708322525024e-01 -1.204585805535316467e-01 -3.419445157051086426e-01 -1.575138568878173828e-01 -1.835936754941940308e-01 1.118663251399993896e-01 1.228227168321609497e-01 -2.473619580268859863e-02 -2.762166857719421387e-01 -3.671478852629661560e-02 -1.148348674178123474e-01 -3.427587077021598816e-02 1.702006608247756958e-01
6.645583361387252808e-02 1.834358274936676025e-01 -2.053921967744827271e-01 2.451867908239364624e-01 -1.165904775261878967e-01 1.995673775672912598e-01 -1.003542616963386536e-01 -1.624097675085067749e-01 4.004554748535156250e-01 7.744434475898742676e-02 -5.480693280696868896e-02 -7.703661452978849411e-03 1.526464670896530151e-01 -1.012494117021560669e-01 -1.398936957120895386e-01 -2.894611358642578125e-01 -4.874832928180694580e-03 1.867689788341522217e-01 -1.842224299907684326e-01 -7.344286423176527023e-03 -1.979747116565704346e-01 -3.462996184825897217e-01 9.499577432870864868e-02 1.206057965755462646e-01 -1.096757873892784119e-01 2.348371148109436035e-01 -2.513029379770159721e-03 -5.827050283551216125e-02 5.799517035484313965e-02 -7.298805564641952515e-02 -2.341680228710174561e-01 2.788153588771820068e-01
1.700728088617324829e-01 1.718644946813583374e-01 -7.514597475528717041e-02 2.165411226451396942e-02 4.060955643653869629e-01 1.517230644822120667e-02 3.535941615700721741e-02 -2.656915485858917236e-01 1.495453063398599625e-03 -2.718523442745208740e-01 3.278142586350440979e-02 -2.341232895851135254e-01 -2.661414258182048798e-02 1.443205177783966064e-01 -2.166411429643630981e-01 -2.267878055572509766e-01 -6.836027838289737701e-03 -2.037841230630874634e-01 -2.645220458507537842e-01 -1.219291910529136658e-01 9.625204652547836304e-02 -3.797753155231475830e-01 5.714407563209533691e-02 2.959327399730682373e-02 -5.400457233190536499e-02 1.379675269126892090e-01 1.338736414909362793e-01 1.171667724847793579e-01 6.319905817508697510e-02 4.862266406416893005e-02 -1.695957183837890625e-01 2.756229937076568604e-01
3.081665933132171631e-02 -9.196444414556026459e-03 3.901492059230804443e-02 1.990017294883728027e-01 -3.468740731477737427e-02 1.774586588144302368e-01 -1.559950560331344604e-01 -6.704043596982955933e-02 2.364069372415542603e-01 2.264089286327362061e-01 7.301028817892074585e-02 -2.635215520858764648e-01 7.015176233835518360e-04 1.818244904279708862e-01 -2.458136081695556641e-01 -2.554439902305603027e-01 -6.563832610845565796e-02 1.134459525346755981e-01 -1.913321018218994141e-01 4.340568557381629944e-02 7.030183076858520508e-02 -2.344868779182434082e-01 -3.675352409482002258e-02 -1.334010213613510132e-01 1.340212821960449219e-01 2.829309999942779541e-01 -1.392179578542709351e-01 -3.716475069522857666e-01 -1.953722387552261353e-01 3.396727889776229858e-02 6.939215585589408875e-03 3.550032079219818115e-01
-2.125058770179748535e-01 6.944940239191055298e-02 -5.412343516945838928e-02 -2.390759885311126709e-01 3.950773179531097412e-02 -2.812572717666625977e-01 2.585959732532501221e-01 -2.038830518722534180e-01 -3.922334313392639160e-02 -1.019612923264503479e-01 -7.858838140964508057e-02 -8.627779036760330200e-02 1.318696588277816772e-01 2.930189371109008789e-01 -5.183382332324981689e-02 1.120377704501152039e-01 -1.619571149349212646e-01 2.078987807035446167e-01 6.507838517427444458e-02 9.907402098178863525e-02 1.513223350048065186e-01 -5.192428827285766602e-01 2.307276427745819092e-01 -2.264226078987121582e-01 9.030105173587799072e-02 1.528908014297485352e-01 6.863944232463836670e-02 -1.499939360655844212e-03 -5.695815384387969971e-02 -5.171607807278633118e-02 -2.562806196510791779e-02 1.828801780939102173e-01
6.123175472021102905e-02 -3.181595355272293091e-02 -5.007483810186386108e-02 2.196504175662994385e-01 -4.324988648295402527e-02 2.593731880187988281e-01 2.143205143511295319e-02 -8.206931501626968384e-02 3.000465631484985352e-01 1.865254342555999756e-01 8.253176510334014893e-02 -3.714775145053863525e-01 2.422656416893005371e-01 3.792072236537933350e-01 -3.992795348167419434e-01 -9.948594868183135986e-02 3.115375339984893799e-02 1.190291419625282288e-01 -9.509275667369365692e-03 1.657486855983734131e-01 -8.665130287408828735e-02 -2.504485845565795898e-01 9.745437651872634888e-02 3.766462951898574829e-02 6.549562327563762665e-03 1.707916110754013062e-01 -1.434533149003982544e-01 8.341219276189804077e-02 9.445580653846263885e-03 -1.727647334337234497e-01 -4.341568797826766968e-02 1.195180714130401611e-01
-1.793982386589050293e-01 1.935342252254486084e-01 -2.393258921802043915e-02 2.308611422777175903e-01 1.447201371192932129e-01 7.276755571365356445e-02 -5.645225942134857178e-02 -3.268258869647979736e-01 1.806624978780746460e-01 9.500862658023834229e-02 -7.860305905342102051e-02 -2.739687561988830566e-01 2.298561632633209229e-01 1.942088901996612549e-01 -9.244932979345321655e-02 2.294891774654388428e-01 -1.045526936650276184e-01 1.001334115862846375e-01 1.230983436107635498e-02 -1.870966553688049316e-01 -7.352549582719802856e-02 -4.049760997295379639e-01 -1.789520829916000366e-01 -1.409006565809249878e-01 8.627264760434627533e-04 -5.157868936657905579e-02 -2.150072902441024780e-01 4.560037329792976379e-02 6.486407667398452759e-02 -1.710526645183563232e-01 -3.132110834121704102e-01 -7.513190060853958130e-02
-2.192607522010803223e-01 2.160800248384475708e-01 -2.353878170251846313e-01 2.583686709403991699e-01 -3.534390404820442200e-02 -4.041982814669609070e-02 -8.701443672180175781e-02 1.674584299325942993e-02 1.442724466323852539e-01 1.634635776281356812e-02 1.149438321590423584e-01 -3.219118714332580566e-01 1.223424226045608521e-01 3.524923026561737061e-01 -8.247493207454681396e-02 -2.623487114906311035e-01 7.079561054706573486e-02 3.841323778033256531e-03 -1.528796106576919556e-01 -2.378490567207336426e-02 2.241576611995697021e-01 -1.378563046455383301e-01 -1.372556686401367188e-01 -1.398428082466125488e-01 -7.204636465758085251e-03 -7.619492243975400925e-03 -1.544045358896255493e-01 -2.482550442218780518e-01 -7.007549703121185303e-02 2.001822888851165771e-01 -5.595140159130096436e-02 3.863457441329956055e-01
2.423473633825778961e-02 1.985211670398712158e-01 -3.790852129459381104e-01 3.483376801013946533e-01 3.301720619201660156e-01 -5.440888181328773499e-02 1.364658921957015991e-01 -2.044007480144500732e-01 9.566099196672439575e-02 -1.710286140441894531e-01 1.546751260757446289e-01 -1.393343061208724976e-01 -1.023175790905952454e-01 -1.927352249622344971e-01 -2.796741724014282227e-01 -8.368633687496185303e-02 1.347166895866394043e-01 1.544602364301681519e-01 9.780171513557434082e-02 9.729032218456268311e-02 -1.755301058292388916e-01 -1.976825594902038574e-01 -1.425172537565231323e-01 -2.597788721323013306e-02 -2.225792407989501953e-02 2.942096255719661713e-02 2.722542881965637207e-01 1.377913653850555420e-01 6.987785547971725464e-02 -1.330067217350006104e-01 -9.902237914502620697e-03 1.973571926355361938e-01
1.626279205083847046e-01 2.804725198075175285e-03 1.169015318155288696e-01 6.680983304977416992e-02 7.164105772972106934e-02 -1.297001987695693970e-01 9.993189945816993713e-03 9.048308432102203369e-02 1.136726215481758118e-01 -2.113622277975082397e-01 4.400573968887329102e-01 -2.976062595844268799e-01 -4.821604490280151367e-02 -5.012920126318931580e-02 -7.837150990962982178e-02 -1.404103338718414307e-01 3.361269086599349976e-02 2.635838985443115234e-01 -1.171778365969657898e-01 1.033270955085754395e-01 -3.833358362317085266e-02 -3.610953390598297119e-01 -5.463625118136405945e-02 -2.821607887744903564e-01 -3.206879133358597755e-03 -1.698457077145576477e-02 -1.032543107867240906e-01 -2.555935978889465332e-01 -8.643601834774017334e-02 -1.764395087957382202e-01 -2.426908016204833984e-01 2.672096192836761475e-01
3.012813441455364227e-02 7.578576356172561646e-02 4.227454960346221924e-02 -3.089255420491099358e-03 1.724638342857360840e-01 5.780201777815818787e-02 -2.894076332449913025e-02 3.248540312051773071e-02 2.797038257122039795e-01 -2.674341797828674316e-01 1.271713227033615112e-01 -3.074018061161041260e-01 -2.075045555830001831e-01 8.941265195608139038e-02 -1.255011856555938721e-01 -1.303825974464416504e-01 2.460805932059884071e-03 2.389227151870727539e-01 4.056761786341667175e-02 -1.775824874639511108e-01 2.272391133010387421e-02 -3.638709187507629395e-01 -2.379311174154281616e-01 1.135922744870185852e-01 -2.378948181867599487e-01 2.307109087705612183e-01 4.474009945988655090e-02 -3.428968191146850586e-01 -9.331107139587402344e-02 -1.705265641212463379e-01 -6.214939057826995850e-02 2.204390019178390503e-01
3.507558703422546387e-01 4.532320052385330200e-02 -3.026901483535766602e-01 2.156746834516525269e-01 1.258837878704071045e-01 -1.360597312450408936e-01 1.917981654405593872e-01 6.729613989591598511e-02 9.991865605115890503e-02 2.388718277215957642e-01 -1.519774943590164185e-01 -2.867111563682556152e-01 -2.195002138614654541e-01 -3.435286693274974823e-03 5.420236289501190186e-02 1.169519405812025070e-02 1.724732816219329834e-01 2.632279694080352783e-02 -1.456766482442617416e-02 -8.639733493328094482e-02 -1.062515377998352051e-01 -2.843060493469238281e-01 -8.533558249473571777e-02 -8.743091672658920288e-02 3.161465376615524292e-02 -7.839422672986984253e-02 -1.951767951250076294e-01 1.139951422810554504e-01 3.481154516339302063e-02 -1.514135599136352539e-01 -1.269368529319763184e-01 4.402805566787719727e-01
1.862705796957015991e-01 2.114888876676559448e-01 -2.493581324815750122e-01 2.812200486660003662e-01 1.714107394218444824e-01 -4.484535008668899536e-02 2.056142315268516541e-03 -2.077053189277648926e-01 1.131211146712303162e-01 -1.291351318359375000e-01 1.798299551010131836e-01 -3.194146975874900818e-02 -1.736440360546112061e-01 -2.884533107280731201e-01 -1.719420701265335083e-01 -2.930213809013366699e-01 1.043966785073280334e-01 3.043555021286010742e-01 -1.739832907915115356e-01 2.452719211578369141e-02 -7.242760062217712402e-02 -4.206571578979492188e-01 -1.876870691776275635e-01 5.412378162145614624e-02 3.099042922258377075e-02 7.500683516263961792e-02 -5.344520136713981628e-02 6.746003031730651855e-02 1.861456781625747681e-02 -1.370283365249633789e-01 -5.347243696451187134e-02 1.497522443532943726e-01
1.653871536254882812e-01 -6.637804955244064331e-02 -3.462983667850494385e-01 1.620446443557739258e-01 3.639008104801177979e-02 -2.680629789829254150e-01 -2.462743371725082397e-01 -8.915767818689346313e-02 1.937403678894042969e-01 -7.767635583877563477e-02 -1.037096977233886719e-01 -2.451696544885635376e-01 1.723230630159378052e-01 5.280397087335586548e-02 -2.675653100013732910e-01 -4.284279048442840576e-02 -1.530166715383529663e-01 1.371961385011672974e-01 -4.307283163070678711e-01 1.503092795610427856e-01 2.073014527559280396e-01 -3.981663659214973450e-02 7.759318500757217407e-02 -9.650345146656036377e-02 -2.720176428556442261e-02 -8.882160484790802002e-02 -2.854691632091999054e-02 -1.839833110570907593e-01 -2.171980217099189758e-02 -2.696247696876525879e-01 4.538173787295818329e-03 1.822127103805541992e-01
-2.124563008546829224e-01 -2.397575974464416504e-02 -3.863926827907562256e-01 2.689267992973327637e-01 2.061334252357482910e-01 -8.903619647026062012e-02 -1.517428457736968994e-01 -3.531508147716522217e-01 4.446204379200935364e-02 2.873910367488861084e-01 4.387374222278594971e-02 7.637141644954681396e-02 3.384071961045265198e-02 -1.292246729135513306e-01 -1.449906378984451294e-01 1.238751038908958435e-02 -2.852505818009376526e-02 1.039877459406852722e-01 -1.212730910629034042e-02 -3.606608510017395020e-02 1.968894898891448975e-01 -2.660665512084960938e-01 -1.332153230905532837e-01 -8.331183344125747681e-02 1.525864899158477783e-01 8.814946562051773071e-02 7.309622317552566528e-02 6.055074930191040039e-02 5.543485656380653381e-02 1.492436528205871582e-01 -6.153226643800735474e-02 4.320235848426818848e-01
-7.538381218910217285e-02 -5.350305885076522827e-02 -2.995964325964450836e-02 -1.975078321993350983e-02 8.346224576234817505e-02 2.329194545745849609e-01 -1.223563775420188904e-01 -1.744182705879211426e-01 2.130271196365356445e-01 5.053310096263885498e-02 2.238617688417434692e-01 -1.095046028494834900e-01 8.374953642487525940e-03 2.572751641273498535e-01 -9.917099028825759888e-02 6.089018285274505615e-02 8.586137741804122925e-02 1.555027812719345093e-01 -1.797570288181304932e-01 2.018048018217086792e-01 1.722577214241027832e-01 -3.948215842247009277e-01 -1.055624429136514664e-02 -1.899555921554565430e-01 8.116605877876281738e-02 3.030699491500854492e-01 -3.347446024417877197e-01 -1.383950468152761459e-02 -2.425803840160369873e-01 8.319904655218124390e-02 -2.857438661158084869e-02 3.001717329025268555e-01
2.399830073118209839e-01 2.109546214342117310e-01 -3.253160119056701660e-01 1.217576488852500916e-02 2.126974910497665405e-01 -1.644462347030639648e-01 1.334914714097976685e-01 -2.316388934850692749e-01 1.297680139541625977e-01 -1.310316771268844604e-01 1.931641250848770142e-01 3.641275689005851746e-02 8.567750453948974609e-02 5.762921646237373352e-02 -1.452496647834777832e-01 1.919557340443134308e-02 2.956572771072387695e-01 4.217354059219360352e-01 -1.558132916688919067e-01 8.418317139148712158e-02 -2.031186036765575409e-02 -2.508211731910705566e-01 -4.618446156382560730e-02 1.182424202561378479e-01 -1.016220450401306152e-01 1.584394276142120361e-01 1.834501326084136963e-02 -5.548707768321037292e-02 4.880966246128082275e-02 -1.020957082509994507e-01 -3.370113372802734375e-01 4.569996893405914307e-02
2.200144678354263306e-01 -7.819776237010955811e-02 -2.201237976551055908e-01 4.788157716393470764e-02 1.243809983134269714e-01 -1.154243797063827515e-01 6.564645469188690186e-02 9.620504826307296753e-02 -3.580869734287261963e-02 8.475003764033317566e-03 -5.072653889656066895e-01 -1.123827844858169556e-01 -8.740787208080291748e-02 3.420498967170715332e-01 -3.599866032600402832e-01 -1.757477372884750366e-01 -7.649351656436920166e-02 9.413907676935195923e-02 -1.896043568849563599e-01 2.855053544044494629e-02 4.800684750080108643e-02 -3.187173306941986084e-01 -8.556940406560897827e-02 -1.370618045330047607e-01 1.332938820123672485e-01 -8.740770816802978516e-02 -1.569162756204605103e-01 -1.717127673327922821e-02 1.684929281473159790e-01 -1.158050522208213806e-01 -1.213868558406829834e-01 8.731104433536529541e-02
-4.409398511052131653e-02 1.974224150180816650e-01 -2.535963654518127441e-01 1.160990670323371887e-01 2.902778983116149902e-01 1.049032062292098999e-01 1.007229164242744446e-01 -1.577102839946746826e-01 -5.480895563960075378e-02 -2.828586399555206299e-01 -8.439257740974426270e-02 1.683811657130718231e-02 2.757656946778297424e-02 -6.057383492588996887e-02 -1.969747990369796753e-01 -2.612932622432708740e-01 9.157069027423858643e-02 3.963477909564971924e-02 -5.330523848533630371e-02 -3.691344708204269409e-02 -8.384784683585166931e-03 -5.209397077560424805e-01 -2.651137411594390869e-01 -6.568200420588254929e-03 -2.292973995208740234e-01 1.183124780654907227e-01 1.945804059505462646e-02 -9.544498473405838013e-02 1.593728959560394287e-01 -1.253036260604858398e-01 -1.395765691995620728e-01 2.377019375562667847e-01
-8.134346455335617065e-02 -1.342628002166748047e-01 -2.926231920719146729e-01 2.966911345720291138e-02 3.170025348663330078e-01 -3.587321043014526367e-01 2.241683900356292725e-01 -2.665741182863712311e-02 3.086786568164825439e-01 2.332131564617156982e-01 -3.364007547497749329e-02 -2.011138349771499634e-01 -2.674482390284538269e-02 -7.180981338024139404e-02 -4.551322758197784424e-02 1.921589523553848267e-01 6.590051949024200439e-02 6.023555248975753784e-02 -2.054212391376495361e-01 -1.468931883573532104e-01 -1.755090355873107910e-01 -3.030133545398712158e-01 5.805516615509986877e-02 -1.587703377008438110e-01 5.865349620580673218e-02 -7.348033785820007324e-02 -1.027314960956573486e-01 -1.462886333465576172e-01 2.642717659473419189e-01 -4.750058427453041077e-02 -7.916234433650970459e-02 1.746058166027069092e-01
1.771582872606813908e-03 -1.409396231174468994e-01 -1.007979735732078552e-01 7.142697274684906006e-02 3.216391205787658691e-01 6.449010223150253296e-02 -5.785514041781425476e-02 3.251156583428382874e-02 4.222927689552307129e-01 -1.160168424248695374e-01 -2.715757787227630615e-01 3.325167563161812723e-05 -2.855257689952850342e-02 2.835916876792907715e-01 -9.249504655599594116e-03 -3.615926504135131836e-01 -1.077579483389854431e-01 -1.323321610689163208e-01 7.901184144429862499e-04 -1.552026998251676559e-02 -1.074964627623558044e-01 -3.096281588077545166e-01 -2.098552733659744263e-01 -2.635960876941680908e-01 1.928329467773437500e-02 1.270151287317276001e-01 -7.457055896520614624e-02 -6.149791553616523743e-02 6.724526733160018921e-02 -2.557347901165485382e-02 -1.607314795255661011e-01 2.608961462974548340e-01
-2.201470881700515747e-01 -1.810662075877189636e-02 -1.983338035643100739e-02 5.569702386856079102e-02 -1.043478325009346008e-01 -1.498305122368037701e-03 2.116124145686626434e-02 -1.187950745224952698e-01 -3.941743448376655579e-02 1.644930243492126465e-02 -1.248065009713172913e-01 -2.313451319932937622e-01 3.353170752525329590e-01 4.983581230044364929e-02 -3.363196849822998047e-01 1.623239517211914062e-01 2.095605880022048950e-01 6.101624295115470886e-02 -1.093072816729545593e-01 2.565364539623260498e-01 -1.084464713931083679e-01 -2.954596877098083496e-01 -5.568473041057586670e-02 -5.192041993141174316e-01 1.096656844019889832e-01 7.432566583156585693e-02 -1.384194940328598022e-01 -8.349907398223876953e-02 -4.349651187658309937e-02 -1.666882485151290894e-01 -6.648921966552734375e-02 1.484898179769515991e-01
1.106872260570526123e-01 -4.285894706845283508e-02 -3.198412060737609863e-02 -5.535871535539627075e-02 2.163961976766586304e-01 -2.434475161135196686e-02 1.440587490797042847e-01 1.387325823307037354e-01 1.422641128301620483e-01 6.692085415124893188e-02 -3.671616315841674805e-01 -1.271702796220779419e-01 -1.183330863714218140e-01 2.834688127040863037e-01 -4.358652532100677490e-01 -2.444943487644195557e-01 -4.025293141603469849e-02 2.678147330880165100e-02 -1.661302298307418823e-01 -1.830291152000427246e-01 -1.846435852348804474e-02 -3.662113249301910400e-01 -1.565522700548171997e-02 -2.016689479351043701e-01 9.960626810789108276e-02 3.410470858216285706e-02 -1.268979907035827637e-01 -1.715871095657348633e-01 5.495901405811309814e-02 -1.748679429292678833e-01 1.915151998400688171e-02 2.125887870788574219e-01
-6.838750839233398438e-02 -1.932981982827186584e-02 2.496442012488842010e-02 1.591113656759262085e-01 1.881221383810043335e-01 -1.726019829511642456e-01 -2.286827415227890015e-01 -7.281523942947387695e-02 4.012589808553457260e-03 -2.229470200836658478e-02 1.060585975646972656e-01 -3.510845303535461426e-01 1.422299444675445557e-01 -5.423860251903533936e-02 -2.808253467082977295e-01 -1.132080033421516418e-01 -2.045754045248031616e-01 3.436730504035949707e-01 -8.889041095972061157e-02 1.398177538067102432e-02 3.143922984600067139e-01 -2.742785513401031494e-01 -7.726351171731948853e-02 4.939879104495048523e-02 1.918138712644577026e-01 1.328192800283432007e-01 2.601562440395355225e-01 -7.003650814294815063e-02 -2.128335088491439819e-01 -1.839799880981445312e-01 -1.686061322689056396e-01 1.059412807226181030e-01
-9.068997204303741455e-02 -2.008213996887207031e-01 -4.558922350406646729e-01 2.516503036022186279e-01 -5.777889117598533630e-02 -1.930355094373226166e-02 -4.057916998863220215e-02 -3.535994887351989746e-01 -9.073439240455627441e-02 -2.049964107573032379e-02 2.562818303704261780e-02 -2.484463155269622803e-01 -6.960612372495234013e-04 -3.605164587497711182e-02 -2.424538880586624146e-01 -1.851094812154769897e-01 -1.171869412064552307e-01 1.193171888589859009e-01 2.318305969238281250e-01 3.073225617408752441e-01 7.888019084930419922e-02 -5.024401098489761353e-02 -8.230737596750259399e-02 -3.072726726531982422e-01 1.505651976913213730e-02 2.776119671761989594e-02 -1.978850923478603363e-02 -1.191945523023605347e-01 9.190351516008377075e-02 -1.235714480280876160e-01 -1.607780456542968750e-01 1.823284924030303955e-01
3.127353191375732422e-01 1.769568920135498047e-01 -2.458624839782714844e-01 -2.145039737224578857e-01 -7.949702441692352295e-03 1.087780576199293137e-03 1.733861267566680908e-01 1.218777298927307129e-01 -1.113070826977491379e-02 -2.662518918514251709e-01 -3.065762668848037720e-02 -3.233704566955566406e-01 2.711832709610462189e-02 2.100198268890380859e-01 -3.826802372932434082e-01 -3.343724831938743591e-02 -1.723877340555191040e-01 1.601937413215637207e-01 -1.350306998938322067e-02 -2.447527647018432617e-02 1.802266947925090790e-02 -4.090338945388793945e-01 -7.533713430166244507e-02 1.591471135616302490e-01 1.763023287057876587e-01 -2.413293160498142242e-02 -3.743526758626103401e-03 3.733200207352638245e-02 -1.391923129558563232e-01 5.183198302984237671e-02 -1.957305520772933960e-01 -4.765569791197776794e-02
-9.091519564390182495e-02 3.427572548389434814e-01 -8.414120972156524658e-02 8.197917789220809937e-02 5.335154756903648376e-02 8.849901705980300903e-02 9.860423952341079712e-02 1.726038306951522827e-01 -2.383775450289249420e-02 9.153866022825241089e-02 9.381046891212463379e-02 -3.350900411605834961e-01 7.451179623603820801e-02 3.182191252708435059e-01 -1.017245724797248840e-01 -9.575644135475158691e-02 4.601780325174331665e-02 2.026607841253280640e-01 -2.542056739330291748e-01 5.740533769130706787e-02 -6.290984898805618286e-02 -2.070823460817337036e-01 -8.222299814224243164e-02 -1.854576021432876587e-01 -2.050404250621795654e-01 -7.388838380575180054e-02 -4.113847911357879639e-01 -7.055918872356414795e-02 2.791974879801273346e-02 -2.657740712165832520e-01 -2.069797068834304810e-01 1.371800750494003296e-01
-1.687152385711669922e-01 1.776274144649505615e-01 -3.646418079733848572e-02 -6.067065894603729248e-02 2.930109202861785889e-01 -6.799946725368499756e-02 2.237076461315155029e-01 -3.756741434335708618e-02 -1.563674509525299072e-01 -1.704129725694656372e-01 -3.128065913915634155e-02 -1.433692425489425659e-01 3.572918241843581200e-03 1.682955212891101837e-02 -1.210863366723060608e-01 -2.668608725070953369e-01 -1.618951708078384399e-01 1.304970085620880127e-01 -6.806261837482452393e-02 -6.395941972732543945e-02 -2.012409865856170654e-01 -4.315037131309509277e-01 -7.345492392778396606e-02 3.012937493622303009e-02 8.958596736192703247e-03 1.625560820102691650e-01 1.478610187768936157e-01 2.305533438920974731e-01 4.626290127635002136e-02 -9.960680454969406128e-02 -3.123982548713684082e-01 3.683798015117645264e-01
-6.530641764402389526e-02 2.728874683380126953e-01 -3.157114088535308838e-01 3.213593065738677979e-01 3.163795173168182373e-01 -2.444242313504219055e-02 2.757997252047061920e-03 -3.261125385761260986e-01 1.530878245830535889e-01 2.115254253149032593e-01 -6.182072684168815613e-02 -9.433907270431518555e-02 3.463266491889953613e-01 5.314765125513076782e-02 -1.408919095993041992e-01 -9.941200166940689087e-02 -9.443375468254089355e-02 2.391082346439361572e-01 -3.743125870823860168e-02 -9.150964766740798950e-02 -1.435179710388183594e-01 -1.187320575118064880e-01 -1.173405647277832031e-01 -2.279886789619922638e-02 -2.354143112897872925e-01 -4.877430200576782227e-02 -1.732069700956344604e-01 6.853738427162170410e-02 6.795163452625274658e-02 -1.404245793819427490e-01 -1.156123355031013489e-01 -1.510709822177886963e-01
1.887846179306507111e-02 1.259806305170059204e-01 -1.379705518484115601e-01 5.068380758166313171e-02 3.741726651787757874e-02 8.030570298433303833e-02 -2.813070416450500488e-01 -6.825061887502670288e-02 1.256817579269409180e-01 -4.500368144363164902e-03 2.533163726329803467e-01 -3.116888403892517090e-01 -2.881448308471590281e-04 -1.944798231124877930e-02 -3.756362199783325195e-01 -1.309494525194168091e-01 -1.289799809455871582e-01 2.487758696079254150e-01 -4.963970184326171875e-02 1.444373428821563721e-01 1.485566142946481705e-02 7.441560924053192139e-02 -3.842031955718994141e-01 -1.878622919321060181e-01 9.740579873323440552e-03 8.539398014545440674e-02 -1.255828291177749634e-01 -1.237654313445091248e-01 -1.314805746078491211e-01 -3.667255342006683350e-01 -2.253128439188003540e-01 5.685339495539665222e-02
-3.890406712889671326e-02 7.677825540304183960e-02 -2.368071079254150391e-01 1.913673430681228638e-01 -1.227359622716903687e-01 -9.384792298078536987e-02 3.083649277687072754e-01 -1.264483183622360229e-01 4.201669991016387939e-02 -9.040550328791141510e-03 3.360635638236999512e-01 -8.117182552814483643e-02 1.902944222092628479e-02 -1.368791610002517700e-01 -3.589876592159271240e-01 -1.880892813205718994e-01 -2.414736151695251465e-02 7.926653139293193817e-03 -2.134920507669448853e-01 8.782774209976196289e-02 4.571231547743082047e-03 -2.978759706020355225e-01 -8.276517689228057861e-02 -1.051807552576065063e-01 -2.686684206128120422e-02 -3.705189377069473267e-02 -4.496916383504867554e-02 -4.215973317623138428e-01 -2.556034922599792480e-01 -8.156041800975799561e-02 -1.268742680549621582e-01 1.722623407840728760e-01
-1.382824182510375977e-01 1.180969104170799255e-01 -9.729850292205810547e-02 2.173366844654083252e-01 9.424136579036712646e-02 -1.811365038156509399e-02 1.458249837160110474e-01 -7.746893912553787231e-02 3.096171617507934570e-01 8.750543743371963501e-02 2.126439362764358521e-01 -5.455396771430969238e-01 -8.956878446042537689e-03 2.183028012514114380e-01 -8.330794423818588257e-02 1.970669440925121307e-02 1.451651006937026978e-01 4.070998728275299072e-02 2.372482120990753174e-01 -7.181882858276367188e-02 5.695203319191932678e-02 -2.322906851768493652e-01 7.091955095529556274e-02 -1.038239672780036926e-01 -6.289223581552505493e-02 -2.031473256647586823e-02 -2.931382656097412109e-01 -2.286742925643920898e-01 -1.590196043252944946e-01 -1.556794643402099609e-01 -1.517799347639083862e-01 2.756679314188659191e-04
1.004735752940177917e-01 1.976941227912902832e-01 -1.655653566122055054e-01 2.599118351936340332e-01 1.809200793504714966e-01 -2.041736692190170288e-01 2.100489586591720581e-01 -3.303931653499603271e-01 1.849727928638458252e-01 -1.673633158206939697e-01 4.349231347441673279e-02 -2.443804144859313965e-01 7.890444248914718628e-02 -1.631345450878143311e-01 -1.952817142009735107e-01 8.919870108366012573e-02 -3.305546045303344727e-01 1.881903111934661865e-01 -2.814851887524127960e-02 1.764503866434097290e-01 -6.130915135145187378e-02 -2.910174727439880371e-01 9.950183331966400146e-02 2.417354285717010498e-01 9.703328460454940796e-02 3.235416021198034286e-03 -5.583419650793075562e-02 -2.023314982652664185e-01 1.014335900545120239e-01 2.826115861535072327e-02 -1.145036146044731140e-01 -1.196340024471282959e-01
1.125497370958328247e-01 3.359689936041831970e-02 -1.408258080482482910e-02 1.276729255914688110e-01 4.664932191371917725e-01 3.174960315227508545e-01 8.646593987941741943e-02 -4.541487246751785278e-02 7.123419642448425293e-02 -1.892968863248825073e-01 -3.738436400890350342e-01 -4.165639728307723999e-02 -1.301554888486862183e-01 8.443123102188110352e-02 -1.598477512598037720e-01 -1.220820397138595581e-01 -1.337025165557861328e-01 2.357946634292602539e-01 -2.561307847499847412e-01 2.614265978336334229e-01 5.867805797606706619e-03 -1.851447373628616333e-01 -1.226309239864349365e-01 -1.434471160173416138e-01 -1.129644066095352173e-01 6.657243520021438599e-02 -2.751978673040866852e-02 -7.373561710119247437e-02 -1.248694211244583130e-01 -1.295775920152664185e-01 -9.085378050804138184e-02 2.311819195747375488e-01
3.468571975827217102e-02 2.630233764648437500e-01 -2.929954230785369873e-01 4.614823311567306519e-02 1.384101957082748413e-01 -1.088634878396987915e-01 1.690836064517498016e-02 -2.745601236820220947e-01 -8.661541342735290527e-02 7.292012870311737061e-02 6.043449044227600098e-02 -8.356258273124694824e-02 9.083657711744308472e-02 1.254457980394363403e-01 1.364873647689819336e-01 2.863357309252023697e-03 -1.546917855739593506e-01 2.344186007976531982e-01 2.270472198724746704e-01 8.916606009006500244e-02 -2.479795068502426147e-01 -2.898886799812316895e-01 2.766419947147369385e-02 -2.681068480014801025e-01 -2.003894187510013580e-02 -1.268899142742156982e-01 -1.407549530267715454e-01 -1.063237711787223816e-01 -1.164778023958206177e-01 -3.434058427810668945e-01 -2.169924825429916382e-01 2.934691011905670166e-01
-1.612612456083297729e-01 -2.192708663642406464e-02 -5.357487499713897705e-02 3.826413452625274658e-01 9.450136125087738037e-02 -7.051239907741546631e-02 -1.778644509613513947e-02 -1.538947224617004395e-01 3.896899521350860596e-02 -8.535381406545639038e-02 3.206575512886047363e-01 -1.654760539531707764e-01 1.988100111484527588e-01 6.531344354152679443e-02 -1.040083691477775574e-01 1.604218408465385437e-02 1.652332544326782227e-01 1.451857089996337891e-01 -1.045317202806472778e-01 3.740353509783744812e-02 -1.803126633167266846e-01 -3.524325788021087646e-01 5.860293284058570862e-03 -4.182051122188568115e-01 2.649828493595123291e-01 3.466887399554252625e-02 -4.426271840929985046e-02 -2.356324642896652222e-01 4.922689869999885559e-02 -9.356112033128738403e-02 -1.813635677099227905e-01 1.646984666585922241e-01
-4.375487193465232849e-02 -1.106005012989044189e-01 2.028030902147293091e-02 -2.688824832439422607e-01 2.132839858531951904e-01 -5.383987352252006531e-02 2.598506212234497070e-01 8.606129139661788940e-02 1.739847362041473389e-01 5.696492269635200500e-02 -2.003046423196792603e-01 -1.585274487733840942e-01 -4.692970961332321167e-02 -8.153412491083145142e-02 -2.546288669109344482e-01 -3.952754735946655273e-01 1.195947080850601196e-01 7.843584567308425903e-02 -8.197270333766937256e-02 -1.103794351220130920e-01 -7.564179599285125732e-02 -3.730714023113250732e-01 -1.962572894990444183e-02 -2.455907464027404785e-01 -2.781508564949035645e-01 -4.310123994946479797e-02 -1.853776425123214722e-01 4.594261199235916138e-02 -1.897204965353012085e-01 -1.221321299672126770e-01 -6.644743680953979492e-02 2.124623954296112061e-01
3.076820261776447296e-02 2.274034023284912109e-01 -1.373794227838516235e-01 -7.678362727165222168e-02 3.062414824962615967e-01 -1.295549124479293823e-01 6.906533986330032349e-02 -3.821171820163726807e-01 4.371935874223709106e-02 1.590231955051422119e-01 -3.174791112542152405e-02 -1.525244861841201782e-01 9.472384303808212280e-02 9.991835802793502808e-02 1.748185604810714722e-01 -3.022596240043640137e-03 1.043347120285034180e-01 1.970339119434356689e-01 -7.924170047044754028e-02 3.364121308550238609e-03 -3.962117731571197510e-01 -3.664528131484985352e-01 1.847434341907501221e-01 -1.222377642989158630e-01 2.779220044612884521e-02 6.743482500314712524e-02 -1.767864674329757690e-01 3.521908074617385864e-02 -1.643432304263114929e-02 3.463200479745864868e-02 -1.331441700458526611e-01 3.269086182117462158e-01
-1.654664874076843262e-01 -3.092204919084906578e-03 -7.213080674409866333e-02 1.634177714586257935e-01 2.230328917503356934e-01 -1.455722302198410034e-01 4.970769863575696945e-03 -3.528460562229156494e-01 -5.424903240054845810e-03 -1.270229741930961609e-02 -8.912304788827896118e-02 -2.724364101886749268e-01 1.393249332904815674e-01 1.240962296724319458e-01 -2.675340175628662109e-01 1.938747614622116089e-01 3.560730814933776855e-02 -5.806547775864601135e-02 -2.286187708377838135e-01 1.717337816953659058e-01 1.318581551313400269e-01 -2.101938575506210327e-01 -2.653254568576812744e-02 -3.152326643466949463e-01 -1.625945791602134705e-02 2.453592047095298767e-02 -1.846729218959808350e-02 3.637063205242156982e-01 2.349608391523361206e-01 -2.305488288402557373e-01 1.336557865142822266e-01 1.056386157870292664e-01
2.210681885480880737e-02 -8.204145729541778564e-02 -1.401515752077102661e-01 1.917253136634826660e-01 5.352998375892639160e-01 1.049497053027153015e-01 -1.284519117325544357e-02 -9.918512403964996338e-02 5.999018996953964233e-02 -4.142002388834953308e-02 -4.414711147546768188e-02 -3.986472636461257935e-02 6.697484105825424194e-02 -7.241678982973098755e-02 -1.800270229578018188e-01 -3.433883488178253174e-01 -2.219779044389724731e-01 -1.402098238468170166e-01 -6.472147256135940552e-02 1.918831020593643188e-01 5.574985593557357788e-02 -3.229323327541351318e-01 -3.397732377052307129e-01 -1.780015975236892700e-02 1.019303500652313232e-01 -2.742507122457027435e-02 -6.290338188409805298e-02 2.675449661910533905e-02 1.699762940406799316e-01 3.315915120765566826e-03 -2.355220317840576172e-01 1.631672084331512451e-01
-5.786408856511116028e-02 2.404582500457763672e-01 -2.239445745944976807e-01 6.213625520467758179e-02 1.492560375481843948e-03 9.185668826103210449e-02 -5.036868155002593994e-02 1.539894342422485352e-01 2.656859755516052246e-01 -1.987283676862716675e-01 2.040669918060302734e-01 -1.317279487848281860e-01 -1.019170433282852173e-01 8.702723681926727295e-02 -3.520977199077606201e-01 2.401581406593322754e-01 1.910635828971862793e-02 7.053253054618835449e-02 -8.672779798507690430e-02 6.257074326276779175e-02 3.328467428218573332e-04 -2.846736311912536621e-01 1.782665848731994629e-01 -2.426322400569915771e-01 2.700740694999694824e-01 7.527457922697067261e-02 -1.739073991775512695e-01 -1.002654358744621277e-01 -1.887468099594116211e-01 -6.958884745836257935e-02 -8.369769155979156494e-02 3.558101654052734375e-01
2.857784628868103027e-01 1.336503773927688599e-01 -2.422589659690856934e-01 6.607734411954879761e-02 1.030007600784301758e-01 -3.916773572564125061e-02 5.324282124638557434e-02 -3.394495844841003418e-01 -1.933140493929386139e-02 1.076537966728210449e-01 5.159557610750198364e-02 -4.567217826843261719e-01 -1.467707902193069458e-01 -8.010499179363250732e-02 7.913158088922500610e-02 -8.249628543853759766e-02 3.000687807798385620e-02 8.252385258674621582e-02 -4.522434249520301819e-02 -4.908161237835884094e-02 -9.047000855207443237e-02 -3.193612098693847656e-01 -2.434098720550537109e-01 1.743659377098083496e-02 8.214931190013885498e-02 1.176246777176856995e-01 -1.651482135057449341e-01 7.294998317956924438e-02 2.353412657976150513e-01 -1.662086509168148041e-02 1.772278919816017151e-02 3.897608518600463867e-01
2.927875518798828125e-01 -1.471931487321853638e-01 -3.626392781734466553e-01 1.519561856985092163e-01 2.816532850265502930e-01 -1.847741901874542236e-01 1.328410673886537552e-02 -1.691286265850067139e-02 -2.349265851080417633e-02 -5.871446803212165833e-02 4.137492179870605469e-02 -4.721161127090454102e-01 -5.950324982404708862e-02 7.312032580375671387e-02 8.499649167060852051e-02 4.700490832328796387e-02 1.098237484693527222e-01 2.023563385009765625e-01 6.261956691741943359e-02 1.370880603790283203e-01 -8.466710150241851807e-02 -1.713067889213562012e-01 -4.649196192622184753e-02 3.629208356142044067e-02 1.968916952610015869e-01 1.513918489217758179e-01 -2.476233541965484619e-01 -5.315524339675903320e-02 5.966918170452117920e-02 1.636403650045394897e-01 -2.186838909983634949e-02 3.237142562866210938e-01
-1.860101968050003052e-01 -4.700743779540061951e-02 1.222007125616073608e-01 2.439447045326232910e-01 1.797854602336883545e-01 -1.252696514129638672e-01 2.301472276449203491e-01 -6.502252072095870972e-02 6.756028160452842712e-03 -7.618111558258533478e-03 3.277052044868469238e-01 -3.025226294994354248e-01 8.713542670011520386e-02 -2.360491305589675903e-01 -8.600355684757232666e-02 -2.067939490079879761e-01 -1.714779287576675415e-01 1.817671209573745728e-01 -1.294380575418472290e-01 2.434167414903640747e-01 -1.117755100131034851e-01 -3.700022399425506592e-01 -4.471906274557113647e-02 -9.351985901594161987e-02 6.761588901281356812e-02 -1.468063443899154663e-01 -1.157857105135917664e-01 -1.556888967752456665e-01 -4.459009692072868347e-02 -1.138161420822143555e-01 -8.818888664245605469e-02 2.932080030441284180e-01
-9.371780790388584137e-03 -1.400389224290847778e-01 -6.121202185750007629e-02 1.315403133630752563e-01 2.451361864805221558e-01 -1.356981396675109863e-01 1.955099105834960938e-01 1.000754535198211670e-01 1.382495164871215820e-01 -4.396414384245872498e-02 -3.871835768222808838e-01 -6.517936289310455322e-02 -9.474199265241622925e-02 2.837367951869964600e-01 -3.118323981761932373e-01 -2.886810302734375000e-01 -1.313041746616363525e-01 -5.345974117517471313e-02 -8.946408331394195557e-02 1.668269932270050049e-01 -4.097428545355796814e-02 -2.632029354572296143e-01 -2.214331179857254028e-01 -1.340576559305191040e-01 2.079284638166427612e-01 1.588844880461692810e-02 -2.730281651020050049e-01 -1.290556341409683228e-01 2.014374136924743652e-01 -5.626655742526054382e-02 1.896880753338336945e-02 1.206677332520484924e-01
1.115334108471870422e-01 1.821341067552566528e-01 -1.913468390703201294e-01 1.022666320204734802e-01 -7.760707288980484009e-03 -1.532414555549621582e-01 -1.984796375036239624e-01 -9.655129909515380859e-02 1.503589600324630737e-01 1.544429659843444824e-01 -1.223217174410820007e-01 -4.118117988109588623e-01 -3.673360869288444519e-02 -6.952034682035446167e-02 -1.277081519365310669e-01 -2.207777947187423706e-01 -7.682728022336959839e-02 5.381106957793235779e-02 -2.739239931106567383e-01 4.323709383606910706e-02 1.816010661423206329e-02 -1.619107872247695923e-01 -2.945943772792816162e-01 -1.479793637990951538e-01 -3.995976224541664124e-02 -1.336832493543624878e-01 -1.431789696216583252e-01 1.581917405128479004e-01 2.453530877828598022e-01 2.608983218669891357e-01 -1.478345096111297607e-01 3.110703527927398682e-01
2.632989883422851562e-01 -8.263736963272094727e-02 -4.951260983943939209e-02 -2.759696915745735168e-02 2.189524099230766296e-02 -8.686374872922897339e-02 1.005626469850540161e-02 -1.841613948345184326e-01 1.458855271339416504e-01 -2.227268964052200317e-01 -1.705134063959121704e-01 -2.713713347911834717e-01 -3.260239958763122559e-01 1.160389110445976257e-01 -2.902210652828216553e-01 1.422622501850128174e-01 1.783040463924407959e-01 1.288341432809829712e-01 -8.953278884291648865e-03 5.422589927911758423e-02 1.747077405452728271e-01 -2.885965108871459961e-01 3.507640585303306580e-02 -2.916783392429351807e-01 -3.732959330081939697e-01 2.774198539555072784e-02 2.602403238415718079e-02 -1.313200145959854126e-01 7.558280229568481445e-02 -2.017252743244171143e-01 -4.163994640111923218e-02 1.518220156431198120e-01
1.956311464309692383e-01 5.625973641872406006e-02 -3.216752409934997559e-01 1.298529356718063354e-01 3.206758573651313782e-02 -7.660249620676040649e-02 1.035558581352233887e-01 6.336521357297897339e-02 7.587052881717681885e-02 -1.262066066265106201e-01 2.606849074363708496e-01 -2.402489036321640015e-01 5.387161299586296082e-02 -1.205572560429573059e-01 -4.186503887176513672e-01 7.099746167659759521e-02 -5.363589525222778320e-02 4.992140829563140869e-02 -6.095666065812110901e-02 1.081601753830909729e-01 -2.334725558757781982e-01 -6.735233217477798462e-02 1.600543223321437836e-02 -7.134553790092468262e-02 1.558103710412979126e-01 1.475452184677124023e-01 1.320937275886535645e-01 -1.312463581562042236e-01 -4.158921912312507629e-02 -3.343678116798400879e-01 -3.837739229202270508e-01 2.116022109985351562e-01
-1.987647414207458496e-01 2.646807730197906494e-01 -5.438147112727165222e-02 3.131931424140930176e-01 1.877457946538925171e-01 -6.644351780414581299e-02 -3.406929224729537964e-02 1.530868709087371826e-01 6.692352890968322754e-02 -2.342928200960159302e-02 2.811557948589324951e-01 -2.470046132802963257e-01 8.979999460279941559e-03 3.953864872455596924e-01 -2.012444436550140381e-01 -1.546127051115036011e-01 1.300076097249984741e-01 1.443757712841033936e-01 -2.079585790634155273e-01 2.072372846305370331e-02 7.318261265754699707e-02 -2.088334709405899048e-01 -5.424576997756958008e-02 -2.220787853002548218e-01 -8.982086926698684692e-02 1.045005023479461670e-01 -3.072608411312103271e-01 -7.189161330461502075e-02 1.193833351135253906e-01 -1.888132542371749878e-01 3.203229606151580811e-02 8.414893597364425659e-02
-1.463722586631774902e-01 1.944201290607452393e-01 -1.273249983787536621e-01 2.504301667213439941e-01 2.809864878654479980e-01 -1.253235340118408203e-01 -2.232052944600582123e-02 2.381900558248162270e-03 3.873223066329956055e-01 -9.396642446517944336e-02 3.108699321746826172e-01 -2.670547179877758026e-02 -1.861824393272399902e-01 1.986494958400726318e-01 -2.194011583924293518e-02 1.624541915953159332e-02 7.311354577541351318e-02 1.749117374420166016e-01 1.347499638795852661e-01 2.737416625022888184e-01 -1.816680468618869781e-02 -4.220066666603088379e-01 1.416793763637542725e-01 -1.349619626998901367e-01 1.596308350563049316e-01 1.094889491796493530e-01 -1.271318793296813965e-01 -9.138401597738265991e-03 -1.673576086759567261e-01 -2.146137878298759460e-02 -6.152915209531784058e-02 6.247824057936668396e-02
7.736024260520935059e-02 5.168391391634941101e-02 2.412466518580913544e-02 5.755891278386116028e-02 2.410504668951034546e-01 -1.357425749301910400e-01 2.031059563159942627e-01 2.295549213886260986e-01 8.588474988937377930e-02 -4.680681228637695312e-02 -3.804678916931152344e-01 -3.913277760148048401e-02 -1.900148391723632812e-01 2.692130208015441895e-01 -2.847385406494140625e-01 -1.955990344285964966e-01 7.953801006078720093e-02 7.810087502002716064e-02 -2.147817313671112061e-01 2.870678901672363281e-03 7.722144573926925659e-02 -4.005616605281829834e-01 -1.514244526624679565e-01 -1.752371937036514282e-01 8.037853986024856567e-02 9.564986103214323521e-04 -4.293972626328468323e-03 -1.782056093215942383e-01 -1.335987914353609085e-02 -2.054787427186965942e-01 1.688468456268310547e-02 2.714064419269561768e-01
2.865595817565917969e-01 2.218004018068313599e-01 -1.533439457416534424e-01 1.243089959025382996e-01 4.330242276191711426e-01 -1.015257537364959717e-01 1.325739920139312744e-01 -7.464844733476638794e-02 1.377595663070678711e-01 1.532045900821685791e-01 1.604924201965332031e-01 -3.762799799442291260e-01 -2.748261690139770508e-01 2.786210551857948303e-02 -1.184007674455642700e-01 4.947191476821899414e-02 -3.833858668804168701e-02 1.691828966140747070e-01 -1.209229510277509689e-02 2.702212333679199219e-02 1.577475666999816895e-01 -1.421215981245040894e-01 -5.275675654411315918e-02 1.768388152122497559e-01 2.296734899282455444e-01 -9.436088800430297852e-02 -1.141161248087882996e-01 2.154933661222457886e-02 1.859105974435806274e-01 -2.256513983011245728e-01 -1.207898333668708801e-01 1.444656699895858765e-01
-1.008906662464141846e-01 3.791114985942840576e-01 7.753757387399673462e-02 6.651966273784637451e-02 2.097629904747009277e-01 -1.345049496740102768e-02 1.428868621587753296e-01 1.311507374048233032e-01 8.910879492759704590e-02 1.584368944168090820e-02 -4.509421810507774353e-02 -1.063097566366195679e-01 -1.796656548976898193e-01 1.554371416568756104e-01 -1.380135267972946167e-01 -1.787479966878890991e-01 -1.725084036588668823e-01 3.503018617630004883e-01 -1.287368405610322952e-02 1.451311558485031128e-01 1.703875511884689331e-01 -3.747743368148803711e-01 -1.813872307538986206e-01 7.477891445159912109e-02 -1.859404295682907104e-01 1.225283965468406677e-01 -3.983439877629280090e-02 3.383443057537078857e-01 -1.322401911020278931e-01 -1.722373813390731812e-01 -1.002965271472930908e-01 1.426565796136856079e-01
-3.860257267951965332e-01 1.815576553344726562e-01 -1.667637079954147339e-01 2.525128126144409180e-01 8.920564316213130951e-03 -4.976213350892066956e-02 1.349375396966934204e-01 -1.423133816570043564e-02 -2.220647037029266357e-02 1.326643209904432297e-02 1.628897786140441895e-01 -7.442735880613327026e-02 7.707509398460388184e-02 3.350110650062561035e-01 -1.376847624778747559e-01 -2.557704150676727295e-01 1.639849394559860229e-01 1.040600463747978210e-01 -2.139234393835067749e-01 -1.787533611059188843e-02 -5.053496360778808594e-02 -2.376740574836730957e-01 1.198885263875126839e-03 -3.051719665527343750e-01 -7.524501532316207886e-02 1.465715318918228149e-01 -3.113705217838287354e-01 -1.039859727025032043e-01 -4.220305010676383972e-02 -1.611799746751785278e-01 -2.420388162136077881e-01 1.138530746102333069e-01
-8.648995310068130493e-03 -2.485866472125053406e-02 -8.549053966999053955e-02 1.924253404140472412e-01 -1.777568459510803223e-02 -2.894856967031955719e-02 3.140795528888702393e-01 -2.946488857269287109e-01 1.304286420345306396e-01 8.002085378393530846e-04 2.044166773557662964e-01 -1.701731085777282715e-01 1.174098849296569824e-01 1.758673340082168579e-01 -9.749007970094680786e-02 -2.561352550983428955e-01 -2.320087514817714691e-03 2.066766917705535889e-01 -1.461410373449325562e-01 -5.525149405002593994e-02 4.819441959261894226e-02 -1.421904414892196655e-01 -2.777626514434814453e-01 8.841612935066223145e-02 8.359053172171115875e-03 1.664859950542449951e-01 1.105516925454139709e-01 -4.370869994163513184e-01 -2.040247172117233276e-01 -1.814698874950408936e-01 -5.721332132816314697e-02 2.779316902160644531e-01
2.877883911132812500e-01 2.204676903784275055e-02 -1.880897283554077148e-01 8.627983927726745605e-02 2.166007608175277710e-01 2.459236420691013336e-02 1.068754419684410095e-01 8.650080114603042603e-02 -5.430360510945320129e-02 3.390510380268096924e-01 5.242657288908958435e-02 -2.170661538839340210e-01 2.447346597909927368e-01 3.015331923961639404e-01 8.075803518295288086e-02 -8.925382792949676514e-02 -5.734473839402198792e-02 2.149939984083175659e-01 8.750494569540023804e-02 1.660949736833572388e-01 -1.109753698110580444e-01 -2.654371559619903564e-01 -5.663083121180534363e-02 -9.007982164621353149e-02 -6.100495811551809311e-03 -5.773461982607841492e-02 3.258149325847625732e-01 -5.342540144920349121e-02 -3.100738525390625000e-01 -1.162634119391441345e-01 -1.762279272079467773e-01 2.059601098299026489e-01
-2.710953652858734131e-01 2.521893680095672607e-01 -1.058582216501235962e-01 3.017116189002990723e-01 1.540894359350204468e-01 1.563221588730812073e-02 4.166930913925170898e-02 -3.234316110610961914e-01 9.857816994190216064e-02 -1.750210672616958618e-02 1.148655042052268982e-01 -2.460737973451614380e-01 1.034607216715812683e-01 1.119349375367164612e-01 -1.131943985819816589e-01 7.431953400373458862e-02 -1.413116604089736938e-01 1.737901717424392700e-01 -8.996272832155227661e-02 -1.027990207076072693e-01 -1.321429610252380371e-01 -1.323305517435073853e-01 -2.350810617208480835e-01 -2.912423908710479736e-01 3.421544134616851807e-01 1.551316678524017334e-01 2.328197658061981201e-02 -2.693277001380920410e-01 1.172718778252601624e-01 8.186630159616470337e-02 -1.498310118913650513e-01 6.315935403108596802e-02
-1.139613706618547440e-02 5.745049566030502319e-03 -6.283366680145263672e-02 -8.769774436950683594e-02 2.378959655761718750e-01 1.821100711822509766e-02 3.107462823390960693e-02 2.716873586177825928e-01 1.757543981075286865e-01 3.264788910746574402e-02 -4.219346940517425537e-01 -1.771969199180603027e-01 -1.666016429662704468e-01 2.887046635150909424e-01 -2.963773310184478760e-01 -1.323570311069488525e-01 -1.331436447799205780e-03 8.079535514116287231e-02 -1.089947819709777832e-01 -5.285875406116247177e-03 -6.951688975095748901e-02 -4.374220669269561768e-01 -2.148903310298919678e-01 -8.323432505130767822e-02 7.039866596460342407e-02 7.225649803876876831e-02 -9.179721027612686157e-02 -9.533103555440902710e-02 3.054070658981800079e-02 -1.644158959388732910e-01 -9.387153387069702148e-02 2.578021883964538574e-01
-1.200135573744773865e-01 6.381209939718246460e-02 -2.764868140220642090e-01 3.229576647281646729e-01 9.014762192964553833e-02 6.594533473253250122e-02 1.282557845115661621e-01 8.881346881389617920e-02 8.817537873983383179e-02 1.382830291986465454e-01 1.929322183132171631e-01 -1.684698462486267090e-01 1.316488683223724365e-01 2.223878949880599976e-01 -3.409401476383209229e-01 -6.666687875986099243e-02 9.002766758203506470e-02 7.665876299142837524e-02 -3.662378191947937012e-01 -8.095935732126235962e-02 2.113620936870574951e-01 -9.355378895998001099e-02 -1.162882614880800247e-02 3.335027024149894714e-03 6.748666986823081970e-03 -2.015431784093379974e-02 -9.054617583751678467e-02 -1.981682032346725464e-01 4.083673283457756042e-02 5.196934938430786133e-02 -3.423791378736495972e-02 4.714771211147308350e-01
-2.179806977510452271e-01 4.913515225052833557e-02 7.660384476184844971e-02 2.632716894149780273e-01 1.734152734279632568e-01 4.727815836668014526e-02 5.236799642443656921e-02 -2.135604321956634521e-01 6.884403526782989502e-02 2.656878344714641571e-02 -2.472386807203292847e-01 -1.165809780359268188e-01 2.582536637783050537e-01 -1.909975893795490265e-02 -3.716818690299987793e-01 1.937645524740219116e-01 1.130115985870361328e-01 2.383302897214889526e-01 -8.354375138878822327e-03 2.029786705970764160e-01 1.941455155611038208e-01 -3.636572062969207764e-01 -9.370901621878147125e-03 4.531425982713699341e-02 4.481739178299903870e-02 -6.380651891231536865e-02 -6.630906462669372559e-02 -2.662458121776580811e-01 -1.567920744419097900e-01 1.572736501693725586e-01 -2.155609279870986938e-01 1.060381829738616943e-01
1.071279346942901611e-01 8.863466233015060425e-02 -2.307992577552795410e-01 1.981864273548126221e-01 -2.041621357202529907e-01 -1.186102703213691711e-01 -2.919466495513916016e-01 -3.141921386122703552e-02 1.097296252846717834e-01 -2.690951228141784668e-01 -7.742388639599084854e-03 -1.519701778888702393e-01 2.077056653797626495e-02 3.159720450639724731e-02 4.121681302785873413e-02 -2.949695587158203125e-01 4.820238333195447922e-03 1.893834620714187622e-01 -1.092420667409896851e-01 1.304228138178586960e-02 1.272155195474624634e-01 -4.367266893386840820e-01 8.741981536149978638e-02 -3.643569350242614746e-01 1.241610646247863770e-01 1.561252176761627197e-01 -2.079875580966472626e-02 -2.874369025230407715e-01 -1.388041526079177856e-01 3.376962989568710327e-02 -9.925211966037750244e-02 7.494101300835609436e-04
3.087215311825275421e-02 -1.744469851255416870e-01 2.168834954500198364e-02 1.632065325975418091e-02 2.406969517469406128e-01 -5.111385136842727661e-02 1.253746300935745239e-01 2.223101705312728882e-01 1.552418023347854614e-01 -2.075415290892124176e-02 -3.207248151302337646e-01 -3.501173108816146851e-02 -7.386852800846099854e-02 2.923239469528198242e-01 -2.571930885314941406e-01 -2.752273380756378174e-01 3.453862853348255157e-03 -7.051895838230848312e-03 -1.445461809635162354e-01 -1.125574558973312378e-01 2.282775379717350006e-02 -3.671545386314392090e-01 -3.413934111595153809e-01 -1.975481659173965454e-01 1.348040252923965454e-01 1.622056514024734497e-01 -1.391950100660324097e-01 -4.028245061635971069e-02 6.481312960386276245e-02 -1.154333204030990601e-01 -1.725824028253555298e-01 2.084403038024902344e-01
-1.583405584096908569e-01 1.014844551682472229e-01 -3.169996738433837891e-01 3.869803994894027710e-02 -1.567805069498717785e-03 -3.163750469684600830e-02 2.897152863442897797e-02 -6.013655290007591248e-02 -4.134945198893547058e-02 5.824922397732734680e-02 1.011572778224945068e-01 -2.041314840316772461e-01 7.498444616794586182e-02 -7.668156921863555908e-02 -2.852774858474731445e-01 -6.341732293367385864e-02 8.550969511270523071e-02 8.489093184471130371e-02 -2.062237113714218140e-01 -1.034473180770874023e-01 -9.807990491390228271e-02 -3.137165307998657227e-01 1.016171053051948547e-01 -4.816610515117645264e-01 2.058017104864120483e-01 1.789857447147369385e-01 -1.811932027339935303e-02 -2.042720466852188110e-01 -3.566849231719970703e-01 -4.942276701331138611e-02 8.021732419729232788e-02 1.805945783853530884e-01
8.075958490371704102e-02 1.685584038496017456e-01 -1.395416110754013062e-01 2.357673346996307373e-01 -1.607619822025299072e-01 3.291451930999755859e-01 4.924351722002029419e-02 -1.142508164048194885e-01 1.110269352793693542e-01 8.278015255928039551e-02 7.890084385871887207e-02 -3.436487019062042236e-01 1.086275428533554077e-01 2.217976897954940796e-01 -2.088066190481185913e-01 -1.006599292159080505e-01 -1.001712530851364136e-01 1.531910300254821777e-01 -2.324916422367095947e-01 3.429917991161346436e-02 1.001559123396873474e-01 -3.181883394718170166e-01 1.750400811433792114e-01 2.961787953972816467e-02 8.440134674310684204e-02 6.896819174289703369e-02 -6.316412985324859619e-02 -1.423553377389907837e-01 -1.544717699289321899e-01 -6.272279471158981323e-02 3.502096608281135559e-02 4.306316673755645752e-01
7.237789779901504517e-02 6.615304201841354370e-02 2.099820412695407867e-03 1.857652366161346436e-01 2.142902165651321411e-01 -1.340822428464889526e-01 -9.547509253025054932e-02 9.159086644649505615e-02 2.499138563871383667e-01 -1.693339049816131592e-01 8.937150985002517700e-02 -3.001121580600738525e-01 -2.214387245476245880e-02 3.837256506085395813e-02 -3.082287311553955078e-01 1.672972291707992554e-01 -2.909247875213623047e-01 2.198320627212524414e-01 -2.218443304300308228e-01 1.515155732631683350e-01 1.205844059586524963e-02 -2.212396413087844849e-01 -6.202239915728569031e-02 -1.955772191286087036e-01 -2.328081876039505005e-01 -5.952951312065124512e-02 1.589680314064025879e-01 3.925734013319015503e-02 2.070989608764648438e-01 -3.049981296062469482e-01 -8.112991601228713989e-02 1.922280639410018921e-01
3.204064369201660156e-01 -9.882624261081218719e-03 -2.875774204730987549e-01 -3.051177226006984711e-02 1.089537143707275391e-01 1.500184535980224609e-01 1.071120053529739380e-01 -1.084722578525543213e-01 5.603424459695816040e-02 5.174017325043678284e-02 -1.230554878711700439e-01 5.920243915170431137e-03 -2.169803231954574585e-01 1.368495225906372070e-01 -1.716386228799819946e-01 -1.451629251241683960e-01 -1.490097045898437500e-01 3.573269546031951904e-01 -2.016382813453674316e-01 4.452467337250709534e-02 1.073183789849281311e-01 -4.693418443202972412e-01 -2.557933330535888672e-01 9.197846055030822754e-02 3.688129782676696777e-02 1.883090734481811523e-01 -4.127406049519777298e-03 1.907279789447784424e-01 -1.501772701740264893e-01 1.048533171415328979e-01 1.165227591991424561e-01 1.019619591534137726e-02
9.481723606586456299e-02 -1.996690593659877777e-02 -2.320653498172760010e-01 1.730134636163711548e-01 4.385008011013269424e-03 -9.263318777084350586e-02 1.642001122236251831e-01 -9.318129718303680420e-02 -1.466355770826339722e-01 -3.293186724185943604e-01 2.902637720108032227e-01 -2.615659832954406738e-01 -1.325936336070299149e-02 -1.044473201036453247e-01 -1.342890709638595581e-01 -1.260385960340499878e-01 3.726534778252243996e-03 1.174156442284584045e-01 -3.488447964191436768e-01 2.109080255031585693e-01 -5.997454747557640076e-02 -2.127258032560348511e-01 -1.572719961404800415e-01 -2.289182543754577637e-01 1.032552346587181091e-01 1.930756494402885437e-02 -2.305028438568115234e-01 -1.651986837387084961e-01 -2.367165982723236084e-01 -2.028013020753860474e-01 -1.637924015522003174e-01 1.163677647709846497e-01
1.617444008588790894e-01 -2.405467927455902100e-01 -2.029627263545989990e-01 1.403982788324356079e-01 4.264485032763332129e-04 -4.176757931709289551e-01 1.354056894779205322e-01 -2.457994595170021057e-02 2.794693708419799805e-01 -2.032917141914367676e-01 2.135401964187622070e-02 -1.232004463672637939e-01 5.608460307121276855e-02 1.699644923210144043e-01 -3.015437535941600800e-02 -1.828620284795761108e-01 -1.508965492248535156e-01 1.486432403326034546e-01 -1.268808841705322266e-01 1.989112645387649536e-01 -2.373385988175868988e-02 -1.921043545007705688e-02 3.812515363097190857e-02 -4.853006824851036072e-02 -1.711109466850757599e-02 6.367968767881393433e-02 9.144511073827743530e-02 -2.010599710047245026e-02 -3.716804459691047668e-02 -3.561651706695556641e-01 -3.809503316879272461e-01 2.617047727108001709e-01
1.096196845173835754e-01 1.178841441869735718e-01 -1.817970424890518188e-01 -1.213423237204551697e-01 1.602901816368103027e-01 -1.709755957126617432e-01 1.310878247022628784e-01 -2.066217958927154541e-01 2.996969819068908691e-01 -1.451281309127807617e-01 1.160906441509723663e-02 -4.574193656444549561e-01 1.832181513309478760e-01 -1.511200368404388428e-01 -2.045362070202827454e-02 -2.967879474163055420e-01 6.152925547212362289e-03 1.455628126859664917e-01 -7.254029065370559692e-02 8.173893392086029053e-02 8.027196861803531647e-03 -1.128659397363662720e-01 -1.755255311727523804e-01 2.533888258039951324e-02 -1.575863510370254517e-01 1.052661985158920288e-01 1.493334472179412842e-01 4.507954046130180359e-02 4.627269692718982697e-03 -3.432818353176116943e-01 -1.498754322528839111e-01 2.614528834819793701e-01
1.165267825126647949e-01 1.629737764596939087e-01 -2.752771079540252686e-01 1.700092256069183350e-01 3.381143212318420410e-01 -2.076033689081668854e-02 -6.188862025737762451e-02 -8.614718168973922729e-02 2.206909954547882080e-01 -3.140019178390502930e-01 1.113234981894493103e-01 -1.623028218746185303e-01 4.457674548029899597e-02 -1.562533080577850342e-01 -2.298751920461654663e-01 -2.949179112911224365e-01 9.113126248121261597e-02 1.443379521369934082e-01 -9.661495685577392578e-02 7.821423560380935669e-02 -3.542713448405265808e-02 -3.338989913463592529e-01 -2.780357599258422852e-01 5.155577510595321655e-02 -2.336094677448272705e-01 -2.030519582331180573e-02 9.770780801773071289e-02 -3.637789189815521240e-02 3.626204654574394226e-02 -1.956655681133270264e-01 -1.394521147012710571e-01 1.213256567716598511e-01
-5.776635184884071350e-02 1.152226030826568604e-01 -2.137338519096374512e-01 3.313018381595611572e-01 2.299871444702148438e-01 -1.626048684120178223e-01 5.618367344141006470e-02 1.278715091757476330e-03 3.567276000976562500e-01 1.784480065107345581e-01 -1.866842247545719147e-02 3.734863176941871643e-02 1.787040084600448608e-01 -4.925561323761940002e-02 -5.822008848190307617e-02 -2.339540272951126099e-01 1.806917786598205566e-01 3.845470249652862549e-01 1.246888265013694763e-01 -2.775289416313171387e-01 -8.369604498147964478e-02 -2.131858766078948975e-01 7.996024191379547119e-02 -1.150786951184272766e-01 -1.603446304798126221e-01 -5.988956987857818604e-02 -6.136854737997055054e-02 -7.344880700111389160e-02 -2.518521249294281006e-01 -1.541665196418762207e-02 -7.489822059869766235e-02 1.979993432760238647e-01
3.010782897472381592e-01 2.538809776306152344e-01 -2.009283192455768585e-02 2.102560102939605713e-01 2.870882153511047363e-01 -4.528341442346572876e-02 -1.182462200522422791e-01 -1.769608706235885620e-01 3.245866298675537109e-02 -2.618898823857307434e-02 4.346591234207153320e-02 -8.377428352832794189e-02 -3.635090216994285583e-02 7.475046068429946899e-02 -2.054163813591003418e-02 -4.083876609802246094e-01 -1.782520674169063568e-02 1.822033375501632690e-01 2.500403858721256256e-02 1.485219001770019531e-01 2.084997110068798065e-02 -3.632059395313262939e-01 -2.831063866615295410e-01 1.561923623085021973e-01 1.764429807662963867e-01 2.422759830951690674e-01 4.920369759202003479e-02 1.079321578145027161e-01 -1.122122630476951599e-01 -5.806931480765342712e-02 -1.287249326705932617e-01 2.371220290660858154e-01
-2.590657174587249756e-01 3.584782779216766357e-02 -1.075456291437149048e-01 8.887825906276702881e-02 -5.743253976106643677e-02 -7.922161370515823364e-02 2.022097706794738770e-01 7.957353442907333374e-02 7.360661029815673828e-02 9.008247405290603638e-02 -1.743873059749603271e-01 -7.132264971733093262e-02 2.273333966732025146e-01 1.604725569486618042e-01 -3.306673765182495117e-01 4.257804900407791138e-02 1.008899956941604614e-01 1.372081339359283447e-01 9.975865483283996582e-02 5.832127854228019714e-02 1.960512101650238037e-01 -1.832427829504013062e-01 -2.710870206356048584e-01 -3.160700201988220215e-01 8.287132531404495239e-02 -4.937974736094474792e-03 4.210263863205909729e-02 2.609591782093048096e-01 -1.158540323376655579e-01 -2.973738312721252441e-01 -2.953110635280609131e-01 2.532506883144378662e-01
9.789953380823135376e-02 -1.758477389812469482e-01 -9.882384538650512695e-02 1.795167773962020874e-01 2.372064739465713501e-01 -2.751657962799072266e-01 2.714767754077911377e-01 -2.363811731338500977e-01 -4.023987799882888794e-03 2.237870842218399048e-01 -2.719257399439811707e-02 -3.650763258337974548e-02 -1.795161068439483643e-01 6.921250373125076294e-02 4.767835605889558792e-03 1.051620468497276306e-01 -1.674948446452617645e-02 1.275398135185241699e-01 -1.045030057430267334e-01 -8.738511800765991211e-02 -6.661679595708847046e-02 -4.648684263229370117e-01 1.646957732737064362e-02 -3.577500879764556885e-01 7.792530208826065063e-02 1.839584112167358398e-01 6.549397855997085571e-02 3.577838465571403503e-02 1.117910966277122498e-01 -3.222446739673614502e-01 -7.826171070337295532e-02 6.186518445611000061e-02
1.544399857521057129e-01 1.800617426633834839e-01 -1.631262898445129395e-01 5.610692128539085388e-02 7.258321344852447510e-02 -2.018429934978485107e-01 2.125551551580429077e-02 -3.872994333505630493e-02 1.129227951169013977e-01 -2.342079430818557739e-01 -1.046878620982170105e-01 -2.325455844402313232e-01 -2.086724191904067993e-01 1.600209027528762817e-01 -8.469321578741073608e-02 -9.877254813909530640e-02 -1.642209440469741821e-01 1.404557377099990845e-01 -2.497611343860626221e-01 -8.875738084316253662e-02 -1.221000775694847107e-02 -2.840844690799713135e-01 -3.250474631786346436e-01 -3.396323621273040771e-01 -2.621936202049255371e-01 4.812446981668472290e-02 8.157996460795402527e-03 1.399714201688766479e-01 1.094318702816963196e-01 -1.956528127193450928e-01 2.718339264392852783e-01 1.166295185685157776e-01
9.575102478265762329e-03 2.481658756732940674e-01 3.429641574621200562e-02 9.415470808744430542e-02 1.283546984195709229e-01 5.813769530504941940e-03 4.482897818088531494e-01 -1.860604435205459595e-01 3.179744780063629150e-01 2.930597774684429169e-02 9.653554856777191162e-02 -1.554828435182571411e-01 -1.079958956688642502e-02 3.208427727222442627e-01 -1.817507296800613403e-01 -2.791689336299896240e-02 1.267323791980743408e-01 2.449182569980621338e-01 1.403913348913192749e-01 1.600156910717487335e-02 8.678294718265533447e-02 -2.803475856781005859e-01 1.188790574669837952e-01 -9.358085691928863525e-02 1.409032791852951050e-01 -1.963467299938201904e-01 -2.630309760570526123e-02 1.847352683544158936e-01 7.409409154206514359e-03 -1.827208697795867920e-01 1.811167895793914795e-01 1.983994990587234497e-01
7.358346134424209595e-02 1.703372836345806718e-04 -1.288580521941184998e-02 2.606782317161560059e-01 1.510289311408996582e-01 1.725139154586941004e-04 2.322684414684772491e-02 1.006846548989415169e-03 -3.676158189773559570e-02 -2.429630756378173828e-01 1.576604396104812622e-01 -1.757796555757522583e-01 -3.034958988428115845e-02 -9.640976786613464355e-02 -3.043815307319164276e-02 -6.139732152223587036e-02 -1.472498923540115356e-01 2.261740118265151978e-01 -1.597794145345687866e-01 3.007732629776000977e-01 2.051803916692733765e-01 -2.967493534088134766e-01 -1.964427381753921509e-01 -4.872625470161437988e-01 4.615668952465057373e-02 -9.021398425102233887e-02 1.849742978811264038e-01 -1.918800324201583862e-01 -1.253813970834016800e-02 -3.551570116542279720e-04 -1.275874767452478409e-02 3.089315295219421387e-01
-6.379667669534683228e-02 1.548656672239303589e-01 8.869015425443649292e-02 6.746497005224227905e-02 3.674897849559783936e-01 -9.316407144069671631e-03 2.318335138261318207e-02 7.663742452859878540e-02 1.636200994253158569e-01 -5.075567215681076050e-02 -1.961910575628280640e-01 -1.164706498384475708e-01 -2.746477723121643066e-01 2.671969830989837646e-01 -2.653174400329589844e-01 -8.453217148780822754e-02 -7.108117640018463135e-02 2.258708328008651733e-01 -3.509337902069091797e-01 1.717596352100372314e-01 -1.948334872722625732e-01 -2.879186868667602539e-01 5.005916580557823181e-02 -1.505720764398574829e-01 -1.969888508319854736e-01 4.196556657552719116e-02 3.572993353009223938e-02 2.286622971296310425e-01 -9.112290292978286743e-02 4.893861338496208191e-02 -5.616733431816101074e-02 2.224212288856506348e-01
-7.656777650117874146e-02 2.594362497329711914e-01 -2.161092758178710938e-01 3.418067991733551025e-01 -1.212145909667015076e-01 2.473158389329910278e-01 1.888683885335922241e-01 -9.267225861549377441e-02 2.849805951118469238e-01 6.796538084745407104e-02 9.527898393571376801e-03 -3.187665715813636780e-02 7.669969648122787476e-02 1.949161440134048462e-01 -1.355730742216110229e-01 -1.174862980842590332e-01 -8.817842602729797363e-02 2.872077226638793945e-01 9.665881842374801636e-02 1.086912956088781357e-02 -2.135896086692810059e-01 -3.511706888675689697e-01 2.305873483419418335e-01 -8.250373601913452148e-02 -1.121062114834785461e-01 2.445725351572036743e-01 -5.055259540677070618e-02 -1.577633172273635864e-01 -1.139278188347816467e-01 -6.078631803393363953e-02 -9.798146039247512817e-02 1.594760268926620483e-01
4.354064352810382843e-03 3.999990597367286682e-02 -3.025924861431121826e-01 -1.009151935577392578e-01 1.434056311845779419e-01 1.141461916267871857e-02 -3.839224576950073242e-02 -4.933355003595352173e-02 5.385700613260269165e-03 1.265831291675567627e-01 1.298485249280929565e-01 -2.788338065147399902e-01 2.594312429428100586e-01 -5.532658100128173828e-02 -1.574766784906387329e-01 -1.142977848649024963e-01 -4.955661669373512268e-02 2.345798462629318237e-01 -3.295103013515472412e-01 -6.450615474022924900e-04 2.559787333011627197e-01 -1.594182103872299194e-01 3.161581754684448242e-01 -2.212668359279632568e-01 8.088766783475875854e-02 2.193192392587661743e-01 5.369860678911209106e-02 -1.675988584756851196e-01 -1.731093674898147583e-01 -6.525827106088399887e-03 2.503987215459346771e-02 3.619028627872467041e-01
-6.784702837467193604e-02 9.159755706787109375e-02 -4.306669235229492188e-01 -5.071790888905525208e-02 9.831303358078002930e-02 1.173418909311294556e-01 2.193088382482528687e-01 -1.216662526130676270e-01 1.154578626155853271e-01 1.743580996990203857e-01 -9.816289693117141724e-02 -6.183687224984169006e-02 -1.024142131209373474e-01 -1.592505723237991333e-01 -3.767300546169281006e-01 -1.615685597062110901e-02 -1.286677122116088867e-01 2.416538596153259277e-01 1.617514640092849731e-01 5.732984468340873718e-02 1.320153325796127319e-01 -1.354684233665466309e-01 -2.704274654388427734e-01 -1.012978479266166687e-01 -7.397237233817577362e-03 -2.228170260787010193e-02 2.101869881153106689e-01 -1.102360635995864868e-01 -2.479036748409271240e-01 1.026573404669761658e-01 -3.227275013923645020e-01 1.442079097032546997e-01
-2.159723639488220215e-01 8.813735842704772949e-02 -5.773867666721343994e-02 -1.674540936946868896e-01 3.430595099925994873e-01 -5.397232621908187866e-02 2.983787283301353455e-02 -1.149734556674957275e-01 1.127438098192214966e-01 1.208325773477554321e-01 -3.483749032020568848e-01 -1.332857012748718262e-01 -8.568739145994186401e-02 2.036575078964233398e-01 -2.540712058544158936e-01 -3.806717693805694580e-01 1.539388149976730347e-01 -4.067689552903175354e-02 -2.522434592247009277e-01 9.493996202945709229e-02 -1.310266554355621338e-01 -2.365632951259613037e-01 -1.389637887477874756e-01 6.292889011092483997e-04 -3.035088814795017242e-02 1.197164058685302734e-01 -6.632879376411437988e-02 -2.071130722761154175e-01 -1.289433985948562622e-01 -1.890029460191726685e-01 -6.347842048853635788e-03 2.222760766744613647e-01
-5.044651776552200317e-02 2.244008928537368774e-01 -3.989962637424468994e-01 1.281650960445404053e-01 -1.009076908230781555e-01 -2.326476126909255981e-01 3.008514046669006348e-01 -2.064046449959278107e-02 -1.428915113210678101e-01 2.350065857172012329e-01 -8.346712589263916016e-02 -3.075812757015228271e-02 -1.050783693790435791e-01 -1.017511561512947083e-01 -2.579153180122375488e-01 -1.102782413363456726e-01 8.774136006832122803e-02 2.873968482017517090e-01 -3.263827785849571228e-02 -1.862352043390274048e-01 1.829954679124057293e-03 -2.744047939777374268e-01 1.025605201721191406e-02 -1.761886328458786011e-01 -7.401625160127878189e-03 4.648710135370492935e-03 -1.321779936552047729e-01 -2.107775062322616577e-01 -3.064579144120216370e-02 7.386167417280375957e-04 -3.689040541648864746e-01 -3.312616050243377686e-02
4.726029559969902039e-02 -1.118729785084724426e-01 -6.214982271194458008e-02 1.920573711395263672e-01 3.848922625184059143e-02 1.934179514646530151e-01 2.520643360912799835e-02 -2.098106741905212402e-01 2.686941027641296387e-01 1.239871904253959656e-01 1.142016202211380005e-01 -2.551646530628204346e-01 -3.640193864703178406e-02 2.743493318557739258e-01 -3.039830923080444336e-01 -3.890796005725860596e-01 1.415932085365056992e-02 1.986857205629348755e-01 2.540801092982292175e-02 2.687733387574553490e-03 -8.738652616739273071e-02 -1.728495359420776367e-01 1.426049172878265381e-01 -9.005115926265716553e-02 2.017453759908676147e-01 4.740156978368759155e-02 -3.979409486055374146e-02 -3.103778064250946045e-01 1.930222101509571075e-02 -5.491585284471511841e-02 -2.420925348997116089e-02 3.517448604106903076e-01
-9.434824436902999878e-02 -3.797529935836791992e-01 -1.818944215774536133e-01 2.527180314064025879e-01 2.917281091213226318e-01 -7.505042105913162231e-02 2.094784379005432129e-01 1.439531240612268448e-02 2.211908847093582153e-01 -1.483228653669357300e-01 -2.223951667547225952e-01 -1.573554277420043945e-01 9.569285809993743896e-02 2.079547643661499023e-01 -4.176702722907066345e-02 -3.763121366500854492e-01 -2.363429814577102661e-01 -2.217620378360152245e-03 -1.887357383966445923e-01 8.465711772441864014e-02 5.782772600650787354e-02 -1.781856119632720947e-01 -6.093663722276687622e-02 1.072172634303569794e-02 -2.267328053712844849e-01 3.332462906837463379e-02 -7.078937441110610962e-02 8.941312879323959351e-02 -5.846345797181129456e-02 -4.740457609295845032e-02 -5.783269554376602173e-02 2.491934597492218018e-01
1.133870854973793030e-01 -2.257154881954193115e-02 -1.320238113403320312e-01 3.039103448390960693e-01 -7.045502960681915283e-02 1.032171621918678284e-01 -2.043184451758861542e-02 9.598135948181152344e-02 2.211254388093948364e-01 7.239125669002532959e-02 1.846896409988403320e-01 -2.036707848310470581e-01 1.341872960329055786e-01 8.487514406442642212e-02 -3.133726716041564941e-01 -1.608010381460189819e-01 -3.540158271789550781e-02 5.742314830422401428e-02 -2.431762516498565674e-01 -1.347240619361400604e-02 2.421925663948059082e-01 -2.343220412731170654e-01 -1.364979594945907593e-01 -1.260869950056076050e-01 1.443716287612915039e-01 9.522993862628936768e-02 -4.512216150760650635e-02 -4.403947889804840088e-01 3.791312687098979950e-03 -2.434100769460201263e-02 5.235903337597846985e-02 3.624797761440277100e-01
-2.926704287528991699e-01 1.625404655933380127e-01 -2.126967459917068481e-01 2.492489069700241089e-01 -3.713384643197059631e-02 -1.379659473896026611e-01 -1.415113173425197601e-02 5.382654443383216858e-02 1.243750303983688354e-01 3.131391422357410192e-04 1.345824748277664185e-01 -2.530373930931091309e-01 1.245167925953865051e-01 3.400667309761047363e-01 -4.639000073075294495e-02 -2.410286366939544678e-01 1.983639895915985107e-01 7.043930143117904663e-02 -2.115913331508636475e-01 -3.532410413026809692e-02 1.078914701938629150e-01 -4.448276758193969727e-01 7.601367682218551636e-02 -2.013106942176818848e-01 -1.712093353271484375e-01 6.393221206963062286e-03 -2.510638236999511719e-01 -6.347336620092391968e-02 4.863050580024719238e-02 -1.342602670192718506e-01 -1.232810877263545990e-02 7.027950882911682129e-02
-3.850256279110908508e-02 5.762169510126113892e-02 -3.184150457382202148e-01 4.603218734264373779e-01 1.190093681216239929e-01 4.311937466263771057e-02 2.916275262832641602e-01 -1.083407104015350342e-01 1.367734819650650024e-01 -5.111167207360267639e-02 4.048832878470420837e-02 -4.454877972602844238e-02 2.080544084310531616e-01 1.115751937031745911e-01 -2.692396380007266998e-02 -5.554690584540367126e-02 1.576402932405471802e-01 2.125457078218460083e-01 1.213831827044487000e-01 -2.996143996715545654e-01 1.587002128362655640e-01 -4.092920571565628052e-02 -6.941159814596176147e-02 -2.430977821350097656e-01 -1.085516512393951416e-01 1.298141330480575562e-01 -1.262329369783401489e-01 -1.917869597673416138e-01 -2.043804377317428589e-01 -9.872245043516159058e-02 -1.785568445920944214e-01 2.335817813873291016e-01
7.728999108076095581e-02 1.005043461918830872e-01 -1.156183332204818726e-01 1.197283491492271423e-01 8.997520804405212402e-02 1.747170686721801758e-01 1.648084819316864014e-01 -1.569845378398895264e-01 1.188769936561584473e-01 -4.194490239024162292e-02 6.168725714087486267e-02 -2.362528741359710693e-01 2.287981957197189331e-01 -2.290319092571735382e-02 -1.410088092088699341e-01 -1.486231237649917603e-01 1.017861887812614441e-01 2.760556936264038086e-01 7.116280496120452881e-02 -3.155177831649780273e-01 2.793475091457366943e-01 -2.813338041305541992e-01 8.835001289844512939e-02 -2.101445794105529785e-01 -2.279998511075973511e-01 3.062207018956542015e-03 2.464259276166558266e-03 -1.021866276860237122e-01 -2.027415484189987183e-01 7.015971839427947998e-02 -3.075608313083648682e-01 3.033860921859741211e-01
2.218388952314853668e-02 2.841659821569919586e-02 -3.259142041206359863e-01 2.966756932437419891e-02 -6.974470801651477814e-03 1.463985443115234375e-01 3.268968760967254639e-01 -2.128835171461105347e-01 1.565934158861637115e-02 -8.816990256309509277e-02 5.485756322741508484e-02 -5.569043755531311035e-02 2.979210317134857178e-01 1.255050450563430786e-01 -2.451495677232742310e-01 -2.383322119712829590e-01 1.779385097324848175e-02 1.719940453767776489e-01 -2.536664716899394989e-02 1.849976927042007446e-01 8.618967980146408081e-02 -1.089855507016181946e-01 3.001531027257442474e-02 1.824199408292770386e-01 1.427738741040229797e-02 1.987672597169876099e-01 -4.591758921742439270e-02 -3.579899370670318604e-01 7.110091298818588257e-02 -2.070004642009735107e-01 -1.846234202384948730e-01 3.349336981773376465e-01
7.116696215234696865e-04 -5.766767077147960663e-03 -7.707031071186065674e-02 -1.020100116729736328e-01 1.331179440021514893e-01 -8.715859800577163696e-02 1.075993478298187256e-01 2.309628278017044067e-01 1.767439395189285278e-01 -7.349817897193133831e-04 -3.771327733993530273e-01 -1.215141713619232178e-01 -1.420888900756835938e-01 2.616705298423767090e-01 -3.415816724300384521e-01 -1.452507823705673218e-01 -7.792638987302780151e-02 9.042029082775115967e-02 -1.795680820941925049e-01 -1.052057892084121704e-01 -6.734810024499893188e-02 -4.264573156833648682e-01 -1.645218729972839355e-01 -1.502731144428253174e-01 1.109431311488151550e-01 8.344782888889312744e-02 -8.140934258699417114e-02 -2.114180326461791992e-01 -1.639468595385551453e-02 -2.043714225292205811e-01 6.173860654234886169e-02 2.620190978050231934e-01
3.609749078750610352e-01 1.116932779550552368e-01 -2.305093109607696533e-01 1.531475782394409180e-01 1.867530494928359985e-01 -1.471560597419738770e-01 3.918530791997909546e-02 -2.006932646036148071e-01 8.358020335435867310e-02 1.420042216777801514e-01 1.830196529626846313e-01 -4.113922119140625000e-01 -2.149149626493453979e-01 -1.240182965993881226e-01 -7.386759668588638306e-02 1.211008280515670776e-01 7.516083773225545883e-03 5.302434042096138000e-02 1.185373887419700623e-01 1.139326915144920349e-01 3.697155416011810303e-02 -4.084578156471252441e-01 -1.399963349103927612e-01 -4.619202390313148499e-02 1.727638766169548035e-02 4.318628925830125809e-03 -2.050294727087020874e-01 1.089720502495765686e-01 1.686939299106597900e-01 3.022199310362339020e-02 -1.581886596977710724e-02 2.588805854320526123e-01
1.289503276348114014e-01 1.600101031363010406e-02 -2.294322103261947632e-01 -1.150993164628744125e-02 1.343176960945129395e-01 1.544763445854187012e-01 2.349742352962493896e-01 -1.722239106893539429e-01 -3.157695382833480835e-02 1.386630088090896606e-01 1.984774917364120483e-01 -1.000947654247283936e-01 9.324291348457336426e-02 2.661858797073364258e-01 -4.309526383876800537e-01 -3.082890510559082031e-01 -6.861173361539840698e-02 8.725225180387496948e-02 8.546248078346252441e-02 -3.027717396616935730e-02 -6.400132179260253906e-02 -2.477094680070877075e-01 8.198567479848861694e-02 1.151250675320625305e-01 1.008793190121650696e-01 1.601200848817825317e-01 -9.007765352725982666e-02 -3.718606829643249512e-01 1.174140125513076782e-01 -2.177551686763763428e-01 5.898912437260150909e-03 1.555561870336532593e-01
-8.642774075269699097e-02 1.188984885811805725e-02 -3.464179337024688721e-01 3.225400298833847046e-02 1.531798243522644043e-01 3.939711675047874451e-02 -2.833540318533778191e-03 -2.751123607158660889e-01 -2.386832237243652344e-02 -9.229327738285064697e-02 -2.953301370143890381e-02 -2.344381064176559448e-01 -1.871977150440216064e-01 -2.208456210792064667e-02 -3.354473412036895752e-01 -2.432387769222259521e-01 -1.562728583812713623e-01 2.426838725805282593e-01 2.121973633766174316e-01 1.486912220716476440e-01 1.556392163038253784e-01 9.490058571100234985e-02 1.133752241730690002e-01 -4.076611101627349854e-01 1.495058983564376831e-01 1.581855863332748413e-01 -7.261461019515991211e-02 -5.250799655914306641e-02 6.147007644176483154e-02 -2.536941505968570709e-02 -2.743911743164062500e-01 2.546091750264167786e-02
7.855602353811264038e-02 2.669084072113037109e-01 -4.862246811389923096e-01 4.312559217214584351e-02 2.171886414289474487e-01 -9.385503083467483521e-02 -1.646541059017181396e-02 -1.078171059489250183e-01 2.363701760768890381e-01 -2.925228700041770935e-02 1.930208653211593628e-01 -3.493444621562957764e-02 -1.350628212094306946e-02 -1.124704703688621521e-01 -1.653337627649307251e-01 -5.646435543894767761e-02 2.108982652425765991e-01 1.521470993757247925e-01 -1.037806272506713867e-01 1.018489822745323181e-01 4.638773202896118164e-02 -4.425838887691497803e-01 -1.881932169198989868e-01 8.892230689525604248e-02 -9.894628077745437622e-02 1.587267518043518066e-01 9.730380028486251831e-02 -6.133302301168441772e-02 1.537464559078216553e-01 -5.658803135156631470e-02 -2.388780117034912109e-01 1.250426471233367920e-01
1.592708081007003784e-01 1.195656508207321167e-01 -2.658509314060211182e-01 -7.253041118383407593e-02 2.770549952983856201e-01 -7.324881106615066528e-02 1.821262948215007782e-02 -2.458714991807937622e-01 1.656369864940643311e-01 -8.925221860408782959e-02 -8.683929592370986938e-02 1.471917629241943359e-01 -1.016232669353485107e-01 4.979779198765754700e-02 -9.765277057886123657e-02 -1.947109550237655640e-01 -1.484190374612808228e-01 2.200150787830352783e-01 -2.366639226675033569e-01 -3.682296350598335266e-02 3.125893175601959229e-01 -4.296433627605438232e-01 -1.596623808145523071e-01 -2.447363175451755524e-02 -1.124577671289443970e-01 -1.387347429990768433e-01 3.218083083629608154e-02 1.899699717760086060e-01 1.231655627489089966e-01 -1.047457978129386902e-01 -1.860838830471038818e-01 2.250393331050872803e-01
-2.003735154867172241e-01 6.109340861439704895e-02 1.503512710332870483e-01 3.639665246009826660e-01 1.924792118370532990e-02 -9.825684130191802979e-02 5.881723761558532715e-02 1.035119313746690750e-02 -5.731569603085517883e-02 -3.669194877147674561e-02 1.800622045993804932e-02 -2.933612167835235596e-01 1.605729907751083374e-01 2.432369738817214966e-01 -3.483569994568824768e-02 -2.505604922771453857e-01 -1.602480560541152954e-01 3.095577955245971680e-01 -2.283854186534881592e-01 -1.353152748197317123e-02 -1.236988753080368042e-01 -2.260668873786926270e-01 2.691521681845188141e-02 -3.823796212673187256e-01 2.594301700592041016e-01 8.401419222354888916e-02 -1.225208714604377747e-01 -3.757025673985481262e-02 5.269223358482122421e-03 -2.284989506006240845e-02 -1.248731762170791626e-01 2.310147434473037720e-01
6.115612015128135681e-02 1.276964545249938965e-01 -3.347536921501159668e-01 -8.674053475260734558e-03 3.413535952568054199e-01 1.012787073850631714e-01 -1.902888268232345581e-01 -6.060288846492767334e-02 9.484426677227020264e-02 -1.494491696357727051e-01 -4.639154765754938126e-03 -6.189282983541488647e-02 -6.374239176511764526e-02 1.526298820972442627e-01 -2.396726310253143311e-01 -2.838044166564941406e-01 -2.009214609861373901e-01 3.105063177645206451e-02 -7.699500769376754761e-02 1.665233075618743896e-01 1.653581112623214722e-01 -4.155572056770324707e-01 -3.050464689731597900e-01 -1.166976895183324814e-02 -1.878633797168731689e-01 -8.005104027688503265e-03 -1.701479032635688782e-02 6.216403469443321228e-02 1.362673640251159668e-01 -1.590644270181655884e-01 -1.263378858566284180e-01 1.818566173315048218e-01
1.528860721737146378e-02 -1.667999662458896637e-02 1.156240552663803101e-01 -5.133680067956447601e-03 2.031905949115753174e-01 -1.041470840573310852e-01 1.498950272798538208e-01 -3.299510180950164795e-01 -3.638517577201128006e-03 4.656084347516298294e-03 1.651880890130996704e-01 5.534940212965011597e-02 -2.224278748035430908e-01 -1.497814431786537170e-02 -1.562360823154449463e-01 -3.442235663533210754e-02 1.724904477596282959e-01 2.989525496959686279e-01 -5.901288613677024841e-02 2.664188146591186523e-01 -2.355307340621948242e-03 -3.133980333805084229e-01 -1.489308029413223267e-01 -7.562192529439926147e-02 2.596864104270935059e-01 -5.600786209106445312e-02 -1.943279206752777100e-01 -2.572452425956726074e-01 -8.299124985933303833e-02 -2.037902623414993286e-01 -2.885429859161376953e-01 2.665473222732543945e-01
-2.826376259326934814e-01 2.087939679622650146e-01 -2.390094697475433350e-01 4.243568480014801025e-01 8.476135879755020142e-02 -3.588157147169113159e-02 1.134023815393447876e-01 1.652290523052215576e-01 -5.598774645477533340e-03 -1.690001189708709717e-01 1.120023727416992188e-01 -2.217481732368469238e-01 -3.840051218867301941e-02 3.988413512706756592e-01 -2.498876750469207764e-01 -6.804528832435607910e-02 1.466625835746526718e-02 -4.811423271894454956e-02 -5.900039151310920715e-02 -1.297996193170547485e-02 -5.479860305786132812e-02 -3.340842425823211670e-01 3.270427882671356201e-02 -7.610287517309188843e-02 1.125004440546035767e-01 4.227310791611671448e-02 -3.442244529724121094e-01 -4.101243987679481506e-02 1.355033461004495621e-02 -1.906193792819976807e-02 -9.574397653341293335e-02 2.767882682383060455e-02
-1.747807264328002930e-01 1.796853244304656982e-01 -2.996756434440612793e-01 -1.479125488549470901e-02 3.643290996551513672e-01 1.701591163873672485e-02 -9.726729243993759155e-02 3.639086708426475525e-02 -1.835954785346984863e-01 -1.390848010778427124e-01 7.065368443727493286e-02 -1.788385063409805298e-01 -1.492771059274673462e-01 4.093173891305923462e-02 -1.402224600315093994e-01 -1.543315649032592773e-01 -9.922809898853302002e-02 3.015209175646305084e-02 -4.325095564126968384e-02 -4.371692985296249390e-02 -1.426934301853179932e-01 -3.471015691757202148e-01 -1.737477779388427734e-01 -3.089682199060916901e-02 3.894804418087005615e-02 1.299881041049957275e-01 1.023961510509252548e-02 2.133682072162628174e-01 3.542918711900711060e-02 -1.245560422539710999e-01 -4.050265550613403320e-01 3.383519053459167480e-01
1.254961043596267700e-01 2.251762151718139648e-01 -5.244766473770141602e-01 -1.340396553277969360e-01 2.925054132938385010e-01 -1.110728308558464050e-01 1.393808573484420776e-01 -1.094166114926338196e-01 1.057660132646560669e-01 -6.978755444288253784e-02 2.478486746549606323e-01 -5.240726098418235779e-02 -1.640732586383819580e-02 4.785806313157081604e-02 -1.310207843780517578e-01 9.340408444404602051e-02 1.006556078791618347e-01 1.019539088010787964e-01 -1.790677383542060852e-02 3.791571408510208130e-02 -1.983553171157836914e-02 -4.146741628646850586e-01 -2.581903338432312012e-01 -1.036975979804992676e-01 -2.844965085387229919e-02 1.852284073829650879e-01 -9.268137626349925995e-03 8.946241438388824463e-02 9.962975233793258667e-02 4.916446283459663391e-02 -2.356054037809371948e-01 1.393428295850753784e-01
7.065382320433855057e-03 2.102397084236145020e-01 -1.604695618152618408e-01 1.670319885015487671e-01 -2.375800460577011108e-01 2.763612866401672363e-01 2.611059546470642090e-01 -9.342950768768787384e-03 3.279203474521636963e-01 1.275503337383270264e-01 -5.789064615964889526e-02 -1.102233231067657471e-01 1.485004127025604248e-01 2.311479300260543823e-01 -5.735311284661293030e-02 -8.299684524536132812e-02 -1.289842426776885986e-01 2.926864624023437500e-01 6.612876057624816895e-02 1.514114905148744583e-02 -1.600566208362579346e-01 -3.889169991016387939e-01 8.980238437652587891e-02 -6.710086762905120850e-02 -1.384797692298889160e-01 2.242833226919174194e-01 -4.353443905711174011e-02 -6.163478270173072815e-02 6.195319071412086487e-02 -1.925674378871917725e-01 1.317632757127285004e-02 2.518746852874755859e-01
5.250825732946395874e-02 9.067341685295104980e-02 -3.561489284038543701e-01 2.545382976531982422e-01 5.972009152173995972e-02 -1.786960959434509277e-01 1.600434631109237671e-01 -3.022480197250843048e-02 1.165744364261627197e-01 -5.534224957227706909e-02 3.991158306598663330e-02 -4.183672368526458740e-01 4.789342358708381653e-02 -2.644385695457458496e-01 -1.362626105546951294e-01 -1.879520863294601440e-01 -3.226873278617858887e-01 4.338524863123893738e-02 -1.026388704776763916e-01 1.260145157575607300e-01 -8.519750833511352539e-02 -2.483975589275360107e-01 -1.992601603269577026e-01 -9.479599446058273315e-02 -8.472426235675811768e-02 -8.891302347183227539e-02 1.517117172479629517e-01 1.475202143192291260e-01 -5.204910412430763245e-02 2.225901745259761810e-02 -5.938495695590972900e-02 3.151246309280395508e-01
9.264201857149600983e-03 1.602127254009246826e-01 -2.169038504362106323e-01 5.143111199140548706e-02 2.182999104261398315e-01 1.569222807884216309e-01 8.471594750881195068e-02 -1.995403915643692017e-01 1.133237183094024658e-01 -1.983665674924850464e-01 -1.291622966527938843e-01 -8.124875277280807495e-02 -5.927307531237602234e-02 -3.690778277814388275e-03 -2.303295284509658813e-01 -2.790786325931549072e-01 -1.251839548349380493e-01 -2.370556630194187164e-02 -1.075544431805610657e-01 1.202363669872283936e-01 1.755170673131942749e-01 -3.984805345535278320e-01 -4.065036773681640625e-01 1.016796603798866272e-01 -3.884460404515266418e-02 -8.282180875539779663e-02 -7.465127855539321899e-02 9.709703177213668823e-02 -5.735059455037117004e-02 -1.237197145819664001e-01 -2.235775440931320190e-01 3.097665905952453613e-01
-7.337833940982818604e-02 2.221423685550689697e-01 -2.974016964435577393e-02 3.513016104698181152e-01 -5.486821755766868591e-02 8.063730597496032715e-02 9.986669570207595825e-02 -7.599463313817977905e-02 3.270727396011352539e-01 2.189438343048095703e-01 -4.418195411562919617e-02 -1.449225246906280518e-01 2.498220950365066528e-01 3.318272233009338379e-01 -2.375623732805252075e-01 -2.183801978826522827e-01 -4.845097661018371582e-02 3.074841797351837158e-01 -3.972740843892097473e-02 -6.705153733491897583e-02 -1.434385180473327637e-01 -2.159696817398071289e-01 3.995376080274581909e-02 -2.032983154058456421e-01 -1.922876983880996704e-01 7.811013609170913696e-02 -1.206813305616378784e-01 -1.522073894739151001e-01 -9.010585397481918335e-02 2.651213295757770538e-02 3.288650512695312500e-02 1.933218836784362793e-01
-3.314258903264999390e-02 1.483087241649627686e-01 -1.762344837188720703e-01 9.066600352525711060e-02 -6.561506073921918869e-03 1.386690288782119751e-01 -2.625976800918579102e-01 -2.508872151374816895e-01 3.084094636142253876e-02 -1.450492888689041138e-01 3.921652585268020630e-02 -7.797265052795410156e-02 -7.408615201711654663e-02 -6.450998783111572266e-02 -4.755845367908477783e-01 -7.754723727703094482e-02 -1.578583121299743652e-01 2.086943984031677246e-01 1.228753924369812012e-01 -2.554651536047458649e-02 1.978103257715702057e-02 -3.135019838809967041e-01 1.077170446515083313e-01 -3.435118794441223145e-01 -6.955683976411819458e-02 -1.485901027917861938e-01 2.761458456516265869e-01 -9.738814830780029297e-02 4.308844730257987976e-02 5.184325203299522400e-02 -1.827168017625808716e-01 2.278393507003784180e-01
-1.987138092517852783e-01 1.284691989421844482e-01 -1.421953439712524414e-01 4.201345145702362061e-01 1.085499376058578491e-01 1.447574701160192490e-02 -2.948741242289543152e-02 7.441281527280807495e-02 1.115703731775283813e-01 -1.160949841141700745e-02 8.882127702236175537e-02 -9.046867489814758301e-02 -5.250202491879463196e-02 -2.289271801710128784e-01 -4.759550094604492188e-01 -4.726286605000495911e-02 -2.497057020664215088e-01 1.927128881216049194e-01 8.293937146663665771e-02 3.771740570664405823e-02 -2.105343490839004517e-01 -2.589984564110636711e-03 -3.060711026191711426e-01 -1.024911925196647644e-01 5.874568223953247070e-02 -1.054390985518693924e-02 -6.457754224538803101e-02 -1.407019197940826416e-01 -7.382099516689777374e-03 -2.305441349744796753e-01 -6.797726452350616455e-02 2.731761336326599121e-01
6.764138489961624146e-02 9.060063958168029785e-02 -1.907816082239151001e-01 1.169211193919181824e-01 1.342201232910156250e-01 1.306185573339462280e-01 2.446192204952239990e-01 -3.092336952686309814e-01 -1.264303643256425858e-02 1.208157762885093689e-01 1.997116021811962128e-02 2.653376758098602295e-02 2.759680747985839844e-01 2.649852633476257324e-01 -3.038318455219268799e-01 -2.607931494712829590e-01 -8.800999075174331665e-02 2.364301979541778564e-01 -1.494621932506561279e-01 2.660925984382629395e-01 5.906483530998229980e-02 3.664579242467880249e-02 -4.329007863998413086e-02 2.128381878137588501e-01 -6.767647340893745422e-03 6.737793982028961182e-02 -7.417977601289749146e-02 -2.421660125255584717e-01 3.335697203874588013e-02 -1.144449934363365173e-01 -9.522853791713714600e-02 3.510552346706390381e-01
-2.566674947738647461e-01 -7.948218844830989838e-03 -2.898893654346466064e-01 1.447666138410568237e-01 1.388480216264724731e-01 -4.656711518764495850e-01 2.519633471965789795e-01 -3.094536997377872467e-02 1.182590201497077942e-01 2.621523439884185791e-01 -4.029067605733871460e-02 -1.460967399179935455e-02 -1.420289874076843262e-01 -8.947452157735824585e-02 -2.364113926887512207e-01 -6.176197528839111328e-02 1.757796704769134521e-01 1.110641658306121826e-02 -5.545940250158309937e-02 3.152931854128837585e-02 -8.233746141195297241e-02 -3.719377219676971436e-01 -2.694032900035381317e-02 -1.502318382263183594e-01 -7.989829778671264648e-02 1.479905843734741211e-01 1.707306206226348877e-01 -2.113737165927886963e-01 7.827598601579666138e-02 -9.195871651172637939e-02 -1.882358789443969727e-01 -2.078590914607048035e-02
2.063515782356262207e-01 -1.299095749855041504e-01 -8.124956488609313965e-02 7.092896103858947754e-02 1.036105453968048096e-01 -1.424811184406280518e-01 -4.678031802177429199e-02 -2.688339166343212128e-02 2.469629496335983276e-01 9.212924540042877197e-02 7.151439040899276733e-02 9.346453845500946045e-02 1.088626459240913391e-01 2.185183577239513397e-02 -1.873657554388046265e-01 -2.936630249023437500e-01 1.478732228279113770e-01 4.670375287532806396e-01 -2.844655327498912811e-02 6.052377820014953613e-02 -2.693591117858886719e-01 -2.745419740676879883e-01 -1.938048899173736572e-01 -6.464438512921333313e-03 -8.894685655832290649e-02 2.276595979928970337e-01 -1.223146691918373108e-01 6.202881224453449249e-03 2.148721665143966675e-01 -3.260363265872001648e-02 5.749572068452835083e-02 3.502725362777709961e-01
2.548295557498931885e-01 6.082306802272796631e-02 -2.857339680194854736e-01 1.945359706878662109e-01 -2.865359885618090630e-03 -1.812645494937896729e-01 1.603343933820724487e-01 -1.439691334962844849e-01 -6.743861734867095947e-02 -1.508316099643707275e-01 1.820992976427078247e-01 -4.151605069637298584e-01 9.507621824741363525e-02 -6.692755222320556641e-02 -3.385944366455078125e-01 2.368635386228561401e-01 8.900599926710128784e-02 2.287880331277847290e-01 1.898397356271743774e-01 1.288465410470962524e-01 -1.061355322599411011e-01 -7.043403573334217072e-03 -2.241531386971473694e-03 -2.451051473617553711e-01 -2.495913766324520111e-03 1.019888743758201599e-01 -2.356386743485927582e-02 -2.945429459214210510e-02 -5.785838887095451355e-02 -2.209580242633819580e-01 -2.214484512805938721e-01 1.347090303897857666e-01
3.680350482463836670e-01 -1.043006554245948792e-01 -1.983286440372467041e-01 9.640739113092422485e-02 1.380430459976196289e-01 -7.921369373798370361e-02 -5.468220915645360947e-03 -1.420335918664932251e-01 -7.525552809238433838e-02 -1.091998219490051270e-01 2.206503413617610931e-02 6.026652827858924866e-02 1.923355460166931152e-01 2.912881672382354736e-01 -3.360154926776885986e-01 1.044161170721054077e-01 -1.498252302408218384e-01 2.675573229789733887e-01 -2.158207148313522339e-01 -2.470454573631286621e-01 -8.712292462587356567e-02 -4.108133316040039062e-01 1.357912737876176834e-02 1.236168965697288513e-01 9.408765286207199097e-02 -4.612231627106666565e-02 -1.832089722156524658e-01 -1.355771869421005249e-01 -9.575308859348297119e-02 -7.989745587110519409e-02 1.994526572525501251e-02 1.407352685928344727e-01
-8.191934973001480103e-02 1.902888715267181396e-01 -2.518846392631530762e-01 2.580826878547668457e-01 1.730374097824096680e-01 -6.113538891077041626e-02 6.078164651989936829e-02 -1.738787889480590820e-01 3.069176673889160156e-01 3.761789500713348389e-01 2.351054400205612183e-01 -4.168643802404403687e-02 1.513951122760772705e-01 4.903967306017875671e-02 6.205425411462783813e-02 -6.067827716469764709e-02 -3.536933287978172302e-02 3.340330719947814941e-01 2.463637590408325195e-01 -2.934395149350166321e-02 -1.237472817301750183e-01 -2.434058189392089844e-01 -1.247300133109092712e-01 -1.458485424518585205e-01 1.639999635517597198e-02 -1.426177322864532471e-01 -8.030652999877929688e-02 -1.911881007254123688e-02 2.715972438454627991e-02 -2.716807425022125244e-01 -1.316380351781845093e-01 1.696040332317352295e-01
-2.126932889223098755e-01 1.469178795814514160e-01 4.182457178831100464e-02 1.938511729240417480e-01 2.019085139036178589e-01 -3.721571341156959534e-02 5.229422077536582947e-02 -1.148981750011444092e-01 1.274310946464538574e-01 6.092184688895940781e-03 1.799063384532928467e-01 -2.410643249750137329e-01 2.758559584617614746e-01 1.524106413125991821e-01 -1.648994386196136475e-01 -8.715195208787918091e-02 -6.935992836952209473e-02 2.157140970230102539e-01 -1.783997863531112671e-01 -7.805941253900527954e-02 -7.819841802120208740e-02 -2.636628448963165283e-01 -1.750026494264602661e-01 -3.100160062313079834e-01 2.398499250411987305e-01 3.110599331557750702e-02 -5.369112640619277954e-02 -2.662529647350311279e-01 2.260473966598510742e-01 2.920687256846576929e-04 -3.236882686614990234e-01 -1.229689419269561768e-01
5.464468616992235184e-03 3.867816627025604248e-01 -4.952666908502578735e-02 2.870688438415527344e-01 1.900826692581176758e-01 -1.175485458225011826e-02 -1.532256901264190674e-01 -8.986192196607589722e-02 -1.395526975393295288e-01 6.842774152755737305e-02 2.239442057907581329e-02 -8.092145621776580811e-02 6.952296197414398193e-02 8.745007216930389404e-02 -1.131409630179405212e-01 -1.287484169006347656e-01 -2.322669886052608490e-02 1.793961971998214722e-01 1.458452045917510986e-01 9.974700957536697388e-02 1.168007403612136841e-01 -4.534032940864562988e-01 5.316909775137901306e-02 -2.626509964466094971e-01 2.623643875122070312e-01 -8.260301314294338226e-03 1.644905209541320801e-01 -8.122133463621139526e-02 6.223260238766670227e-02 -1.379867941141128540e-01 -3.678207695484161377e-01 9.426420927047729492e-02
-3.165476769208908081e-02 1.293142139911651611e-01 -1.771161258220672607e-01 1.091986801475286484e-02 1.892149746417999268e-01 1.539983451366424561e-01 -2.696980535984039307e-02 2.205697149038314819e-01 7.933221012353897095e-02 -1.098362505435943604e-01 -2.949852943420410156e-01 -1.312946081161499023e-01 -9.377504885196685791e-02 1.115502044558525085e-01 -5.269279479980468750e-01 -2.222411185503005981e-01 2.250986732542514801e-02 2.847486436367034912e-01 -1.075808033347129822e-01 1.394603252410888672e-01 1.082251444458961487e-01 -2.511113584041595459e-01 1.969260871410369873e-01 -2.145095020532608032e-01 5.334057286381721497e-02 -1.297669708728790283e-01 3.897041082382202148e-03 -4.846194759011268616e-02 -1.216492708772420883e-02 -2.543144822120666504e-01 -8.055990189313888550e-02 7.388879358768463135e-02
-1.400290727615356445e-01 1.360211670398712158e-01 -1.807802021503448486e-01 -2.144946530461311340e-02 1.973555982112884521e-01 -3.760708570480346680e-01 2.603599429130554199e-01 -2.868733108043670654e-01 1.098380237817764282e-02 1.937414705753326416e-01 -6.196365877985954285e-02 -1.317707598209381104e-01 5.290834233164787292e-02 -1.775546930730342865e-02 -8.574390411376953125e-02 -2.186089567840099335e-02 1.551432907581329346e-01 2.101903855800628662e-01 -1.569719314575195312e-01 1.162695810198783875e-01 1.637590080499649048e-01 -2.719198465347290039e-01 -2.081462293863296509e-01 -5.891500785946846008e-02 -7.968422770500183105e-02 -9.301716089248657227e-02 3.122315406799316406e-01 1.305792033672332764e-01 -6.367344409227371216e-02 1.434781104326248169e-01 -2.312984168529510498e-01 2.585349678993225098e-01
-1.672660708427429199e-01 7.717501837760210037e-03 -4.288944303989410400e-01 3.676538541913032532e-02 1.393017470836639404e-01 -7.700894773006439209e-02 -5.729904398322105408e-03 -3.089390229433774948e-03 1.065988987684249878e-01 -1.495629549026489258e-02 6.543239206075668335e-02 -2.651598155498504639e-01 2.478285878896713257e-01 -9.926895797252655029e-02 -7.213885337114334106e-02 -2.381519824266433716e-01 -1.142943184822797775e-02 2.115172594785690308e-01 -1.646667271852493286e-01 -8.810250088572502136e-03 1.829377859830856323e-01 -2.708053290843963623e-01 2.544922828674316406e-01 -2.734179496765136719e-01 2.644219100475311279e-01 1.730533093214035034e-01 1.089414209127426147e-01 -1.706137955188751221e-01 -2.437889426946640015e-01 -7.297889143228530884e-02 2.193246223032474518e-02 1.320558935403823853e-01
-1.485308259725570679e-01 2.644686698913574219e-01 -2.131636440753936768e-01 1.438307762145996094e-01 7.678977400064468384e-02 8.373026549816131592e-02 1.356644332408905029e-01 -1.855396479368209839e-02 2.529445588588714600e-01 -1.315542310476303101e-02 2.356046885251998901e-01 -1.471283286809921265e-02 8.454117178916931152e-02 1.525531858205795288e-01 -1.860530227422714233e-01 1.062632575631141663e-01 -1.096087507903575897e-02 -4.903639480471611023e-02 -2.119267880916595459e-01 2.041885554790496826e-01 1.717585511505603790e-02 -4.918025732040405273e-01 2.000696510076522827e-01 -1.375840455293655396e-01 2.528706192970275879e-01 1.846801489591598511e-01 -1.392519176006317139e-01 -7.263623923063278198e-02 -1.210866123437881470e-01 1.118796505033969879e-02 1.062918007373809814e-01 2.737699449062347412e-01
5.952886864542961121e-02 -2.314324378967285156e-01 6.309279054403305054e-02 -1.609490960836410522e-01 2.665062546730041504e-01 -2.227293699979782104e-02 -6.168713048100471497e-02 -1.433046460151672363e-01 1.023891791701316833e-01 -1.399539411067962646e-01 -1.490367799997329712e-01 -2.271275967359542847e-01 3.919189050793647766e-02 -7.357965409755706787e-02 -3.115424215793609619e-01 -3.627937138080596924e-01 3.346828743815422058e-03 6.088607385754585266e-02 3.520064055919647217e-02 2.457929104566574097e-01 -1.139045134186744690e-02 -5.055292248725891113e-01 -1.578126698732376099e-01 -1.335632354021072388e-01 -2.132691442966461182e-01 1.992863416671752930e-02 -2.264137268066406250e-01 1.983286999166011810e-02 -3.058655932545661926e-02 4.499788396060466766e-03 1.011261865496635437e-01 7.158701121807098389e-02
-1.714394390583038330e-01 2.444319427013397217e-01 -3.498255610466003418e-01 7.929175347089767456e-02 -4.405435919761657715e-02 -1.706767827272415161e-01 1.860880851745605469e-01 -1.495048403739929199e-01 -1.946986466646194458e-02 3.936394751071929932e-01 -8.525818586349487305e-02 -1.215063259005546570e-01 1.917671615956351161e-04 9.463125839829444885e-03 -2.917759120464324951e-01 -6.429045647382736206e-02 1.698777973651885986e-01 1.995828449726104736e-01 -1.544682658277451992e-03 -2.316190898418426514e-01 1.341125816106796265e-01 -2.643435895442962646e-01 -1.414205282926559448e-01 -1.383896470069885254e-01 -1.385396067053079605e-02 1.025575846433639526e-01 -5.133795738220214844e-02 -2.682379484176635742e-01 -1.278795152902603149e-01 -3.142807260155677795e-02 -2.669641375541687012e-01 6.449891626834869385e-02
3.024600148200988770e-01 -1.129959896206855774e-01 6.022557243704795837e-02 -1.355782430619001389e-02 2.149723619222640991e-01 -8.198482543230056763e-02 -3.000482916831970215e-02 -2.564772665500640869e-01 4.542995989322662354e-01 -3.848823159933090210e-02 -1.428962051868438721e-01 1.505825482308864594e-02 1.579595506191253662e-01 2.168378680944442749e-01 -2.160430848598480225e-01 -7.499122619628906250e-02 4.405840486288070679e-02 2.625375390052795410e-01 1.054880395531654358e-01 2.365129292011260986e-01 7.708768546581268311e-02 -1.763783842325210571e-01 -2.271420955657958984e-01 1.874103099107742310e-01 1.156054884195327759e-01 8.655008673667907715e-02 -6.138290092349052429e-02 -1.580547690391540527e-01 7.936788350343704224e-02 -2.685049772262573242e-01 5.001322180032730103e-02 1.653427481651306152e-01
2.975619137287139893e-01 6.272306293249130249e-02 -1.559000313282012939e-01 2.874588072299957275e-01 -1.241479068994522095e-02 -2.123482078313827515e-01 6.396813690662384033e-02 -1.060693487524986267e-01 2.096019871532917023e-02 -3.265702724456787109e-01 8.601076155900955200e-02 -1.984405368566513062e-01 6.131990998983383179e-02 3.290799260139465332e-01 -2.521059215068817139e-01 5.882235243916511536e-02 -3.898022323846817017e-02 -1.306687109172344208e-02 -1.862676441669464111e-01 -1.113940551877021790e-01 -1.020024344325065613e-01 -3.153309822082519531e-01 -1.436712443828582764e-01 1.438703685998916626e-01 1.013296023011207581e-01 -1.670024842023849487e-01 -1.208340674638748169e-01 -1.967228800058364868e-01 -2.496644854545593262e-01 -4.985272139310836792e-02 8.802794851362705231e-03 2.252456247806549072e-01
-1.374682188034057617e-01 -3.167623281478881836e-02 -2.738520205020904541e-01 -2.413576841354370117e-01 1.196637004613876343e-01 -2.199206873774528503e-02 2.465540468692779541e-01 -1.393424272537231445e-01 3.102408051490783691e-01 2.846533656120300293e-01 4.102668538689613342e-02 -2.435404509305953979e-01 1.618125736713409424e-01 -1.625314727425575256e-02 -1.354721039533615112e-01 -5.331723764538764954e-02 -2.612761780619621277e-02 3.585563600063323975e-01 2.492607384920120239e-02 -1.331317573785781860e-01 1.077799722552299500e-01 -2.746775448322296143e-01 -1.624980568885803223e-01 1.916088536381721497e-02 3.026352636516094208e-02 7.590111345052719116e-02 -3.719390034675598145e-01 6.677090376615524292e-02 8.348410576581954956e-02 1.925697922706604004e-01 -1.017673537135124207e-01 -2.483337745070457458e-02
2.707709372043609619e-01 7.514631003141403198e-02 2.780605666339397430e-02 -3.121559880673885345e-02 1.170905381441116333e-01 -4.721166193485260010e-01 8.094408363103866577e-02 -3.220045864582061768e-01 1.927479058504104614e-01 -1.188712120056152344e-01 5.127004161477088928e-02 -1.447527706623077393e-01 -4.148269072175025940e-03 2.675188183784484863e-01 2.883589640259742737e-02 1.214604899287223816e-01 9.025225788354873657e-02 8.019755780696868896e-02 -1.060278788208961487e-01 2.485162764787673950e-02 1.650556176900863647e-01 -3.497878015041351318e-01 1.500535905361175537e-01 -3.095782548189163208e-02 -9.803677350282669067e-02 3.441362082958221436e-02 -4.588957503437995911e-02 -1.198763176798820496e-01 1.700828522443771362e-01 -9.678944945335388184e-02 -2.454764991998672485e-01 2.916861176490783691e-01
-8.414623327553272247e-03 -8.520442992448806763e-02 -1.178619414567947388e-01 -6.608052644878625870e-03 -2.095471508800983429e-02 -3.675189316272735596e-01 1.097341924905776978e-01 -1.926555484533309937e-01 3.813714087009429932e-01 -1.411003321409225464e-01 3.657177090644836426e-02 -1.477447301149368286e-01 -7.549677044153213501e-02 2.968150675296783447e-01 -2.978579998016357422e-01 1.489934623241424561e-01 7.423296570777893066e-02 -4.472811892628669739e-02 -6.516986340284347534e-02 5.182745680212974548e-02 2.682521380484104156e-02 -4.249243140220642090e-01 -4.898755252361297607e-02 -7.150764763355255127e-02 -2.405527830123901367e-01 2.098269015550613403e-01 2.698339521884918213e-01 4.991558566689491272e-02 3.349641570821404457e-03 -3.975259140133857727e-02 -1.290195733308792114e-01 4.647976532578468323e-02
1.462979167699813843e-01 1.445868462324142456e-01 -3.268723785877227783e-01 -7.353080064058303833e-02 4.089064300060272217e-01 8.770164847373962402e-02 1.582329869270324707e-01 -2.555379271507263184e-01 2.663944475352764130e-02 -1.456975787878036499e-01 -1.082605570554733276e-01 5.392110720276832581e-02 3.904472291469573975e-02 1.905049532651901245e-01 -1.795326918363571167e-01 -1.760711520910263062e-01 -4.987945407629013062e-02 1.420597732067108154e-02 9.172122925519943237e-02 -1.826163977384567261e-01 3.881642967462539673e-02 -3.058190643787384033e-01 -1.728033721446990967e-01 -2.320725768804550171e-01 -2.651782035827636719e-01 1.034922599792480469e-01 -1.626683026552200317e-01 7.813423871994018555e-02 -2.760058045387268066e-01 -9.946897625923156738e-02 1.383574604988098145e-01 2.401645295321941376e-02
1.403053849935531616e-01 1.635113060474395752e-01 -2.132640033960342407e-01 -1.747876107692718506e-01 1.997938007116317749e-01 1.151629686355590820e-01 2.295914292335510254e-01 -3.184478878974914551e-01 2.251348644495010376e-01 1.871688961982727051e-01 1.483965963125228882e-01 -9.479302912950515747e-02 -2.939519844949245453e-02 -1.752389520406723022e-01 -2.569013833999633789e-01 1.988195441663265228e-02 1.653157323598861694e-01 3.156633675098419189e-01 -1.520063728094100952e-02 7.071278244256973267e-02 1.288071391172707081e-03 -4.587138891220092773e-01 6.988549977540969849e-02 5.242726951837539673e-02 6.349720805883407593e-02 -6.259514391422271729e-02 -1.593939363956451416e-01 2.001766860485076904e-01 3.187378123402595520e-02 -6.950318813323974609e-02 -4.042669013142585754e-02 1.561677604913711548e-01
1.328829908743500710e-03 4.257743358612060547e-01 -1.869323253631591797e-01 -1.548708379268646240e-01 2.453190088272094727e-01 1.214835606515407562e-02 1.579235941171646118e-01 -3.143964707851409912e-01 3.510049283504486084e-01 2.762375771999359131e-01 1.351922899484634399e-01 -2.548485100269317627e-01 4.866432398557662964e-03 -1.907884725369513035e-03 -2.115835100412368774e-01 2.750772051513195038e-02 1.190684884786605835e-01 2.575624883174896240e-01 6.846690177917480469e-02 5.051001533865928650e-02 2.067460715770721436e-01 -1.286929845809936523e-02 -4.039729759097099304e-02 -1.068112789653241634e-03 1.022734194993972778e-01 1.319563388824462891e-02 -1.988910883665084839e-01 3.036862239241600037e-03 1.183721423149108887e-01 -3.770251572132110596e-02 -1.407414674758911133e-01 1.721745729446411133e-01
1.478974893689155579e-02 -1.339041292667388916e-01 -3.998255357146263123e-03 1.525592505931854248e-01 -7.811135798692703247e-02 1.997239291667938232e-01 6.447423994541168213e-02 -9.696655720472335815e-02 3.585238158702850342e-01 1.617810130119323730e-01 -9.852558374404907227e-03 -3.250591456890106201e-02 8.920358121395111084e-02 6.289235502481460571e-02 -1.514581888914108276e-01 -5.544207245111465454e-02 6.837310642004013062e-02 1.457810848951339722e-01 -2.442176342010498047e-01 1.351488828659057617e-01 1.386318206787109375e-01 -3.241007626056671143e-01 3.006328456103801727e-02 -8.965159952640533447e-02 1.275961995124816895e-01 2.911004424095153809e-01 -3.746973872184753418e-01 -1.543383747339248657e-01 -7.813180983066558838e-02 8.329508453607559204e-02 -3.024677932262420654e-01 3.137100338935852051e-01
1.037070155143737793e-01 2.451482415199279785e-01 -1.911368966102600098e-01 -2.165696211159229279e-02 4.436869025230407715e-01 2.507601492106914520e-02 1.602746546268463135e-02 5.855386704206466675e-02 -1.106205359101295471e-01 -1.552088409662246704e-01 -1.134819933213293552e-03 5.447723716497421265e-02 -1.086601708084344864e-02 -1.136575080454349518e-02 -2.867168188095092773e-01 -3.369151055812835693e-01 -2.187084965407848358e-02 1.016815602779388428e-01 -2.381086498498916626e-01 -1.752448678016662598e-01 2.347772382199764252e-02 -1.677228808403015137e-01 -2.739357352256774902e-01 -1.249240785837173462e-01 -2.284370511770248413e-01 1.052968278527259827e-01 5.799031816422939301e-03 -1.182951927185058594e-01 1.288779675960540771e-01 -1.362150460481643677e-01 1.066397130489349365e-02 3.543756306171417236e-01
-6.214804202318191528e-02 9.571231901645660400e-02 -3.104541003704071045e-01 -4.610601440072059631e-02 3.645208775997161865e-01 1.152680143713951111e-01 7.524331659078598022e-02 -2.957009077072143555e-01 3.500224053859710693e-01 1.498181223869323730e-01 -3.932896628975868225e-02 -1.503363400697708130e-01 2.045130580663681030e-01 -2.133999019861221313e-01 -4.855816811323165894e-02 1.233049705624580383e-01 1.996844708919525146e-01 2.391233742237091064e-01 4.124559462070465088e-02 5.199436470866203308e-02 2.339194864034652710e-01 -1.817503571510314941e-01 -8.598112314939498901e-02 -2.178007960319519043e-01 2.301229834556579590e-01 3.778623417019844055e-02 -7.481642812490463257e-02 2.857983112335205078e-02 1.786245703697204590e-01 -1.649401150643825531e-02 -3.294322174042463303e-03 1.953002661466598511e-01
-1.434769183397293091e-01 3.121372684836387634e-02 -7.264555245637893677e-02 3.911719024181365967e-01 -3.240490332245826721e-02 -3.736182674765586853e-02 -1.072020530700683594e-01 -4.383039474487304688e-02 -5.143263936042785645e-02 -2.664531469345092773e-01 1.952961385250091553e-01 -2.145969420671463013e-01 6.549935787916183472e-02 2.805286049842834473e-01 -1.517102122306823730e-01 -8.030179888010025024e-02 -1.230186820030212402e-01 2.667730152606964111e-01 3.879985213279724121e-02 8.873548358678817749e-02 -6.284580379724502563e-02 -2.564701735973358154e-01 -1.534039527177810669e-01 -3.326517939567565918e-01 2.132946848869323730e-01 -1.075273305177688599e-01 -2.374634742736816406e-01 -1.898228190839290619e-02 -1.658742427825927734e-01 9.557629935443401337e-03 -2.325569093227386475e-01 1.972569227218627930e-01
4.157462716102600098e-02 8.824633806943893433e-02 -1.396816074848175049e-01 2.820251882076263428e-01 -1.643009185791015625e-01 1.542965769767761230e-01 3.782769292593002319e-02 -1.003089360892772675e-03 2.748385965824127197e-01 1.837217807769775391e-01 -3.904049843549728394e-02 -2.573366165161132812e-01 8.663780242204666138e-02 4.724970757961273193e-01 -3.001589775085449219e-01 -1.525254696607589722e-01 1.313792020082473755e-01 2.844791114330291748e-01 1.129429694265127182e-02 1.275964081287384033e-01 -1.326155513525009155e-01 -1.918828040361404419e-01 6.324119120836257935e-02 -8.483648300170898438e-03 4.736286401748657227e-02 2.779300808906555176e-01 -1.028940528631210327e-01 4.040868580341339111e-02 -2.825746499001979828e-02 -5.837514996528625488e-02 -1.330090761184692383e-01 1.771011352539062500e-01
2.960480153560638428e-01 -2.211626805365085602e-02 -2.288722395896911621e-01 9.548656642436981201e-02 1.864970475435256958e-01 1.147942803800106049e-02 7.479836046695709229e-02 -9.293028712272644043e-02 -1.181561723351478577e-01 -1.280014961957931519e-01 4.355430975556373596e-02 -1.327985227108001709e-01 4.488848894834518433e-02 2.962492406368255615e-01 -1.099088713526725769e-01 -1.821391582489013672e-01 -9.423273056745529175e-02 2.580843865871429443e-01 -2.420494854450225830e-01 -5.803414806723594666e-02 -1.989193819463253021e-02 -4.194359183311462402e-01 -2.205968201160430908e-01 -5.073136463761329651e-02 1.482445299625396729e-01 2.597419619560241699e-01 -2.420967072248458862e-01 2.189741432666778564e-01 6.314191222190856934e-02 -7.943800836801528931e-02 1.638258993625640869e-01 -1.347978711128234863e-01
-2.763585187494754791e-02 2.479933053255081177e-01 -3.896767199039459229e-01 3.967606425285339355e-01 3.494544625282287598e-01 -1.074400991201400757e-01 -1.861661523580551147e-01 -9.265337139368057251e-02 1.691298186779022217e-01 2.206416279077529907e-01 2.125353664159774780e-01 -1.355964988470077515e-01 -9.313958883285522461e-02 -1.120747402310371399e-01 3.812417015433311462e-02 -1.882937848567962646e-01 -7.812715321779251099e-02 1.334175169467926025e-01 3.633685037493705750e-02 2.416925691068172455e-02 -2.244468480348587036e-01 -2.592345178127288818e-01 -5.495491996407508850e-02 -2.407506853342056274e-01 1.034440770745277405e-01 -5.810172110795974731e-02 -8.804291486740112305e-02 5.625459179282188416e-02 1.338854618370532990e-02 -1.827709563076496124e-02 -1.412893235683441162e-01 5.232756212353706360e-02
-2.191159576177597046e-01 1.192805990576744080e-01 -3.011885285377502441e-01 -9.414152055978775024e-02 7.608027011156082153e-02 2.463928796350955963e-02 1.144654378294944763e-01 -2.676327526569366455e-01 6.610568612813949585e-02 4.178377985954284668e-02 -2.863351404666900635e-01 -2.065633237361907959e-01 1.348891258239746094e-01 1.326863653957843781e-02 -1.293971985578536987e-01 2.622926235198974609e-01 3.574992343783378601e-02 2.564038038253784180e-01 -1.112489774823188782e-01 3.948114439845085144e-02 1.898267716169357300e-01 -2.650254666805267334e-01 -7.612276077270507812e-02 -9.969913214445114136e-02 2.173567861318588257e-01 2.116717845201492310e-01 -8.586996048688888550e-02 -2.572822570800781250e-01 -3.469598591327667236e-01 -1.218045726418495178e-01 -9.016530960798263550e-02 2.113442122936248779e-02
2.921832501888275146e-01 -9.153919667005538940e-02 -1.845249906182289124e-02 1.904602050781250000e-01 8.461986482143402100e-02 -1.872422993183135986e-01 2.328394800424575806e-01 -2.051304653286933899e-02 7.678804546594619751e-02 3.256541192531585693e-01 7.971093803644180298e-02 -2.764289081096649170e-01 4.368678629398345947e-01 1.312880218029022217e-01 2.214105427265167236e-02 -3.328559398651123047e-01 7.547211647033691406e-02 1.215274184942245483e-01 -5.876236595213413239e-03 1.652387976646423340e-01 2.757808426395058632e-03 -2.084049284458160400e-01 -1.442494150251150131e-02 -1.158356070518493652e-01 1.490505635738372803e-01 2.407558113336563110e-01 -1.286360025405883789e-01 5.146384984254837036e-02 -1.062438637018203735e-01 -8.004822582006454468e-02 6.843972206115722656e-02 1.790734082460403442e-01
1.834183335304260254e-01 -1.131468266248703003e-01 -1.955761015415191650e-01 1.834291666746139526e-01 2.809222936630249023e-01 8.032965660095214844e-02 -1.296754367649555206e-02 -1.956707984209060669e-02 2.369471639394760132e-01 1.559027880430221558e-01 9.055730700492858887e-02 1.762739941477775574e-02 2.661022841930389404e-01 -1.643762364983558655e-02 -5.760575085878372192e-02 -3.538024723529815674e-01 1.558656096458435059e-01 3.125536441802978516e-01 7.341983914375305176e-02 -2.247839719057083130e-01 -3.172992914915084839e-02 -3.139665722846984863e-01 5.229988321661949158e-02 -6.974065303802490234e-02 -2.773952484130859375e-01 4.815746471285820007e-02 6.576227489858865738e-03 -1.503077447414398193e-01 -8.279165625572204590e-02 5.902619659900665283e-02 -2.063025683164596558e-01 2.594543993473052979e-01
-7.022783160209655762e-02 2.762473523616790771e-01 -1.012810915708541870e-01 -5.094128660857677460e-03 2.214171290397644043e-01 8.959930390119552612e-02 -6.612230837345123291e-02 -6.088034063577651978e-02 2.098520547151565552e-01 -2.271327227354049683e-01 -6.606491655111312866e-02 -7.154875993728637695e-02 -1.402962654829025269e-01 1.350245922803878784e-01 -3.060679733753204346e-01 -2.558854222297668457e-01 -2.005385905504226685e-01 1.078989729285240173e-01 -1.594007164239883423e-01 1.509482413530349731e-01 2.059432119131088257e-01 -2.204097807407379150e-01 -3.141075670719146729e-01 -4.362632706761360168e-02 -1.750209033489227295e-01 1.839126348495483398e-01 -6.751176714897155762e-02 2.730878293514251709e-01 -3.743544220924377441e-02 -2.329186052083969116e-01 -1.822760887444019318e-02 2.235431075096130371e-01
7.118798047304153442e-02 3.140503764152526855e-01 -2.723602652549743652e-01 1.877998262643814087e-01 2.010171562433242798e-01 2.837648242712020874e-02 -1.995610892772674561e-01 -2.654846291989088058e-03 2.454417524859309196e-03 -1.610968261957168579e-01 9.022472053766250610e-02 -1.344627588987350464e-01 1.309957504272460938e-01 3.718971088528633118e-02 -2.249150425195693970e-01 -4.068839550018310547e-02 -2.669524587690830231e-02 1.264251321554183960e-01 1.552296727895736694e-01 1.051824307069182396e-03 8.587091416120529175e-02 -2.894051373004913330e-01 6.742453575134277344e-02 -3.238317072391510010e-01 -2.764581877272576094e-04 7.510601729154586792e-02 3.856754302978515625e-01 -3.189627826213836670e-01 -5.931154359132051468e-03 3.052985854446887970e-02 -2.621849477291107178e-01 1.252170354127883911e-01
1.054882854223251343e-01 -7.289315015077590942e-02 -1.062870621681213379e-01 1.870838552713394165e-01 -6.319779902696609497e-02 1.702604293823242188e-01 9.883781522512435913e-02 -1.466782242059707642e-01 2.573424279689788818e-01 1.553084403276443481e-01 9.535920619964599609e-02 -2.769910395145416260e-01 2.731742262840270996e-01 3.815928399562835693e-01 -1.319626718759536743e-01 3.493269532918930054e-02 8.478818088769912720e-02 3.024821281433105469e-01 8.186297863721847534e-02 2.253082990646362305e-01 -6.108359247446060181e-02 -1.566353291273117065e-01 4.807078093290328979e-02 -2.334162592887878418e-02 1.111850738525390625e-01 4.164954721927642822e-01 -6.670247018337249756e-02 4.799877107143402100e-02 -7.949223369359970093e-02 -8.298250846564769745e-03 -2.153471410274505615e-01 1.591959297657012939e-01
-3.332396596670150757e-02 2.567678987979888916e-01 -2.766629457473754883e-01 1.906825453042984009e-01 -1.541056036949157715e-01 2.229179888963699341e-01 1.616404205560684204e-01 -3.239589184522628784e-02 3.031061589717864990e-01 5.334362760186195374e-02 1.808374822139739990e-01 -5.802244693040847778e-02 1.423448473215103149e-01 9.836655855178833008e-02 -1.424660533666610718e-01 -1.615396887063980103e-01 -2.069886773824691772e-03 2.452608048915863037e-01 -8.560562878847122192e-02 -9.231119602918624878e-02 -1.034491956233978271e-01 -3.547564148902893066e-01 2.446937561035156250e-01 -1.290243715047836304e-01 4.570458084344863892e-02 1.288026124238967896e-01 -1.573428139090538025e-02 -1.607941836118698120e-01 -8.463806658983230591e-02 -2.136395126581192017e-01 -1.290203034877777100e-01 3.301607966423034668e-01
-5.406662449240684509e-02 -1.408842951059341431e-01 -4.442016482353210449e-01 3.796696662902832031e-02 1.425026915967464447e-02 -3.047949969768524170e-01 8.503870666027069092e-02 -2.707988619804382324e-01 2.731494009494781494e-01 3.268581628799438477e-02 7.275097817182540894e-02 2.025473862886428833e-02 -2.029186487197875977e-02 -1.482895924709737301e-03 -1.489844024181365967e-01 1.644749939441680908e-01 -1.081964969635009766e-01 2.280977666378021240e-01 -1.789481192827224731e-02 -7.878142595291137695e-02 -8.597949892282485962e-02 -2.257722765207290649e-01 -1.538352519273757935e-01 -3.907246887683868408e-01 -2.781263887882232666e-01 1.029521524906158447e-01 -6.918455474078655243e-03 -4.841783642768859863e-02 2.725295722484588623e-02 -2.187607288360595703e-01 1.558855324983596802e-01 7.454918324947357178e-02
1.415018886327743530e-01 2.796992287039756775e-02 -1.580873876810073853e-01 -1.512383371591567993e-01 1.756665408611297607e-01 -5.983703583478927612e-02 -3.503368236124515533e-03 1.780172288417816162e-01 1.626145392656326294e-01 3.042272478342056274e-02 -4.237620830535888672e-01 -8.404643088579177856e-02 6.042622402310371399e-02 1.780821233987808228e-01 -3.787619769573211670e-01 -2.644618749618530273e-01 -1.214152202010154724e-01 1.426872611045837402e-01 -2.087214142084121704e-01 -9.167496114969253540e-02 3.129993751645088196e-02 -3.929707109928131104e-01 -7.874669879674911499e-02 -1.341533362865447998e-01 1.869583129882812500e-01 2.670856425538659096e-03 -5.816044285893440247e-02 -8.832958340644836426e-02 8.446237444877624512e-02 -1.603001505136489868e-01 -9.586755931377410889e-02 2.181198298931121826e-01
-1.973575204610824585e-01 -2.054451406002044678e-02 -5.648097768425941467e-02 -2.611759351566433907e-03 6.696844846010208130e-02 -8.041572570800781250e-02 2.748221457004547119e-01 -4.231227636337280273e-01 2.961240112781524658e-01 1.724697798490524292e-01 -2.361618541181087494e-02 -1.816948205232620239e-01 5.266064777970314026e-02 -1.638890057802200317e-01 2.095361473038792610e-03 1.165749654173851013e-01 -4.116261005401611328e-02 4.353327304124832153e-02 4.277508705854415894e-03 2.336675673723220825e-02 2.505233883857727051e-02 -5.429682135581970215e-01 -1.029886677861213684e-02 -2.858683168888092041e-01 2.092197686433792114e-01 1.901606768369674683e-01 1.984055526554584503e-02 2.466038241982460022e-02 1.449034065008163452e-01 4.233562201261520386e-02 -8.336976170539855957e-02 7.475497573614120483e-02
3.269833326339721680e-01 -8.270119875669479370e-02 -6.624732911586761475e-02 1.678773462772369385e-01 6.619624793529510498e-02 -1.213335916399955750e-01 -1.290340442210435867e-02 -2.897981740534305573e-02 3.053483664989471436e-01 5.976176634430885315e-02 3.725204989314079285e-02 1.522045731544494629e-01 1.258648782968521118e-01 -1.803964842110872269e-03 -3.042486310005187988e-01 -2.903674729168415070e-02 8.670057356357574463e-02 3.242968022823333740e-01 1.001411825418472290e-01 1.531157940626144409e-01 -1.012172475457191467e-01 -3.468338549137115479e-01 -1.517890989780426025e-01 -9.249410592019557953e-03 -4.344500228762626648e-02 1.088555231690406799e-01 -7.670030742883682251e-02 -1.082783751189708710e-02 1.701285243034362793e-01 -3.244931995868682861e-01 1.046826988458633423e-01 3.717320859432220459e-01
1.115259304642677307e-01 -5.452836304903030396e-02 -1.848277598619461060e-01 5.426886305212974548e-02 2.065257281064987183e-01 -8.300467580556869507e-02 -2.490806393325328827e-02 1.652420125901699066e-02 2.139421701431274414e-01 9.563965350389480591e-02 1.217163801193237305e-01 -1.540342159569263458e-02 2.529345750808715820e-01 -2.895338833332061768e-02 -2.433764487504959106e-01 -1.577708274126052856e-01 2.511701285839080811e-01 1.744773685932159424e-01 -2.736766636371612549e-02 1.755565702915191650e-01 -1.913373023271560669e-01 -4.066814184188842773e-01 -3.293527066707611084e-01 1.054425444453954697e-02 -2.541172504425048828e-01 9.376523643732070923e-02 -4.722191765904426575e-02 1.620163582265377045e-02 2.961038351058959961e-01 -1.499100923538208008e-01 1.074187904596328735e-01 2.119116187095642090e-01
-1.583143174648284912e-01 6.257563829421997070e-02 -1.946250796318054199e-01 -7.417861372232437134e-02 3.634708821773529053e-01 -2.306511849164962769e-01 1.056052446365356445e-01 -1.325262635946273804e-01 2.400899082422256470e-01 3.671233728528022766e-02 2.876591868698596954e-02 -2.632161378860473633e-01 2.124243080615997314e-01 1.611403822898864746e-01 -2.621379494667053223e-01 1.659952849149703979e-01 2.850005328655242920e-01 4.742895439267158508e-02 2.193732708692550659e-01 -5.647303536534309387e-03 2.894066274166107178e-01 -1.285819411277770996e-01 6.176107004284858704e-02 -9.891743212938308716e-02 9.143186360597610474e-02 3.127005323767662048e-02 -1.138957738876342773e-01 -2.372478246688842773e-01 -3.792482241988182068e-02 1.242584511637687683e-01 -1.744065806269645691e-02 2.754116356372833252e-01
4.546458367258310318e-03 1.300034672021865845e-01 -7.371840626001358032e-02 1.651743203401565552e-01 1.456335484981536865e-01 1.876019835472106934e-01 2.829177677631378174e-01 1.258672177791595459e-01 2.264760583639144897e-01 -2.268239408731460571e-01 5.957718938589096069e-02 -2.047892063856124878e-01 2.592915892601013184e-01 -8.240626007318496704e-02 -2.824505567550659180e-01 -2.301818579435348511e-01 8.981492370367050171e-02 2.481962293386459351e-01 -1.587791144847869873e-01 -3.560771048069000244e-01 3.668917343020439148e-02 -2.638270556926727295e-01 -1.386003009974956512e-02 -1.951754689216613770e-01 -7.124633342027664185e-02 2.764784730970859528e-02 6.560865044593811035e-02 -3.498308733105659485e-02 -8.063466101884841919e-02 5.858070403337478638e-02 -2.478576749563217163e-01 1.715146005153656006e-01
2.484607547521591187e-01 -2.338842898607254028e-01 -4.511407017707824707e-02 -1.013326272368431091e-01 -8.810428529977798462e-02 -2.739299535751342773e-01 -7.509776949882507324e-02 -8.413492888212203979e-02 6.962026655673980713e-02 -2.381982356309890747e-01 -8.870103210210800171e-02 -1.620928794145584106e-01 8.465323597192764282e-03 9.680582210421562195e-03 -2.529364824295043945e-01 -2.577259540557861328e-01 -1.939793527126312256e-01 2.231009900569915771e-01 -1.779889911413192749e-01 8.537201583385467529e-02 -1.345742344856262207e-01 -4.880938529968261719e-01 -9.025456011295318604e-02 -7.508403807878494263e-02 -7.261842489242553711e-02 -7.037982344627380371e-02 -2.355939298868179321e-01 1.706485264003276825e-02 4.309283941984176636e-02 -2.824804782867431641e-01 -4.936483874917030334e-02 5.328955128788948059e-02
4.510301724076271057e-02 7.808825373649597168e-02 5.050872266292572021e-02 2.356646582484245300e-02 3.085398375988006592e-01 -2.268326133489608765e-01 6.209033727645874023e-02 -1.908086538314819336e-01 1.797158569097518921e-01 -8.599476516246795654e-02 -6.583320349454879761e-02 -1.435390263795852661e-01 -2.236118614673614502e-01 -1.920525133609771729e-01 -3.070392608642578125e-01 1.116942018270492554e-01 -4.790798947215080261e-02 2.485602945089340210e-01 -1.240133643150329590e-01 1.519835740327835083e-01 -1.754458397626876831e-01 -2.160227894783020020e-01 -9.753730893135070801e-02 -4.174802005290985107e-01 -2.810600996017456055e-01 1.672466471791267395e-02 -4.683397710323333740e-02 1.720892637968063354e-01 -3.036701865494251251e-02 -1.813117712736129761e-01 7.595250010490417480e-02 1.706733107566833496e-01
8.113047480583190918e-02 8.416580408811569214e-02 -1.708760410547256470e-01 2.628668844699859619e-01 -5.562479794025421143e-02 1.129075065255165100e-01 -3.147352486848831177e-02 1.917178183794021606e-02 3.271135985851287842e-01 1.421754211187362671e-01 1.059399843215942383e-01 -2.428857982158660889e-01 -1.461712177842855453e-02 2.270037680864334106e-01 -2.144042402505874634e-01 -8.607823401689529419e-02 1.672080755233764648e-01 1.421476304531097412e-01 -2.689788304269313812e-02 -2.469481378793716431e-01 -4.675417393445968628e-02 -2.586667835712432861e-01 -8.071469515562057495e-02 -1.245111674070358276e-01 -1.166598405689001083e-02 -2.760280109941959381e-02 -4.150629639625549316e-01 2.370650880038738251e-02 -2.186653576791286469e-02 2.371584326028823853e-01 -3.124769628047943115e-01 1.979748904705047607e-01
1.502123475074768066e-01 1.357879489660263062e-01 -3.634644448757171631e-01 1.271316260099411011e-01 2.572360448539257050e-02 1.510446518659591675e-01 1.092445403337478638e-01 -2.294217795133590698e-01 -1.172103360295295715e-02 -2.094582282006740570e-02 -2.136902883648872375e-02 -1.016127243638038635e-01 2.976421117782592773e-01 3.024439811706542969e-01 -3.309757709503173828e-01 -2.384180277585983276e-01 3.060445375740528107e-02 1.586169600486755371e-01 2.499813213944435120e-02 2.745726108551025391e-01 -8.254646509885787964e-02 -2.407334931194782257e-02 -8.350542932748794556e-02 1.766328066587448120e-01 -1.306821405887603760e-01 1.134523004293441772e-01 3.394988924264907837e-02 -3.289995193481445312e-01 -1.366310473531484604e-02 -2.447485178709030151e-01 -3.224930842407047749e-04 1.332923918962478638e-01
-4.794568195939064026e-02 -2.758635282516479492e-01 -3.037045001983642578e-01 1.274969428777694702e-01 2.723856642842292786e-02 1.566698215901851654e-02 2.283157557249069214e-01 -7.212925702333450317e-02 2.878103591501712799e-02 -1.555249989032745361e-01 2.594551444053649902e-01 5.988051369786262512e-02 1.926038786768913269e-02 3.909277543425559998e-02 -1.065530627965927124e-01 2.150630652904510498e-01 -6.507023423910140991e-02 6.731866300106048584e-02 -1.968341022729873657e-01 -1.282113790512084961e-01 -1.163090206682682037e-02 -4.591869115829467773e-01 -2.195981740951538086e-01 -1.135394126176834106e-01 -1.211820915341377258e-01 1.517985463142395020e-01 -7.530909776687622070e-02 -2.583990693092346191e-01 -1.037884950637817383e-01 -1.514436900615692139e-01 -1.596282608807086945e-02 3.452318310737609863e-01
2.190854400396347046e-01 1.642278581857681274e-01 -4.254582822322845459e-01 1.079155057668685913e-01 1.869737803936004639e-01 -4.732577502727508545e-02 1.056647822260856628e-01 -1.677202582359313965e-01 -1.952884495258331299e-01 1.848640888929367065e-01 1.363092660903930664e-01 3.014326468110084534e-02 2.067066878080368042e-01 8.906537294387817383e-02 3.606439381837844849e-02 1.427400577813386917e-02 -7.826618850231170654e-02 2.832205593585968018e-01 6.095410510897636414e-02 2.612577974796295166e-01 -2.355526685714721680e-01 -2.608517706394195557e-01 3.067349828779697418e-02 -3.695263266563415527e-01 -5.995580926537513733e-02 3.693583607673645020e-02 -1.213395297527313232e-01 -1.171620190143585205e-01 -9.441913664340972900e-02 -6.778183579444885254e-02 -2.083869278430938721e-01 4.729677736759185791e-02
-1.919184774160385132e-01 5.488622933626174927e-02 -2.800543420016765594e-02 -1.758045405149459839e-01 3.072764277458190918e-01 -6.116404384374618530e-02 2.070457786321640015e-01 4.469739645719528198e-02 1.285409331321716309e-01 -8.267174661159515381e-02 -3.562904596328735352e-01 -1.485403776168823242e-01 -1.704158633947372437e-01 1.942173093557357788e-01 -1.728630363941192627e-01 -2.877911031246185303e-01 6.739894300699234009e-02 1.237501353025436401e-01 -2.020547688007354736e-01 1.191489696502685547e-01 -1.455402523279190063e-01 -3.278430700302124023e-01 -5.624286085367202759e-02 3.819976747035980225e-02 7.169551402330398560e-02 4.888844676315784454e-03 -2.135646641254425049e-01 -2.131992280483245850e-01 -1.573166400194168091e-01 -2.361501753330230713e-01 -1.463454067707061768e-01 1.651683747768402100e-01
2.408692687749862671e-01 1.380379945039749146e-01 -3.831055164337158203e-01 -2.757588028907775879e-02 3.526387810707092285e-01 1.566831022500991821e-01 1.820459961891174316e-01 -8.886821568012237549e-02 1.005287989974021912e-01 1.589902490377426147e-02 1.859035938978195190e-01 9.079656563699245453e-03 3.927217423915863037e-02 -5.515979230403900146e-02 -2.152083665132522583e-01 -5.248525366187095642e-02 4.005316272377967834e-02 1.364225894212722778e-01 -1.721419245004653931e-01 1.962419226765632629e-02 1.630380153656005859e-01 -3.255731463432312012e-01 -2.769971191883087158e-01 -1.389795988798141479e-01 -2.122084237635135651e-02 9.431369602680206299e-02 3.687703609466552734e-02 1.006279885768890381e-01 1.631691157817840576e-01 6.637011468410491943e-02 -3.897342979907989502e-01 6.473867595195770264e-02
-1.677843742072582245e-02 2.955581843852996826e-01 -2.841180860996246338e-01 2.571612596511840820e-01 1.587774306535720825e-01 -1.554708345793187618e-03 1.556373834609985352e-01 -2.156403213739395142e-01 -3.251475468277931213e-02 2.675762772560119629e-01 6.949555873870849609e-02 -1.859874650835990906e-02 1.452512443065643311e-01 1.410801857709884644e-01 -5.217048153281211853e-02 -4.348843917250633240e-02 -1.865872144699096680e-01 1.519607007503509521e-01 1.412619054317474365e-01 1.028053462505340576e-01 -3.553192019462585449e-01 -2.660477459430694580e-01 8.504419028759002686e-02 -1.782062500715255737e-01 -5.822546780109405518e-02 4.228741303086280823e-02 -8.520391583442687988e-02 -9.544415771961212158e-02 -2.158112972974777222e-01 -2.305367439985275269e-01 -2.311564385890960693e-01 2.167286276817321777e-01
3.099066615104675293e-01 2.964284420013427734e-01 -4.267032723873853683e-03 6.674402952194213867e-02 2.556456029415130615e-01 1.172594428062438965e-01 -8.420690149068832397e-02 -3.073325455188751221e-01 -1.805751174688339233e-01 -3.858410194516181946e-02 8.194655925035476685e-02 -2.585908770561218262e-01 2.146330177783966064e-01 6.381059647537767887e-04 -3.747164085507392883e-02 6.138750538229942322e-02 4.230722039937973022e-02 1.564123928546905518e-01 5.044575780630111694e-02 3.195675909519195557e-01 8.181324228644371033e-03 -3.232624232769012451e-01 2.162247151136398315e-02 -1.627087742090225220e-01 -2.358780354261398315e-01 -5.056471750140190125e-02 3.156793490052223206e-02 -2.282263636589050293e-01 -9.026064723730087280e-02 -1.448953896760940552e-01 -2.149042189121246338e-01 1.516937017440795898e-01
-1.788340881466865540e-02 7.273784279823303223e-02 -5.428901910781860352e-01 2.442607283592224121e-01 -1.017706766724586487e-01 -2.019205242395401001e-01 -1.588259637355804443e-01 -1.589999347925186157e-01 2.476083338260650635e-01 4.943734034895896912e-02 1.413340121507644653e-01 -4.680171981453895569e-02 -3.231377899646759033e-02 2.958644647151231766e-03 -1.047720238566398621e-01 2.078013718128204346e-01 4.570127651095390320e-02 1.788831800222396851e-01 -2.519101649522781372e-02 -1.196159124374389648e-01 1.767870970070362091e-02 -3.031569123268127441e-01 -9.454361349344253540e-02 -1.994345486164093018e-01 2.567423880100250244e-01 9.824279695749282837e-03 -1.352282166481018066e-01 1.746516376733779907e-01 1.319761127233505249e-01 -2.017072029411792755e-02 -7.139707356691360474e-02 2.637130320072174072e-01
-4.348393529653549194e-02 1.372727751731872559e-01 -1.697070896625518799e-01 3.232790529727935791e-02 2.494240701198577881e-01 2.310848794877529144e-02 -7.598462700843811035e-02 9.226022660732269287e-02 1.184220016002655029e-01 -1.604255475103855133e-02 1.373234987258911133e-01 -1.600477248430252075e-01 -1.010644957423210144e-01 -6.781585514545440674e-02 -2.614788115024566650e-01 -4.614202976226806641e-01 -1.789900660514831543e-01 -1.348651945590972900e-01 1.864614486694335938e-01 2.492336779832839966e-01 -3.879952430725097656e-02 -2.799440324306488037e-01 6.880826503038406372e-02 1.155387610197067261e-01 -1.432162821292877197e-01 4.604631289839744568e-02 -1.522434502840042114e-01 -1.314743906259536743e-01 -9.587875753641128540e-02 -2.478552311658859253e-01 -1.731392294168472290e-01 3.298096954822540283e-01
4.562435671687126160e-03 -7.131992280483245850e-02 -2.147076576948165894e-01 2.489453405141830444e-01 -3.967999666929244995e-02 1.729567050933837891e-01 -7.266116887331008911e-02 -7.025814801454544067e-02 2.277036458253860474e-01 1.170522347092628479e-01 2.163665592670440674e-01 -3.124515414237976074e-01 6.094713509082794189e-02 2.145820707082748413e-01 -3.319603204727172852e-01 -1.319316476583480835e-01 4.830911755561828613e-02 -3.463781252503395081e-02 -2.273916900157928467e-01 -1.203028038144111633e-01 1.097018942236900330e-01 -2.470349371433258057e-01 -1.699717640876770020e-01 -1.420279294252395630e-01 2.033065557479858398e-01 1.150760725140571594e-01 2.318903990089893341e-02 -3.169896304607391357e-01 -3.828533738851547241e-02 -1.616868190467357635e-02 -1.264503225684165955e-02 3.293039500713348389e-01
9.926197677850723267e-02 -2.317674905061721802e-01 -7.858476042747497559e-02 2.171070575714111328e-01 3.175812959671020508e-01 -4.708095490932464600e-01 1.623513549566268921e-01 -1.440766602754592896e-01 1.488997936248779297e-01 2.152198255062103271e-01 9.673581272363662720e-02 -1.488256752490997314e-01 1.788930618204176426e-03 -8.942052721977233887e-02 -1.602514088153839111e-02 7.022057473659515381e-02 4.202558845281600952e-02 1.030290275812149048e-01 -2.808955907821655273e-01 2.704669348895549774e-02 -2.180271781980991364e-02 -2.860150635242462158e-01 1.096867099404335022e-01 -2.971988320350646973e-01 8.305642008781433105e-02 1.347302049398422241e-01 -6.772015988826751709e-02 4.991658776998519897e-02 9.829442948102951050e-02 -2.859672605991363525e-01 3.263955190777778625e-02 3.183909505605697632e-02
2.351552098989486694e-01 3.261686861515045166e-02 -3.768688440322875977e-01 1.785299777984619141e-01 2.622899711132049561e-01 -2.221492528915405273e-01 -4.616675153374671936e-02 -2.372221648693084717e-01 1.506141275167465210e-01 9.877589344978332520e-02 -2.026859298348426819e-02 -3.091491162776947021e-01 -8.559599518775939941e-02 -4.568034037947654724e-02 -2.192776463925838470e-02 1.680668257176876068e-02 3.544733673334121704e-02 -6.361774355173110962e-02 2.340916842222213745e-01 -1.097311824560165405e-01 1.610578782856464386e-02 -3.942436873912811279e-01 -5.898034572601318359e-02 1.633412390947341919e-01 -9.293219447135925293e-02 -2.891544997692108154e-02 -2.344836890697479248e-01 4.260960221290588379e-02 5.870040133595466614e-02 -1.783895343542098999e-01 -2.722400128841400146e-01 1.446976661682128906e-01
-2.363105118274688721e-01 1.157338768243789673e-01 -2.238687276840209961e-01 3.277561366558074951e-01 1.311871558427810669e-01 3.287299349904060364e-02 1.275559365749359131e-01 1.405351907014846802e-01 -8.209179341793060303e-02 -1.493186503648757935e-01 2.018183320760726929e-01 -2.272872030735015869e-01 2.356548011302947998e-01 2.800377607345581055e-01 -1.875911802053451538e-01 -1.600721180438995361e-01 2.606503665447235107e-01 2.239315658807754517e-01 -1.562763750553131104e-01 -1.710629649460315704e-02 -3.148800227791070938e-03 -2.961449027061462402e-01 8.074405044317245483e-02 -2.750149071216583252e-01 -3.898632526397705078e-02 -4.911037907004356384e-02 -2.542816102504730225e-01 1.343491766601800919e-02 2.929545193910598755e-02 -1.082876175642013550e-01 -8.084098249673843384e-02 4.650654271245002747e-02
7.649918645620346069e-02 3.994494676589965820e-01 -3.777407109737396240e-01 5.062629282474517822e-02 2.862775623798370361e-01 -8.631130307912826538e-02 1.199624151922762394e-03 -6.956456601619720459e-02 1.018555015325546265e-01 -2.537894994020462036e-02 1.166942417621612549e-01 7.430493831634521484e-02 -1.496205776929855347e-01 1.332416385412216187e-01 -7.253833115100860596e-02 -1.333568096160888672e-01 1.019541099667549133e-01 1.793553978204727173e-01 -8.168980479240417480e-02 -5.103735998272895813e-02 2.226946502923965454e-01 -4.097116291522979736e-01 -2.544904649257659912e-01 8.406617492437362671e-02 -1.907594949007034302e-01 1.759538799524307251e-01 1.337582021951675415e-01 -1.399599611759185791e-01 -7.549760863184928894e-03 -1.759365499019622803e-01 -1.573898196220397949e-01 2.769470913335680962e-03
2.035954147577285767e-01 -5.672587081789970398e-02 -1.236302629113197327e-01 8.432280272245407104e-02 -2.794659510254859924e-02 -1.274188309907913208e-01 4.807301331311464310e-03 -2.079363614320755005e-01 1.549113839864730835e-01 2.024950385093688965e-01 -1.729267649352550507e-02 -3.565415143966674805e-01 -3.254139423370361328e-01 1.348943412303924561e-01 5.793283879756927490e-02 9.931591153144836426e-02 -6.904335319995880127e-02 1.054491326212882996e-01 2.274518460035324097e-02 -1.484951749444007874e-02 -5.497793108224868774e-02 -2.966237068176269531e-01 -3.878284618258476257e-02 2.593796467408537865e-03 1.357024759054183960e-01 1.596765518188476562e-01 -3.725135326385498047e-01 2.127888351678848267e-01 5.670350044965744019e-02 -1.999641060829162598e-01 -5.717397108674049377e-02 3.991932272911071777e-01
2.044606506824493408e-01 -3.705453500151634216e-02 -2.881288826465606689e-01 -8.036174625158309937e-02 5.703648924827575684e-02 -2.477643787860870361e-01 -1.593685597181320190e-01 -2.036192119121551514e-01 5.787368491291999817e-02 -2.342185527086257935e-01 -1.852231174707412720e-01 -4.005827009677886963e-02 2.989239059388637543e-02 2.805014848709106445e-01 -4.951134622097015381e-01 9.445783495903015137e-02 -3.193397074937820435e-02 1.196637973189353943e-01 -1.022763997316360474e-01 2.152522467076778412e-02 3.266006708145141602e-02 -3.801814317703247070e-01 -9.592435508966445923e-02 2.552275732159614563e-02 3.962367400527000427e-02 -1.202524527907371521e-01 -1.359782218933105469e-01 -1.124094054102897644e-01 -1.320351958274841309e-01 -1.686529070138931274e-01 -6.400078535079956055e-02 -1.710042357444763184e-01
-2.471558749675750732e-01 1.860800534486770630e-01 1.171573624014854431e-01 1.584722846746444702e-01 5.500742793083190918e-02 -1.344451755285263062e-01 9.581086784601211548e-02 -1.507687419652938843e-01 4.651283100247383118e-02 1.733569614589214325e-02 -1.711296737194061279e-01 -2.180368602275848389e-01 2.463623136281967163e-01 2.546398900449275970e-02 -3.899890780448913574e-01 7.928764075040817261e-02 2.558197081089019775e-01 1.792283952236175537e-01 -1.297848522663116455e-01 1.165198013186454773e-01 2.977302670478820801e-01 -3.516678214073181152e-01 -3.896703571081161499e-02 -1.661645323038101196e-01 1.260111629962921143e-01 1.005601286888122559e-01 -2.810966372489929199e-01 -1.004908047616481781e-02 -1.425382643938064575e-01 -1.582700200378894806e-02 -1.129179447889328003e-01 7.463803887367248535e-02
7.306592166423797607e-02 1.722173392772674561e-01 -7.392972707748413086e-02 1.270544379949569702e-01 3.973076641559600830e-01 2.911771647632122040e-02 1.085376292467117310e-01 5.205767974257469177e-02 1.950463503599166870e-01 -2.857718765735626221e-01 2.156110405921936035e-01 -2.038235068321228027e-01 1.461363770067691803e-02 -1.859735399484634399e-01 -2.315413206815719604e-01 -6.613124161958694458e-02 -1.617508977651596069e-01 3.886518999934196472e-02 -1.484651118516921997e-01 1.273022778332233429e-02 -2.246487140655517578e-02 -3.359790146350860596e-01 -3.789473772048950195e-01 4.415235947817564011e-03 2.837318181991577148e-02 -3.215587884187698364e-02 -6.201967131346464157e-03 -1.331278234720230103e-01 -2.033343017101287842e-01 -2.397391498088836670e-01 -1.410576403141021729e-01 1.564445495605468750e-01
-1.798811107873916626e-01 -5.617125704884529114e-02 1.068704873323440552e-01 3.010432124137878418e-01 -1.462536025792360306e-02 -9.329607337713241577e-02 9.526037424802780151e-02 -2.579919435083866119e-02 2.789051234722137451e-01 -1.402439326047897339e-01 1.241782382130622864e-01 -2.526594698429107666e-01 2.086257189512252808e-01 2.028258144855499268e-01 -1.501144319772720337e-01 -1.684033274650573730e-01 -8.669126033782958984e-02 4.673673212528228760e-01 -1.557586789131164551e-01 4.413889255374670029e-04 -2.145085334777832031e-01 -1.737094223499298096e-01 -1.129744797945022583e-01 -2.539375126361846924e-01 -1.372728217393159866e-02 2.077628225088119507e-01 3.675985336303710938e-02 -9.958735853433609009e-02 8.156458288431167603e-02 1.704283058643341064e-01 -1.626231968402862549e-01 1.053473055362701416e-01
-6.051954999566078186e-02 -8.155722171068191528e-02 -2.103559486567974091e-02 -1.690086871385574341e-01 3.995590507984161377e-01 7.380128651857376099e-02 1.074822768568992615e-01 -3.835630044341087341e-02 1.840996295213699341e-01 5.685232952237129211e-02 -3.417257368564605713e-01 -2.035483270883560181e-01 -1.473946869373321533e-01 5.224356055259704590e-02 -2.927671670913696289e-01 -2.257118374109268188e-01 6.880383938550949097e-02 9.524808824062347412e-02 -3.480801880359649658e-01 9.203168004751205444e-02 -3.740863502025604248e-02 -2.437218278646469116e-01 -9.148483723402023315e-02 -8.057814836502075195e-02 -3.701595216989517212e-02 1.678929328918457031e-01 -9.820328652858734131e-02 -1.289768666028976440e-01 -2.308363318443298340e-01 -1.913211643695831299e-01 -2.035236358642578125e-01 1.409593373537063599e-01
1.764475554227828979e-01 1.295092701911926270e-01 -1.632742136716842651e-01 3.706062436103820801e-01 1.464594807475805283e-02 1.368088126182556152e-01 -9.109353274106979370e-02 -1.434840708971023560e-01 1.707897931337356567e-01 8.191332221031188965e-02 8.569234609603881836e-02 3.065739944577217102e-02 -8.125380426645278931e-02 -1.584595888853073120e-01 -2.683168351650238037e-01 -3.265115618705749512e-01 1.696752011775970459e-01 2.227334082126617432e-01 -1.018805950880050659e-01 1.596551686525344849e-01 -2.163595855236053467e-01 -4.079593718051910400e-01 1.187660992145538330e-01 1.084838211536407471e-01 -4.563071951270103455e-02 1.428904533386230469e-01 -1.741828471422195435e-01 -1.100134849548339844e-01 8.838675916194915771e-02 -1.206474006175994873e-01 -7.954564876854419708e-03 2.122089266777038574e-01
1.290390640497207642e-01 1.172233372926712036e-01 -2.655716240406036377e-01 -1.067836731672286987e-01 1.106511875987052917e-01 3.911072388291358948e-02 -9.526981413364410400e-02 2.722182273864746094e-01 3.559996187686920166e-02 -6.166205927729606628e-02 -3.263031244277954102e-01 -2.762341201305389404e-01 6.285481154918670654e-02 1.378317177295684814e-01 -4.059397280216217041e-01 -2.579003274440765381e-01 -2.315475232899188995e-02 1.470964848995208740e-01 -6.872010976076126099e-02 -6.154578551650047302e-02 -9.543157368898391724e-02 -3.370321094989776611e-01 -4.049587063491344452e-03 -7.414419949054718018e-02 6.983108818531036377e-02 1.879808306694030762e-02 -1.885508745908737183e-01 -1.822001636028289795e-01 1.418932825326919556e-01 -2.672360241413116455e-01 -1.109016016125679016e-01 1.091147139668464661e-01
2.036279290914535522e-01 -1.137989908456802368e-01 -6.274423003196716309e-02 9.765072166919708252e-02 -1.835845783352851868e-02 1.279718428850173950e-01 5.719677545130252838e-03 -1.569474786520004272e-01 2.934697568416595459e-01 1.265072673559188843e-01 2.013128697872161865e-01 -2.832812666893005371e-01 6.667488068342208862e-02 1.355445850640535355e-02 -2.610256671905517578e-01 -2.223422229290008545e-01 -1.878536790609359741e-01 2.959619462490081787e-01 -2.568566203117370605e-01 6.406950950622558594e-02 1.267234236001968384e-02 -9.109973162412643433e-02 -1.307971328496932983e-01 -7.110111415386199951e-02 -1.898200996220111847e-02 9.850059449672698975e-02 1.682230383157730103e-01 -3.131067613139748573e-03 -2.516216039657592773e-01 -3.042431473731994629e-01 -1.284638047218322754e-01 3.336060941219329834e-01
-2.860267832875251770e-02 2.114433497190475464e-01 -2.575957477092742920e-01 7.808514684438705444e-02 4.376724064350128174e-01 2.083717733621597290e-01 -4.081542044878005981e-02 -3.402045667171478271e-01 5.960512906312942505e-02 -2.743707597255706787e-01 -6.933046132326126099e-02 -1.236793473362922668e-01 -6.636537611484527588e-02 6.110396981239318848e-02 -1.490948647260665894e-01 -2.006934732198715210e-01 3.575342521071434021e-02 1.020687073469161987e-01 -7.372713088989257812e-02 1.412044912576675415e-01 7.832898199558258057e-02 -2.736122310161590576e-01 -2.903266847133636475e-01 2.343371324241161346e-02 -4.203421622514724731e-02 -1.481235474348068237e-01 3.138494119048118591e-02 -6.679423153400421143e-02 1.706286966800689697e-01 6.605333834886550903e-02 -9.160427004098892212e-02 2.934762537479400635e-01
-1.135191917419433594e-01 3.082289397716522217e-01 -8.976475149393081665e-02 9.036659449338912964e-02 1.951395422220230103e-01 -1.413721404969692230e-02 -2.085730880498886108e-01 -1.832219809293746948e-01 -3.874858468770980835e-02 -3.383132442831993103e-02 2.460990846157073975e-02 -7.562699913978576660e-02 1.288111805915832520e-01 -4.718327522277832031e-02 -4.051262140274047852e-02 4.290425404906272888e-02 -1.696563512086868286e-01 1.313612908124923706e-01 -7.568467408418655396e-02 2.154524028301239014e-01 -1.037801057100296021e-01 -5.065163373947143555e-01 -1.582995951175689697e-01 -1.013983264565467834e-01 -2.381918430328369141e-01 -4.434722661972045898e-02 1.040615364909172058e-01 4.465322708711028099e-04 -1.460223197937011719e-01 1.417569965124130249e-01 -2.476442605257034302e-01 3.951297998428344727e-01
-1.320158988237380981e-01 8.621472865343093872e-02 3.129603713750839233e-02 -8.967585116624832153e-02 1.398563832044601440e-01 6.871309131383895874e-02 6.221482902765274048e-02 -4.357000887393951416e-01 2.440453767776489258e-01 5.273701995611190796e-02 5.502967536449432373e-02 -6.558471173048019409e-02 2.505458146333694458e-02 -1.764806061983108521e-01 -2.465452998876571655e-01 2.847587130963802338e-02 1.027186810970306396e-01 1.460648179054260254e-01 -2.183731943368911743e-01 -3.864623140543699265e-04 4.552827775478363037e-02 -3.050944805145263672e-01 6.387886404991149902e-02 -4.412236437201499939e-02 3.299309015274047852e-01 -1.019330024719238281e-01 -3.046981096267700195e-01 -1.547060757875442505e-01 -1.050507128238677979e-01 -1.021007746458053589e-01 -2.751065790653228760e-01 2.667849957942962646e-01
1.848607510328292847e-01 6.600686162710189819e-02 -3.609917163848876953e-01 -7.727106660604476929e-02 3.366025686264038086e-01 2.368800155818462372e-02 1.768604815006256104e-01 -2.267854958772659302e-01 1.753935515880584717e-01 -2.377970814704895020e-01 -1.084879338741302490e-01 -1.693012267351150513e-01 2.146849781274795532e-02 -3.977172076702117920e-02 -1.495868861675262451e-01 -3.657427728176116943e-01 -2.711411714553833008e-01 1.574504077434539795e-01 7.766050100326538086e-02 -7.736333459615707397e-02 3.528369124978780746e-03 -1.364746838808059692e-01 -1.169126480817794800e-01 -1.695451736450195312e-01 -4.617103561758995056e-02 6.146796047687530518e-03 -2.899628579616546631e-01 1.612821370363235474e-01 -1.860413551330566406e-01 1.154648438096046448e-01 5.449050664901733398e-02 9.017387032508850098e-02
1.124556288123130798e-01 7.965902239084243774e-02 -6.117891892790794373e-02 5.401628836989402771e-02 1.505337953567504883e-01 -2.352522760629653931e-01 8.678137511014938354e-02 2.463228069245815277e-03 1.155843958258628845e-01 8.656239137053489685e-03 -4.282640293240547180e-02 -4.424301087856292725e-01 -2.508209049701690674e-01 -1.286261081695556641e-01 -5.878190509974956512e-03 2.023271918296813965e-01 2.316346615552902222e-01 1.036553606390953064e-01 8.983816951513290405e-03 3.335699811577796936e-02 -1.910126060247421265e-01 -5.239622592926025391e-01 -1.188691034913063049e-01 5.956264957785606384e-02 2.259587794542312622e-01 1.015181913971900940e-01 -9.709310531616210938e-02 2.427563630044460297e-02 4.384898580610752106e-03 -2.133731245994567871e-01 -1.655228734016418457e-01 1.369290649890899658e-01
-1.760147511959075928e-01 1.108167096972465515e-01 -1.330685019493103027e-01 1.037528738379478455e-01 7.971510291099548340e-02 -6.823886930942535400e-02 -3.490854054689407349e-02 -1.694378554821014404e-01 7.950007170438766479e-02 3.222063183784484863e-01 -3.537249863147735596e-01 -1.883604377508163452e-01 1.948148012161254883e-01 -9.060935676097869873e-02 -4.112383723258972168e-01 -1.066807191818952560e-03 1.741634458303451538e-01 2.076609432697296143e-01 1.216349005699157715e-01 1.918100863695144653e-01 2.036798298358917236e-01 -1.707646399736404419e-01 -9.573912620544433594e-02 1.140229031443595886e-01 1.542047262191772461e-01 1.097189113497734070e-01 -1.885649859905242920e-01 -1.886648386716842651e-01 -1.204583570361137390e-01 1.377839446067810059e-01 -1.590515375137329102e-01 1.330148279666900635e-01
-1.187764406204223633e-01 1.850067079067230225e-01 -3.485082685947418213e-01 1.267584264278411865e-01 1.666630208492279053e-01 1.814924776554107666e-01 -8.610329777002334595e-02 -1.289723664522171021e-01 7.075941190123558044e-03 -2.035838812589645386e-01 9.820627048611640930e-03 -5.112934112548828125e-02 -1.633190065622329712e-01 2.452294677495956421e-01 -1.750530153512954712e-01 -1.535393893718719482e-01 -9.595845825970172882e-03 1.185704693198204041e-01 1.520079094916582108e-02 1.058806944638490677e-02 7.726117968559265137e-02 -3.836867809295654297e-01 -3.478818535804748535e-01 1.730874478816986084e-01 -2.030384391546249390e-01 -1.257818341255187988e-01 -9.659969061613082886e-02 8.813828229904174805e-02 9.166616655420511961e-05 -8.671361207962036133e-02 -2.104693204164505005e-01 3.154634535312652588e-01
-2.125284522771835327e-01 1.515000015497207642e-01 -1.244830638170242310e-01 6.150963157415390015e-02 2.474000900983810425e-01 1.708129197359085083e-01 2.990065328776836395e-02 -1.536680608987808228e-01 1.741724461317062378e-01 8.673451840877532959e-02 -9.489539265632629395e-02 -1.303821802139282227e-01 2.723180055618286133e-01 2.054834505543112755e-03 -2.427368164062500000e-01 2.031159102916717529e-01 9.165871888399124146e-02 -1.348422933369874954e-02 -2.688204944133758545e-01 1.032924950122833252e-01 2.801306545734405518e-01 -3.904263377189636230e-01 8.129459619522094727e-02 -5.451223626732826233e-02 8.253050595521926880e-02 7.626415044069290161e-02 -2.189728766679763794e-01 -1.949109733104705811e-01 -2.423071116209030151e-01 -2.166534401476383209e-02 2.973152510821819305e-02 2.624307572841644287e-01
1.390488445758819580e-01 4.708358645439147949e-02 -3.763305246829986572e-01 -6.214087083935737610e-02 4.180212318897247314e-01 -6.170290708541870117e-02 7.042109221220016479e-02 -1.550254076719284058e-01 2.162111699581146240e-01 -1.900997608900070190e-01 -1.411677300930023193e-01 -1.242920905351638794e-01 3.561198711395263672e-02 7.239823043346405029e-02 -5.047016590833663940e-02 -4.132089018821716309e-01 -1.793207824230194092e-01 8.941414952278137207e-02 2.387891896069049835e-02 -6.647858023643493652e-02 -9.246909618377685547e-02 -2.024018466472625732e-01 -1.641434580087661743e-01 -1.279073208570480347e-01 -6.011014431715011597e-02 1.494076102972030640e-01 -1.943230032920837402e-01 2.297609597444534302e-01 -1.655628085136413574e-01 1.129438802599906921e-01 3.843048587441444397e-03 1.809158325195312500e-01
3.515838682651519775e-01 6.675089150667190552e-02 -4.121587574481964111e-01 5.403802543878555298e-02 1.540241539478302002e-01 -5.393194034695625305e-02 1.063515841960906982e-01 -3.781195878982543945e-01 1.292093992233276367e-01 -1.663534343242645264e-01 -7.892860472202301025e-02 1.346664968878030777e-02 -4.966785758733749390e-02 -5.619681254029273987e-02 -1.305969208478927612e-01 -2.565429210662841797e-01 -9.253405779600143433e-02 7.555563002824783325e-02 -8.396663516759872437e-02 -6.070200726389884949e-02 1.115607321262359619e-01 -2.689264416694641113e-01 -2.493044734001159668e-01 -2.434503585100173950e-01 -8.252313733100891113e-02 2.094933837652206421e-01 -2.362357825040817261e-01 1.924013644456863403e-01 -5.186518188565969467e-03 2.465621568262577057e-03 6.146401911973953247e-02 2.044888213276863098e-02
1.118157617747783661e-02 3.769309446215629578e-02 -7.561855763196945190e-02 1.635029166936874390e-01 2.528179623186588287e-02 -1.234121844172477722e-01 1.504282355308532715e-01 -2.692746222019195557e-01 -3.736867755651473999e-02 -1.477629039436578751e-02 -3.479286283254623413e-02 -3.135934174060821533e-01 5.724283680319786072e-02 1.435850560665130615e-01 -2.291958928108215332e-01 1.427420824766159058e-01 -1.738791614770889282e-01 9.897106327116489410e-03 -1.113080307841300964e-01 9.984049946069717407e-02 1.007299721240997314e-01 6.633673608303070068e-02 -1.356343626976013184e-01 -2.329915761947631836e-01 -2.653934061527252197e-01 2.079507559537887573e-01 -3.162149786949157715e-01 -1.909544020891189575e-01 3.580242395401000977e-01 -1.834073513746261597e-01 -3.569380939006805420e-02 3.223127722740173340e-01
2.794282734394073486e-01 -1.288899779319763184e-01 -7.783848792314529419e-02 1.484808623790740967e-01 2.245275676250457764e-01 -2.150748223066329956e-01 2.027231901884078979e-01 -4.598302021622657776e-02 1.906344667077064514e-02 -1.302287876605987549e-01 -2.658248841762542725e-01 2.242133021354675293e-03 9.422750025987625122e-02 -9.205815382301807404e-03 -1.422615945339202881e-01 -3.150302171707153320e-01 -9.727475792169570923e-02 2.930354177951812744e-01 -5.292317271232604980e-02 2.366071492433547974e-01 -4.971922561526298523e-02 -4.034475386142730713e-01 -4.989502206444740295e-02 -1.828426122665405273e-01 -1.787548698484897614e-02 -1.091034784913063049e-01 4.949413612484931946e-02 -2.191681414842605591e-01 3.083407580852508545e-01 -6.776715070009231567e-02 5.505564808845520020e-02 -1.415085140615701675e-02
-7.471496704965829849e-03 -7.138995826244354248e-02 8.242478966712951660e-02 2.068514823913574219e-01 1.454162746667861938e-01 -2.572027780115604401e-02 9.072837978601455688e-02 -2.682690024375915527e-01 2.943908870220184326e-01 5.897548049688339233e-02 -9.265791624784469604e-03 -5.683103799819946289e-01 2.403662800788879395e-01 2.820612788200378418e-01 -2.771845161914825439e-01 5.524876713752746582e-02 1.686029732227325439e-01 1.501326560974121094e-01 -1.190176904201507568e-01 2.490364387631416321e-02 3.917330875992774963e-02 -5.892038717865943909e-02 1.937394887208938599e-01 -1.234626621007919312e-01 8.578837662935256958e-02 6.304288655519485474e-02 -7.963044941425323486e-02 -8.330787718296051025e-02 -1.912856549024581909e-01 -8.012101054191589355e-02 -1.463608294725418091e-01 1.585475541651248932e-02
-4.477036744356155396e-02 2.620652318000793457e-01 -2.028576433658599854e-01 1.723483800888061523e-01 6.605107337236404419e-03 -2.147947400808334351e-01 2.166823251172900200e-03 9.744063019752502441e-02 1.463316977024078369e-01 1.560882432386279106e-03 2.002766132354736328e-01 -3.121446669101715088e-01 1.767152100801467896e-01 3.342718183994293213e-01 -8.822311460971832275e-02 -9.200996160507202148e-02 1.277857571840286255e-01 1.776046305894851685e-01 -8.893837034702301025e-02 -5.384067818522453308e-02 -4.796160012483596802e-02 -2.056302875280380249e-01 9.974595159292221069e-02 -2.777704596519470215e-01 1.058117970824241638e-01 -2.243355959653854370e-01 -3.211103379726409912e-01 1.074790582060813904e-02 1.266056764870882034e-02 -1.643925607204437256e-01 -2.474712878465652466e-01 2.026287317276000977e-01
1.265197098255157471e-01 1.344800144433975220e-01 -2.239430695772171021e-01 -1.402524113655090332e-02 -9.085723012685775757e-02 -4.598633944988250732e-02 1.122442409396171570e-01 -6.575053185224533081e-02 1.538062281906604767e-02 -3.310832008719444275e-02 1.473061442375183105e-01 -6.448897719383239746e-02 -7.992422580718994141e-02 2.426855117082595825e-01 -2.473884224891662598e-01 2.323595285415649414e-01 8.750411868095397949e-02 1.346844136714935303e-01 -2.969692349433898926e-01 -1.059967651963233948e-01 2.179149072617292404e-03 -3.644156754016876221e-01 -2.748437821865081787e-01 2.743816375732421875e-02 -7.100411504507064819e-02 -5.119838938117027283e-02 -2.008721977472305298e-01 -2.654626965522766113e-01 -3.143830895423889160e-01 -2.069072425365447998e-01 -2.074830085039138794e-01 2.076162546873092651e-01
4.017158150672912598e-01 1.379015296697616577e-01 -1.464111655950546265e-01 -1.085008308291435242e-02 4.580649361014366150e-02 -1.011030375957489014e-01 -1.613588333129882812e-01 -1.129607707262039185e-01 -7.591812312602996826e-02 -2.570304460823535919e-02 -5.498027428984642029e-02 -9.262859821319580078e-02 8.595035225152969360e-02 3.281382024288177490e-01 -2.649337947368621826e-01 8.308029174804687500e-02 5.963676422834396362e-02 8.763600885868072510e-02 -9.679879993200302124e-02 7.466644793748855591e-02 2.934806235134601593e-02 -5.623777508735656738e-01 -1.283676624298095703e-01 1.025657877326011658e-01 8.542024344205856323e-02 6.874381750822067261e-02 9.621889330446720123e-03 -5.513206496834754944e-02 -1.697364300489425659e-01 -1.652029603719711304e-01 -2.763946056365966797e-01 -1.370937675237655640e-01
-1.062889546155929565e-01 1.773606389760971069e-01 -3.342584669589996338e-01 1.827574335038661957e-02 -2.991161122918128967e-02 -7.832093536853790283e-02 4.755311459302902222e-02 5.867335479706525803e-03 4.587207734584808350e-02 2.027458995580673218e-01 -1.752935117110610008e-03 -4.287410378456115723e-01 -3.342803567647933960e-02 -1.255370676517486572e-01 -3.625954687595367432e-01 -1.645923852920532227e-01 -3.072201907634735107e-01 2.176476418972015381e-01 2.459468785673379898e-03 3.385254740715026855e-01 1.170786097645759583e-02 6.525824218988418579e-02 -2.624151669442653656e-02 -2.843811511993408203e-01 1.152185052633285522e-01 4.855895414948463440e-02 1.093316823244094849e-01 -1.706256568431854248e-01 1.526917815208435059e-01 -5.453050509095191956e-02 -5.084615573287010193e-02 7.411192357540130615e-02
3.809734433889389038e-02 -7.393471896648406982e-02 -8.449865272268652916e-04 1.616424918174743652e-01 -2.671780064702033997e-03 -1.844543814659118652e-01 2.697214782238006592e-01 -1.551994681358337402e-01 1.366519629955291748e-01 2.819423973560333252e-01 2.141795493662357330e-02 -3.399382531642913818e-01 7.279296964406967163e-02 1.125640347599983215e-01 6.526556797325611115e-03 1.396112889051437378e-01 -1.354631334543228149e-01 -6.212824583053588867e-02 -1.450129002332687378e-01 -2.346431463956832886e-01 -2.067819051444530487e-02 -4.246498048305511475e-01 1.086008250713348389e-01 -4.332853257656097412e-01 8.531557023525238037e-02 9.321824461221694946e-02 -1.024588569998741150e-01 -1.046997234225273132e-01 1.369659006595611572e-01 -1.602904051542282104e-01 -1.761483214795589447e-02 1.537135988473892212e-01
1.203085929155349731e-01 6.978349387645721436e-02 -1.184333413839340210e-01 2.807098031044006348e-01 -3.048496879637241364e-02 -1.021391525864601135e-01 1.236425042152404785e-01 1.001637876033782959e-01 1.056726649403572083e-01 5.370851233601570129e-02 2.358009517192840576e-01 -2.890879511833190918e-01 1.088582500815391541e-01 -1.518900841474533081e-01 -8.394314348697662354e-02 9.791954606771469116e-02 1.012369710952043533e-02 2.662763297557830811e-01 -2.278586477041244507e-01 7.580032199621200562e-02 7.458478212356567383e-02 -4.063186645507812500e-01 -7.118652760982513428e-02 -1.325658410787582397e-01 6.923653930425643921e-02 -1.527739912271499634e-01 -1.252100467681884766e-01 -4.073161780834197998e-01 -9.780094772577285767e-02 -2.869038283824920654e-01 -1.099158748984336853e-01 1.035436689853668213e-01
-1.915117055177688599e-01 4.190180897712707520e-01 1.200489029288291931e-01 -1.594343688338994980e-03 4.088140130043029785e-01 -1.249158754944801331e-01 1.398638784885406494e-01 1.016345247626304626e-01 1.932185143232345581e-01 2.149573713541030884e-02 2.631093189120292664e-02 -1.233176589012145996e-01 -5.826536938548088074e-02 1.121202111244201660e-01 -2.436668127775192261e-01 1.374289393424987793e-02 1.859340071678161621e-02 4.001046419143676758e-01 -1.859918236732482910e-01 7.776751369237899780e-02 1.037911176681518555e-01 -1.812516152858734131e-01 -2.347843497991561890e-01 5.745647102594375610e-02 -1.941272020339965820e-01 -4.141996055841445923e-02 1.233955547213554382e-01 8.826611936092376709e-02 1.077089980244636536e-01 -6.126663647592067719e-03 1.463872008025646210e-02 2.325814217329025269e-01
1.330703776329755783e-02 8.899012953042984009e-02 -1.689682155847549438e-01 -3.785893693566322327e-02 1.764301508665084839e-01 9.196096658706665039e-02 -2.362706214189529419e-01 1.565891206264495850e-01 1.548104882240295410e-01 -6.652820855379104614e-02 -1.845253258943557739e-01 -4.870046079158782959e-01 -2.184838056564331055e-01 2.245065271854400635e-01 -3.886624574661254883e-01 -7.875570654869079590e-02 -1.029653474688529968e-01 9.904906898736953735e-02 -2.037581801414489746e-01 -3.065313771367073059e-02 -1.553316041827201843e-02 -2.982054948806762695e-01 -2.693711966276168823e-02 -1.220941022038459778e-01 3.924686089158058167e-02 -2.485471218824386597e-02 -1.340844854712486267e-02 -5.376769229769706726e-02 1.722107678651809692e-01 -2.365810275077819824e-01 1.343566477298736572e-01 1.019784733653068542e-01
2.650804221630096436e-01 2.262809574604034424e-01 -2.140562981367111206e-02 -3.412057179957628250e-03 1.979558169841766357e-02 -1.635915338993072510e-01 3.693979606032371521e-02 -3.099001478403806686e-03 1.353798657655715942e-01 -6.923650950193405151e-02 -1.665425449609756470e-01 -4.141914546489715576e-01 -2.454081475734710693e-01 7.736073434352874756e-02 -7.682964671403169632e-03 -6.605118513107299805e-02 2.160644680261611938e-01 9.271551668643951416e-02 1.114704529754817486e-03 3.080352544784545898e-01 -3.825398907065391541e-02 -2.327307313680648804e-01 5.840132012963294983e-02 -1.081130933016538620e-02 1.218405216932296753e-01 1.470584720373153687e-01 -1.726966798305511475e-01 8.024905622005462646e-02 1.237372159957885742e-01 2.154396325349807739e-01 -2.227052599191665649e-01 4.038657844066619873e-01
-3.094441592693328857e-01 2.102530561387538910e-02 -6.886784732341766357e-02 8.023614436388015747e-02 5.361270904541015625e-02 -1.730234324932098389e-01 1.253497004508972168e-01 -2.653654217720031738e-01 9.937272965908050537e-02 -1.625638008117675781e-01 -2.561557292938232422e-01 -2.066899091005325317e-01 1.177681088447570801e-01 -7.644995581358671188e-03 -4.298774600028991699e-01 1.272681653499603271e-01 6.908290833234786987e-02 1.494610011577606201e-01 -2.235664725303649902e-01 1.074806451797485352e-01 1.273263245820999146e-01 -1.418997943401336670e-01 -2.838166952133178711e-01 -2.970147132873535156e-01 1.348473429679870605e-01 1.097460165619850159e-01 1.319971084594726562e-01 1.902315616607666016e-01 4.210990667343139648e-02 -5.145651474595069885e-02 1.222244231030344963e-03 1.791560947895050049e-01
2.786639332771301270e-01 -5.375523120164871216e-02 -2.535640820860862732e-02 2.792730629444122314e-01 1.904767900705337524e-01 -2.843602895736694336e-01 5.121899396181106567e-02 -1.278396844863891602e-01 2.750246822834014893e-01 7.885893434286117554e-02 2.204810455441474915e-02 1.222820058465003967e-01 1.525968164205551147e-01 -2.116157300770282745e-02 -3.304641246795654297e-01 -1.154034659266471863e-01 1.439355611801147461e-01 2.326929569244384766e-01 -7.336854934692382812e-02 1.267182826995849609e-01 -2.197167277336120605e-02 -3.378680348396301270e-01 -2.898994088172912598e-01 3.888660669326782227e-02 -1.598038822412490845e-01 1.498473733663558960e-01 2.261436916887760162e-02 -1.361698359251022339e-01 1.882134675979614258e-01 -7.074766606092453003e-02 1.480052620172500610e-01 1.878349930047988892e-01
1.288060396909713745e-01 -1.846235990524291992e-01 -5.934469401836395264e-02 9.340621531009674072e-02 2.693411707878112793e-01 1.269269268959760666e-02 -4.748315084725618362e-03 -2.228275388479232788e-01 -1.340679675340652466e-01 6.301005184650421143e-02 -1.918372660875320435e-01 -3.210555315017700195e-01 -1.605382114648818970e-01 -3.666007146239280701e-02 6.922876089811325073e-02 -1.743483394384384155e-01 3.746997117996215820e-01 3.517789840698242188e-01 1.242790147662162781e-01 1.039177849888801575e-01 4.426475614309310913e-02 -2.321492433547973633e-01 -3.510794043540954590e-01 -1.898970082402229309e-02 -1.775218993425369263e-01 7.834830135107040405e-02 -1.299472451210021973e-01 -3.568354528397321701e-03 1.467567831277847290e-01 -4.016061499714851379e-02 -7.453992962837219238e-02 1.935106217861175537e-01
1.054498832672834396e-03 1.322564482688903809e-01 -2.291422188282012939e-01 -5.654686689376831055e-02 -1.206948608160018921e-01 -1.614112555980682373e-01 -9.808726608753204346e-02 -4.698489978909492493e-02 2.432130873203277588e-01 -6.892775185406208038e-03 -1.385885328054428101e-01 -3.461127579212188721e-01 9.476539492607116699e-02 1.723423600196838379e-01 8.938563615083694458e-02 9.473038464784622192e-02 -1.935864984989166260e-02 -1.193817984312772751e-02 -2.884128391742706299e-01 2.964967191219329834e-01 2.049624770879745483e-01 -2.739176154136657715e-01 1.295281760394573212e-02 -3.843505680561065674e-01 2.889877855777740479e-01 1.943734139204025269e-01 -1.775555871427059174e-02 -8.696317672729492188e-03 -2.023745700716972351e-02 -2.299968004226684570e-01 -7.946774363517761230e-02 5.152353644371032715e-02
2.555024027824401855e-01 2.024075090885162354e-01 -3.656139075756072998e-01 3.150876462459564209e-01 2.901699841022491455e-01 -4.736860096454620361e-02 2.873820364475250244e-01 1.719979941844940186e-02 -9.713829308748245239e-02 2.306298017501831055e-01 1.049364544451236725e-02 -1.610876768827438354e-01 3.410534858703613281e-01 1.319619715213775635e-01 -6.422324478626251221e-02 1.909330040216445923e-01 3.769816830754280090e-02 1.844844222068786621e-01 -9.610284864902496338e-02 1.837616115808486938e-01 4.683967679738998413e-02 4.059609770774841309e-02 -3.728273510932922363e-02 -4.092397168278694153e-02 1.592295020818710327e-01 4.889440909028053284e-02 1.608309894800186157e-02 -1.818826794624328613e-02 -1.915887184441089630e-02 -6.871054321527481079e-02 -1.874275505542755127e-01 2.730465233325958252e-01
4.049470275640487671e-02 6.756734102964401245e-02 -1.969632655382156372e-01 7.693592458963394165e-02 1.745405048131942749e-01 2.842864207923412323e-02 -4.895308520644903183e-04 -2.333874553442001343e-01 3.378432393074035645e-01 -2.832329571247100830e-01 4.269544407725334167e-02 -3.428218960762023926e-01 -3.821845725178718567e-02 -3.431504666805267334e-01 -1.569516658782958984e-01 -2.473227083683013916e-01 8.704591542482376099e-03 1.857422441244125366e-01 6.974568963050842285e-02 1.714982390403747559e-01 -7.400619983673095703e-02 -2.176357060670852661e-01 -8.771384507417678833e-02 4.185897111892700195e-02 -1.170757710933685303e-01 8.621803671121597290e-02 3.922784700989723206e-02 -2.900394145399332047e-03 1.026682481169700623e-01 -2.387659102678298950e-01 -1.166551262140274048e-01 3.311023116111755371e-01
-2.022284865379333496e-01 5.641810968518257141e-02 -7.198894023895263672e-02 5.392860174179077148e-01 -5.850876122713088989e-02 -1.290844529867172241e-01 1.326713827438652515e-03 1.030184105038642883e-01 -2.301885560154914856e-02 -9.479892998933792114e-02 1.451636403799057007e-01 1.750226691365242004e-02 2.014655321836471558e-01 2.749399840831756592e-01 -1.443936973810195923e-01 -1.933601498603820801e-01 -1.035216748714447021e-01 1.660565435886383057e-01 1.732168532907962799e-02 -5.468575656414031982e-02 -2.085870690643787384e-02 -3.633146882057189941e-01 -9.297923743724822998e-02 -2.979929149150848389e-01 -4.988222196698188782e-02 1.409496963024139404e-01 -2.317169308662414551e-01 -1.495068520307540894e-01 -9.183810651302337646e-02 -1.412653177976608276e-01 -1.532758325338363647e-01 4.637973010540008545e-02
-9.649915248155593872e-02 8.675998449325561523e-02 1.174847036600112915e-02 1.370155066251754761e-01 2.659426331520080566e-01 1.265773624181747437e-01 -1.557086408138275146e-01 -3.076090477406978607e-02 1.042910739779472351e-01 -3.211000002920627594e-03 -5.034227967262268066e-01 -1.483807116746902466e-01 -1.861920654773712158e-01 7.334049791097640991e-02 -3.117848634719848633e-01 -2.878707945346832275e-01 -1.153130829334259033e-01 1.097521856427192688e-01 -6.945154815912246704e-02 1.221299543976783752e-01 -6.166065484285354614e-02 -3.475508093833923340e-01 -8.209758996963500977e-02 -1.266145557165145874e-01 -1.199025288224220276e-01 6.768264621496200562e-02 9.592021815478801727e-03 1.186147853732109070e-01 -1.537224352359771729e-01 -1.681738793849945068e-01 -2.537531256675720215e-01 6.306350231170654297e-02
4.223406687378883362e-02 2.885563373565673828e-01 -2.466977387666702271e-01 6.984376162290573120e-02 -5.037679523229598999e-02 4.842070862650871277e-02 1.915923655033111572e-01 -1.697704046964645386e-01 -5.119550228118896484e-02 1.621746718883514404e-01 -9.903925657272338867e-02 -1.853750944137573242e-01 -2.160723507404327393e-01 -7.995206117630004883e-02 -2.702154219150543213e-01 -1.010769456624984741e-01 1.105705574154853821e-01 1.363745778799057007e-01 -5.288725346326828003e-02 -1.960870921611785889e-01 9.203009307384490967e-02 -3.275544941425323486e-01 5.137619376182556152e-02 -3.069777488708496094e-01 -9.210874140262603760e-02 1.752008646726608276e-01 8.513429760932922363e-02 -2.831343710422515869e-01 1.390795782208442688e-02 -4.881547018885612488e-02 -3.853501081466674805e-01 -8.380912989377975464e-02
-8.913795650005340576e-02 7.238555699586868286e-02 -1.794531568884849548e-02 -3.683620598167181015e-03 2.143099308013916016e-01 7.968799024820327759e-02 2.675666213035583496e-01 1.031729206442832947e-01 1.396015733480453491e-01 -4.497773572802543640e-02 9.110265970230102539e-02 -1.939800232648849487e-01 3.584983050823211670e-01 2.071876376867294312e-01 -9.300404787063598633e-02 1.951087117195129395e-01 2.884233891963958740e-01 2.285333126783370972e-01 -1.557090133428573608e-01 1.734642684459686279e-01 1.103092432022094727e-01 -1.488565504550933838e-01 4.927917197346687317e-02 -9.223997592926025391e-02 1.467583775520324707e-01 3.290602862834930420e-01 -1.551561653614044189e-01 -1.056094840168952942e-01 -1.460031569004058838e-01 -4.808145016431808472e-02 7.351793348789215088e-02 3.704946935176849365e-01
1.183654516935348511e-01 -2.123143225908279419e-01 -5.720039829611778259e-02 -1.290888059884309769e-02 3.524200320243835449e-01 -2.409843355417251587e-02 -1.126548647880554199e-01 1.861544209532439709e-03 2.912951409816741943e-01 -8.882189542055130005e-02 -8.243893086910247803e-02 -2.245909422636032104e-01 -1.381222456693649292e-01 2.925065755844116211e-01 -8.896452933549880981e-02 -2.936802208423614502e-01 -1.629930287599563599e-01 -1.726365834474563599e-01 5.308613181114196777e-02 3.306541591882705688e-02 2.796606905758380890e-02 -3.905653357505798340e-01 -3.152764439582824707e-01 -1.874356567859649658e-01 5.146612226963043213e-02 2.558866329491138458e-02 1.795102260075509548e-03 -1.646916419267654419e-01 9.877111017704010010e-02 -2.954861521720886230e-02 -2.098856419324874878e-01 1.340562254190444946e-01
-4.863354563713073730e-02 -2.565714158117771149e-02 -2.285049408674240112e-01 2.427321821451187134e-01 1.999828666448593140e-01 7.922663539648056030e-02 2.634452581405639648e-01 3.886267170310020447e-02 1.648349761962890625e-01 9.665520489215850830e-02 -3.040166944265365601e-02 -1.098845750093460083e-01 1.781203597784042358e-01 3.547104820609092712e-02 -2.316923737525939941e-01 -2.864678204059600830e-01 1.549936532974243164e-01 3.282087445259094238e-01 1.919889748096466064e-01 -3.291012346744537354e-01 1.125696003437042236e-01 -1.367098242044448853e-01 1.951652765274047852e-01 -4.927037283778190613e-02 -7.571219652891159058e-02 -2.914359420537948608e-02 2.273907698690891266e-02 -1.397746652364730835e-01 -6.021585315465927124e-02 -1.454383786767721176e-02 -2.696031332015991211e-01 3.137969970703125000e-01
1.250877976417541504e-01 5.183153152465820312e-01 -5.712372064590454102e-02 4.221678897738456726e-02 1.027337387204170227e-01 -1.908259652554988861e-02 -1.016922667622566223e-01 -2.444845251739025116e-02 -4.419859498739242554e-02 8.180975914001464844e-03 1.659212857484817505e-01 -2.605620622634887695e-01 -5.062178242951631546e-03 1.558449566364288330e-01 -1.477652788162231445e-01 -1.678044945001602173e-01 -1.837686598300933838e-01 3.796399533748626709e-01 -3.129935637116432190e-02 -5.415869876742362976e-03 -2.566094100475311279e-01 -2.538117170333862305e-01 -1.840871274471282959e-01 -1.928146332502365112e-01 7.484539877623319626e-03 -9.050129912793636322e-03 2.839836478233337402e-01 3.677431121468544006e-02 5.771545693278312683e-02 1.353015005588531494e-01 -6.003993377089500427e-02 1.715526431798934937e-01
-3.049152716994285583e-02 3.099088370800018311e-01 -2.908418141305446625e-02 6.057285517454147339e-02 2.271837294101715088e-01 -6.048262491822242737e-02 1.558258384466171265e-01 -3.326989412307739258e-01 1.534923631697893143e-02 8.234500139951705933e-02 9.810792654752731323e-02 -3.470249772071838379e-01 2.120967507362365723e-01 2.581572234630584717e-01 -4.819260165095329285e-02 -2.282714471220970154e-02 -4.247383028268814087e-02 2.018328160047531128e-01 -1.703262478113174438e-01 -1.655130237340927124e-01 -1.788795692846179008e-03 -2.912399172782897949e-01 -1.359165012836456299e-01 -2.948409020900726318e-01 1.987715065479278564e-01 -1.246060281991958618e-01 -3.112357296049594879e-02 -2.336216866970062256e-01 1.038720458745956421e-02 4.222649708390235901e-02 -2.102981209754943848e-01 -1.041832566261291504e-01
-5.899377539753913879e-02 7.957255840301513672e-02 2.519246004521846771e-02 1.074638813734054565e-01 3.877599239349365234e-01 5.361305922269821167e-02 1.407547621056437492e-03 -5.450166016817092896e-02 1.719904839992523193e-01 8.022070676088333130e-02 -3.145394027233123779e-01 -2.583114206790924072e-01 -1.509933620691299438e-01 -4.522911459207534790e-02 -1.176581084728240967e-01 -3.084453344345092773e-01 -7.413838058710098267e-02 -8.497263491153717041e-02 -3.625822365283966064e-01 2.459088563919067383e-01 -3.881871327757835388e-02 -3.107820749282836914e-01 -9.190653264522552490e-02 -1.405240297317504883e-01 -7.009045034646987915e-02 6.318330997601151466e-04 5.178816616535186768e-02 1.649432331323623657e-01 -1.379015147686004639e-01 -1.397722512483596802e-01 -2.646202743053436279e-01 1.094507202506065369e-01
2.590028643608093262e-01 4.744809120893478394e-02 -9.620283544063568115e-02 -4.243675619363784790e-02 4.042987525463104248e-02 -3.350282311439514160e-01 3.010865151882171631e-01 -1.731212437152862549e-01 3.264097869396209717e-01 7.147705554962158203e-02 -2.261625602841377258e-02 -1.970311254262924194e-01 -1.116074100136756897e-01 2.431986331939697266e-01 -1.633779704570770264e-01 6.070433557033538818e-02 -8.215565234422683716e-02 8.195728808641433716e-02 9.905035793781280518e-02 1.943238079547882080e-03 6.257943063974380493e-02 -2.381449043750762939e-01 -1.879500597715377808e-02 1.341733187437057495e-01 -2.208030372858047485e-01 4.327612742781639099e-02 -2.737386822700500488e-01 3.009013831615447998e-01 -1.182441338896751404e-01 -2.316834479570388794e-01 -2.138058096170425415e-01 -2.010585367679595947e-02
-2.429910302162170410e-01 -2.545450255274772644e-02 -1.223720312118530273e-01 4.099613726139068604e-01 5.473116040229797363e-02 7.856123894453048706e-02 8.134819567203521729e-02 -1.063496842980384827e-01 1.017371267080307007e-01 -4.634825885295867920e-02 1.097018867731094360e-01 -2.537357807159423828e-01 2.741385102272033691e-01 9.784858673810958862e-02 -4.126194864511489868e-02 -3.350797593593597412e-01 -2.497468888759613037e-02 2.886009514331817627e-01 -2.223708629608154297e-01 -3.006656467914581299e-02 -1.696439385414123535e-01 -1.908087730407714844e-01 -1.450752764940261841e-01 -1.829182505607604980e-01 4.811482131481170654e-02 2.392895966768264771e-01 -1.224453151226043701e-01 -3.495444729924201965e-02 5.244617164134979248e-02 2.670107781887054443e-01 -1.978885941207408905e-02 1.958587765693664551e-01
-7.679653912782669067e-02 9.098972380161285400e-02 -2.749466300010681152e-01 1.483194082975387573e-01 3.047028183937072754e-01 2.513161599636077881e-01 9.840449690818786621e-02 -1.874956786632537842e-01 -4.883569106459617615e-02 -1.423587203025817871e-01 1.371601875871419907e-02 -2.332885004580020905e-02 -3.386007994413375854e-02 2.620187401771545410e-01 -2.739624977111816406e-01 -1.652075052261352539e-01 -4.877981543540954590e-02 1.406789720058441162e-01 1.007235720753669739e-01 8.401782810688018799e-02 2.273964136838912964e-02 -3.449265360832214355e-01 -2.879895269870758057e-01 1.318038254976272583e-01 -1.845178604125976562e-01 -1.383823156356811523e-01 -7.614048570394515991e-02 1.636625528335571289e-01 2.887416444718837738e-02 -1.831951886415481567e-01 -8.017566055059432983e-03 3.353224396705627441e-01
1.307740062475204468e-01 -6.531507521867752075e-02 -5.683369934558868408e-02 -1.981350928544998169e-01 -2.438236586749553680e-02 -2.223308384418487549e-01 8.163227699697017670e-03 -8.177598565816879272e-02 3.257017433643341064e-01 -7.979310303926467896e-02 -1.557322405278682709e-02 -3.389777541160583496e-01 -8.525560796260833740e-02 1.572898775339126587e-01 -4.692451357841491699e-01 1.731234043836593628e-02 -1.216674298048019409e-01 8.495809137821197510e-02 -2.268266677856445312e-02 3.511783853173255920e-02 1.668864628300070763e-03 -1.510968655347824097e-01 -8.042135834693908691e-02 -1.741838753223419189e-01 -3.982400894165039062e-01 1.248305290937423706e-02 -1.594988107681274414e-01 -8.646220713853836060e-02 2.675516009330749512e-01 6.719300895929336548e-02 -1.045702025294303894e-01 1.927675157785415649e-01
1.556498408317565918e-01 -7.237564772367477417e-02 -1.673871576786041260e-01 -2.754877880215644836e-02 4.464264586567878723e-02 -2.828977108001708984e-01 -3.049645945429801941e-02 -3.111757040023803711e-01 3.218762576580047607e-01 9.688212722539901733e-02 1.771047152578830719e-02 7.794206961989402771e-03 -2.001836746931076050e-01 1.933490782976150513e-01 -4.627474248409271240e-01 3.733021765947341919e-02 2.044676616787910461e-02 -5.802702903747558594e-02 -1.748390942811965942e-01 2.003120630979537964e-01 -9.569632238708436489e-04 -2.900873422622680664e-01 -4.286899790167808533e-02 -2.335885465145111084e-01 -1.819775104522705078e-01 1.077898591756820679e-01 2.412223666906356812e-01 -5.592519044876098633e-02 1.878364360891282558e-03 -6.145534664392471313e-02 -1.753833442926406860e-01 -5.326970713213086128e-04
1.572253704071044922e-01 4.463764280080795288e-02 -3.899612724781036377e-01 4.511526525020599365e-01 -5.063236504793167114e-02 1.043391376733779907e-01 2.631081640720367432e-01 -1.266021430492401123e-01 2.752421796321868896e-01 2.692052423954010010e-01 7.045798003673553467e-03 -1.482990086078643799e-01 1.543920487165451050e-01 1.996696740388870239e-01 -2.511002309620380402e-02 -2.164393514394760132e-01 6.628605723381042480e-02 -1.110249198973178864e-02 -7.883841544389724731e-02 5.825624987483024597e-02 -3.186354935169219971e-01 -1.792201846837997437e-01 -1.848255097866058350e-02 -1.646023690700531006e-01 -1.295994669198989868e-01 2.522474154829978943e-02 -7.554386742413043976e-03 -5.650001391768455505e-02 -2.160795405507087708e-02 -8.606114983558654785e-02 -4.756681621074676514e-02 1.774635463953018188e-01
-1.504112035036087036e-01 2.226048111915588379e-01 4.383541643619537354e-03 3.169086873531341553e-01 -2.242204695940017700e-01 6.102047488093376160e-02 1.754090338945388794e-01 -9.070905297994613647e-02 3.709876239299774170e-01 5.235077440738677979e-02 7.001389563083648682e-02 -1.663606613874435425e-01 5.501421168446540833e-02 4.309351444244384766e-01 -1.904755234718322754e-01 -1.158336475491523743e-01 4.619107022881507874e-02 1.579079180955886841e-01 -1.974625438451766968e-01 1.325016934424638748e-02 -8.544486761093139648e-02 -3.469168245792388916e-01 2.157653449103236198e-03 -4.684420302510261536e-02 -1.778356879949569702e-01 -1.650347001850605011e-02 -1.455609798431396484e-01 -7.521581836044788361e-03 1.002321839332580566e-01 -6.929751485586166382e-02 1.931825280189514160e-02 2.419652938842773438e-01
2.351634204387664795e-02 2.784002721309661865e-01 -1.833023130893707275e-01 3.539347946643829346e-01 8.926744014024734497e-02 5.100867897272109985e-02 5.724683403968811035e-02 7.479175925254821777e-02 3.671631515026092529e-01 2.403682172298431396e-01 1.548169404268264771e-01 -1.734052449464797974e-01 -1.895673386752605438e-02 6.852307915687561035e-02 -2.674000859260559082e-01 1.311363279819488525e-01 1.050286740064620972e-01 2.534273266792297363e-01 -3.486924245953559875e-02 -3.878512606024742126e-02 6.309433281421661377e-02 -3.100602626800537109e-01 1.744510680437088013e-01 1.901370706036686897e-03 1.417825967073440552e-01 -1.084434613585472107e-01 4.608923103660345078e-03 -2.835938334465026855e-01 -8.977008610963821411e-02 -2.353386729955673218e-01 -1.664490625262260437e-02 1.367149651050567627e-01
1.544458605349063873e-02 2.793096303939819336e-01 -2.198628783226013184e-01 2.489895522594451904e-01 1.839360445737838745e-01 -2.632553577423095703e-01 -8.508425951004028320e-02 -2.801460586488246918e-02 7.840549945831298828e-02 -1.756390035152435303e-01 -1.139660328626632690e-01 -1.044330745935440063e-01 1.775149106979370117e-01 -9.365183860063552856e-02 -1.299936473369598389e-01 -1.566963046789169312e-01 -4.149873256683349609e-01 2.716393768787384033e-01 -2.168736159801483154e-01 6.861613132059574127e-03 1.325085610151290894e-01 -1.708834171295166016e-01 -2.093981355428695679e-01 -2.578474879264831543e-01 -2.715236544609069824e-01 -4.736300930380821228e-02 -1.207357719540596008e-01 7.857982814311981201e-02 5.211833119392395020e-02 5.654904991388320923e-03 -6.598591059446334839e-02 6.023286655545234680e-02
1.229159384965896606e-01 3.693285882472991943e-01 -3.952497839927673340e-01 1.000534892082214355e-01 3.071881532669067383e-01 1.165745500475168228e-02 1.552228331565856934e-01 -9.099573642015457153e-02 1.284693926572799683e-01 -1.455308943986892700e-01 8.309464901685714722e-02 1.581340283155441284e-01 -1.227083504199981689e-01 1.592160575091838837e-02 -1.505188494920730591e-01 -1.798753887414932251e-01 1.072895824909210205e-01 3.408127129077911377e-01 -7.439683377742767334e-02 -1.012432295829057693e-02 9.675869345664978027e-02 -2.399777323007583618e-01 -2.042327821254730225e-01 -5.779013037681579590e-03 -3.244338631629943848e-01 8.625592291355133057e-02 6.589774042367935181e-02 -9.945838153362274170e-02 5.772672221064567566e-02 -8.316121995449066162e-02 -1.352683305740356445e-01 1.341202259063720703e-01
-2.230168730020523071e-01 -8.960805833339691162e-02 3.485676134005188942e-03 3.469870388507843018e-01 1.368140429258346558e-01 -3.563978523015975952e-02 3.604855015873908997e-02 -2.311816513538360596e-01 1.299981623888015747e-01 -3.917857259511947632e-02 8.723133802413940430e-02 -3.564819693565368652e-01 2.917798459529876709e-01 1.302613615989685059e-01 1.543855667114257812e-01 -7.224100828170776367e-02 -7.154183089733123779e-02 2.627668082714080811e-01 -1.925030350685119629e-01 9.899990633130073547e-03 -2.522304467856884003e-02 -3.728043138980865479e-01 1.822338323108851910e-03 -1.883009523153305054e-01 -1.115345135331153870e-01 2.665448486804962158e-01 -5.883876234292984009e-02 -5.167308077216148376e-02 -1.165848504751920700e-02 2.013310492038726807e-01 -1.515353769063949585e-01 1.521757990121841431e-01
-9.616305679082870483e-02 3.810181617736816406e-01 -1.993561536073684692e-01 1.948516219854354858e-01 3.039058148860931396e-01 1.053302809596061707e-01 -3.461721539497375488e-02 -2.485347986221313477e-01 -5.899623781442642212e-02 -6.259736418724060059e-02 -6.596944481134414673e-02 -1.014264598488807678e-01 1.391208022832870483e-01 -7.049100100994110107e-02 -2.038257867097854614e-01 -2.147950381040573120e-01 -3.212125003337860107e-01 1.724130660295486450e-01 -8.857424557209014893e-02 1.217781603336334229e-01 -3.212600350379943848e-01 -2.909140884876251221e-01 -1.740942150354385376e-01 -1.325184106826782227e-01 -1.333467364311218262e-01 -9.017724543809890747e-02 -1.938685774803161621e-03 2.044338919222354889e-02 2.591230161488056183e-02 -1.041540503501892090e-01 -1.297806352376937866e-01 1.463473290205001831e-01
-1.369283646345138550e-01 1.174656152725219727e-01 -3.812183737754821777e-01 2.008040808141231537e-02 3.146467506885528564e-01 7.668066024780273438e-02 2.472965046763420105e-02 -1.072847619652748108e-01 -3.145691752433776855e-02 -1.166715770959854126e-01 1.535846292972564697e-01 2.165072783827781677e-02 -1.054069846868515015e-01 -5.579053238034248352e-02 -1.389072239398956299e-01 -1.841366291046142578e-01 -8.312787115573883057e-02 5.592542514204978943e-02 3.463559597730636597e-02 6.788684427738189697e-02 3.250915929675102234e-02 -5.415380001068115234e-01 -3.347633481025695801e-01 -2.502453625202178955e-01 -9.062584489583969116e-02 -1.064587607979774475e-01 -2.640601433813571930e-02 5.261209979653358459e-02 1.826049201190471649e-02 3.347709774971008301e-02 -1.493901908397674561e-01 2.588341534137725830e-01
1.185733899474143982e-01 1.489331424236297607e-01 -1.612119078636169434e-01 2.824738025665283203e-01 2.004014700651168823e-01 -7.997002452611923218e-02 -1.169462315738201141e-02 -2.330472916364669800e-01 1.277682930231094360e-02 -3.149732202291488647e-02 1.684473007917404175e-01 -2.590597271919250488e-01 -2.964827977120876312e-02 2.092659845948219299e-02 -4.307917952537536621e-01 1.099004670977592468e-01 -3.390678465366363525e-01 2.823124527931213379e-01 7.764843106269836426e-02 1.985141187906265259e-01 -1.028550416231155396e-01 -2.210579067468643188e-01 1.219249069690704346e-01 8.490481972694396973e-02 1.005881577730178833e-01 5.603727325797080994e-02 1.585122197866439819e-02 -1.274728029966354370e-01 3.052900433540344238e-01 -4.940886050462722778e-02 1.367090363055467606e-02 -1.189240217208862305e-01
-9.759565442800521851e-02 -3.390123322606086731e-02 -2.299924343824386597e-01 1.354343909770250320e-02 -1.030995845794677734e-01 -1.183753609657287598e-01 -2.023934274911880493e-01 -7.363586872816085815e-02 -1.745047233998775482e-02 1.481457985937595367e-02 2.236430197954177856e-01 -2.218265235424041748e-01 1.360574215650558472e-01 1.831191778182983398e-02 -2.298010438680648804e-01 7.974530756473541260e-02 -2.716335952281951904e-01 1.508492827415466309e-01 6.600140780210494995e-02 6.378869712352752686e-02 5.018784105777740479e-02 -3.615088760852813721e-01 -1.341375112533569336e-01 -1.019075438380241394e-01 1.985889077186584473e-01 -1.360725015401840210e-01 1.834914535284042358e-01 -2.296381592750549316e-01 -1.047735884785652161e-01 1.216385588049888611e-01 -3.141387999057769775e-01 3.899903893470764160e-01
-3.110328316688537598e-01 2.206895500421524048e-03 5.725038237869739532e-03 4.320692270994186401e-02 6.556364893913269043e-02 -6.142508238554000854e-02 -2.262688241899013519e-02 -1.799309849739074707e-01 -6.274824496358633041e-03 1.422661244869232178e-01 -1.501435190439224243e-01 -2.518336772918701172e-01 2.434242814779281616e-01 6.521345674991607666e-02 -3.192529678344726562e-01 3.147887997329235077e-03 1.702411770820617676e-01 1.107674539089202881e-01 4.298755899071693420e-02 3.073307871818542480e-01 1.302710771560668945e-01 -4.436061382293701172e-01 7.703859359025955200e-02 -2.207190357148647308e-02 2.062342613935470581e-01 -1.258568912744522095e-01 -2.249319106340408325e-01 -2.607043385505676270e-01 -2.941641211509704590e-02 5.144368484616279602e-02 4.056439734995365143e-03 2.247662395238876343e-01
1.071852147579193115e-01 3.210447728633880615e-01 -5.674448981881141663e-02 -2.475329302251338959e-02 4.651055037975311279e-01 1.421274244785308838e-01 -1.334557086229324341e-01 -2.646756470203399658e-01 -1.510628610849380493e-01 5.650279298424720764e-02 1.010227575898170471e-01 -1.272015124559402466e-01 2.106162905693054199e-01 4.812996834516525269e-03 -4.050736501812934875e-02 -2.113943733274936676e-02 9.010509401559829712e-02 -1.329943537712097168e-02 8.072425425052642822e-02 1.376243531703948975e-01 -1.734470278024673462e-01 -4.941181838512420654e-01 2.297855913639068604e-03 -2.185498774051666260e-01 -1.190038397908210754e-01 -6.329752504825592041e-02 -9.506026655435562134e-02 -1.059906482696533203e-01 -1.005988009274005890e-02 -1.555264145135879517e-01 -6.735703349113464355e-02 1.879608035087585449e-01
-1.265889853239059448e-01 -2.705317139625549316e-01 -3.490339815616607666e-01 7.842496782541275024e-02 1.439108252525329590e-01 1.042412742972373962e-01 8.324780315160751343e-02 -3.322557806968688965e-01 -1.291781365871429443e-01 -2.581172995269298553e-02 -5.994678288698196411e-02 -2.609795928001403809e-01 3.188985213637351990e-02 -9.579386562108993530e-02 -2.922509014606475830e-01 1.851201057434082031e-03 -1.714383959770202637e-01 3.659819662570953369e-01 9.624709188938140869e-02 2.858256101608276367e-01 3.874898329377174377e-02 -1.282535679638385773e-02 -9.974142909049987793e-02 -2.639603316783905029e-01 -4.133389890193939209e-02 1.513387821614742279e-02 3.599892556667327881e-02 -2.107410430908203125e-01 1.178016439080238342e-01 -2.898277156054973602e-02 -2.250674217939376831e-01 -2.542211115360260010e-02
1.180003210902214050e-01 -1.819825917482376099e-02 -3.105579018592834473e-01 -8.614515513181686401e-02 3.967804610729217529e-01 -2.916479296982288361e-02 -4.513532330747693777e-04 -2.100781202316284180e-01 2.343761473894119263e-01 -1.645949333906173706e-01 -1.968343108892440796e-01 -1.279502362012863159e-01 9.786226600408554077e-02 2.747842669486999512e-02 -5.048695206642150879e-02 -4.683883488178253174e-01 -2.161959111690521240e-01 5.580189451575279236e-02 -1.369511336088180542e-01 1.340641919523477554e-02 -5.641839001327753067e-03 -2.286576777696609497e-01 -1.519167274236679077e-01 -1.238142251968383789e-01 -1.302907764911651611e-01 2.022732049226760864e-01 -1.801563054323196411e-01 9.658305346965789795e-02 -1.474796682596206665e-01 1.144481152296066284e-01 -3.911557048559188843e-02 1.203486770391464233e-01
2.798918187618255615e-01 9.091148525476455688e-02 -3.553454279899597168e-01 1.644603013992309570e-01 2.712766230106353760e-01 -1.396312564611434937e-01 3.624562872573733330e-03 -2.015068084001541138e-01 2.908185720443725586e-01 1.927996613085269928e-02 1.038995981216430664e-01 -5.438394099473953247e-02 -1.420610994100570679e-01 -2.865732312202453613e-01 -2.209491282701492310e-01 -6.901353597640991211e-02 1.296620666980743408e-01 2.561987638473510742e-01 -2.087597697973251343e-01 -3.401951864361763000e-02 -8.919209986925125122e-02 -3.520689308643341064e-01 -1.177316755056381226e-01 -7.288989424705505371e-02 -1.152690406888723373e-02 1.410270631313323975e-01 -2.043181098997592926e-02 1.878988146781921387e-01 1.566101014614105225e-01 -2.093405090272426605e-02 -4.015760123729705811e-02 1.057985201478004456e-01
6.154445465654134750e-03 -3.671179711818695068e-01 -1.647733896970748901e-01 5.455483868718147278e-02 1.745735704898834229e-01 -6.597272306680679321e-02 -3.355173394083976746e-02 -4.497843235731124878e-02 1.423131823539733887e-01 -1.589632630348205566e-01 -2.664983868598937988e-01 -8.335272967815399170e-02 8.171903342008590698e-02 1.041459143161773682e-01 3.072896227240562439e-02 -2.480883747339248657e-01 -2.341407835483551025e-01 1.139382123947143555e-01 4.265726357698440552e-02 2.696500122547149658e-01 3.059716708958148956e-02 -2.728759348392486572e-01 -1.148742660880088806e-01 5.292958114296197891e-03 -2.623512148857116699e-01 1.139489635825157166e-01 -2.941772043704986572e-01 -6.420889496803283691e-02 2.938922867178916931e-02 -7.593020051717758179e-02 -2.120680063962936401e-01 3.722115457057952881e-01
-2.996087074279785156e-02 -1.706360280513763428e-01 6.513070315122604370e-02 2.247748821973800659e-01 8.230836689472198486e-02 -2.806422412395477295e-01 3.230395615100860596e-01 -3.908072412014007568e-01 2.739576995372772217e-01 -2.176283597946166992e-01 3.264879435300827026e-02 -2.824682593345642090e-01 2.818359620869159698e-02 2.166013568639755249e-01 -8.535898476839065552e-02 9.699539095163345337e-02 5.930228158831596375e-02 -3.932790458202362061e-02 5.187793169170618057e-03 1.351427882909774780e-01 -1.737019568681716919e-01 -2.684316635131835938e-01 -1.120561920106410980e-02 -9.558077156543731689e-02 -1.243075802922248840e-01 1.684682965278625488e-01 -1.363359987735748291e-01 -1.279175132513046265e-01 1.262541413307189941e-01 -1.378060281276702881e-01 -2.285438776016235352e-01 -6.431282311677932739e-02
-6.630117446184158325e-02 6.372746080160140991e-02 -1.240566223859786987e-01 1.229497939348220825e-01 2.382713705301284790e-01 1.490224599838256836e-01 -1.422322541475296021e-01 -9.989199042320251465e-02 2.742886841297149658e-01 -1.637035757303237915e-01 -1.471065282821655273e-01 -1.903298944234848022e-01 -5.277363583445549011e-02 -1.732628494501113892e-01 -1.416303068399429321e-01 -3.142016232013702393e-01 -1.226026415824890137e-01 -1.512472629547119141e-01 3.289700672030448914e-02 3.562971204519271851e-02 -3.828052431344985962e-02 -3.248907625675201416e-01 -1.021722257137298584e-01 -2.257767319679260254e-01 -2.820825278759002686e-01 6.982123851776123047e-02 2.010655030608177185e-02 9.654324501752853394e-03 1.382124330848455429e-02 -1.434478014707565308e-01 -1.801511198282241821e-01 4.398894906044006348e-01
-7.370037585496902466e-02 9.616100788116455078e-02 1.141176223754882812e-01 3.812461346387863159e-02 4.122975170612335205e-01 -1.695703566074371338e-01 8.246671408414840698e-02 -6.021318491548299789e-03 -2.192216739058494568e-02 -3.931353986263275146e-02 -1.301290392875671387e-01 -7.080335915088653564e-02 -2.300643771886825562e-01 1.141271814703941345e-01 -3.746305704116821289e-01 -6.441975384950637817e-02 -1.922423988580703735e-01 2.950760722160339355e-01 -3.784313499927520752e-01 3.252582624554634094e-02 -1.759047806262969971e-01 -1.953442841768264771e-01 -7.104039937257766724e-02 -3.142689168453216553e-01 -1.960787475109100342e-01 1.067457795143127441e-01 -8.062450587749481201e-02 7.915479689836502075e-02 -6.305913627147674561e-02 -5.699012428522109985e-02 -6.555383652448654175e-02 1.245048493146896362e-01
7.213875651359558105e-02 -6.916251033544540405e-02 2.018375098705291748e-01 2.624491928145289421e-03 5.870236754417419434e-01 9.965776465833187103e-03 -1.256074290722608566e-02 -3.844262287020683289e-02 1.234025657176971436e-01 -1.515243500471115112e-01 -1.882683038711547852e-01 -2.165611088275909424e-01 -2.100152075290679932e-01 2.170080095529556274e-01 -3.239609897136688232e-01 -3.322707489132881165e-02 -1.071035265922546387e-01 3.043525516986846924e-01 -1.149608418345451355e-01 6.312122941017150879e-02 -2.987782843410968781e-02 -1.407036781311035156e-01 -1.484944224357604980e-01 -1.466175764799118042e-01 -1.303452551364898682e-01 6.319086253643035889e-02 -3.523609042167663574e-02 -1.430889964103698730e-02 -6.083023920655250549e-02 9.963229298591613770e-03 -1.608857363462448120e-01 2.179403603076934814e-01
1.165421679615974426e-02 8.534173667430877686e-02 -8.807545900344848633e-02 5.787702649831771851e-02 2.823417782783508301e-01 -9.795845486223697662e-03 2.088601142168045044e-01 -2.233739644289016724e-01 -5.337884277105331421e-02 -3.017611987888813019e-02 -8.180212974548339844e-02 -3.316448330879211426e-01 2.671184539794921875e-01 2.423775196075439453e-01 -6.403245031833648682e-02 1.689377129077911377e-01 1.458421051502227783e-01 3.706878721714019775e-01 2.801253497600555420e-01 1.197493448853492737e-01 1.804999411106109619e-01 -2.367984503507614136e-01 5.687367171049118042e-02 -1.111887861043214798e-02 1.608277261257171631e-01 2.733896672725677490e-01 -1.298893094062805176e-01 4.196142777800559998e-02 -1.031178310513496399e-01 2.498712763190269470e-02 1.032734215259552002e-01 2.007474154233932495e-01
-1.357862353324890137e-02 1.047167778015136719e-01 -1.569860726594924927e-01 3.249086439609527588e-01 1.223903074860572815e-01 1.108603775501251221e-01 3.212704062461853027e-01 -4.985086992383003235e-02 2.135541886091232300e-01 -5.619988590478897095e-02 3.917244449257850647e-02 -7.079260796308517456e-02 -3.165596723556518555e-02 5.133280158042907715e-02 -7.184150815010070801e-02 -1.041506677865982056e-01 8.826763927936553955e-02 1.658972203731536865e-01 -6.054137647151947021e-02 -3.482732921838760376e-02 -1.698363572359085083e-01 -1.093073002994060516e-02 -3.720995783805847168e-01 1.080894004553556442e-02 1.325632929801940918e-01 3.139963001012802124e-02 -2.154368162155151367e-01 -3.627192080020904541e-01 -2.668716311454772949e-01 -2.440216690301895142e-01 -1.566546112298965454e-01 3.018940389156341553e-01
3.390856087207794189e-02 -9.759902954101562500e-02 -2.001566886901855469e-01 2.130109667778015137e-01 8.879870176315307617e-02 -1.458229720592498779e-01 -1.346037834882736206e-01 -5.294362455606460571e-02 5.974017083644866943e-02 -1.131118908524513245e-01 1.420363783836364746e-01 -1.957810968160629272e-01 6.091993302106857300e-02 -1.776640415191650391e-01 -1.535905301570892334e-01 1.908288337290287018e-02 -2.745964229106903076e-01 4.332011044025421143e-01 -1.336808949708938599e-01 2.145209163427352905e-01 1.869736760854721069e-01 -2.334799468517303467e-01 -1.469700634479522705e-01 -2.226563692092895508e-01 5.168950930237770081e-02 2.375370860099792480e-01 1.460516303777694702e-01 1.104262098670005798e-01 -9.767430275678634644e-02 -2.812767922878265381e-01 -1.713004261255264282e-01 1.466090530157089233e-01
1.689613908529281616e-01 -2.498288452625274658e-01 -1.205569580197334290e-01 1.561380364000797272e-02 2.934022843837738037e-01 -2.364545464515686035e-01 -5.424001067876815796e-02 -2.150700241327285767e-01 1.595399826765060425e-01 7.048124074935913086e-02 -1.470365822315216064e-01 -8.135478943586349487e-02 -8.456638455390930176e-02 -8.507359772920608521e-02 -1.617335826158523560e-01 -9.551142901182174683e-02 -2.419981360435485840e-01 1.320176571607589722e-01 -6.105641275644302368e-02 -1.552212890237569809e-02 -1.393688917160034180e-01 -4.209353029727935791e-01 -2.048963606357574463e-01 -2.060268819332122803e-01 -2.049724310636520386e-01 -5.669290572404861450e-02 -3.466630876064300537e-01 -2.046059072017669678e-02 1.088362187147140503e-01 -2.251194268465042114e-01 6.902979314327239990e-02 -2.505280263721942902e-02
-1.009610295295715332e-01 2.626113295555114746e-01 -6.038780510425567627e-02 -5.124555435031652451e-03 2.610149085521697998e-01 1.829851269721984863e-01 2.254586815834045410e-01 -1.149876937270164490e-01 2.273923605680465698e-01 -2.498717606067657471e-01 7.755565643310546875e-02 -1.736996620893478394e-01 -5.109736323356628418e-02 1.955441534519195557e-01 -1.110923513770103455e-01 -3.212940394878387451e-01 -2.086034417152404785e-01 -9.973738342523574829e-02 -8.033172041177749634e-02 9.897322952747344971e-02 1.765281111001968384e-01 -2.848506867885589600e-01 2.271617390215396881e-02 -5.148668587207794189e-02 -1.114477962255477905e-01 -4.155729711055755615e-02 1.748296171426773071e-01 -3.204746544361114502e-01 2.570303976535797119e-01 -1.512593775987625122e-01 -4.956583306193351746e-02 1.440656930208206177e-01
2.269568145275115967e-01 8.672782033681869507e-02 -2.077064961194992065e-01 2.340170294046401978e-01 2.813658416271209717e-01 -1.096962094306945801e-01 -4.539665579795837402e-02 -9.152638912200927734e-02 7.672022283077239990e-02 -2.308707684278488159e-03 3.432981204241514206e-03 1.119850501418113708e-01 -5.904645845293998718e-02 -1.241085603833198547e-01 -2.788985073566436768e-01 -2.171733528375625610e-01 1.263003647327423096e-01 3.794184029102325439e-01 -4.184924811124801636e-02 8.431267738342285156e-02 -3.015168011188507080e-02 -3.785567879676818848e-01 -2.611466050148010254e-01 5.442176014184951782e-02 -2.458448559045791626e-01 5.366227030754089355e-02 9.769224375486373901e-02 -1.173288524150848389e-01 1.582920253276824951e-01 8.040539920330047607e-02 1.688056886196136475e-01 2.198943048715591431e-01
9.388156980276107788e-02 -1.697854399681091309e-01 -1.700444519519805908e-01 -1.363223642110824585e-01 1.999452263116836548e-01 -1.108391731977462769e-01 2.624201178550720215e-01 1.424203254282474518e-02 7.368530333042144775e-02 6.935299932956695557e-02 3.013884425163269043e-01 -3.036262094974517822e-01 4.091473817825317383e-01 3.036708533763885498e-01 -2.969428002834320068e-01 5.331854894757270813e-02 -3.901289775967597961e-02 2.031584233045578003e-01 1.620327122509479523e-02 -8.671271055936813354e-02 -1.232365816831588745e-01 -3.149022161960601807e-02 3.153676167130470276e-02 -1.772331744432449341e-01 8.023285120725631714e-02 1.404352188110351562e-01 3.533006086945533752e-02 8.424231410026550293e-02 -1.507588773965835571e-01 -5.151316151022911072e-02 -2.369636110961437225e-02 3.000355660915374756e-01
1.051560789346694946e-01 1.582332998514175415e-01 -4.059746265411376953e-01 -1.736415922641754150e-01 3.567347228527069092e-01 -2.149738930165767670e-02 5.914480239152908325e-02 -1.756748370826244354e-02 1.311308443546295166e-01 -2.516170144081115723e-01 1.922814697027206421e-01 -9.322481602430343628e-02 2.322592884302139282e-01 6.840135902166366577e-02 -2.211377322673797607e-01 -4.362646862864494324e-02 -1.202766131609678268e-02 1.902302056550979614e-01 -2.342062443494796753e-01 1.013143174350261688e-02 2.018709294497966766e-02 -2.045791596174240112e-01 -1.204802170395851135e-01 8.713317662477493286e-02 -3.618931770324707031e-02 1.735095679759979248e-01 -3.709997236728668213e-02 -3.401665762066841125e-02 2.061625123023986816e-01 -1.731102913618087769e-01 -3.676365613937377930e-01 6.767937541007995605e-02
3.269240260124206543e-02 1.730515360832214355e-01 -7.283663749694824219e-02 -6.966248899698257446e-02 2.668414711952209473e-01 -2.926284633576869965e-02 -1.429789811372756958e-01 -2.528535723686218262e-01 1.472892612218856812e-01 -2.959228754043579102e-01 -2.628798224031925201e-02 -1.420045197010040283e-01 4.339823499321937561e-02 -6.865707784891128540e-02 -5.920678377151489258e-02 -2.128505110740661621e-01 -7.970643788576126099e-02 -3.412478137761354446e-03 1.597728952765464783e-02 -1.604958996176719666e-02 3.639122098684310913e-02 -3.240576982498168945e-01 4.236035794019699097e-02 -2.576623298227787018e-02 -9.931871294975280762e-02 4.646262153983116150e-02 4.044425487518310547e-02 1.483474392443895340e-02 5.461241304874420166e-02 -1.714766770601272583e-01 -6.081360206007957458e-02 6.717302799224853516e-01
2.189784776419401169e-03 1.835027486085891724e-01 1.047382727265357971e-01 2.735760509967803955e-01 7.387106865644454956e-02 -1.704083173535764217e-03 -5.360892042517662048e-02 -3.496076464653015137e-01 -4.937297478318214417e-02 8.720776438713073730e-02 1.663706637918949127e-02 -3.779192268848419189e-01 1.569424872286617756e-03 4.156592190265655518e-01 -1.414603292942047119e-01 3.767430409789085388e-02 6.951837241649627686e-02 4.130575433373451233e-02 -1.558907479047775269e-01 -9.896208532154560089e-03 -9.245970845222473145e-02 -2.449274063110351562e-01 -1.267623156309127808e-01 -2.463260889053344727e-01 2.791118621826171875e-01 1.356839761137962341e-02 6.687539070844650269e-02 -2.014486491680145264e-01 1.026437804102897644e-01 1.209074072539806366e-02 -2.964660525321960449e-01 -6.828416138887405396e-02
8.214670419692993164e-02 3.892523795366287231e-02 -1.592263728380203247e-01 -1.261420547962188721e-01 9.909468144178390503e-02 -6.325766444206237793e-02 1.715826690196990967e-01 -2.181507088243961334e-02 2.183204293251037598e-01 -1.091832220554351807e-01 1.403417438268661499e-01 1.765129268169403076e-01 1.348543316125869751e-01 8.834914118051528931e-02 -2.412232458591461182e-01 7.086632307618856430e-03 2.774217128753662109e-01 9.580454230308532715e-02 -1.307873753830790520e-03 2.941118776798248291e-01 1.262697391211986542e-02 -5.054658055305480957e-01 -2.058905959129333496e-01 2.519395761191844940e-02 -2.012663632631301880e-01 2.378186583518981934e-01 -1.838385686278343201e-02 5.554515868425369263e-02 1.614412665367126465e-01 -4.795530810952186584e-02 -2.467405349016189575e-01 2.258499413728713989e-01
1.067229136824607849e-01 -1.461059302091598511e-01 -3.984518945217132568e-01 8.422575891017913818e-02 1.765895783901214600e-01 4.649518989026546478e-03 1.789560765027999878e-01 -1.059732809662818909e-01 2.670595645904541016e-01 1.779283583164215088e-01 2.606439217925071716e-02 -1.316471695899963379e-01 1.526697725057601929e-01 2.096216194331645966e-02 -1.243393197655677795e-01 -6.561990827322006226e-02 -1.687808334827423096e-02 2.275213450193405151e-01 2.116149812936782837e-01 -7.202652841806411743e-02 1.050118356943130493e-01 -4.077154099941253662e-01 -8.879091590642929077e-02 -4.196980595588684082e-02 -9.306509979069232941e-03 5.860909074544906616e-02 -3.855060338973999023e-01 1.355173066258430481e-02 2.335709631443023682e-01 7.663352787494659424e-02 -1.497759521007537842e-01 -1.957947313785552979e-01
-8.135554194450378418e-02 1.264473944902420044e-01 -1.029897108674049377e-01 1.452703326940536499e-01 9.901601821184158325e-02 -1.127617731690406799e-01 6.354986876249313354e-02 -3.207035958766937256e-01 1.338171958923339844e-01 -7.375098019838333130e-02 4.307388886809349060e-02 -4.072256982326507568e-01 1.410744339227676392e-01 3.100909590721130371e-01 -4.189613461494445801e-02 -1.122778356075286865e-01 -2.038686163723468781e-02 1.694722175598144531e-01 3.599902614951133728e-02 -7.300171256065368652e-02 -1.285540312528610229e-01 -2.807315587997436523e-01 -6.072046235203742981e-03 -2.307763248682022095e-01 2.746579051017761230e-01 1.003556232899427414e-02 -1.718233525753021240e-01 -2.236556708812713623e-01 -7.309913635253906250e-02 2.430058829486370087e-02 -3.268795013427734375e-01 -2.062990963459014893e-01
-2.906000018119812012e-01 -4.339502379298210144e-02 -9.014056622982025146e-02 -1.474114786833524704e-02 1.200499087572097778e-01 -2.472272217273712158e-01 1.228024512529373169e-01 -1.360537558794021606e-01 2.344090044498443604e-01 -1.904239133000373840e-02 -3.331721425056457520e-01 -1.623457968235015869e-01 2.104408293962478638e-01 1.246654391288757324e-01 -2.284712344408035278e-01 1.526882350444793701e-01 1.116098463535308838e-01 1.817558147013187408e-02 -7.538356631994247437e-02 1.903358548879623413e-01 1.115463972091674805e-01 -1.466275304555892944e-01 -1.324825733900070190e-01 -4.727855622768402100e-01 -5.455898866057395935e-02 -1.484484970569610596e-02 8.827091008424758911e-02 6.546142697334289551e-02 6.882068514823913574e-02 -7.918957620859146118e-02 -1.160988211631774902e-01 3.141882121562957764e-01
5.061697959899902344e-02 5.111542064696550369e-03 -3.745957314968109131e-01 1.176510155200958252e-01 5.378647148609161377e-02 1.088481768965721130e-01 6.069789826869964600e-02 -8.936246484518051147e-02 3.628730773925781250e-02 1.467016488313674927e-01 1.097541823983192444e-01 -1.924101822078227997e-02 -3.631868585944175720e-02 1.777560561895370483e-01 -3.368812203407287598e-01 -3.812455832958221436e-01 -2.082371711730957031e-01 2.735836505889892578e-01 6.856535375118255615e-02 1.186233162879943848e-01 -1.296340227127075195e-01 -1.028985902667045593e-01 6.972731649875640869e-02 -1.811571419239044189e-02 2.039824277162551880e-01 1.058555543422698975e-01 -9.622779488563537598e-02 -4.753897488117218018e-01 -1.274420041590929031e-02 -8.911580592393875122e-02 -1.228160574100911617e-03 1.552023440599441528e-01
-1.786166429519653320e-02 6.579275429248809814e-02 -1.508008502423763275e-02 6.919579952955245972e-02 2.754851281642913818e-01 -6.990737468004226685e-02 2.131512388586997986e-02 5.800260975956916809e-02 3.661137819290161133e-02 -4.415481910109519958e-02 -3.994197845458984375e-01 -1.714813411235809326e-01 -1.583491712808609009e-01 2.599606812000274658e-01 -3.405168652534484863e-01 -1.849649846553802490e-01 6.649810820817947388e-02 1.925010420382022858e-02 -1.353609710931777954e-01 -1.425643116235733032e-01 8.243357390165328979e-02 -4.982624948024749756e-01 -7.435041945427656174e-03 -1.551068276166915894e-01 3.332493826746940613e-02 1.125667542219161987e-01 1.534708309918642044e-02 -1.364310681819915771e-01 -1.429197960533201694e-03 -3.344799876213073730e-01 -3.156596794724464417e-02 5.068771541118621826e-02
1.771558225154876709e-01 1.522770226001739502e-01 -4.201827049255371094e-01 1.882744282484054565e-01 -1.198159530758857727e-01 -4.892415553331375122e-02 -1.462214291095733643e-01 -3.927167505025863647e-02 2.632166072726249695e-02 -8.730646222829818726e-02 2.033113967627286911e-03 -1.944424062967300415e-01 6.833168212324380875e-03 1.355499327182769775e-01 -1.795924305915832520e-01 1.319280713796615601e-01 5.241733044385910034e-02 1.971220970153808594e-01 -3.358281552791595459e-01 1.402262151241302490e-01 1.939300596714019775e-01 -2.650040090084075928e-01 1.919938325881958008e-01 -1.436992883682250977e-01 3.310929238796234131e-01 -5.985765531659126282e-02 1.060772165656089783e-01 1.851022988557815552e-02 -5.189348757266998291e-02 -5.278654396533966064e-03 -7.092304527759552002e-02 3.280262649059295654e-01
-1.950697153806686401e-01 2.540883123874664307e-01 2.741651423275470734e-02 1.375671625137329102e-01 9.315880388021469116e-02 -3.881937637925148010e-02 -5.507078766822814941e-02 -1.525057703256607056e-01 -7.721935212612152100e-02 1.111485064029693604e-01 -2.139638364315032959e-01 -2.251063883304595947e-01 3.265256285667419434e-01 -3.492918238043785095e-02 -3.462094962596893311e-01 1.444817781448364258e-01 1.592180281877517700e-01 1.449462473392486572e-01 -6.527800858020782471e-02 1.601460427045822144e-01 2.055085599422454834e-01 -4.410121440887451172e-01 -1.283301860094070435e-01 -1.431339234113693237e-01 8.739580959081649780e-02 7.989862561225891113e-02 -2.593062222003936768e-01 -1.843939125537872314e-01 -7.042487710714340210e-02 1.511816121637821198e-02 9.995409287512302399e-03 8.595985919237136841e-02
-1.357726603746414185e-01 4.451564326882362366e-02 9.903556853532791138e-02 1.829806417226791382e-01 4.311845302581787109e-01 1.205741241574287415e-01 2.305933982133865356e-01 1.321316361427307129e-01 8.834576606750488281e-02 -9.195968508720397949e-02 4.058942198753356934e-02 4.352077841758728027e-02 -2.138552218675613403e-01 -2.168506570160388947e-02 -1.337939500808715820e-01 -3.520465493202209473e-01 1.084261685609817505e-01 6.550793349742889404e-02 -2.740517258644104004e-01 1.289444267749786377e-01 -1.341475099325180054e-01 -2.377614676952362061e-01 -2.548479735851287842e-01 -2.310330122709274292e-01 -4.394546151161193848e-02 1.829466819763183594e-01 -1.038405522704124451e-01 1.181614492088556290e-02 -1.366405338048934937e-01 1.050648093223571777e-02 -1.275399178266525269e-01 2.745176553726196289e-01
-1.874973177909851074e-01 -1.462000980973243713e-02 -3.280725702643394470e-02 4.391778409481048584e-01 -6.112276390194892883e-02 -1.179756298661231995e-01 -1.324253901839256287e-02 -1.655889861285686493e-02 -9.009698778390884399e-02 2.055021375417709351e-02 1.646481007337570190e-01 -2.299911230802536011e-01 2.145981043577194214e-01 8.656829595565795898e-02 -1.699411422014236450e-01 -3.081420958042144775e-01 2.624729182571172714e-03 1.848592311143875122e-01 -1.786158084869384766e-01 -7.966440171003341675e-02 -3.503892570734024048e-02 -3.445173501968383789e-01 -6.896569579839706421e-02 -3.925595581531524658e-01 1.339356750249862671e-01 1.064490228891372681e-01 -2.470304071903228760e-01 2.866704389452934265e-02 -9.373927861452102661e-02 -1.074540838599205017e-01 -1.531947851181030273e-01 2.288731746375560760e-02
-3.000504970550537109e-01 -1.274573296541348100e-04 -1.467094272375106812e-01 1.496770679950714111e-01 4.682034254074096680e-01 9.346113353967666626e-02 1.015119925141334534e-01 -4.508130997419357300e-02 1.352426558732986450e-01 -2.324113845825195312e-01 3.319353237748146057e-02 -2.671483159065246582e-01 9.544088691473007202e-02 -5.110557749867439270e-02 -1.362763047218322754e-01 -2.356973588466644287e-01 -2.746930159628391266e-02 1.331712156534194946e-01 -3.097477555274963379e-01 1.005213055759668350e-02 -2.081065066158771515e-02 -1.900054365396499634e-01 -5.836666002869606018e-02 1.908467262983322144e-01 -4.030615091323852539e-02 4.237930849194526672e-02 2.650853693485260010e-01 -2.771123051643371582e-01 1.616745889186859131e-01 -1.209538653492927551e-01 6.251404434442520142e-02 9.528355300426483154e-02
8.376183360815048218e-02 1.631964743137359619e-02 -2.640922367572784424e-01 2.314052581787109375e-01 -1.791067421436309814e-01 3.613144755363464355e-01 2.055808007717132568e-01 -5.026031285524368286e-02 1.069257631897926331e-01 3.642601519823074341e-02 -1.497099176049232483e-02 -1.919904053211212158e-01 2.299085408449172974e-01 3.863655626773834229e-01 -2.299865335226058960e-01 -1.434371620416641235e-01 6.055451184511184692e-02 8.602016419172286987e-02 4.703764244914054871e-02 1.258051097393035889e-01 -1.805826276540756226e-01 -3.864707648754119873e-01 1.594814471900463104e-02 -9.179931879043579102e-02 9.327032417058944702e-02 2.325307279825210571e-01 -1.243323385715484619e-01 -1.113693937659263611e-01 9.374217689037322998e-02 -1.057471614331007004e-02 2.289789915084838867e-02 1.294090896844863892e-01
-1.021065190434455872e-01 -1.161053180694580078e-01 -3.401693105697631836e-01 3.045958876609802246e-01 2.014851719141006470e-01 6.871033459901809692e-02 -4.357457160949707031e-02 -1.223044767975807190e-01 9.444753825664520264e-02 -2.165664136409759521e-01 -3.408306837081909180e-01 -5.668635666370391846e-02 -1.321296393871307373e-01 4.434590041637420654e-02 -1.975048333406448364e-01 2.705694176256656647e-02 -4.721507057547569275e-02 1.428644359111785889e-01 2.216005232185125351e-03 -9.763533622026443481e-02 1.454587373882532120e-02 -7.128214091062545776e-02 -3.010759055614471436e-01 -1.807301938533782959e-01 -8.651833236217498779e-02 2.175908535718917847e-01 1.869107931852340698e-01 7.539705187082290649e-02 -1.601885408163070679e-01 9.298948943614959717e-02 -3.488212823867797852e-01 2.425798624753952026e-01
-1.153384074568748474e-01 2.374681532382965088e-01 -4.103327095508575439e-01 8.191695064306259155e-02 2.988436222076416016e-01 1.196409985423088074e-01 1.118880957365036011e-01 -1.242677792906761169e-01 -1.181066110730171204e-01 -1.277329325675964355e-01 -1.511349231004714966e-01 1.124094873666763306e-01 7.549541071057319641e-03 -4.955484345555305481e-02 -1.367859840393066406e-01 -2.967262566089630127e-01 -1.275054831057786942e-02 1.152346059679985046e-01 -6.033780425786972046e-02 -1.444440484046936035e-01 8.739757351577281952e-03 -4.717805087566375732e-01 -2.584807872772216797e-01 -3.487230464816093445e-02 -1.622599661350250244e-01 -1.326626352965831757e-02 -4.698188602924346924e-02 3.781525045633316040e-02 8.465063571929931641e-02 -1.041310504078865051e-01 -1.701161563396453857e-01 2.071466892957687378e-01
2.618982689455151558e-03 -1.568552851676940918e-01 -2.752838432788848877e-01 2.681784629821777344e-01 3.766050562262535095e-02 1.330342236906290054e-02 -1.848120391368865967e-01 -1.529748737812042236e-01 1.849401891231536865e-01 1.141242310404777527e-01 1.446681022644042969e-01 -3.113503407803364098e-05 -6.607826799154281616e-02 3.181433677673339844e-01 -2.832142710685729980e-01 -1.074708476662635803e-01 1.757410168647766113e-01 8.098013699054718018e-02 1.157735511660575867e-01 -1.161505430936813354e-01 -1.662142872810363770e-01 -8.365754038095474243e-02 -2.148949541151523590e-02 -3.655317723751068115e-01 -7.743386924266815186e-02 6.060935929417610168e-02 -2.505533695220947266e-01 -9.560219943523406982e-02 -7.983165979385375977e-02 1.509977877140045166e-01 -2.149221599102020264e-01 3.362280428409576416e-01
-1.045628488063812256e-01 7.203252613544464111e-02 -6.619688123464584351e-02 5.528449639678001404e-02 1.233281940221786499e-01 -8.331220597028732300e-02 2.358109503984451294e-01 -3.301338553428649902e-01 1.684234589338302612e-01 3.388737514615058899e-02 1.002916693687438965e-01 -2.248377501964569092e-01 1.437874734401702881e-01 2.162923067808151245e-01 -7.977803796529769897e-02 -2.621766626834869385e-01 8.802222460508346558e-02 1.595798879861831665e-01 2.141312956809997559e-01 2.587272971868515015e-02 -2.504313886165618896e-01 -4.130984246730804443e-01 1.099814847111701965e-02 -1.861857175827026367e-01 1.964032202959060669e-01 -2.633817493915557861e-01 -1.481810063123703003e-01 -2.298879921436309814e-01 -9.264031052589416504e-02 -9.285300225019454956e-02 -9.162399172782897949e-02 2.781628258526325226e-02
-1.058201640844345093e-01 -8.028415031731128693e-03 -2.153392508625984192e-02 1.549642980098724365e-01 7.752590626478195190e-02 -2.062487304210662842e-01 -5.933708697557449341e-02 -4.688740149140357971e-02 8.511266112327575684e-02 -2.636389434337615967e-01 3.063306510448455811e-01 -3.153077065944671631e-01 1.238074004650115967e-01 -1.613497138023376465e-01 -3.170203864574432373e-01 3.401951491832733154e-02 -2.797969281673431396e-01 2.039384990930557251e-01 -1.604033708572387695e-01 1.325066685676574707e-01 1.241459995508193970e-01 -3.073472082614898682e-01 -3.191982209682464600e-02 -1.804559677839279175e-01 6.570837646722793579e-02 2.241328954696655273e-01 1.565868854522705078e-01 -6.808690726757049561e-02 1.410412788391113281e-01 -2.497110217809677124e-01 -5.430575087666511536e-02 1.464085578918457031e-01
8.286475390195846558e-02 -5.723816156387329102e-02 -2.735507488250732422e-01 1.039628311991691589e-01 -6.087992712855339050e-02 2.654584348201751709e-01 2.818804085254669189e-01 -3.431025892496109009e-02 1.694681197404861450e-01 3.821889311075210571e-02 -7.046617567539215088e-02 -1.117420271039009094e-01 2.933511137962341309e-01 4.102478325366973877e-01 -2.454102933406829834e-01 -9.053865075111389160e-02 -2.371817268431186676e-02 9.411666542291641235e-02 1.140903830528259277e-01 1.684038788080215454e-01 -2.586908936500549316e-01 -2.985781431198120117e-01 4.525467008352279663e-02 1.446125954389572144e-01 1.018214896321296692e-01 5.262259393930435181e-02 -4.861841350793838501e-02 -1.174018383026123047e-01 8.866216987371444702e-02 -1.596788913011550903e-01 -4.624278470873832703e-02 2.904979586601257324e-01
-1.085964962840080261e-01 -1.495613604784011841e-01 -3.353954255580902100e-01 -7.550592068582773209e-03 3.765231370925903320e-01 -1.365210674703121185e-02 1.441391408443450928e-01 -1.975550055503845215e-01 1.463530957698822021e-01 2.255962789058685303e-01 -1.753766983747482300e-01 1.371003240346908569e-01 9.920217841863632202e-02 -7.214515656232833862e-02 -1.520278155803680420e-01 -4.750008881092071533e-02 -1.024520248174667358e-01 2.482509613037109375e-01 -7.700520008802413940e-02 -1.422650665044784546e-01 2.879567444324493408e-01 -2.403537929058074951e-01 1.228168904781341553e-01 -3.135979175567626953e-02 3.513466417789459229e-01 -1.403259392827749252e-02 -5.564175173640251160e-02 7.326377183198928833e-02 -3.027430362999439240e-02 -1.053185090422630310e-01 -2.230876684188842773e-01 2.007927000522613525e-01
3.519656136631965637e-02 -9.193833917379379272e-02 -7.056128978729248047e-02 1.452696472406387329e-01 3.336070775985717773e-01 -8.660569041967391968e-02 3.691184520721435547e-01 5.476107355207204819e-03 -1.054260879755020142e-01 3.338383138179779053e-01 -1.705522276461124420e-02 -2.533218264579772949e-01 -4.149941727519035339e-02 5.889733880758285522e-02 -3.221302032470703125e-01 -3.241823241114616394e-02 -1.040948834270238876e-02 -5.726657062768936157e-02 -8.336950093507766724e-03 1.830903068184852600e-02 2.776162028312683105e-01 -2.966462075710296631e-01 -2.271159440279006958e-01 -2.884524762630462646e-01 -1.009290143847465515e-01 -2.611183561384677887e-02 6.720488425344228745e-03 1.354259997606277466e-01 -1.923521459102630615e-01 -7.656158506870269775e-02 -1.665813922882080078e-01 -9.276539832353591919e-02
4.913798347115516663e-02 1.851074397563934326e-01 -3.571750521659851074e-01 -8.476191759109497070e-02 1.670112907886505127e-01 -5.306243896484375000e-01 1.824557408690452576e-02 -1.703853458166122437e-01 2.531822621822357178e-01 -1.213962733745574951e-01 -1.640179939568042755e-02 -2.066190727055072784e-02 9.877478331327438354e-02 3.105582855641841888e-02 -1.108019128441810608e-01 1.620218753814697266e-01 1.491584330797195435e-01 6.419556587934494019e-02 -1.813277304172515869e-01 2.053380161523818970e-01 1.482584699988365173e-02 -2.786803543567657471e-01 9.913343191146850586e-02 8.488761261105537415e-03 -1.132693886756896973e-02 9.667745977640151978e-02 -3.528560325503349304e-02 -1.288948813453316689e-03 3.743179142475128174e-02 -7.761596143245697021e-02 -2.625859081745147705e-01 2.909756898880004883e-01
-1.276258975267410278e-01 8.877266198396682739e-02 -3.217618763446807861e-01 2.483169287443161011e-01 3.792836964130401611e-01 -1.699404977262020111e-02 8.593779988586902618e-03 -9.628917276859283447e-02 -1.582179963588714600e-01 -3.145416080951690674e-01 -1.476254463195800781e-01 3.849034383893013000e-02 2.635946124792098999e-02 1.132897213101387024e-01 -1.215297803282737732e-01 -2.644156217575073242e-01 -9.954939782619476318e-02 4.318309947848320007e-02 -1.065036952495574951e-01 2.947941422462463379e-02 1.085679382085800171e-01 -3.934013247489929199e-01 -2.880722284317016602e-01 1.651103049516677856e-02 -1.172001138329505920e-01 -1.189963817596435547e-01 -2.166485786437988281e-02 5.349619686603546143e-02 -2.824347000569105148e-03 -1.225285381078720093e-01 -1.551103889942169189e-01 2.599723935127258301e-01
-1.396824121475219727e-01 -6.459974218159914017e-03 -1.077220216393470764e-01 1.529526412487030029e-01 9.452731907367706299e-02 7.522910088300704956e-02 4.291024059057235718e-03 2.539766579866409302e-02 2.008863538503646851e-01 1.092636957764625549e-01 2.136103659868240356e-01 -1.263761818408966064e-01 -2.664527483284473419e-02 1.753477454185485840e-01 -1.421244591474533081e-01 1.602746993303298950e-01 -3.361479565501213074e-02 1.871244162321090698e-01 -2.197076231241226196e-01 1.853999644517898560e-01 8.137216418981552124e-02 -3.602154552936553955e-01 1.709793210029602051e-01 -7.710495591163635254e-02 6.009627878665924072e-02 3.778553605079650879e-01 -4.427472651004791260e-01 -1.576043218374252319e-01 -9.267786890268325806e-02 7.065371423959732056e-02 -8.116625994443893433e-02 2.473591119050979614e-01
6.850098818540573120e-02 3.487560749053955078e-01 3.234629705548286438e-02 7.596632093191146851e-02 2.007411867380142212e-01 1.091130673885345459e-01 3.634383901953697205e-02 -1.653742790222167969e-02 2.939002215862274170e-01 -2.622554898262023926e-01 -9.295958280563354492e-02 -1.857952028512954712e-01 -7.030905038118362427e-02 1.180048137903213501e-01 -2.615247368812561035e-01 -2.265865057706832886e-01 -2.150416374206542969e-01 4.493150860071182251e-02 -2.070054709911346436e-01 6.152447685599327087e-02 5.650178715586662292e-02 -1.589853316545486450e-01 -3.266246616840362549e-01 9.267015755176544189e-02 -4.705953598022460938e-02 4.355312138795852661e-02 -9.269976615905761719e-02 1.237264722585678101e-01 -8.751592785120010376e-02 -1.632187515497207642e-01 -1.739436686038970947e-01 3.807017803192138672e-01
1.214833408594131470e-01 -2.655313350260257721e-02 -1.702951937913894653e-01 2.351430207490921021e-01 1.082628071308135986e-01 -1.753966957330703735e-01 2.214005589485168457e-01 -1.425976157188415527e-01 3.245470300316810608e-02 -1.177662089467048645e-01 -2.644201740622520447e-02 -7.108752429485321045e-02 1.893243044614791870e-01 1.256115436553955078e-01 -2.198472470045089722e-01 -3.181556984782218933e-02 -6.855206191539764404e-02 -2.515230141580104828e-02 1.722518205642700195e-01 4.486773610115051270e-01 -2.036581188440322876e-01 -4.298502504825592041e-01 1.802281141281127930e-01 -1.259866803884506226e-01 -9.226717054843902588e-03 -1.087143570184707642e-01 -1.192826870828866959e-02 -7.347051054239273071e-02 2.929293811321258545e-01 -1.296056509017944336e-01 1.834411621093750000e-01 4.634796455502510071e-02
-7.986441254615783691e-03 -1.718350686132907867e-02 -3.703168034553527832e-01 1.943125277757644653e-01 -4.467213153839111328e-02 -5.876889452338218689e-02 1.150802616029977798e-02 -1.576191484928131104e-01 2.437821030616760254e-01 -6.766396109014749527e-03 9.010218083858489990e-02 5.380226299166679382e-02 5.390244722366333008e-02 1.884290128946304321e-01 1.935863308608531952e-02 -4.155340418219566345e-02 -1.167741641402244568e-01 3.486356735229492188e-01 -1.258194446563720703e-01 -1.063894405961036682e-01 7.442506030201911926e-03 -3.496009707450866699e-01 1.879698410630226135e-02 3.667793702334165573e-03 2.455790489912033081e-01 -1.980392187833786011e-01 -3.377988636493682861e-01 1.112269237637519836e-01 -4.245021566748619080e-02 1.257918775081634521e-02 -2.538328170776367188e-01 3.254957497119903564e-01
1.861622929573059082e-02 6.255857646465301514e-02 1.344257593154907227e-01 2.296831309795379639e-01 1.504593640565872192e-01 4.630819708108901978e-02 7.992822676897048950e-02 -2.123085707426071167e-01 -7.226854562759399414e-02 -3.978423029184341431e-02 1.142180636525154114e-01 -1.036708950996398926e-01 -3.392893075942993164e-02 1.228138059377670288e-01 -2.440316379070281982e-01 1.387293338775634766e-01 -1.636877208948135376e-01 1.337123811244964600e-01 6.081960722804069519e-02 7.042811810970306396e-02 -5.313076451420783997e-02 -2.697948515415191650e-01 -2.289978265762329102e-01 -3.575796782970428467e-01 2.248171418905258179e-01 -1.241391152143478394e-01 -1.837052255868911743e-01 -4.820330440998077393e-01 -6.466060131788253784e-02 -1.806714236736297607e-01 -2.092840075492858887e-01 3.334461525082588196e-02
7.366348803043365479e-02 -1.397211998701095581e-01 -2.420037239789962769e-01 3.021891117095947266e-01 -1.322671175003051758e-01 -7.926321588456630707e-03 -1.250180453062057495e-01 3.389368951320648193e-02 7.616631686687469482e-02 -3.094483725726604462e-02 -5.056918784976005554e-02 -2.143015414476394653e-01 1.034902185201644897e-01 1.791141033172607422e-01 -1.009259074926376343e-01 6.393927149474620819e-03 -8.612241595983505249e-02 1.532300561666488647e-01 -3.060519695281982422e-01 -2.212351113557815552e-01 2.424382120370864868e-01 -3.965197503566741943e-01 -1.573200374841690063e-01 1.540740281343460083e-01 1.646883338689804077e-01 2.756724655628204346e-01 -3.047898970544338226e-02 -2.035909146070480347e-01 -1.444119364023208618e-01 -1.487119197845458984e-01 -2.144819051027297974e-01 1.005051657557487488e-01
-1.264986693859100342e-01 5.320293828845024109e-02 -3.530476987361907959e-01 8.165934681892395020e-02 -5.574648827314376831e-02 5.854918807744979858e-02 2.009736448526382446e-01 -3.774730861186981201e-02 9.826377034187316895e-02 7.426704466342926025e-02 5.838130600750446320e-03 -1.353126019239425659e-01 2.572424113750457764e-01 -1.098261252045631409e-01 -1.733946800231933594e-01 -9.627162665128707886e-02 3.119300678372383118e-02 4.567487165331840515e-02 -2.530117332935333252e-01 -5.091265588998794556e-02 1.709299534559249878e-01 -3.177123963832855225e-01 4.785301163792610168e-02 -3.781468570232391357e-01 3.246656358242034912e-01 1.686426103115081787e-01 -1.501821875572204590e-01 -2.522616982460021973e-01 -2.765205204486846924e-01 9.070294909179210663e-03 -8.531200140714645386e-02 3.806855157017707825e-02
3.827640414237976074e-02 1.947728246450424194e-01 -1.648852080106735229e-01 1.449898332357406616e-01 4.639400169253349304e-02 -3.713662177324295044e-02 4.999795928597450256e-03 -5.255247652530670166e-02 3.796881437301635742e-01 3.238956332206726074e-01 8.464331924915313721e-02 -2.435465455055236816e-01 -7.712405920028686523e-02 2.094822525978088379e-01 -2.266788035631179810e-01 1.573115438222885132e-01 5.544928461313247681e-02 1.539359837770462036e-01 -8.449769765138626099e-02 -9.398741647601127625e-03 9.284295886754989624e-02 -2.701828777790069580e-01 1.591726690530776978e-01 -8.573162555694580078e-02 -3.774750605225563049e-02 -7.572831213474273682e-02 -3.732269406318664551e-01 -3.925724029541015625e-01 -1.104674115777015686e-02 -1.228395625948905945e-01 -1.890649646520614624e-02 1.073945127427577972e-02
8.224724978208541870e-02 3.365584416314959526e-03 -4.162903428077697754e-01 -6.178472191095352173e-02 5.399181693792343140e-02 -2.139063328504562378e-01 8.546696603298187256e-02 -2.851639986038208008e-01 2.327583730220794678e-01 -2.476616390049457550e-02 -8.464539796113967896e-02 -4.089816287159919739e-02 -7.917858660221099854e-02 -9.068396687507629395e-02 -3.851226270198822021e-01 9.072955697774887085e-02 -1.543715894222259521e-01 4.153712466359138489e-02 -1.642330735921859741e-01 -2.242930233478546143e-02 -1.246528699994087219e-01 -3.508780300617218018e-01 -1.664878875017166138e-01 -2.231107950210571289e-01 -3.468812108039855957e-01 1.311972886323928833e-01 8.634570986032485962e-02 7.887503504753112793e-02 -2.566704899072647095e-02 -7.584972679615020752e-02 1.300338506698608398e-01 -2.061006054282188416e-02
1.747452467679977417e-01 2.076014280319213867e-01 -1.381540298461914062e-01 1.136357709765434265e-01 2.846859693527221680e-01 -9.377215988934040070e-03 3.966519534587860107e-01 -2.131103426218032837e-01 1.557534635066986084e-01 8.124370872974395752e-02 5.499158799648284912e-02 -4.239920377731323242e-01 -3.460247814655303955e-01 -1.992748677730560303e-02 6.970764603465795517e-03 2.443812601268291473e-02 1.904868185520172119e-01 2.709962725639343262e-01 -9.237077087163925171e-02 -1.395339667797088623e-01 -1.167882420122623444e-02 -1.996203362941741943e-01 -1.256388127803802490e-01 -2.904502116143703461e-02 1.872393637895584106e-01 -6.036262586712837219e-02 -8.678010851144790649e-02 -8.461895585060119629e-02 -1.149910241365432739e-01 -1.065014824271202087e-01 -2.181517891585826874e-02 5.727086961269378662e-02
-1.223116293549537659e-01 9.206406027078628540e-02 5.159131810069084167e-02 -3.156006038188934326e-01 1.877439320087432861e-01 -7.307191938161849976e-02 1.528558135032653809e-01 9.102054685354232788e-02 1.858124881982803345e-01 6.479409337043762207e-02 -2.987045049667358398e-01 -2.988404631614685059e-01 -1.464058011770248413e-01 1.895638555288314819e-01 -1.769600957632064819e-01 -2.680394947528839111e-01 3.688680753111839294e-02 1.658914387226104736e-01 -1.793242096900939941e-01 8.420323580503463745e-02 -6.059271097183227539e-02 -3.235169053077697754e-01 -1.450014412403106689e-01 1.011524200439453125e-01 -5.742748733609914780e-03 1.755808442831039429e-01 -2.621813118457794189e-02 -2.629963159561157227e-01 -1.510742753744125366e-01 -1.686690598726272583e-01 -1.841303706169128418e-01 1.751150935888290405e-01
1.447447687387466431e-01 2.923150658607482910e-01 -1.451434940099716187e-01 -5.448595434427261353e-02 1.268827468156814575e-01 -1.703088432550430298e-01 3.122393786907196045e-01 -1.095855906605720520e-01 1.703028827905654907e-01 9.470233321189880371e-02 1.336047500371932983e-01 -3.738841712474822998e-01 -2.485771663486957550e-02 6.747274100780487061e-02 -2.732225358486175537e-01 -3.023931384086608887e-02 2.630470395088195801e-01 2.832291126251220703e-01 6.835345178842544556e-02 -2.003831118345260620e-01 6.652449071407318115e-02 -5.285563319921493530e-02 -8.892228826880455017e-03 -1.300769597291946411e-01 3.286757469177246094e-01 -1.121032088994979858e-01 -1.540285050868988037e-01 -1.032875701785087585e-01 -1.416236460208892822e-01 -2.110057324171066284e-01 -2.161901630461215973e-02 -1.093864534050226212e-02
-1.804417222738265991e-01 1.599206328392028809e-01 6.387384235858917236e-02 1.788828969001770020e-01 1.622427701950073242e-01 -1.345642507076263428e-01 1.379781067371368408e-01 -9.682135283946990967e-02 -2.779477648437023163e-02 1.000294536352157593e-01 9.967274963855743408e-02 -3.117474615573883057e-01 1.672699153423309326e-01 1.894689053297042847e-01 -2.417549043893814087e-01 -5.109228659421205521e-03 -1.617301255464553833e-01 2.259415239095687866e-01 -9.002918750047683716e-02 -2.303582429885864258e-01 -8.345003426074981689e-02 -2.424264848232269287e-01 -1.939962953329086304e-01 -2.690956592559814453e-01 3.369853198528289795e-01 -4.968227818608283997e-02 4.987446591258049011e-02 -1.523030251264572144e-01 1.351804733276367188e-01 -1.435755491256713867e-01 -3.129338622093200684e-01 3.404300194233655930e-03
-2.072376906871795654e-01 1.201813593506813049e-01 -3.088894784450531006e-01 -9.459029883146286011e-02 3.582934141159057617e-01 2.121127843856811523e-01 -1.276102513074874878e-01 -2.542867362499237061e-01 -6.173491477966308594e-02 -4.905071109533309937e-02 3.777557285502552986e-03 -2.024411559104919434e-01 -1.261112540960311890e-01 1.001580357551574707e-01 -1.420068740844726562e-01 -2.671948969364166260e-01 -7.089327275753021240e-02 1.143192350864410400e-01 -2.084606885910034180e-02 9.881735593080520630e-02 2.467621415853500366e-01 -3.831770420074462891e-01 -2.024405300617218018e-01 6.759058684110641479e-02 8.585326373577117920e-02 -1.000961102545261383e-02 -1.578905880451202393e-01 1.439144313335418701e-01 7.135175913572311401e-02 2.765394188463687897e-02 -2.307982295751571655e-01 1.594741046428680420e-01
-1.035726144909858704e-01 -4.861134663224220276e-02 -6.107707321643829346e-02 1.584329307079315186e-01 2.979248017072677612e-02 -2.249401211738586426e-01 1.722706109285354614e-01 -3.175110816955566406e-01 2.770970761775970459e-01 -3.377233445644378662e-02 -2.260505571030080318e-04 -2.533050477504730225e-01 1.516005545854568481e-01 1.281318664550781250e-01 -5.122097209095954895e-02 8.466798812150955200e-02 -2.446778863668441772e-01 1.026543229818344116e-01 -3.400395438075065613e-02 1.603415459394454956e-01 6.382953841239213943e-03 -4.419931471347808838e-01 1.607470810413360596e-01 4.138146340847015381e-02 1.926673352718353271e-01 1.425079852342605591e-01 1.487913429737091064e-01 -3.475064635276794434e-01 1.275800466537475586e-01 3.160696476697921753e-02 -1.809510141611099243e-01 -1.193876937031745911e-01
-1.898817121982574463e-01 1.163398176431655884e-01 -2.200591266155242920e-01 2.416057437658309937e-01 1.016830056905746460e-01 -6.106477230787277222e-02 -8.323679864406585693e-02 -2.584039866924285889e-01 9.370370209217071533e-02 -9.799246490001678467e-02 2.878852747380733490e-02 -2.522114813327789307e-01 1.953144967555999756e-01 2.510873675346374512e-01 -1.056734565645456314e-02 -6.499716639518737793e-02 -9.858111292123794556e-02 1.191190704703330994e-01 -3.477780520915985107e-01 -5.266851931810379028e-02 -3.669502958655357361e-02 -2.955107092857360840e-01 3.962548915296792984e-03 -3.971613049507141113e-01 2.268625199794769287e-01 -2.391898445785045624e-02 -1.148810386657714844e-01 -1.880518645048141479e-01 -8.316153287887573242e-02 -7.254618220031261444e-03 -2.432474195957183838e-01 -8.182647079229354858e-02
2.117991074919700623e-02 1.627732366323471069e-01 -2.605599164962768555e-01 2.031639218330383301e-01 5.630527064204216003e-02 2.138162963092327118e-02 2.637464106082916260e-01 3.639438655227422714e-03 -6.319365650415420532e-02 3.150346502661705017e-02 -7.971349358558654785e-02 -2.125441581010818481e-01 1.172745302319526672e-01 -8.138659596443176270e-02 -3.951081037521362305e-01 -2.277962863445281982e-01 -2.544731795787811279e-01 1.195016037672758102e-02 -8.663938939571380615e-02 2.034155577421188354e-01 -1.185700297355651855e-02 -1.961770653724670410e-01 -1.540802121162414551e-01 -4.048880636692047119e-01 -3.674581646919250488e-02 -1.613732874393463135e-01 2.539956867694854736e-01 4.163897782564163208e-02 6.592604517936706543e-02 -3.914234787225723267e-02 -2.554515004158020020e-01 -3.057279437780380249e-02
-1.281107962131500244e-01 2.043066769838333130e-01 -1.087264940142631531e-01 2.131000310182571411e-01 5.536130070686340332e-02 4.366455599665641785e-02 7.603788375854492188e-02 1.794118136167526245e-01 2.079123258590698242e-01 1.068935543298721313e-01 7.703966647386550903e-02 -8.410608768463134766e-02 1.991005986928939819e-02 4.633156061172485352e-01 -1.215359121561050415e-01 -1.194052398204803467e-01 1.051457747817039490e-01 1.477714776992797852e-01 -8.285219222307205200e-02 2.065645344555377960e-02 1.190546751022338867e-01 -2.490096390247344971e-01 -4.439159482717514038e-02 -3.247214108705520630e-02 -3.324953094124794006e-02 8.896724134683609009e-02 -4.671325683593750000e-01 1.732886023819446564e-02 -2.997462451457977295e-01 -6.342390179634094238e-02 -1.058911010622978210e-01 2.791365683078765869e-01
1.213327050209045410e-01 3.287587165832519531e-01 -8.828867971897125244e-02 1.069641113281250000e-01 3.084407746791839600e-01 -4.126051440834999084e-02 6.793134659528732300e-02 -2.393286675214767456e-03 7.093074917793273926e-02 -8.140447735786437988e-02 -3.041065111756324768e-02 -1.156290397047996521e-01 1.656080782413482666e-02 3.850921988487243652e-02 -2.491529583930969238e-01 -2.235480546951293945e-01 -1.995875537395477295e-01 -2.271111458539962769e-01 -8.261772990226745605e-02 2.797810360789299011e-02 2.536065317690372467e-02 -2.306024730205535889e-01 -2.474109679460525513e-01 4.275543987751007080e-02 -1.556973438709974289e-02 9.026046097278594971e-02 -5.070834979414939880e-02 1.681219190359115601e-01 -7.320039719343185425e-02 -3.348256945610046387e-01 -2.656007409095764160e-01 4.166777729988098145e-01
1.484867930412292480e-01 -3.082543797791004181e-02 -3.184537589550018311e-02 7.162048667669296265e-02 1.656010895967483521e-01 -1.180820763111114502e-01 8.425923436880111694e-02 -1.374932229518890381e-01 4.664063453674316406e-01 3.009163029491901398e-02 -1.786576956510543823e-01 -4.466549679636955261e-02 2.204352319240570068e-01 1.472940295934677124e-01 -1.426152288913726807e-01 9.530787169933319092e-02 1.366842985153198242e-01 1.185138225555419922e-01 -1.505484282970428467e-01 1.861003041267395020e-01 -4.618339613080024719e-02 -1.815245151519775391e-01 -2.269131839275360107e-01 2.017336189746856689e-01 -4.065088927745819092e-02 6.612037867307662964e-02 -8.704134076833724976e-02 -1.120034828782081604e-01 3.518574237823486328e-01 -3.053329885005950928e-01 4.148602858185768127e-02 2.987108528614044189e-01
1.904185414314270020e-01 -1.321555674076080322e-01 -8.545092493295669556e-02 7.402703166007995605e-02 1.218834668397903442e-01 -2.057915776968002319e-01 1.592501550912857056e-01 -2.758770287036895752e-01 2.152011245489120483e-01 -1.004975102841854095e-02 -3.148328140377998352e-02 -2.248506695032119751e-01 -4.235511645674705505e-03 -1.378146745264530182e-02 -1.303127855062484741e-01 1.177564188838005066e-01 1.295124292373657227e-01 3.815464377403259277e-01 1.089894920587539673e-01 9.848067909479141235e-02 3.367204666137695312e-01 -9.624334424734115601e-02 -4.069897904992103577e-02 -1.602369993925094604e-01 2.573610544204711914e-01 1.391273438930511475e-01 -2.489304989576339722e-01 -1.537676751613616943e-01 2.084380835294723511e-01 5.567175522446632385e-02 1.047420948743820190e-01 2.884078621864318848e-01
-3.809175640344619751e-02 2.616248726844787598e-01 -1.773464977741241455e-01 1.137383282184600830e-01 3.041734099388122559e-01 -1.790848374366760254e-01 -3.417502343654632568e-02 -7.677683234214782715e-02 -7.292152941226959229e-02 -2.240642011165618896e-01 -1.139263212680816650e-01 4.247216880321502686e-02 2.538508502766489983e-03 -3.604055568575859070e-02 -4.542672634124755859e-02 -3.750260770320892334e-01 -2.359704524278640747e-01 1.125331968069076538e-01 -2.817417681217193604e-01 -5.696578696370124817e-02 -1.317505538463592529e-01 -3.528444468975067139e-01 -2.164513915777206421e-01 -1.009103581309318542e-01 -6.703312695026397705e-02 2.181585133075714111e-01 6.895887106657028198e-02 -7.185519207268953323e-03 -1.093636453151702881e-01 -1.875437796115875244e-01 -2.174895256757736206e-01 1.963411867618560791e-01
8.155048638582229614e-02 5.762816593050956726e-02 -2.166093587875366211e-01 -1.522571500390768051e-02 2.287198901176452637e-01 -2.401163615286350250e-02 4.411486163735389709e-02 -2.405681610107421875e-01 2.961612045764923096e-01 -2.243823856115341187e-01 4.181310907006263733e-02 -4.063344895839691162e-01 1.084116995334625244e-01 -2.197486460208892822e-01 -2.921872399747371674e-02 -2.137207984924316406e-01 -1.910143718123435974e-02 2.507967054843902588e-01 -3.983908146619796753e-02 1.737862974405288696e-01 9.331920184195041656e-03 -1.153228655457496643e-01 -1.111814156174659729e-01 4.496103152632713318e-03 -2.336243689060211182e-01 9.429623186588287354e-02 1.977178305387496948e-01 -5.691104754805564880e-02 9.220254421234130859e-02 -2.976205945014953613e-01 -2.032337337732315063e-01 2.316751033067703247e-01
1.901495307683944702e-01 2.361653447151184082e-01 -4.211401939392089844e-01 2.975781634449958801e-02 1.625416241586208344e-02 7.987441867589950562e-02 5.511955171823501587e-02 -9.770914167165756226e-02 3.769331052899360657e-02 4.025921598076820374e-02 -1.019852794706821442e-02 -1.279110163450241089e-01 1.644133627414703369e-01 -5.169228836894035339e-02 -4.429808557033538818e-01 -1.501643657684326172e-01 -2.100177556276321411e-01 9.768718481063842773e-02 -4.611354693770408630e-02 2.078936994075775146e-01 9.990458935499191284e-02 -1.745858043432235718e-01 -1.144077628850936890e-01 -3.959887325763702393e-01 -5.123929306864738464e-02 -3.044133819639682770e-02 1.739772111177444458e-01 1.377450823783874512e-01 1.608741879463195801e-01 7.993192225694656372e-02 -2.154818326234817505e-01 4.187299683690071106e-02
3.766136942431330681e-03 1.304278671741485596e-01 -3.338657319545745850e-01 3.713174909353256226e-02 2.652187049388885498e-01 -1.725302040576934814e-01 1.273325830698013306e-01 -8.072222024202346802e-02 1.364861708134412766e-02 -1.527570784091949463e-01 1.678109914064407349e-01 -3.062779605388641357e-01 -7.951962202787399292e-02 9.623802453279495239e-02 -2.540223896503448486e-01 4.336772486567497253e-02 -9.806594252586364746e-02 7.841917872428894043e-02 1.279173493385314941e-01 2.654056996107101440e-02 -2.158727645874023438e-01 2.662661112844944000e-02 -1.451338976621627808e-01 -4.243682026863098145e-01 5.609495937824249268e-02 3.606523573398590088e-02 3.461913466453552246e-01 7.286477833986282349e-02 3.540282323956489563e-02 -1.424122303724288940e-01 -2.167062610387802124e-01 2.010314166545867920e-01
3.019095957279205322e-01 2.071505635976791382e-01 -1.964189112186431885e-01 -6.527598947286605835e-02 1.428280584514141083e-02 -1.673718243837356567e-01 -1.533871889114379883e-01 -1.366633623838424683e-01 7.181391865015029907e-02 -1.223349869251251221e-01 -2.080263793468475342e-01 -1.077917218208312988e-01 1.499671489000320435e-01 3.815319240093231201e-01 -2.262393981218338013e-01 1.146218925714492798e-01 8.010964095592498779e-02 2.891508042812347412e-01 -9.764260053634643555e-02 -1.195496320724487305e-02 6.076937913894653320e-02 -5.072050094604492188e-01 -7.567956298589706421e-02 6.073494628071784973e-02 8.137326687574386597e-02 1.127734873443841934e-02 -2.118146046996116638e-02 -1.758283749222755432e-02 -1.787471584975719452e-02 -2.493470460176467896e-01 7.218261063098907471e-02 9.619176271371543407e-04
1.597407311201095581e-01 8.936687558889389038e-02 5.010553076863288879e-02 1.097217723727226257e-01 2.441560663282871246e-02 -5.597901344299316406e-02 2.261472344398498535e-01 -2.138447016477584839e-01 1.104941070079803467e-01 8.291160315275192261e-02 3.585788980126380920e-02 1.033426374197006226e-01 -1.092526242136955261e-01 -7.806120067834854126e-02 -1.128572225570678711e-01 -4.451240971684455872e-02 7.017243653535842896e-02 1.347201764583587646e-01 -3.912566006183624268e-01 2.066228538751602173e-01 -2.254047840833663940e-01 -2.808510363101959229e-01 -2.812076807022094727e-01 -1.650355458259582520e-01 1.401838809251785278e-01 2.267256937921047211e-02 -2.555948495864868164e-01 -3.210884928703308105e-01 -1.114112064242362976e-01 -1.770744174718856812e-01 -1.902537047863006592e-01 2.532682418823242188e-01
1.149652246385812759e-02 -1.146081760525703430e-01 4.665825515985488892e-02 3.306943550705909729e-02 -1.526245176792144775e-01 2.863575890660285950e-02 9.891310334205627441e-02 1.333464309573173523e-02 2.744220793247222900e-01 2.075635595247149467e-03 8.216432482004165649e-02 -1.205240115523338318e-01 -1.507843881845474243e-01 6.600979715585708618e-02 -3.048255145549774170e-01 -3.064653277397155762e-01 -5.514312651939690113e-04 3.003008067607879639e-01 1.617603376507759094e-02 5.319339409470558167e-02 9.095347672700881958e-02 -2.524658739566802979e-01 -3.859587311744689941e-01 -1.323935240507125854e-01 -2.800933718681335449e-01 1.247802525758743286e-01 1.893632560968399048e-01 -1.927538365125656128e-01 -1.801017671823501587e-01 -2.647850513458251953e-01 6.564647424966096878e-03 1.935538500547409058e-01
-1.574640870094299316e-01 -6.873685866594314575e-02 -3.077829480171203613e-01 5.229361355304718018e-02 8.441869914531707764e-02 -7.928175479173660278e-02 1.629247963428497314e-01 -3.190166950225830078e-01 2.148857712745666504e-02 1.238451432436704636e-02 -6.995010375976562500e-02 -1.001841202378273010e-01 3.265192508697509766e-01 2.011841982603073120e-01 -3.815774917602539062e-01 5.788312107324600220e-02 1.312311887741088867e-01 -5.013926699757575989e-02 9.065807610750198364e-02 1.301313787698745728e-01 1.828047633171081543e-01 -1.594963856041431427e-02 -3.098101615905761719e-01 -2.643910944461822510e-01 1.354962885379791260e-01 -1.473513841629028320e-01 9.403858333826065063e-02 -2.111419849097728729e-02 -2.109148353338241577e-02 -1.679848730564117432e-01 -1.115989238023757935e-01 2.911628484725952148e-01
6.477388739585876465e-02 2.575569748878479004e-01 -2.620407007634639740e-02 8.887019008398056030e-02 1.790590435266494751e-01 8.439384400844573975e-02 7.414352893829345703e-02 1.367325312457978725e-03 2.567365765571594238e-01 -2.292629629373550415e-01 -1.854128092527389526e-01 -1.164740249514579773e-01 5.109843611717224121e-02 2.375845052301883698e-02 -2.852493524551391602e-01 -2.133516967296600342e-01 -2.350558489561080933e-01 2.632569894194602966e-02 -4.146007820963859558e-02 9.266209602355957031e-02 3.059069439768791199e-02 -2.194383442401885986e-01 -4.120898842811584473e-01 1.589314788579940796e-01 -9.103836491703987122e-03 9.954334795475006104e-02 -5.551001429557800293e-02 1.835397332906723022e-01 -1.630674004554748535e-01 -1.361234933137893677e-01 -1.703699976205825806e-01 3.852241039276123047e-01
-2.265362590551376343e-01 1.381215602159500122e-01 -5.447627231478691101e-02 1.300528645515441895e-01 1.828170716762542725e-01 3.755801543593406677e-02 -1.586576253175735474e-01 1.107778176665306091e-01 7.224311679601669312e-02 1.874397546052932739e-01 1.461197435855865479e-01 -7.072719186544418335e-02 1.456848531961441040e-01 1.215082220733165741e-02 -4.115078151226043701e-01 -1.646530628204345703e-01 -2.791578471660614014e-01 1.701140701770782471e-01 -3.267265483736991882e-02 1.028367429971694946e-01 7.703098654747009277e-02 -7.912100851535797119e-02 -4.186599552631378174e-01 -1.583244949579238892e-01 -3.772028535604476929e-02 3.413980081677436829e-02 -1.412360370159149170e-01 -2.677283585071563721e-01 -1.654672026634216309e-01 -1.720771193504333496e-01 -2.035230249166488647e-01 1.710119396448135376e-01
1.961039006710052490e-01 1.512775570154190063e-01 -2.577512264251708984e-01 2.475024163722991943e-01 2.283754497766494751e-01 -2.941113337874412537e-02 6.961867958307266235e-02 4.290833137929439545e-03 6.452185660600662231e-02 3.674086630344390869e-01 1.436596661806106567e-01 -3.512022793292999268e-01 3.413779437541961670e-01 1.356802582740783691e-01 -7.661522179841995239e-02 1.001148968935012817e-01 1.530548930168151855e-01 2.343364357948303223e-01 -5.016873124986886978e-03 1.291230618953704834e-01 -1.038983184844255447e-02 6.610050797462463379e-02 -1.742489784955978394e-01 -4.418234527111053467e-02 1.756666004657745361e-01 1.934565007686614990e-01 6.691059470176696777e-02 -2.211511321365833282e-02 -2.755983732640743256e-02 -8.568640053272247314e-02 -2.143764793872833252e-01 2.448814958333969116e-01
1.101614907383918762e-01 2.703905105590820312e-02 -1.169728934764862061e-01 1.234649643301963806e-01 1.237426921725273132e-01 -2.347743809223175049e-01 4.324666783213615417e-02 -1.989427953958511353e-01 1.127986758947372437e-01 -1.316306293010711670e-01 -1.691644638776779175e-01 -1.046559140086174011e-01 -7.055547088384628296e-02 3.126289844512939453e-01 -3.573185801506042480e-01 -1.470277756452560425e-01 6.458984687924385071e-03 7.799388468265533447e-02 -2.717198133468627930e-01 1.132701560854911804e-01 -3.665050119161605835e-02 -2.676802277565002441e-01 7.326101511716842651e-02 -1.669386923313140869e-01 -4.576702713966369629e-01 -4.271861538290977478e-02 2.249574661254882812e-01 -1.195460930466651917e-01 -1.259075701236724854e-01 -1.713229566812515259e-01 5.356307956390082836e-04 6.551367789506912231e-02
3.184897825121879578e-02 1.047502309083938599e-01 -2.159222662448883057e-01 6.461226940155029297e-02 2.325729429721832275e-01 3.409553691744804382e-02 -8.943177014589309692e-02 -3.109433650970458984e-01 3.180863335728645325e-02 1.538474857807159424e-01 9.145992994308471680e-02 -2.476878017187118530e-01 1.618152111768722534e-01 1.334775388240814209e-01 1.321977972984313965e-01 -1.480290293693542480e-01 -3.160668611526489258e-01 2.286918759346008301e-01 -2.013341337442398071e-01 1.060301214456558228e-01 -1.047164350748062134e-01 -2.181321829557418823e-01 8.988714218139648438e-02 -3.819792270660400391e-01 2.040148973464965820e-01 1.944334618747234344e-02 -9.006256610155105591e-02 -5.753983277827501297e-04 -2.281826585531234741e-01 -1.885249316692352295e-01 -2.037340551614761353e-01 6.128498539328575134e-02
-3.011722001247107983e-04 -9.514316916465759277e-02 -3.360494971275329590e-01 1.182474568486213684e-01 1.957025825977325439e-01 -9.503434598445892334e-02 -5.051722750067710876e-02 -2.683152258396148682e-01 -3.504262566566467285e-01 -4.775837063789367676e-02 -5.141242966055870056e-02 -3.716197311878204346e-01 -7.557859271764755249e-02 1.389644853770732880e-02 -2.788435816764831543e-01 -9.663587063550949097e-02 -2.295799180865287781e-02 1.356726586818695068e-01 -5.173540674149990082e-03 1.435665339231491089e-01 -5.054848641157150269e-02 1.209376901388168335e-01 -5.433918535709381104e-02 -2.430390119552612305e-01 1.133696511387825012e-01 1.953222453594207764e-01 9.196201711893081665e-02 -2.360984832048416138e-01 1.118401437997817993e-01 -2.875658310949802399e-02 -1.823336482048034668e-01 3.205944299697875977e-01
-1.068359389901161194e-01 9.298182092607021332e-03 -4.235535562038421631e-01 2.340186834335327148e-01 1.460648477077484131e-01 -3.726494908332824707e-01 -1.191071346402168274e-01 1.878878101706504822e-02 5.137215182185173035e-02 1.339217126369476318e-01 -2.421320183202624321e-03 -2.463461756706237793e-01 -2.719706594944000244e-01 -8.355093002319335938e-02 -9.685833007097244263e-02 3.304852917790412903e-02 3.857607394456863403e-02 2.762214243412017822e-01 2.269921898841857910e-01 3.015681914985179901e-02 2.675872482359409332e-02 -2.734568417072296143e-01 -1.177139356732368469e-01 1.333675831556320190e-01 2.402513623237609863e-01 3.411849588155746460e-02 -1.375153511762619019e-01 1.626227647066116333e-01 -1.170473694801330566e-01 -1.407248824834823608e-01 1.814488880336284637e-02 1.774044930934906006e-01
1.222695782780647278e-01 9.501239657402038574e-02 -3.107382655143737793e-01 -6.497772783041000366e-02 3.727527856826782227e-01 -3.198608383536338806e-02 2.372141927480697632e-01 -8.363903313875198364e-02 2.961221039295196533e-01 4.115045443177223206e-02 2.494093030691146851e-01 -7.014873903244733810e-03 1.549490988254547119e-01 -8.178094774484634399e-02 -4.310438409447669983e-02 -3.935922682285308838e-02 -8.418408036231994629e-02 4.567426815629005432e-02 -7.145166397094726562e-02 -3.258883580565452576e-02 2.195555865764617920e-01 -3.543231487274169922e-01 -2.337811738252639771e-01 2.141334116458892822e-02 1.399849914014339447e-02 1.065867394208908081e-01 -5.670208111405372620e-02 -3.120984323322772980e-02 2.204975783824920654e-01 1.281671598553657532e-02 -4.057918190956115723e-01 1.134455949068069458e-01
-4.961236193776130676e-02 -1.489091813564300537e-01 -1.296420395374298096e-01 1.657748371362686157e-01 1.898248195648193359e-01 -2.262016534805297852e-01 2.628457844257354736e-01 1.114576403051614761e-02 1.208113282918930054e-01 1.746232062578201294e-01 -1.021683216094970703e-01 -2.397248297929763794e-01 -2.227622121572494507e-01 1.072331219911575317e-01 -8.420675061643123627e-03 2.366602793335914612e-02 -3.398228287696838379e-01 6.892191618680953979e-02 2.715284749865531921e-02 -9.545350819826126099e-02 7.804153114557266235e-02 -3.646530210971832275e-01 -2.210887074470520020e-01 -3.300749063491821289e-01 1.503880620002746582e-01 2.708009183406829834e-01 1.024367213249206543e-01 -1.558665931224822998e-01 -2.563219517469406128e-03 1.507876068353652954e-01 -1.162289455533027649e-01 -7.717027515172958374e-02
2.167496532201766968e-01 1.806790083646774292e-01 -1.701661497354507446e-01 -8.806219696998596191e-02 3.539597392082214355e-01 -2.274245619773864746e-01 -1.717615313827991486e-02 -7.308883592486381531e-03 -1.260916143655776978e-01 -1.686915755271911621e-02 1.204106435179710388e-01 -4.154619574546813965e-02 2.101927697658538818e-01 2.388675212860107422e-01 2.979411743581295013e-02 -7.391963154077529907e-02 2.076732367277145386e-01 6.186195462942123413e-02 -7.550555467605590820e-02 2.762639522552490234e-01 -2.353205680847167969e-01 -2.952089905738830566e-01 1.276905089616775513e-01 -1.120658367872238159e-01 6.586390733718872070e-02 -1.012867614626884460e-01 -1.485919654369354248e-01 -2.526159584522247314e-01 -1.436303406953811646e-01 -1.337095908820629120e-02 -2.011709511280059814e-01 3.227551877498626709e-01
4.998157918453216553e-02 3.214112296700477600e-02 -2.800426185131072998e-01 1.872479170560836792e-01 2.026080042123794556e-01 -6.777147948741912842e-02 1.864338517189025879e-01 -6.477785855531692505e-02 4.925518855452537537e-02 7.216420769691467285e-02 1.299464702606201172e-01 -3.147168159484863281e-01 2.234393730759620667e-02 -7.825974375009536743e-02 -9.639587253332138062e-02 1.039660125970840454e-01 -7.657265663146972656e-02 1.236841678619384766e-01 -8.233916945755481720e-03 4.063430130481719971e-01 -3.011062741279602051e-01 -1.319370865821838379e-01 8.848267048597335815e-02 -3.196619749069213867e-01 -7.298526912927627563e-02 4.942699149250984192e-02 2.695596516132354736e-01 7.291556894779205322e-02 1.262710988521575928e-01 -2.443361878395080566e-01 -1.813002377748489380e-01 2.222677320241928101e-01
-8.758310228586196899e-02 3.685039877891540527e-01 -4.603444784879684448e-02 2.462838143110275269e-01 3.387030586600303650e-02 -1.887088716030120850e-01 3.691085055470466614e-02 1.666013300418853760e-01 1.038931384682655334e-01 3.711315616965293884e-02 2.313722372055053711e-01 -2.392439097166061401e-01 -1.153541356325149536e-01 2.799410223960876465e-01 -8.687524497509002686e-02 -7.728069275617599487e-02 -1.571216434240341187e-01 1.076897904276847839e-01 -2.004587091505527496e-02 1.583232879638671875e-01 -1.516740620136260986e-01 -4.799963533878326416e-01 -4.627050831913948059e-02 -2.305200546979904175e-01 9.976485371589660645e-02 -1.766310073435306549e-02 1.237297207117080688e-01 3.457296639680862427e-02 -1.669217646121978760e-01 7.768370211124420166e-02 -2.433733493089675903e-01 9.703280776739120483e-02
1.455727070569992065e-01 -9.602128714323043823e-02 -1.750263273715972900e-01 1.305432468652725220e-01 -1.364464219659566879e-02 -1.240249425172805786e-01 -2.773777022957801819e-02 5.407824367284774780e-02 1.019089072942733765e-01 -8.067920804023742676e-03 -2.663927972316741943e-01 -2.061782330274581909e-01 6.379343569278717041e-02 1.045134849846363068e-02 -4.283987283706665039e-01 -5.354789271950721741e-02 -5.218892917037010193e-02 2.561851739883422852e-01 -1.671924293041229248e-01 -4.148811101913452148e-02 2.178464978933334351e-01 -2.772127687931060791e-01 1.743960827589035034e-01 -1.182806491851806641e-01 -2.358517497777938843e-01 -2.703021466732025146e-01 5.883574113249778748e-02 -2.269802391529083252e-01 1.772243678569793701e-01 -2.740531563758850098e-01 -1.033520027995109558e-01 1.433533430099487305e-01
4.662987962365150452e-02 1.984922587871551514e-01 6.381220009643584490e-05 6.387400627136230469e-02 3.550753891468048096e-01 -1.846484243869781494e-01 3.121207654476165771e-01 -8.709055185317993164e-02 1.105682402849197388e-01 2.454884499311447144e-01 4.893681034445762634e-02 -1.957343965768814087e-01 3.870103508234024048e-02 1.561437696218490601e-01 1.091186106204986572e-01 -2.922932803630828857e-01 5.306820571422576904e-02 2.658596634864807129e-01 9.440312534570693970e-02 1.049766689538955688e-01 -1.129317283630371094e-01 -2.033169120550155640e-01 1.799720078706741333e-01 -3.066396415233612061e-01 1.320239603519439697e-01 -2.615249454975128174e-01 -1.191548779606819153e-01 -4.156452417373657227e-02 -5.404659733176231384e-02 -2.557129971683025360e-02 -2.681458890438079834e-01 3.980219736695289612e-02
-1.240243483334779739e-02 1.495255678892135620e-01 -8.466051518917083740e-02 5.174896679818630219e-03 3.074194490909576416e-01 2.819300815463066101e-02 -7.761706411838531494e-02 -2.096363604068756104e-01 2.220070213079452515e-01 -3.193973600864410400e-01 -6.518664956092834473e-02 -2.280254364013671875e-01 6.570893526077270508e-02 -4.277551919221878052e-02 -1.591734886169433594e-01 -2.883630990982055664e-01 -2.017619460821151733e-02 -4.834276065230369568e-02 1.212474331259727478e-01 -6.940440833568572998e-02 -5.030500888824462891e-02 -2.097778618335723877e-01 -2.510362267494201660e-01 -4.628286138176918030e-02 9.105853969231247902e-04 2.885299175977706909e-02 -5.637635942548513412e-03 1.533932834863662720e-01 -2.105369977653026581e-02 -2.725077867507934570e-01 -7.515128701925277710e-02 5.139364004135131836e-01
1.625019311904907227e-01 1.278665661811828613e-01 -7.237547636032104492e-02 1.798416823148727417e-01 2.779551148414611816e-01 -2.157237976789474487e-01 1.713373214006423950e-01 -1.831144392490386963e-01 1.113815456628799438e-01 1.829912662506103516e-01 -6.001713499426841736e-02 -5.112930759787559509e-02 -1.599915921688079834e-01 -1.775345951318740845e-02 6.470586359500885010e-02 -4.600764811038970947e-02 -2.747787237167358398e-01 2.819243073463439941e-01 -4.118051379919052124e-02 -5.156326293945312500e-02 1.723210662603378296e-01 -3.806399405002593994e-01 -4.007012024521827698e-02 -7.870171219110488892e-02 1.370302885770797729e-01 -1.180445998907089233e-01 5.375971272587776184e-02 -7.568475604057312012e-02 4.669906497001647949e-01 -1.017086729407310486e-01 3.051541000604629517e-02 1.903904527425765991e-01
9.103532880544662476e-02 1.059693172574043274e-01 -2.928784191608428955e-01 3.098526000976562500e-01 -1.777397990226745605e-01 1.143776774406433105e-01 -1.133175101131200790e-02 -1.294104158878326416e-01 2.284583300352096558e-01 3.601371645927429199e-01 -2.772492170333862305e-01 -1.446968875825405121e-02 -8.988414891064167023e-03 3.323595523834228516e-01 3.844614699482917786e-02 -2.116963863372802734e-01 -9.959025308489799500e-03 1.061887480318546295e-02 -4.057583957910537720e-02 6.146651133894920349e-02 -8.744563907384872437e-02 -2.281788736581802368e-01 -2.596860527992248535e-01 -1.325846910476684570e-01 1.024354714900255203e-02 1.216623410582542419e-01 -1.009963527321815491e-01 -1.130595132708549500e-01 -1.186741515994071960e-01 -1.035996004939079285e-01 -4.011721350252628326e-03 3.290222585201263428e-01
-5.916217807680368423e-03 -7.630405575037002563e-02 -6.006151810288429260e-02 1.080752238631248474e-01 2.299201935529708862e-01 -1.221698671579360962e-01 1.094904169440269470e-01 1.662564724683761597e-01 2.512777745723724365e-01 -3.574126213788986206e-02 -5.420163869857788086e-01 -1.820397675037384033e-01 -1.098759472370147705e-01 2.377917915582656860e-01 -2.479092329740524292e-01 -6.762230396270751953e-02 8.041591942310333252e-02 1.716109737753868103e-02 -8.039414137601852417e-02 -1.000485420227050781e-01 -1.087116673588752747e-01 -4.042166769504547119e-01 -1.460065543651580811e-01 -2.384071983397006989e-02 1.035497412085533142e-01 7.143083214759826660e-02 -6.641789805144071579e-03 -6.875611096620559692e-02 -7.143218070268630981e-02 -2.041260898113250732e-01 8.092816174030303955e-02 2.262821793556213379e-01
-1.407103091478347778e-01 5.476954206824302673e-02 6.351581960916519165e-02 2.672978937625885010e-01 2.850849926471710205e-02 -1.400082558393478394e-01 2.085025012493133545e-01 -2.230681031942367554e-01 2.333824634552001953e-01 -1.958964951336383820e-02 -8.420822769403457642e-02 -4.059092402458190918e-01 1.577030569314956665e-01 7.427680492401123047e-02 -3.371548280119895935e-02 3.180734515190124512e-01 -1.851996481418609619e-01 3.831588476896286011e-02 4.847128316760063171e-02 3.092219233512878418e-01 -4.480732604861259460e-02 -2.540780603885650635e-01 7.252728939056396484e-02 -5.035145580768585205e-02 -1.174480095505714417e-01 1.145891696214675903e-01 -1.277114748954772949e-01 -3.780659139156341553e-01 -3.348110988736152649e-02 -1.689051836729049683e-01 -8.500042371451854706e-03 6.846383959054946899e-02
1.821570098400115967e-01 -8.708880841732025146e-02 -2.176461555063724518e-02 1.077988594770431519e-01 -1.901953108608722687e-02 -6.888443231582641602e-02 1.106352731585502625e-01 5.479880422353744507e-02 1.204031519591808319e-02 -9.041140973567962646e-02 -3.915899693965911865e-01 5.338447540998458862e-02 -1.771454364061355591e-01 2.960306704044342041e-01 -2.247541695833206177e-01 -8.653531223535537720e-02 -1.364361345767974854e-01 2.181783020496368408e-01 3.544739633798599243e-02 3.006668388843536377e-01 -8.351130783557891846e-02 -3.535341322422027588e-01 -1.933112889528274536e-01 -1.750246882438659668e-01 -1.479511149227619171e-02 1.048385724425315857e-01 8.888057619333267212e-02 -2.510460019111633301e-01 2.643240988254547119e-01 -2.197057604789733887e-01 -5.774827301502227783e-02 1.543289124965667725e-01
1.835612207651138306e-01 -2.967523224651813507e-02 -1.208299919962882996e-01 -1.101297587156295776e-01 5.957101657986640930e-02 -1.294725984334945679e-01 1.092535704374313354e-01 7.570408284664154053e-02 6.641970574855804443e-02 -8.348577469587326050e-02 -3.807098865509033203e-01 -4.657091945409774780e-02 -1.061783507466316223e-01 2.807714343070983887e-01 -3.255066573619842529e-01 -2.738871276378631592e-01 -2.123430371284484863e-01 -5.264030396938323975e-02 -1.177199706435203552e-01 2.127103209495544434e-01 -1.654226928949356079e-01 -4.451714754104614258e-01 -1.724314540624618530e-01 -2.350611090660095215e-01 1.488214135169982910e-01 2.734404988586902618e-02 -1.125340089201927185e-01 -1.273385901004076004e-02 -2.737740054726600647e-03 -8.227464556694030762e-02 -2.841955050826072693e-02 1.017479747533798218e-01
7.898373156785964966e-02 6.323629617691040039e-02 5.026444792747497559e-02 8.534497767686843872e-02 1.257309764623641968e-01 -4.803616926074028015e-02 5.512592568993568420e-02 -2.814277410507202148e-01 1.953373700380325317e-01 2.620353698730468750e-01 1.901243180036544800e-01 -7.376734912395477295e-02 -1.887349337339401245e-01 -7.672914117574691772e-02 -1.132151037454605103e-01 -2.488990724086761475e-01 5.019463971257209778e-02 1.776150614023208618e-01 -2.577123045921325684e-01 1.558948010206222534e-01 -2.459144145250320435e-01 -3.151922821998596191e-01 -2.563712894916534424e-01 -5.578276515007019043e-02 2.151210606098175049e-01 4.847446084022521973e-02 -3.739470541477203369e-01 -6.788896024227142334e-02 -1.145346760749816895e-01 -2.087231278419494629e-01 -9.930226206779479980e-02 4.302905499935150146e-02
-2.592955231666564941e-01 1.006934195756912231e-01 -3.030675351619720459e-01 -6.332589685916900635e-02 5.173078179359436035e-02 -3.828972950577735901e-02 3.053909167647361755e-02 5.272515118122100830e-02 2.732210159301757812e-01 5.032034218311309814e-02 1.969918608665466309e-01 -2.550614476203918457e-01 1.431670933961868286e-01 -1.325151175260543823e-01 -5.901708453893661499e-02 -1.183068193495273590e-02 3.900465369224548340e-02 4.360162913799285889e-01 -1.462296098470687866e-01 9.630752354860305786e-02 -7.167663425207138062e-02 -1.083769723773002625e-01 -1.674397289752960205e-01 -3.245709538459777832e-01 3.050570487976074219e-01 1.236815303564071655e-01 -8.904670923948287964e-02 -7.832033932209014893e-02 -2.183650135993957520e-01 1.195964440703392029e-01 8.447811007499694824e-02 1.791341304779052734e-01
-1.551213562488555908e-01 7.632776349782943726e-02 -5.877627432346343994e-02 -1.791780292987823486e-01 1.824422627687454224e-01 -1.124215573072433472e-01 1.199283078312873840e-01 -8.838225901126861572e-02 2.183302193880081177e-01 4.906827583909034729e-02 -3.470613062381744385e-01 -2.127698808908462524e-01 -2.585909366607666016e-01 8.310203999280929565e-02 -2.848554849624633789e-01 -3.258331418037414551e-01 8.630234003067016602e-02 -6.514570116996765137e-02 -1.650657057762145996e-01 2.264766255393624306e-03 -2.270797789096832275e-01 -4.012382030487060547e-01 -1.426184922456741333e-01 -5.002713575959205627e-02 2.637393772602081299e-02 1.152541711926460266e-01 -2.204411849379539490e-02 -1.505345106124877930e-01 -1.652091592550277710e-01 -1.562201082706451416e-01 -1.117795631289482117e-01 1.178450807929039001e-01
-7.955095171928405762e-02 4.463382437825202942e-02 1.366636343300342560e-02 -1.165905874222517014e-02 4.213577210903167725e-01 -6.960850674659013748e-03 2.533188760280609131e-01 2.187800779938697815e-02 9.829914569854736328e-02 -7.526625692844390869e-02 -3.156188726425170898e-01 -1.146200746297836304e-01 -3.152747750282287598e-01 1.819249540567398071e-01 -3.494283854961395264e-01 -2.747094035148620605e-01 -1.473057866096496582e-01 1.240958552807569504e-02 -2.974017262458801270e-01 1.247472167015075684e-01 4.295639321208000183e-02 -2.069372534751892090e-01 -3.221586719155311584e-02 -1.231618747115135193e-01 -1.868672855198383331e-02 1.153713986277580261e-01 -5.339864268898963928e-02 -1.037055775523185730e-01 -1.197556257247924805e-01 -1.477046459913253784e-01 -1.358140856027603149e-01 1.495612859725952148e-01
1.160145252943038940e-01 4.221918582916259766e-01 -9.379117935895919800e-02 1.653092801570892334e-01 2.701385617256164551e-01 -3.458270430564880371e-02 -1.560984998941421509e-01 -2.913017868995666504e-01 3.056270480155944824e-01 2.722249366343021393e-02 -2.684067487716674805e-01 -9.106974303722381592e-02 1.601753085851669312e-01 2.101299762725830078e-01 -1.578270345926284790e-01 -1.590536981821060181e-01 -1.912806481122970581e-01 9.716449677944183350e-02 -8.607879281044006348e-03 -3.948548808693885803e-02 -4.809455946087837219e-02 -1.289894133806228638e-01 -2.060153335332870483e-01 -1.963280439376831055e-01 -1.562409400939941406e-01 -9.862284362316131592e-02 -6.688233464956283569e-02 -1.249742805957794189e-01 -4.579593986272811890e-02 -5.339674651622772217e-03 -2.849521338939666748e-01 -9.549772739410400391e-02
1.770406775176525116e-02 2.500550746917724609e-01 -3.884090483188629150e-01 1.949769705533981323e-01 -4.467618837952613831e-02 1.585497148334980011e-02 6.129888352006673813e-03 -2.616297304630279541e-01 2.072159796953201294e-01 -1.752745211124420166e-01 -1.554378718137741089e-01 -5.354172736406326294e-02 3.111980557441711426e-01 2.892151661217212677e-02 -1.003011986613273621e-01 -2.165426313877105713e-02 -9.173574298620223999e-02 8.632961660623550415e-02 1.643008738756179810e-01 -1.144371330738067627e-01 2.581440210342407227e-01 -3.776586055755615234e-01 4.502117261290550232e-02 -1.988429874181747437e-01 1.860519498586654663e-01 1.593006961047649384e-02 1.770482659339904785e-01 -2.696134448051452637e-01 5.396967381238937378e-02 -1.104182749986648560e-01 -8.656026422977447510e-02 1.887635514140129089e-02
-1.066199168562889099e-01 3.202760964632034302e-02 -4.149044156074523926e-01 -3.258281946182250977e-02 1.839143633842468262e-01 -9.569163434207439423e-03 1.288510262966156006e-01 -3.065382242202758789e-01 -3.957575559616088867e-01 2.296578139066696167e-01 -1.367586553096771240e-01 -2.191533744335174561e-01 2.684295549988746643e-02 4.623347893357276917e-03 -4.954006150364875793e-02 2.277120575308799744e-02 -1.006586402654647827e-01 2.027721107006072998e-01 -1.636103093624114990e-01 1.090398803353309631e-01 1.442007869482040405e-01 -3.318231999874114990e-01 -2.420334070920944214e-01 1.270465552806854248e-02 1.009663417935371399e-01 1.489946097135543823e-01 3.069272078573703766e-02 -1.592976748943328857e-01 -1.016583964228630066e-01 1.823352873325347900e-01 -4.747593030333518982e-02 7.750805467367172241e-02
-2.229723781347274780e-01 1.091540902853012085e-01 -1.998945921659469604e-01 1.649802476167678833e-01 6.690175086259841919e-02 5.587313696742057800e-02 -8.716342039406299591e-03 5.925010517239570618e-02 2.055576294660568237e-01 2.057002335786819458e-01 1.437365263700485229e-01 -1.371487695723772049e-02 -7.255485653877258301e-02 3.382670879364013672e-01 -4.298696666955947876e-02 -1.250325143337249756e-01 -1.614700108766555786e-01 1.922014057636260986e-01 -1.534112244844436646e-01 2.201916724443435669e-01 1.187940165400505066e-01 -3.302360773086547852e-01 1.673634350299835205e-01 -2.080710381269454956e-01 -2.747644111514091492e-02 1.153310090303421021e-01 -3.797915279865264893e-01 -9.825331717729568481e-02 1.074728816747665405e-01 -2.569806277751922607e-01 -1.903217285871505737e-01 7.845263183116912842e-02
5.887586623430252075e-02 7.481995853595435619e-04 -3.432720005512237549e-01 5.017376691102981567e-02 2.278076410293579102e-01 8.715974539518356323e-02 -9.277579374611377716e-03 -3.388715907931327820e-02 3.454082906246185303e-01 4.624666646122932434e-03 1.862732768058776855e-01 1.112568080425262451e-01 9.373390674591064453e-02 2.058148831129074097e-01 -2.668873369693756104e-01 6.051599234342575073e-02 3.033137321472167969e-01 7.013805210590362549e-02 -5.545132979750633240e-02 2.220482677221298218e-01 -7.522957772016525269e-02 -3.664716780185699463e-01 -2.892539203166961670e-01 -4.395604506134986877e-02 -2.218699455261230469e-01 1.008994281291961670e-01 8.926137536764144897e-02 2.078535966575145721e-02 2.096964120864868164e-01 5.672198161482810974e-02 -1.161930039525032043e-01 1.401946246623992920e-01
-2.274387180805206299e-01 -2.190568670630455017e-02 -3.637185692787170410e-01 -1.678002923727035522e-01 1.635344028472900391e-01 2.494001761078834534e-02 1.817250251770019531e-01 1.264784485101699829e-01 8.390130102634429932e-02 1.526577919721603394e-01 1.627705097198486328e-01 -2.623734772205352783e-01 2.313719242811203003e-01 2.277978509664535522e-02 -2.697704136371612549e-01 -1.379803009331226349e-02 -6.826495379209518433e-02 1.029540598392486572e-01 -9.175557643175125122e-02 3.987532854080200195e-01 -6.417294591665267944e-02 -2.084308564662933350e-01 -2.035527825355529785e-01 -8.273557573556900024e-02 5.063980817794799805e-02 6.871565431356430054e-02 1.847662627696990967e-01 -1.065118387341499329e-01 2.011236995458602905e-01 1.702366620302200317e-01 -2.371370047330856323e-01 -3.609475493431091309e-02
1.074243858456611633e-01 2.874086797237396240e-02 -2.956973910331726074e-01 1.935558617115020752e-01 -1.212766580283641815e-02 1.331848502159118652e-01 2.367123514413833618e-01 -7.782354950904846191e-02 -4.694493114948272705e-02 -3.554169461131095886e-02 9.057834744453430176e-02 -8.472697436809539795e-02 2.024523615837097168e-01 2.178582251071929932e-01 -3.736160099506378174e-01 -2.396216839551925659e-01 1.332200616598129272e-01 3.134292066097259521e-01 -5.495935305953025818e-02 1.996778845787048340e-01 1.314380168914794922e-01 -9.088435024023056030e-02 9.414679557085037231e-02 2.310290634632110596e-01 3.650338947772979736e-02 1.598029583692550659e-01 1.577152288518846035e-03 -2.826806604862213135e-01 1.539496630430221558e-01 -2.055523097515106201e-01 -5.971949920058250427e-02 2.355881184339523315e-01
-2.413951009511947632e-01 -1.080943867564201355e-01 -2.262674570083618164e-01 -6.889040768146514893e-02 2.205850929021835327e-01 1.732463985681533813e-01 5.596955120563507080e-02 -3.472291827201843262e-01 1.845525354146957397e-01 1.501057446002960205e-01 2.202700823545455933e-01 -1.371034681797027588e-01 1.271832585334777832e-01 1.560731381177902222e-01 -6.060935929417610168e-02 -3.020133078098297119e-01 2.635407820343971252e-02 5.259330570697784424e-02 1.683582365512847900e-01 9.007731452584266663e-03 -2.014965564012527466e-01 -3.549171984195709229e-01 9.016031771898269653e-02 -1.290770471096038818e-01 2.626287937164306641e-01 -1.052106469869613647e-01 -1.144114062190055847e-01 2.569973701611161232e-03 -9.047532081604003906e-02 -9.829436987638473511e-02 -1.734624207019805908e-01 2.192738652229309082e-01
-2.945535629987716675e-02 -1.527226343750953674e-02 6.544068455696105957e-02 1.063095107674598694e-01 7.411041110754013062e-02 -1.719788759946823120e-01 -2.218417078256607056e-02 -2.030895836651325226e-02 1.977994441986083984e-01 -6.469596922397613525e-02 -2.532043680548667908e-02 -6.864846497774124146e-02 -1.494890898466110229e-01 2.965018153190612793e-03 -2.544085979461669922e-01 -3.500782847404479980e-01 9.989516437053680420e-02 1.666872948408126831e-01 -1.406236588954925537e-01 -1.070607379078865051e-01 1.939490586519241333e-01 -2.511834502220153809e-01 -3.525802195072174072e-01 6.471655517816543579e-02 -1.970268636941909790e-01 1.261958032846450806e-01 1.730160564184188843e-01 -2.731544971466064453e-01 -1.704477816820144653e-01 -1.482925117015838623e-01 4.953876510262489319e-02 4.219500422477722168e-01
1.193155124783515930e-01 3.143394887447357178e-01 -7.513038069009780884e-02 -2.811957299709320068e-01 3.277865052223205566e-01 2.755247242748737335e-02 2.685573697090148926e-01 -2.392575889825820923e-01 1.760145425796508789e-01 1.392253339290618896e-01 1.845910996198654175e-01 -2.811051607131958008e-01 -6.058131530880928040e-02 -1.070938408374786377e-01 -2.661013305187225342e-01 1.344378106296062469e-02 1.503713056445121765e-02 3.078184127807617188e-01 -1.010281890630722046e-01 5.333917960524559021e-02 -1.340638659894466400e-02 -2.079092115163803101e-01 -9.516482800245285034e-02 -4.631921276450157166e-02 2.508380413055419922e-01 -8.375342004001140594e-04 -8.526199311017990112e-02 1.230812594294548035e-01 -1.405542045831680298e-01 -1.032769009470939636e-01 -1.756077408790588379e-01 -7.644316554069519043e-02
-1.332457214593887329e-01 -3.451365232467651367e-02 -2.914827764034271240e-01 1.722156107425689697e-01 2.581699490547180176e-01 -1.425835341215133667e-01 2.795809805393218994e-01 -1.310701519250869751e-01 -4.316664859652519226e-02 3.403756618499755859e-01 -1.556805148720741272e-02 -5.755927041172981262e-02 -2.001480460166931152e-01 1.011895090341567993e-01 -1.228590682148933411e-01 5.100165680050849915e-02 -1.435576677322387695e-01 -1.530845165252685547e-01 -4.484520852565765381e-02 2.115886844694614410e-02 3.746331632137298584e-01 -2.045779973268508911e-01 -1.501994431018829346e-01 -3.214111626148223877e-01 -8.613058179616928101e-02 -2.399318851530551910e-02 3.950916603207588196e-02 -7.332835346460342407e-02 -3.669090569019317627e-02 -2.281079143285751343e-01 -1.659008264541625977e-01 2.107947170734405518e-01
-2.077701240777969360e-01 6.553781777620315552e-02 -6.265096366405487061e-03 -1.090347692370414734e-01 2.711462378501892090e-01 4.931244254112243652e-02 1.309035420417785645e-01 -5.451460182666778564e-02 2.167859226465225220e-01 9.613478183746337891e-02 -4.400839209556579590e-01 -2.587486803531646729e-01 -2.009040415287017822e-01 8.222892880439758301e-02 -1.102651730179786682e-01 -2.165401428937911987e-01 4.072945937514305115e-02 6.176358088850975037e-02 -2.163682132959365845e-01 2.601693198084831238e-02 -6.946442276239395142e-02 -2.912818789482116699e-01 -1.417788863182067871e-01 -8.916171267628669739e-03 -4.142073448747396469e-03 9.989425539970397949e-02 -1.874753236770629883e-01 -3.047098815441131592e-01 -1.706870794296264648e-01 -2.407388389110565186e-01 2.349418774247169495e-02 1.818375289440155029e-01
1.551321148872375488e-02 3.353974781930446625e-03 1.453362852334976196e-01 1.219359710812568665e-01 5.287528634071350098e-01 1.985068060457706451e-02 1.024600416421890259e-01 4.603641480207443237e-02 1.590336300432682037e-02 -1.748034507036209106e-01 -2.908850014209747314e-01 -2.885073237121105194e-02 -4.666823893785476685e-02 1.754673272371292114e-01 -3.504664897918701172e-01 1.561704277992248535e-02 -1.383074223995208740e-01 2.758683562278747559e-01 -1.869637966156005859e-01 1.391646265983581543e-01 -1.625048220157623291e-01 -8.032220602035522461e-02 5.363097414374351501e-03 -2.215193808078765869e-01 -2.146833688020706177e-01 1.173155978322029114e-01 5.149526521563529968e-02 -1.503135859966278076e-01 2.385628409683704376e-02 6.072473526000976562e-02 -1.832310557365417480e-01 2.107868194580078125e-01
5.351505056023597717e-02 -4.252897202968597412e-02 -1.578404307365417480e-01 2.145179808139801025e-01 -1.569087207317352295e-01 1.449035108089447021e-01 3.620021045207977295e-01 -8.511804044246673584e-02 3.842024505138397217e-01 1.551045030355453491e-01 -1.009256392717361450e-01 -2.113451957702636719e-01 7.599477469921112061e-02 1.245753765106201172e-01 -1.087408661842346191e-01 -2.348493933677673340e-01 -1.395313590764999390e-01 9.394989162683486938e-02 -3.757742792367935181e-02 2.718052566051483154e-01 -1.716183722019195557e-01 -2.147798836231231689e-01 1.620161682367324829e-01 -8.525580912828445435e-02 2.543456256389617920e-01 4.240999743342399597e-02 -1.313569843769073486e-01 1.086219213902950287e-02 3.018840551376342773e-01 -2.488890103995800018e-02 6.967670470476150513e-02 1.803748309612274170e-01
3.938987255096435547e-01 1.216090843081474304e-01 -9.744933992624282837e-02 2.672338299453258514e-02 -9.893846511840820312e-02 -2.156247347593307495e-01 5.591621249914169312e-02 -8.467841893434524536e-02 5.400642380118370056e-02 -2.714760601520538330e-01 4.502226412296295166e-02 -1.131499260663986206e-01 -1.872109249234199524e-02 2.035246342420578003e-01 -3.099441230297088623e-01 -7.702575065195560455e-03 -1.856497675180435181e-01 8.216284215450286865e-02 -2.836828529834747314e-01 -5.833411961793899536e-02 -2.228855043649673462e-01 -3.359611332416534424e-01 -4.824898391962051392e-02 -9.866772592067718506e-02 3.317546248435974121e-01 2.720117755234241486e-02 -1.717875599861145020e-01 -1.520250588655471802e-01 -1.126779764890670776e-01 1.550397928804159164e-02 -2.111120223999023438e-01 5.732404440641403198e-02
9.614374488592147827e-02 8.958319574594497681e-02 -1.063812896609306335e-01 1.356356143951416016e-01 3.546521961688995361e-01 -1.237428188323974609e-02 -3.706791996955871582e-02 -1.816578805446624756e-01 3.021365106105804443e-01 -7.623440772294998169e-02 1.973002851009368896e-01 -3.694491982460021973e-01 -1.451386213302612305e-01 -2.225073575973510742e-01 -1.417253762483596802e-01 -1.330290436744689941e-01 -6.504632532596588135e-02 1.000171527266502380e-01 -1.889671385288238525e-01 1.887222379446029663e-01 2.679836191236972809e-02 -1.204870939254760742e-01 -3.620868027210235596e-01 -1.804276704788208008e-01 -5.114078521728515625e-02 -2.486356198787689209e-01 4.295379668474197388e-02 -4.486130177974700928e-02 -8.167424798011779785e-02 -1.578526049852371216e-01 -4.349428042769432068e-02 2.135623097419738770e-01
-2.898271381855010986e-01 1.894176006317138672e-02 -2.581456899642944336e-01 -8.080336265265941620e-03 1.448233872652053833e-01 -1.089731454849243164e-01 1.671580076217651367e-01 -8.922927081584930420e-02 3.907703235745429993e-02 -9.363258257508277893e-03 3.633232414722442627e-02 -1.166488751769065857e-01 1.995349079370498657e-01 1.262698769569396973e-01 -3.355842232704162598e-01 1.231658533215522766e-01 1.019364967942237854e-02 9.081096202135086060e-02 9.911698102951049805e-02 1.484718024730682373e-01 1.957754194736480713e-01 -9.588221460580825806e-02 -4.147420823574066162e-01 -3.364456295967102051e-01 1.593770533800125122e-01 -4.315806925296783447e-02 1.988293677568435669e-01 1.105530038475990295e-01 8.366262912750244141e-02 -1.947066187858581543e-01 -1.913162916898727417e-01 2.159177362918853760e-01
1.355413943529129028e-01 -4.661180824041366577e-02 -1.072361096739768982e-01 -4.555984213948249817e-02 7.773084938526153564e-02 -2.033331990242004395e-01 -2.346206270158290863e-02 6.717554479837417603e-02 2.104957699775695801e-01 -1.827183216810226440e-01 6.135337427258491516e-02 -1.643330305814743042e-01 6.172478199005126953e-02 1.243118196725845337e-01 -3.130282461643218994e-01 -4.204085841774940491e-02 -2.135582268238067627e-01 2.437657564878463745e-01 -1.066378504037857056e-01 -1.665695756673812866e-01 -1.065084859728813171e-01 -4.011367261409759521e-01 -2.116256207227706909e-01 5.226358553045429289e-05 3.115178048610687256e-01 7.459346204996109009e-02 -2.613207995891571045e-01 -9.112845361232757568e-02 -1.089244633913040161e-01 -3.001575171947479248e-01 -7.360261678695678711e-02 -1.954133510589599609e-01
8.518263697624206543e-02 1.500039398670196533e-01 -3.048860132694244385e-01 1.065774913877248764e-02 -1.876867562532424927e-01 3.554250672459602356e-02 -1.160565763711929321e-01 -4.012864083051681519e-02 1.136617884039878845e-01 -1.127996146678924561e-01 -1.273972690105438232e-01 3.315914422273635864e-02 -6.235906109213829041e-02 2.912941575050354004e-01 -1.101018041372299194e-01 -5.148758739233016968e-02 -4.943861812353134155e-02 1.947128325700759888e-01 -3.246841132640838623e-01 -8.039762079715728760e-02 5.919854342937469482e-02 -3.937767446041107178e-01 6.600435823202133179e-02 -3.621614351868629456e-02 4.521635174751281738e-01 -9.098782204091548920e-03 -6.493859458714723587e-03 -5.900739878416061401e-02 -1.486408114433288574e-01 -4.068489652127027512e-03 -4.643354564905166626e-02 3.609972298145294189e-01
-1.957597136497497559e-01 1.711024194955825806e-01 -2.495370060205459595e-01 5.849548429250717163e-02 2.822651267051696777e-01 -3.943103253841400146e-01 1.154675483703613281e-01 -1.615128964185714722e-01 1.030510067939758301e-01 5.664494261145591736e-02 -7.155792415142059326e-02 -7.944115251302719116e-02 1.138595342636108398e-01 -3.641931340098381042e-02 -2.834177315235137939e-01 1.314947307109832764e-01 2.234537750482559204e-01 3.406404331326484680e-02 -1.082294210791587830e-01 1.784630715847015381e-01 5.388302728533744812e-02 4.935913253575563431e-03 -1.167939528822898865e-01 -3.292361795902252197e-01 6.807956844568252563e-02 -3.970367088913917542e-02 -1.298705786466598511e-01 1.345613002777099609e-01 2.577817440032958984e-01 -3.236034512519836426e-01 2.128910087049007416e-02 1.501466631889343262e-01
3.271534442901611328e-01 1.391429156064987183e-01 -3.435734510421752930e-01 9.783959016203880310e-03 3.639785945415496826e-01 -7.051234692335128784e-02 -1.146954968571662903e-01 -5.829671397805213928e-02 1.107313781976699829e-01 2.474756836891174316e-01 3.555769845843315125e-02 -1.193159520626068115e-01 2.571848630905151367e-01 1.265103667974472046e-01 -5.436084866523742676e-01 7.577679306268692017e-02 2.647378854453563690e-02 -7.674861699342727661e-02 4.864313080906867981e-02 1.838273704051971436e-01 7.618797011673450470e-03 -6.435723626054823399e-04 -1.330551803112030029e-01 -8.727121353149414062e-02 2.732703648507595062e-02 -2.297519333660602570e-02 4.112131148576736450e-02 -1.004006564617156982e-01 -4.939150437712669373e-02 3.712848573923110962e-02 -2.044305503368377686e-01 4.768504947423934937e-02
1.604098379611968994e-01 1.767510622739791870e-01 -5.091823935508728027e-01 -3.693152964115142822e-02 5.241975653916597366e-03 1.049694232642650604e-02 -2.679763175547122955e-02 -4.528049752116203308e-02 -1.743657439947128296e-01 2.257519662380218506e-01 -2.071380615234375000e-03 -8.074886351823806763e-02 -2.288036048412322998e-02 -2.643347484990954399e-03 -2.207908928394317627e-01 -7.116635143756866455e-02 1.507097631692886353e-01 1.464969962835311890e-01 9.115546941757202148e-02 -1.676035076379776001e-01 2.040015347301959991e-02 -2.639009058475494385e-01 -8.438944071531295776e-02 -4.438131451606750488e-01 -5.512312799692153931e-02 1.296002417802810669e-01 3.082018345594406128e-02 -1.308925151824951172e-01 -2.786448411643505096e-02 -1.439136117696762085e-01 -3.484219014644622803e-01 4.154232889413833618e-02
2.411248683929443359e-01 1.900176405906677246e-01 -3.146385848522186279e-01 -1.340088993310928345e-01 2.656320631504058838e-01 -7.484945654869079590e-02 -2.076987177133560181e-02 -3.081930428743362427e-02 1.378011256456375122e-01 -7.580492645502090454e-02 2.665935754776000977e-01 -1.110214740037918091e-02 -6.557129323482513428e-02 1.065221279859542847e-01 -2.410391271114349365e-01 1.066070981323719025e-02 -1.493473201990127563e-01 1.050763204693794250e-01 -1.486679315567016602e-01 3.381314920261502266e-03 2.138389497995376587e-01 -1.514935344457626343e-01 -1.111079975962638855e-01 -1.544271409511566162e-01 -2.693864405155181885e-01 1.750813126564025879e-01 -2.093632817268371582e-01 -1.894054114818572998e-01 3.461749553680419922e-01 -9.054563939571380615e-03 -1.998257040977478027e-01 1.958389282226562500e-01
-4.995805770158767700e-02 3.715001642704010010e-01 -7.922102510929107666e-02 -1.287599653005599976e-02 -1.488089002668857574e-02 -1.354717165231704712e-01 -3.990318626165390015e-02 -1.861724555492401123e-01 -1.870349496603012085e-01 9.645304828882217407e-02 3.433932363986968994e-02 -3.419210314750671387e-01 1.731535494327545166e-01 1.454937923699617386e-02 -1.176603063941001892e-01 -6.382671743631362915e-02 -2.761222124099731445e-01 2.822018563747406006e-01 1.371447928249835968e-02 1.504094004631042480e-01 -2.360180169343948364e-01 -4.730116724967956543e-01 -2.200445979833602905e-01 4.671383276581764221e-02 8.954266458749771118e-02 -1.147413104772567749e-01 1.067594587802886963e-01 -1.446295082569122314e-01 -9.243310429155826569e-03 -1.073355674743652344e-01 -9.293302148580551147e-02 7.250508666038513184e-02
-6.947938352823257446e-02 1.212670058012008667e-01 -3.582544252276420593e-02 1.494320929050445557e-01 4.391319155693054199e-01 -3.353217616677284241e-02 3.079879842698574066e-02 -1.247093006968498230e-01 5.651666224002838135e-02 -1.419303119182586670e-01 -1.293717324733734131e-01 -2.012362629175186157e-01 3.229375183582305908e-02 2.003940567374229431e-02 -3.147645294666290283e-02 -2.417319864034652710e-01 -3.274431228637695312e-01 -1.161409020423889160e-01 -2.889514267444610596e-01 9.736883640289306641e-02 -9.901654720306396484e-02 -3.755151629447937012e-01 -3.558731973171234131e-01 1.757801324129104614e-02 6.009740754961967468e-02 4.605755954980850220e-02 9.151512384414672852e-02 -3.727636486291885376e-02 9.297308325767517090e-02 -8.127130568027496338e-02 -2.242734283208847046e-01 1.801476478576660156e-01
-1.532335281372070312e-01 1.141427829861640930e-02 -1.978664547204971313e-01 2.709404230117797852e-01 1.200613826513290405e-01 -3.169653937220573425e-02 2.333853952586650848e-02 -1.226735934615135193e-01 4.311957061290740967e-01 9.499031305313110352e-02 1.998933404684066772e-01 -1.830477453768253326e-02 1.436772793531417847e-01 -5.476539954543113708e-02 -1.207819655537605286e-01 1.274583041667938232e-01 1.540342569351196289e-01 3.598524034023284912e-01 1.281082630157470703e-01 -2.213217690587043762e-02 5.175856407731771469e-03 -2.620467543601989746e-01 3.436595574021339417e-02 -5.531236156821250916e-02 1.085861772298812866e-01 -9.917677938938140869e-02 -3.966611623764038086e-01 6.713519990444183350e-02 2.957465127110481262e-02 -3.684303537011146545e-02 -2.501747012138366699e-01 2.274722307920455933e-01
-8.657141774892807007e-02 1.577548868954181671e-02 -1.597503572702407837e-02 -2.419657856225967407e-01 3.646123409271240234e-01 4.258248209953308105e-02 1.634230017662048340e-01 -7.774658501148223877e-02 1.737263649702072144e-01 9.124234318733215332e-02 -3.345977663993835449e-01 -2.501834928989410400e-01 -2.705150246620178223e-01 6.664851307868957520e-02 -2.402990609407424927e-01 -1.449990421533584595e-01 1.019324064254760742e-01 7.264252007007598877e-02 -2.682527899742126465e-01 5.535855144262313843e-02 -5.734740570187568665e-02 -2.709120213985443115e-01 -1.690229922533035278e-01 -1.020731590688228607e-02 1.101236343383789062e-01 6.894942373037338257e-02 -8.908472955226898193e-02 -2.086457014083862305e-01 -1.249149367213249207e-01 -1.432934403419494629e-01 -2.531052231788635254e-01 1.786307692527770996e-01
3.826949596405029297e-01 1.891721189022064209e-01 -8.945098519325256348e-02 -6.361214816570281982e-02 1.502048075199127197e-01 6.802152842283248901e-02 -9.993497282266616821e-03 -1.430690102279186249e-02 -1.456984132528305054e-01 -2.702729403972625732e-01 -1.297280043363571167e-01 -1.878743618726730347e-01 1.003773882985115051e-01 1.652450561523437500e-01 -4.243618547916412354e-01 -1.428615748882293701e-01 -9.326225519180297852e-02 -3.314860537648200989e-02 -1.955359429121017456e-01 -9.508404880762100220e-02 -1.416609250009059906e-02 -3.469456434249877930e-01 -3.170263767242431641e-01 -1.147480234503746033e-01 6.645771116018295288e-02 -6.293714046478271484e-02 -3.615217283368110657e-02 8.337593823671340942e-02 9.527941048145294189e-02 -1.754007935523986816e-01 -2.136948406696319580e-01 2.191193401813507080e-02
1.043721660971641541e-01 -1.216388940811157227e-01 -2.276334315538406372e-01 7.462807744741439819e-02 9.541752934455871582e-02 -1.163320392370223999e-01 5.522855743765830994e-02 -2.584467828273773193e-02 2.622379660606384277e-01 3.098535584285855293e-03 -2.204576730728149414e-01 -3.396674990653991699e-01 -1.220826506614685059e-01 2.749711871147155762e-01 -7.951050996780395508e-02 7.480765879154205322e-02 -1.887627542018890381e-01 2.798853814601898193e-02 -2.913988195359706879e-02 1.254867166280746460e-01 2.335692346096038818e-01 -3.652675151824951172e-01 -1.801779717206954956e-01 -1.143094990402460098e-02 -3.083277642726898193e-01 -1.075884178280830383e-01 2.732180655002593994e-01 -8.676584064960479736e-02 1.408836394548416138e-01 -1.581104397773742676e-01 -1.446860283613204956e-01 1.649348884820938110e-01
-1.231408193707466125e-01 5.519619956612586975e-02 9.587614983320236206e-02 -1.851546019315719604e-02 4.668719768524169922e-01 9.854081273078918457e-02 1.539822220802307129e-01 3.706705570220947266e-02 4.297625273466110229e-02 -1.066312473267316818e-02 -2.649452388286590576e-01 -2.666828632354736328e-01 -7.770377397537231445e-02 1.275065541267395020e-01 -1.971726864576339722e-01 -2.255170941352844238e-01 6.967539340257644653e-02 9.896046668291091919e-02 -2.752269804477691650e-01 1.531562060117721558e-01 -1.966116949915885925e-02 -3.089701533317565918e-01 -1.286918669939041138e-01 -2.869597263634204865e-02 -8.557394146919250488e-02 1.725273579359054565e-01 -1.435236036777496338e-01 -2.189010381698608398e-01 -2.331657558679580688e-01 -2.304578572511672974e-01 -1.525799781084060669e-01 -2.704545296728610992e-02
-1.845122575759887695e-01 -6.312983483076095581e-02 6.762424856424331665e-02 7.482860237360000610e-02 3.930039107799530029e-01 2.100487947463989258e-01 -7.096076756715774536e-02 -1.009690985083580017e-01 3.415032476186752319e-02 1.232263594865798950e-01 1.003311574459075928e-01 -2.178837060928344727e-01 4.553173854947090149e-02 -2.009726911783218384e-01 -2.321367412805557251e-01 -1.144232749938964844e-01 -2.186582088470458984e-01 2.956484556198120117e-01 -2.813155949115753174e-01 8.012703806161880493e-02 -2.002046853303909302e-01 -2.323323339223861694e-01 -2.465755641460418701e-01 -7.303207367658615112e-02 2.089520990848541260e-01 2.709145285189151764e-02 -2.429288029670715332e-01 -1.339400410652160645e-01 1.210381686687469482e-01 -1.805604100227355957e-01 -5.663912743330001831e-02 4.335528612136840820e-02
-1.646362990140914917e-01 1.648462414741516113e-01 -4.606746137142181396e-03 -5.626689177006483078e-03 2.279825508594512939e-01 -1.371972262859344482e-01 7.467877585440874100e-03 -2.880571410059928894e-03 2.567524313926696777e-01 -4.748574458062648773e-03 -2.605282366275787354e-01 -2.683963477611541748e-01 -1.252015382051467896e-01 1.652768999338150024e-02 -3.033307492733001709e-01 -4.617476165294647217e-01 -1.397794485092163086e-02 -6.016652658581733704e-02 -2.250893712043762207e-01 -1.247251033782958984e-01 -5.033864453434944153e-02 -1.851507127285003662e-01 -1.641512513160705566e-01 5.857323855161666870e-02 3.370377048850059509e-02 2.062230706214904785e-01 -1.311516463756561279e-01 -1.905853450298309326e-01 2.195792272686958313e-02 -2.450909018516540527e-01 -2.139272987842559814e-01 8.394858986139297485e-02
6.613833457231521606e-02 3.234710991382598877e-01 -2.821372747421264648e-01 -5.079630762338638306e-02 2.192618399858474731e-01 7.515655457973480225e-02 1.107190921902656555e-01 -1.070814356207847595e-01 2.252456396818161011e-01 9.981517679989337921e-03 7.057909667491912842e-02 5.544188618659973145e-02 -5.877416953444480896e-02 1.139579564332962036e-01 -1.058860793709754944e-01 -3.590189293026924133e-02 2.012702971696853638e-01 2.873771488666534424e-01 -1.787793189287185669e-01 1.547856181859970093e-01 8.351717144250869751e-02 -4.207492768764495850e-01 -3.704011142253875732e-01 7.080541457980871201e-03 -2.530888020992279053e-01 1.528144478797912598e-01 4.451618343591690063e-02 7.512648403644561768e-02 1.574964076280593872e-01 -1.691782660782337189e-02 -1.392769515514373779e-01 6.115138158202171326e-02
1.300237327814102173e-01 -6.706006242893636227e-04 -1.974952518939971924e-01 1.004598289728164673e-01 3.232674896717071533e-01 -1.169469878077507019e-01 1.862517893314361572e-01 1.158715691417455673e-02 -2.390808239579200745e-02 1.963312476873397827e-01 7.498743385076522827e-02 -9.053402394056320190e-02 1.814618557691574097e-01 9.059288352727890015e-02 -1.887490898370742798e-01 -3.705341741442680359e-02 -1.216745227575302124e-01 2.382083833217620850e-01 -2.107622325420379639e-01 2.100163400173187256e-01 2.124217897653579712e-02 7.325918227434158325e-02 1.801255904138088226e-02 -1.028938293457031250e-01 5.321564152836799622e-02 4.151959717273712158e-01 1.317510306835174561e-01 7.584027945995330811e-02 -2.921043634414672852e-01 -1.901004090905189514e-02 -3.594142198562622070e-01 2.447916865348815918e-01
1.673272848129272461e-01 1.206172928214073181e-01 -4.633111879229545593e-02 3.074436075985431671e-02 1.275648921728134155e-01 -1.904184073209762573e-01 -8.001147769391536713e-03 -9.566140919923782349e-02 3.294800817966461182e-01 6.266097724437713623e-02 -3.934835270047187805e-02 2.425229847431182861e-01 2.047076448798179626e-02 1.412702351808547974e-01 -3.230285048484802246e-01 -2.094979137182235718e-01 2.057759612798690796e-01 4.686796367168426514e-01 -1.836011409759521484e-01 -9.373547136783599854e-02 6.809318903833627701e-03 -1.950563788414001465e-01 -1.269344985485076904e-01 -7.754691690206527710e-02 -5.956001579761505127e-03 2.085769474506378174e-01 -2.442685514688491821e-02 -6.141453236341476440e-02 2.584396302700042725e-01 1.153158098459243774e-01 1.216093823313713074e-01 2.089185565710067749e-01
1.281364858150482178e-01 1.530855447053909302e-01 -2.440903782844543457e-01 -2.453642152249813080e-02 3.093271553516387939e-01 -4.021338000893592834e-02 -7.061054557561874390e-02 -2.777426838874816895e-01 -9.920936077833175659e-03 -2.565915882587432861e-01 6.133322045207023621e-02 3.100729733705520630e-02 -1.510540489107370377e-02 6.077685579657554626e-02 -2.519780695438385010e-01 -2.684336304664611816e-01 -1.956740021705627441e-01 -6.340783089399337769e-02 -1.066031213849782944e-02 6.844397634267807007e-02 1.837168037891387939e-01 -4.515551626682281494e-01 -8.353082090616226196e-02 5.161473527550697327e-02 -1.265209354460239410e-02 -7.684957981109619141e-02 -8.723773807287216187e-02 1.622377894818782806e-02 1.463567465543746948e-02 -1.125775370746850967e-02 -1.634473651647567749e-01 4.183371067047119141e-01
2.116124033927917480e-01 1.311321258544921875e-01 -2.528898417949676514e-01 8.502952754497528076e-02 -2.823026292026042938e-02 -1.603569984436035156e-01 -1.565987467765808105e-01 6.329524517059326172e-02 1.430182456970214844e-01 -1.026918739080429077e-01 -1.512733995914459229e-01 -5.959714204072952271e-02 9.272871911525726318e-02 3.080014884471893311e-01 -8.809318393468856812e-02 -1.977050155401229858e-01 -2.395040988922119141e-01 1.285179555416107178e-01 -1.037032976746559143e-01 -2.143151825293898582e-03 -2.109638601541519165e-01 -4.775208234786987305e-01 -1.052924841642379761e-01 -7.184036821126937866e-02 2.431484460830688477e-01 -1.991886086761951447e-02 -2.996129095554351807e-01 -2.013497427105903625e-02 -7.401122897863388062e-02 -1.196116954088211060e-01 -1.475812047719955444e-01 -1.984449625015258789e-01
7.349225133657455444e-02 -4.090493172407150269e-02 -2.439751327037811279e-01 2.651049494743347168e-01 -5.739757046103477478e-02 8.793490380048751831e-02 -2.772795222699642181e-02 -1.322941035032272339e-01 1.116928681731224060e-01 1.404766738414764404e-01 1.004120483994483948e-01 -2.015755176544189453e-01 -9.426752477884292603e-02 8.379038423299789429e-02 -3.959523141384124756e-01 -4.163843095302581787e-01 -2.754684537649154663e-02 1.375809758901596069e-01 3.931595012545585632e-02 3.302927594631910324e-03 -1.300694048404693604e-01 -1.708328127861022949e-01 1.778625249862670898e-01 8.114647865295410156e-02 9.147105365991592407e-02 2.769233882427215576e-01 -1.092288941144943237e-01 -3.654619157314300537e-01 2.717815712094306946e-02 -1.059590354561805725e-01 -5.485014989972114563e-02 2.318421453237533569e-01
-9.406173601746559143e-03 2.393795549869537354e-01 -5.008990410715341568e-03 2.145231962203979492e-01 1.402644068002700806e-01 2.699892222881317139e-02 1.282070130109786987e-01 -1.008927449584007263e-01 7.189108431339263916e-02 5.810110270977020264e-02 2.592723667621612549e-01 -3.033685982227325439e-01 5.274059996008872986e-02 4.039651155471801758e-02 -1.073708608746528625e-01 4.647335968911647797e-03 -1.173361316323280334e-01 3.247140049934387207e-01 -4.423268139362335205e-02 1.066124998033046722e-02 -3.858342766761779785e-01 -1.912433058023452759e-01 -2.259927242994308472e-01 -2.129592150449752808e-01 2.162494957447052002e-01 9.101025015115737915e-02 1.572911813855171204e-02 9.312565624713897705e-02 -7.855994254350662231e-02 -8.367381989955902100e-02 -3.640797436237335205e-01 2.300977557897567749e-01
2.116764336824417114e-01 1.666879653930664062e-01 -1.409134268760681152e-01 -1.277160644531250000e-01 7.292511872947216034e-03 -2.207226604223251343e-01 -1.004549395292997360e-02 -2.621006369590759277e-01 2.819643914699554443e-01 -9.945354424417018890e-03 4.741418734192848206e-02 -3.689025342464447021e-01 1.596187651157379150e-01 2.573573775589466095e-02 -4.442120715975761414e-02 -1.267432272434234619e-01 -1.415601670742034912e-01 1.675823032855987549e-01 -8.253716677427291870e-02 8.223050832748413086e-02 1.236579641699790955e-01 -4.247480537742376328e-03 -2.641886770725250244e-01 8.285301178693771362e-02 -9.068761020898818970e-02 2.277684509754180908e-01 1.470503509044647217e-01 -1.019258275628089905e-01 -1.660242229700088501e-01 -3.218261301517486572e-01 -1.818772554397583008e-01 3.186778426170349121e-01
[truncated: 3,276,368 more chars]
