# Supplementary material for: The Language of Innovation
Source: PLoS One. 2020 Apr 30;15(4):e0230107. doi: 10.1371/journal.pone.0230107 (PMC7194493; doi:10.1371/journal.pone.0230107)
Supplement: S15 File — (GZ) [file pone.0230107.s015.tar.gz › 1993-1997/V2Run_10_VS_4500_embeddings1993-1997ED32.txt]

3.484043478965759277e-02 -2.694100737571716309e-01 1.396031528711318970e-01 1.140082553029060364e-01 -3.228431567549705505e-02 2.973910272121429443e-01 2.141989320516586304e-01 -1.942853033542633057e-01 -1.014982163906097412e-01 2.072321623563766479e-01 -3.041429221630096436e-01 1.107330173254013062e-01 -1.615852564573287964e-01 1.053096950054168701e-01 1.055382266640663147e-01 1.099267676472663879e-01 2.894433140754699707e-01 3.268976509571075439e-02 -3.846419975161552429e-02 -5.674266070127487183e-02 2.667750418186187744e-01 1.535995155572891235e-01 3.512499332427978516e-01 -2.181334048509597778e-01 -2.655104398727416992e-01 1.593168824911117554e-01 1.009439677000045776e-02 7.262774556875228882e-02 5.120434798300266266e-03 1.334664970636367798e-01 -1.654220670461654663e-01 -2.116464823484420776e-02
1.874996870756149292e-01 -1.891538947820663452e-01 1.176483109593391418e-01 2.722469270229339600e-01 8.508332073688507080e-02 1.496285316534340382e-03 4.610769152641296387e-01 -9.171223640441894531e-02 1.957443803548812866e-01 -2.684739790856838226e-02 -8.820829540491104126e-02 -5.010990053415298462e-02 -1.619632989168167114e-01 -5.062561016529798508e-03 3.637656802311539650e-03 -2.134863436222076416e-01 -1.074958313256502151e-02 3.057688474655151367e-01 -1.005162447690963745e-01 7.775808684527873993e-03 7.282286882400512695e-02 1.518562734127044678e-01 2.898671925067901611e-01 -2.136912494897842407e-01 1.294215768575668335e-01 1.511161327362060547e-01 -1.482753157615661621e-01 2.284039705991744995e-01 2.377117723226547241e-01 -1.919698119163513184e-01 1.679720240645110607e-03 1.508585363626480103e-01
1.348627656698226929e-01 -4.704295471310615540e-02 1.369985491037368774e-01 4.059212282299995422e-02 2.174963355064392090e-01 -5.467277020215988159e-02 4.357568919658660889e-01 -3.983245491981506348e-01 -4.581998568028211594e-03 4.764293506741523743e-02 -9.120555967092514038e-02 -1.119940653443336487e-01 -7.910899072885513306e-02 -2.045193463563919067e-01 3.763346746563911438e-02 1.657122075557708740e-01 1.419590115547180176e-01 -5.841261520981788635e-02 1.095168590545654297e-01 -2.874188125133514404e-01 8.152657002210617065e-02 5.193082150071859360e-03 4.709233045578002930e-01 -1.301059573888778687e-01 -1.595003297552466393e-03 1.081235632300376892e-01 1.378946006298065186e-01 -3.044512495398521423e-02 1.132682710886001587e-01 -8.610922098159790039e-02 3.351298347115516663e-02 -2.090136557817459106e-01
-2.888333518058061600e-03 -1.646316796541213989e-01 4.274848103523254395e-02 3.842716515064239502e-01 1.842921972274780273e-01 -1.364721078425645828e-02 3.923144340515136719e-01 -3.313999772071838379e-01 -1.292626857757568359e-01 3.467687666416168213e-01 -3.192627429962158203e-02 9.301684796810150146e-02 5.896457657217979431e-02 -1.724928617477416992e-01 2.103634923696517944e-01 -3.828081488609313965e-02 9.029987454414367676e-02 1.158392578363418579e-01 -1.386947464197874069e-02 -5.688137933611869812e-02 2.292698919773101807e-01 1.207845509052276611e-01 2.457143217325210571e-01 -1.259388178586959839e-01 -1.057592555880546570e-01 8.303515613079071045e-02 1.519783586263656616e-01 -1.171658784151077271e-01 -1.715001016855239868e-01 -1.709674149751663208e-01 -1.339913159608840942e-01 -6.373339332640171051e-03
-5.301780253648757935e-02 -5.763848870992660522e-02 2.040790468454360962e-01 -6.693719327449798584e-02 -2.257792800664901733e-01 -8.705838024616241455e-02 1.848634779453277588e-01 -5.954839289188385010e-02 6.550437957048416138e-02 4.141789972782135010e-01 -3.217003047466278076e-01 1.859935224056243896e-01 -1.413180381059646606e-01 4.032575339078903198e-02 -1.159502658993005753e-02 1.466676145792007446e-01 2.553841769695281982e-01 1.627864539623260498e-01 9.215179085731506348e-02 4.114999249577522278e-02 6.392271816730499268e-02 8.030366152524948120e-02 1.949816793203353882e-01 -1.963002234697341919e-02 -2.264242917299270630e-01 -1.863274872303009033e-01 -4.716861993074417114e-02 9.314152598381042480e-02 2.918136715888977051e-01 -2.872524857521057129e-01 -2.758758962154388428e-01 5.284832045435905457e-02
-1.953812390565872192e-01 -8.939241617918014526e-02 1.076730117201805115e-01 3.033542037010192871e-01 -3.926587104797363281e-02 5.813292413949966431e-02 4.139942824840545654e-01 -1.673199087381362915e-01 -2.016533017158508301e-01 8.308386057615280151e-02 4.028129205107688904e-02 4.579485580325126648e-02 -2.996035292744636536e-02 -2.534929811954498291e-01 1.205424964427947998e-01 -2.863144576549530029e-01 1.816077530384063721e-01 3.307970166206359863e-01 1.980290561914443970e-02 -1.533472090959548950e-01 1.743872463703155518e-01 4.970359429717063904e-02 7.603418081998825073e-02 1.960641890764236450e-01 6.174001842737197876e-02 -1.056616827845573425e-01 1.452828943729400635e-01 -1.619828939437866211e-01 2.094798982143402100e-01 -2.158696949481964111e-01 5.759999155998229980e-02 -1.828099191188812256e-01
8.003765344619750977e-02 -1.318390220403671265e-01 -9.458510577678680420e-02 2.852241992950439453e-01 1.207707356661558151e-02 1.281999796628952026e-02 5.005408525466918945e-01 -1.564392745494842529e-01 1.232463773339986801e-02 4.086142033338546753e-02 -4.151871427893638611e-03 1.589609235525131226e-01 -4.597454518079757690e-02 1.904859840869903564e-01 1.048778463155031204e-02 -6.069213524460792542e-02 1.322895735502243042e-01 5.109502747654914856e-02 3.737069368362426758e-01 -8.754036575555801392e-02 -1.212499216198921204e-01 2.763264775276184082e-01 2.878190875053405762e-01 5.025829374790191650e-02 8.016855269670486450e-02 -1.347823739051818848e-01 2.567771375179290771e-01 9.593188017606735229e-02 2.682940959930419922e-01 -1.599048972129821777e-01 9.886535815894603729e-03 7.384936325252056122e-03
-2.246369048953056335e-02 -3.238655328750610352e-01 1.114686354994773865e-01 1.235208958387374878e-01 -8.858235925436019897e-02 -9.873187541961669922e-02 2.994554936885833740e-01 -2.974300384521484375e-01 -3.305169567465782166e-02 1.639966070652008057e-01 -5.371177569031715393e-02 2.427822351455688477e-01 8.132183551788330078e-02 -2.015445381402969360e-01 -1.773234307765960693e-01 -1.190664395689964294e-01 1.706302613019943237e-01 1.622382700443267822e-01 5.500331893563270569e-02 -1.345165520906448364e-01 1.438999474048614502e-01 1.883315443992614746e-01 3.962545096874237061e-01 -2.116072028875350952e-01 -1.036460250616073608e-01 3.892657905817031860e-02 -5.112665891647338867e-02 -2.405841201543807983e-01 -5.529289692640304565e-02 -1.636349707841873169e-01 1.459007430821657181e-02 -2.262639999389648438e-01
1.944559961557388306e-01 -4.738831222057342529e-01 1.666437387466430664e-01 2.340974062681198120e-01 1.248163729906082153e-02 -1.600760780274868011e-02 3.751179575920104980e-01 -6.031035631895065308e-02 5.472125485539436340e-03 1.295877546072006226e-01 -2.009806334972381592e-01 3.194646239280700684e-01 -9.502200409770011902e-03 -5.368141864892095327e-05 -1.041618362069129944e-01 1.235259622335433960e-01 4.947582725435495377e-03 -1.489609479904174805e-01 1.901690289378166199e-02 4.858203232288360596e-02 -5.009056627750396729e-02 -8.897302299737930298e-02 3.199519813060760498e-01 -4.905614256858825684e-02 5.399248376488685608e-02 -1.144249737262725830e-01 2.135915122926235199e-02 8.801864832639694214e-02 3.261172473430633545e-01 -9.869293868541717529e-02 -1.364814341068267822e-01 1.604562997817993164e-01
6.876332312822341919e-02 -2.920728623867034912e-01 1.807111352682113647e-01 2.969511747360229492e-01 1.015545874834060669e-01 3.546612262725830078e-01 3.527119755744934082e-01 -2.110350318253040314e-02 4.461169615387916565e-02 1.770748496055603027e-01 5.071846395730972290e-02 2.513211965560913086e-02 -3.775985538959503174e-02 2.902645245194435120e-02 -1.595501601696014404e-01 -2.514956593513488770e-01 1.664255559444427490e-01 -3.144741430878639221e-02 -2.739375829696655273e-01 -1.836634427309036255e-01 2.593836784362792969e-01 9.171962738037109375e-02 1.900188177824020386e-01 -1.276995092630386353e-01 6.769248284399509430e-03 -1.103530451655387878e-01 6.208206340670585632e-02 1.937453448772430420e-01 2.496227324008941650e-01 5.126454681158065796e-02 -1.197009161114692688e-01 -4.695961624383926392e-02
-4.661978036165237427e-02 -1.792898476123809814e-01 -1.214302182197570801e-01 4.032205939292907715e-01 5.003584548830986023e-02 2.850247621536254883e-01 3.875223994255065918e-01 -7.952272146940231323e-02 1.490948796272277832e-01 5.105780065059661865e-02 -1.084088347852230072e-02 9.994959831237792969e-02 7.584916800260543823e-02 -3.168335184454917908e-02 -2.527600526809692383e-01 -1.028618030250072479e-02 2.465753406286239624e-01 5.772816017270088196e-02 6.474387645721435547e-02 -1.608965992927551270e-01 1.205997839570045471e-01 -8.689443580806255341e-03 1.754064261913299561e-01 3.716336935758590698e-02 1.032150760293006897e-01 1.312507241964340210e-01 -3.749280795454978943e-02 1.780610978603363037e-01 2.903502583503723145e-01 -1.681540310382843018e-01 -2.428842931985855103e-01 2.624352276325225830e-01
-1.569466143846511841e-01 -1.542073786258697510e-01 8.337227255105972290e-02 1.299514621496200562e-01 5.905858799815177917e-02 -3.375990688800811768e-02 4.517606198787689209e-01 -3.032296597957611084e-01 -5.591730028390884399e-02 3.816915452480316162e-01 2.571170218288898468e-02 -1.748291030526161194e-02 4.753635823726654053e-02 -1.143898591399192810e-01 -8.172569423913955688e-02 5.256256833672523499e-02 -1.311721950769424438e-01 -1.322877407073974609e-01 -4.906216263771057129e-02 -3.443238139152526855e-02 1.561842858791351318e-01 2.976885810494422913e-02 3.753111660480499268e-01 -1.746296882629394531e-01 -1.326141878962516785e-02 -2.202402949333190918e-01 2.050964534282684326e-01 1.382648497819900513e-01 1.387745887041091919e-01 -4.107276350259780884e-02 -2.297723889350891113e-01 -1.843385845422744751e-01
1.130232214927673340e-02 -2.995460927486419678e-01 -1.580039560794830322e-01 2.223922014236450195e-01 2.665699459612369537e-02 -2.633462846279144287e-01 4.631189703941345215e-01 -3.567296564579010010e-01 -8.735997229814529419e-02 9.806884825229644775e-02 -1.129507198929786682e-01 -1.486893836408853531e-02 7.911427319049835205e-02 1.028974652290344238e-01 -4.619844257831573486e-03 -1.747254133224487305e-01 3.367196023464202881e-02 -9.846782684326171875e-02 2.676730453968048096e-01 -4.485548660159111023e-02 5.482352152466773987e-02 -4.019311163574457169e-03 2.951094210147857666e-01 -1.583856940269470215e-01 -2.084343582391738892e-01 9.526266157627105713e-02 -6.359509378671646118e-02 1.945811323821544647e-02 1.028985157608985901e-01 1.680085957050323486e-01 -5.344741046428680420e-02 -2.190795093774795532e-01
1.365176886320114136e-01 -2.790910005569458008e-01 1.651672646403312683e-02 -2.889569103717803955e-02 2.852520942687988281e-01 -1.160290837287902832e-02 2.635200917720794678e-01 -2.552204430103302002e-01 4.380122199654579163e-02 2.885905802249908447e-01 -1.003636494278907776e-01 2.024140655994415283e-01 -3.338364884257316589e-02 6.795791536569595337e-02 -5.052365735173225403e-02 9.177526086568832397e-02 8.835419267416000366e-02 -1.540250927209854126e-01 -2.371948026120662689e-02 6.864403933286666870e-02 7.745231501758098602e-03 6.598309148102998734e-03 3.507607877254486084e-01 -1.764312088489532471e-01 -1.825637184083461761e-02 1.658554226160049438e-01 -1.821071654558181763e-02 2.763835713267326355e-02 5.514586567878723145e-01 -6.220023147761821747e-03 -8.052372932434082031e-02 5.184949561953544617e-02
1.787687540054321289e-01 -1.606030762195587158e-01 -1.568053364753723145e-01 9.066353738307952881e-02 -1.385881155729293823e-01 -1.502801179885864258e-01 2.270492911338806152e-01 -3.115356564521789551e-01 -6.976158171892166138e-02 2.035961896181106567e-01 -7.454822212457656860e-02 2.571574784815311432e-02 -1.587118357419967651e-01 2.869644165039062500e-01 2.749890387058258057e-01 1.901997812092304230e-02 2.233893573284149170e-01 1.850964277982711792e-01 -4.461975768208503723e-02 6.649055331945419312e-02 2.458584308624267578e-01 -2.680392377078533173e-02 4.660050943493843079e-02 -1.604492962360382080e-01 -4.135588556528091431e-02 1.231373548507690430e-01 -1.028154045343399048e-01 1.891851797699928284e-02 2.633929848670959473e-01 -2.686774730682373047e-01 -3.072789609432220459e-01 -1.988638043403625488e-01
-7.025766372680664062e-02 -8.573198318481445312e-02 1.787506341934204102e-01 2.608593404293060303e-01 -2.271223366260528564e-01 -2.829553186893463135e-01 4.586121439933776855e-01 -3.076978027820587158e-01 -4.912164993584156036e-03 1.866430193185806274e-01 7.775127887725830078e-02 1.553704887628555298e-01 -3.653579950332641602e-02 -1.804059296846389771e-01 -7.337462157011032104e-02 4.528126120567321777e-02 -4.170860350131988525e-02 1.715516000986099243e-01 -7.638143142685294151e-04 -1.502911597490310669e-01 1.499515920877456665e-01 3.746816143393516541e-02 3.941817283630371094e-01 1.222305521368980408e-01 -1.665019690990447998e-01 1.611753553152084351e-02 1.391400694847106934e-01 -5.871803686022758484e-02 5.042330920696258545e-02 1.599861085414886475e-01 -7.605747878551483154e-02 1.096489056944847107e-01
-3.484603017568588257e-02 -3.800372779369354248e-01 -3.703200817108154297e-02 1.181312128901481628e-01 1.984459720551967621e-02 8.940622955560684204e-02 3.634019196033477783e-01 -1.654538661241531372e-01 -3.145752847194671631e-01 2.339683324098587036e-01 -1.627273559570312500e-01 -1.051505655050277710e-01 -6.548108905553817749e-02 -1.314048618078231812e-01 8.075910061597824097e-02 -2.672855257987976074e-01 3.239519894123077393e-01 9.882554411888122559e-03 9.511377662420272827e-03 -4.803944006562232971e-02 4.181402176618576050e-02 -5.229623988270759583e-02 3.332822620868682861e-01 -8.364153653383255005e-02 1.140287965536117554e-01 1.432917416095733643e-01 2.397499084472656250e-01 -4.480380564928054810e-02 5.628373101353645325e-02 -7.043832540512084961e-02 1.884795129299163818e-01 -1.173888817429542542e-01
-1.957118883728981018e-02 -9.109362959861755371e-02 -2.390933632850646973e-01 1.737718880176544189e-01 -1.410473287105560303e-01 9.517294168472290039e-02 2.387360185384750366e-01 -1.284555196762084961e-01 -7.405251264572143555e-02 6.548894941806793213e-02 -1.340201944112777710e-01 1.274069547653198242e-01 -2.292954176664352417e-01 8.279989659786224365e-02 1.595038324594497681e-01 1.120714768767356873e-01 9.045610576868057251e-02 1.808237284421920776e-01 8.303425461053848267e-02 1.780957132577896118e-01 8.034835755825042725e-02 1.598236262798309326e-01 6.947746127843856812e-02 -1.885783374309539795e-01 -3.268997669219970703e-01 -2.859934233129024506e-02 -9.778573364019393921e-02 1.371179223060607910e-01 1.380393058061599731e-01 -4.907290637493133545e-01 -2.970716655254364014e-01 -1.551185846328735352e-01
1.150768250226974487e-01 -1.296221762895584106e-01 6.340512633323669434e-02 2.444535791873931885e-01 -1.638629436492919922e-01 -1.714838594198226929e-01 4.490689039230346680e-01 -1.834550499916076660e-01 -1.760418266057968140e-01 1.539338827133178711e-01 -2.436868697404861450e-01 1.018843427300453186e-02 -3.785027191042900085e-02 -2.260886132717132568e-01 -1.706143766641616821e-01 -1.850415021181106567e-01 4.983379319310188293e-02 3.825291618704795837e-02 6.838335841894149780e-02 -3.126773983240127563e-02 7.669841498136520386e-02 3.215350210666656494e-02 5.559294223785400391e-01 4.928119480609893799e-03 -1.666558980941772461e-01 5.433644633740186691e-03 -1.421211007982492447e-02 -6.781069189310073853e-02 -3.949917852878570557e-03 -3.971431776881217957e-02 -1.531177163124084473e-01 3.589710965752601624e-02
2.127347588539123535e-01 -2.783646583557128906e-01 -2.728749066591262817e-02 1.869332343339920044e-01 -4.977696761488914490e-02 -3.019998073577880859e-01 4.849585890769958496e-01 -3.719817101955413818e-01 -1.581050455570220947e-02 1.652652174234390259e-01 -1.556594949215650558e-02 4.531150311231613159e-02 -3.161438181996345520e-02 -7.459049671888351440e-02 -7.845828682184219360e-02 -7.900811731815338135e-02 9.976400434970855713e-02 -1.836141385138034821e-02 -1.581808784976601601e-03 1.331172138452529907e-01 2.930145263671875000e-01 2.784412726759910583e-02 1.618297994136810303e-01 3.118504956364631653e-02 5.555070564150810242e-02 -6.302531808614730835e-02 1.933610141277313232e-01 1.343184560537338257e-01 9.883837401866912842e-02 1.975548081099987030e-02 -6.103057414293289185e-02 -3.276177048683166504e-01
-3.043614029884338379e-01 -2.141682058572769165e-01 1.133204922080039978e-01 2.107374966144561768e-01 5.240821465849876404e-02 2.069201171398162842e-01 7.389996945858001709e-02 -2.038091868162155151e-01 -6.502550095319747925e-02 -1.953642256557941437e-02 -7.038584351539611816e-02 1.679552495479583740e-01 -2.320836111903190613e-02 -2.055848762392997742e-02 9.306809306144714355e-02 3.358446434140205383e-02 4.529002010822296143e-01 -1.234758645296096802e-01 2.171749994158744812e-02 -1.236331276595592499e-02 4.601192846894264221e-02 -2.247887849807739258e-02 3.529139161109924316e-01 -1.445890218019485474e-01 -8.070633560419082642e-02 -2.917867004871368408e-01 3.003503568470478058e-02 3.707227706909179688e-01 2.114833295345306396e-01 7.428178936243057251e-02 9.207417815923690796e-02 -7.335668057203292847e-02
-3.468221426010131836e-02 -2.588208615779876709e-01 -1.385428905487060547e-01 1.340506076812744141e-01 -1.203337311744689941e-01 -3.384648635983467102e-02 1.694370955228805542e-01 -1.923937946557998657e-01 -3.639280423521995544e-02 3.700130283832550049e-01 -2.766836285591125488e-01 -3.818854922428727150e-03 -1.946334987878799438e-01 3.586189076304435730e-02 4.005953203886747360e-03 1.974936276674270630e-01 1.990032345056533813e-01 8.810064196586608887e-02 -5.836982652544975281e-02 1.209942400455474854e-01 -4.607824143022298813e-03 -1.430647075176239014e-01 1.662395149469375610e-01 -2.460960596799850464e-01 -2.305104732513427734e-01 -1.111844256520271301e-01 -1.848307251930236816e-01 2.250642031431198120e-01 8.855070173740386963e-02 -3.756994307041168213e-01 -2.117100208997726440e-01 4.561186209321022034e-02
-1.376855070702731609e-03 1.873248256742954254e-02 -1.584508270025253296e-01 1.729894056916236877e-02 -2.515751421451568604e-01 2.421392202377319336e-01 2.424342781305313110e-01 -1.685629934072494507e-01 -8.244116604328155518e-02 1.540940552949905396e-01 -2.831064760684967041e-01 1.859929114580154419e-01 -5.321307107806205750e-02 2.306834459304809570e-01 -5.775501951575279236e-02 -8.026862889528274536e-02 2.275495678186416626e-01 3.717689514160156250e-01 1.912366300821304321e-01 -3.105575144290924072e-01 8.257725089788436890e-02 -6.373444199562072754e-02 1.533292084932327271e-01 7.158342003822326660e-02 -2.461180686950683594e-01 -6.822503358125686646e-02 1.225202307105064392e-01 2.022600024938583374e-01 5.499098915606737137e-03 -1.729545742273330688e-01 -2.003948986530303955e-01 1.576376333832740784e-02
3.415617644786834717e-01 -2.435286194086074829e-01 -2.378110587596893311e-02 3.545709252357482910e-01 1.267345249652862549e-01 -2.824231982231140137e-02 1.503142118453979492e-01 -1.937199383974075317e-01 -2.721348218619823456e-02 8.144479990005493164e-02 1.143994852900505066e-01 7.312615215778350830e-02 -7.456305623054504395e-02 -2.192578315734863281e-01 -2.315463423728942871e-01 -1.227178648114204407e-01 3.525557518005371094e-01 6.208588182926177979e-02 9.295426309108734131e-02 -1.021333187818527222e-01 6.815559417009353638e-02 -6.441846024245023727e-03 3.274523913860321045e-01 2.551322244107723236e-02 -4.818982258439064026e-02 6.900939159095287323e-03 1.330522596836090088e-01 2.501889467239379883e-01 2.882620096206665039e-01 1.422848850488662720e-01 -1.362977474927902222e-01 9.098218381404876709e-02
-1.536954045295715332e-01 -9.334367513656616211e-02 -1.747144311666488647e-01 1.053384989500045776e-01 -5.185548681765794754e-03 -9.911688417196273804e-02 -1.200772728770971298e-02 -1.819463968276977539e-01 1.278509199619293213e-01 3.121098875999450684e-01 -1.884377747774124146e-01 7.593074440956115723e-02 -2.945310771465301514e-01 -7.300840690732002258e-03 1.425740718841552734e-01 2.271560579538345337e-01 2.420658767223358154e-01 1.198009625077247620e-01 5.706831067800521851e-02 1.376999448984861374e-02 2.808767184615135193e-02 -1.355669461190700531e-02 2.425091713666915894e-01 -1.748881489038467407e-01 -3.342582583427429199e-01 8.688069880008697510e-02 -3.670846298336982727e-02 2.615938335657119751e-02 1.976953297853469849e-01 -3.925641477108001709e-01 -2.305755764245986938e-01 -1.864248812198638916e-01
-1.277924627065658569e-01 -2.944174110889434814e-01 -2.967659756541252136e-02 -2.711355686187744141e-01 -1.432839781045913696e-01 1.265576630830764771e-01 2.186614573001861572e-01 -1.376970112323760986e-01 -2.160082906484603882e-01 -1.980336308479309082e-01 -1.398238241672515869e-01 9.204752743244171143e-03 -2.404192239046096802e-01 5.094786733388900757e-02 6.223741918802261353e-03 1.334059238433837891e-01 1.428842544555664062e-01 7.045046985149383545e-02 -2.428176850080490112e-01 -4.181766882538795471e-02 1.148437932133674622e-01 -1.445952504873275757e-01 4.801652729511260986e-01 1.274485234171152115e-02 6.577190011739730835e-02 -1.654371023178100586e-01 -1.544171273708343506e-01 1.886758953332901001e-01 1.044133454561233521e-01 -2.825033068656921387e-01 3.869812563061714172e-02 -3.569031506776809692e-02
3.333160653710365295e-02 -4.020320773124694824e-01 7.983698509633541107e-03 3.425306975841522217e-01 1.072070822119712830e-01 -8.714977651834487915e-02 4.147535264492034912e-01 -2.306956797838211060e-01 -3.903659991919994354e-03 1.508753299713134766e-01 4.771569371223449707e-02 -3.525242581963539124e-02 -1.766950935125350952e-01 3.040342628955841064e-01 -1.229946687817573547e-01 2.233673818409442902e-02 3.238577544689178467e-01 -6.202230602502822876e-02 9.941729903221130371e-02 -7.736055552959442139e-02 1.716522127389907837e-01 4.825127124786376953e-02 1.411935985088348389e-01 1.644743978977203369e-01 1.598869860172271729e-01 1.001762971282005310e-01 1.378060430288314819e-01 6.569846719503402710e-02 6.674219667911529541e-02 -9.442336857318878174e-02 1.134877577424049377e-01 1.463597118854522705e-01
-1.316058337688446045e-01 -1.329102218151092529e-01 -9.039501845836639404e-02 2.106114178895950317e-01 -6.119477376341819763e-02 -6.386291235685348511e-02 1.765352487564086914e-01 -4.515624418854713440e-02 2.451969087123870850e-01 -2.268589735031127930e-01 -1.910377442836761475e-01 1.109709367156028748e-01 -1.768409013748168945e-01 -2.417747080326080322e-01 -1.493870168924331665e-01 1.302212476730346680e-01 1.007302924990653992e-01 9.543946385383605957e-02 -1.906533390283584595e-01 -9.505202621221542358e-02 1.167899277061223984e-02 8.156352490186691284e-02 2.786936163902282715e-01 2.178684771060943604e-01 -2.720970213413238525e-01 -2.595460116863250732e-01 9.418560191988945007e-03 2.361937761306762695e-01 3.606251478195190430e-01 1.652742624282836914e-01 1.755252778530120850e-01 6.632268428802490234e-03
-5.736266076564788818e-02 3.768015652894973755e-02 5.951309204101562500e-02 1.739841848611831665e-01 -1.069973409175872803e-01 1.410488188266754150e-01 2.047725468873977661e-01 -2.052180469036102295e-01 7.661481946706771851e-02 1.846371144056320190e-01 -7.563036680221557617e-02 1.248541325330734253e-01 -5.658583249896764755e-03 6.952681392431259155e-02 6.145020946860313416e-02 -1.054020971059799194e-02 4.981953799724578857e-01 3.353010416030883789e-01 1.352615356445312500e-01 7.732416689395904541e-02 7.796608656644821167e-02 2.312602698802947998e-01 3.741195499897003174e-01 -6.813514977693557739e-02 -1.187136545777320862e-01 -6.133290007710456848e-02 9.586564451456069946e-02 1.566994935274124146e-01 2.746517062187194824e-01 1.245019137859344482e-01 6.454364955425262451e-02 2.007429301738739014e-01
-1.453280597925186157e-01 -1.792747229337692261e-01 -1.185581311583518982e-01 3.401327729225158691e-01 -1.718265265226364136e-01 5.043470486998558044e-02 4.322527945041656494e-01 -2.958051562309265137e-01 -9.954027086496353149e-02 6.192958354949951172e-02 -7.291965186595916748e-02 1.556991785764694214e-01 -1.177437156438827515e-01 -2.947702705860137939e-01 1.922729313373565674e-01 -2.464581280946731567e-01 2.652972638607025146e-01 1.716900467872619629e-01 -1.033905819058418274e-01 -5.356909707188606262e-02 7.172033190727233887e-02 -1.202002093195915222e-01 6.518674641847610474e-02 -1.001229286193847656e-01 2.177584767341613770e-01 -1.399808526039123535e-01 9.151217527687549591e-03 -1.540906131267547607e-01 6.377709656953811646e-02 -1.613246202468872070e-01 1.887700147926807404e-02 1.550543121993541718e-02
1.230223327875137329e-01 -1.759277135133743286e-01 5.499468650668859482e-03 1.726894527673721313e-01 -2.066885083913803101e-01 1.087208986282348633e-01 3.366931378841400146e-01 -1.928609907627105713e-01 -1.296473294496536255e-01 1.677731126546859741e-01 -5.141260102391242981e-02 -4.067294299602508545e-02 -5.537824332714080811e-02 -1.582684963941574097e-01 4.132316261529922485e-02 1.968753933906555176e-01 -6.070767063647508621e-03 -8.183737099170684814e-02 2.405522204935550690e-02 -2.517129778861999512e-01 3.718323260545730591e-02 9.495750069618225098e-02 4.275215566158294678e-01 -2.293612957000732422e-01 -1.083134785294532776e-01 8.138292282819747925e-02 1.411024332046508789e-01 1.836012005805969238e-01 5.355146154761314392e-02 2.806565463542938232e-01 -3.593609333038330078e-01 -4.386993870139122009e-02
2.165123522281646729e-01 -3.319436013698577881e-01 1.393614709377288818e-01 2.040849328041076660e-01 1.180706545710563660e-01 -1.284241825342178345e-01 1.792446672916412354e-01 -1.526465266942977905e-01 1.929068863391876221e-01 -1.979962363839149475e-02 -1.890569776296615601e-01 -5.906633101403713226e-03 -2.608527615666389465e-02 1.060406677424907684e-03 -7.818443328142166138e-02 -4.168507456779479980e-02 1.105490326881408691e-01 -1.162535548210144043e-01 -7.863597571849822998e-02 -9.046697616577148438e-02 1.393380761146545410e-01 -9.171861410140991211e-02 3.439565002918243408e-01 -8.815846592187881470e-02 -1.863622218370437622e-01 2.000505775213241577e-01 5.843945592641830444e-02 -7.647804170846939087e-02 3.210519552230834961e-01 -6.732644885778427124e-02 -4.573374092578887939e-01 -1.389123052358627319e-01
2.202017903327941895e-01 4.667634144425392151e-02 1.187014356255531311e-01 2.424689680337905884e-01 -1.103300079703330994e-01 2.481225579977035522e-01 4.008583724498748779e-01 -3.137081861495971680e-01 -1.247566640377044678e-01 -1.214625965803861618e-02 -1.090493053197860718e-02 -1.238058432936668396e-01 -1.165236309170722961e-01 -1.652429550886154175e-01 -1.367474943399429321e-01 2.155110426247119904e-02 3.109531998634338379e-01 -3.272834047675132751e-02 2.424830757081508636e-02 1.356281638145446777e-01 -2.061170339584350586e-01 1.880032271146774292e-01 2.393585294485092163e-01 3.931502811610698700e-03 5.927509069442749023e-02 -4.879103973507881165e-02 -1.243856251239776611e-01 2.489828020334243774e-01 2.561853080987930298e-02 -2.515102326869964600e-01 -2.297948598861694336e-01 -2.113218046724796295e-02
4.229964315891265869e-02 -8.011717349290847778e-02 2.671050466597080231e-02 3.350144922733306885e-01 1.421962529420852661e-01 2.963730394840240479e-01 1.426704823970794678e-01 -1.823356151580810547e-01 2.302543073892593384e-01 2.621774375438690186e-01 -1.670509129762649536e-01 -6.122840195894241333e-02 -6.491445004940032959e-02 5.235139280557632446e-03 7.741719484329223633e-02 2.914626896381378174e-02 -5.823505669832229614e-02 2.241411060094833374e-01 -2.210779488086700439e-02 -3.259915485978126526e-02 -7.301996927708387375e-03 2.065195441246032715e-01 4.732099473476409912e-01 1.974795609712600708e-01 -7.062633987516164780e-03 -9.254419803619384766e-02 2.876991927623748779e-01 4.816799238324165344e-02 2.834448814392089844e-01 5.081573873758316040e-02 -5.654344707727432251e-02 -1.097976490855216980e-01
2.577759698033332825e-02 -1.755395680665969849e-01 1.459845453500747681e-01 2.724924087524414062e-01 -1.686751395463943481e-01 -1.110648512840270996e-01 3.711470067501068115e-01 -2.371512502431869507e-01 -1.184935308992862701e-02 1.712621301412582397e-01 -1.238030418753623962e-01 1.690722405910491943e-01 1.180464401841163635e-01 -1.136725097894668579e-01 -9.708667546510696411e-02 6.927570700645446777e-02 2.703554034233093262e-01 -7.454126328229904175e-02 3.687821328639984131e-02 2.248963266611099243e-01 1.914331763982772827e-01 -3.717196732759475708e-02 4.458278119564056396e-01 -2.219383418560028076e-01 -1.743845343589782715e-01 6.445513665676116943e-02 -1.842303574085235596e-01 -1.347584128379821777e-01 9.080342948436737061e-02 -4.600951913744211197e-03 -1.096148714423179626e-01 1.158211473375558853e-02
-1.022473163902759552e-02 -4.428569972515106201e-01 1.324553340673446655e-01 3.349079787731170654e-01 1.293771620839834213e-02 -1.468321830034255981e-01 1.862460970878601074e-01 -3.750258982181549072e-01 1.559196412563323975e-01 -3.061382472515106201e-02 -8.742277324199676514e-02 7.601995021104812622e-02 -1.864823251962661743e-01 2.277796268463134766e-01 5.892327055335044861e-02 -2.840520069003105164e-02 7.437955588102340698e-02 -1.205618008971214294e-01 1.084580668248236179e-03 1.178221926093101501e-01 1.660491377115249634e-01 -7.164534181356430054e-02 1.753479242324829102e-01 -2.222775854170322418e-02 2.594482526183128357e-02 2.693199180066585541e-02 2.154993712902069092e-01 3.602294251322746277e-02 9.967218339443206787e-02 -3.026413321495056152e-01 1.475936453789472580e-02 -3.140396475791931152e-01
-7.738559693098068237e-02 -1.688639968633651733e-01 6.433989387005567551e-03 2.048209607601165771e-01 -1.915406733751296997e-01 -1.240731254220008850e-01 5.790851116180419922e-01 -2.200863808393478394e-01 1.379119604825973511e-01 -6.483347713947296143e-02 -2.532926797866821289e-01 5.151610448956489563e-02 1.386562138795852661e-01 -1.832521259784698486e-01 -6.086459755897521973e-02 -7.017567008733749390e-02 6.465469300746917725e-02 1.448540836572647095e-01 1.247873529791831970e-01 9.961397200822830200e-02 7.168119400739669800e-02 -3.694327920675277710e-02 3.444285392761230469e-01 -1.243475303053855896e-01 -3.504130840301513672e-01 5.545653402805328369e-02 2.247934974730014801e-02 1.157605554908514023e-02 2.467573061585426331e-02 2.977695316076278687e-02 -1.288498044013977051e-01 1.782140880823135376e-02
-7.916097342967987061e-02 -2.030197083950042725e-01 -1.575862169265747070e-01 3.056026697158813477e-01 -5.259351339191198349e-03 -3.049884438514709473e-01 4.608128964900970459e-01 -3.232492804527282715e-01 1.256394535303115845e-01 7.850538194179534912e-02 -1.548207849264144897e-01 1.928688585758209229e-01 2.081540226936340332e-02 -1.691120117902755737e-01 2.262507751584053040e-02 -3.845554590225219727e-02 6.107586622238159180e-02 -1.594999432563781738e-01 -7.429713010787963867e-02 1.044191941618919373e-01 7.899570465087890625e-02 2.998065948486328125e-02 2.784313857555389404e-01 -6.440851092338562012e-02 -2.542544603347778320e-01 1.255052536725997925e-01 -9.194310009479522705e-02 -1.364753693342208862e-01 -5.007121246308088303e-03 -2.151778340339660645e-02 -2.527123689651489258e-01 -6.350969523191452026e-02
-6.365139782428741455e-02 -1.565176844596862793e-01 2.199379354715347290e-01 -1.374815255403518677e-01 -3.251883015036582947e-02 2.427620440721511841e-01 2.856265008449554443e-01 -3.532451093196868896e-01 6.795895844697952271e-02 -2.066235095262527466e-01 -1.196891888976097107e-01 6.784513592720031738e-02 -2.465052157640457153e-02 2.571026086807250977e-01 9.818785637617111206e-02 7.282441481947898865e-03 1.889031380414962769e-01 1.210657209157943726e-01 -1.063738316297531128e-01 -1.937314867973327637e-02 1.863182932138442993e-01 -6.326113641262054443e-02 2.541872262954711914e-01 -1.929659396409988403e-01 -3.965457677841186523e-01 2.180339395999908447e-01 -1.220967248082160950e-01 -1.159111503511667252e-02 2.021159529685974121e-01 -3.848482668399810791e-02 1.647503823041915894e-01 5.725630000233650208e-02
-2.948520183563232422e-01 8.136904239654541016e-02 2.618977129459381104e-01 1.881366223096847534e-01 1.423183176666498184e-02 2.154154479503631592e-01 1.747462451457977295e-01 -1.741419732570648193e-01 -2.119132727384567261e-01 2.749463915824890137e-01 -3.266813457012176514e-01 -1.277102231979370117e-01 -2.743168473243713379e-01 7.323253899812698364e-02 2.098086476325988770e-01 6.703222543001174927e-02 7.257456332445144653e-02 2.623673081398010254e-01 -1.190395355224609375e-01 -2.129399925470352173e-01 1.265311986207962036e-01 -1.227755378931760788e-02 1.918697729706764221e-02 -9.279592335224151611e-02 -1.915047466754913330e-01 -1.249965801835060120e-01 -3.682360798120498657e-02 8.166284859180450439e-02 -7.114941719919443130e-03 -1.211544871330261230e-01 -2.873931527137756348e-01 -7.696788012981414795e-02
2.687601931393146515e-02 2.135690487921237946e-02 -1.578671671450138092e-02 2.164798974990844727e-01 -1.806494742631912231e-01 -1.888709962368011475e-01 5.394657328724861145e-02 -1.355552375316619873e-01 -1.001522839069366455e-01 3.479766249656677246e-01 -2.378596663475036621e-01 9.850499033927917480e-02 -3.107328712940216064e-01 8.120685070753097534e-02 1.796736419200897217e-01 5.109214410185813904e-02 2.221177071332931519e-01 2.237006425857543945e-01 -1.198471859097480774e-01 -2.029869891703128815e-02 5.465405061841011047e-02 -2.192839682102203369e-01 1.750871539115905762e-01 6.641006469726562500e-02 -2.888076007366180420e-01 -9.385196119546890259e-02 2.524035871028900146e-01 2.966870665550231934e-01 6.007643416523933411e-02 -1.930076032876968384e-01 -1.843482404947280884e-01 8.711744099855422974e-02
1.382706016302108765e-01 -2.357411235570907593e-01 -2.205555289983749390e-01 3.675280809402465820e-01 -1.879565268754959106e-01 -2.691136896610260010e-01 1.919864714145660400e-01 -1.494225710630416870e-01 -7.895597815513610840e-02 2.603286504745483398e-01 9.498195722699165344e-03 5.642252974212169647e-03 -1.320518106222152710e-01 -2.400244921445846558e-01 -5.432162806391716003e-02 1.611863970756530762e-01 1.967516727745532990e-03 6.803297996520996094e-02 -7.964176684617996216e-02 -2.314745038747787476e-01 -4.524782672524452209e-02 -8.958719670772552490e-02 3.381389975547790527e-01 -2.947594225406646729e-01 -1.310983598232269287e-01 -8.896578103303909302e-03 1.663394272327423096e-01 1.111609637737274170e-01 8.502438664436340332e-02 1.940335929393768311e-01 -1.247933283448219299e-01 5.430110916495323181e-02
5.263069272041320801e-02 -1.511326134204864502e-01 -1.796374213881790638e-03 8.458818495273590088e-02 -7.539854943752288818e-02 -8.030413649976253510e-03 1.735253781080245972e-01 -1.998321413993835449e-01 2.250625938177108765e-02 1.259120255708694458e-01 6.962954252958297729e-02 2.235351949930191040e-01 1.973621733486652374e-02 2.855907008051872253e-02 1.935245282948017120e-02 7.995761930942535400e-02 5.677439570426940918e-01 2.123615741729736328e-01 -7.437875121831893921e-02 -6.772021949291229248e-02 1.645898520946502686e-01 -1.067994385957717896e-01 2.957494258880615234e-01 -2.278587073087692261e-01 -5.596289411187171936e-02 1.854636520147323608e-02 1.081848293542861938e-01 3.201610445976257324e-01 3.345904350280761719e-01 1.415983438491821289e-01 7.063874602317810059e-02 4.671036824584007263e-02
-1.918191164731979370e-01 5.489912815392017365e-03 -2.027229778468608856e-02 2.488975524902343750e-01 2.086240947246551514e-01 -2.694643102586269379e-02 8.273854106664657593e-02 -2.994163036346435547e-01 -2.057207189500331879e-02 2.681989967823028564e-01 -1.999158114194869995e-01 8.512324839830398560e-02 2.471860945224761963e-01 -7.353851944208145142e-02 3.430292755365371704e-02 8.661258034408092499e-03 3.133382201194763184e-01 -6.192598491907119751e-02 -9.888626635074615479e-03 -6.056709680706262589e-03 9.923388063907623291e-02 1.316047310829162598e-01 1.746047288179397583e-01 1.916118115186691284e-01 1.171852722764015198e-01 8.224689960479736328e-02 -1.831973791122436523e-01 2.058841288089752197e-01 4.661813974380493164e-01 9.787628799676895142e-02 -1.889603883028030396e-01 1.310154497623443604e-01
1.508823633193969727e-01 -2.415188550949096680e-01 8.090578019618988037e-03 3.085221350193023682e-01 1.307216137647628784e-01 1.186829879879951477e-01 2.650703489780426025e-01 -4.685668647289276123e-01 3.596879169344902039e-02 1.757117919623851776e-02 -3.292556405067443848e-01 -7.473517674952745438e-03 -8.289668709039688110e-02 4.714644700288772583e-02 -5.038668960332870483e-02 2.022420056164264679e-02 -5.052638053894042969e-02 -7.277810573577880859e-02 9.991391748189926147e-02 -1.432537566870450974e-02 1.448436975479125977e-01 2.004166543483734131e-01 1.370190680027008057e-01 1.917966306209564209e-01 9.027868509292602539e-02 1.469779610633850098e-01 -3.419635072350502014e-02 1.840962469577789307e-01 -8.405145257711410522e-02 -6.764730066061019897e-02 -2.110112458467483521e-01 -3.533078134059906006e-01
1.427737325429916382e-01 -1.639812439680099487e-01 1.343174576759338379e-01 2.334826588630676270e-01 5.212236568331718445e-02 2.468799427151679993e-02 3.060161769390106201e-01 -3.264824151992797852e-01 -8.025553822517395020e-02 2.848086692392826080e-02 -1.249791979789733887e-01 2.323411554098129272e-01 4.295993223786354065e-02 -3.141139745712280273e-01 -3.385808318853378296e-02 -1.004202514886856079e-01 7.367724180221557617e-02 -1.206795275211334229e-01 3.984099254012107849e-02 2.139408327639102936e-02 -1.047531664371490479e-01 -2.380933612585067749e-02 5.369977355003356934e-01 -3.296462073922157288e-02 -2.946338355541229248e-01 2.275337129831314087e-01 6.765699386596679688e-02 1.272816769778728485e-02 -4.024985060095787048e-02 1.313982158899307251e-01 -1.633501797914505005e-02 -5.006828904151916504e-02
-1.541932970285415649e-01 -2.487211972475051880e-01 2.871997654438018799e-01 1.673043072223663330e-01 -6.964354217052459717e-02 1.750853210687637329e-01 2.344897389411926270e-01 -2.269196659326553345e-01 -1.678493469953536987e-01 2.664371430873870850e-01 -9.857392311096191406e-02 -2.122249603271484375e-01 1.557609159499406815e-02 -6.948943715542554855e-03 -1.477302908897399902e-01 3.146703541278839111e-02 2.974500358104705811e-01 2.844499982893466949e-02 4.176140949130058289e-02 4.640788957476615906e-02 -1.599199324846267700e-01 1.314082294702529907e-01 4.810530245304107666e-01 -7.023704051971435547e-02 2.140059322118759155e-01 -6.703726202249526978e-02 1.292910333722829819e-02 4.825470596551895142e-02 1.266113668680191040e-01 -1.939113289117813110e-01 -7.613161206245422363e-02 1.713589020073413849e-02
1.112434267997741699e-01 -2.199901938438415527e-01 1.141648665070533752e-01 2.420625537633895874e-01 -9.410761296749114990e-02 -2.810985147953033447e-01 3.083874881267547607e-01 -2.615577280521392822e-01 -1.836694628000259399e-01 1.713631153106689453e-01 8.853632956743240356e-02 -1.470581591129302979e-01 3.896525129675865173e-02 -3.051297962665557861e-01 1.808927506208419800e-01 1.451115161180496216e-01 2.445484548807144165e-01 -5.067614838480949402e-02 1.319073606282472610e-02 -9.024526923894882202e-03 -1.612582057714462280e-01 2.981211245059967041e-01 2.601565718650817871e-01 -1.130796372890472412e-01 -1.485057473182678223e-01 -7.215303182601928711e-02 -1.546286642551422119e-01 1.425302214920520782e-02 2.154576331377029419e-01 -7.734146714210510254e-02 -1.092735230922698975e-01 -3.940767794847488403e-02
1.785250008106231689e-01 -1.084893718361854553e-01 -8.435731381177902222e-02 3.002347946166992188e-01 2.394877672195434570e-01 3.533472865819931030e-02 2.592434287071228027e-01 -2.926602065563201904e-01 2.003517933189868927e-02 1.386450380086898804e-01 -4.930218309164047241e-02 1.942681372165679932e-01 -2.885984480381011963e-01 -1.444042921066284180e-01 -6.051002070307731628e-03 4.325741156935691833e-02 2.277090251445770264e-01 5.084798112511634827e-02 -4.230663925409317017e-02 2.011820226907730103e-01 -9.633260965347290039e-02 1.835781633853912354e-01 4.291126132011413574e-01 7.614017277956008911e-02 1.633488088846206665e-01 -1.223974302411079407e-01 1.992965340614318848e-01 1.815653592348098755e-01 7.873053848743438721e-02 -5.617192760109901428e-02 1.088023632764816284e-01 -1.289957910776138306e-01
-6.314498186111450195e-02 -6.264061480760574341e-02 -5.068947002291679382e-02 -3.172932565212249756e-02 -4.161458089947700500e-02 -6.452363729476928711e-02 3.925836682319641113e-01 -5.646987631916999817e-02 6.924084573984146118e-02 1.169959753751754761e-01 -2.515893876552581787e-01 -8.773875236511230469e-02 -1.997092664241790771e-01 2.378818765282630920e-02 1.882984638214111328e-01 2.435549348592758179e-01 2.517549395561218262e-01 2.184308469295501709e-01 -1.410804986953735352e-01 4.229964688420295715e-03 1.415423750877380371e-01 1.311035454273223877e-01 -2.287616953253746033e-02 -1.428606808185577393e-01 -4.022157788276672363e-01 3.642050549387931824e-02 -2.900261804461479187e-02 1.222795173525810242e-01 1.933828443288803101e-01 -4.310088753700256348e-01 -3.892204537987709045e-02 -8.864215761423110962e-02
1.464510113000869751e-01 1.700334697961807251e-01 -8.886713534593582153e-02 1.274005770683288574e-01 -8.738112449645996094e-02 -8.524812757968902588e-02 4.561066925525665283e-01 -3.601666688919067383e-01 -1.000385656952857971e-01 4.658276587724685669e-02 -3.302348405122756958e-02 1.646724343299865723e-01 -1.196322813630104065e-01 -3.289194703102111816e-01 -3.019765615463256836e-01 3.168462961912155151e-02 1.894161701202392578e-01 6.851478666067123413e-02 -1.390455663204193115e-01 -3.131062090396881104e-01 5.825680494308471680e-02 -3.076790086925029755e-02 2.344330698251724243e-01 -5.724016949534416199e-02 1.169753354042768478e-02 -6.384597718715667725e-02 1.584379971027374268e-01 -3.262202069163322449e-02 8.221760392189025879e-02 1.285648196935653687e-01 -2.042996883392333984e-01 -4.304390028119087219e-02
-2.142897248268127441e-01 -1.277759112417697906e-02 1.684973090887069702e-01 2.212583422660827637e-01 1.442021280527114868e-01 1.124759018421173096e-01 1.505802422761917114e-01 -1.911875009536743164e-01 1.253275275230407715e-01 4.740773513913154602e-02 -1.129682362079620361e-02 2.372923493385314941e-02 -2.123818174004554749e-02 8.811840415000915527e-02 -6.964245438575744629e-02 4.803478717803955078e-02 6.137110590934753418e-01 6.605750322341918945e-02 -1.378033459186553955e-01 6.278217583894729614e-02 2.225466519594192505e-01 1.452628523111343384e-01 2.489865869283676147e-01 -1.443022489547729492e-01 -1.559845656156539917e-01 -7.816588133573532104e-02 3.724442422389984131e-02 2.876174449920654297e-01 2.443757802248001099e-01 -1.177337467670440674e-01 -5.711641535162925720e-02 -3.320155665278434753e-02
-5.590269714593887329e-02 -1.288492828607559204e-01 -8.138220757246017456e-02 7.990105450153350830e-02 -3.106673657894134521e-01 -1.391243636608123779e-01 1.573196947574615479e-01 -2.130062729120254517e-01 -1.085788160562515259e-01 3.117903769016265869e-01 -3.794282674789428711e-01 3.269318863749504089e-02 -2.518534958362579346e-01 -3.862011060118675232e-02 1.321555767208337784e-02 1.825517117977142334e-01 2.671529650688171387e-01 2.767914831638336182e-01 1.748727285303175449e-03 -1.358089782297611237e-02 4.841425642371177673e-02 3.266093507409095764e-02 5.371308699250221252e-02 -5.403128266334533691e-02 -1.883777529001235962e-01 -1.654016822576522827e-01 9.637503325939178467e-02 -7.878547161817550659e-02 1.227611973881721497e-01 -3.769310116767883301e-01 -1.361930519342422485e-01 1.318870335817337036e-01
-3.450728952884674072e-02 -1.841053217649459839e-01 4.144455771893262863e-03 8.580659329891204834e-02 -2.802296280860900879e-01 -4.622663557529449463e-02 4.714662730693817139e-01 -2.861112058162689209e-01 7.127160578966140747e-02 2.912433743476867676e-01 -1.600435189902782440e-02 3.417504951357841492e-02 1.138647571206092834e-01 -9.241923689842224121e-02 -2.218030840158462524e-01 -1.648522168397903442e-01 8.398421853780746460e-02 -8.743238449096679688e-02 5.744260735809803009e-03 5.064449086785316467e-02 6.618430465459823608e-02 -1.730434745550155640e-01 4.330306053161621094e-01 -1.112951636314392090e-01 -1.360984146595001221e-01 1.995946764945983887e-01 -4.688699916005134583e-02 8.323131129145622253e-03 2.093957662582397461e-01 -6.081142346374690533e-04 -1.562339365482330322e-01 5.582387745380401611e-02
2.812838181853294373e-02 -1.119815409183502197e-01 1.163316518068313599e-02 3.728515207767486572e-01 -6.887051463127136230e-02 -1.958573460578918457e-01 3.971816003322601318e-01 -1.823695749044418335e-01 -1.391543000936508179e-01 1.494027227163314819e-01 3.810869529843330383e-02 2.211358956992626190e-02 -2.943184971809387207e-01 -9.210465848445892334e-02 -2.442153915762901306e-02 -1.691296398639678955e-01 1.110040470957756042e-01 -1.864203996956348419e-02 -1.132760345935821533e-01 -2.132036238908767700e-01 1.568462848663330078e-01 -1.725093089044094086e-02 2.622087001800537109e-01 -1.620009690523147583e-01 -1.591247320175170898e-01 -6.489235907793045044e-02 4.442236199975013733e-02 -1.474171280860900879e-01 1.495723426342010498e-02 3.177399337291717529e-01 -3.156839013099670410e-01 2.318490669131278992e-02
-1.225443780422210693e-01 -2.087722420692443848e-01 1.320494562387466431e-01 2.694979310035705566e-01 -2.010737657546997070e-01 -1.976044327020645142e-01 3.565050363540649414e-01 -1.102788150310516357e-01 -2.218737155199050903e-01 7.877667248249053955e-02 -7.713955640792846680e-02 1.159481182694435120e-01 -4.299214482307434082e-02 -2.153193652629852295e-01 -2.770444005727767944e-02 6.583381444215774536e-02 -8.933962322771549225e-03 1.284260861575603485e-02 5.969293043017387390e-02 -2.694905698299407959e-01 1.269207000732421875e-01 -6.468506902456283569e-02 3.120567202568054199e-01 -6.020944193005561829e-02 -2.831518650054931641e-01 -1.318222135305404663e-01 2.113662362098693848e-01 -1.515438407659530640e-01 1.443846970796585083e-01 1.806926131248474121e-01 -2.085776925086975098e-01 -2.110197842121124268e-01
8.404455333948135376e-02 -2.816444337368011475e-01 1.158625036478042603e-01 -1.696148328483104706e-02 -8.678521844558417797e-04 -1.178650036454200745e-01 4.361788630485534668e-01 -2.250738292932510376e-01 -6.856559962034225464e-02 1.095546185970306396e-01 -2.546541690826416016e-01 2.031067907810211182e-01 5.738979205489158630e-02 -1.850166022777557373e-01 1.735574156045913696e-01 -5.300668254494667053e-02 1.394572574645280838e-02 -9.628020226955413818e-02 4.053449258208274841e-02 1.000045016407966614e-01 2.732857465744018555e-01 1.875124275684356689e-01 4.040780663490295410e-01 -1.904442906379699707e-01 -1.352047473192214966e-01 1.902976818382740021e-02 2.091110497713088989e-01 -8.005622774362564087e-02 1.368679455481469631e-03 2.244618721306324005e-02 -1.625775545835494995e-01 -1.600574254989624023e-01
2.038374841213226318e-01 -1.762727499008178711e-01 1.783192902803421021e-01 2.838342189788818359e-01 2.786646038293838501e-02 -1.271131262183189392e-02 6.541270017623901367e-02 -2.928767502307891846e-01 -1.230699121952056885e-01 1.415850818157196045e-01 -1.457656640559434891e-02 2.181278914213180542e-01 7.198129594326019287e-02 -2.460293024778366089e-01 -1.388282179832458496e-01 -2.111921161413192749e-01 1.474735885858535767e-02 1.695739664137363434e-02 -2.123052626848220825e-01 -1.318423599004745483e-01 7.061903923749923706e-02 1.415532827377319336e-01 3.166545927524566650e-01 6.270764023065567017e-02 -1.513995230197906494e-01 1.271503865718841553e-01 2.424268126487731934e-01 2.394774556159973145e-01 3.768337145447731018e-02 -5.005367100238800049e-02 -3.941217362880706787e-01 6.927291303873062134e-02
4.258840158581733704e-02 9.587357193231582642e-02 -1.103799566626548767e-01 2.343427687883377075e-01 1.115737333893775940e-01 4.740713164210319519e-02 2.776875793933868408e-01 -2.391680777072906494e-01 -2.114037722349166870e-01 5.940429493784904480e-02 2.084563225507736206e-01 7.916778326034545898e-02 -3.809385597705841064e-01 9.526477009057998657e-02 -8.369176089763641357e-02 -2.712045013904571533e-01 1.362664997577667236e-01 5.351363122463226318e-02 1.187875866889953613e-02 -7.465480268001556396e-02 -7.262363284826278687e-02 -1.589066237211227417e-01 1.622071564197540283e-01 -2.308095842599868774e-01 -2.556699812412261963e-01 3.542836010456085205e-01 1.808257848024368286e-01 2.141126543283462524e-01 8.374355733394622803e-02 3.791426867246627808e-02 -1.242914497852325439e-01 -9.806568920612335205e-02
-6.170711666345596313e-02 -3.034270703792572021e-01 1.770622581243515015e-01 -1.754549443721771240e-01 8.677405864000320435e-02 1.946508511900901794e-02 1.063590645790100098e-01 -3.482239544391632080e-01 1.823507249355316162e-01 -1.002380698919296265e-01 2.324422262609004974e-02 2.964740097522735596e-01 -6.539921462535858154e-02 -4.333281889557838440e-02 -8.694317191839218140e-02 2.268338762223720551e-02 3.967098891735076904e-01 4.146532416343688965e-01 1.260916702449321747e-02 -2.207231521606445312e-01 -6.161453202366828918e-02 -1.188989952206611633e-01 2.519287168979644775e-01 7.065408676862716675e-02 -2.987520582973957062e-02 8.377444744110107422e-02 -6.454547494649887085e-02 1.260842978954315186e-01 2.093562930822372437e-01 4.240493848919868469e-02 -1.021585240960121155e-01 -8.316868543624877930e-02
-1.395300328731536865e-01 -1.641170866787433624e-02 -5.269229784607887268e-02 2.919992506504058838e-01 2.538814246654510498e-01 -5.023382231593132019e-02 1.057153642177581787e-01 -4.377998113632202148e-01 -2.855008933693170547e-03 2.624194324016571045e-01 1.344479918479919434e-01 -1.229917351156473160e-02 -1.568304300308227539e-01 -1.462174206972122192e-01 4.748586192727088928e-02 -1.474361568689346313e-01 2.614707946777343750e-01 -6.092816218733787537e-02 -3.245868682861328125e-01 5.615338310599327087e-02 1.831994354724884033e-01 3.256772458553314209e-02 2.283541858196258545e-01 6.016201525926589966e-02 -1.362552940845489502e-01 -8.523753844201564789e-03 -3.149681910872459412e-02 3.634746372699737549e-01 1.706165075302124023e-01 3.299813345074653625e-02 8.892808854579925537e-02 6.710620969533920288e-02
1.443052105605602264e-02 -1.502759903669357300e-01 1.619864553213119507e-01 2.571924328804016113e-01 -2.328403145074844360e-01 -2.311493158340454102e-01 3.229491412639617920e-01 -3.335377871990203857e-01 2.003513276576995850e-01 2.058956772089004517e-01 -4.841749966144561768e-01 -3.952153772115707397e-02 -3.868059441447257996e-02 -8.480247110128402710e-02 -9.430637210607528687e-02 -2.286200411617755890e-02 6.907565984874963760e-03 -1.651435941457748413e-01 2.013395726680755615e-02 -1.432132124900817871e-01 3.222438693046569824e-02 -5.371501669287681580e-02 1.663158088922500610e-01 -8.273019641637802124e-02 -2.660941481590270996e-01 4.292833805084228516e-02 1.978185586631298065e-02 -8.197863399982452393e-02 8.694435656070709229e-02 1.428333818912506104e-01 1.000963896512985229e-01 -1.435369253158569336e-01
7.064992934465408325e-02 -2.098758816719055176e-01 9.265833534300327301e-03 2.515006661415100098e-01 -1.711546480655670166e-01 2.668462991714477539e-01 3.952645063400268555e-01 -1.260372549295425415e-01 5.551584810018539429e-02 9.023719467222690582e-03 5.053942650556564331e-02 2.609806135296821594e-02 -2.358981817960739136e-01 1.273091733455657959e-01 1.285797655582427979e-01 1.587104350328445435e-01 5.186272859573364258e-01 1.050900667905807495e-01 4.812129214406013489e-02 -1.104512140154838562e-01 -4.418479278683662415e-02 1.686603575944900513e-01 2.367983944714069366e-02 -1.267265826463699341e-01 -9.455466270446777344e-02 -9.631004929542541504e-02 6.549626588821411133e-02 1.730982661247253418e-01 1.769404560327529907e-01 2.436476200819015503e-01 -1.887775212526321411e-02 -9.988076239824295044e-02
-6.156107783317565918e-02 -1.706182360649108887e-01 -6.962161511182785034e-02 1.136247813701629639e-01 -7.607746869325637817e-02 2.626523561775684357e-02 1.473943442106246948e-01 -1.588035225868225098e-01 -9.221614152193069458e-02 2.308163642883300781e-01 -3.371382057666778564e-01 -5.721541121602058411e-02 -2.668485045433044434e-01 1.007734686136245728e-01 2.739320397377014160e-01 8.569858223199844360e-02 1.295287311077117920e-01 1.772455722093582153e-01 -2.038513123989105225e-01 1.337566971778869629e-01 -3.581490833312273026e-03 -2.575313858687877655e-02 -1.806807704269886017e-03 -1.302684545516967773e-01 -4.979902878403663635e-02 1.047566998749971390e-02 2.123091742396354675e-02 1.630047410726547241e-01 3.192960619926452637e-01 -3.739316761493682861e-01 -2.067409455776214600e-01 -3.377004563808441162e-01
-1.676263809204101562e-01 -3.000919818878173828e-01 -1.361276209354400635e-01 -1.180544570088386536e-01 -8.411119133234024048e-02 -8.496642112731933594e-02 2.887877225875854492e-01 -1.435064375400543213e-01 -7.295371964573860168e-03 1.790709495544433594e-01 -1.539849191904067993e-01 -1.653055287897586823e-02 -9.834251552820205688e-02 1.106489300727844238e-01 3.100346028804779053e-01 1.451615244150161743e-01 1.428656280040740967e-01 1.933044046163558960e-01 -1.340074986219406128e-01 4.238149151206016541e-02 1.730006635189056396e-01 1.906484663486480713e-01 7.482949644327163696e-02 1.990308956010267138e-04 -3.518232405185699463e-01 -1.083472147583961487e-01 6.027841195464134216e-02 2.345643565058708191e-02 1.743865460157394409e-01 -3.862622380256652832e-01 -2.590812444686889648e-01 6.218916736543178558e-03
-1.692641526460647583e-01 1.093957722187042236e-01 -1.269964594393968582e-02 1.304264068603515625e-01 -6.702909618616104126e-02 6.635000556707382202e-02 1.347778588533401489e-01 -2.888675630092620850e-01 -1.745946705341339111e-01 5.291314795613288879e-02 -1.412319112569093704e-02 2.826565802097320557e-01 1.171613559126853943e-01 4.543900140561163425e-04 1.217701658606529236e-02 -1.425143517553806305e-02 5.083259940147399902e-01 1.119376420974731445e-01 -1.095563545823097229e-01 -1.909125596284866333e-02 6.491466425359249115e-03 1.241957396268844604e-01 1.367957442998886108e-01 1.406342536211013794e-02 -1.211017966270446777e-01 -1.449951976537704468e-01 3.331891894340515137e-01 3.360368609428405762e-01 3.126460909843444824e-01 -7.380428910255432129e-02 -7.991483807563781738e-02 1.318077892065048218e-01
-1.617135703563690186e-01 -1.716170310974121094e-01 5.756257101893424988e-02 2.580444514751434326e-01 -1.929972171783447266e-01 -2.250058501958847046e-01 4.139339625835418701e-01 -1.259833127260208130e-01 4.425333812832832336e-02 2.930940389633178711e-01 3.297281265258789062e-02 9.795848280191421509e-02 -1.620859801769256592e-01 -3.457287847995758057e-01 -9.408703446388244629e-02 4.925764352083206177e-02 9.994109719991683960e-02 4.132387042045593262e-02 3.527562320232391357e-02 -4.528893157839775085e-02 8.769813925027847290e-02 -5.111798644065856934e-02 4.577437937259674072e-01 -1.492357105016708374e-01 -1.475601643323898315e-01 1.069026961922645569e-01 5.632733926177024841e-03 -1.029799506068229675e-01 9.236861765384674072e-02 6.657347083091735840e-02 -1.714493632316589355e-01 2.211267873644828796e-02
1.061415150761604309e-01 -1.871427148580551147e-01 1.327843219041824341e-01 3.251413404941558838e-01 1.396110653877258301e-01 -1.934592127799987793e-01 1.544841229915618896e-01 -1.150217279791831970e-01 -1.988757997751235962e-01 8.737070113420486450e-02 -2.953364849090576172e-01 1.548242866992950439e-01 -1.874464452266693115e-01 -1.100033298134803772e-01 1.027152463793754578e-01 -3.971499204635620117e-02 5.235106945037841797e-01 3.159342110157012939e-01 -1.396389584988355637e-02 4.149426147341728210e-02 -1.549477130174636841e-01 1.173661351203918457e-01 2.391667366027832031e-01 1.052472293376922607e-01 1.438596472144126892e-02 -5.319931358098983765e-02 -6.593246012926101685e-02 -9.369599819183349609e-02 -1.351164537481963634e-03 -5.731532350182533264e-03 1.433084309101104736e-01 -3.859930438920855522e-03
8.234932273626327515e-02 6.626356393098831177e-02 8.860808610916137695e-02 2.380958199501037598e-01 -2.069451212882995605e-01 -1.344993263483047485e-01 1.764348596334457397e-01 -3.913433849811553955e-01 1.566842943429946899e-01 2.403294593095779419e-01 -1.127617433667182922e-01 2.306023985147476196e-01 5.621582642197608948e-02 -1.996967345476150513e-01 1.830633580684661865e-01 1.324133127927780151e-01 -1.363496780395507812e-01 2.421077191829681396e-01 -3.763780742883682251e-02 1.217880621552467346e-01 6.509098410606384277e-02 -6.619246304035186768e-02 2.516660690307617188e-01 -4.547446593642234802e-02 4.264380037784576416e-02 -8.790865540504455566e-02 -3.071075864136219025e-02 1.874087452888488770e-01 2.570134699344635010e-01 -3.104529976844787598e-01 -8.446665108203887939e-02 -2.326893508434295654e-01
-4.404383897781372070e-02 4.437078908085823059e-02 -1.705124527215957642e-01 3.512128293514251709e-01 7.248666137456893921e-02 -2.202759832143783569e-01 2.794402837753295898e-01 -1.213091164827346802e-01 -4.896963387727737427e-02 2.775712609291076660e-01 -1.632797345519065857e-02 1.706043034791946411e-01 -1.661686450242996216e-01 -2.342063635587692261e-01 1.220699120312929153e-02 6.549545377492904663e-02 3.802185133099555969e-02 1.417121738195419312e-01 -4.698339104652404785e-02 -1.729162484407424927e-01 3.655920550227165222e-02 -2.522838301956653595e-02 4.454429447650909424e-01 8.693004399538040161e-02 -1.978838145732879639e-01 -1.114076301455497742e-01 -3.069089911878108978e-02 -1.330905854701995850e-01 2.052649259567260742e-01 4.210081417113542557e-03 -3.542813062667846680e-01 -4.350116476416587830e-02
-1.984318643808364868e-01 -2.748052179813385010e-01 1.201750487089157104e-01 2.009571790695190430e-01 7.960249669849872589e-03 -6.395447254180908203e-02 4.190759062767028809e-01 -2.853247523307800293e-01 1.386584714055061340e-02 1.022363081574440002e-01 -2.067690342664718628e-01 8.106094598770141602e-02 -2.498546242713928223e-01 -1.054725497961044312e-01 -1.816183924674987793e-01 -3.794957995414733887e-01 -1.829267442226409912e-01 -1.733659356832504272e-01 6.826832890510559082e-02 3.432144224643707275e-02 5.213325098156929016e-02 9.210572391748428345e-02 2.049095183610916138e-01 -1.142330393195152283e-01 -6.899248808622360229e-02 3.992868959903717041e-02 -1.833016723394393921e-01 -1.141256392002105713e-01 1.281112432479858398e-01 1.683292724192142487e-02 -2.287727892398834229e-01 3.104224056005477905e-02
-1.632936485111713409e-02 -1.532601118087768555e-01 3.610348403453826904e-01 3.167909383773803711e-01 1.192753016948699951e-01 1.768898814916610718e-01 3.875549733638763428e-01 -1.186847165226936340e-01 1.037917658686637878e-01 1.754887402057647705e-02 -9.329336881637573242e-02 -6.098467856645584106e-03 -2.071909606456756592e-01 -3.520137071609497070e-02 6.275173276662826538e-03 8.148919045925140381e-02 3.534260094165802002e-01 -8.779463917016983032e-02 -6.688795238733291626e-02 -2.661559171974658966e-02 -6.952451914548873901e-02 1.286581100430339575e-04 8.598603308200836182e-02 2.072999179363250732e-01 6.312867254018783569e-02 2.390158921480178833e-01 -9.000698104500770569e-03 9.947887063026428223e-02 4.337538182735443115e-01 5.983339995145797729e-02 -8.343384414911270142e-02 -4.792542383074760437e-02
-2.610064744949340820e-01 -2.808078229427337646e-01 1.661834120750427246e-01 -6.728150695562362671e-02 -1.655699312686920166e-01 1.603333279490470886e-02 3.008629679679870605e-01 -1.438351124525070190e-01 -1.245389413088560104e-02 2.450013160705566406e-01 -1.003355085849761963e-01 3.246780857443809509e-02 -1.980478614568710327e-01 2.620272040367126465e-01 -3.090505897998809814e-01 8.369855582714080811e-02 2.603477835655212402e-01 1.524270176887512207e-01 -1.323033720254898071e-01 2.842408837750554085e-03 3.211934119462966919e-02 9.159993380308151245e-03 1.873034089803695679e-01 -7.783171534538269043e-02 -1.852172762155532837e-01 -1.153523400425910950e-01 4.699430242180824280e-02 -7.220230996608734131e-02 3.618201613426208496e-01 -1.355277001857757568e-01 1.200618222355842590e-01 -1.754636615514755249e-01
-8.543604612350463867e-02 -9.105392545461654663e-02 -2.664153873920440674e-01 5.425580590963363647e-02 -1.633825600147247314e-01 -1.098900213837623596e-01 2.552696764469146729e-01 -3.068125247955322266e-01 -3.698480427265167236e-01 -7.114027440547943115e-02 4.237660020589828491e-02 7.538333535194396973e-02 -6.192300468683242798e-02 -8.502977900207042694e-03 -2.661915719509124756e-01 8.208627998828887939e-02 -2.063443884253501892e-02 2.314728945493698120e-01 1.865744404494762421e-02 1.420341283082962036e-01 -7.450573146343231201e-02 1.215432435274124146e-01 5.288795754313468933e-02 -9.916347451508045197e-03 -2.160191684961318970e-01 2.941021621227264404e-01 -6.659778207540512085e-02 -9.666126221418380737e-03 3.553369641304016113e-01 -2.026172131299972534e-01 -2.797844111919403076e-01 -2.366138808429241180e-02
-5.549137294292449951e-02 -1.488953921943902969e-02 2.993361055850982666e-01 1.233269497752189636e-01 7.217151671648025513e-02 -2.358459308743476868e-02 1.802920401096343994e-01 -1.998931318521499634e-01 -9.867958724498748779e-03 -7.043042033910751343e-02 -4.076662063598632812e-01 7.956281304359436035e-02 -2.268633805215358734e-02 -6.667586416006088257e-02 1.111245229840278625e-01 2.543720602989196777e-02 2.516968250274658203e-01 -2.093764543533325195e-01 3.496547043323516846e-01 -6.824079155921936035e-02 9.692130982875823975e-02 -4.544238001108169556e-02 3.088456690311431885e-01 1.544139999896287918e-02 -8.573525398969650269e-02 -8.288177847862243652e-02 1.703189872205257416e-02 3.302398324012756348e-01 3.584417328238487244e-02 9.134073555469512939e-02 -3.244555890560150146e-01 1.961334943771362305e-01
-4.207928851246833801e-02 -2.811870537698268890e-02 -3.414194285869598389e-02 2.999145388603210449e-01 -2.251143008470535278e-02 -4.840843752026557922e-02 3.712109625339508057e-01 -2.263606190681457520e-01 -2.534463405609130859e-01 1.123957112431526184e-01 -1.836352944374084473e-01 1.118956804275512695e-01 -1.064098849892616272e-01 -5.181737989187240601e-02 -8.432888984680175781e-02 -9.102878160774707794e-03 -2.353751212358474731e-01 2.026615589857101440e-01 -2.517879307270050049e-01 1.131423115730285645e-01 1.056496873497962952e-01 2.811656594276428223e-01 2.668153941631317139e-01 -1.808623969554901123e-01 -7.877147942781448364e-02 2.370175421237945557e-01 2.101730853319168091e-01 6.647931039333343506e-02 3.187414491549134254e-03 1.151175424456596375e-01 2.770186029374599457e-02 -2.798775434494018555e-01
6.358301639556884766e-02 -1.020013391971588135e-01 -1.159180179238319397e-01 3.601338565349578857e-01 8.221213519573211670e-02 5.750308558344841003e-02 3.667311668395996094e-01 1.458737719804048538e-02 1.134983301162719727e-01 6.727635860443115234e-02 -1.270600855350494385e-01 3.050673902034759521e-01 -1.727069318294525146e-01 -1.556347310543060303e-01 2.918352372944355011e-02 3.735266625881195068e-02 1.741917580366134644e-01 -1.452505588531494141e-01 2.035501599311828613e-01 4.264796152710914612e-02 1.713389754295349121e-01 1.532392799854278564e-01 4.031212925910949707e-01 -2.086035460233688354e-01 2.516590617597103119e-02 1.788540929555892944e-01 2.741464078426361084e-01 -1.529269386082887650e-02 2.282502651214599609e-01 1.319791283458471298e-02 -2.538697607815265656e-02 -1.586866937577724457e-02
4.919894784688949585e-02 -4.203481376171112061e-01 -1.761040650308132172e-02 2.575732767581939697e-01 -1.553561389446258545e-01 -2.163529843091964722e-01 3.227229714393615723e-01 -2.615050375461578369e-01 -5.031312629580497742e-02 9.307107329368591309e-02 -2.339779436588287354e-01 -1.290706247091293335e-01 2.663904987275600433e-02 -5.338538810610771179e-02 3.350639343261718750e-02 6.730391830205917358e-02 1.755164936184883118e-02 -1.143979951739311218e-01 4.159752279520034790e-02 4.608844220638275146e-02 2.807133197784423828e-01 -2.301296591758728027e-02 3.411719799041748047e-01 -2.110158093273639679e-02 1.163387075066566467e-01 2.997381798923015594e-02 3.594297915697097778e-02 2.387600392103195190e-01 -8.006817847490310669e-02 -6.541429460048675537e-02 -2.158200591802597046e-01 -2.748104333877563477e-01
-8.060464262962341309e-02 -5.140050128102302551e-02 4.622105509042739868e-02 1.718270927667617798e-01 -3.579984977841377258e-02 5.711158737540245056e-02 1.758185029029846191e-01 -1.634976714849472046e-01 1.081516519188880920e-01 9.852080047130584717e-02 -3.475879505276679993e-02 9.199910610914230347e-02 -6.974301487207412720e-02 1.513746380805969238e-01 2.201666533946990967e-01 1.117830425500869751e-01 6.510840058326721191e-01 1.637108772993087769e-01 -3.261933475732803345e-02 -2.692542597651481628e-02 4.611915722489356995e-02 1.356311440467834473e-01 3.273346722126007080e-01 -2.688891999423503876e-02 -1.453934311866760254e-01 -3.829466551542282104e-02 1.950500905513763428e-01 2.686414718627929688e-01 2.343850433826446533e-01 2.726957015693187714e-02 -8.819789439439773560e-02 -4.329407121986150742e-03
2.426729351282119751e-01 -2.704341411590576172e-01 -1.551816016435623169e-01 2.814798653125762939e-01 9.773024171590805054e-02 3.086334094405174255e-02 2.991601526737213135e-01 -1.054835021495819092e-01 1.366385966539382935e-01 2.131093442440032959e-01 -1.179293543100357056e-01 2.135765999555587769e-01 -2.073568701744079590e-01 -1.752807497978210449e-01 1.145889610052108765e-01 1.147444695234298706e-01 1.161107197403907776e-01 -1.175748929381370544e-01 7.506296038627624512e-02 1.020340994000434875e-01 2.024129405617713928e-02 1.258678585290908813e-01 3.707450330257415771e-01 -3.505374789237976074e-01 -1.240193396806716919e-01 -3.091240674257278442e-02 1.474633812904357910e-01 -1.143679767847061157e-01 2.170299887657165527e-01 3.229611553251743317e-03 9.312754869461059570e-02 -5.506073310971260071e-02
1.454522460699081421e-01 -1.414104104042053223e-01 7.309779524803161621e-02 2.062316089868545532e-01 -2.294651865959167480e-01 -2.050446420907974243e-01 3.895625174045562744e-01 -2.070800065994262695e-01 6.702287495136260986e-02 2.480078935623168945e-01 -3.628399372100830078e-01 2.717893719673156738e-01 -6.769956648349761963e-02 -1.439509987831115723e-01 -4.549027979373931885e-02 -7.072492688894271851e-02 6.639797240495681763e-02 -1.229084059596061707e-01 1.557051986455917358e-01 1.175197772681713104e-02 2.013023942708969116e-01 -1.350622475147247314e-01 1.172658950090408325e-01 -1.997629702091217041e-01 -2.839648425579071045e-01 3.008109144866466522e-02 -9.210293740034103394e-02 5.588534846901893616e-02 1.862355135381221771e-02 2.148885279893875122e-02 -4.731642082333564758e-02 -2.553856372833251953e-01
7.186525315046310425e-02 -8.485048264265060425e-02 4.446580540388822556e-03 3.657559305429458618e-02 -4.670017659664154053e-01 -8.767453022301197052e-03 -4.906549584120512009e-03 -5.120205879211425781e-01 7.675343751907348633e-02 2.504625320434570312e-01 -1.118921488523483276e-01 1.714978218078613281e-01 -2.260790765285491943e-01 -6.310488283634185791e-02 5.644189938902854919e-02 -8.109395951032638550e-02 7.900976389646530151e-02 -4.534336272627115250e-03 1.706324517726898193e-01 -3.956053033471107483e-02 1.867568492889404297e-01 6.785812228918075562e-02 1.905370205640792847e-01 8.038161322474479675e-03 3.924712166190147400e-02 -2.239535003900527954e-01 1.369194984436035156e-01 3.220455348491668701e-01 -6.488066911697387695e-02 -1.827380657196044922e-01 2.720521204173564911e-02 -7.223405689001083374e-02
-9.875567257404327393e-02 -3.072459101676940918e-01 7.403369247913360596e-02 3.429201245307922363e-01 -2.077569998800754547e-02 -8.401747792959213257e-02 3.067095279693603516e-01 -2.410860210657119751e-01 -2.101366668939590454e-01 8.866739273071289062e-02 -1.026874184608459473e-01 2.327285408973693848e-01 6.785807013511657715e-02 -2.420339435338973999e-01 2.078149914741516113e-01 -2.663639783859252930e-01 2.577530145645141602e-01 -4.489436745643615723e-02 3.028145432472229004e-02 1.556688994169235229e-01 1.790963411331176758e-01 -9.173959493637084961e-03 1.620044410228729248e-01 -2.234811522066593170e-02 -1.863314956426620483e-01 1.907276920974254608e-02 1.951231062412261963e-01 -2.325499504804611206e-01 1.428753584623336792e-01 2.963675744831562042e-02 -1.001642793416976929e-01 -8.929144591093063354e-02
5.686716176569461823e-03 -2.669008374214172363e-01 2.311222106218338013e-01 5.578825995326042175e-02 1.238764747977256775e-01 8.651884645223617554e-02 3.392150402069091797e-01 -2.157093286514282227e-01 -2.147791981697082520e-01 2.107589393854141235e-01 1.230765506625175476e-01 7.402500510215759277e-02 -1.123588159680366516e-01 -8.521988242864608765e-02 1.655392348766326904e-01 2.870450317859649658e-01 9.314154088497161865e-02 -8.282635360956192017e-02 1.394917815923690796e-01 -2.682966925203800201e-02 1.369019150733947754e-01 2.138744294643402100e-01 4.210363328456878662e-01 -1.817363202571868896e-01 -4.754009842872619629e-02 8.139872550964355469e-02 1.673868596553802490e-01 -7.719773799180984497e-02 1.220941543579101562e-01 -5.440115183591842651e-02 -6.853268295526504517e-02 -2.664344012737274170e-01
1.737820170819759369e-02 -1.357380114495754242e-02 -2.306419797241687775e-02 4.066668078303337097e-02 -1.782613396644592285e-01 3.977726027369499207e-02 1.581887900829315186e-01 -3.373182117938995361e-01 1.224509030580520630e-01 4.186102449893951416e-01 -2.102532535791397095e-01 1.461777985095977783e-01 -2.611402273178100586e-01 4.235035926103591919e-02 2.021339386701583862e-01 1.974778436124324799e-02 3.179902434349060059e-01 2.949976921081542969e-01 -4.812291264533996582e-02 -3.401151672005653381e-02 2.889774926006793976e-02 1.970747672021389008e-02 1.223732382059097290e-01 -2.356368452310562134e-01 -2.820466756820678711e-01 -1.409720033407211304e-01 -1.323981583118438721e-02 1.426250934600830078e-01 9.148003533482551575e-03 -2.216543108224868774e-01 -1.158040240406990051e-01 1.105411276221275330e-01
-2.607828676700592041e-01 -2.167967259883880615e-01 -1.868182569742202759e-01 -7.136465981602668762e-03 7.317828387022018433e-02 -3.631569445133209229e-03 3.409314155578613281e-01 -8.334007859230041504e-02 1.135466620326042175e-01 1.650573015213012695e-01 -3.041671216487884521e-01 5.427785217761993408e-02 -3.076383471488952637e-01 1.314858049154281616e-01 2.587660253047943115e-01 8.362787961959838867e-02 2.127689421176910400e-01 1.233060210943222046e-01 3.292685747146606445e-02 1.316470950841903687e-01 1.937134265899658203e-01 7.226640731096267700e-02 1.295471191406250000e-01 -1.859562397003173828e-01 -3.282732665538787842e-01 2.209494635462760925e-02 4.196083918213844299e-02 5.567620694637298584e-02 2.160129137337207794e-02 -2.146558314561843872e-01 -2.544472813606262207e-01 -5.107473209500312805e-02
-5.017540976405143738e-02 -1.783094704151153564e-01 2.044292986392974854e-01 -1.171673312783241272e-01 -6.082097813487052917e-02 1.480364054441452026e-01 2.744303047657012939e-01 5.192663893103599548e-02 -6.596601009368896484e-02 9.337177872657775879e-02 3.416806086897850037e-02 -2.988687250763177872e-03 -2.484391927719116211e-01 -2.507808208465576172e-01 2.840805239975452423e-02 1.841327920556068420e-02 3.049551844596862793e-01 -7.840795814990997314e-02 1.477298885583877563e-01 4.985455796122550964e-02 1.019260380417108536e-02 -8.949017152190208435e-03 2.573097348213195801e-01 1.383354067802429199e-01 -3.707002699375152588e-01 1.617620885372161865e-01 -2.006611078977584839e-01 1.980980634689331055e-01 2.960490286350250244e-01 1.939923465251922607e-01 -2.259705215692520142e-01 -1.952512562274932861e-01
-4.963184893131256104e-02 1.867734640836715698e-01 -1.028269678354263306e-01 -6.846928969025611877e-03 -1.080329939723014832e-01 -6.553321331739425659e-02 3.247769474983215332e-01 -5.040892958641052246e-02 2.556747756898403168e-02 1.702624410390853882e-01 -3.357080519199371338e-01 8.124079555273056030e-02 -3.148550689220428467e-01 1.050691157579421997e-01 -1.193802133202552795e-01 -4.851614683866500854e-02 2.956166863441467285e-01 3.473392724990844727e-01 -5.444549396634101868e-02 -2.087809145450592041e-01 2.990851104259490967e-01 -1.406013369560241699e-01 2.315748780965805054e-01 -6.180779077112674713e-03 -2.297157049179077148e-01 -1.181493401527404785e-01 -7.199382409453392029e-03 1.961168497800827026e-01 1.010969281196594238e-01 -1.037755757570266724e-01 -9.261650592088699341e-02 -6.347927730530500412e-03
-2.697839401662349701e-02 -3.377367854118347168e-01 -9.490449726581573486e-02 -2.883061021566390991e-02 -2.957187220454216003e-02 6.948107481002807617e-02 1.328133791685104370e-01 -1.171299964189529419e-01 -7.011734694242477417e-02 2.631119191646575928e-01 -2.801890373229980469e-01 5.829328298568725586e-02 -2.313511371612548828e-01 -3.108424507081508636e-02 2.404050827026367188e-01 2.074253410100936890e-01 2.421956509351730347e-01 9.361655265092849731e-02 5.480348691344261169e-02 6.307442486286163330e-02 7.144295424222946167e-02 6.488312780857086182e-02 1.265876293182373047e-01 -1.987633556127548218e-01 -3.154640495777130127e-01 7.862269133329391479e-02 2.151511795818805695e-02 2.032428085803985596e-01 1.305673155002295971e-03 -3.656483292579650879e-01 -2.812152802944183350e-01 -1.656726598739624023e-01
8.682602643966674805e-02 -1.465703081339597702e-02 5.344479903578758240e-02 -2.894402854144573212e-02 3.351678373292088509e-03 2.577862441539764404e-01 1.713551729917526245e-01 -3.227287828922271729e-01 5.260181799530982971e-02 8.424549014307558537e-04 -2.381215095520019531e-01 1.883537024259567261e-01 -1.634831577539443970e-01 2.370175123214721680e-01 -9.241902828216552734e-02 1.467311382293701172e-01 5.867927074432373047e-01 3.276312723755836487e-02 1.247045863419771194e-02 6.850256118923425674e-03 2.155076861381530762e-01 8.969538658857345581e-02 1.598365604877471924e-01 1.806263327598571777e-01 -6.430851668119430542e-02 -4.401043802499771118e-02 6.815849989652633667e-02 1.727736741304397583e-01 2.406526803970336914e-01 4.834664985537528992e-02 4.062369838356971741e-02 1.411188244819641113e-01
1.283645927906036377e-01 -3.357453048229217529e-01 -3.554308786988258362e-02 4.772168770432472229e-02 -1.843804121017456055e-01 5.244052782654762268e-02 1.638420373201370239e-01 -4.273183047771453857e-01 2.206203192472457886e-01 -8.723717927932739258e-02 -2.204072847962379456e-02 8.274703868664801121e-04 -2.729239873588085175e-03 2.101224213838577271e-01 1.259746700525283813e-01 1.154922544956207275e-01 1.593831777572631836e-01 1.100478693842887878e-01 8.508379757404327393e-02 -3.044624254107475281e-02 8.561460673809051514e-02 -2.237245589494705200e-01 1.734910011291503906e-01 -7.671259343624114990e-02 -6.609810143709182739e-02 2.695380747318267822e-01 7.827442139387130737e-02 2.515012323856353760e-01 2.248536199331283569e-01 -2.532455325126647949e-01 -1.503716316074132919e-02 -3.009387552738189697e-01
-1.961374841630458832e-02 -8.859393000602722168e-02 -4.028145596385002136e-02 2.762730717658996582e-01 -1.055004354566335678e-02 1.894176565110683441e-02 3.212625980377197266e-01 -2.855734825134277344e-01 -1.964357048273086548e-01 2.952698767185211182e-01 -9.061788022518157959e-02 1.334614306688308716e-01 -1.975661516189575195e-02 -2.023250609636306763e-01 -9.493990242481231689e-02 1.835795044898986816e-01 1.023447886109352112e-02 -4.057883471250534058e-02 -1.086060553789138794e-01 -3.714779317378997803e-01 1.836798787117004395e-01 -5.039418861269950867e-02 3.813940882682800293e-01 -7.291800528764724731e-02 -1.594609171152114868e-01 1.670080274343490601e-01 8.691260963678359985e-02 -7.725547999143600464e-02 -1.626097597181797028e-02 2.578566074371337891e-01 -1.416181772947311401e-01 -2.233625389635562897e-02
3.818040480837225914e-03 -1.346504092216491699e-01 -1.462010294198989868e-01 3.292929381132125854e-02 -4.984229337424039841e-03 2.962367981672286987e-02 1.014389470219612122e-01 -2.637431621551513672e-01 -8.520387113094329834e-02 2.705622911453247070e-01 -3.170883357524871826e-01 1.305169165134429932e-01 -2.548410594463348389e-01 -6.302634719759225845e-03 -1.683284156024456024e-02 1.177543625235557556e-01 2.770828604698181152e-01 3.799944818019866943e-01 3.845173120498657227e-02 1.240238696336746216e-01 2.027095556259155273e-01 -1.310453563928604126e-01 -8.945308625698089600e-03 -1.041174158453941345e-01 -2.852851152420043945e-01 -1.982915997505187988e-01 -7.298009097576141357e-02 -5.129446461796760559e-02 2.973940968513488770e-01 -2.271192520856857300e-01 -1.577133387327194214e-01 -2.620272152125835419e-02
2.646000124514102936e-02 -1.928496062755584717e-01 -2.133989930152893066e-01 9.765633195638656616e-02 1.960237175226211548e-01 6.987740844488143921e-02 3.563124537467956543e-01 -3.345094323158264160e-01 -3.609662177041172981e-03 1.781995594501495361e-01 -2.382312566041946411e-01 1.422863751649856567e-01 -2.632391154766082764e-01 -1.002442166209220886e-01 5.574296042323112488e-02 5.412911251187324524e-02 -8.800154551863670349e-03 -1.271635442972183228e-01 2.126486301422119141e-01 5.737153068184852600e-02 -1.707808077335357666e-01 2.199622541666030884e-01 2.899625599384307861e-01 -9.405440092086791992e-02 1.840219199657440186e-01 -3.259455412626266479e-02 2.634773254394531250e-01 1.891488283872604370e-01 4.051060229539871216e-02 -1.625894196331501007e-02 1.995142735540866852e-02 -2.303487658500671387e-01
-1.814902424812316895e-01 -3.087301254272460938e-01 2.618996500968933105e-01 2.043146044015884399e-01 -4.743462428450584412e-02 1.168910339474678040e-01 2.920751273632049561e-01 -1.376270204782485962e-01 1.340740472078323364e-01 2.880034409463405609e-02 -1.538251638412475586e-01 6.399689614772796631e-02 -2.529259920120239258e-01 1.195440664887428284e-01 1.216924563050270081e-01 -2.845157310366630554e-02 2.034189552068710327e-01 5.694726482033729553e-02 -1.892625354230403900e-02 5.841477960348129272e-02 -7.707246392965316772e-02 -4.424213990569114685e-02 1.765804886817932129e-01 2.026806324720382690e-01 1.930025219917297363e-01 9.590647369623184204e-02 -8.166288584470748901e-02 -1.657484658062458038e-02 5.218160152435302734e-01 1.770583987236022949e-01 -3.017392242327332497e-03 1.233359798789024353e-01
-1.420672833919525146e-01 -1.752074062824249268e-01 -2.159333527088165283e-01 1.815897673368453979e-01 -1.685223877429962158e-01 -1.175415609031915665e-02 6.543925963342189789e-03 -3.041697442531585693e-01 1.193091422319412231e-01 2.080719769001007080e-01 -2.078181952238082886e-01 -1.003514006733894348e-01 -1.715368926525115967e-01 3.613551706075668335e-02 2.175420224666595459e-01 2.093764841556549072e-01 1.295754164457321167e-01 2.473956346511840820e-01 -6.351924967020750046e-03 2.370576709508895874e-01 -4.045537859201431274e-02 1.120768114924430847e-01 7.891044765710830688e-02 -2.130586206912994385e-01 -2.782391309738159180e-01 -1.132495701313018799e-01 1.427082531154155731e-02 2.290527224540710449e-01 1.679875403642654419e-01 -2.535559833049774170e-01 -2.817937135696411133e-01 -2.927150018513202667e-02
4.409361630678176880e-02 -6.436005979776382446e-02 2.200322151184082031e-01 1.489564776420593262e-01 -1.048936247825622559e-01 -1.072825714945793152e-01 4.357279837131500244e-01 -3.259236812591552734e-01 1.762904673814773560e-01 1.089407876133918762e-01 -3.402691483497619629e-01 9.548010677099227905e-02 -1.739406287670135498e-01 -3.817962482571601868e-02 -1.049899905920028687e-01 -9.957119077444076538e-02 7.748359441757202148e-02 -1.086112782359123230e-01 7.997249066829681396e-02 -2.755215764045715332e-01 1.941764801740646362e-01 5.453509837388992310e-02 -2.630202472209930420e-01 8.389227092266082764e-02 2.978889271616935730e-02 1.187296435236930847e-01 -3.216062113642692566e-02 3.153079450130462646e-01 1.937108635902404785e-01 -4.436983261257410049e-03 -3.787846537306904793e-03 -1.192395836114883423e-01
7.215632498264312744e-02 -4.150166362524032593e-02 1.281210631132125854e-01 1.053294911980628967e-01 3.391434624791145325e-02 -1.784460395574569702e-01 2.221794426441192627e-01 3.018572740256786346e-02 -1.774070411920547485e-01 -9.832997620105743408e-02 -3.672325611114501953e-02 1.405141353607177734e-01 -4.170815944671630859e-01 1.134956926107406616e-01 -2.882615625858306885e-01 -1.834581494331359863e-01 3.510704934597015381e-01 6.556528806686401367e-02 -8.918991684913635254e-02 -2.188145369291305542e-01 -1.414876896888017654e-02 -8.515582233667373657e-02 1.474408060312271118e-01 -1.565762162208557129e-01 -1.295093297958374023e-01 2.875896394252777100e-01 -1.365327239036560059e-01 2.639631927013397217e-01 1.822687089443206787e-01 -2.285759747028350830e-01 -7.531508058309555054e-02 -2.094874531030654907e-02
1.685832254588603973e-02 -2.611475586891174316e-01 -2.360245287418365479e-01 1.761412620544433594e-01 -1.130033135414123535e-01 -3.783813491463661194e-02 6.410931795835494995e-02 -1.076710969209671021e-01 9.688404947519302368e-02 2.714765369892120361e-01 -3.849724531173706055e-01 3.044266998767852783e-01 -2.903237938880920410e-01 5.741090327501296997e-02 1.436933428049087524e-01 1.560294330120086670e-01 1.369624882936477661e-01 1.341803818941116333e-01 -8.514508605003356934e-02 1.771790832281112671e-01 6.766714155673980713e-02 5.898584052920341492e-02 1.136817876249551773e-02 -1.576007753610610962e-01 -3.213921785354614258e-01 1.607810519635677338e-02 -1.137808337807655334e-01 1.653802245855331421e-01 1.928927749395370483e-01 -1.943262964487075806e-01 -1.719920635223388672e-01 -3.882417082786560059e-02
-2.822463633492588997e-03 -2.265914715826511383e-02 -3.869785368442535400e-02 3.135106265544891357e-01 8.935359120368957520e-02 1.169950515031814575e-01 2.335044741630554199e-02 -3.552167117595672607e-01 -5.180729553103446960e-02 -1.134378910064697266e-01 -8.561756461858749390e-02 2.144329100847244263e-01 -9.223241358995437622e-02 -4.429868608713150024e-02 -5.740764364600181580e-02 -1.139157041907310486e-01 4.306250810623168945e-01 -2.494830042123794556e-01 -1.362925916910171509e-01 -6.435325741767883301e-02 1.428625285625457764e-01 4.601443558931350708e-02 2.883810997009277344e-01 5.928708240389823914e-02 -3.759120702743530273e-01 -1.345183998346328735e-01 -1.258430927991867065e-01 2.463342845439910889e-01 1.190754175186157227e-01 -7.813383825123310089e-03 1.504628360271453857e-01 -5.733234435319900513e-02
7.754509896039962769e-02 -2.428139746189117432e-01 -1.778222620487213135e-01 2.382052689790725708e-01 2.391553074121475220e-01 -1.570366136729717255e-02 2.422532886266708374e-01 -4.526030421257019043e-01 -1.868166923522949219e-01 2.086082398891448975e-01 -4.450549930334091187e-02 2.016411870718002319e-01 -2.975296974182128906e-01 -1.894840598106384277e-01 -4.377185832709074020e-03 5.061975494027137756e-02 2.023033611476421356e-02 -9.983221441507339478e-02 3.545626252889633179e-02 -5.900444835424423218e-02 -1.016489043831825256e-01 2.648978233337402344e-01 5.941420793533325195e-02 -2.705873548984527588e-02 2.611947357654571533e-01 -1.218525171279907227e-01 7.306180894374847412e-02 4.217093810439109802e-02 1.189832910895347595e-01 -1.493705511093139648e-01 -3.021644614636898041e-02 -2.239897400140762329e-01
-2.759619243443012238e-02 -1.608514338731765747e-01 -2.905236370861530304e-02 3.162731230258941650e-02 -5.576475709676742554e-02 -5.753012001514434814e-02 2.236635833978652954e-01 -1.943216025829315186e-01 -5.327790230512619019e-02 3.134822547435760498e-01 -3.581921458244323730e-01 2.117638289928436279e-01 -3.091428279876708984e-01 7.149867713451385498e-02 2.689758688211441040e-02 1.126571223139762878e-01 1.687420159578323364e-01 3.842557668685913086e-01 7.174506783485412598e-02 7.533978670835494995e-02 3.236767277121543884e-02 -4.986971616744995117e-02 3.724325448274612427e-02 -1.687061935663223267e-01 -3.210670053958892822e-01 -1.146273016929626465e-01 4.901976883411407471e-02 2.224433608353137970e-02 2.385958135128021240e-01 -2.601498961448669434e-01 -1.576755940914154053e-01 6.453436333686113358e-03
-2.084316462278366089e-01 -1.388093531131744385e-01 -2.561668865382671356e-02 -2.859983406960964203e-02 -2.154811024665832520e-01 -8.466229587793350220e-02 1.914482414722442627e-01 -3.121282160282135010e-01 -1.335084587335586548e-01 4.340359941124916077e-02 -1.431860178709030151e-01 1.265198588371276855e-01 -2.048358172178268433e-01 3.896837234497070312e-01 -1.403491944074630737e-01 -1.966949924826622009e-02 2.245666682720184326e-01 9.301428496837615967e-02 -3.557897359132766724e-02 -1.872479319572448730e-01 -3.265974819660186768e-01 4.490951076149940491e-02 1.931811124086380005e-01 1.695626080036163330e-01 -2.086848467588424683e-01 1.202251613140106201e-01 1.463488191366195679e-01 -1.192479133605957031e-01 3.107784092426300049e-01 -1.202319487929344177e-01 -4.310972988605499268e-02 3.636461868882179260e-02
-5.301231518387794495e-02 -2.665913701057434082e-01 -1.621443331241607666e-01 2.075047045946121216e-01 3.129684031009674072e-01 3.563371300697326660e-02 4.868737459182739258e-01 -1.114150583744049072e-01 -6.085535138845443726e-02 -8.557269722223281860e-02 -1.483896281570196152e-02 2.624148130416870117e-01 -2.017688453197479248e-01 1.677662075962871313e-04 -1.368075702339410782e-02 2.512663789093494415e-02 -4.920496791601181030e-02 -1.339218765497207642e-01 -1.536942869424819946e-01 1.063501462340354919e-01 -2.453523129224777222e-01 -3.015178069472312927e-02 2.583619356155395508e-01 1.071728095412254333e-01 5.506214499473571777e-02 4.115211591124534607e-02 1.753585934638977051e-01 8.966701477766036987e-02 3.380166292190551758e-01 -1.408013515174388885e-03 -1.701015233993530273e-01 -7.151418924331665039e-02
-1.955322474241256714e-01 -2.122228294610977173e-01 -1.059200391173362732e-01 8.171206712722778320e-02 7.233149558305740356e-02 -3.447815775871276855e-02 2.894380986690521240e-01 -1.665117144584655762e-01 -8.900030702352523804e-02 1.005347520112991333e-01 -7.963401079177856445e-02 2.565802633762359619e-01 -2.202699333429336548e-01 1.218768954277038574e-01 -2.464246191084384918e-02 3.999906778335571289e-02 4.300151467323303223e-01 3.408142328262329102e-01 -1.777347177267074585e-01 6.050126976333558559e-04 -1.205326095223426819e-01 1.932702511548995972e-01 2.045022100210189819e-01 -1.456670016050338745e-01 2.067276090383529663e-01 -1.331527251750230789e-02 1.199743524193763733e-01 2.924990653991699219e-01 6.212879437953233719e-03 -1.357414275407791138e-01 1.090756580233573914e-01 6.575907021760940552e-02
-8.710663020610809326e-02 -3.666939213871955872e-02 -1.311706155538558960e-01 5.051468014717102051e-01 -1.127420887351036072e-01 -1.374046355485916138e-01 5.423323810100555420e-02 -3.633165955543518066e-01 -1.536198407411575317e-01 -1.586374938488006592e-01 -1.745176687836647034e-02 -1.236452087759971619e-01 -2.893903478980064392e-02 1.319467276334762573e-01 -1.539639532566070557e-01 -5.301144719123840332e-02 9.074983745813369751e-02 -3.626697510480880737e-02 -1.708323210477828979e-01 6.844294071197509766e-02 2.395992875099182129e-01 3.376964330673217773e-01 3.466043472290039062e-01 -1.279636025428771973e-01 3.256682306528091431e-02 1.805070787668228149e-01 -4.889531806111335754e-02 -4.597886651754379272e-02 2.045305967330932617e-01 -7.267778273671865463e-04 -9.587657451629638672e-02 -4.988885670900344849e-02
3.012763857841491699e-01 -2.759731709957122803e-01 -1.434085369110107422e-01 3.095214962959289551e-01 -2.432959387078881264e-03 2.470788508653640747e-01 2.637879252433776855e-01 -1.687467694282531738e-01 -1.855899691581726074e-01 -5.956670641899108887e-02 -5.110664665699005127e-02 1.720383316278457642e-01 -2.068092375993728638e-01 -1.881240904331207275e-01 4.464659094810485840e-02 2.513205073773860931e-02 2.533092722296714783e-02 -1.011934503912925720e-01 6.168170330056454986e-06 -1.892595440149307251e-01 -1.049559339880943298e-01 6.302374601364135742e-02 6.979500502347946167e-02 -1.582574658095836639e-02 -2.797119915485382080e-01 3.011469542980194092e-01 3.704389929771423340e-02 -1.124326139688491821e-01 9.940446913242340088e-02 -2.273413091897964478e-01 -2.354630529880523682e-01 1.996035724878311157e-01
1.244705617427825928e-01 -2.820495963096618652e-01 2.973231077194213867e-01 1.537875086069107056e-01 2.266384512186050415e-01 -8.297085762023925781e-02 1.192197129130363464e-01 -3.169344067573547363e-01 -2.283082455396652222e-01 1.113637387752532959e-01 -1.302591115236282349e-01 1.301197856664657593e-01 -2.847660481929779053e-01 -2.940475642681121826e-01 -2.700474858283996582e-01 1.785231083631515503e-01 1.473154276609420776e-01 -2.758757770061492920e-01 6.533464789390563965e-02 -9.683093056082725525e-03 3.858872130513191223e-02 1.135440096259117126e-01 1.624738872051239014e-01 -5.396713688969612122e-02 -7.811284810304641724e-02 -9.246992319822311401e-02 9.135323017835617065e-02 6.211441941559314728e-03 -5.170235782861709595e-02 -2.292898297309875488e-01 2.712569199502468109e-03 -1.583122164011001587e-01
1.318615525960922241e-01 -2.564702928066253662e-01 -3.224165737628936768e-02 1.478075385093688965e-01 3.801936656236648560e-02 -3.605775535106658936e-03 4.536809623241424561e-01 -2.816930413246154785e-01 6.991108506917953491e-02 1.635263115167617798e-01 -6.077586114406585693e-02 1.560302972793579102e-01 2.095458656549453735e-01 -5.752935633063316345e-02 1.427973061800003052e-02 4.371329769492149353e-02 9.584132581949234009e-02 -5.449000373482704163e-02 1.662092655897140503e-02 -9.356605261564254761e-02 -1.474338024854660034e-01 -5.350406840443611145e-02 4.083599746227264404e-01 1.478102710098028183e-02 -2.212574332952499390e-01 1.717394031584262848e-02 -2.756946086883544922e-01 -3.527699271216988564e-03 3.211613893508911133e-01 -2.158937901258468628e-01 -1.677269861102104187e-02 1.012142002582550049e-01
3.100229240953922272e-02 3.091571852564811707e-02 1.306674033403396606e-01 1.121624559164047241e-01 -9.533806890249252319e-02 2.530353702604770660e-02 1.376822590827941895e-01 -1.815845370292663574e-01 -3.835365921258926392e-02 -9.897316806018352509e-03 -9.869025647640228271e-02 -7.569084409624338150e-03 -3.282898366451263428e-01 3.144530206918716431e-02 3.175055682659149170e-01 -2.094444781541824341e-01 1.023912280797958374e-01 2.603082060813903809e-01 -3.940947651863098145e-01 5.034470465034246445e-03 1.151295825839042664e-01 2.862639725208282471e-01 3.049160912632942200e-02 8.727475255727767944e-02 -3.438000977039337158e-01 -4.561347141861915588e-02 -2.348988652229309082e-01 -5.099507048726081848e-02 3.539143800735473633e-01 2.843430265784263611e-02 1.098112296313047409e-02 -1.983551494777202606e-02
-1.445625424385070801e-01 -3.871996998786926270e-01 -3.208397701382637024e-02 1.794328838586807251e-01 5.211201682686805725e-02 -9.259691461920738220e-03 1.853663772344589233e-01 -5.356785282492637634e-02 1.686989143490791321e-02 -1.607471704483032227e-01 -9.722618758678436279e-02 7.318933308124542236e-02 2.034457623958587646e-01 -2.904947996139526367e-01 -6.591740995645523071e-02 -2.021844387054443359e-01 -2.556552411988377571e-03 7.103742659091949463e-02 -5.748011916875839233e-02 -2.156768143177032471e-01 4.856532905250787735e-03 1.423413455486297607e-01 4.239397048950195312e-01 -1.620134562253952026e-01 -6.466846913099288940e-02 2.457289956510066986e-02 2.146161943674087524e-01 2.465817481279373169e-01 2.932932674884796143e-01 -8.859954774379730225e-02 -1.831395775079727173e-01 1.542576998472213745e-01
-2.033860534429550171e-01 2.814998850226402283e-02 1.616622060537338257e-01 2.964385151863098145e-01 1.379824876785278320e-01 -7.323685288429260254e-02 1.068697273731231689e-01 -3.152658939361572266e-01 -2.466687262058258057e-01 -8.448043465614318848e-02 -1.628935188055038452e-01 5.568322166800498962e-02 -1.579636633396148682e-01 -2.676829323172569275e-02 1.816432625055313110e-01 6.237936904653906822e-04 2.415582239627838135e-01 2.658029086887836456e-02 1.608172208070755005e-01 -3.581696748733520508e-01 -4.482162371277809143e-02 -2.071960456669330597e-02 1.604029238224029541e-01 -2.529520913958549500e-02 -9.108763188123703003e-02 -2.412886768579483032e-01 2.722675912082195282e-02 2.559278607368469238e-01 1.491321921348571777e-01 -3.048211038112640381e-01 -1.735070198774337769e-01 1.797309517860412598e-01
-1.641787439584732056e-01 -2.468609623610973358e-02 3.371082618832588196e-02 5.559441447257995605e-02 2.505423426628112793e-01 -6.610887497663497925e-02 1.410449892282485962e-01 -4.001427590847015381e-01 2.476167865097522736e-02 3.702993094921112061e-01 -1.324083805084228516e-01 1.281979829072952271e-01 -3.246816620230674744e-02 -1.494709700345993042e-01 -9.076096117496490479e-02 -2.994571998715400696e-02 3.515776991844177246e-01 -3.512784466147422791e-02 -8.403168618679046631e-02 -1.514176875352859497e-01 9.675059467554092407e-02 1.034034192562103271e-01 2.356768250465393066e-01 3.764378651976585388e-02 1.472806185483932495e-01 2.316298037767410278e-01 -1.950350105762481689e-01 3.041725754737854004e-01 2.144800722599029541e-01 -4.739554971456527710e-02 1.657177805900573730e-01 5.805668234825134277e-02
-1.071847006678581238e-01 -1.804334521293640137e-01 3.048096597194671631e-02 1.806154102087020874e-01 7.742302864789962769e-02 -2.185894995927810669e-01 1.393926292657852173e-01 -2.580695748329162598e-01 1.601658165454864502e-01 2.006234973669052124e-01 -1.302915364503860474e-01 1.347405016422271729e-01 -1.194022744894027710e-01 -6.306221336126327515e-02 3.994821757078170776e-02 1.639927476644515991e-01 -4.504927992820739746e-02 1.100320592522621155e-01 3.626614809036254883e-02 -9.955283999443054199e-02 -6.607142835855484009e-02 5.602646619081497192e-02 5.543324947357177734e-01 -1.425856202840805054e-01 1.163017004728317261e-01 1.134688183665275574e-01 2.777549326419830322e-01 -4.427645727992057800e-02 1.431993246078491211e-01 4.093018174171447754e-02 -3.688256144523620605e-01 1.031321361660957336e-01
3.928209841251373291e-02 -2.065483480691909790e-01 5.754278041422367096e-03 3.184177875518798828e-01 1.334465891122817993e-01 3.439428806304931641e-01 2.861903011798858643e-01 -1.513990759849548340e-01 -2.828297019004821777e-01 -8.845422416925430298e-02 3.678297251462936401e-02 -1.191614791750907898e-01 -3.427003920078277588e-01 -6.204850599169731140e-02 9.487523697316646576e-03 5.833037197589874268e-02 4.123621582984924316e-01 4.599697142839431763e-02 1.586895808577537537e-02 -8.182250708341598511e-02 9.606239199638366699e-02 3.160548210144042969e-02 4.229209944605827332e-02 1.038136258721351624e-01 -1.042661722749471664e-02 -1.093611046671867371e-01 8.990794420242309570e-02 2.850176393985748291e-01 2.295566648244857788e-01 1.108861062675714493e-02 1.703657656908035278e-01 -1.252981368452310562e-02
-1.463719159364700317e-01 -9.469182789325714111e-02 1.707087829709053040e-02 1.350289136171340942e-01 1.296841353178024292e-01 9.476166963577270508e-02 -4.568867757916450500e-02 -5.354351997375488281e-01 -1.231709942221641541e-01 2.687981426715850830e-01 -1.723782345652580261e-02 9.726124256849288940e-02 1.137988418340682983e-01 -3.824928402900695801e-02 -2.461257949471473694e-02 -2.347646802663803101e-01 3.133293092250823975e-01 -1.786691993474960327e-01 7.135441154241561890e-02 -1.795732975006103516e-01 5.123362317681312561e-02 4.403987899422645569e-02 2.939627766609191895e-01 5.258153378963470459e-02 -3.872872143983840942e-02 8.015949279069900513e-02 -8.097709715366363525e-02 2.854151427745819092e-01 2.787858247756958008e-01 1.267928928136825562e-01 1.272025108337402344e-01 4.574120044708251953e-02
-1.352794170379638672e-01 -1.547903120517730713e-01 -4.053882509469985962e-02 6.693065911531448364e-02 2.451499365270137787e-02 3.825801610946655273e-02 1.073014214634895325e-01 -1.832168847322463989e-01 -1.914305426180362701e-02 2.938565015792846680e-01 -2.049115449190139771e-01 1.812481135129928589e-01 -2.137879133224487305e-01 -1.393216894939541817e-03 8.077378571033477783e-02 1.244831904768943787e-01 1.731640100479125977e-01 1.288442313671112061e-01 -1.326329708099365234e-01 2.732847034931182861e-01 1.813938766717910767e-01 -3.208847343921661377e-02 9.036348015069961548e-02 -1.961148977279663086e-01 -3.217230141162872314e-01 7.377966307103633881e-03 6.591209769248962402e-02 5.548317730426788330e-02 2.167198807001113892e-01 -5.042250156402587891e-01 -1.892574876546859741e-01 -8.803350478410720825e-02
-5.806333571672439575e-02 -1.438105851411819458e-01 -2.637788057327270508e-01 -2.282087951898574829e-01 -4.308639466762542725e-02 -1.997149176895618439e-02 3.945642709732055664e-01 -1.415250152349472046e-01 -1.121851727366447449e-01 7.266102731227874756e-02 -1.551097333431243896e-01 -1.136672422289848328e-01 -1.580727994441986084e-01 2.553237378597259521e-01 -1.314527392387390137e-01 -1.005761697888374329e-01 3.648005425930023193e-01 2.673031389713287354e-02 -8.076217770576477051e-02 -1.366030722856521606e-01 7.190030813217163086e-02 -1.233613956719636917e-02 2.871379852294921875e-01 -1.070613786578178406e-02 -2.647228352725505829e-02 -2.518058121204376221e-01 3.687482327222824097e-02 2.996619641780853271e-01 8.646105974912643433e-02 -1.525031626224517822e-01 -2.658116817474365234e-01 -1.979447714984416962e-02
-2.188710272312164307e-01 -1.121769100427627563e-01 1.665415614843368530e-01 9.643530100584030151e-02 4.861657321453094482e-02 -1.431419979780912399e-02 4.607974290847778320e-01 -3.396315276622772217e-01 -5.794916674494743347e-02 1.515921056270599365e-01 -4.302752017974853516e-02 -1.510127484798431396e-01 -8.793182671070098877e-03 -3.316989839076995850e-01 5.570749193429946899e-02 2.930433303117752075e-02 2.107872962951660156e-01 -8.028648048639297485e-02 -4.759759083390235901e-02 1.621392667293548584e-01 -2.791444063186645508e-01 3.451493382453918457e-01 1.448351293802261353e-01 -1.123215481638908386e-01 -1.059390977025032043e-01 1.417880356311798096e-01 6.442039459943771362e-02 1.035391539335250854e-02 1.208179220557212830e-01 -2.666184678673744202e-02 -1.594403088092803955e-01 -1.441439241170883179e-01
5.324033647775650024e-02 -2.002848237752914429e-01 8.245170116424560547e-02 6.054134294390678406e-02 -1.190047990530729294e-02 -1.595087796449661255e-01 1.852742880582809448e-01 -2.366058379411697388e-01 -7.166197150945663452e-02 3.168853819370269775e-01 -3.409946262836456299e-01 2.020673155784606934e-01 -2.935498654842376709e-01 1.027178615331649780e-01 -1.670634560286998749e-02 1.808546930551528931e-01 1.917651891708374023e-01 3.651251196861267090e-01 2.098837792873382568e-01 2.012952230870723724e-02 2.838230319321155548e-02 -5.377067252993583679e-02 5.951033532619476318e-02 -1.483203470706939697e-01 -2.887231409549713135e-01 -1.273925155401229858e-01 2.426136471331119537e-02 -4.545482620596885681e-02 1.472470462322235107e-01 -2.157749682664871216e-01 -1.129897013306617737e-01 1.062464937567710876e-01
-2.973946370184421539e-02 -1.524604111909866333e-01 9.472433477640151978e-02 2.263788431882858276e-01 8.258499950170516968e-02 -9.564662352204322815e-03 -9.792131185531616211e-02 -3.036423325538635254e-01 -1.569272875785827637e-01 -2.616043761372566223e-02 -8.743390440940856934e-02 1.918030157685279846e-02 7.799971848726272583e-02 -1.351553350687026978e-01 -2.451128661632537842e-01 -5.765931308269500732e-02 3.700349852442741394e-02 5.577284842729568481e-02 7.060124725103378296e-02 2.083325386047363281e-02 5.929287150502204895e-02 3.604264557361602783e-02 4.949075281620025635e-01 -2.076882272958755493e-01 -2.863169908523559570e-01 2.927560806274414062e-01 2.756271362304687500e-01 3.378401324152946472e-02 2.730869650840759277e-01 7.457361370325088501e-02 -2.045831680297851562e-01 -1.276909559965133667e-01
1.138457283377647400e-02 -2.049460411071777344e-01 1.567624509334564209e-01 4.420089423656463623e-01 -1.146113052964210510e-01 -1.700703501701354980e-01 4.323036372661590576e-01 -1.644590944051742554e-01 -2.179466933012008667e-01 7.538980990648269653e-02 -1.687047630548477173e-01 6.522896885871887207e-02 2.026107013225555420e-01 2.987270988523960114e-02 -9.815174341201782227e-02 -9.288203716278076172e-02 2.281943857669830322e-01 -1.223877593874931335e-01 -8.079418540000915527e-02 -1.142904758453369141e-01 -2.594647109508514404e-01 1.318914592266082764e-01 1.721866130828857422e-01 -4.047651216387748718e-02 -8.969465643167495728e-02 2.523503080010414124e-02 1.741399616003036499e-02 1.914660334587097168e-01 1.504715532064437866e-01 1.106857582926750183e-01 -1.353712975978851318e-01 -1.852438002824783325e-01
-1.979312300682067871e-01 8.702050894498825073e-02 1.796959936618804932e-01 2.994349598884582520e-01 1.854926198720932007e-01 -1.992711611092090607e-02 1.488919854164123535e-01 -4.938778281211853027e-01 -9.467027336359024048e-02 7.141636312007904053e-02 6.078942865133285522e-02 2.132655978202819824e-01 -1.198715716600418091e-01 1.843749731779098511e-02 1.042167618870735168e-01 -1.949528902769088745e-01 3.017288446426391602e-01 1.196525394916534424e-01 -1.562812328338623047e-01 9.158024191856384277e-02 9.805121272802352905e-02 1.728726625442504883e-01 8.026663959026336670e-02 4.148693382740020752e-02 -1.823189295828342438e-02 -7.821631431579589844e-02 8.356991410255432129e-02 2.719090878963470459e-01 3.563665151596069336e-01 3.071154654026031494e-02 3.686663880944252014e-02 -3.307271376252174377e-02
-4.338564351201057434e-02 -2.136758416891098022e-01 2.832687497138977051e-01 1.137566864490509033e-01 -8.830687403678894043e-02 -7.330258935689926147e-02 4.430393278598785400e-01 -2.760696709156036377e-01 -1.398643851280212402e-01 2.041468322277069092e-01 -3.114058636128902435e-02 -3.398581966757774353e-02 6.549336761236190796e-02 -3.704731166362762451e-01 9.092876315116882324e-02 2.439078837633132935e-01 1.363382935523986816e-01 -2.110585570335388184e-01 -3.683586046099662781e-02 -4.417469352483749390e-02 7.367849349975585938e-03 3.703494668006896973e-01 1.772358417510986328e-01 -1.128937676548957825e-02 -1.116963922977447510e-01 9.403855353593826294e-02 -6.135797128081321716e-02 -5.397181585431098938e-02 1.275722235441207886e-01 -1.280933171510696411e-01 -1.261989306658506393e-02 -7.009541988372802734e-02
-8.149511367082595825e-02 -1.447360813617706299e-01 4.850118607282638550e-02 9.659776091575622559e-02 -8.402841538190841675e-02 -1.283745169639587402e-01 1.858750283718109131e-01 -2.404575049877166748e-01 -5.932663008570671082e-02 3.987147510051727295e-01 -2.842154800891876221e-01 4.766537994146347046e-02 -3.084794580936431885e-01 5.103788152337074280e-02 -5.609656870365142822e-02 1.344522982835769653e-01 1.297950744628906250e-01 3.340400159358978271e-01 1.747492253780364990e-01 4.335281625390052795e-02 9.972316026687622070e-02 -3.313893219456076622e-03 1.059694960713386536e-01 -6.972824037075042725e-02 -3.077615201473236084e-01 -1.767907291650772095e-01 8.341129124164581299e-02 -4.343964159488677979e-02 1.618003547191619873e-01 -3.035270273685455322e-01 -1.115061715245246887e-01 1.668305099010467529e-01
2.197386883199214935e-02 -2.588804662227630615e-01 2.587099373340606689e-01 2.331214249134063721e-01 2.023820392787456512e-02 -1.544463038444519043e-01 2.666629552841186523e-01 -1.301608830690383911e-01 -1.998150795698165894e-01 1.794604770839214325e-02 -2.602675557136535645e-01 2.626074552536010742e-01 2.335702776908874512e-01 -2.990528382360935211e-02 -5.628335103392601013e-02 8.622791618108749390e-02 4.270566403865814209e-01 -7.790655642747879028e-02 -7.417276501655578613e-02 -1.578684151172637939e-01 -8.860453218221664429e-02 6.295833736658096313e-02 2.176149785518646240e-01 -1.072437912225723267e-01 -8.753049373626708984e-02 1.281622946262359619e-01 5.924375262111425400e-03 2.207512110471725464e-01 2.189614064991474152e-02 3.090206906199455261e-02 1.668470501899719238e-01 -2.534489035606384277e-01
-1.613963581621646881e-02 -1.043043192476034164e-02 -2.799370586872100830e-01 3.817055523395538330e-01 -4.712834209203720093e-02 2.482077106833457947e-02 2.403763681650161743e-01 -4.091156423091888428e-01 6.133680045604705811e-02 1.958551257848739624e-01 8.991280943155288696e-02 1.811072975397109985e-01 -2.285448163747787476e-01 1.634348779916763306e-01 -7.787270471453666687e-03 -7.154767401516437531e-03 4.864478409290313721e-01 1.477696560323238373e-02 -6.532010436058044434e-02 1.852263347245752811e-03 -1.015637144446372986e-01 1.770585626363754272e-01 -1.182672916911542416e-03 -6.873995065689086914e-02 -1.557400524616241455e-01 -1.114335730671882629e-01 -7.372640073299407959e-02 3.682029992341995239e-02 5.859357491135597229e-02 -3.069456215598620474e-05 1.238866224884986877e-01 1.890924125909805298e-01
3.719778731465339661e-02 -3.317138254642486572e-01 9.209606796503067017e-03 1.797608286142349243e-01 1.091746091842651367e-01 -2.420403361320495605e-01 3.633619844913482666e-01 -3.320704400539398193e-01 -1.467884629964828491e-01 1.922529935836791992e-01 -2.650915980339050293e-01 -1.290856953710317612e-02 8.560805767774581909e-02 -1.229016706347465515e-01 4.798964783549308777e-02 -4.143328592181205750e-02 2.858511917293071747e-02 -4.663280025124549866e-02 -2.158957161009311676e-02 1.964387595653533936e-01 2.833747863769531250e-01 4.549461300484836102e-04 2.665053606033325195e-01 -1.542256921529769897e-01 -2.129990905523300171e-01 -1.863863766193389893e-01 8.724702894687652588e-02 -8.057095110416412354e-02 1.280332952737808228e-01 2.339323982596397400e-03 1.165528967976570129e-01 -2.159247696399688721e-01
-2.128421515226364136e-01 -3.472407460212707520e-01 -2.745171263813972473e-02 -8.056547492742538452e-02 -1.863792389631271362e-01 2.990869283676147461e-01 1.188607215881347656e-01 -1.101489663124084473e-01 -3.683045506477355957e-01 4.060630127787590027e-02 -2.846065461635589600e-01 2.564273774623870850e-01 -8.915363997220993042e-02 -1.046490371227264404e-01 -4.141754657030105591e-02 -9.093229472637176514e-02 -1.880431026220321655e-01 3.771737590432167053e-02 -6.417178362607955933e-02 1.301301568746566772e-01 5.710562318563461304e-02 3.094558417797088623e-02 3.816371317952871323e-03 -9.820699691772460938e-03 -7.644579559564590454e-02 -1.335348561406135559e-02 7.234360277652740479e-02 5.146379768848419189e-02 5.188898444175720215e-01 -8.711139112710952759e-02 -8.468228578567504883e-02 5.843856930732727051e-02
-1.312610208988189697e-01 -5.237445980310440063e-02 -7.150280289351940155e-03 2.272923439741134644e-01 -2.737434804439544678e-01 -3.058991432189941406e-01 4.685824811458587646e-01 -2.228315621614456177e-01 1.583820283412933350e-01 2.503237426280975342e-01 -4.143528938293457031e-01 1.323354691267013550e-01 1.669227518141269684e-02 -1.470805406570434570e-01 -2.952492237091064453e-02 2.289157826453447342e-03 2.768643014132976532e-02 3.924915939569473267e-02 9.937406331300735474e-02 -5.129902623593807220e-03 1.975297555327415466e-02 4.024243727326393127e-02 2.028643041849136353e-01 -1.923519670963287354e-01 -1.030222550034523010e-01 4.522008076310157776e-02 -7.590134441852569580e-02 -2.057384885847568512e-02 1.512184590101242065e-01 9.807544946670532227e-02 -1.482961028814315796e-01 -1.585988551378250122e-01
8.741116523742675781e-02 -1.551018059253692627e-01 -9.933121502399444580e-02 2.591195106506347656e-01 -1.384482383728027344e-01 1.317928582429885864e-01 1.333017051219940186e-01 -1.942929327487945557e-01 -1.613547205924987793e-01 -1.503377407789230347e-02 -1.452766656875610352e-01 1.069555059075355530e-01 -4.093389958143234253e-02 -4.409655928611755371e-03 -1.851030141115188599e-01 -5.666356533765792847e-02 8.943086117506027222e-02 1.072318758815526962e-03 -4.842844232916831970e-02 -4.514081180095672607e-01 -5.474216490983963013e-02 -8.119601756334304810e-02 2.317083030939102173e-01 -3.377116024494171143e-01 -1.043829321861267090e-01 3.317021429538726807e-01 1.953130513429641724e-01 9.500401467084884644e-02 3.732560575008392334e-02 -2.844649851322174072e-01 -2.432706654071807861e-01 1.521191652864217758e-02
3.380303829908370972e-02 -3.133853971958160400e-01 4.939635843038558960e-02 5.575701221823692322e-02 -7.745609432458877563e-02 -2.957246601581573486e-01 5.210541486740112305e-01 -2.220311462879180908e-01 -2.675774395465850830e-01 -2.529041282832622528e-02 -1.466121431440114975e-02 -2.082380093634128571e-02 -1.246626675128936768e-01 -7.636528462171554565e-02 1.288125384598970413e-02 2.359430640935897827e-01 1.235490441322326660e-01 -3.904205933213233948e-02 -1.722968965768814087e-01 -9.654752165079116821e-02 1.573063582181930542e-01 1.487380452454090118e-02 3.696538209915161133e-01 -7.863841950893402100e-02 1.441984530538320541e-02 -9.610070288181304932e-02 -4.957897588610649109e-02 -4.053508862853050232e-02 -9.497936069965362549e-02 -1.362334936857223511e-01 -2.453115731477737427e-01 -7.657300680875778198e-02
-2.427617758512496948e-01 -2.925805747509002686e-01 -1.176828332245349884e-02 3.280152380466461182e-01 4.335555806756019592e-02 2.311444133520126343e-01 9.795033931732177734e-02 -6.064017117023468018e-02 -3.750964254140853882e-02 -2.810825705528259277e-01 -7.043225318193435669e-02 1.353391706943511963e-01 -6.179971247911453247e-02 -2.365954965353012085e-01 -5.574278999119997025e-03 1.632149890065193176e-02 4.538726806640625000e-01 -3.185565769672393799e-02 -4.476179555058479309e-02 -1.582690328359603882e-02 -4.253716021776199341e-02 1.834739744663238525e-01 1.933135092258453369e-01 1.143596544861793518e-01 -4.717420786619186401e-02 -1.322578340768814087e-01 -2.888946048915386200e-02 3.307155072689056396e-01 2.496953904628753662e-01 -1.054477915167808533e-01 -8.152898401021957397e-02 1.006851419806480408e-01
1.071358937770128250e-02 -3.567052185535430908e-01 -3.262301906943321228e-02 3.333483934402465820e-01 2.785224914550781250e-01 -9.657874703407287598e-02 3.181703090667724609e-01 -1.602312475442886353e-01 8.815702795982360840e-02 2.661278545856475830e-01 -2.403842657804489136e-01 2.811880409717559814e-01 -1.029900461435317993e-01 -3.640083223581314087e-02 1.279889494180679321e-01 8.422692865133285522e-02 -2.896744199097156525e-02 1.320660673081874847e-02 -1.538922190666198730e-01 -1.082159355282783508e-01 -1.887273192405700684e-01 1.512473821640014648e-01 2.729766964912414551e-01 2.194093465805053711e-01 1.090122312307357788e-01 1.030106097459793091e-01 4.761039838194847107e-02 -4.623444750905036926e-02 1.793253868818283081e-01 -7.833673618733882904e-03 -1.167913898825645447e-01 7.404281198978424072e-02
2.009741514921188354e-01 -5.329414457082748413e-02 1.508127003908157349e-01 1.057503968477249146e-01 3.019661605358123779e-01 -2.935223095118999481e-02 3.183561861515045166e-01 -3.372139334678649902e-01 -3.797769248485565186e-01 2.432626634836196899e-01 -1.462308913469314575e-01 1.004230603575706482e-01 -6.804614514112472534e-02 7.874920964241027832e-02 1.034487858414649963e-01 1.633705645799636841e-01 3.575780987739562988e-01 1.459262818098068237e-01 8.987446874380111694e-02 1.252201665192842484e-02 -1.209994778037071228e-01 -6.553235650062561035e-02 9.402672946453094482e-02 1.401003748178482056e-01 8.676405064761638641e-03 -1.772244870662689209e-01 1.968631334602832794e-02 2.415861934423446655e-01 1.331690996885299683e-01 -5.985786020755767822e-02 8.762741088867187500e-02 -9.277704358100891113e-02
-1.903101205825805664e-01 -1.806409358978271484e-01 5.686368793249130249e-02 9.058589488267898560e-02 1.215115934610366821e-02 -7.950276881456375122e-02 2.085785716772079468e-01 -9.180653095245361328e-02 8.033803105354309082e-02 -2.197954803705215454e-01 2.587559260427951813e-02 1.553738266229629517e-01 -4.280824661254882812e-01 -1.635147184133529663e-01 1.319056004285812378e-02 1.064052209258079529e-01 -1.115392055362462997e-02 -1.274307370185852051e-01 -4.242719709873199463e-02 -2.741511762142181396e-01 1.767779141664505005e-02 2.266909927129745483e-01 4.173758327960968018e-01 3.838541731238365173e-02 -2.754337787628173828e-01 -6.877321004867553711e-02 -2.119651180692017078e-04 1.049530282616615295e-01 2.773227095603942871e-01 2.166775465011596680e-01 4.369967430830001831e-02 1.489047408103942871e-01
-1.084435358643531799e-01 -1.035229116678237915e-01 2.212510555982589722e-01 3.865434825420379639e-01 1.536915451288223267e-01 2.318738996982574463e-01 9.678499400615692139e-02 -1.290678381919860840e-01 2.213817834854125977e-02 -1.005018800497055054e-01 -2.304032146930694580e-01 2.190537601709365845e-01 -1.149786785244941711e-01 -4.942902550101280212e-02 4.225324839353561401e-03 3.648805245757102966e-02 4.612964689731597900e-01 -1.576242446899414062e-01 -5.149510875344276428e-02 2.279502712190151215e-02 1.199243366718292236e-01 8.894076943397521973e-02 3.079370856285095215e-01 -1.351408567279577255e-02 -1.389062553644180298e-01 -2.051831334829330444e-01 9.887144714593887329e-02 2.365694791078567505e-01 2.018363773822784424e-01 -4.111126437783241272e-02 1.138061657547950745e-01 -8.026305586099624634e-02
2.628570236265659332e-02 -3.626531362533569336e-01 1.174879968166351318e-01 2.553225681185722351e-02 -5.229161679744720459e-02 -1.413268893957138062e-01 1.519038975238800049e-01 -2.979073524475097656e-01 -7.597505301237106323e-02 4.579980671405792236e-02 -2.105807363986968994e-01 4.264866188168525696e-02 -1.048266366124153137e-01 2.958755791187286377e-01 1.980774104595184326e-01 2.545573003590106964e-02 -3.567237406969070435e-02 4.597344622015953064e-02 7.322557270526885986e-02 4.334437102079391479e-02 9.003672003746032715e-02 -9.727980196475982666e-02 5.287436768412590027e-02 2.386905401945114136e-01 -4.749405011534690857e-02 2.835879474878311157e-02 -8.460431126877665520e-04 3.668064773082733154e-01 3.862637877464294434e-01 -2.589234113693237305e-01 -5.299621447920799255e-02 -2.858944535255432129e-01
-1.531102359294891357e-01 -2.780354917049407959e-01 -1.602054536342620850e-01 4.788753762841224670e-02 -4.532098770141601562e-02 1.395453065633773804e-01 5.394538864493370056e-03 -4.751456081867218018e-01 9.143463335931301117e-03 -2.759425938129425049e-01 1.267869323492050171e-01 2.917842380702495575e-02 -6.508100032806396484e-02 -3.587644994258880615e-01 -1.607726961374282837e-01 2.564531266689300537e-01 3.056738674640655518e-01 8.061572909355163574e-02 1.942358911037445068e-01 2.148147672414779663e-02 2.263892740011215210e-01 1.494642645120620728e-01 1.866136640310287476e-01 -8.124561607837677002e-02 -1.234162747859954834e-01 -4.147852212190628052e-02 2.853494510054588318e-02 1.271392554044723511e-01 6.611499190330505371e-02 1.159988716244697571e-01 -3.684315830469131470e-02 8.906769799068570137e-04
6.931416690349578857e-02 -1.124276518821716309e-01 -2.923146784305572510e-01 1.394003331661224365e-01 -6.739035993814468384e-02 -2.137558609247207642e-01 2.952557802200317383e-01 -2.489256113767623901e-01 2.681669034063816071e-02 2.312796860933303833e-01 -2.937688231468200684e-01 -1.222380995750427246e-01 4.999377951025962830e-02 -3.494956344366073608e-02 -8.048009127378463745e-02 1.469713896512985229e-01 -1.431455276906490326e-02 5.734336748719215393e-02 -2.056821584701538086e-01 -9.025876969099044800e-02 1.296790093183517456e-01 3.489590287208557129e-01 2.448220700025558472e-01 -3.010564446449279785e-01 -8.695983141660690308e-02 2.481778413057327271e-01 1.036869809031486511e-01 -3.137019649147987366e-02 1.482632458209991455e-01 -4.830850288271903992e-03 -3.999777883291244507e-02 -2.084485739469528198e-01
-4.611995443701744080e-02 -2.178680002689361572e-01 8.288518339395523071e-02 3.018778860569000244e-01 1.349668353796005249e-01 -2.269221842288970947e-01 -5.557836592197418213e-02 -3.651439845561981201e-01 7.131162565201520920e-03 1.203123778104782104e-01 -2.495926618576049805e-02 1.399086415767669678e-01 3.042341209948062897e-02 -2.601146697998046875e-01 -9.213801473379135132e-03 -1.207997947931289673e-01 3.433384299278259277e-01 -2.462945580482482910e-01 -5.403863638639450073e-02 -4.266155138611793518e-02 9.198635816574096680e-02 9.134937822818756104e-02 1.469958573579788208e-01 1.380819529294967651e-01 -1.249341443181037903e-01 2.669223025441169739e-02 7.718388456851243973e-03 3.392345309257507324e-01 2.944872975349426270e-01 -1.511315256357192993e-01 1.910044252872467041e-01 1.001079753041267395e-01
-2.003712952136993408e-02 -1.026328504085540771e-01 -1.245343685150146484e-02 -6.125799939036369324e-02 -2.960175573825836182e-01 6.819366663694381714e-02 2.212435938417911530e-02 -2.734994292259216309e-01 2.855659276247024536e-02 2.667683362960815430e-01 -2.036199122667312622e-01 3.832958638668060303e-02 -3.428768813610076904e-01 -8.723984658718109131e-02 1.133977770805358887e-01 7.703069597482681274e-02 2.592673003673553467e-01 8.195337653160095215e-02 1.734063401818275452e-02 3.504234552383422852e-02 1.583625078201293945e-01 -1.039651855826377869e-01 1.493000984191894531e-01 -1.171191781759262085e-01 -3.237493336200714111e-01 -1.665018647909164429e-01 -7.766655832529067993e-02 1.784601956605911255e-01 8.950906991958618164e-02 -3.990225195884704590e-01 -2.634377479553222656e-01 6.560355424880981445e-02
-2.151252031326293945e-01 -8.679565042257308960e-02 1.009611636400222778e-01 2.104688584804534912e-01 -8.680330961942672729e-02 -3.713052347302436829e-02 1.703103780746459961e-01 -2.926919460296630859e-01 4.798531997948884964e-03 1.411229372024536133e-01 1.652062237262725830e-01 4.380810260772705078e-02 -8.610568940639495850e-02 -2.444371767342090607e-02 -1.090984046459197998e-02 1.014558505266904831e-02 6.848173141479492188e-01 6.415827572345733643e-02 -1.819861866533756256e-02 7.075817137956619263e-02 8.595962822437286377e-02 1.017367020249366760e-01 2.725873291492462158e-01 -2.697307989001274109e-02 -1.392308622598648071e-01 -2.282422184944152832e-01 7.113666832447052002e-02 1.374227851629257202e-01 1.619283854961395264e-01 -7.273046672344207764e-02 -8.360548317432403564e-02 7.483283430337905884e-02
-1.317999511957168579e-01 -3.440190479159355164e-02 -6.401436775922775269e-02 2.894331216812133789e-01 2.180015109479427338e-02 1.755753159523010254e-01 3.415547013282775879e-01 -3.336149156093597412e-01 -2.430236525833606720e-02 -2.791857719421386719e-01 -3.862471505999565125e-02 9.161828458309173584e-02 -5.465504154562950134e-02 -2.233743369579315186e-01 9.082914143800735474e-02 6.394775956869125366e-02 -1.313766390085220337e-01 -6.175310909748077393e-02 -2.379503101110458374e-01 1.039070188999176025e-01 1.290460377931594849e-01 1.699652671813964844e-01 2.867907844483852386e-02 4.315314348787069321e-03 -3.727649152278900146e-01 7.001773267984390259e-02 8.455115556716918945e-02 1.809995621442794800e-01 2.711742222309112549e-01 -9.378208220005035400e-02 9.723062068223953247e-02 2.650457024574279785e-01
-8.821192383766174316e-02 2.606476657092571259e-02 8.312423713505268097e-03 -1.236381903290748596e-01 -1.694952547550201416e-01 -2.743982477113604546e-03 2.509463429450988770e-01 -1.493799388408660889e-01 -5.577181279659271240e-02 2.988586723804473877e-01 -3.354251682758331299e-01 -6.443690508604049683e-02 -1.497887670993804932e-01 2.240837812423706055e-01 -8.223465830087661743e-02 2.016258053481578827e-02 4.205432832241058350e-01 1.929631531238555908e-01 8.830765634775161743e-02 -2.790696918964385986e-01 2.983908057212829590e-01 -6.787339597940444946e-02 2.958428263664245605e-01 -4.182491824030876160e-02 -1.408685892820358276e-01 2.904937788844108582e-02 1.219079270958900452e-01 1.532905101776123047e-01 -2.192678488790988922e-02 2.474215812981128693e-02 -1.737951338291168213e-01 -1.482781395316123962e-02
8.813181519508361816e-02 -3.486789166927337646e-01 -8.009198121726512909e-03 9.064771980047225952e-02 -1.795009672641754150e-01 -2.324567288160324097e-01 1.220747232437133789e-01 -2.159526050090789795e-01 -2.688291072845458984e-01 -1.513998359441757202e-01 -1.614367514848709106e-01 8.905325084924697876e-02 1.071525588631629944e-01 -1.121124252676963806e-01 -2.262701988220214844e-01 6.753033399581909180e-02 -3.680602833628654480e-02 2.000553458929061890e-01 -5.623398348689079285e-02 2.599018812179565430e-01 -7.414948940277099609e-02 -1.127529144287109375e-02 9.780294448137283325e-02 -8.640339970588684082e-02 -3.549539744853973389e-01 2.273740023374557495e-01 -7.250773254781961441e-03 6.996881216764450073e-02 3.452231884002685547e-01 -5.116602778434753418e-02 -2.471320033073425293e-01 -7.302337139844894409e-02
-1.440327428281307220e-02 -1.385647803544998169e-01 7.489397376775741577e-02 3.319019824266433716e-02 -1.218404471874237061e-01 -1.414770781993865967e-01 2.033080160617828369e-01 -1.749673783779144287e-01 -1.107312664389610291e-01 3.701660335063934326e-01 -3.867025077342987061e-01 4.077329486608505249e-02 -2.329820692539215088e-01 1.757114008069038391e-02 4.761249572038650513e-02 5.102431774139404297e-02 1.819071322679519653e-01 2.662444114685058594e-01 7.863741368055343628e-02 9.641195833683013916e-02 7.875731587409973145e-02 -4.236191511154174805e-02 6.644177436828613281e-02 -1.910697072744369507e-01 -4.235502779483795166e-01 -1.049354299902915955e-01 -2.792230434715747833e-02 8.878394961357116699e-03 1.880935430526733398e-01 -2.525276243686676025e-01 -2.196611464023590088e-01 -9.361096657812595367e-03
9.689167141914367676e-02 -3.070507347583770752e-01 2.322151511907577515e-01 1.216223910450935364e-01 -1.231554821133613586e-01 3.536208271980285645e-01 1.799262315034866333e-01 -3.797266781330108643e-01 2.464510947465896606e-01 1.752410084009170532e-01 -4.740668833255767822e-02 5.054002627730369568e-02 -1.669360399246215820e-01 8.436650782823562622e-02 1.103051155805587769e-01 1.427000313997268677e-01 6.193387135863304138e-02 -3.358756005764007568e-02 1.555471420288085938e-01 1.218798309564590454e-01 1.694768816232681274e-01 8.740247040987014771e-02 2.590371966361999512e-01 8.181120501831173897e-04 1.393742263317108154e-01 1.641732156276702881e-01 -1.935371458530426025e-01 1.649285405874252319e-01 1.249756217002868652e-01 -2.169129848480224609e-01 -1.485464870929718018e-01 6.181978806853294373e-02
-1.264278441667556763e-01 -4.704664051532745361e-01 -4.955929890275001526e-02 7.737977430224418640e-03 -2.484332025051116943e-01 9.156884998083114624e-02 1.664516776800155640e-01 3.221455961465835571e-02 -6.369725614786148071e-02 7.838696986436843872e-02 7.409310340881347656e-02 -2.027219347655773163e-02 -2.641507685184478760e-01 -2.772606611251831055e-01 6.827513128519058228e-02 -1.729431003332138062e-01 2.110593616962432861e-01 2.372170537710189819e-01 2.452592402696609497e-01 -9.251308441162109375e-02 8.311767131090164185e-02 1.204895824193954468e-01 2.381073385477066040e-01 2.066519558429718018e-01 -2.076517045497894287e-01 -5.814041011035442352e-03 -3.013217151165008545e-01 -1.858819089829921722e-02 1.614474654197692871e-01 3.778037801384925842e-02 -8.694632351398468018e-02 6.549899280071258545e-02
2.710434980690479279e-02 1.144110132008790970e-02 -9.271148592233657837e-02 2.532636523246765137e-01 -2.290528416633605957e-01 -9.498233348131179810e-02 -8.871593326330184937e-02 -2.691329419612884521e-01 1.365065481513738632e-02 2.830258905887603760e-01 6.489686667919158936e-02 8.313618600368499756e-02 -4.694800376892089844e-01 1.334055420011281967e-02 1.261377036571502686e-01 -1.120379641652107239e-01 1.504230946302413940e-01 -3.681353479623794556e-02 6.857302784919738770e-02 1.706685423851013184e-01 1.000949591398239136e-01 3.623381257057189941e-02 2.751024067401885986e-01 -9.656614810228347778e-02 7.275346666574478149e-02 -2.605803310871124268e-01 -1.569554060697555542e-01 3.163985908031463623e-01 2.544040381908416748e-01 -1.144922524690628052e-01 -1.095585674047470093e-01 -4.710463806986808777e-02
-7.752709835767745972e-02 -1.461027711629867554e-01 -9.577631205320358276e-02 2.956360578536987305e-01 4.439116641879081726e-02 -2.689482569694519043e-01 1.695122718811035156e-01 -2.872523367404937744e-01 -5.068978667259216309e-02 3.110428750514984131e-01 -7.512796670198440552e-02 4.041827470064163208e-02 -1.053830757737159729e-01 -1.575881391763687134e-01 -3.397879377007484436e-02 8.132047206163406372e-02 1.059921830892562866e-01 2.436842583119869232e-02 7.322877645492553711e-02 -1.716592162847518921e-01 5.017838627099990845e-02 -1.118082739412784576e-02 4.787340462207794189e-01 1.093368083238601685e-01 -4.145152121782302856e-02 -9.540266357362270355e-03 1.243561953306198120e-01 -1.678209751844406128e-01 6.305800378322601318e-02 1.102231144905090332e-01 -3.752226233482360840e-01 2.177598178386688232e-01
-6.067478656768798828e-02 -4.395601153373718262e-01 -1.135493814945220947e-01 1.857467144727706909e-01 -6.922460347414016724e-02 9.763963520526885986e-03 1.627644151449203491e-01 -6.253948062658309937e-02 1.491229236125946045e-01 2.400819957256317139e-01 1.429071426391601562e-01 -4.399448633193969727e-02 -1.152127534151077271e-01 6.973247230052947998e-02 -4.253831878304481506e-02 -5.749255418777465820e-02 3.998855948448181152e-01 1.967697739601135254e-01 -4.025678709149360657e-02 4.616717994213104248e-02 -1.347180455923080444e-01 1.202019751071929932e-01 3.357315063476562500e-01 -9.409919381141662598e-02 -1.622409522533416748e-01 1.347995270043611526e-02 1.423152238130569458e-01 2.295294553041458130e-01 2.253015339374542236e-01 6.797828525304794312e-02 1.779413819313049316e-01 2.278158217668533325e-01
-9.428066015243530273e-02 2.561802510172128677e-03 -9.648576378822326660e-02 3.378390967845916748e-01 2.204681932926177979e-01 -4.023644328117370605e-02 1.328280270099639893e-01 -5.325556918978691101e-02 -2.711341083049774170e-01 -1.000921502709388733e-01 3.415784984827041626e-02 8.697293698787689209e-02 -4.627464339137077332e-03 -1.286460179835557938e-02 -1.398139297962188721e-01 -1.965793222188949585e-01 3.317087292671203613e-01 3.035278618335723877e-02 -1.707145571708679199e-01 -3.303881883621215820e-01 7.374538481235504150e-02 5.443269014358520508e-02 2.206710875034332275e-01 -2.289057224988937378e-01 -1.625522375106811523e-01 3.193930685520172119e-01 3.115749359130859375e-02 9.739276021718978882e-02 1.915041804313659668e-01 -2.002244442701339722e-01 -2.598154246807098389e-01 -6.639318168163299561e-02
3.711905181407928467e-01 -3.016307055950164795e-01 4.902138933539390564e-02 2.251930683851242065e-01 -4.597162082791328430e-02 2.625452876091003418e-01 2.632972896099090576e-01 -3.253778070211410522e-02 2.006422579288482666e-01 1.761244833469390869e-01 -9.256667457520961761e-03 1.268947124481201172e-01 -2.328417152166366577e-01 -1.465396285057067871e-01 3.233607709407806396e-01 4.971340298652648926e-02 2.681999504566192627e-01 -5.908779054880142212e-02 1.092956052161753178e-03 -6.666690856218338013e-02 2.158181965351104736e-01 2.012431323528289795e-01 1.779255568981170654e-01 -7.326025515794754028e-02 -2.320799976587295532e-02 5.440058186650276184e-02 -5.198894534260034561e-03 1.767995953559875488e-01 1.874620765447616577e-01 -1.192235946655273438e-01 8.500294387340545654e-02 -1.056985035538673401e-01
-3.931520041078329086e-03 -3.934240341186523438e-01 6.852187961339950562e-02 5.690070241689682007e-02 1.566476076841354370e-01 3.440530225634574890e-02 2.795406579971313477e-01 -4.104281663894653320e-01 -3.835612162947654724e-02 1.148105189204216003e-01 -1.912181377410888672e-01 2.039667516946792603e-01 -1.209328472614288330e-01 -2.807504534721374512e-01 7.756643742322921753e-02 -1.443080417811870575e-02 7.712238281965255737e-02 2.033931761980056763e-02 -3.290126100182533264e-02 9.402599930763244629e-02 -1.165716201066970825e-01 2.387292385101318359e-01 1.821191012859344482e-01 2.157014757394790649e-01 2.083179801702499390e-01 -1.117471605539321899e-01 3.297501206398010254e-01 1.152699161320924759e-02 2.941924892365932465e-02 -7.006296422332525253e-03 -6.893820315599441528e-02 -1.883721351623535156e-01
-1.797322779893875122e-01 -1.007510796189308167e-01 5.898179113864898682e-02 3.386586308479309082e-01 -3.230144083499908447e-01 5.244386568665504456e-02 2.927116453647613525e-01 -3.436489999294281006e-01 -1.792383939027786255e-01 4.548620060086250305e-02 -5.781498923897743225e-02 1.855204701423645020e-01 -1.066855117678642273e-01 -1.615925431251525879e-01 -1.680428534746170044e-01 9.529383480548858643e-02 -1.819766908884048462e-01 -9.199202060699462891e-02 2.402935773134231567e-01 -1.745576970279216766e-02 -4.928740486502647400e-02 3.451577946543693542e-02 3.399093449115753174e-01 -1.347364038228988647e-01 -1.432254016399383545e-01 -7.644743192940950394e-03 2.646870315074920654e-01 -1.381577998399734497e-01 8.796000480651855469e-02 2.837218344211578369e-02 -1.272787600755691528e-01 1.017215251922607422e-01
1.355513371527194977e-02 -2.861926257610321045e-01 8.434363454580307007e-02 1.622863411903381348e-01 -1.726542413234710693e-01 2.620749175548553467e-01 -3.842920437455177307e-02 -4.303255379199981689e-01 2.135003730654716492e-02 -1.189711615443229675e-01 -9.721974283456802368e-02 1.798862069845199585e-01 2.816745825111865997e-02 -2.184399515390396118e-01 -8.207985013723373413e-02 -1.736919581890106201e-01 2.024350315332412720e-01 4.087549820542335510e-02 -1.615811437368392944e-01 -1.372618824243545532e-01 7.576655596494674683e-02 -3.044044673442840576e-01 2.961761057376861572e-01 2.381682842969894409e-01 -8.694883435964584351e-02 -7.010141015052795410e-02 -4.128141328692436218e-02 1.235681697726249695e-01 2.692065387964248657e-02 -3.107797801494598389e-01 1.641286537051200867e-02 8.029714226722717285e-04
-1.254690140485763550e-01 -3.439855575561523438e-02 -6.498969346284866333e-02 1.740459054708480835e-01 4.527641087770462036e-02 2.006373703479766846e-01 3.802232444286346436e-01 -1.796998530626296997e-01 4.358723759651184082e-02 1.559759080410003662e-01 -1.779213845729827881e-01 9.297157824039459229e-02 -2.260643541812896729e-01 2.446204423904418945e-01 -2.916296422481536865e-01 3.767420053482055664e-01 2.400490194559097290e-01 1.900172233581542969e-01 -1.070087775588035583e-01 3.151953965425491333e-02 -8.634409308433532715e-02 -6.373991817235946655e-02 2.639008462429046631e-01 2.754047280177474022e-03 -2.115382254123687744e-01 -2.080372720956802368e-01 1.018231511116027832e-01 2.292672544717788696e-02 1.601645499467849731e-01 -4.278965294361114502e-02 -4.245840758085250854e-02 -9.687741845846176147e-02
1.352078914642333984e-01 -2.554832398891448975e-01 2.012189943343400955e-03 2.964914143085479736e-01 -6.582985818386077881e-02 1.127161607146263123e-01 5.363374948501586914e-02 -3.347281739115715027e-02 -7.630192488431930542e-02 -2.462427597492933273e-03 -2.605890668928623199e-02 4.806552082300186157e-02 4.837850481271743774e-02 -1.842979490756988525e-01 -1.207417026162147522e-01 -2.284689396619796753e-01 7.554119825363159180e-02 1.413963586091995239e-01 3.500520717352628708e-03 -2.195814102888107300e-01 1.061530783772468567e-01 1.435145735740661621e-01 3.094085454940795898e-01 2.078023403882980347e-01 -2.363289445638656616e-01 8.916840702295303345e-02 3.420562744140625000e-01 1.646702885627746582e-01 3.476866781711578369e-01 -7.661957060918211937e-04 -3.426512777805328369e-01 -6.836923211812973022e-02
1.898783594369888306e-01 -3.755820393562316895e-01 5.810310691595077515e-02 2.239126414060592651e-01 -1.238791272044181824e-01 1.437109410762786865e-01 2.471190541982650757e-01 -2.906233966350555420e-01 -6.491291522979736328e-02 6.240982189774513245e-02 -1.307674497365951538e-01 2.238750010728836060e-01 1.561650931835174561e-01 -7.875064760446548462e-02 1.712382882833480835e-01 9.552608244121074677e-03 -1.915570907294750214e-02 -9.180977940559387207e-02 -1.994295865297317505e-01 -1.327310651540756226e-01 2.794614247977733612e-02 6.239770725369453430e-02 4.017986059188842773e-01 -9.063424170017242432e-02 -7.276945281773805618e-03 2.422670125961303711e-01 2.744844369590282440e-02 -2.128573954105377197e-01 2.482369244098663330e-01 8.170675486326217651e-03 -1.865346580743789673e-01 1.034539863467216492e-01
-2.692464366555213928e-02 -2.929956614971160889e-01 -7.977475970983505249e-02 1.277882009744644165e-01 -1.154986470937728882e-01 -8.707156032323837280e-02 1.677969098091125488e-01 -1.845356076955795288e-02 -1.910135000944137573e-01 3.395178169012069702e-02 -1.734384298324584961e-01 -1.743699163198471069e-01 -1.571520268917083740e-01 1.211323663592338562e-01 1.279776990413665771e-01 1.839190572500228882e-01 3.514541685581207275e-01 2.552328109741210938e-01 2.253132015466690063e-01 8.443630486726760864e-02 2.465069107711315155e-02 -5.825012177228927612e-02 1.801721602678298950e-01 1.041618362069129944e-01 -2.996741831302642822e-01 -2.208783477544784546e-01 9.595494717359542847e-02 -7.411526888608932495e-02 3.944596946239471436e-01 -2.228073030710220337e-02 -1.343071013689041138e-01 1.797797530889511108e-01
-5.572843551635742188e-02 -7.433284074068069458e-02 -1.378411650657653809e-01 3.631547391414642334e-01 -6.568332761526107788e-02 1.254976838827133179e-01 -1.311911735683679581e-02 -2.382448464632034302e-01 9.023278951644897461e-02 -1.328058820217847824e-02 5.885201692581176758e-02 4.546861052513122559e-01 1.695331558585166931e-02 -3.349945843219757080e-01 -1.027009487152099609e-01 -1.327027678489685059e-01 -5.923080071806907654e-02 8.094079047441482544e-02 2.299474581377580762e-04 -1.665522754192352295e-01 8.587165176868438721e-02 2.715678215026855469e-01 1.113458126783370972e-01 9.038549661636352539e-02 -3.477187752723693848e-01 8.410909026861190796e-02 1.838686913251876831e-01 1.159176528453826904e-01 2.702727913856506348e-01 -7.021345943212509155e-02 -9.936831891536712646e-02 4.164914041757583618e-02
-9.128074161708354950e-03 -2.375882118940353394e-01 9.330420941114425659e-02 -1.430706493556499481e-02 2.214989066123962402e-02 -6.653312593698501587e-02 3.139156997203826904e-01 -4.584623873233795166e-01 -3.137813806533813477e-01 -2.424414306879043579e-01 1.661892682313919067e-01 -4.857515916228294373e-02 -1.509776413440704346e-01 2.169798910617828369e-01 -1.753209382295608521e-01 5.599029734730720520e-02 7.618498057126998901e-02 -1.154665835201740265e-03 -1.889213770627975464e-01 1.219514161348342896e-01 1.135802362114191055e-02 2.776524610817432404e-02 2.910866402089595795e-02 1.034891158342361450e-01 -3.037197589874267578e-01 2.497775852680206299e-01 1.286558806896209717e-01 1.231122985482215881e-01 2.136896550655364990e-01 1.299424022436141968e-01 9.787400253117084503e-03 -1.101563200354576111e-01
-8.023568987846374512e-02 1.496507786214351654e-02 -1.898642629384994507e-01 2.225061208009719849e-01 -1.886139661073684692e-01 2.018194943666458130e-01 2.583927214145660400e-01 -6.861215084791183472e-02 1.607824265956878662e-01 1.783260405063629150e-01 -2.267610430717468262e-01 2.889748811721801758e-01 -9.566938877105712891e-02 -3.064072504639625549e-02 -1.259345881408080459e-04 -9.077008068561553955e-02 5.597032904624938965e-01 6.902512162923812866e-02 -1.988753825426101685e-01 -3.597939014434814453e-02 1.191387474536895752e-01 -3.835537657141685486e-02 2.217009216547012329e-01 9.142208844423294067e-02 1.332051306962966919e-02 -1.141945719718933105e-01 1.580937355756759644e-01 1.301765292882919312e-01 1.384462565183639526e-01 -1.879948377609252930e-02 -1.328496783971786499e-01 1.571982949972152710e-01
1.314233839511871338e-01 -2.331194281578063965e-01 -9.578935801982879639e-02 2.858707010746002197e-01 -6.689178198575973511e-02 2.908891811966896057e-02 1.204816326498985291e-01 -5.467737317085266113e-01 -9.051427990198135376e-02 2.641128003597259521e-01 -3.869125247001647949e-02 -3.904818370938301086e-02 9.628947824239730835e-02 1.423402428627014160e-01 4.756219312548637390e-02 3.306095898151397705e-01 -1.270704716444015503e-01 6.537555903196334839e-02 -1.566267162561416626e-01 -6.271646916866302490e-02 3.969998285174369812e-02 7.714733481407165527e-02 2.513404488563537598e-01 -2.972701378166675568e-02 3.696110844612121582e-02 -6.815004348754882812e-02 1.825947016477584839e-01 7.553661614656448364e-02 2.243141531944274902e-01 2.231653034687042236e-01 -5.018567666411399841e-03 -1.759214997291564941e-01
-8.424032479524612427e-02 -2.303321808576583862e-01 -4.146913997828960419e-03 2.657451033592224121e-01 5.207887664437294006e-02 8.513014018535614014e-02 8.202581852674484253e-02 -1.000324785709381104e-01 -7.760170847177505493e-02 -1.845135986804962158e-01 -5.313125252723693848e-02 3.752905726432800293e-01 -2.772174775600433350e-01 -1.006674244999885559e-01 -9.084360301494598389e-02 1.030347570776939392e-01 2.412518262863159180e-01 3.465988114476203918e-02 -2.533555030822753906e-01 -3.603469729423522949e-01 -9.327577799558639526e-02 1.350265890359878540e-01 -2.394898608326911926e-02 -4.471413046121597290e-02 -2.638762891292572021e-01 -9.878041595220565796e-02 -9.717439115047454834e-02 2.096700668334960938e-01 2.727195918560028076e-01 5.682799965143203735e-03 2.459748238325119019e-01 -4.776179417967796326e-02
-1.084205433726310730e-01 -1.334162354469299316e-01 1.044180542230606079e-01 3.625599741935729980e-01 -1.309038251638412476e-01 -1.063954755663871765e-01 2.070824801921844482e-01 -2.735962867736816406e-01 2.402403391897678375e-02 -2.224022448062896729e-01 -2.715402282774448395e-02 2.389468848705291748e-01 -4.597150385379791260e-01 6.621258705854415894e-02 -1.712214499711990356e-01 7.306119799613952637e-02 -8.624809235334396362e-02 -1.347450613975524902e-01 8.737857639789581299e-02 -2.106953859329223633e-01 2.517583370208740234e-01 1.292978823184967041e-01 6.478644162416458130e-02 1.969975233078002930e-01 -1.659576445817947388e-01 -9.528571367263793945e-02 -1.310265213251113892e-01 1.303088665008544922e-01 2.739347890019416809e-02 4.349322989583015442e-02 1.302661448717117310e-01 -1.803883910179138184e-01
1.807525157928466797e-01 -2.592836618423461914e-01 -3.078785166144371033e-02 4.949566721916198730e-02 1.078789085149765015e-01 -1.021200139075517654e-02 3.336264789104461670e-01 -2.348571568727493286e-01 -5.441138520836830139e-02 -5.110409110784530640e-04 -3.221116364002227783e-01 3.107227087020874023e-01 4.252970218658447266e-03 -1.539240125566720963e-02 1.008138358592987061e-01 -5.275795236229896545e-02 1.405890434980392456e-01 -3.367841616272926331e-02 -7.501476258039474487e-02 4.401046782732009888e-02 -1.382193565368652344e-01 6.354162842035293579e-02 3.793946206569671631e-01 1.066149771213531494e-01 2.322931587696075439e-01 -3.403625218197703362e-03 3.223560750484466553e-01 2.598777040839195251e-02 2.615076005458831787e-01 3.802540153264999390e-02 -1.735143363475799561e-01 1.913538724184036255e-01
-7.183758914470672607e-02 5.619222298264503479e-02 -3.612171113491058350e-02 -3.400963544845581055e-02 -3.001027107238769531e-01 1.039074286818504333e-01 2.259102165699005127e-01 -1.126682162284851074e-01 -3.809319436550140381e-02 3.956166803836822510e-01 -3.258666992187500000e-01 6.831946969032287598e-02 -3.064676225185394287e-01 -2.266187034547328949e-02 1.101308837532997131e-01 2.432014048099517822e-01 1.711772382259368896e-01 1.218378990888595581e-01 2.160207927227020264e-02 -1.938596069812774658e-01 1.361992508172988892e-01 -8.725897967815399170e-02 6.441784650087356567e-02 7.187239080667495728e-02 -3.336495459079742432e-01 -7.019466161727905273e-02 -2.058761892840266228e-03 1.879951953887939453e-01 6.325282901525497437e-02 -2.568693459033966064e-01 -2.120492160320281982e-01 7.670144736766815186e-02
9.469088166952133179e-02 -2.468154728412628174e-01 -9.867307543754577637e-02 4.412227869033813477e-02 5.244811996817588806e-02 -1.256074905395507812e-01 1.490517258644104004e-01 -3.668478727340698242e-01 -5.309946462512016296e-02 -6.270811427384614944e-03 2.336137890815734863e-01 3.772636353969573975e-01 -3.098337352275848389e-01 7.797794044017791748e-02 1.010723486542701721e-01 8.872494101524353027e-02 2.774063646793365479e-01 -3.752954537048935890e-03 -9.809006750583648682e-02 -1.695698201656341553e-01 4.953879863023757935e-03 9.377484209835529327e-03 1.972264051437377930e-01 3.155291974544525146e-01 -2.757357954978942871e-01 -1.907431930303573608e-01 5.901027098298072815e-02 4.077442735433578491e-02 9.668554365634918213e-02 1.672658920288085938e-01 -5.188911035656929016e-02 1.081373393535614014e-01
-1.247327253222465515e-01 -8.773555606603622437e-02 -2.870903909206390381e-01 -1.336928755044937134e-01 3.491088980808854103e-03 4.873429238796234131e-02 6.904080510139465332e-02 -2.543282508850097656e-01 -9.392110258340835571e-02 -2.257608771324157715e-01 -1.243381351232528687e-01 1.407162696123123169e-01 -4.285546839237213135e-01 -1.089657023549079895e-01 2.923647761344909668e-01 1.305166631937026978e-01 1.156836971640586853e-01 1.883940100669860840e-01 -2.504406869411468506e-01 5.497159063816070557e-02 1.163623556494712830e-01 -2.238703146576881409e-02 3.752844929695129395e-01 1.022571176290512085e-01 -7.522947341203689575e-02 2.755032107234001160e-02 -3.701061068568378687e-04 5.690794810652732849e-02 5.863614007830619812e-02 -3.175216317176818848e-01 -1.203264668583869934e-01 5.630844086408615112e-02
-1.296030282974243164e-01 -5.115922689437866211e-01 8.854915201663970947e-02 1.423061192035675049e-01 -8.002262562513351440e-02 7.536304742097854614e-02 6.505846232175827026e-02 -2.595479190349578857e-01 9.695523232221603394e-02 1.005027517676353455e-01 -7.021671533584594727e-02 4.663371667265892029e-02 -7.436563819646835327e-02 3.371023386716842651e-02 9.584629535675048828e-02 -2.119922488927841187e-01 1.323461532592773438e-01 -4.485043138265609741e-02 1.509829163551330566e-01 -6.829065084457397461e-02 3.296755254268646240e-02 2.215758860111236572e-01 4.642906785011291504e-01 2.500872313976287842e-01 1.534056663513183594e-01 1.232802048325538635e-01 -7.691852003335952759e-02 2.443831115961074829e-01 -7.093826681375503540e-02 7.370110601186752319e-02 2.802350558340549469e-03 -1.793933063745498657e-01
-4.858457669615745544e-02 1.889588311314582825e-02 -3.539401665329933167e-02 1.270370781421661377e-01 -9.648691117763519287e-02 -1.225246265530586243e-01 5.230303406715393066e-01 -1.837087869644165039e-01 -6.020881235599517822e-02 7.672899216413497925e-02 -7.527815178036689758e-03 7.694117724895477295e-02 -2.603623867034912109e-01 -2.109619975090026855e-01 3.300062566995620728e-02 1.540595293045043945e-01 1.500148512423038483e-02 4.656606912612915039e-02 -9.086598642170429230e-03 -1.339606344699859619e-01 -5.499109253287315369e-02 2.203870005905628204e-02 5.324251651763916016e-01 -6.286324560642242432e-02 -1.515433490276336670e-01 5.580962821841239929e-02 1.377447098493576050e-01 1.733419299125671387e-02 -7.479838281869888306e-02 1.030362397432327271e-01 -3.192442059516906738e-01 1.442629694938659668e-01
-1.624185591936111450e-01 -2.206387072801589966e-01 -1.565373688936233521e-01 4.391795992851257324e-01 -5.023432150483131409e-02 1.394219845533370972e-01 1.535498052835464478e-01 -1.259330213069915771e-01 -3.317524120211601257e-02 -2.297173626720905304e-02 5.852894857525825500e-02 2.477159351110458374e-02 -1.130387261509895325e-01 -1.797980368137359619e-01 -1.998521089553833008e-01 2.320439368486404419e-01 -9.581944346427917480e-02 2.283752858638763428e-01 -1.178901419043540955e-01 -1.321572363376617432e-01 -1.534242480993270874e-01 1.509610712528228760e-01 3.013674914836883545e-01 -1.930000334978103638e-01 6.348463706672191620e-03 -8.070804923772811890e-02 4.842462390661239624e-02 2.881922423839569092e-01 2.001929134130477905e-01 1.785294860601425171e-01 -1.741649657487869263e-01 -2.006549239158630371e-01
4.466675221920013428e-02 -1.477185487747192383e-01 8.618258684873580933e-02 3.173747658729553223e-02 -6.123895943164825439e-02 -1.229513436555862427e-01 2.540974020957946777e-01 -1.989268064498901367e-01 -9.536548703908920288e-02 2.781821191310882568e-01 -2.766545712947845459e-01 1.535638570785522461e-01 -2.997791767120361328e-01 5.872080847620964050e-02 5.185932386666536331e-03 1.992056816816329956e-01 1.264012306928634644e-01 2.967597544193267822e-01 3.591857478022575378e-02 -8.928138762712478638e-02 4.610620066523551941e-02 -3.923854231834411621e-02 3.724884241819381714e-02 -6.143920123577117920e-02 -3.629667460918426514e-01 -1.614032089710235596e-01 9.495862573385238647e-02 2.022155188024044037e-02 1.557199358940124512e-01 -3.652595281600952148e-01 -2.074122577905654907e-01 1.873025894165039062e-01
-1.641489863395690918e-01 -5.155497044324874878e-02 1.059429906308650970e-02 1.731600314378738403e-01 1.212364509701728821e-01 3.492316976189613342e-02 -4.239600524306297302e-02 -2.175841480493545532e-01 1.723955422639846802e-01 -2.398865111172199249e-02 -2.026502788066864014e-01 3.235091865062713623e-01 -3.398468792438507080e-01 -4.051307141780853271e-01 1.655720919370651245e-01 4.933572188019752502e-02 1.777050495147705078e-01 -1.531466841697692871e-01 -7.481499761343002319e-02 -5.554591864347457886e-02 -1.992427408695220947e-01 4.381535109132528305e-03 1.640147864818572998e-01 -1.283815056085586548e-01 -2.870270609855651855e-01 1.587253063917160034e-01 1.964757032692432404e-02 2.167756259441375732e-01 2.581718266010284424e-01 4.135330766439437866e-02 1.163570359349250793e-01 -7.793375849723815918e-02
-3.859193027019500732e-01 -1.552488654851913452e-01 1.837966591119766235e-01 2.707787752151489258e-01 -1.331171542406082153e-01 -5.706503614783287048e-02 2.581713199615478516e-01 -3.738864883780479431e-02 -4.459394142031669617e-02 2.065235227346420288e-01 -9.874792397022247314e-02 2.955494523048400879e-01 -1.357310563325881958e-01 1.865608245134353638e-01 -2.254786491394042969e-01 1.857883036136627197e-01 1.927564889192581177e-01 3.208041787147521973e-01 -2.639927566051483154e-01 1.493328716605901718e-02 -3.705121576786041260e-02 1.619464606046676636e-01 1.627219170331954956e-01 1.023776009678840637e-01 5.105205625295639038e-02 2.543889544904232025e-02 4.299715533852577209e-02 1.447028666734695435e-01 4.236312955617904663e-02 -7.009918242692947388e-02 1.089213490486145020e-01 1.770584136247634888e-01
-6.148670613765716553e-02 -2.682254016399383545e-01 -4.106562584638595581e-02 1.341907829046249390e-01 -1.434358358383178711e-01 -1.326122581958770752e-01 3.163323700428009033e-01 -3.009978532791137695e-01 -4.126576334238052368e-02 1.788445115089416504e-01 1.857127994298934937e-01 5.124981701374053955e-02 -9.916619956493377686e-02 -1.652171649038791656e-02 -1.527112573385238647e-01 1.454157680273056030e-01 3.303126245737075806e-02 1.580287516117095947e-02 1.265133321285247803e-01 -2.480539977550506592e-01 6.007809564471244812e-02 4.235468059778213501e-02 6.126297712326049805e-01 -1.098532676696777344e-01 -6.112948060035705566e-02 9.671919047832489014e-02 -3.298633545637130737e-02 1.889954553917050362e-03 -6.934402883052825928e-02 -2.220513299107551575e-02 -2.049874514341354370e-01 1.311858743429183960e-01
-9.231320768594741821e-02 -2.811971306800842285e-01 -2.770220860838890076e-02 1.477831304073333740e-01 2.903254032135009766e-01 9.734459221363067627e-02 4.317299723625183105e-01 -2.041819691658020020e-01 -2.016752809286117554e-01 2.423383295536041260e-01 -1.199622228741645813e-01 2.797762751579284668e-01 -5.316099897027015686e-02 -2.145649790763854980e-01 -1.530217528343200684e-01 -8.112220466136932373e-02 1.466038823127746582e-01 -4.604380205273628235e-02 1.198902130126953125e-01 4.670598730444908142e-02 2.391316592693328857e-01 -3.144772723317146301e-02 8.295735716819763184e-02 -4.433387890458106995e-02 1.925148367881774902e-01 -1.031668409705162048e-01 9.307979792356491089e-02 1.124260649085044861e-01 1.166311055421829224e-01 -2.137347459793090820e-01 -3.290800750255584717e-02 -2.458881586790084839e-01
-1.819129846990108490e-02 -2.816191911697387695e-01 1.627744883298873901e-01 3.749557733535766602e-01 3.086576238274574280e-02 7.164419442415237427e-02 2.322083413600921631e-01 -2.094640731811523438e-01 1.550085991621017456e-01 8.011803776025772095e-02 -1.338247507810592651e-01 -2.325358688831329346e-01 -3.128968551754951477e-02 -4.182358458638191223e-02 -3.337593004107475281e-02 -2.960199415683746338e-01 2.750609768554568291e-03 2.003484815359115601e-01 1.134129762649536133e-01 -1.724468022584915161e-01 9.319510310888290405e-02 2.572569064795970917e-02 -2.218756824731826782e-02 -2.736063301563262939e-01 1.433192193508148193e-02 -9.370304644107818604e-02 1.082521155476570129e-01 2.268636971712112427e-01 4.229214191436767578e-01 1.146293058991432190e-01 -7.460942119359970093e-02 -1.352948099374771118e-01
2.772569060325622559e-01 -4.252457618713378906e-01 -4.534107074141502380e-02 6.695836782455444336e-02 1.205420792102813721e-01 2.093394994735717773e-01 3.767541050910949707e-01 -2.241723537445068359e-01 -2.098991274833679199e-01 -5.176910012960433960e-02 -1.288435421884059906e-02 3.570173978805541992e-01 -2.318907529115676880e-02 -1.138675287365913391e-01 -7.672727853059768677e-02 5.603748559951782227e-02 3.105324134230613708e-02 -4.143628850579261780e-02 -1.070901975035667419e-01 -2.986624091863632202e-02 3.903776034712791443e-02 -8.029782027006149292e-02 2.359049469232559204e-01 -2.125634551048278809e-01 -2.438680827617645264e-01 1.588265001773834229e-01 9.869527816772460938e-02 -4.989590495824813843e-02 9.375461935997009277e-02 -1.709576696157455444e-01 -1.715070158243179321e-01 -1.012800261378288269e-02
2.035003900527954102e-02 -9.273451566696166992e-02 -7.325296103954315186e-02 -1.644193567335605621e-02 -1.811552643775939941e-01 -1.324152648448944092e-01 1.890845298767089844e-01 -1.956240981817245483e-01 -2.867596969008445740e-02 4.436346888542175293e-01 -2.884602844715118408e-01 1.425240188837051392e-01 -3.120386898517608643e-01 7.995954155921936035e-02 -6.792109459638595581e-02 1.476665735244750977e-01 2.001138627529144287e-01 3.162226080894470215e-01 -6.889565847814083099e-03 -3.772766888141632080e-02 8.723291009664535522e-02 -1.788573153316974640e-02 8.279866725206375122e-02 -4.159408807754516602e-02 -3.123557567596435547e-01 -7.602410763502120972e-02 1.147232763469219208e-02 7.067086547613143921e-02 1.969520002603530884e-01 -2.508641481399536133e-01 -2.107688039541244507e-01 1.303605437278747559e-01
-4.554406926035881042e-02 -3.154416680335998535e-01 1.080510169267654419e-01 1.691659241914749146e-01 -6.229673326015472412e-02 -1.551699489355087280e-01 5.281808376312255859e-01 -3.347488045692443848e-01 -1.516643166542053223e-01 -7.762311492115259171e-03 7.068362087011337280e-02 -1.355116814374923706e-01 -1.208035573363304138e-01 -1.220789030194282532e-01 1.096493005752563477e-01 1.821345239877700806e-01 8.419831097126007080e-02 8.833243697881698608e-02 9.576555341482162476e-02 8.595411479473114014e-02 3.070869147777557373e-01 -4.267647489905357361e-02 2.259152829647064209e-01 -2.317991703748703003e-01 5.073910113424062729e-03 -1.266930550336837769e-01 9.541614353656768799e-02 9.715544432401657104e-02 -2.595048397779464722e-02 7.924154400825500488e-02 -1.720301806926727295e-01 -1.204767674207687378e-01
6.766739767044782639e-03 -2.231125831604003906e-01 -1.092092022299766541e-01 2.994651906192302704e-02 -1.518699675798416138e-01 1.356460601091384888e-01 8.389481157064437866e-02 -4.407735168933868408e-01 -2.475400716066360474e-01 7.036534696817398071e-02 -1.940807104110717773e-01 -1.041786745190620422e-02 8.455429226160049438e-03 -6.124576926231384277e-02 -3.408054113388061523e-01 9.875189512968063354e-02 2.833992987871170044e-02 2.612078934907913208e-02 4.956556949764490128e-03 -2.806217782199382782e-02 4.290831983089447021e-01 4.607941210269927979e-02 4.635837674140930176e-02 -2.231690883636474609e-01 -4.270220547914505005e-02 -1.091258823871612549e-01 6.189595162868499756e-02 1.548948138952255249e-01 6.971492618322372437e-02 -2.546589355915784836e-03 -3.983558416366577148e-01 1.234717443585395813e-01
3.411788940429687500e-01 -2.980114817619323730e-01 4.164268970489501953e-01 1.433335058391094208e-02 -3.393394351005554199e-01 1.378163397312164307e-01 5.568309128284454346e-02 -2.794938981533050537e-01 3.100010007619857788e-02 7.891035825014114380e-02 -1.847834587097167969e-01 1.456669420003890991e-01 -9.003771841526031494e-02 9.319634735584259033e-02 1.793095469474792480e-01 1.733895540237426758e-01 2.792934514582157135e-02 -5.059380456805229187e-02 -5.100784450769424438e-02 -6.535820662975311279e-02 -9.537523984909057617e-02 1.064684391021728516e-01 1.609371751546859741e-01 -1.897312551736831665e-01 1.213551312685012817e-02 -5.374044552445411682e-02 -4.843220859766006470e-02 6.476548314094543457e-02 2.832962572574615479e-01 -6.137946620583534241e-02 -3.374421969056129456e-02 -2.774259448051452637e-01
8.094763755798339844e-02 5.620778352022171021e-02 2.613646723330020905e-02 1.327673066407442093e-02 -2.338852137327194214e-01 1.097937375307083130e-01 1.954329609870910645e-01 -2.468875646591186523e-01 7.049239706248044968e-03 2.807954251766204834e-01 -4.891761541366577148e-01 7.188942283391952515e-02 -1.394775658845901489e-01 4.851529002189636230e-02 -6.382782757282257080e-02 1.612472087144851685e-01 2.739751040935516357e-01 2.287791967391967773e-01 1.225590892136096954e-02 -4.851063340902328491e-02 9.884819388389587402e-02 -1.530054211616516113e-01 2.346700429916381836e-01 -9.340244531631469727e-02 -2.438595741987228394e-01 -1.398440301418304443e-01 1.424147635698318481e-01 3.642482310533523560e-02 1.224763542413711548e-01 -2.082215100526809692e-01 -2.114408612251281738e-01 1.330677270889282227e-01
7.657664269208908081e-02 -4.560610949993133545e-01 1.622261828742921352e-03 8.474386483430862427e-02 -1.212464943528175354e-01 -3.103667199611663818e-01 4.760293662548065186e-02 -4.533436298370361328e-01 5.775223672389984131e-02 5.196544528007507324e-02 -5.707325041294097900e-02 1.284102797508239746e-01 5.824062507599592209e-03 -1.619937568902969360e-01 2.550905337557196617e-03 8.451148867607116699e-02 -1.696236664429306984e-03 1.313458532094955444e-01 3.572033718228340149e-02 2.574821747839450836e-02 -8.715257048606872559e-02 2.399945259094238281e-01 1.593276411294937134e-01 -7.038365304470062256e-02 2.197058051824569702e-01 1.109815388917922974e-01 6.819772534072399139e-04 -5.990577861666679382e-02 4.099273085594177246e-01 -9.714834392070770264e-02 -1.967109590768814087e-01 -7.656819373369216919e-02
2.197913825511932373e-02 -1.633533090353012085e-01 9.962956607341766357e-02 2.681922614574432373e-01 -1.390696167945861816e-01 -1.728599369525909424e-01 4.924497604370117188e-01 -4.186604321002960205e-01 -6.488012522459030151e-02 6.810928881168365479e-02 -3.119141757488250732e-01 2.469945512712001801e-02 6.571183353662490845e-02 -5.140855535864830017e-02 1.378819625824689865e-02 -4.547287896275520325e-02 1.132776811718940735e-01 -1.318458616733551025e-01 -1.937507838010787964e-01 9.354569017887115479e-02 1.785446405410766602e-01 1.605008146725594997e-03 1.657866686582565308e-01 -3.436253964900970459e-02 9.038503468036651611e-02 -1.087917163968086243e-01 7.059140503406524658e-02 -1.839432306587696075e-02 6.981913000345230103e-02 8.628560602664947510e-02 -1.620524972677230835e-01 -3.271819651126861572e-01
-1.823483258485794067e-01 -3.030931055545806885e-01 8.105717599391937256e-02 7.158163189888000488e-02 -3.040115907788276672e-02 1.085268110036849976e-01 3.700148761272430420e-01 -3.500200808048248291e-01 9.851846843957901001e-02 5.866509303450584412e-02 -8.759261667728424072e-02 9.398668259382247925e-02 -2.319253087043762207e-01 3.319673240184783936e-01 1.791929900646209717e-01 -4.691035021096467972e-03 1.912924051284790039e-01 1.945958137512207031e-01 -1.880403459072113037e-01 8.690217137336730957e-02 -1.206031218171119690e-01 -1.299693137407302856e-01 9.526592493057250977e-02 1.577782928943634033e-01 -3.415595367550849915e-02 1.194518506526947021e-01 -3.290623426437377930e-02 4.992338269948959351e-02 3.353609740734100342e-01 -2.189974784851074219e-01 2.844352461397647858e-02 4.754322394728660583e-02
1.425999552011489868e-01 -1.032070741057395935e-01 7.276514917612075806e-02 2.149005234241485596e-01 4.045281931757926941e-02 -1.358853280544281006e-01 -1.675132475793361664e-02 -3.070515096187591553e-01 -9.778944402933120728e-02 1.045570746064186096e-01 -1.425245255231857300e-01 1.732477843761444092e-01 -1.975323855876922607e-01 1.645462661981582642e-01 1.209572777152061462e-01 -2.558704018592834473e-01 2.710794806480407715e-01 1.458764672279357910e-01 7.346456497907638550e-02 -7.284634560346603394e-02 5.253543611615896225e-03 7.890799641609191895e-02 3.116379082202911377e-01 -2.028008401393890381e-01 -3.118496537208557129e-01 -3.886839449405670166e-01 -8.608589321374893188e-02 2.172296792268753052e-01 3.592526912689208984e-02 -1.373555213212966919e-01 7.711601257324218750e-02 8.281939476728439331e-02
1.505001336336135864e-01 -2.973459959030151367e-01 -1.538976728916168213e-01 1.987838596105575562e-01 1.197908073663711548e-01 5.733048170804977417e-02 1.549586206674575806e-01 -2.181571424007415771e-01 6.554040312767028809e-02 2.279481738805770874e-01 -2.061245441436767578e-01 8.573718369007110596e-02 -3.524214029312133789e-01 -1.497009769082069397e-02 3.130581695586442947e-03 -3.729743137955665588e-02 -3.243091981858015060e-03 4.958482086658477783e-02 4.779825732111930847e-02 6.369514018297195435e-02 -2.219687551259994507e-01 6.164118647575378418e-02 5.659262537956237793e-01 2.060551643371582031e-01 1.506363898515701294e-01 2.522385912016034126e-03 9.616022557020187378e-02 5.535174161195755005e-02 9.803832322359085083e-02 2.855871431529521942e-02 -1.512223929166793823e-01 -1.079753488302230835e-01
2.178430324420332909e-03 -3.458108305931091309e-01 -2.127718031406402588e-01 -3.308020904660224915e-02 8.575837314128875732e-02 7.640299946069717407e-02 3.149797916412353516e-01 -3.066043853759765625e-01 -7.532545924186706543e-02 -5.924033373594284058e-02 -3.231169879436492920e-01 1.210012733936309814e-01 -1.588642150163650513e-01 2.200890332460403442e-01 1.428191363811492920e-01 -2.126987576484680176e-01 1.622226536273956299e-01 -2.416473329067230225e-01 5.326518788933753967e-02 -5.016214400529861450e-02 3.054011166095733643e-01 -5.953416973352432251e-02 1.722812056541442871e-01 1.935562640428543091e-01 7.522026449441909790e-02 -8.298804610967636108e-02 -1.179393231868743896e-01 9.149698913097381592e-02 2.180096805095672607e-01 3.908050060272216797e-02 3.766471520066261292e-02 1.441063582897186279e-01
2.280556596815586090e-02 -4.220346212387084961e-01 -1.368509232997894287e-01 2.689263224601745605e-01 2.431926578283309937e-01 1.914081275463104248e-01 2.280057519674301147e-01 -2.970350980758666992e-01 -1.665927022695541382e-01 -9.673897922039031982e-02 -7.499530911445617676e-02 -8.588759601116180420e-02 -2.226722240447998047e-01 1.126190088689327240e-02 1.554376780986785889e-01 1.742268353700637817e-01 3.558853566646575928e-01 1.509694308042526245e-01 -6.787477061152458191e-03 -2.579975686967372894e-02 5.945404246449470520e-02 -9.761707857251167297e-03 1.461164373904466629e-02 1.667978614568710327e-02 7.704168558120727539e-02 -1.563884615898132324e-01 -7.845976203680038452e-02 1.768822371959686279e-01 2.750441133975982666e-01 1.120726764202117920e-01 1.568566411733627319e-01 7.108925282955169678e-02
-4.954774305224418640e-02 -3.105207346379756927e-02 1.095022484660148621e-01 3.224213719367980957e-01 8.262895047664642334e-02 1.486710608005523682e-01 1.706470400094985962e-01 -3.541830480098724365e-01 -6.726000458002090454e-02 -2.952734008431434631e-02 -1.047015339136123657e-01 9.130705147981643677e-02 -2.738351225852966309e-01 6.806743890047073364e-02 5.168933048844337463e-02 8.045474067330360413e-03 6.015861630439758301e-01 -5.247237533330917358e-02 -1.978694833815097809e-02 1.355427056550979614e-01 -6.070235278457403183e-03 6.012538447976112366e-02 2.122886180877685547e-01 2.736461535096168518e-02 6.213505938649177551e-02 -1.437420994043350220e-01 8.056768774986267090e-02 3.078692853450775146e-01 1.039834991097450256e-01 -1.072709634900093079e-01 9.361366927623748779e-02 1.780887506902217865e-02
-1.746459752321243286e-01 -2.383089996874332428e-02 4.622139036655426025e-02 2.508988678455352783e-01 -1.007858589291572571e-01 2.655648626387119293e-02 3.998579680919647217e-01 -2.960776686668395996e-01 -1.025458648800849915e-01 -1.056356504559516907e-01 9.852133691310882568e-02 5.742913857102394104e-02 6.535986810922622681e-02 -2.891144156455993652e-01 -1.126905903220176697e-01 1.374755501747131348e-01 2.967894077301025391e-01 -1.870914846658706665e-01 2.504189908504486084e-01 -2.302121520042419434e-01 -8.092352002859115601e-02 3.284860849380493164e-01 5.260144546627998352e-02 -1.693611145019531250e-01 8.160811848938465118e-03 5.267767980694770813e-02 -1.645272783935070038e-02 4.329093918204307556e-02 3.013058006763458252e-01 8.173730224370956421e-03 -9.397320449352264404e-02 4.393376410007476807e-02
8.356952667236328125e-02 -2.285696268081665039e-01 -4.687134176492691040e-03 4.541720747947692871e-01 6.961723417043685913e-02 2.371030859649181366e-02 1.395618915557861328e-01 -8.039223402738571167e-02 -8.049134165048599243e-02 6.740292161703109741e-02 -2.706760168075561523e-01 3.850044608116149902e-01 -5.854328349232673645e-02 1.400823444128036499e-01 -4.000119864940643311e-02 -1.417455822229385376e-01 4.078084230422973633e-01 -9.175903350114822388e-02 1.257144147530198097e-03 -1.926511712372303009e-02 3.252384066581726074e-02 6.593243777751922607e-02 3.465536236763000488e-02 -7.572350651025772095e-02 -2.263435274362564087e-01 -1.462294161319732666e-01 1.195607185363769531e-01 1.664534211158752441e-01 1.591696888208389282e-01 1.528330296277999878e-01 7.687851786613464355e-02 2.630802690982818604e-01
8.047381415963172913e-03 -1.423708200454711914e-01 7.584851235151290894e-03 -9.801297634840011597e-02 -2.198710143566131592e-01 7.932791486382484436e-03 3.983520865440368652e-01 -3.130433559417724609e-01 -3.187234401702880859e-01 -7.194674015045166016e-02 -1.251089125871658325e-01 1.564670167863368988e-02 -1.238100975751876831e-02 -7.804486900568008423e-02 -1.765453517436981201e-01 1.201145723462104797e-01 2.664391696453094482e-01 -9.483822435140609741e-02 -4.952720552682876587e-02 2.395919561386108398e-01 1.428708434104919434e-01 2.895740270614624023e-01 -1.717064082622528076e-01 -4.546237736940383911e-02 -3.298351168632507324e-01 1.338953971862792969e-01 5.755535140633583069e-02 1.089490503072738647e-01 1.814595013856887817e-01 4.754212871193885803e-02 -1.797041296958923340e-01 7.332975417375564575e-02
-2.083423733711242676e-01 -2.416193038225173950e-01 -8.441107720136642456e-02 1.972038857638835907e-02 6.726284325122833252e-02 1.191762462258338928e-02 2.477097362279891968e-01 -5.213394761085510254e-01 -1.007064729928970337e-01 -1.485590785741806030e-01 -7.851260155439376831e-02 1.427342593669891357e-01 5.789510160684585571e-02 -7.602666970342397690e-03 -1.467260997742414474e-02 -1.085193976759910583e-01 -1.474186033010482788e-01 -1.031300872564315796e-01 1.484283339232206345e-02 4.155362024903297424e-02 -2.122864872217178345e-01 6.170152500271797180e-02 2.016727179288864136e-01 -4.162614047527313232e-02 -3.195657432079315186e-01 -1.975807398557662964e-01 1.582508385181427002e-01 2.166886180639266968e-01 2.366934418678283691e-01 -1.241243332624435425e-01 1.901712566614151001e-01 1.799499988555908203e-01
-4.246629029512405396e-02 -7.864519208669662476e-02 -1.942058466374874115e-02 2.625059150159358978e-02 -1.149806305766105652e-01 1.781750656664371490e-02 6.232183054089546204e-02 -3.859465718269348145e-01 -2.248571626842021942e-02 -9.810873866081237793e-02 -1.719975173473358154e-01 1.584839075803756714e-01 -2.774158418178558350e-01 3.872675299644470215e-01 1.528404504060745239e-01 -1.647531092166900635e-01 3.027431964874267578e-01 1.162918284535408020e-01 -1.036082282662391663e-01 -7.402878999710083008e-02 -2.366458475589752197e-01 3.092692792415618896e-02 1.674982160329818726e-01 -4.394663870334625244e-02 -3.691156506538391113e-01 5.367969721555709839e-02 -3.543795272707939148e-02 2.006292045116424561e-01 1.411999613046646118e-01 -2.477475553750991821e-01 1.005857810378074646e-01 -4.348823428153991699e-02
-1.970740854740142822e-01 1.580923423171043396e-02 2.419645339250564575e-02 2.525342702865600586e-01 -3.010104596614837646e-01 -2.756476402282714844e-01 1.487913727760314941e-01 -3.038925528526306152e-01 -5.912837758660316467e-02 -1.208118721842765808e-01 -2.179788202047348022e-01 2.894061803817749023e-01 -8.104581385850906372e-02 -2.828665375709533691e-01 -1.143538802862167358e-01 -1.548710931092500687e-02 7.952909916639328003e-02 -1.467964053153991699e-01 -2.365698367357254028e-01 8.868285454809665680e-03 -7.909972220659255981e-02 -1.149306539446115494e-02 1.299303919076919556e-01 -1.545196324586868286e-01 9.823577478528022766e-03 5.905216559767723083e-02 5.847488716244697571e-02 7.611057907342910767e-02 3.280442357063293457e-01 1.101141124963760376e-01 -2.709379494190216064e-01 1.709010452032089233e-01
-4.238376393914222717e-02 -8.643771708011627197e-02 2.285149544477462769e-01 -8.268134295940399170e-02 1.835136711597442627e-01 -1.105007808655500412e-02 3.695395290851593018e-01 -1.949934363365173340e-01 2.576251029968261719e-01 7.718509435653686523e-02 -1.103299558162689209e-01 1.572605371475219727e-01 -2.245809137821197510e-01 2.593490481376647949e-02 -4.893102869391441345e-02 7.096751034259796143e-02 2.081208527088165283e-01 2.012214362621307373e-01 4.620960727334022522e-02 -2.044136822223663330e-01 1.833041012287139893e-02 2.805549465119838715e-02 1.798404306173324585e-01 1.694508343935012817e-01 1.929504424333572388e-01 1.409139335155487061e-01 8.534398674964904785e-02 -2.599061653017997742e-02 4.728693366050720215e-01 -4.418741445988416672e-03 -2.419103533029556274e-01 1.357522606849670410e-01
-1.896181255578994751e-01 -5.540789663791656494e-02 2.300144545733928680e-02 1.119364649057388306e-01 -2.175886183977127075e-01 -9.858375042676925659e-02 3.720901310443878174e-01 -2.361242473125457764e-01 -7.634931057691574097e-02 8.561872690916061401e-02 -1.088303551077842712e-01 1.731328517198562622e-01 -2.621898949146270752e-01 2.857610285282135010e-01 -2.435765713453292847e-01 2.084676772356033325e-01 3.039632141590118408e-01 9.011065959930419922e-02 -1.125328391790390015e-01 -7.883892208337783813e-02 -2.190086096525192261e-01 1.130845397710800171e-01 2.238024026155471802e-02 2.267869561910629272e-02 -5.800246074795722961e-02 -2.671791939064860344e-03 1.311471313238143921e-01 1.686065690591931343e-03 3.617907464504241943e-01 -2.263531833887100220e-01 6.498584151268005371e-02 1.976601779460906982e-02
-1.697420515120029449e-02 -1.708231270313262939e-01 8.798816800117492676e-02 4.347378015518188477e-01 -1.622606962919235229e-01 -1.371271908283233643e-01 2.951849997043609619e-01 -2.725597023963928223e-01 -6.854468584060668945e-02 1.519566476345062256e-01 -2.052257210016250610e-01 2.144383639097213745e-01 2.440249919891357422e-01 -1.386993527412414551e-01 -8.155740797519683838e-02 -1.461828220635652542e-02 1.955727040767669678e-01 -4.349140077829360962e-02 1.849930174648761749e-02 -2.837499976158142090e-01 -1.991219371557235718e-01 7.367330044507980347e-02 2.473911345005035400e-01 -8.276788890361785889e-02 -1.014044508337974548e-01 5.923485010862350464e-02 -4.420427232980728149e-02 1.315540373325347900e-01 8.735517412424087524e-02 9.972155839204788208e-02 -6.670499593019485474e-02 -2.765715420246124268e-01
1.246193870902061462e-01 -4.623301029205322266e-01 -5.938011454418301582e-04 2.615823149681091309e-01 -5.534668639302253723e-02 -5.375645682215690613e-02 6.415853649377822876e-02 -3.781580626964569092e-01 1.365600973367691040e-01 2.214918136596679688e-01 -2.599226832389831543e-01 -1.338081657886505127e-01 5.302447825670242310e-02 -3.974575176835060120e-02 -1.110612973570823669e-01 6.594089418649673462e-02 3.164197131991386414e-02 3.888732939958572388e-02 4.762191325426101685e-02 4.906569793820381165e-02 1.774261742830276489e-01 2.557362020015716553e-01 1.062654852867126465e-01 1.357035338878631592e-01 -2.889319881796836853e-02 1.837266534566879272e-01 -1.640318781137466431e-01 3.404688090085983276e-02 2.720888555049896240e-01 -1.153575852513313293e-01 -6.051101908087730408e-02 -2.958742976188659668e-01
2.121829986572265625e-02 -1.480661481618881226e-01 -6.009000912308692932e-02 -3.342963755130767822e-02 -2.364191561937332153e-01 7.041460275650024414e-02 -8.573132567107677460e-03 -2.573548555374145508e-01 -8.056001737713813782e-03 1.797078400850296021e-01 -1.260117888450622559e-01 -9.907468408346176147e-02 -2.323644906282424927e-01 -4.635189473628997803e-01 -1.060665026307106018e-01 -2.373703382909297943e-02 3.887031078338623047e-01 -1.210310496389865875e-02 -1.104567572474479675e-01 3.319248929619789124e-02 -5.437103658914566040e-02 2.246109098196029663e-01 1.021491661667823792e-01 2.757278084754943848e-01 1.322740763425827026e-01 1.323305815458297729e-01 -4.678392782807350159e-02 6.917013972997665405e-02 2.195380032062530518e-01 -1.128326952457427979e-01 -1.181835904717445374e-01 2.928262948989868164e-01
1.354483366012573242e-01 -8.254496008157730103e-02 -6.714657414704561234e-03 1.221270859241485596e-01 -5.283356457948684692e-02 -3.621120750904083252e-02 9.283271431922912598e-02 -1.672601401805877686e-01 -1.995881795883178711e-01 4.009115993976593018e-01 -2.277535349130630493e-01 -1.282044686377048492e-02 -4.339177906513214111e-01 1.555082667618989944e-02 -2.540808171033859253e-02 2.141705453395843506e-01 3.152037560939788818e-01 1.262166351079940796e-01 2.915927469730377197e-01 4.412609338760375977e-02 -2.386090718209743500e-02 -1.596924103796482086e-02 8.431056886911392212e-02 1.590585149824619293e-02 -2.182843238115310669e-01 7.432609796524047852e-02 2.547238469123840332e-01 5.619461648166179657e-03 2.734577059745788574e-01 -9.254731237888336182e-02 -1.059463024139404297e-01 9.187311679124832153e-02
-8.152618259191513062e-02 -1.988189965486526489e-01 -1.489712148904800415e-01 2.417752286419272423e-03 -2.739540636539459229e-01 2.839781045913696289e-01 2.506228350102901459e-02 -4.562303721904754639e-01 2.625241642817854881e-03 1.765097975730895996e-01 -2.091197222471237183e-01 -8.287804573774337769e-02 2.890061587095260620e-02 -1.971724331378936768e-01 1.550511568784713745e-01 -1.131156906485557556e-01 2.335802614688873291e-01 -4.938819631934165955e-02 6.726056337356567383e-02 -2.506716549396514893e-01 -4.962752759456634521e-02 3.108114302158355713e-01 3.381373733282089233e-02 1.404360122978687286e-02 -7.170927710831165314e-03 2.486776262521743774e-01 2.596085369586944580e-01 3.848087042570114136e-02 1.538168191909790039e-01 -3.472410840913653374e-03 -1.431864649057388306e-01 9.558718651533126831e-02
-5.895655229687690735e-02 -2.990514039993286133e-01 -1.235444396734237671e-01 2.421908676624298096e-01 -9.875098615884780884e-02 -1.534107476472854614e-01 3.971776962280273438e-01 -2.168004065752029419e-01 -1.691152155399322510e-01 1.022066622972488403e-01 -2.941651940345764160e-01 1.673437952995300293e-01 1.323611587285995483e-01 -1.901316940784454346e-01 1.078451871871948242e-01 -1.443089097738265991e-01 2.866882979869842529e-01 -5.854535475373268127e-02 -2.537225373089313507e-02 3.689816221594810486e-02 2.140169888734817505e-01 1.195743009448051453e-01 2.342371642589569092e-01 -1.060107424855232239e-01 -1.210076436400413513e-01 -1.517639309167861938e-01 -2.983526885509490967e-02 -3.044158518314361572e-01 6.003210693597793579e-02 -2.798777259886264801e-02 5.357570573687553406e-02 -5.571106448769569397e-02
-1.939169317483901978e-01 -1.177562214434146881e-02 -4.771715700626373291e-01 -9.519867599010467529e-02 -5.040115863084793091e-02 5.674800649285316467e-02 4.230818152427673340e-01 -1.853912323713302612e-01 -9.568231552839279175e-02 2.180514335632324219e-01 -3.369737267494201660e-01 -6.892457604408264160e-02 -1.384829729795455933e-01 2.367295026779174805e-01 -6.148270890116691589e-02 5.179939791560173035e-02 3.550713062286376953e-01 2.912030555307865143e-02 8.509501069784164429e-02 -9.739242494106292725e-02 5.422483384609222412e-02 -3.267851099371910095e-02 1.997569650411605835e-01 1.180572584271430969e-01 -6.549280136823654175e-02 -6.590811163187026978e-02 -7.077538967132568359e-02 1.268746852874755859e-01 5.345103889703750610e-02 9.529246389865875244e-02 -7.644817978143692017e-02 2.584386058151721954e-02
1.080944538116455078e-01 -4.015415608882904053e-01 5.550696328282356262e-02 1.337868422269821167e-01 -3.867528215050697327e-02 -1.898519843816757202e-01 5.245062112808227539e-01 -4.523651301860809326e-01 -2.046051472425460815e-01 7.121542841196060181e-02 -5.737265571951866150e-02 6.082466989755630493e-02 1.340478938072919846e-02 1.579184271395206451e-02 9.533221274614334106e-02 6.673015654087066650e-02 2.773868292570114136e-02 9.877435863018035889e-02 5.751476436853408813e-02 1.025405377149581909e-01 1.261033415794372559e-01 -1.434590574353933334e-02 1.812044531106948853e-01 -1.097713410854339600e-01 1.343274023383855820e-03 -2.068134844303131104e-01 1.833761930465698242e-01 5.782799795269966125e-02 7.142291404306888580e-03 -8.779830485582351685e-02 3.863793611526489258e-02 -2.158360630273818970e-01
-5.150340124964714050e-02 -2.101496756076812744e-01 1.270660664886236191e-02 2.563140094280242920e-01 -2.418704926967620850e-01 -2.343730926513671875e-01 4.999296963214874268e-01 -2.371987849473953247e-01 -8.552896231412887573e-02 6.544292718172073364e-02 7.276490330696105957e-02 -1.200198605656623840e-01 -1.376875042915344238e-01 -5.763861164450645447e-02 -1.403927952051162720e-01 9.783028811216354370e-02 4.171951115131378174e-02 -3.172022476792335510e-02 5.865810438990592957e-02 -3.665242195129394531e-01 -9.593303501605987549e-02 -9.307391941547393799e-02 3.802666664123535156e-01 -1.681581512093544006e-02 -1.422478407621383667e-01 -2.678162651136517525e-03 -3.886838257312774658e-02 2.259426005184650421e-02 2.342133410274982452e-02 1.256353966891765594e-02 -2.077947407960891724e-01 1.241608932614326477e-01
-1.733043938875198364e-01 -3.273423612117767334e-01 3.250811696052551270e-01 1.362165510654449463e-01 3.160404413938522339e-02 -5.547664314508438110e-02 2.258656024932861328e-01 -3.627873361110687256e-01 -1.394088864326477051e-01 8.483118563890457153e-02 1.136762835085391998e-02 -6.740041077136993408e-02 -7.921651005744934082e-02 -2.888674437999725342e-01 -2.552904374897480011e-02 9.997808933258056641e-02 1.538773626089096069e-01 -2.527624964714050293e-01 2.141462117433547974e-01 -3.840938583016395569e-02 -7.469055801630020142e-02 2.745953202247619629e-01 1.518600583076477051e-01 -2.768763303756713867e-01 -7.710614055395126343e-02 -3.076975233852863312e-02 -3.843485610559582710e-03 -7.416264619678258896e-03 1.463270038366317749e-01 3.394084796309471130e-02 -2.152055203914642334e-01 -1.695884019136428833e-01
-1.063671559095382690e-01 -2.333389073610305786e-01 1.771180629730224609e-01 2.011558860540390015e-01 -4.290433600544929504e-02 6.549493968486785889e-02 2.044956833124160767e-01 -4.924689829349517822e-01 -9.398495405912399292e-02 -2.040103077888488770e-03 1.135510858148336411e-02 -5.655298009514808655e-02 -1.186138018965721130e-01 -1.508627980947494507e-01 -2.377445250749588013e-02 2.346987463533878326e-02 2.960374355316162109e-01 -4.032928124070167542e-02 -1.529697328805923462e-02 -3.867810219526290894e-02 -1.832076311111450195e-01 4.302480518817901611e-01 1.826361119747161865e-01 8.181255310773849487e-02 -3.793461481109261513e-03 1.327885538339614868e-01 -2.250052690505981445e-01 -1.476405113935470581e-01 1.936353370547294617e-02 -5.982493609189987183e-02 -1.657677739858627319e-01 -2.249284535646438599e-01
-2.337231785058975220e-01 -3.171669244766235352e-01 5.629464983940124512e-03 1.466350406408309937e-01 -9.987005591392517090e-02 6.703888624906539917e-02 3.401376307010650635e-01 -2.695846557617187500e-01 -5.302777886390686035e-02 2.923451960086822510e-01 -1.567912101745605469e-01 2.436570078134536743e-01 3.348509967327117920e-02 -2.231317609548568726e-01 -1.552196219563484192e-02 -1.231939420104026794e-01 3.405020534992218018e-01 8.853919059038162231e-02 1.471711248159408569e-01 -2.434389293193817139e-01 2.700867652893066406e-01 -1.762983389198780060e-02 -9.187220036983489990e-02 8.624966442584991455e-02 9.980016946792602539e-02 -5.577776208519935608e-02 7.999365776777267456e-02 7.640812546014785767e-02 7.624422013759613037e-02 -9.702844172716140747e-02 5.044648796319961548e-02 -2.119664102792739868e-01
-1.343961432576179504e-02 -9.765763580799102783e-02 8.204917609691619873e-02 -5.280272103846073151e-03 -1.473333686590194702e-01 -1.901577115058898926e-01 1.673533022403717041e-01 -2.334721386432647705e-01 -1.008052229881286621e-01 3.530237674713134766e-01 -2.860588133335113525e-01 3.450010344386100769e-02 -3.404215574264526367e-01 1.360742449760437012e-01 -1.451630704104900360e-02 1.143189668655395508e-01 2.177421599626541138e-01 2.712695300579071045e-01 1.109588965773582458e-01 5.112448334693908691e-02 1.755224466323852539e-01 1.397090964019298553e-03 1.044042035937309265e-01 -1.318936198949813843e-01 -3.076753318309783936e-01 -1.286203563213348389e-01 3.021620586514472961e-02 5.773847550153732300e-02 1.452979743480682373e-01 -2.117366641759872437e-01 -2.726320624351501465e-01 1.639887839555740356e-01
-1.957538872957229614e-01 -1.347069889307022095e-01 -7.974446564912796021e-02 1.423914879560470581e-01 1.484587043523788452e-01 4.868330061435699463e-02 9.907309710979461670e-02 -2.379734516143798828e-01 -6.347481906414031982e-02 -9.797022491693496704e-02 4.008898511528968811e-02 2.131619155406951904e-01 -3.922873437404632568e-01 -1.993949264287948608e-01 -1.064831018447875977e-01 7.938129128888249397e-04 1.323361694812774658e-01 -6.292343884706497192e-02 -1.740106046199798584e-01 -2.938423156738281250e-01 -6.699024885892868042e-02 1.482976786792278290e-02 1.873897016048431396e-01 1.001036241650581360e-01 -3.004972934722900391e-01 -1.828708946704864502e-01 -1.083180382847785950e-01 3.245596587657928467e-01 2.925378978252410889e-01 1.101161260157823563e-02 1.670638769865036011e-01 -1.342498064041137695e-01
-2.525722384452819824e-01 -2.992552816867828369e-01 5.129438638687133789e-02 2.410828918218612671e-01 -1.338766813278198242e-01 -1.503552049398422241e-01 2.752018272876739502e-01 -6.142938882112503052e-02 -1.867933124303817749e-01 1.645048558712005615e-01 -2.743245661258697510e-01 1.517571657896041870e-01 3.494499996304512024e-02 -3.175495266914367676e-01 2.046744227409362793e-01 -1.778665333986282349e-01 2.962503135204315186e-01 2.492444813251495361e-01 4.089456796646118164e-02 1.613275147974491119e-02 2.378212064504623413e-01 -1.774724945425987244e-02 8.407618105411529541e-02 -2.139759436249732971e-02 3.360597044229507446e-02 1.518851816654205322e-01 2.487099766731262207e-01 3.147736564278602600e-02 3.297237912192940712e-03 -1.065330281853675842e-01 -7.231403142213821411e-02 -1.009047403931617737e-01
-8.331263810396194458e-02 -4.127721786499023438e-01 6.865545362234115601e-02 2.060090564191341400e-02 -2.839479744434356689e-01 1.228068545460700989e-01 3.618479669094085693e-01 1.143889799714088440e-01 -1.366147100925445557e-01 -4.345520213246345520e-02 -1.723275892436504364e-02 1.129689961671829224e-01 -3.750662803649902344e-01 -3.540228605270385742e-01 2.218664437532424927e-02 1.179113611578941345e-01 1.779369860887527466e-01 7.983113080263137817e-02 1.001157015562057495e-01 -2.445851080119609833e-02 -2.011743374168872833e-02 2.622783556580543518e-02 1.900712996721267700e-01 1.176858991384506226e-01 -1.296987384557723999e-01 1.167727634310722351e-01 -1.993463784456253052e-01 2.692261636257171631e-01 1.027314923703670502e-02 -4.468009993433952332e-02 2.101510949432849884e-02 -1.373029351234436035e-01
-2.163834869861602783e-01 -1.367669403553009033e-01 1.450560986995697021e-01 4.591510295867919922e-01 1.202006116509437561e-01 4.167029261589050293e-02 4.930721223354339600e-02 -3.306125998497009277e-01 -2.805434539914131165e-02 1.845052987337112427e-01 4.741264507174491882e-02 -2.910507842898368835e-03 4.437020421028137207e-02 -1.389598101377487183e-01 -2.484001405537128448e-02 1.884003169834613800e-02 3.516050279140472412e-01 -4.673705250024795532e-02 -9.814639389514923096e-02 -2.639532648026943207e-02 6.585567444562911987e-02 6.036391481757164001e-02 2.198539972305297852e-01 -1.586120389401912689e-02 -1.590433418750762939e-01 -1.094529256224632263e-01 -1.360736340284347534e-01 2.815333604812622070e-01 3.403725326061248779e-01 -1.095626279711723328e-01 2.399456202983856201e-01 4.651958867907524109e-02
-1.614921987056732178e-01 6.885094195604324341e-02 1.561405658721923828e-01 1.746376752853393555e-01 -1.078473553061485291e-01 2.909016907215118408e-01 5.153103917837142944e-02 -3.864448070526123047e-01 4.157328978180885315e-02 9.712967276573181152e-02 4.793710261583328247e-02 2.104392647743225098e-02 -9.240885078907012939e-02 1.324252784252166748e-01 -3.961203619837760925e-02 -1.076447311788797379e-02 4.341259896755218506e-01 1.031789630651473999e-01 -2.219518870115280151e-01 -1.866494417190551758e-01 9.372927993535995483e-02 1.033212468028068542e-01 2.345696538686752319e-01 -1.274662911891937256e-01 -1.964893639087677002e-01 4.093555361032485962e-02 2.377189137041568756e-02 3.880266845226287842e-01 8.528356999158859253e-02 -1.079951450228691101e-01 1.836159974336624146e-01 -7.987537235021591187e-02
7.219005376100540161e-02 -1.419913172721862793e-01 4.159917309880256653e-02 2.426196634769439697e-01 -1.397506147623062134e-02 8.634195476770401001e-02 3.907542824745178223e-01 -2.296354919672012329e-01 -1.015502214431762695e-01 5.877506453543901443e-03 2.347163297235965729e-02 1.601046323776245117e-01 1.852561347186565399e-02 2.335516363382339478e-02 -3.510314272716641426e-03 9.546997398138046265e-02 -3.709329292178153992e-02 -2.215584069490432739e-01 1.279210392385721207e-02 3.769524022936820984e-02 -1.130034867674112320e-02 -5.573789030313491821e-02 4.959020912647247314e-01 -1.101026386022567749e-01 -2.006099820137023926e-01 9.588000923395156860e-02 -2.022735774517059326e-01 -2.771643921732902527e-02 3.860133290290832520e-01 1.162474900484085083e-01 -2.583795487880706787e-01 1.438385844230651855e-01
-1.392881572246551514e-01 -5.283201858401298523e-02 -3.454522788524627686e-02 2.322773635387420654e-01 -3.888750821352005005e-02 8.351815491914749146e-02 2.013874351978302002e-01 -2.887773215770721436e-01 1.169157330878078938e-03 2.081852108240127563e-01 -4.792839661240577698e-02 1.086147502064704895e-01 -1.163926422595977783e-01 1.599863469600677490e-01 1.638208776712417603e-01 -1.801293343305587769e-02 5.376817584037780762e-01 3.047489821910858154e-01 -1.782839000225067139e-01 6.227329745888710022e-02 1.289040148258209229e-01 6.587318610399961472e-03 2.138941586017608643e-01 5.496869981288909912e-02 -1.235297769308090210e-01 -4.281101282685995102e-03 1.324723809957504272e-01 3.409189581871032715e-01 1.455138325691223145e-01 -2.639413811266422272e-02 6.138101592659950256e-02 9.340029209852218628e-02
1.191171333193778992e-01 -1.268590451218187809e-03 -1.368163228034973145e-01 8.423426002264022827e-02 -1.122722402215003967e-02 1.715201139450073242e-02 2.023791819810867310e-01 -1.788770556449890137e-01 1.992866024374961853e-02 2.015234204009175301e-03 -3.120954036712646484e-01 3.972226381301879883e-01 -9.870128333568572998e-02 -1.708161532878875732e-01 -9.802018105983734131e-02 9.012710303068161011e-02 1.275623440742492676e-01 1.136852335184812546e-02 -2.038230299949645996e-01 -2.411538660526275635e-01 2.149616479873657227e-01 3.799718618392944336e-01 1.627701818943023682e-01 9.368634968996047974e-02 1.102849021553993225e-01 8.553789556026458740e-02 3.535187542438507080e-01 8.981420844793319702e-02 8.673246204853057861e-02 -2.647020518779754639e-01 -7.580392528325319290e-03 4.745576530694961548e-02
4.908211901783943176e-02 -2.388349175453186035e-01 1.239327341318130493e-01 2.492726892232894897e-01 -2.630856335163116455e-01 -6.261581927537918091e-02 2.992891967296600342e-01 -3.149450123310089111e-01 -1.665973514318466187e-01 1.863311827182769775e-01 9.903541207313537598e-02 -6.050374358892440796e-02 -1.905484497547149658e-01 -8.522614836692810059e-03 7.704181969165802002e-02 1.584151983261108398e-01 1.334852655418217182e-03 4.660217463970184326e-02 -1.408744752407073975e-01 -2.423318922519683838e-01 -1.735704839229583740e-01 4.292294755578041077e-02 4.351769685745239258e-01 -2.709698081016540527e-01 -4.607369005680084229e-02 2.150133438408374786e-02 5.729994922876358032e-02 4.060494154691696167e-02 -3.497273847460746765e-02 1.708255410194396973e-01 -9.518412500619888306e-02 1.878835111856460571e-01
-2.451991289854049683e-02 -2.402817755937576294e-01 -9.514602273702621460e-02 1.945578902959823608e-01 -1.638514362275600433e-02 -8.859288692474365234e-02 3.121282756328582764e-01 -2.358176931738853455e-02 6.983322650194168091e-02 1.680113971233367920e-01 1.136669665575027466e-01 5.698794871568679810e-02 -1.764531806111335754e-02 5.902403220534324646e-02 -1.872446835041046143e-01 -1.593721471726894379e-02 4.943641424179077148e-01 1.289170384407043457e-01 -1.307455152273178101e-01 -1.651208102703094482e-02 1.047022640705108643e-01 2.360016256570816040e-01 2.623726427555084229e-01 1.522891037166118622e-02 -9.918616712093353271e-02 -2.427273057401180267e-02 1.161229461431503296e-01 2.007241100072860718e-01 3.449347913265228271e-01 2.062258124351501465e-01 3.037153556942939758e-02 2.439916729927062988e-01
-1.520535647869110107e-01 -1.252566128969192505e-01 -1.296307295560836792e-01 1.849494129419326782e-01 1.968976557254791260e-01 -8.458433300256729126e-02 -1.668829172849655151e-01 -4.314438402652740479e-01 -2.980633080005645752e-02 8.521968126296997070e-02 8.165118098258972168e-02 8.156600594520568848e-02 2.713109366595745087e-02 -1.510947644710540771e-01 -1.284925546497106552e-02 -1.002046391367912292e-01 3.421445786952972412e-01 1.266024261713027954e-01 -2.182709611952304840e-02 -1.303200796246528625e-02 1.529725492000579834e-01 2.736522853374481201e-01 2.299653887748718262e-01 7.716266810894012451e-02 -2.000236213207244873e-01 -4.758664965629577637e-02 -1.207081452012062073e-01 3.543234765529632568e-01 3.340353667736053467e-01 -6.660500913858413696e-02 7.584767043590545654e-02 -8.465837454423308372e-04
-1.218057572841644287e-01 -7.141268998384475708e-02 6.637822836637496948e-02 3.226710855960845947e-01 -2.179013490676879883e-01 -8.483318984508514404e-02 2.989569604396820068e-01 -3.188529312610626221e-01 -3.081767447292804718e-02 3.264413475990295410e-01 -3.503348529338836670e-01 2.091776281595230103e-01 1.666264832019805908e-01 -1.111443340778350830e-01 9.819406270980834961e-02 -3.371748700737953186e-02 1.412824243307113647e-01 -1.982454359531402588e-01 -1.483451277017593384e-01 -2.334897220134735107e-01 -1.383402198553085327e-01 3.347622975707054138e-02 1.157941371202468872e-01 -1.482136547565460205e-01 -1.215779110789299011e-01 1.043024286627769470e-01 -1.857425272464752197e-01 7.539393007755279541e-02 -4.307744652032852173e-02 1.224723979830741882e-01 -1.458631902933120728e-01 -7.433174550533294678e-02
3.846215829253196716e-02 -3.616837561130523682e-01 -5.948876962065696716e-02 8.025529980659484863e-02 1.531296968460083008e-01 2.225764840841293335e-01 1.571825742721557617e-01 -2.387990951538085938e-01 6.836108863353729248e-02 -2.067750990390777588e-01 -9.482023306190967560e-03 3.382622003555297852e-01 -2.634890377521514893e-01 1.451280433684587479e-02 -9.213327616453170776e-02 4.926971625536680222e-03 4.253755509853363037e-01 1.978103071451187134e-01 -9.958621114492416382e-02 -1.235140040516853333e-01 -6.268387287855148315e-02 8.904174715280532837e-02 1.747437864542007446e-01 2.273529022932052612e-01 1.204646285623311996e-02 6.695210188627243042e-02 -1.485109925270080566e-01 1.206869110465049744e-01 2.744818925857543945e-01 4.273302480578422546e-02 -1.309205777943134308e-02 7.070948928594589233e-02
-3.867110237479209900e-02 -7.452083379030227661e-02 -8.438472449779510498e-02 1.363728195428848267e-01 4.482809826731681824e-02 1.134414300322532654e-01 1.308397501707077026e-01 -1.978394836187362671e-01 -4.510094970464706421e-02 1.891828924417495728e-01 -3.719787299633026123e-02 3.135681450366973877e-01 -1.364835947751998901e-01 9.610434621572494507e-02 1.689546108245849609e-01 1.489208787679672241e-01 5.273675322532653809e-01 1.413828581571578979e-01 -9.815255552530288696e-02 -1.234881058335304260e-01 5.243407934904098511e-02 1.901697814464569092e-01 3.417979776859283447e-01 -6.249436736106872559e-02 -9.970445185899734497e-03 -6.365494430065155029e-02 1.908705085515975952e-01 2.531747519969940186e-01 5.570646375417709351e-02 1.121210306882858276e-01 -1.001417711377143860e-01 2.587618827819824219e-01
-7.038060575723648071e-02 -9.590941481292247772e-03 -9.759835898876190186e-03 2.884293794631958008e-01 -2.072193622589111328e-01 -2.089490741491317749e-01 4.332929551601409912e-01 -3.061605393886566162e-01 -2.861744351685047150e-02 1.365598887205123901e-01 -1.681484133005142212e-01 1.459895521402359009e-01 1.954209357500076294e-01 -9.907240420579910278e-02 -3.392568230628967285e-01 -2.485008724033832550e-02 1.820519566535949707e-01 -1.102303788065910339e-01 5.115371942520141602e-02 -4.631740599870681763e-02 -5.577534902840852737e-03 2.925700694322586060e-02 4.099401831626892090e-01 -5.706669762730598450e-03 -1.474655121564865112e-01 -2.025648206472396851e-02 -1.219715029001235962e-01 1.439996957778930664e-01 1.410034298896789551e-02 -1.180250719189643860e-01 -1.215607821941375732e-01 -7.153871655464172363e-02
1.143453195691108704e-01 -7.225564867258071899e-02 8.061598986387252808e-02 6.450660526752471924e-02 -2.981591522693634033e-01 3.197286427021026611e-01 2.985499799251556396e-01 -1.587876826524734497e-01 -1.400154083967208862e-02 1.398436874151229858e-01 1.457300633192062378e-01 2.438250482082366943e-01 -2.703144252300262451e-01 -2.511468827724456787e-01 4.209595546126365662e-02 2.116635441780090332e-02 4.420700669288635254e-01 -3.520100563764572144e-02 -4.433983191847801208e-02 -9.484441578388214111e-02 -8.171693980693817139e-02 1.360707879066467285e-01 3.930866345763206482e-02 -5.252925679087638855e-02 -1.804552390240132809e-03 -2.380622364580631256e-02 -2.703047096729278564e-01 1.905565708875656128e-02 2.256685048341751099e-01 -2.995469234883785248e-02 -2.467206567525863647e-01 -5.433420836925506592e-02
1.391302347183227539e-01 -3.132199347019195557e-01 -7.432492077350616455e-02 5.852870270609855652e-02 -1.748550683259963989e-01 3.299845755100250244e-02 3.433490991592407227e-01 3.843171522021293640e-02 2.326931953430175781e-01 1.132429465651512146e-01 6.704621016979217529e-02 2.175660878419876099e-01 -2.804898321628570557e-01 -2.126707881689071655e-01 2.200884073972702026e-01 1.616430841386318207e-02 3.722472786903381348e-01 -2.998937964439392090e-01 -2.230729162693023682e-02 -1.017848253250122070e-01 5.324839800596237183e-02 1.861336231231689453e-01 1.671350896358489990e-01 -6.183012574911117554e-02 4.636178910732269287e-02 -3.976006433367729187e-02 6.890378892421722412e-02 8.567555248737335205e-02 2.130266577005386353e-01 -2.322721183300018311e-01 -6.633175909519195557e-02 5.481047928333282471e-02
-2.091583609580993652e-01 -2.513114213943481445e-01 -5.132747814059257507e-02 7.301128655672073364e-02 2.163372701033949852e-03 -1.172799468040466309e-01 2.929259836673736572e-01 -3.213957250118255615e-01 -1.010745465755462646e-01 3.276470899581909180e-01 -2.479188293218612671e-01 1.171016320586204529e-01 -5.408845841884613037e-02 -2.969748377799987793e-01 -1.291977167129516602e-01 -2.714886069297790527e-01 2.285534143447875977e-01 1.106550320982933044e-01 4.436302557587623596e-02 -2.317217141389846802e-01 -1.773176342248916626e-02 -9.121412038803100586e-02 -1.163817793130874634e-01 2.772940881550312042e-02 1.683365106582641602e-01 -1.064635664224624634e-01 1.534749567508697510e-01 1.785527169704437256e-01 1.271301060914993286e-01 -1.308384388685226440e-01 6.132817268371582031e-02 -1.810128688812255859e-01
-7.886961102485656738e-02 -1.652752012014389038e-01 -4.848368093371391296e-02 3.913056850433349609e-02 -3.736524283885955811e-02 -5.671159923076629639e-02 3.359121456742286682e-02 -5.210639834403991699e-01 1.056248843669891357e-01 -6.017698324285447598e-04 -1.572691649198532104e-01 -1.468613892793655396e-01 -3.801315650343894958e-02 -2.173911035060882568e-01 1.033517420291900635e-01 1.754598468542098999e-01 5.617383122444152832e-02 1.336370706558227539e-01 5.263034999370574951e-02 -1.001292616128921509e-01 -3.740544617176055908e-02 1.056147143244743347e-01 2.241655439138412476e-01 2.589286267757415771e-01 -8.757010847330093384e-02 2.742080390453338623e-01 2.290327399969100952e-01 1.785690635442733765e-01 2.078406214714050293e-01 -4.073671624064445496e-02 -1.618643477559089661e-02 4.021494090557098389e-01
-2.560946047306060791e-01 -5.780303850769996643e-02 2.122840732336044312e-01 2.128662168979644775e-01 4.229874163866043091e-02 -2.574120461940765381e-01 2.203853577375411987e-01 -8.430404961109161377e-02 -2.165731489658355713e-01 -1.577936559915542603e-01 -3.232860863208770752e-01 2.655132114887237549e-02 -1.726165562868118286e-01 -1.308287531137466431e-01 2.207741737365722656e-01 -2.539800293743610382e-02 2.575103044509887695e-01 4.822337254881858826e-02 9.749706834554672241e-02 -2.265574336051940918e-01 1.984482444822788239e-02 1.905805170536041260e-01 2.555682957172393799e-01 -1.502338051795959473e-01 -5.034792795777320862e-02 -1.849777549505233765e-01 -8.886929601430892944e-02 3.332777917385101318e-01 1.252409163862466812e-02 -1.077968776226043701e-01 -1.238297671079635620e-01 8.212560415267944336e-02
-8.174894750118255615e-02 -4.191258549690246582e-01 -1.091183163225650787e-02 3.127321898937225342e-01 -2.477706670761108398e-01 2.209945172071456909e-01 8.240718394517898560e-02 -1.082649156451225281e-01 3.857704997062683105e-02 -1.612363755702972412e-01 3.948523104190826416e-02 -8.019670844078063965e-02 -2.838078141212463379e-01 -4.949053376913070679e-02 7.243067771196365356e-02 -9.310954064130783081e-02 -5.816337838768959045e-02 -9.124904870986938477e-02 7.661362737417221069e-02 1.736869802698493004e-03 1.423056274652481079e-01 1.483952850103378296e-01 2.977486550807952881e-01 1.552022397518157959e-01 -1.873966008424758911e-01 2.933801412582397461e-01 -1.701905578374862671e-01 1.865183711051940918e-01 1.246968135237693787e-01 1.393817812204360962e-01 -1.887693703174591064e-01 -1.745034307241439819e-01
1.036461368203163147e-01 4.130051285028457642e-02 8.820415288209915161e-02 2.039534151554107666e-01 -1.515586376190185547e-01 -1.346714943647384644e-01 4.894175752997398376e-02 -5.147506594657897949e-01 -1.608356460928916931e-02 2.227895855903625488e-01 -2.169375568628311157e-01 1.701513677835464478e-02 -2.187312096357345581e-01 9.231324493885040283e-02 2.463405281305313110e-01 -3.515756502747535706e-02 -3.245593106839805841e-04 -2.677280008792877197e-01 5.892442911863327026e-02 6.886221468448638916e-02 1.181914955377578735e-01 1.552677154541015625e-01 3.510544896125793457e-01 5.039036646485328674e-02 3.072706051170825958e-02 -2.771100103855133057e-01 8.192899404093623161e-04 2.484581172466278076e-01 9.258866310119628906e-02 -1.172897741198539734e-01 -8.594153821468353271e-02 -3.528053313493728638e-02
-3.229803964495658875e-02 -1.793418526649475098e-01 8.692768402397632599e-03 2.649480998516082764e-01 -3.379582241177558899e-02 7.603472471237182617e-02 1.730386465787887573e-01 -2.296291291713714600e-01 -1.243873387575149536e-01 -1.151832267642021179e-01 -6.877265870571136475e-02 1.584112644195556641e-01 5.268526077270507812e-02 -4.829536974430084229e-01 -1.900144964456558228e-01 -1.592130661010742188e-01 1.165505275130271912e-01 1.431071572005748749e-02 5.865108221769332886e-02 -2.158080935478210449e-01 1.981624774634838104e-02 5.227294284850358963e-03 4.118894636631011963e-01 -2.061256766319274902e-01 4.216008260846138000e-02 -3.531634807586669922e-02 1.968649178743362427e-01 2.811659574508666992e-01 1.636694520711898804e-01 4.880244657397270203e-02 -1.554802209138870239e-01 1.862077228724956512e-02
3.157954812049865723e-01 -3.309014737606048584e-01 3.140872344374656677e-02 3.150800764560699463e-01 6.356118712574243546e-03 1.547344177961349487e-01 3.483847975730895996e-01 -2.496719807386398315e-01 -6.733445823192596436e-02 -1.118400599807500839e-02 -7.430353015661239624e-02 3.443346023559570312e-01 -3.604124113917350769e-02 -1.834998428821563721e-01 8.070497214794158936e-02 6.134542450308799744e-02 2.808670327067375183e-02 -3.004903532564640045e-02 -1.312216967344284058e-01 -9.400966763496398926e-02 -1.120225414633750916e-01 -6.767782568931579590e-02 2.219056040048599243e-01 -1.570697277784347534e-01 -2.711961567401885986e-01 1.930021047592163086e-01 3.963412344455718994e-02 -7.967676967382431030e-02 6.794340163469314575e-02 -2.219269126653671265e-01 -1.025925725698471069e-01 8.324418216943740845e-02
2.356932312250137329e-01 -3.107149004936218262e-01 7.729712128639221191e-02 4.419653490185737610e-02 -1.012038066983222961e-01 2.822214066982269287e-01 2.193544209003448486e-01 -1.853453814983367920e-01 3.358177840709686279e-02 2.964423038065433502e-02 1.206045523285865784e-01 1.063238829374313354e-01 -7.002766430377960205e-02 -2.953212857246398926e-01 9.735561907291412354e-02 -5.592003464698791504e-02 1.164963915944099426e-01 2.741385102272033691e-01 1.213041171431541443e-01 -3.086164891719818115e-01 -1.457631587982177734e-01 3.932555392384529114e-02 9.094687551259994507e-02 -2.633678913116455078e-01 -1.698807328939437866e-01 3.606890887022018433e-02 8.385942876338958740e-02 3.330442309379577637e-01 2.613109052181243896e-01 -5.399937555193901062e-02 -1.157711744308471680e-01 -5.668127164244651794e-02
-8.540072292089462280e-02 -2.092871367931365967e-01 -1.392255574464797974e-01 6.727585196495056152e-02 -6.625971198081970215e-02 -1.396320611238479614e-01 2.852321565151214600e-01 -1.865083873271942139e-01 6.745681911706924438e-02 1.400429308414459229e-01 -1.410161256790161133e-01 1.007554307579994202e-01 -3.264974355697631836e-01 5.183135718107223511e-02 1.321482658386230469e-01 1.129667535424232483e-01 2.038953900337219238e-01 2.430177927017211914e-01 -1.179080978035926819e-01 2.256178259849548340e-01 -1.925371028482913971e-02 -5.819266662001609802e-02 3.884080424904823303e-02 -2.402231544256210327e-01 -2.338104844093322754e-01 -9.653990715742111206e-02 5.549015849828720093e-02 2.223046310245990753e-02 3.111723959445953369e-01 -3.046127557754516602e-01 -3.186458647251129150e-01 -6.427707523107528687e-02
-1.140259355306625366e-01 -8.167742192745208740e-02 -1.106230169534683228e-01 -1.817024499177932739e-01 -1.857252605259418488e-02 1.468156278133392334e-01 1.293111965060234070e-02 -4.385937750339508057e-01 -1.942785680294036865e-01 1.351562291383743286e-01 -1.044429689645767212e-01 1.434623450040817261e-01 -1.191528439521789551e-01 -1.531238704919815063e-01 -8.939167857170104980e-02 -2.646647691726684570e-01 2.608431279659271240e-01 -2.462729252874851227e-02 1.190168708562850952e-01 7.526801899075508118e-03 3.775729984045028687e-02 7.307519763708114624e-02 1.155827119946479797e-01 2.735637128353118896e-01 -7.525835931301116943e-02 1.084722205996513367e-01 1.766315549612045288e-01 1.023771241307258606e-01 3.775072097778320312e-01 3.147984445095062256e-01 7.065414101816713810e-04 1.972536444664001465e-01
1.469910740852355957e-01 -4.551073312759399414e-01 7.873391360044479370e-02 1.800930052995681763e-01 -1.124250218272209167e-01 5.206606537103652954e-02 5.219316110014915466e-02 -4.524374902248382568e-01 -1.378807127475738525e-01 1.167598217725753784e-01 -1.368468552827835083e-01 5.302382260560989380e-02 8.145347982645034790e-02 -3.080662712454795837e-02 -6.643814593553543091e-02 4.513547942042350769e-02 -1.229658443480730057e-02 -1.677055843174457550e-02 4.161722958087921143e-02 -3.026813268661499023e-02 -7.624509930610656738e-02 2.080229371786117554e-01 9.668013453483581543e-02 7.762493938207626343e-02 -1.503041130490601063e-04 1.890412420034408569e-01 -2.286020666360855103e-01 8.412966877222061157e-02 3.718816339969635010e-01 -1.306986063718795776e-01 -1.165849566459655762e-01 -3.317579627037048340e-01
-1.448643486946821213e-02 -3.353345394134521484e-01 -9.573584794998168945e-02 2.901571691036224365e-01 -3.511209487915039062e-01 9.286949038505554199e-02 1.313595473766326904e-01 -3.376601040363311768e-01 -9.230616688728332520e-02 1.674144864082336426e-01 -1.779235303401947021e-01 1.016980782151222229e-01 9.723708778619766235e-02 1.600024290382862091e-02 -4.365679621696472168e-02 2.399633526802062988e-01 -1.416801512241363525e-01 1.063345819711685181e-01 -3.341270387172698975e-01 -3.442127257585525513e-02 1.060624048113822937e-02 1.201319396495819092e-01 2.631240189075469971e-01 -2.538737654685974121e-01 9.182196855545043945e-02 8.248170465230941772e-02 1.207657977938652039e-01 1.400601118803024292e-01 5.332118831574916840e-03 4.402015730738639832e-02 -1.787020079791545868e-02 -1.972296386957168579e-01
-1.359326392412185669e-01 -1.916841231286525726e-02 -1.636156588792800903e-01 2.239658683538436890e-01 -1.014205068349838257e-01 5.724827200174331665e-02 2.899764291942119598e-02 1.206068694591522217e-02 -1.390912234783172607e-01 7.137126289308071136e-03 -3.547965586185455322e-01 6.872092187404632568e-02 -2.712852358818054199e-01 1.762811243534088135e-01 1.827636212110519409e-01 6.580130010843276978e-02 3.870666027069091797e-01 7.040651887655258179e-02 2.760321076493710279e-04 -1.080555841326713562e-01 4.795067012310028076e-03 7.305280864238739014e-02 2.667644321918487549e-01 3.672535344958305359e-02 -9.786626696586608887e-02 -2.289116531610488892e-01 -9.862284362316131592e-02 -8.062077686190605164e-03 4.150417149066925049e-01 -2.866821549832820892e-02 -2.065095156431198120e-01 2.558275163173675537e-01
-9.277811646461486816e-02 -2.060941159725189209e-01 -3.662751987576484680e-02 1.347267478704452515e-01 -1.071233451366424561e-01 1.314366161823272705e-01 2.346388436853885651e-02 -5.660988688468933105e-01 3.587266430258750916e-02 1.872376352548599243e-01 -1.254060566425323486e-01 -1.332824677228927612e-01 -1.533248126506805420e-01 -2.991503179073333740e-01 -2.432158682495355606e-03 6.437733769416809082e-02 1.966706514358520508e-01 -9.384746849536895752e-02 -1.761585846543312073e-02 -1.086644828319549561e-01 7.980539649724960327e-02 1.405315995216369629e-01 -3.583743423223495483e-02 -9.596863389015197754e-02 2.103845123201608658e-03 1.538833677768707275e-01 3.397822082042694092e-01 -1.437726914882659912e-01 1.898941695690155029e-01 -2.532864920794963837e-02 -2.709420323371887207e-01 1.628934293985366821e-01
-3.049962222576141357e-03 -7.568291574716567993e-02 -3.240000829100608826e-02 2.256285846233367920e-01 -2.345603853464126587e-01 7.207342982292175293e-02 2.675020992755889893e-01 -2.671115994453430176e-01 -3.003588914871215820e-01 -5.682250857353210449e-02 -3.181416988372802734e-01 1.014175489544868469e-01 1.129743084311485291e-01 -7.686047255992889404e-02 2.038163095712661743e-01 1.534083671867847443e-02 2.283227890729904175e-01 -4.496356099843978882e-02 9.499999135732650757e-02 -2.540223300457000732e-01 3.161599338054656982e-01 -1.718403995037078857e-01 -7.482349127531051636e-02 -4.362052679061889648e-02 -1.806035637855529785e-02 -9.482403099536895752e-02 1.353873610496520996e-01 3.133828938007354736e-01 5.475263670086860657e-02 -1.792651861906051636e-01 2.992473728954792023e-02 2.172920554876327515e-01
9.819339960813522339e-02 -1.050575450062751770e-01 -8.457374572753906250e-02 1.915769577026367188e-01 -1.070308759808540344e-01 -8.856955915689468384e-02 2.967382315546274185e-03 -4.574283659458160400e-01 -6.406143307685852051e-02 1.275505125522613525e-01 -1.070101112127304077e-01 5.542547628283500671e-02 -1.949092745780944824e-01 -6.040906161069869995e-02 2.543399333953857422e-01 1.127055212855339050e-01 6.460044533014297485e-02 -2.469159066677093506e-01 1.349511593580245972e-01 2.494343370199203491e-02 1.753233820199966431e-01 1.022646427154541016e-01 4.228818714618682861e-01 3.805435821413993835e-02 1.414299756288528442e-01 -3.272557556629180908e-01 4.083446785807609558e-02 3.701204061508178711e-02 1.766759604215621948e-01 -1.695994883775711060e-01 -2.197567224502563477e-01 -9.557566046714782715e-02
-1.786878854036331177e-01 2.199967056512832642e-01 -2.499512284994125366e-01 3.664548322558403015e-02 -9.300619363784790039e-02 -1.829670183360576630e-02 1.521309558302164078e-02 -5.226161479949951172e-01 -1.149988621473312378e-01 1.488500237464904785e-01 -4.550282284617424011e-02 -2.624338865280151367e-02 -9.747232496738433838e-02 -5.972334370017051697e-02 -2.390839606523513794e-01 -1.087429970502853394e-01 -1.422110665589570999e-02 -7.546249777078628540e-03 -1.517113000154495239e-01 -1.871201694011688232e-01 6.218890100717544556e-02 1.791906356811523438e-01 3.863516151905059814e-01 -5.637886747717857361e-02 -2.813971415162086487e-02 1.083368435502052307e-01 -1.780357211828231812e-01 2.179514467716217041e-01 2.264671474695205688e-01 1.319675706326961517e-02 -1.830475330352783203e-01 -1.729364246129989624e-01
-1.462138295173645020e-01 -1.880369484424591064e-01 -1.751451939344406128e-02 -1.863413751125335693e-01 -2.207266539335250854e-02 5.718401074409484863e-02 1.854577809572219849e-01 -2.675526142120361328e-01 -2.275551557540893555e-01 6.777006387710571289e-02 1.218802016228437424e-02 4.289402663707733154e-01 -1.703491359949111938e-01 -1.427486687898635864e-01 3.114494979381561279e-01 -1.658593118190765381e-01 -2.295426130294799805e-01 -1.878631860017776489e-02 -1.097077205777168274e-01 -2.074275016784667969e-01 2.006968557834625244e-01 -2.027720399200916290e-02 2.725901007652282715e-01 4.033505916595458984e-02 -7.924472540616989136e-02 1.080714985728263855e-01 7.387063652276992798e-02 2.724300920963287354e-01 1.772694289684295654e-01 2.525452151894569397e-02 1.351346522569656372e-01 1.067419424653053284e-01
-5.685927346348762512e-02 -2.780828773975372314e-01 -3.720570728182792664e-02 -2.102090269327163696e-01 -1.594806313514709473e-01 8.589237928390502930e-02 3.908584767486900091e-04 -3.544459044933319092e-01 -3.262382149696350098e-01 -7.866337895393371582e-02 -2.301138490438461304e-01 1.992812007665634155e-01 -1.095552593469619751e-01 -4.283859953284263611e-02 3.203720450401306152e-01 4.284767806529998779e-02 3.971030190587043762e-02 -5.446192249655723572e-02 -1.227978896349668503e-02 1.603211760520935059e-01 -5.357787013053894043e-03 -2.907426096498966217e-02 3.634322881698608398e-01 3.633859008550643921e-02 -8.973795920610427856e-02 2.082796543836593628e-01 -1.428863853216171265e-01 3.585855960845947266e-01 8.633178472518920898e-02 -5.489104986190795898e-02 6.761086732149124146e-02 1.080721989274024963e-01
-1.887440234422683716e-01 -5.851108208298683167e-02 3.297207877039909363e-02 2.026202082633972168e-01 -6.427235901355743408e-02 -2.363327145576477051e-01 1.106282696127891541e-01 -2.736409902572631836e-01 1.216470822691917419e-02 -8.407141268253326416e-02 -1.345459744334220886e-02 -2.250448241829872131e-02 -3.366261720657348633e-02 3.765542805194854736e-01 -2.393970638513565063e-02 -1.647302061319351196e-01 3.568232953548431396e-01 1.493372172117233276e-01 -6.145614199340343475e-03 3.192871436476707458e-02 2.765115499496459961e-01 1.903449445962905884e-01 2.893966138362884521e-01 -1.837094500660896301e-02 -3.185423910617828369e-01 -1.068715304136276245e-01 2.272883355617523193e-01 2.227622717618942261e-01 8.009353280067443848e-02 5.237404629588127136e-02 -4.516142979264259338e-02 -1.426129490137100220e-01
-2.506412863731384277e-01 -7.098054140806198120e-02 -1.485791206359863281e-01 4.721205830574035645e-01 -9.351755678653717041e-02 2.155752852559089661e-02 -6.472760438919067383e-02 -3.032747805118560791e-01 -1.422795653343200684e-01 -3.040393255650997162e-02 -1.369422227144241333e-01 9.798770397901535034e-02 8.792112767696380615e-02 -7.706194370985031128e-02 -9.757136553525924683e-02 -2.544510737061500549e-02 1.855469793081283569e-01 -8.142932504415512085e-02 -3.369419276714324951e-01 -8.092442154884338379e-02 -4.235439375042915344e-02 3.673437833786010742e-01 1.447828710079193115e-01 1.040475536137819290e-02 -4.884380847215652466e-02 9.369274973869323730e-02 1.566994488239288330e-01 2.854445576667785645e-01 2.036663442850112915e-01 4.949247092008590698e-02 1.322848349809646606e-01 -1.042291522026062012e-01
-3.675458133220672607e-01 1.244016662240028381e-01 -1.730121299624443054e-02 1.896477639675140381e-01 7.274827221408486366e-04 -3.030157461762428284e-02 -5.444435030221939087e-02 -4.503405392169952393e-01 -9.021816402673721313e-02 1.125023141503334045e-01 -8.981840312480926514e-02 2.071958184242248535e-01 -3.343196213245391846e-02 -2.576874196529388428e-01 -1.979046501219272614e-02 -5.387075990438461304e-02 8.030629158020019531e-02 -7.057996094226837158e-02 -2.658415436744689941e-01 -2.085081636905670166e-01 -8.903773128986358643e-02 9.541569650173187256e-02 1.361472010612487793e-01 -1.801188103854656219e-02 -5.827769171446561813e-03 1.664127707481384277e-01 1.067051813006401062e-01 1.660306900739669800e-01 3.953065276145935059e-01 5.781517177820205688e-02 -1.117338016629219055e-01 -2.522447407245635986e-01
-2.030660957098007202e-02 -2.018358707427978516e-01 -2.406182140111923218e-01 3.747458159923553467e-01 -9.190908819437026978e-02 -1.072673872113227844e-01 4.056163430213928223e-01 -6.295413523912429810e-02 -1.729290187358856201e-01 1.585826724767684937e-01 -2.949343919754028320e-01 2.492552623152732849e-02 1.160598248243331909e-01 -1.442448794841766357e-02 -1.151066049933433533e-01 1.221224218606948853e-01 -6.223567575216293335e-02 -3.760441392660140991e-02 -1.133712977170944214e-01 -3.161076456308364868e-02 4.054340124130249023e-01 3.304660916328430176e-01 1.439238637685775757e-01 -2.335587739944458008e-01 -1.047989875078201294e-01 2.219788357615470886e-02 2.828044071793556213e-02 1.739374734461307526e-02 6.021796166896820068e-02 5.184376239776611328e-02 2.269335463643074036e-02 -1.342434808611869812e-02
-6.577929854393005371e-02 -7.246878743171691895e-02 1.023924537003040314e-02 2.374867051839828491e-01 -1.009736806154251099e-01 -4.198188707232475281e-02 3.514787554740905762e-01 -2.949101626873016357e-01 1.816647499799728394e-01 6.435518711805343628e-02 4.971585795283317566e-02 -2.778239548206329346e-02 -1.349452733993530273e-01 1.331050246953964233e-01 -2.998088859021663666e-02 1.236873120069503784e-01 4.100975096225738525e-01 1.955409646034240723e-01 -9.189753979444503784e-02 1.763634085655212402e-01 1.543797552585601807e-01 7.043261826038360596e-02 1.446995735168457031e-01 8.076690137386322021e-02 -1.725128740072250366e-01 -3.743366003036499023e-01 1.094789952039718628e-01 2.087667733430862427e-01 1.263308227062225342e-01 -2.334643006324768066e-01 1.222175210714340210e-01 7.653093338012695312e-02
-3.291690349578857422e-01 3.549188002943992615e-02 -3.434343636035919189e-02 1.507621854543685913e-01 1.492819841951131821e-02 -1.287199854850769043e-01 -1.381637156009674072e-01 -2.538888156414031982e-01 -1.709592193365097046e-01 -1.076832413673400879e-01 -2.485526055097579956e-01 1.036783084273338318e-01 9.916596114635467529e-03 -1.832555979490280151e-01 -2.325876057147979736e-01 -5.176524817943572998e-02 1.061113402247428894e-01 7.022648584097623825e-03 -3.116511702537536621e-01 -1.539702340960502625e-02 8.259835094213485718e-02 6.528981775045394897e-02 2.909842729568481445e-01 1.029771789908409119e-01 -1.312972307205200195e-01 2.616745233535766602e-01 8.862831443548202515e-02 2.278654426336288452e-01 3.700284659862518311e-01 -4.213721677660942078e-02 -1.242521181702613831e-01 -2.183386981487274170e-01
1.626621037721633911e-01 -3.822194933891296387e-01 -1.199329271912574768e-01 1.228928938508033752e-01 7.703599333763122559e-02 1.257259547710418701e-01 3.664466738700866699e-01 -2.544535398483276367e-01 -6.974742561578750610e-02 7.128131389617919922e-02 -1.349237710237503052e-01 1.041284352540969849e-01 -1.362969279289245605e-01 -1.340023577213287354e-01 9.393722563982009888e-02 1.659932732582092285e-01 -3.424005955457687378e-02 -1.494208574295043945e-01 -2.002147138118743896e-01 -2.478284090757369995e-01 -1.892816126346588135e-01 6.704458594322204590e-02 3.620063364505767822e-01 -1.320177465677261353e-01 5.690909177064895630e-02 6.029319018125534058e-02 -1.852917075157165527e-01 -6.122082099318504333e-02 1.460314095020294189e-01 1.134039759635925293e-01 -2.671094834804534912e-01 3.155051544308662415e-02
-1.120883300900459290e-01 -1.089676991105079651e-01 1.054367274045944214e-01 1.928537935018539429e-01 -1.397517919540405273e-01 -3.774468600749969482e-01 3.873510658740997314e-01 -3.097391724586486816e-01 5.754059925675392151e-02 2.086184769868850708e-01 -3.333821892738342285e-01 2.010905593633651733e-01 -2.130142226815223694e-02 -3.221727311611175537e-01 3.227222710847854614e-02 -1.125745102763175964e-01 -1.540838368237018585e-02 -1.944925263524055481e-02 -1.974388770759105682e-02 -1.825188696384429932e-01 4.517397657036781311e-02 1.250875145196914673e-01 2.057359516620635986e-01 -1.685744971036911011e-01 -1.569174826145172119e-01 1.230878103524446487e-02 -9.792191535234451294e-02 9.824232757091522217e-02 -3.552704304456710815e-02 1.076562702655792236e-01 -6.744616478681564331e-02 -1.368683129549026489e-01
1.009172797203063965e-01 1.248355861753225327e-02 -2.736129797995090485e-02 3.422164916992187500e-01 -1.127711758017539978e-01 3.436799347400665283e-02 -1.645496487617492676e-01 -4.110630154609680176e-01 -1.137294396758079529e-01 2.452644705772399902e-01 -3.470169603824615479e-01 1.684895157814025879e-02 -1.034837365150451660e-01 7.093119621276855469e-02 3.828856721520423889e-02 -1.107038259506225586e-01 3.689562901854515076e-02 2.644351869821548462e-02 -1.973765492439270020e-01 -2.245482616126537323e-02 -3.983006998896598816e-02 1.134435236454010010e-01 1.906082183122634888e-01 8.125237189233303070e-03 -2.827934324741363525e-01 -3.903627991676330566e-01 -8.897410705685615540e-03 2.024460136890411377e-01 1.072853505611419678e-01 -1.286196708679199219e-01 1.677201539278030396e-01 -1.289119720458984375e-01
1.588458120822906494e-01 -2.078623026609420776e-01 7.930099964141845703e-02 3.535076379776000977e-01 3.578934818506240845e-02 1.531615704298019409e-01 1.168374419212341309e-01 -2.704135179519653320e-01 7.675198465585708618e-02 -1.552355140447616577e-01 1.912863552570343018e-01 1.804131120443344116e-01 -1.038078740239143372e-01 -2.385748028755187988e-01 -2.639030106365680695e-02 -1.560403779149055481e-02 2.131666541099548340e-01 -1.796531677246093750e-02 8.075581490993499756e-02 -3.766498267650604248e-01 3.067946806550025940e-02 2.082725465297698975e-01 3.936143517494201660e-01 -1.692091822624206543e-01 -5.689925700426101685e-02 5.514437332749366760e-02 -5.589554086327552795e-02 2.171663492918014526e-01 1.332838833332061768e-01 1.080948710441589355e-01 -1.138214245438575745e-01 5.332107655704021454e-03
-9.013517946004867554e-02 -2.837522625923156738e-01 -3.640325367450714111e-02 3.027305901050567627e-01 -7.911827415227890015e-02 7.069288939237594604e-02 -1.306666880846023560e-01 -4.033333361148834229e-01 -4.044446647167205811e-01 1.414352655410766602e-01 1.033451128751039505e-02 6.492973119020462036e-02 -8.767098188400268555e-02 -1.364928781986236572e-01 -6.850166618824005127e-02 1.457394808530807495e-01 -1.093339398503303528e-01 1.656704545021057129e-01 1.516360696405172348e-02 1.351307630538940430e-01 2.504731714725494385e-01 1.696275472640991211e-01 1.502723693847656250e-01 -1.089919544756412506e-02 4.579650610685348511e-02 2.881709635257720947e-01 9.562788158655166626e-02 -3.788590431213378906e-02 1.550584435462951660e-01 2.095602639019489288e-02 -2.914419472217559814e-01 9.993699938058853149e-02
-1.268913894891738892e-01 -2.601090967655181885e-01 2.827434539794921875e-01 2.030930519104003906e-01 -5.549268797039985657e-02 -6.120563298463821411e-02 2.132897675037384033e-01 -2.578571438789367676e-01 1.165306940674781799e-01 -1.092792116105556488e-02 -4.202279150485992432e-01 3.330002427101135254e-01 -1.826244294643402100e-01 1.803585328161716461e-02 -7.349731028079986572e-02 -6.234911456704139709e-02 -7.629360258579254150e-02 -1.884129494428634644e-01 2.446737885475158691e-01 -2.969299256801605225e-01 9.995878487825393677e-02 1.076144278049468994e-01 5.938470829278230667e-03 -1.977608203887939453e-01 -5.470746662467718124e-03 1.936871409416198730e-01 5.328269675374031067e-03 6.940051913261413574e-02 7.023853063583374023e-02 6.887140125036239624e-02 1.620643734931945801e-01 6.079560518264770508e-02
-2.027728110551834106e-01 -1.054401695728302002e-01 2.912473976612091064e-01 2.974339127540588379e-01 3.811314702033996582e-02 6.718858331441879272e-02 4.121100306510925293e-01 -1.939732134342193604e-01 -1.276374757289886475e-01 -2.036383002996444702e-02 -8.854746073484420776e-02 -6.279598176479339600e-02 1.090434268116950989e-01 -1.112893745303153992e-01 1.017606556415557861e-01 4.836859554052352905e-02 3.471214175224304199e-01 -7.897723466157913208e-02 7.866299152374267578e-02 -1.713405102491378784e-01 3.704076260328292847e-02 4.624982774257659912e-01 9.505110979080200195e-02 -1.661242395639419556e-01 3.913315013051033020e-02 7.766102999448776245e-02 -1.776845306158065796e-01 1.237670611590147018e-02 1.295502930879592896e-01 -1.473317146301269531e-01 -6.000610068440437317e-02 4.774083383381366730e-03
-1.500330865383148193e-01 -6.694863736629486084e-02 1.807596534490585327e-03 1.594136357307434082e-01 -2.151237241923809052e-02 -5.032273754477500916e-02 2.330642938613891602e-01 -7.857996225357055664e-02 -9.967966377735137939e-02 2.051042914390563965e-01 -1.094000265002250671e-01 2.231723219156265259e-01 -2.296375632286071777e-01 1.577238440513610840e-01 -3.197075426578521729e-02 1.019655615091323853e-01 4.320127964019775391e-01 3.369767963886260986e-01 -3.974785208702087402e-01 8.799759298563003540e-02 -2.954538539052009583e-02 1.272702366113662720e-01 1.888336688280105591e-01 -2.703985758125782013e-02 -5.678062513470649719e-02 2.369846403598785400e-02 1.826340705156326294e-01 3.194922208786010742e-01 4.753280431032180786e-02 -9.943276643753051758e-02 7.347255200147628784e-02 7.179124653339385986e-02
1.237734109163284302e-01 -3.025957643985748291e-01 2.471002638339996338e-01 -1.853561773896217346e-02 -4.724189639091491699e-03 1.299519836902618408e-01 2.379133552312850952e-01 -2.617758214473724365e-01 4.974683374166488647e-02 3.317030891776084900e-02 2.797079682350158691e-01 1.948410570621490479e-01 -2.328055948019027710e-01 -2.404361069202423096e-01 1.245260834693908691e-01 3.567810729146003723e-02 3.018146455287933350e-01 6.468903273344039917e-02 2.006726115942001343e-01 -1.559567302465438843e-01 2.115330658853054047e-02 1.729583591222763062e-01 1.325946795986965299e-04 -1.468727439641952515e-01 2.863325178623199463e-02 7.637652009725570679e-02 -8.192504942417144775e-02 2.523796260356903076e-01 2.837436199188232422e-01 -8.906841278076171875e-02 -2.273163050413131714e-01 -1.101514175534248352e-01
-1.908152252435684204e-01 -2.819886505603790283e-01 9.551581740379333496e-02 2.784993946552276611e-01 -1.583552360534667969e-01 -3.210048973560333252e-01 3.041719198226928711e-01 -1.613544672727584839e-01 1.681241691112518311e-01 1.314311027526855469e-01 -3.901367485523223877e-01 8.209440112113952637e-02 -6.894720345735549927e-02 -6.636453419923782349e-02 -2.025337666273117065e-01 -4.935982823371887207e-02 2.737845666706562042e-02 2.815238386392593384e-02 2.618839442729949951e-01 -1.595667600631713867e-01 -2.241038903594017029e-02 5.955711752176284790e-02 6.828284263610839844e-02 -1.531664580106735229e-01 -1.903709471225738525e-01 6.024993956089019775e-02 -9.980664402246475220e-02 2.636394649744033813e-02 1.813279241323471069e-01 2.203194946050643921e-01 -8.421914279460906982e-02 -1.637389659881591797e-01
1.414125878363847733e-02 -2.622584104537963867e-01 1.377424746751785278e-01 3.724163770675659180e-01 -7.599476724863052368e-02 -1.178339719772338867e-01 2.683981657028198242e-01 -3.206485211849212646e-01 -1.203810423612594604e-01 2.338709384202957153e-01 -2.373190820217132568e-01 1.342045515775680542e-01 9.791281819343566895e-02 -1.571690589189529419e-01 -8.412473648786544800e-02 1.530768908560276031e-02 1.832939386367797852e-01 -2.116354554891586304e-02 2.083229832351207733e-02 -2.519738972187042236e-01 -1.227873340249061584e-01 7.001779973506927490e-02 2.723944783210754395e-01 -1.291708499193191528e-01 1.729523241519927979e-01 2.288326621055603027e-01 -3.074827790260314941e-02 8.002052456140518188e-02 5.793528258800506592e-02 5.734143778681755066e-02 -6.170348450541496277e-02 -2.912244200706481934e-01
-1.558544673025608063e-02 -2.477793246507644653e-01 -1.057497784495353699e-01 3.399480506777763367e-02 -6.523012369871139526e-02 -1.043801233172416687e-01 8.200129866600036621e-02 -4.572999179363250732e-01 3.264718875288963318e-02 -3.363042473793029785e-01 -1.321094930171966553e-01 -9.292007982730865479e-02 -1.270045340061187744e-01 1.322585344314575195e-01 9.781130403280258179e-02 -1.802711486816406250e-01 9.840977936983108521e-02 4.649293422698974609e-02 -6.380913406610488892e-02 1.997985094785690308e-01 4.639130458235740662e-02 3.519546240568161011e-02 2.894193530082702637e-01 -1.685125194489955902e-02 -3.064592778682708740e-01 1.632773280143737793e-01 -1.043971255421638489e-01 8.764844387769699097e-02 3.637988269329071045e-01 1.613753475248813629e-02 1.313162893056869507e-01 2.163293808698654175e-01
1.032070145010948181e-01 -5.524728447198867798e-02 -2.775228954851627350e-02 2.111282199621200562e-02 -1.631345301866531372e-01 -6.090382859110832214e-02 1.274917721748352051e-01 -2.620537579059600830e-01 9.720920026302337646e-02 3.691361546516418457e-01 -2.339164465665817261e-01 1.554956138134002686e-01 -3.573929965496063232e-01 -4.008580930531024933e-03 4.264263808727264404e-02 8.325829356908798218e-02 2.302652448415756226e-01 1.740359812974929810e-01 1.177511587738990784e-01 2.624774724245071411e-02 4.991181567311286926e-02 -1.204461008310317993e-01 1.189769729971885681e-01 -1.737796962261199951e-01 -3.725927174091339111e-01 -1.267738789319992065e-01 3.438203409314155579e-02 2.543631494045257568e-01 1.851683109998703003e-01 -2.626473903656005859e-01 -1.529999077320098877e-01 4.528563469648361206e-02
-2.071041911840438843e-01 -4.729383066296577454e-02 -6.845163553953170776e-02 9.142688661813735962e-02 2.063109166920185089e-02 1.360332071781158447e-01 4.086549952626228333e-02 -5.051044225692749023e-01 -1.846651583909988403e-01 8.974791318178176880e-02 -7.569860666990280151e-02 -8.849315345287322998e-02 -4.420441016554832458e-02 -9.770312160253524780e-02 -1.992096602916717529e-01 -1.319028735160827637e-01 -2.133942544460296631e-01 -6.537714600563049316e-02 -9.954122453927993774e-02 8.505328744649887085e-02 -2.074455916881561279e-01 -1.126738339662551880e-01 2.281082570552825928e-01 -1.387765556573867798e-01 -1.781896650791168213e-01 2.300450578331947327e-02 2.187893688678741455e-01 3.083772361278533936e-01 3.747965097427368164e-01 -1.707795560359954834e-01 1.197835244238376617e-02 5.284744873642921448e-02
-1.013772264122962952e-01 1.772553846240043640e-02 1.347083598375320435e-01 3.139797747135162354e-01 -7.180298864841461182e-02 -1.864172667264938354e-01 2.109812945127487183e-01 -2.865774631500244141e-01 -2.159614115953445435e-01 -1.070054322481155396e-01 -3.101166188716888428e-01 7.257802784442901611e-02 -1.113070994615554810e-01 -1.490178853273391724e-01 2.501711249351501465e-01 -2.863561734557151794e-02 2.217092216014862061e-01 -7.556159794330596924e-02 1.761252731084823608e-01 -1.695619970560073853e-01 7.253600656986236572e-02 -2.921288460493087769e-02 1.489357352256774902e-01 -9.603152424097061157e-02 7.989287376403808594e-02 -1.337019354104995728e-01 -9.083838760852813721e-02 3.609797358512878418e-01 2.461382597684860229e-01 -3.669986873865127563e-02 -1.100725382566452026e-01 2.440958917140960693e-01
-2.842516899108886719e-01 1.850852966308593750e-01 9.508313983678817749e-02 2.550283968448638916e-01 3.580182045698165894e-02 -1.483033746480941772e-01 2.825303673744201660e-01 -3.577691614627838135e-01 -2.367669343948364258e-01 -1.441621333360671997e-01 -9.021882712841033936e-02 1.144066825509071350e-01 -1.210264936089515686e-01 -2.049733325839042664e-02 5.081479321233928204e-04 2.637215331196784973e-02 3.600502312183380127e-01 8.657728880643844604e-02 1.623308360576629639e-01 -1.333715319633483887e-01 1.292773932218551636e-01 2.758513670414686203e-03 3.828452900052070618e-02 -2.650382556021213531e-02 6.698979437351226807e-02 -7.433807849884033203e-02 -1.365705281496047974e-01 4.033913910388946533e-01 1.987003386020660400e-01 -1.034266203641891479e-01 -8.716364949941635132e-02 1.288703978061676025e-01
-3.275077641010284424e-01 -1.881293058395385742e-01 5.151176452636718750e-02 5.605059489607810974e-02 -2.755511999130249023e-01 1.770386099815368652e-01 8.148828521370887756e-03 -2.721865773200988770e-01 -3.604934737086296082e-02 2.397816926240921021e-01 -6.583028286695480347e-02 8.186177909374237061e-02 -2.107366025447845459e-01 2.185000292956829071e-02 -1.531474441289901733e-01 2.114973366260528564e-01 -1.623152792453765869e-01 -1.827756762504577637e-01 -4.088170826435089111e-02 1.231574043631553650e-01 2.334543317556381226e-01 2.083046287298202515e-01 2.881266474723815918e-01 -1.008855700492858887e-01 -3.174076601862907410e-02 1.067169308662414551e-01 -6.077450886368751526e-02 6.414545327425003052e-02 2.668962478637695312e-01 2.679934501647949219e-01 -2.067804187536239624e-01 1.163196265697479248e-01
-7.591088861227035522e-02 -1.300184428691864014e-01 2.569838464260101318e-01 4.497085884213447571e-02 4.510101303458213806e-02 -4.484735056757926941e-02 3.527134060859680176e-01 -2.434088587760925293e-01 -8.870721608400344849e-02 4.414899647235870361e-02 -4.262709245085716248e-02 -9.966783225536346436e-02 -3.195641189813613892e-02 -6.113636121153831482e-02 -5.520939454436302185e-02 2.099297642707824707e-01 3.577243387699127197e-01 1.751921512186527252e-02 1.228167768567800522e-02 6.437644362449645996e-02 -2.209439724683761597e-01 3.277427554130554199e-01 3.728037774562835693e-01 3.577982634305953979e-02 1.632484793663024902e-01 2.238267958164215088e-01 -2.936323359608650208e-02 1.300856322050094604e-01 1.437252014875411987e-01 -2.052848190069198608e-01 -2.038747817277908325e-01 -1.419979482889175415e-01
3.422564361244440079e-03 4.865736886858940125e-02 -9.857483953237533569e-02 1.460468620061874390e-01 -4.856197629123926163e-03 1.679636985063552856e-01 1.005199998617172241e-01 -3.018314242362976074e-01 -5.784167349338531494e-02 6.856614351272583008e-02 -2.135298252105712891e-01 1.068380102515220642e-02 -3.069858253002166748e-01 2.075354903936386108e-01 3.157157897949218750e-01 -1.511698663234710693e-01 1.759954541921615601e-01 -1.131659224629402161e-01 1.685275733470916748e-01 -2.065476477146148682e-01 1.175822168588638306e-01 -1.850190460681915283e-01 3.598545491695404053e-01 -8.539973944425582886e-02 -1.068350486457347870e-02 -1.364933997392654419e-01 3.530315309762954712e-02 9.234903752803802490e-02 2.647899985313415527e-01 -3.378906250000000000e-01 -3.959148004651069641e-02 9.733901172876358032e-02
-2.849206924438476562e-01 -1.632063239812850952e-01 -4.340118914842605591e-02 -2.660309523344039917e-02 -2.776166610419750214e-02 1.391258537769317627e-01 1.669901162385940552e-01 -2.233657836914062500e-01 1.406133640557527542e-02 -1.608810722827911377e-01 -9.305956214666366577e-02 2.598277106881141663e-02 -2.685783803462982178e-01 1.022607833147048950e-01 -2.911659888923168182e-02 -1.519421115517616272e-02 3.002171218395233154e-01 4.249725118279457092e-02 -1.182207688689231873e-01 -2.631763182580471039e-02 -3.714046478271484375e-01 5.474893376231193542e-02 3.203699886798858643e-01 1.627888530492782593e-01 -3.373203277587890625e-01 1.512939631938934326e-01 -4.150338470935821533e-02 -4.141936078667640686e-02 3.548335731029510498e-01 -1.186057552695274353e-01 1.196919754147529602e-01 -3.882762417197227478e-02
-4.644765332341194153e-02 1.642619259655475616e-02 2.379707060754299164e-02 1.785070449113845825e-01 -1.525141596794128418e-01 -3.520293906331062317e-02 3.820594251155853271e-01 -3.162919878959655762e-01 -8.815363049507141113e-02 1.757353395223617554e-01 3.766541182994842529e-02 -2.318139560520648956e-02 -6.198523193597793579e-02 -2.387395352125167847e-01 -3.908918797969818115e-02 1.568850576877593994e-01 1.311642378568649292e-01 -2.227895706892013550e-01 -8.329600095748901367e-02 -1.950286030769348145e-01 1.393341571092605591e-01 2.704817354679107666e-01 2.377136200666427612e-01 -2.970987558364868164e-01 -2.272894233465194702e-01 -1.310599595308303833e-01 -1.438226848840713501e-01 -2.500123381614685059e-01 1.654063314199447632e-01 -5.062016844749450684e-02 -9.206603467464447021e-02 -1.656884402036666870e-01
-1.953777521848678589e-01 -3.590971231460571289e-01 -1.164984107017517090e-01 3.307524025440216064e-01 -7.739885151386260986e-02 -1.487799286842346191e-01 3.359466493129730225e-01 -1.998613625764846802e-01 -6.928036361932754517e-02 2.509875297546386719e-01 -3.011950850486755371e-01 1.706655770540237427e-01 -5.415821820497512817e-02 -2.994664311408996582e-01 -2.659022435545921326e-02 -9.821896255016326904e-02 2.375924736261367798e-01 5.770896002650260925e-02 9.087492525577545166e-02 -1.225494891405105591e-01 1.228207424283027649e-01 -3.670717403292655945e-02 -1.292792707681655884e-01 1.139209717512130737e-01 4.150757100433111191e-03 5.352762714028358459e-02 5.618767812848091125e-02 1.590430885553359985e-01 3.962063230574131012e-03 -1.671638339757919312e-01 1.933238506317138672e-01 -1.119008511304855347e-01
2.244573533535003662e-01 -2.399031221866607666e-01 -1.072866767644882202e-01 2.709382176399230957e-01 2.394007742404937744e-01 -1.263624131679534912e-01 1.073996797204017639e-01 -5.060833692550659180e-01 -2.575920522212982178e-01 1.510205119848251343e-01 -1.742527931928634644e-01 -4.322681948542594910e-02 -1.676612198352813721e-01 -3.395517170429229736e-02 -1.534123718738555908e-01 8.781711012125015259e-02 9.151031076908111572e-02 -1.237184256315231323e-01 8.962697535753250122e-02 2.688839845359325409e-02 4.579066298902034760e-03 2.461314499378204346e-01 1.409889161586761475e-01 -2.741888538002967834e-02 3.491152450442314148e-02 -1.515756100416183472e-01 2.196019589900970459e-01 4.616400226950645447e-02 -5.188183858990669250e-03 -2.909611761569976807e-01 -1.055757179856300354e-01 -1.609132811427116394e-02
1.107154935598373413e-01 -2.238819003105163574e-01 1.496401131153106689e-01 2.249599397182464600e-01 -1.525608301162719727e-01 1.569125354290008545e-01 -1.196705829352140427e-02 -2.063766419887542725e-01 1.389155834913253784e-01 1.206320300698280334e-01 -1.079410612583160400e-01 1.140618324279785156e-01 9.839539229869842529e-02 -1.205722838640213013e-01 -7.250908762216567993e-02 -3.326317667961120605e-01 1.560658365488052368e-01 1.327481269836425781e-01 3.904793784022331238e-02 -3.370338976383209229e-01 1.790745407342910767e-01 2.580894529819488525e-01 1.904266625642776489e-01 9.502366930246353149e-02 -1.076554879546165466e-01 2.370663881301879883e-01 1.749513149261474609e-01 2.367253899574279785e-01 2.174076735973358154e-01 1.427294570021331310e-03 -2.119993567466735840e-01 -1.662628203630447388e-01
1.253121793270111084e-01 -9.174151718616485596e-02 8.328487724065780640e-02 1.491964906454086304e-01 -1.286295652389526367e-01 1.147390007972717285e-01 2.708253264427185059e-01 -2.218062989413738251e-02 -1.868550479412078857e-01 3.261185586452484131e-01 -1.837470829486846924e-01 -1.039244905114173889e-01 -3.020710945129394531e-01 -4.383658990263938904e-02 -1.306296736001968384e-01 2.083699256181716919e-01 2.737645208835601807e-01 1.935302615165710449e-01 2.108095884323120117e-01 6.202244758605957031e-02 8.608817309141159058e-02 -9.658575057983398438e-03 8.777390420436859131e-02 -1.133200451731681824e-01 -1.757173687219619751e-01 -7.547254860401153564e-02 2.504072189331054688e-01 -4.769535735249519348e-03 3.685188889503479004e-01 -2.523737549781799316e-01 -4.119792580604553223e-02 1.200817823410034180e-01
-8.227121084928512573e-02 -6.175856571644544601e-03 1.137046725489199162e-03 2.084492892026901245e-01 2.822823226451873779e-01 -4.213918466120958328e-03 -1.389450207352638245e-02 -3.972312211990356445e-01 -7.291552424430847168e-02 2.150969356298446655e-01 -8.059486001729965210e-02 7.903368026018142700e-02 -4.211203753948211670e-02 -9.918104112148284912e-02 -4.907232895493507385e-02 -1.572021245956420898e-01 4.018190801143646240e-01 1.730919815599918365e-02 -2.077463865280151367e-01 -6.441269814968109131e-02 1.328431367874145508e-01 2.220087945461273193e-01 1.424202769994735718e-01 1.063079684972763062e-01 -2.790616638958454132e-02 3.602980449795722961e-02 -1.601504385471343994e-01 4.043353796005249023e-01 3.121943175792694092e-01 -2.762025780975818634e-02 4.668080806732177734e-02 -9.895787388086318970e-02
1.641924381256103516e-01 -2.918015122413635254e-01 9.518487378954887390e-03 3.538073599338531494e-01 -7.320459187030792236e-02 1.691499501466751099e-01 1.062338948249816895e-01 -1.338688880205154419e-01 8.636769652366638184e-02 3.167953714728355408e-02 -1.598237901926040649e-01 1.980566531419754028e-01 1.165307164192199707e-01 -2.793872058391571045e-01 -2.142622619867324829e-01 -1.780876964330673218e-01 2.286406308412551880e-01 1.372957974672317505e-01 -2.423189394176006317e-02 -7.164356112480163574e-02 8.132095634937286377e-02 2.353686541318893433e-01 1.886446923017501831e-01 -5.571018531918525696e-02 -1.564222723245620728e-01 1.332239508628845215e-01 2.173381447792053223e-01 2.260510921478271484e-01 1.147178784012794495e-01 4.691360145807266235e-02 -3.459307849407196045e-01 -6.182885169982910156e-02
6.671280413866043091e-02 -3.140460699796676636e-02 3.337129056453704834e-01 4.001491069793701172e-01 -6.057470664381980896e-02 1.782141625881195068e-01 1.610679924488067627e-01 -2.216487675905227661e-01 9.882473200559616089e-02 -5.265958607196807861e-02 1.047418862581253052e-01 2.403998076915740967e-01 -8.926208317279815674e-02 8.213925361633300781e-02 8.835600316524505615e-02 -2.071930766105651855e-01 1.930129379034042358e-01 4.527622833847999573e-02 1.495013833045959473e-01 6.350102485157549381e-04 1.089150756597518921e-01 2.526900172233581543e-01 1.565862298011779785e-01 2.612599134445190430e-01 -1.484317481517791748e-01 1.406054198741912842e-01 1.058367937803268433e-01 1.656276136636734009e-01 2.049644291400909424e-01 -1.235571801662445068e-01 -3.117604255676269531e-01 -2.781053818762302399e-02
-9.365463629364967346e-03 -1.613306254148483276e-01 -1.583804637193679810e-01 2.482935935258865356e-01 -1.224187463521957397e-01 2.191744148731231689e-01 1.249721050262451172e-01 -5.693809390068054199e-01 -8.681318908929824829e-02 -8.812746405601501465e-02 2.462835758924484253e-01 -1.242645829916000366e-02 -5.494836717844009399e-02 -1.089555323123931885e-01 1.318590901792049408e-02 6.288813799619674683e-02 4.629545286297798157e-02 -1.638065874576568604e-01 -7.710243016481399536e-02 1.322927772998809814e-01 1.196666285395622253e-01 1.213037669658660889e-01 2.104609459638595581e-01 -4.461038112640380859e-02 -2.528990805149078369e-01 -2.167414128780364990e-01 4.555476829409599304e-02 -2.611353294923901558e-03 2.210591435432434082e-01 2.595586478710174561e-01 1.660287529230117798e-01 -6.797804683446884155e-02
1.358794122934341431e-01 -3.969317972660064697e-01 6.231015920639038086e-02 2.478234320878982544e-01 -1.102738231420516968e-01 1.078344732522964478e-01 2.142034620046615601e-01 -6.675885617733001709e-02 -1.873452961444854736e-01 7.657385617494583130e-02 -7.588707655668258667e-02 1.799507737159729004e-01 -3.104763478040695190e-02 1.619286388158798218e-01 5.157387629151344299e-02 1.347772479057312012e-01 5.453169345855712891e-01 3.226692974567413330e-01 5.286811292171478271e-02 -1.055444553494453430e-01 6.225762516260147095e-02 1.784717589616775513e-01 1.969610899686813354e-01 8.368445187807083130e-02 -1.672988012433052063e-02 -1.094215959310531616e-01 1.237089261412620544e-01 -3.326755948364734650e-03 -5.598382651805877686e-02 2.823493629693984985e-02 -1.005672290921211243e-01 -1.374167054891586304e-01
-1.372436992824077606e-02 -4.284059703350067139e-01 1.317164115607738495e-02 1.279627382755279541e-01 -5.951744318008422852e-02 -1.768343150615692139e-01 5.098574757575988770e-01 -4.009870290756225586e-01 -1.929591447114944458e-01 1.869300752878189087e-01 -4.935531690716743469e-02 5.940121039748191833e-02 -1.289534941315650940e-02 -3.064302727580070496e-02 1.449511796236038208e-01 1.021865755319595337e-01 3.592753782868385315e-02 -3.795349970459938049e-02 4.573801904916763306e-02 3.996718674898147583e-02 2.079147100448608398e-01 2.987650409340858459e-02 2.199902534484863281e-01 -1.790844202041625977e-01 -4.006418958306312561e-02 -1.021187826991081238e-01 1.424511373043060303e-01 -5.405699834227561951e-02 2.476719208061695099e-02 -7.202259451150894165e-02 5.828272551298141479e-02 -2.408762127161026001e-01
-1.450795829296112061e-01 -2.935233116149902344e-01 -5.637933313846588135e-02 8.764297515153884888e-02 1.666264981031417847e-01 6.259956955909729004e-02 2.603564262390136719e-01 -4.013189375400543213e-01 3.517500311136245728e-02 -4.028707146644592285e-01 -2.818483412265777588e-01 1.876603364944458008e-01 5.366525426506996155e-02 -3.832580521702766418e-02 9.961449354887008667e-02 -5.098303779959678650e-02 -7.780974358320236206e-02 -2.426658272743225098e-01 -4.071902856230735779e-02 6.940338760614395142e-03 1.745698275044560432e-03 4.141885414719581604e-02 1.384408771991729736e-01 -6.972236931324005127e-02 -3.319850564002990723e-01 -2.772668562829494476e-02 -6.133935600519180298e-02 2.530943043529987335e-02 3.050835728645324707e-01 -1.970219053328037262e-02 6.716538965702056885e-02 1.434869170188903809e-01
-1.387230604887008667e-01 -1.960135698318481445e-01 8.520511537790298462e-02 2.438150197267532349e-01 -6.810677237808704376e-03 1.175289377570152283e-01 2.241002917289733887e-01 -1.648990903049707413e-03 -7.407761365175247192e-02 -1.500916779041290283e-01 3.727841377258300781e-02 -1.221894379705190659e-02 -1.423776447772979736e-01 -7.623585313558578491e-02 -6.478197127580642700e-02 6.065714359283447266e-02 3.501017019152641296e-02 6.639022380113601685e-02 -1.992929577827453613e-01 -3.518149852752685547e-01 9.912762045860290527e-02 2.988074533641338348e-02 3.859924972057342529e-01 1.157307922840118408e-01 -3.910720348358154297e-01 -1.814935058355331421e-01 1.047007739543914795e-01 2.147130221128463745e-01 2.216292321681976318e-01 9.492983669042587280e-02 3.189861476421356201e-01 -5.459162592887878418e-02
1.692920923233032227e-03 -2.542958557605743408e-01 -5.199768580496311188e-03 2.162455916404724121e-01 -1.826749593019485474e-01 -7.178099453449249268e-02 4.083973765373229980e-01 -3.609633743762969971e-01 -1.483739912509918213e-02 2.303795814514160156e-01 1.011016964912414551e-01 -2.327770739793777466e-02 2.419668715447187424e-03 4.537905752658843994e-02 8.225608617067337036e-02 1.084868311882019043e-01 3.942862898111343384e-02 -1.312403231859207153e-01 -1.108324900269508362e-01 -1.502777189016342163e-01 -1.934258639812469482e-01 4.594061896204948425e-02 4.402554929256439209e-01 -7.978960871696472168e-02 -1.824153661727905273e-01 7.008818536996841431e-02 4.898662120103836060e-02 -1.269059032201766968e-01 1.175535693764686584e-01 1.022024005651473999e-01 -2.762358486652374268e-01 1.328649073839187622e-01
-1.998968273401260376e-01 -4.163796082139015198e-02 2.445590645074844360e-01 2.675521373748779297e-01 8.069030195474624634e-02 1.470789033919572830e-02 1.673631370067596436e-01 -2.658765912055969238e-01 2.713619731366634369e-02 2.468223571777343750e-01 -2.462939545512199402e-02 -7.776147872209548950e-02 9.133714437484741211e-02 4.413858056068420410e-02 1.177098378539085388e-01 3.686417359858751297e-03 3.854767084121704102e-01 2.072795527055859566e-03 -8.371758460998535156e-02 5.233219638466835022e-02 -1.078268885612487793e-02 3.288012370467185974e-02 2.818963527679443359e-01 1.650914549827575684e-01 -1.968548744916915894e-01 -4.774343967437744141e-02 9.252396970987319946e-02 4.054265022277832031e-01 2.882370650768280029e-01 -1.493399292230606079e-01 1.432850360870361328e-01 -1.512517035007476807e-01
-5.047608166933059692e-02 -1.468028128147125244e-01 -4.615768417716026306e-02 2.059668302536010742e-01 -1.316122114658355713e-01 1.062310710549354553e-01 2.108549624681472778e-01 -1.487804055213928223e-01 -4.711739718914031982e-02 -2.394805848598480225e-01 -1.889992952346801758e-01 2.444021999835968018e-01 -3.314990401268005371e-01 -2.600613236427307129e-01 1.754088252782821655e-01 2.004953287541866302e-02 -1.349038928747177124e-01 -1.264832168817520142e-01 -1.040720790624618530e-01 -2.736605107784271240e-01 1.739280521869659424e-01 5.172779038548469543e-02 2.436151802539825439e-01 -1.062114089727401733e-01 -2.928651273250579834e-01 5.493922159075737000e-03 -5.707307159900665283e-02 1.105531901121139526e-01 1.078643947839736938e-01 2.600517310202121735e-02 3.492512106895446777e-01 -1.157023757696151733e-01
-1.041247323155403137e-01 -1.937232464551925659e-01 5.293036252260208130e-02 -3.636297583580017090e-02 -2.291995435953140259e-01 -1.246095746755599976e-01 -1.280654966831207275e-01 -3.810473680496215820e-01 -8.755277842283248901e-02 1.587444990873336792e-01 -1.359847486019134521e-01 8.526160567998886108e-02 -3.575779497623443604e-02 2.691052556037902832e-01 2.221734672784805298e-01 -6.701755523681640625e-02 3.132638707756996155e-02 8.133453875780105591e-02 1.351331770420074463e-01 2.112215012311935425e-01 2.326320260763168335e-01 8.264942094683647156e-03 4.742677509784698486e-01 -8.391740918159484863e-02 -5.614030361175537109e-02 -1.355483084917068481e-01 9.580864012241363525e-02 1.990266889333724976e-01 1.467887163162231445e-01 -2.644836008548736572e-01 -3.872640430927276611e-02 1.082953363656997681e-01
-4.897716641426086426e-02 -2.751763164997100830e-01 -3.062879145145416260e-01 7.049943506717681885e-02 -1.856295317411422729e-01 -3.102358803153038025e-02 1.145232319831848145e-01 -3.916819095611572266e-01 -3.028113543987274170e-01 -5.997210741043090820e-02 -2.363079935312271118e-01 7.581084221601486206e-02 -4.771199822425842285e-02 3.270928934216499329e-02 -3.247300386428833008e-01 9.881671518087387085e-02 1.319436938501894474e-03 -1.455973647534847260e-02 7.044108957052230835e-02 5.902086943387985229e-02 7.759627699851989746e-02 -1.037117280066013336e-02 4.730860888957977295e-02 -2.106538712978363037e-01 -2.063738107681274414e-01 1.930941790342330933e-01 2.911500632762908936e-01 1.574176400899887085e-01 1.460594087839126587e-01 -5.565943568944931030e-02 -2.422885596752166748e-01 -1.083724200725555420e-01
4.021282494068145752e-02 -1.313412487506866455e-01 1.077959313988685608e-02 2.742919027805328369e-01 1.723010689020156860e-01 7.143270969390869141e-02 1.763475537300109863e-01 -2.100525945425033569e-01 3.018388990312814713e-03 1.291759014129638672e-01 1.355832628905773163e-02 1.036067828536033630e-01 -3.629080951213836670e-01 1.054236367344856262e-01 6.100555881857872009e-02 6.563975661993026733e-02 3.060770630836486816e-01 5.166016146540641785e-02 1.367435902357101440e-01 -7.863016426563262939e-02 -1.919741332530975342e-01 2.726605832576751709e-01 3.502838015556335449e-01 -5.813567899167537689e-03 2.098525613546371460e-01 -9.064639359712600708e-02 1.849180012941360474e-01 2.463061660528182983e-01 2.100739181041717529e-01 -2.629953026771545410e-01 3.704043105244636536e-02 -1.896099559962749481e-02
1.701987832784652710e-01 -1.280438452959060669e-01 -2.384106628596782684e-03 2.645680606365203857e-01 2.005417272448539734e-02 -2.800572197884321213e-03 5.060396790504455566e-01 -1.462905704975128174e-01 -7.888624817132949829e-02 8.291889727115631104e-02 -2.191701382398605347e-01 1.965088099241256714e-01 1.978835314512252808e-01 -1.232433989644050598e-01 -2.853395603597164154e-02 1.121487170457839966e-01 7.725177705287933350e-02 -1.231038719415664673e-01 2.674171701073646545e-02 -8.325765840709209442e-03 -5.982866138219833374e-02 -5.638325959444046021e-02 2.906323969364166260e-01 1.041449382901191711e-01 -1.950215548276901245e-01 3.103461563587188721e-01 -2.332290410995483398e-01 7.739981170743703842e-03 2.887122035026550293e-01 -1.286237090826034546e-01 -7.408681511878967285e-02 1.452230960130691528e-01
-1.088869851082563400e-02 -1.034303754568099976e-01 -3.538871929049491882e-02 2.081008553504943848e-01 -1.153032705187797546e-01 1.635508798062801361e-02 2.749885916709899902e-01 -1.093732416629791260e-01 -1.038033068180084229e-01 3.722510635852813721e-01 -2.700756788253784180e-01 -3.295571357011795044e-02 -3.869381546974182129e-01 1.377707123756408691e-01 -4.062516242265701294e-02 2.211964279413223267e-01 2.444145232439041138e-01 9.237868338823318481e-02 1.773365437984466553e-01 7.762321084737777710e-02 -4.490545764565467834e-02 6.421217322349548340e-02 2.484448403120040894e-01 -1.793177872896194458e-01 -2.094222754240036011e-01 -1.087179407477378845e-01 1.018637940287590027e-01 -1.721691489219665527e-01 3.036479055881500244e-01 -3.351807594299316406e-02 3.267218172550201416e-02 7.053183019161224365e-02
-1.091931834816932678e-01 -1.705541312694549561e-01 2.509984970092773438e-01 3.775897324085235596e-01 -1.022039875388145447e-01 -1.217122450470924377e-01 9.324754029512405396e-02 -1.372227072715759277e-01 -2.404516935348510742e-01 -8.483763784170150757e-02 -3.628048002719879150e-01 3.255667686462402344e-01 1.162243783473968506e-01 -4.510202258825302124e-02 4.847519565373659134e-03 -1.116247475147247314e-01 3.001725673675537109e-01 -1.145107522606849670e-01 1.285175979137420654e-01 3.016793634742498398e-03 -4.806363582611083984e-02 1.505096405744552612e-01 2.252540886402130127e-01 -1.454796791076660156e-01 -2.843526005744934082e-02 -1.457019001245498657e-01 1.960680931806564331e-01 2.645026743412017822e-01 1.027111187577247620e-01 7.368834316730499268e-02 4.974832758307456970e-02 -6.679977476596832275e-02
-2.142168208956718445e-02 -4.812824353575706482e-02 -1.219610869884490967e-01 4.935898818075656891e-03 3.489882871508598328e-02 -6.313613802194595337e-02 1.166374683380126953e-01 -3.434938788414001465e-01 -8.666223287582397461e-02 3.206442594528198242e-01 -2.354719340801239014e-01 2.606226205825805664e-01 -1.633045226335525513e-01 9.307768940925598145e-02 2.083684355020523071e-01 2.339683771133422852e-01 1.574078351259231567e-01 6.724586337804794312e-02 -5.527306348085403442e-02 7.279253751039505005e-02 1.121103093028068542e-01 5.086418986320495605e-02 -8.590978384017944336e-02 -3.058552145957946777e-01 -3.166401088237762451e-01 -1.196310948580503464e-02 8.535829186439514160e-02 2.235474437475204468e-01 2.023386061191558838e-01 -2.688857316970825195e-01 -2.133332341909408569e-01 -9.051436185836791992e-02
5.118656530976295471e-02 -2.796980142593383789e-01 9.548746049404144287e-02 2.159239202737808228e-01 1.095646694302558899e-01 1.279692351818084717e-01 5.303179025650024414e-01 -1.602181047201156616e-01 2.183330245316028595e-02 2.483412474393844604e-01 -1.893143504858016968e-01 5.455887317657470703e-02 -1.184261515736579895e-01 1.675738394260406494e-01 -6.009649485349655151e-02 -1.069767251610755920e-01 2.100768685340881348e-01 -5.938479304313659668e-02 7.418704032897949219e-02 1.996926032006740570e-02 3.568116128444671631e-01 6.434223055839538574e-02 2.085751444101333618e-01 7.110460847616195679e-02 2.095372229814529419e-01 5.813651718199253082e-03 -8.263351768255233765e-02 1.115671247243881226e-01 1.278098076581954956e-01 1.305469870567321777e-01 -1.035248115658760071e-01 -1.706069856882095337e-01
-1.879546344280242920e-01 -1.366465119644999504e-03 -5.665470287203788757e-02 1.291554272174835205e-01 -9.492025524377822876e-02 1.644177585840225220e-01 1.849501729011535645e-01 -2.583897113800048828e-01 -4.173266887664794922e-02 9.360684454441070557e-02 7.175519317388534546e-02 2.400512099266052246e-01 -1.019347738474607468e-02 7.222708314657211304e-02 1.355174928903579712e-01 1.116456761956214905e-01 5.673784017562866211e-01 4.540304467082023621e-02 -7.934393733739852905e-02 -1.379566937685012817e-01 8.287578076124191284e-02 1.075095832347869873e-01 1.303245872259140015e-01 6.330504268407821655e-02 -2.317461743950843811e-02 6.645333021879196167e-02 3.421981036663055420e-01 3.818069100379943848e-01 1.858338117599487305e-01 -5.531153082847595215e-02 -2.858760394155979156e-02 5.806692317128181458e-02
3.814975172281265259e-02 -1.048455685377120972e-01 9.907495975494384766e-02 4.483299255371093750e-01 2.842912264168262482e-02 2.260034084320068359e-01 5.681830272078514099e-02 -2.147932201623916626e-01 9.531441330909729004e-02 1.350924223661422729e-01 1.199405789375305176e-01 1.747076213359832764e-01 -6.855866312980651855e-02 -2.067924477159976959e-02 -4.189931228756904602e-02 4.526739940047264099e-02 3.203147351741790771e-01 3.670128583908081055e-01 -6.842480599880218506e-02 2.099669165909290314e-02 -1.762075424194335938e-01 -2.028786204755306244e-02 2.401734292507171631e-01 4.795423150062561035e-02 -1.166046634316444397e-01 7.523578405380249023e-02 8.511070907115936279e-02 9.945884346961975098e-02 3.899116814136505127e-01 6.132063642144203186e-02 -1.931074559688568115e-01 1.759805232286453247e-01
8.707092702388763428e-02 9.470079839229583740e-02 -3.070418536663055420e-01 2.671764791011810303e-01 -5.871196836233139038e-02 -7.969226688146591187e-02 1.510681360960006714e-01 -2.814857363700866699e-01 -2.523356378078460693e-01 1.109606027603149414e-01 -1.091464385390281677e-01 1.564912050962448120e-01 -1.577706038951873779e-01 -7.129209488630294800e-02 -1.221380829811096191e-01 -3.993647918105125427e-02 6.088319048285484314e-02 -1.298112124204635620e-01 -2.342590987682342529e-01 -5.597613006830215454e-02 9.998726099729537964e-02 2.341704219579696655e-01 2.226135283708572388e-01 1.295136064291000366e-01 1.725946217775344849e-01 1.546844840049743652e-01 4.152335524559020996e-01 2.583571709692478180e-02 3.276520967483520508e-01 -2.775700762867927551e-02 6.024007685482501984e-03 -4.864747822284698486e-02
-2.393992990255355835e-01 -7.180763036012649536e-02 -2.846193611621856689e-01 1.458788216114044189e-01 7.848848402500152588e-02 6.276553124189376831e-02 9.069605171680450439e-02 -2.073795944452285767e-01 -1.596693843603134155e-01 -7.736288756132125854e-02 -1.167565882205963135e-01 -8.174783550202846527e-03 -2.668686807155609131e-01 2.482530921697616577e-01 -1.982077397406101227e-02 -2.544282674789428711e-01 2.975587546825408936e-01 8.867245912551879883e-02 1.338384672999382019e-02 2.374068275094032288e-02 1.883191466331481934e-01 1.762856990098953247e-01 2.547272741794586182e-01 -6.196023896336555481e-02 -3.489569723606109619e-01 -2.457165867090225220e-01 1.962955594062805176e-01 1.951899826526641846e-01 4.841747134923934937e-02 1.329569071531295776e-01 -1.302730441093444824e-01 -5.072800815105438232e-02
-1.934323012828826904e-01 -3.398014307022094727e-01 2.837526611983776093e-02 1.966366320848464966e-01 1.492014974355697632e-01 5.050085857510566711e-02 3.568134829401969910e-02 -4.792896658182144165e-02 1.752896308898925781e-01 -2.334201186895370483e-01 -8.898741751909255981e-02 9.656239300966262817e-02 -3.157011866569519043e-01 -1.345496624708175659e-01 9.552580118179321289e-02 2.642709016799926758e-01 -9.221739321947097778e-02 -6.824375689029693604e-02 -2.476075291633605957e-01 -2.059537321329116821e-01 9.104678034782409668e-02 -1.195714995265007019e-02 3.478014767169952393e-01 -1.597955822944641113e-01 -6.088861078023910522e-02 8.708292990922927856e-02 1.252378970384597778e-01 2.401084899902343750e-01 2.825741767883300781e-01 -9.550848603248596191e-02 1.592710316181182861e-01 9.639135003089904785e-02
-2.507407665252685547e-01 -2.033322006464004517e-01 -2.776751518249511719e-01 9.591168910264968872e-02 -3.388587012887001038e-02 -9.318318963050842285e-02 6.824494153261184692e-02 -2.760360240936279297e-01 -2.159055918455123901e-01 1.775411814451217651e-01 -9.201988577842712402e-02 -1.818780750036239624e-01 -2.835856080055236816e-01 -1.614231020212173462e-01 -2.353053838014602661e-01 6.396435946226119995e-02 2.161126881837844849e-01 -1.238398179411888123e-01 -3.005452752113342285e-01 4.974940419197082520e-02 2.864019274711608887e-01 5.909434333443641663e-02 -9.351954609155654907e-02 -1.520852148532867432e-01 4.131686687469482422e-02 2.024061530828475952e-01 1.766667664051055908e-01 7.177694886922836304e-02 2.399309873580932617e-01 4.427938535809516907e-02 -1.491384208202362061e-01 -1.142503973096609116e-02
-1.320397108793258667e-01 2.333136461675167084e-02 4.981889575719833374e-02 2.128447294235229492e-01 4.444667324423789978e-02 -2.581965550780296326e-02 2.268211543560028076e-01 -2.822075188159942627e-01 -1.642070114612579346e-01 1.944904774427413940e-01 1.688546836376190186e-01 1.442752629518508911e-01 5.678967386484146118e-02 1.687447130680084229e-01 6.456582248210906982e-02 1.688615232706069946e-01 4.772812724113464355e-01 2.368099391460418701e-01 -7.065164297819137573e-02 -5.464065819978713989e-02 1.730078905820846558e-01 2.013804912567138672e-01 2.928139269351959229e-01 -1.096918731927871704e-01 -5.994691699743270874e-02 8.629954606294631958e-02 1.323333084583282471e-01 2.730382978916168213e-01 1.154290959239006042e-01 5.776339396834373474e-02 -1.079304069280624390e-01 1.745860129594802856e-01
8.697276562452316284e-02 -8.884057402610778809e-02 -2.276011109352111816e-01 3.118421733379364014e-01 -1.151703298091888428e-01 -8.242007344961166382e-02 2.252711914479732513e-02 -5.326928496360778809e-01 -2.260812073945999146e-01 4.343681409955024719e-02 -2.128651887178421021e-01 5.709103867411613464e-02 -1.454240381717681885e-01 8.423002064228057861e-02 -2.033903598785400391e-01 9.647029638290405273e-02 1.507426984608173370e-02 6.338182091712951660e-02 4.754415154457092285e-02 2.208854854106903076e-01 2.187777906656265259e-01 7.643082737922668457e-02 1.954772174358367920e-01 -2.158422917127609253e-01 4.435211792588233948e-02 2.400856167078018188e-01 1.535194814205169678e-01 8.701865375041961670e-02 1.059161033481359482e-02 9.478680789470672607e-02 -1.030475646257400513e-01 -2.154469192028045654e-01
-2.360271811485290527e-01 -1.321290135383605957e-01 -2.761057615280151367e-01 2.568314969539642334e-01 1.321492809802293777e-02 1.054710298776626587e-01 6.751143187284469604e-02 -2.376737296581268311e-01 -4.177392646670341492e-02 -2.087786421179771423e-02 -2.331266105175018311e-01 -9.082010947167873383e-03 -1.261768043041229248e-01 2.669403851032257080e-01 -1.736167669296264648e-01 -7.803148776292800903e-02 4.591903686523437500e-01 1.396141797304153442e-01 -1.589671708643436432e-02 -5.160579457879066467e-02 1.366999000310897827e-01 1.799780279397964478e-01 3.111984729766845703e-01 -2.467402070760726929e-02 -2.395338118076324463e-01 -1.876051574945449829e-01 6.621493399143218994e-02 1.682819575071334839e-01 -4.020472615957260132e-02 1.125142574310302734e-01 -9.486421942710876465e-02 4.386023059487342834e-02
-3.153980523347854614e-02 -1.232524961233139038e-01 -1.264644861221313477e-01 2.324286699295043945e-01 8.373095095157623291e-02 -6.202180404216051102e-03 -8.356909453868865967e-02 -4.761314690113067627e-01 -2.121042646467685699e-02 -1.142665892839431763e-01 -1.108487620949745178e-01 -6.839118152856826782e-02 -1.026167720556259155e-01 2.065538913011550903e-01 7.219994813203811646e-02 -5.782479792833328247e-02 4.155208468437194824e-01 -5.821586400270462036e-02 -1.372954845428466797e-01 -8.093232661485671997e-02 1.039361432194709778e-01 2.869861572980880737e-02 3.346018195152282715e-01 -1.045989617705345154e-01 -3.845855593681335449e-01 -8.552712202072143555e-02 6.480620056390762329e-02 2.466218024492263794e-01 -4.380822181701660156e-02 1.182336062192916870e-01 5.165113601833581924e-03 -9.327460080385208130e-02
9.440842270851135254e-02 -3.336105346679687500e-01 9.108246117830276489e-02 4.439155384898185730e-02 -1.506626605987548828e-01 -7.500258833169937134e-02 1.441437304019927979e-01 -4.148254692554473877e-01 -1.596188992261886597e-01 1.115277484059333801e-01 -1.620049178600311279e-01 -4.994945228099822998e-02 -2.070700228214263916e-01 5.707257427275180817e-03 2.998564541339874268e-01 -7.435996830463409424e-02 -3.203756362199783325e-02 3.440329134464263916e-01 -3.215993642807006836e-01 -2.306603789329528809e-01 -7.399645168334245682e-03 2.448136219754815102e-03 8.651483803987503052e-03 3.659629821777343750e-02 -2.682935595512390137e-01 2.084485441446304321e-01 -4.412585124373435974e-02 -5.778084322810173035e-02 5.666774511337280273e-02 1.645271778106689453e-01 1.171964332461357117e-01 3.327950090169906616e-02
-2.316185086965560913e-01 3.471622243523597717e-02 2.516643106937408447e-01 2.293716669082641602e-01 -9.517658501863479614e-03 1.764486432075500488e-01 2.650652825832366943e-01 -1.173387989401817322e-01 -6.791465729475021362e-02 3.394008427858352661e-02 -2.320412844419479370e-01 -1.095224358141422272e-02 -2.916573584079742432e-01 1.130626127123832703e-01 2.243459522724151611e-01 1.867095753550529480e-02 1.287301033735275269e-01 -1.125954911112785339e-01 -1.456460803747177124e-01 -2.588257379829883575e-02 6.192556582391262054e-03 -1.989632844924926758e-01 7.862454652786254883e-02 4.949175193905830383e-02 -2.918224632740020752e-01 -2.093150913715362549e-01 -4.420648142695426941e-02 7.980541139841079712e-02 2.645677924156188965e-01 -1.865248680114746094e-01 -3.600670397281646729e-01 1.859419792890548706e-01
-5.027983710169792175e-02 -1.684734821319580078e-01 1.133551895618438721e-01 2.372541874647140503e-01 -2.094993591308593750e-01 -7.202436774969100952e-02 3.683050572872161865e-01 -3.327865600585937500e-01 3.368739038705825806e-02 -3.740841150283813477e-02 -2.311009764671325684e-01 1.207082625478506088e-02 -1.814526170492172241e-01 -1.064722388982772827e-01 -1.181641295552253723e-01 -8.317357301712036133e-02 -1.585922837257385254e-01 -1.876140832901000977e-01 3.127258718013763428e-01 1.809791028499603271e-01 1.240633726119995117e-01 -1.007288023829460144e-01 2.254919260740280151e-01 -9.400945901870727539e-02 -2.697967886924743652e-01 1.834531575441360474e-01 3.899469226598739624e-02 -1.677668988704681396e-01 2.461810857057571411e-01 -2.916517294943332672e-02 -9.544590860605239868e-02 2.112140133976936340e-02
1.626716405153274536e-01 -3.035148680210113525e-01 7.621788978576660156e-02 2.972216010093688965e-01 -1.911965012550354004e-01 4.433880001306533813e-02 2.337450683116912842e-01 -3.191758692264556885e-01 3.975868225097656250e-03 1.919728070497512817e-01 7.925873994827270508e-02 -6.087025627493858337e-02 -1.281504333019256592e-01 -2.647145688533782959e-01 -7.953729480504989624e-02 2.500086426734924316e-01 -2.274115383625030518e-02 -2.185755968093872070e-01 -1.208338290452957153e-01 -1.833980232477188110e-01 2.545097842812538147e-02 -2.200857736170291901e-02 3.345692157745361328e-01 9.496820718050003052e-02 -2.805580794811248779e-01 -9.023309685289859772e-03 1.089232340455055237e-01 -1.687645018100738525e-01 8.695956319570541382e-02 1.014232784509658813e-01 -1.767186075448989868e-01 5.672462284564971924e-02
4.965201020240783691e-02 4.079973697662353516e-02 1.340983957052230835e-01 -1.155218295753002167e-02 4.454525560140609741e-02 -2.047090679407119751e-01 1.921300888061523438e-01 -5.312111377716064453e-01 -6.837490946054458618e-02 2.040181308984756470e-01 -6.172106042504310608e-02 1.697227358818054199e-01 -2.732966840267181396e-01 6.722408346831798553e-03 7.509647309780120850e-02 1.979767531156539917e-01 -3.845889121294021606e-02 -1.033426821231842041e-01 1.622458249330520630e-01 -4.890280216932296753e-02 1.166189908981323242e-01 2.786538004875183105e-01 2.932063639163970947e-01 -2.223068848252296448e-02 2.254443317651748657e-01 4.661086015403270721e-03 2.847926616668701172e-01 5.997074022889137268e-02 1.357921659946441650e-01 -1.951918452978134155e-01 -8.380395360291004181e-03 -7.439418137073516846e-02
-5.215284228324890137e-02 1.542070042341947556e-02 1.367676109075546265e-01 1.265886425971984863e-01 -2.581112086772918701e-01 -2.638921439647674561e-01 -4.829392954707145691e-02 -4.482523500919342041e-01 -1.030920669436454773e-01 2.929346263408660889e-01 1.630410924553871155e-02 1.232516020536422729e-01 -2.478349506855010986e-01 2.968082390725612640e-02 2.141552865505218506e-01 -2.389036864042282104e-02 7.397484034299850464e-02 1.507006678730249405e-02 -5.535558983683586121e-02 1.332172099500894547e-02 9.608121961355209351e-02 7.109683752059936523e-02 3.370362520217895508e-01 -4.654639586806297302e-02 7.292716950178146362e-02 -1.892822980880737305e-01 8.602925390005111694e-02 2.630953788757324219e-01 1.898552775382995605e-01 -2.397714406251907349e-01 1.776168495416641235e-01 -1.425499022006988525e-01
1.304507255554199219e-01 -2.725238502025604248e-01 -1.199137568473815918e-01 2.442171871662139893e-01 -2.037652134895324707e-01 1.010581701993942261e-01 1.324214339256286621e-01 -1.815136075019836426e-01 -2.664509117603302002e-01 -1.903747208416461945e-02 -2.259438857436180115e-02 3.546982407569885254e-01 -2.899434864521026611e-01 -8.154755830764770508e-02 -2.877571992576122284e-02 -1.527041941881179810e-01 2.197718471288681030e-01 1.170752495527267456e-01 5.729643628001213074e-02 1.002402901649475098e-01 1.590084880590438843e-01 -7.958881556987762451e-02 7.049111276865005493e-02 1.614338010549545288e-01 -5.554641783237457275e-02 1.134880110621452332e-01 -4.521408975124359131e-01 3.087632544338703156e-02 5.184508860111236572e-02 2.751918509602546692e-02 -2.383129745721817017e-01 -1.896324567496776581e-02
-1.294149458408355713e-01 -1.068002060055732727e-01 1.396894156932830811e-01 2.518725395202636719e-01 1.240916773676872253e-01 3.387397900223731995e-02 3.240433037281036377e-01 -4.027012586593627930e-01 -4.282156750559806824e-02 1.268527749925851822e-02 -1.159337013959884644e-01 4.525082930922508240e-02 -3.476303815841674805e-02 -1.069005206227302551e-02 3.289564326405525208e-02 1.000404208898544312e-01 -4.503396153450012207e-01 -7.054257392883300781e-02 -8.540366590023040771e-02 2.452483028173446655e-02 -9.200721234083175659e-02 -8.676323108375072479e-03 1.404114067554473877e-01 -4.828342050313949585e-02 -3.768806457519531250e-01 5.500243604183197021e-02 1.560768038034439087e-01 5.975845269858837128e-03 3.174158036708831787e-01 -2.040830999612808228e-01 1.626240275800228119e-02 1.299482434988021851e-01
1.541961431503295898e-01 -2.847392261028289795e-01 6.019289791584014893e-02 3.353036046028137207e-01 2.296197414398193359e-02 8.914113044738769531e-02 3.156139552593231201e-01 -2.421734184026718140e-01 -1.887934058904647827e-01 7.944323122501373291e-02 -1.464036405086517334e-01 8.689939230680465698e-02 -2.177969962358474731e-01 3.406081721186637878e-02 1.261411756277084351e-01 8.114818483591079712e-02 -6.183784827589988708e-02 -9.549133479595184326e-02 -1.573374867439270020e-01 -1.003402192145586014e-02 -5.478523671627044678e-03 -7.234000414609909058e-02 3.045317530632019043e-01 1.090574730187654495e-02 3.610519766807556152e-01 6.203977391123771667e-02 2.522054910659790039e-01 9.889865666627883911e-02 2.275557667016983032e-01 -1.271455436944961548e-01 -1.911048144102096558e-01 -1.494836956262588501e-01
-3.549915254116058350e-01 -2.564278431236743927e-02 2.200169712305068970e-01 1.301921010017395020e-01 -2.336239218711853027e-01 6.076379492878913879e-02 2.411657273769378662e-01 -7.149104773998260498e-02 -2.754653990268707275e-01 1.566318273544311523e-01 3.298574686050415039e-02 1.495474725961685181e-01 -2.633558809757232666e-01 1.889034807682037354e-01 -3.940800204873085022e-02 3.689939621835947037e-03 1.200648844242095947e-01 1.861048936843872070e-01 -2.608443796634674072e-01 2.235577255487442017e-01 -7.409980893135070801e-02 2.059959769248962402e-01 2.499189525842666626e-01 -3.751809895038604736e-02 1.685525849461555481e-02 -1.114233285188674927e-01 5.161968991160392761e-02 2.573545575141906738e-01 2.651610970497131348e-01 3.062934428453445435e-02 1.529577821493148804e-01 -2.909635379910469055e-02
5.403974093496799469e-03 -1.024624556303024292e-01 6.144271045923233032e-02 1.278972178697586060e-01 -7.675151526927947998e-02 6.620069500058889389e-03 1.857958883047103882e-01 -1.307665556669235229e-01 1.633312180638313293e-02 2.216981798410415649e-01 -4.141084849834442139e-01 2.598351426422595978e-02 -2.089136689901351929e-01 2.598255872726440430e-01 5.229965969920158386e-02 -5.110318213701248169e-02 1.674453169107437134e-01 6.402853876352310181e-02 -1.556556075811386108e-01 2.118720114231109619e-01 1.846551708877086639e-02 1.048571392893791199e-01 9.929174184799194336e-02 -2.354707419872283936e-01 -2.788589298725128174e-01 1.596531420946121216e-01 8.687090128660202026e-02 3.431648761034011841e-02 1.884468048810958862e-01 -4.664947092533111572e-01 -1.712407618761062622e-01 -3.715071827173233032e-02
1.417614612728357315e-02 -1.869106441736221313e-01 2.765608020126819611e-03 2.655167505145072937e-02 1.858006347902119160e-03 -1.268710345029830933e-01 -1.018663123250007629e-01 -1.040797829627990723e-01 -4.227217659354209900e-02 2.823056839406490326e-02 -1.272585541009902954e-01 4.532296657562255859e-01 -3.014012277126312256e-01 -2.327546924352645874e-01 1.451112031936645508e-01 2.329824715852737427e-01 4.175883159041404724e-02 -2.084517627954483032e-01 -7.636516541242599487e-02 -1.447509080171585083e-01 1.957653462886810303e-01 8.309926837682723999e-02 1.786670833826065063e-01 2.222982048988342285e-01 -2.649168074131011963e-01 -1.115364804863929749e-01 -5.423003807663917542e-02 9.149571508169174194e-02 3.527200818061828613e-01 1.472485214471817017e-01 -1.027706712484359741e-01 1.820798963308334351e-01
1.086889859288930893e-02 -1.721436530351638794e-01 -1.359519455581903458e-02 -4.222785681486129761e-02 -2.136779427528381348e-01 7.691162079572677612e-02 2.604624629020690918e-01 -2.708696722984313965e-01 -3.191720843315124512e-01 -8.423825353384017944e-02 -1.836662441492080688e-01 -2.099951729178428650e-02 -9.541230648756027222e-02 1.397119909524917603e-01 -1.762038618326187134e-01 1.628733128309249878e-01 2.279952168464660645e-01 5.869161337614059448e-02 -2.535406649112701416e-01 9.308795630931854248e-02 -6.483042985200881958e-02 1.581019759178161621e-01 -1.121740639209747314e-01 5.487706139683723450e-02 -2.351900041103363037e-01 3.872220516204833984e-01 2.004883810877799988e-02 1.187182366847991943e-01 2.865019440650939941e-01 -1.071595400571823120e-02 -2.561224997043609619e-01 -7.375222444534301758e-02
-2.417950481176376343e-01 5.298917368054389954e-02 8.919825404882431030e-02 3.627012968063354492e-01 8.746886253356933594e-02 -1.492641121149063110e-01 2.034199684858322144e-01 -2.406249493360519409e-01 -1.288900971412658691e-01 -1.215480193495750427e-01 -2.045556753873825073e-01 3.453648835420608521e-02 -1.653018444776535034e-01 -1.084321811795234680e-01 2.621560692787170410e-01 8.446579426527023315e-02 2.637740075588226318e-01 -9.599989652633666992e-02 9.382265061140060425e-02 -1.872864216566085815e-01 2.092559933662414551e-01 -5.324853584170341492e-02 1.656837612390518188e-01 -8.162350207567214966e-02 2.964558079838752747e-02 -8.099915832281112671e-02 1.878059469163417816e-02 3.054494559764862061e-01 4.033808410167694092e-02 -1.337478905916213989e-01 -2.371480166912078857e-01 3.168407380580902100e-01
-2.407760322093963623e-01 -1.330577582120895386e-01 -5.449004843831062317e-02 2.183673530817031860e-01 -1.283258497714996338e-01 -2.890774607658386230e-01 1.001581549644470215e-01 7.015122566372156143e-03 1.187664791941642761e-01 -1.719802170991897583e-01 -1.017863005399703979e-01 8.719939738512039185e-02 -3.144509792327880859e-01 -1.310666203498840332e-01 2.387745678424835205e-01 1.478518992662429810e-01 3.517209589481353760e-01 -1.396831572055816650e-01 -6.447619199752807617e-02 -9.559131413698196411e-02 1.183139085769653320e-01 1.656782031059265137e-01 1.578390151262283325e-01 -9.009279310703277588e-02 -2.090485095977783203e-01 5.065803974866867065e-02 2.087719589471817017e-01 1.260200440883636475e-01 1.513681709766387939e-01 -1.226157546043395996e-01 2.145248055458068848e-01 2.937400639057159424e-01
1.174004673957824707e-01 -2.830618619918823242e-01 4.289008304476737976e-02 2.267341762781143188e-01 -3.156090974807739258e-01 8.299414068460464478e-02 1.590603142976760864e-01 -3.998877108097076416e-01 -1.260114312171936035e-01 3.242488577961921692e-02 -1.907853335142135620e-01 1.657374352216720581e-01 1.674320548772811890e-01 1.776380240917205811e-01 1.916357427835464478e-01 1.462611258029937744e-01 -8.000761270523071289e-02 6.265267729759216309e-02 1.214358210563659668e-01 -5.485356226563453674e-02 2.281834632158279419e-01 -4.889412969350814819e-02 -2.900670468807220459e-02 5.475235730409622192e-02 -7.732594013214111328e-02 2.063354104757308960e-01 7.178865373134613037e-02 -7.685144990682601929e-02 4.411894083023071289e-01 -8.176349848508834839e-02 1.155733913183212280e-01 4.416364803910255432e-02
-7.851392030715942383e-02 -2.427293062210083008e-01 1.591670364141464233e-01 2.083306908607482910e-01 5.272651091217994690e-03 -5.997693538665771484e-02 1.224192753434181213e-01 -7.249602675437927246e-02 1.170020550489425659e-01 -6.833923608064651489e-02 -3.500653505325317383e-01 -1.194265931844711304e-01 -2.124696075916290283e-01 -1.830948442220687866e-01 -1.124413236975669861e-01 -2.319807559251785278e-01 6.240787729620933533e-02 -1.332338005304336548e-01 1.557709872722625732e-01 -1.746308207511901855e-01 3.087780177593231201e-01 2.529394030570983887e-01 9.136161766946315765e-03 1.137945204973220825e-01 -7.901339232921600342e-02 1.327981650829315186e-01 7.479298859834671021e-02 1.440147459506988525e-01 4.561145901679992676e-01 3.447935357689857483e-02 -1.776831001043319702e-01 -4.740222916007041931e-02
2.864933758974075317e-02 -2.980737984180450439e-01 -8.234844356775283813e-02 1.864499002695083618e-01 1.684825122356414795e-01 3.378255069255828857e-01 2.044201493263244629e-01 -2.299612313508987427e-01 -3.173408806324005127e-01 -1.033293455839157104e-01 -1.189110353589057922e-01 9.073498845100402832e-02 -2.693274915218353271e-01 -6.264643371105194092e-02 1.088228970766067505e-01 7.164624333381652832e-02 4.811576604843139648e-01 -3.695259243249893188e-02 -9.865892678499221802e-02 -5.961732938885688782e-02 -9.106139838695526123e-02 8.216204494237899780e-02 3.816686943173408508e-02 1.462526619434356689e-01 -3.900116076692938805e-03 -1.122438833117485046e-01 8.896149694919586182e-02 2.609538137912750244e-01 1.373131275177001953e-01 -2.638297341763973236e-02 1.036915257573127747e-01 -3.779840096831321716e-02
6.184391304850578308e-02 -3.825978338718414307e-01 -2.802671119570732117e-02 1.668946295976638794e-01 -1.134812608361244202e-01 7.346504833549261093e-03 3.276030123233795166e-01 -2.841234803199768066e-01 -5.740326642990112305e-02 5.658147856593132019e-02 1.337679773569107056e-01 1.130381524562835693e-01 -1.634579710662364960e-02 1.432462688535451889e-02 3.625775873661041260e-02 2.009042948484420776e-01 7.564521580934524536e-02 -2.710904479026794434e-01 -1.501292735338211060e-02 -1.710954010486602783e-01 2.562974579632282257e-02 1.782662421464920044e-01 5.016814470291137695e-01 -1.858293861150741577e-01 -1.322890073060989380e-01 1.978639215230941772e-01 -2.717168070375919342e-03 1.543480902910232544e-02 -7.745727896690368652e-02 -8.534877561032772064e-03 -1.943997852504253387e-02 2.239312082529067993e-01
-3.199486806988716125e-02 -3.159922361373901367e-02 2.960672602057456970e-02 1.012744829058647156e-01 -1.422331780195236206e-01 -1.272772089578211308e-03 2.626050114631652832e-01 -1.172481849789619446e-01 -5.682060122489929199e-02 3.018529117107391357e-01 -7.435517013072967529e-02 1.683560758829116821e-01 -3.329454064369201660e-01 2.118408530950546265e-01 1.791436411440372467e-02 2.961931824684143066e-01 4.802781641483306885e-01 2.076094895601272583e-01 -9.402391314506530762e-02 7.415863871574401855e-02 7.125108037143945694e-03 -1.510794907808303833e-01 8.520684391260147095e-02 -1.760391592979431152e-01 -1.998669505119323730e-01 -5.122062936425209045e-02 1.233418732881546021e-01 1.125502735376358032e-01 2.923464775085449219e-01 -2.652524597942829132e-02 -7.747651636600494385e-02 -7.011683657765388489e-03
-1.324945688247680664e-01 -2.352600395679473877e-01 -1.572771668434143066e-01 1.289418190717697144e-01 -1.835209280252456665e-01 7.390565238893032074e-03 2.022182792425155640e-01 -3.773189485073089600e-01 -6.216903775930404663e-02 1.009160205721855164e-01 7.913145422935485840e-02 -9.858592599630355835e-02 -1.380125582218170166e-01 -1.483812332153320312e-01 2.467661052942276001e-01 -7.814409583806991577e-02 2.622184157371520996e-01 -1.826697289943695068e-01 1.008338853716850281e-01 -2.538148760795593262e-01 -7.698027044534683228e-02 2.514315843582153320e-01 -1.222124323248863220e-01 5.068283528089523315e-03 -4.421085864305496216e-02 2.799772024154663086e-01 1.797813624143600464e-01 -1.426340639591217041e-02 2.080846726894378662e-01 -1.266258060932159424e-01 -3.041522800922393799e-01 7.151971757411956787e-02
-1.047683060169219971e-01 -1.616294980049133301e-01 -3.043875396251678467e-01 4.333516061305999756e-01 -2.020506262779235840e-01 -1.011340096592903137e-01 1.753650754690170288e-01 -1.903553903102874756e-01 1.091334670782089233e-01 -8.671191334724426270e-02 -3.972844183444976807e-01 -1.654789149761199951e-01 -1.809959858655929565e-01 -1.642406545579433441e-02 -4.726126790046691895e-02 1.416057944297790527e-01 -1.518883705139160156e-01 6.839887052774429321e-02 -4.025358334183692932e-02 2.012872137129306793e-02 1.662762463092803955e-01 1.833183169364929199e-01 2.157007753849029541e-01 -1.829540431499481201e-01 4.297580197453498840e-02 3.468160033226013184e-01 -1.626770570874214172e-02 1.661512069404125214e-02 2.754422463476657867e-02 -3.602124052122235298e-03 -7.123930752277374268e-02 -7.006464898586273193e-02
1.012384071946144104e-01 -5.388301983475685120e-02 3.668856248259544373e-02 1.906419917941093445e-02 -2.826043665409088135e-01 9.059741348028182983e-02 2.748139500617980957e-01 -1.405694633722305298e-01 1.080805286765098572e-01 1.694209575653076172e-01 -3.182280063629150391e-01 -3.614240139722824097e-02 -1.947681158781051636e-01 1.294595301151275635e-01 -8.929694443941116333e-02 5.387214571237564087e-02 3.773798644542694092e-01 3.431997299194335938e-01 -5.674872174859046936e-02 -2.115881294012069702e-01 2.791312336921691895e-01 -1.462064981460571289e-01 2.572025954723358154e-01 9.236347675323486328e-02 -1.563265919685363770e-01 -8.456792682409286499e-02 1.701815575361251831e-01 1.548915654420852661e-01 4.437135794432833791e-05 -5.896835029125213623e-02 -1.487176269292831421e-01 3.079237230122089386e-02
-2.288991510868072510e-01 -3.824600949883460999e-02 2.325925678014755249e-01 9.104404598474502563e-02 -1.450159549713134766e-01 3.886688128113746643e-02 2.821468710899353027e-01 -3.655414879322052002e-01 -2.513539046049118042e-02 4.429020360112190247e-02 -1.884189397096633911e-01 -4.088914021849632263e-02 1.260493099689483643e-01 -3.589611649513244629e-01 7.300957292318344116e-02 6.217776611447334290e-02 2.375483065843582153e-01 2.505884878337383270e-02 1.644438803195953369e-01 -8.572035282850265503e-02 -2.069303542375564575e-01 3.806143999099731445e-01 1.825405657291412354e-01 2.736618183553218842e-02 2.575645782053470612e-02 4.867606610059738159e-02 -3.294536471366882324e-02 2.993972599506378174e-02 2.433729618787765503e-01 -1.394596248865127563e-01 -1.421331763267517090e-01 -1.928243339061737061e-01
2.820170521736145020e-01 -2.035931050777435303e-01 1.686778962612152100e-01 2.835553288459777832e-01 1.083397343754768372e-01 1.523315012454986572e-01 2.822214066982269287e-01 -2.424182593822479248e-01 1.754949241876602173e-02 -5.164835229516029358e-02 2.051299065351486206e-01 9.743213653564453125e-02 -1.135328710079193115e-01 -1.249285936355590820e-01 -1.458463221788406372e-01 -3.887914493680000305e-02 3.549157977104187012e-01 1.832714527845382690e-01 -5.026672780513763428e-02 -1.417655050754547119e-01 1.178888678550720215e-01 -1.046863123774528503e-01 7.387995719909667969e-02 -1.335993707180023193e-01 -1.247345935553312302e-02 2.409569919109344482e-02 1.304497104138135910e-02 1.360360383987426758e-01 4.703179895877838135e-01 4.095067828893661499e-02 -1.080640032887458801e-01 8.165837824344635010e-02
1.970376074314117432e-01 -2.984540462493896484e-01 4.940057639032602310e-03 3.354287445545196533e-01 -6.892119348049163818e-02 1.972877047955989838e-02 4.732298851013183594e-02 -3.706845045089721680e-01 -3.438184037804603577e-02 1.110494509339332581e-01 -1.881241425871849060e-02 3.038102686405181885e-01 -2.019525766372680664e-01 -1.080400794744491577e-01 6.350342184305191040e-03 -1.285264492034912109e-01 2.163302339613437653e-02 -9.807572513818740845e-02 -1.274137943983078003e-01 -1.636112630367279053e-01 -1.536815911531448364e-01 -1.039897575974464417e-01 1.434005796909332275e-01 -2.071334123611450195e-01 -2.061458528041839600e-01 3.227803409099578857e-01 1.251467615365982056e-01 -1.882878690958023071e-01 2.215209752321243286e-01 -1.391883939504623413e-01 -1.306787282228469849e-01 7.269382476806640625e-02
-1.199247688055038452e-01 9.701227769255638123e-03 -2.348289825022220612e-02 1.286987662315368652e-01 -4.920902475714683533e-02 9.027015417814254761e-02 3.086781799793243408e-01 -1.359837353229522705e-01 1.050758212804794312e-01 1.032593771815299988e-01 -2.444175183773040771e-01 1.858027279376983643e-01 -3.980454206466674805e-01 1.779972165822982788e-01 -2.107068151235580444e-01 1.840864494442939758e-02 4.272659420967102051e-01 2.939581871032714844e-01 -3.276594728231430054e-02 1.920788139104843140e-01 -7.047218829393386841e-02 -4.198702797293663025e-02 2.702108956873416901e-02 -1.496384590864181519e-01 -2.300873585045337677e-02 -2.592055127024650574e-02 1.911855936050415039e-01 -1.580104790627956390e-02 3.382331430912017822e-01 -3.651699796319007874e-02 -4.991596564650535583e-03 5.186775699257850647e-02
-1.931397020816802979e-01 2.753719873726367950e-02 6.733898073434829712e-02 -7.087359577417373657e-02 -1.653758585453033447e-01 2.345152050256729126e-01 1.353599429130554199e-01 -1.156171932816505432e-01 -1.871199309825897217e-01 -3.275153459981083870e-03 -2.236858457326889038e-01 -5.820721760392189026e-02 -1.402806788682937622e-01 -8.465434610843658447e-02 2.398993670940399170e-01 -1.260185539722442627e-01 -2.810370409861207008e-03 -8.153463900089263916e-02 3.347817435860633850e-02 -1.359999477863311768e-01 3.579713404178619385e-02 -6.376061588525772095e-03 5.906288623809814453e-01 1.219006180763244629e-01 -2.058962434530258179e-01 1.092099621891975403e-01 -2.607002481818199158e-02 2.925187647342681885e-01 2.368606925010681152e-01 -6.368730962276458740e-02 2.392373830080032349e-01 1.902569830417633057e-02
1.395514309406280518e-01 -2.688325047492980957e-01 -2.648099884390830994e-02 1.816856712102890015e-01 7.668340206146240234e-02 -3.933387342840433121e-04 5.307720899581909180e-01 -1.714247465133666992e-01 -2.282626330852508545e-01 2.144928276538848877e-01 -7.045732438564300537e-02 1.360114663839340210e-01 1.808839291334152222e-01 3.061252646148204803e-02 -1.005891859531402588e-01 7.649455219507217407e-02 1.018313765525817871e-01 -6.560919433832168579e-02 7.184989750385284424e-02 1.013866290450096130e-01 3.850179165601730347e-02 3.574612364172935486e-02 4.178002178668975830e-01 -1.641018986701965332e-01 -2.251268774271011353e-01 2.052820920944213867e-01 -1.424895524978637695e-01 6.424756348133087158e-02 4.764593020081520081e-02 -4.151989892125129700e-02 -1.152922362089157104e-01 1.321170926094055176e-01
-2.530895769596099854e-01 -1.532788574695587158e-01 1.352120041847229004e-01 1.600337773561477661e-01 -1.529174745082855225e-01 4.311239719390869141e-02 7.664088159799575806e-02 -2.412474751472473145e-01 -1.460439860820770264e-01 1.512859314680099487e-01 1.473029255867004395e-01 1.411685496568679810e-01 -5.349794030189514160e-02 -4.367419052869081497e-03 2.072726376354694366e-02 3.663630783557891846e-02 4.002721905708312988e-01 3.012105822563171387e-01 -8.276195079088211060e-02 -5.794524028897285461e-02 1.088731512427330017e-01 1.762608587741851807e-01 4.154123961925506592e-01 -1.520619690418243408e-01 5.544019863009452820e-03 -1.138315722346305847e-01 2.087063342332839966e-01 2.214682102203369141e-01 -1.437080651521682739e-02 1.937533728778362274e-02 -5.589669942855834961e-02 2.822766602039337158e-01
-4.506208468228578568e-03 -9.008252061903476715e-03 4.573184624314308167e-02 -2.021660506725311279e-01 -3.191858530044555664e-02 2.027295157313346863e-02 2.949560880661010742e-01 -2.874408364295959473e-01 4.746252670884132385e-02 -3.422484174370765686e-02 -1.371304690837860107e-01 -1.571463234722614288e-02 -3.486246168613433838e-01 -4.776749759912490845e-02 3.639894723892211914e-01 5.920904874801635742e-02 1.391785591840744019e-01 1.435412168502807617e-01 -3.148007988929748535e-01 -1.550478488206863403e-01 1.615301966667175293e-01 2.522538602352142334e-01 2.749281227588653564e-01 1.767455935478210449e-01 -2.365905344486236572e-01 7.159395515918731689e-02 -1.418627649545669556e-01 7.099246978759765625e-02 9.385779500007629395e-02 -2.176532149314880371e-01 2.228348515927791595e-02 3.141918405890464783e-02
-1.923272460699081421e-01 -1.856337785720825195e-01 -1.022643148899078369e-01 -1.080563142895698547e-01 4.231738671660423279e-02 -2.084238082170486450e-02 1.371660530567169189e-01 -3.316992819309234619e-01 -1.998882144689559937e-01 -7.712870836257934570e-02 -1.448957249522209167e-02 -3.798733279109001160e-02 -1.199366897344589233e-01 -3.569951653480529785e-02 2.955701649188995361e-01 4.424856975674629211e-02 1.169842705130577087e-01 -6.301826983690261841e-02 -1.018806993961334229e-01 2.047249525785446167e-01 2.778250277042388916e-01 1.338659226894378662e-01 4.162767529487609863e-01 1.201757714152336121e-01 -1.868957728147506714e-01 1.751706600189208984e-01 -1.903234571218490601e-01 3.209459483623504639e-01 8.529164642095565796e-02 -2.114736139774322510e-01 -7.825738936662673950e-02 8.407244831323623657e-02
1.088770329952239990e-01 5.554888024926185608e-02 1.837382614612579346e-01 4.940453767776489258e-01 -1.338044553995132446e-01 -6.214449182152748108e-02 4.249974787235260010e-01 -1.429186016321182251e-01 -1.046430990099906921e-01 6.918460130691528320e-02 -1.577092856168746948e-01 1.084768325090408325e-01 -1.497728675603866577e-01 -1.934913098812103271e-01 1.181077137589454651e-01 -2.110631614923477173e-01 3.260767459869384766e-02 -1.573598980903625488e-01 -2.533239722251892090e-01 -1.059750244021415710e-01 -1.376950293779373169e-01 1.633208245038986206e-01 1.996715217828750610e-01 1.767922937870025635e-02 -7.397194206714630127e-02 1.346313953399658203e-01 -1.812229454517364502e-01 6.177800893783569336e-02 1.801205277442932129e-01 -6.088131293654441833e-02 1.606598943471908569e-01 -6.633418798446655273e-02
-2.211185693740844727e-01 -1.229490712285041809e-01 1.133539676666259766e-01 3.539832234382629395e-01 -2.832250595092773438e-01 -2.333831042051315308e-01 3.727189302444458008e-01 -2.285989820957183838e-01 -4.699905961751937866e-02 9.874106943607330322e-02 -4.454068839550018311e-02 1.345368847250938416e-02 3.866093978285789490e-02 -2.652381360530853271e-01 -1.589427739381790161e-01 1.054297164082527161e-01 9.647055715322494507e-02 -6.635861843824386597e-02 -1.009601429104804993e-01 -7.961964607238769531e-02 -6.960680335760116577e-02 -5.137896165251731873e-02 3.665963113307952881e-01 -5.240126326680183411e-02 -2.286502122879028320e-01 -1.461643874645233154e-01 5.386835709214210510e-02 1.544439643621444702e-01 -3.265623003244400024e-02 -7.149925082921981812e-02 -1.758680343627929688e-01 -1.930134743452072144e-01
-1.233031507581472397e-02 -9.386606514453887939e-03 2.661428451538085938e-01 5.167855620384216309e-01 -1.484913229942321777e-01 5.209574941545724869e-03 3.168756067752838135e-01 -2.438883334398269653e-01 -1.651724427938461304e-01 -6.454697996377944946e-02 -5.862560123205184937e-02 1.334115117788314819e-01 -1.731441169977188110e-01 -1.346304714679718018e-01 1.033074706792831421e-01 2.093415409326553345e-01 -3.870054334402084351e-02 -1.570932269096374512e-01 -1.252858787775039673e-01 -3.381782397627830505e-02 1.155139952898025513e-01 2.212015911936759949e-02 1.692217588424682617e-01 -1.572822332382202148e-01 1.312585622072219849e-01 1.056577563285827637e-01 2.108597159385681152e-01 9.618137776851654053e-02 1.668598502874374390e-01 2.038227953016757965e-02 -2.278355658054351807e-01 -2.282834500074386597e-01
-5.044816434383392334e-02 -2.728175520896911621e-01 1.906792372465133667e-01 3.511778265237808228e-02 1.036510765552520752e-01 1.415368765592575073e-01 1.460108440369367599e-02 -1.478350907564163208e-01 -9.116033464670181274e-02 5.903257057070732117e-02 -1.516334861516952515e-01 5.448590219020843506e-02 -3.148661553859710693e-01 2.634345591068267822e-01 5.870898067951202393e-02 5.243449049885384738e-05 3.489743173122406006e-01 1.928810328245162964e-01 -3.477127850055694580e-01 -2.021187096834182739e-01 -1.312483847141265869e-01 -1.317170858383178711e-01 2.371804714202880859e-01 -1.184139698743820190e-01 1.320243254303932190e-02 2.411378920078277588e-01 -7.900144904851913452e-02 7.359140366315841675e-02 3.050699830055236816e-01 1.263830531388521194e-02 -1.814919412136077881e-01 -3.328209742903709412e-02
-2.620998919010162354e-01 -5.334268510341644287e-02 3.068169355392456055e-01 2.451173365116119385e-01 8.944976329803466797e-02 -4.373380914330482483e-02 1.529021710157394409e-01 -4.048200249671936035e-01 2.520785480737686157e-02 9.281084686517715454e-02 -4.211773350834846497e-02 -2.395042777061462402e-02 -4.177771508693695068e-02 -2.024334110319614410e-02 2.514777518808841705e-02 -1.301040798425674438e-01 3.866107761859893799e-01 8.159313350915908813e-02 2.644214034080505371e-02 2.200119048357009888e-01 1.173614244908094406e-02 1.125999912619590759e-01 2.784557938575744629e-01 1.536084562540054321e-01 -1.152852922677993774e-01 -2.638026475906372070e-01 1.662519425153732300e-01 2.689124941825866699e-01 1.580962687730789185e-01 -7.345376908779144287e-02 1.140715926885604858e-01 -1.836945116519927979e-02
3.371311426162719727e-01 -7.720224559307098389e-02 1.161163598299026489e-01 3.112544417381286621e-01 -1.968237385153770447e-02 -3.607678413391113281e-02 4.116507768630981445e-01 -3.601583242416381836e-01 -5.286408215761184692e-02 7.310304045677185059e-02 -5.904635787010192871e-02 1.729191988706588745e-01 1.410098671913146973e-01 1.395254731178283691e-01 -1.737247854471206665e-01 7.538311649113893509e-03 1.107948794960975647e-01 7.475112099200487137e-03 9.765794128179550171e-02 5.961749330163002014e-02 -3.851131722331047058e-02 -4.958384670317173004e-03 3.530614078044891357e-01 5.738320946693420410e-02 -2.967236340045928955e-01 2.036478817462921143e-01 -1.207441911101341248e-01 1.225073784589767456e-01 1.357653141021728516e-01 -1.168949604034423828e-01 -8.913842588663101196e-02 6.343248486518859863e-02
7.898617535829544067e-02 -2.381017208099365234e-01 3.685509786009788513e-02 2.561007440090179443e-01 -1.551093067973852158e-02 1.649142056703567505e-01 1.825077980756759644e-01 1.488263998180627823e-02 4.357596114277839661e-02 -3.220688924193382263e-02 3.495932370424270630e-02 2.637987732887268066e-01 -1.124897673726081848e-01 5.318890884518623352e-02 -8.767464756965637207e-02 -1.539349853992462158e-01 5.515709519386291504e-01 1.227992847561836243e-01 -6.392773240804672241e-02 -1.171588376164436340e-01 -1.022360846400260925e-01 3.877036646008491516e-02 2.907140254974365234e-01 -5.586500465869903564e-02 -1.383394449949264526e-01 1.906019598245620728e-01 1.733229756355285645e-01 1.048638895153999329e-01 2.531520426273345947e-01 -9.461680799722671509e-02 -2.862821221351623535e-01 1.808428205549716949e-02
-6.485408544540405273e-02 4.420685768127441406e-02 5.971117410808801651e-03 2.728981897234916687e-02 -9.390160441398620605e-03 -1.034127827733755112e-02 1.934276223182678223e-01 -3.046092987060546875e-01 9.955810010433197021e-02 1.109560430049896240e-01 1.401545703411102295e-01 4.729065671563148499e-02 -6.567734526470303535e-04 6.456811679527163506e-04 4.417992755770683289e-02 -5.665855482220649719e-02 5.661076903343200684e-01 1.336043328046798706e-01 4.827617481350898743e-02 -4.387490451335906982e-02 1.176773086190223694e-01 1.147183403372764587e-01 3.664770424365997314e-01 -2.620689570903778076e-02 -1.017605736851692200e-01 -4.644176363945007324e-02 1.112438887357711792e-01 2.998060882091522217e-01 3.730756044387817383e-01 1.305500566959381104e-01 -2.663846593350172043e-03 1.944394111633300781e-01
1.989066973328590393e-02 -2.601109445095062256e-01 1.339444816112518311e-01 2.674096524715423584e-01 -1.626097410917282104e-01 2.812967002391815186e-01 6.032369658350944519e-02 -3.152776062488555908e-01 5.082496628165245056e-02 2.046566642820835114e-02 -1.286788284778594971e-01 8.154380321502685547e-02 6.020347774028778076e-02 -2.434897422790527344e-01 1.389576643705368042e-01 -3.698647022247314453e-02 1.372947990894317627e-01 3.657789900898933411e-02 -1.723695993423461914e-01 -2.958742678165435791e-01 6.941278278827667236e-02 -2.983497381210327148e-01 2.202768623828887939e-01 1.986547559499740601e-01 -1.247455030679702759e-01 8.671236038208007812e-02 -2.718573212623596191e-01 1.675218492746353149e-01 6.523007899522781372e-02 -2.120476067066192627e-01 -1.730074733495712280e-01 -2.514798380434513092e-02
2.120960950851440430e-01 -3.268766999244689941e-01 1.163644194602966309e-01 2.026087790727615356e-01 2.982378005981445312e-02 2.531269788742065430e-01 2.061028182506561279e-01 -3.850338757038116455e-01 -1.425872147083282471e-01 7.297132164239883423e-02 4.064469411969184875e-02 3.942916393280029297e-01 -4.027960449457168579e-02 -7.381588220596313477e-03 -7.650139927864074707e-02 7.120183855295181274e-02 1.082970798015594482e-01 1.992941051721572876e-01 -8.706746995449066162e-02 -1.092974655330181122e-02 1.563888788223266602e-01 1.780003458261489868e-01 5.174955353140830994e-02 5.586879327893257141e-02 2.476683109998703003e-01 8.756197988986968994e-02 -1.300165951251983643e-01 -1.544052213430404663e-01 3.237337172031402588e-01 5.655308067798614502e-02 -4.324555397033691406e-02 4.241837561130523682e-02
-1.810420770198106766e-03 -1.519922614097595215e-01 -1.774581372737884521e-01 2.648672461509704590e-02 -2.320297211408615112e-01 -1.184141915291547775e-02 9.999629110097885132e-02 -4.211083650588989258e-01 -2.916035652160644531e-01 6.344328075647354126e-02 -5.542462226003408432e-03 1.869378089904785156e-01 -3.013142049312591553e-01 -3.522783517837524414e-02 -2.184396982192993164e-01 -1.504100412130355835e-01 8.677189052104949951e-02 -4.031086340546607971e-02 -9.426824748516082764e-02 2.005174010992050171e-01 2.761338055133819580e-01 9.241374582052230835e-02 1.183234080672264099e-01 -2.234991788864135742e-01 3.416388109326362610e-02 7.436656206846237183e-02 1.407537758350372314e-01 3.390798717737197876e-02 1.335258781909942627e-01 1.692287921905517578e-01 -3.685237467288970947e-01 -7.832304574549198151e-03
-3.828892111778259277e-02 -1.564656347036361694e-01 2.135984301567077637e-01 4.399552345275878906e-01 -2.173410356044769287e-01 1.500010192394256592e-01 2.974713593721389771e-02 -3.066606521606445312e-01 8.591142296791076660e-02 -4.774409532546997070e-02 1.609399914741516113e-01 2.400744110345840454e-01 4.521640390157699585e-02 8.501029759645462036e-02 -5.288737267255783081e-02 -7.217372208833694458e-02 2.146423459053039551e-01 2.139709740877151489e-01 1.166855618357658386e-01 -1.373524218797683716e-01 8.047267049551010132e-02 2.240262478590011597e-01 2.292218059301376343e-01 7.762151956558227539e-02 -4.922821372747421265e-02 2.165120281279087067e-02 3.352959156036376953e-01 1.123590171337127686e-01 2.353069484233856201e-01 9.929931908845901489e-02 -1.605362296104431152e-01 3.493158519268035889e-02
-1.952479183673858643e-01 -3.955654203891754150e-01 -6.010597571730613708e-03 1.451667845249176025e-01 -1.625093072652816772e-01 2.756011188030242920e-01 1.681182235479354858e-01 3.176311729475855827e-03 -1.121656149625778198e-01 8.477862924337387085e-02 -1.724913269281387329e-01 3.689878061413764954e-02 -4.096661210060119629e-01 -1.962269395589828491e-01 7.359079271554946899e-02 -1.618254780769348145e-01 1.196591630578041077e-01 1.648879498243331909e-01 -4.089576005935668945e-02 1.265880465507507324e-02 -5.733704194426536560e-02 -5.703324079513549805e-02 1.142331287264823914e-01 1.560472846031188965e-01 -1.741501390933990479e-01 1.032774299383163452e-01 -3.983429074287414551e-01 -3.958820551633834839e-02 2.497641742229461670e-01 3.412977233529090881e-02 -9.443754702806472778e-02 -6.209943816065788269e-02
-1.066772416234016418e-01 -7.447843253612518311e-02 -2.696765959262847900e-01 1.257565766572952271e-01 9.580715000629425049e-02 1.102637406438589096e-02 2.105551064014434814e-01 -4.516215622425079346e-02 -7.802052795886993408e-02 1.889847964048385620e-02 -1.732620298862457275e-01 -1.119027212262153625e-01 -2.855816483497619629e-01 2.723011374473571777e-01 -8.931355178356170654e-02 -1.106018498539924622e-01 4.081819653511047363e-01 9.358963370323181152e-02 -1.417755186557769775e-01 -1.507316995412111282e-02 2.575838267803192139e-01 1.294384300708770752e-01 3.970948755741119385e-01 7.266947533935308456e-03 -3.141932189464569092e-01 -2.019520103931427002e-01 9.866390377283096313e-02 9.734384715557098389e-02 3.647806122899055481e-02 8.574324846267700195e-02 -9.760421514511108398e-02 -2.229157835245132446e-02
-2.212796956300735474e-01 -1.482389271259307861e-01 5.983883142471313477e-02 3.153350353240966797e-01 9.330524504184722900e-02 5.134580656886100769e-02 -5.404310300946235657e-03 -2.396419793367385864e-01 -1.256779134273529053e-01 -1.338368207216262817e-01 -8.372075855731964111e-02 5.712255090475082397e-02 -8.094225078821182251e-02 -4.007071629166603088e-02 6.318830698728561401e-02 -1.041305344551801682e-02 3.891863226890563965e-01 -3.250797390937805176e-01 -9.309107065200805664e-02 -1.665908396244049072e-01 -1.285465061664581299e-01 1.149143949151039124e-01 2.619711160659790039e-01 5.269366502761840820e-02 -4.106506109237670898e-01 -6.456298381090164185e-02 -1.079708486795425415e-01 2.501274943351745605e-01 2.036333233118057251e-01 -3.421501815319061279e-02 1.150922998785972595e-01 -5.833123624324798584e-02
-5.973550956696271896e-03 8.419714123010635376e-02 -3.124677538871765137e-01 -9.439824521541595459e-02 1.147415414452552795e-01 1.097167655825614929e-01 3.802779316902160645e-01 -2.584285140037536621e-01 -1.598018854856491089e-01 2.116461247205734253e-01 -2.354266643524169922e-01 -6.817741692066192627e-02 2.215247973799705505e-02 3.440612852573394775e-01 4.037059098482131958e-02 -2.262866869568824768e-02 2.489367127418518066e-01 8.977224677801132202e-02 -2.536352537572383881e-02 -1.956585645675659180e-01 1.701861470937728882e-01 3.039857000112533569e-02 3.353290557861328125e-01 3.097780235111713409e-02 -1.165854409337043762e-01 -1.251441389322280884e-01 -1.341924220323562622e-01 1.026276499032974243e-01 1.483748704195022583e-01 8.693195879459381104e-02 -2.419083863496780396e-01 1.345008332282304764e-02
-1.701899766921997070e-01 -2.153042256832122803e-01 7.082630693912506104e-02 5.208765342831611633e-02 -1.946781575679779053e-02 4.504299163818359375e-02 2.170469164848327637e-01 -2.173098027706146240e-01 -3.338954746723175049e-01 6.951119750738143921e-02 -1.296373754739761353e-01 -2.207114920020103455e-02 -1.585973352193832397e-01 -2.103145271539688110e-01 1.830191016197204590e-01 1.249933522194623947e-02 -8.365179598331451416e-02 -2.051925472915172577e-02 -1.318383868783712387e-02 -1.407535076141357422e-01 -9.052166342735290527e-02 -3.387516438961029053e-01 4.267588257789611816e-01 1.219488158822059631e-01 -2.398201674222946167e-01 3.187221884727478027e-01 5.940567702054977417e-02 5.428599193692207336e-02 1.160691902041435242e-01 -6.538827717304229736e-02 1.462094485759735107e-01 1.775293499231338501e-01
1.427423506975173950e-01 -1.566114425659179688e-01 3.075880743563175201e-02 2.087959200143814087e-01 -1.443045586347579956e-01 1.270395517349243164e-01 3.404454886913299561e-01 -2.979772388935089111e-01 -3.334655240178108215e-02 -7.400429248809814453e-02 -8.725671470165252686e-02 -8.641740679740905762e-02 -2.593612968921661377e-01 7.448632270097732544e-02 1.416838318109512329e-01 1.411496251821517944e-01 6.375509500503540039e-01 7.507190108299255371e-02 -6.835171580314636230e-02 -1.856562197208404541e-01 -1.140267923474311829e-01 3.773625567555427551e-02 1.228231787681579590e-01 4.076474905014038086e-02 -2.742834575474262238e-02 -7.401621341705322266e-02 1.037925556302070618e-01 1.034075543284416199e-01 7.346753776073455811e-02 7.583144307136535645e-02 -1.140370666980743408e-01 -1.204881817102432251e-02
-1.614171117544174194e-01 -6.296358257532119751e-02 -1.077135372906923294e-02 9.859457612037658691e-03 -2.516244947910308838e-01 -3.894676640629768372e-02 3.711138367652893066e-01 -2.876170575618743896e-01 -1.622558534145355225e-01 1.348503381013870239e-01 -2.953044697642326355e-02 4.628456756472587585e-02 -3.343470692634582520e-01 3.118315935134887695e-01 -2.073190212249755859e-01 5.577523633837699890e-02 2.094562649726867676e-01 7.339102029800415039e-02 -1.427464187145233154e-01 -1.089723706245422363e-01 -2.198681533336639404e-01 6.558418739587068558e-03 9.000491350889205933e-02 1.488107349723577499e-02 -1.734205484390258789e-01 -4.893916845321655273e-02 4.697855934500694275e-02 -9.860819578170776367e-02 3.983182311058044434e-01 -1.823113560676574707e-01 5.976850166916847229e-02 -6.129329279065132141e-02
-1.660723537206649780e-01 -5.507565662264823914e-02 -1.097213998436927795e-01 -4.850240424275398254e-02 -1.148351584561169147e-03 -1.010325774550437927e-01 3.405705988407135010e-01 -2.049721926450729370e-01 -5.451360344886779785e-02 1.600821167230606079e-01 -5.957874283194541931e-02 1.801812648773193359e-02 -3.003022074699401855e-01 2.984837293624877930e-01 -1.130222752690315247e-01 2.384576946496963501e-01 3.015274107456207275e-01 2.700518667697906494e-01 -5.746124684810638428e-02 -2.820637822151184082e-01 -8.267828822135925293e-02 1.073282957077026367e-01 8.003467321395874023e-02 -8.475036919116973877e-02 -2.673587501049041748e-01 -7.539534568786621094e-02 1.625362038612365723e-01 -3.355779871344566345e-02 3.078106939792633057e-01 -9.450142085552215576e-02 1.085225716233253479e-01 -8.115407824516296387e-02
-1.265738159418106079e-01 1.347524020820856094e-02 -1.516464725136756897e-02 1.588238030672073364e-01 -5.928885936737060547e-02 1.289137899875640869e-01 -2.338196523487567902e-02 -2.384566664695739746e-01 -1.479437649250030518e-01 8.044960349798202515e-02 -4.301333129405975342e-01 4.726454615592956543e-02 -3.469537496566772461e-01 -1.213484816253185272e-02 -2.475788444280624390e-01 1.119144260883331299e-01 -1.816324889659881592e-01 -1.320217251777648926e-01 8.245437592267990112e-02 -2.087030261754989624e-01 4.915348067879676819e-02 1.803080886602401733e-01 1.994164660573005676e-02 -1.911494582891464233e-01 -5.734538286924362183e-02 2.884901762008666992e-01 -1.526900678873062134e-01 1.723934710025787354e-01 3.288552761077880859e-01 1.021443605422973633e-01 -1.872838884592056274e-01 -7.075280696153640747e-02
6.492172926664352417e-02 -2.059323042631149292e-01 6.852889806032180786e-02 2.062191963195800781e-01 1.944904774427413940e-01 8.748483657836914062e-02 3.167080283164978027e-01 -1.378491222858428955e-01 8.663316257297992706e-03 2.112562358379364014e-01 -8.577809482812881470e-02 2.642529308795928955e-01 -1.895590722560882568e-01 -2.692216932773590088e-01 -5.657595768570899963e-02 1.198423281311988831e-01 1.878926306962966919e-01 -1.851678639650344849e-01 1.237384751439094543e-01 -1.325627509504556656e-02 9.963917732238769531e-02 2.744204401969909668e-01 3.058629930019378662e-01 -6.561362743377685547e-02 -4.128892347216606140e-02 -1.969705969095230103e-01 2.558038830757141113e-01 7.260031253099441528e-02 7.002956420183181763e-02 -2.291292399168014526e-01 1.715354025363922119e-01 -1.652070432901382446e-01
-2.084464021027088165e-02 -3.544739782810211182e-01 1.892259716987609863e-01 1.902291327714920044e-01 1.617774367332458496e-01 1.552420407533645630e-01 3.322724997997283936e-01 -1.718185245990753174e-01 1.909254342317581177e-01 1.175412908196449280e-01 -5.254436656832695007e-02 -1.747553981840610504e-02 -2.749061584472656250e-01 1.306149177253246307e-02 -4.946007393300533295e-03 1.153109502047300339e-02 1.101879328489303589e-01 -2.019515633583068848e-02 -1.727996207773685455e-02 1.832607686519622803e-01 1.049072667956352234e-01 -1.043429151177406311e-01 2.289230227470397949e-01 1.613615453243255615e-01 6.327042728662490845e-02 1.081574559211730957e-01 -1.285472512245178223e-01 1.698873341083526611e-01 4.648360908031463623e-01 -1.312654763460159302e-01 -8.600755035877227783e-02 1.841977238655090332e-01
-7.770822197198867798e-02 9.880473837256431580e-03 -1.218911930918693542e-01 2.449365258216857910e-01 -1.401572078466415405e-01 1.150301992893218994e-01 1.599051654338836670e-01 -2.453439533710479736e-01 -1.355838924646377563e-01 -2.067347019910812378e-01 -2.257394492626190186e-01 -2.057868614792823792e-02 -2.102881669998168945e-01 3.002320230007171631e-01 1.271152049303054810e-01 -3.566752746701240540e-02 1.347834616899490356e-01 -8.761289715766906738e-02 -2.571452856063842773e-01 -1.920391321182250977e-01 3.290858864784240723e-02 -1.552406102418899536e-01 3.694427311420440674e-01 -1.344388276338577271e-01 -1.807705163955688477e-01 -1.631765365600585938e-01 2.162802964448928833e-02 7.122787181288003922e-03 2.783155143260955811e-01 -1.824006736278533936e-01 5.115748941898345947e-02 2.330641150474548340e-01
-8.801417797803878784e-02 -3.075659275054931641e-01 1.700326651334762573e-01 1.700284481048583984e-01 -2.971296012401580811e-01 7.115381211042404175e-02 4.074002206325531006e-01 -2.421936392784118652e-01 -2.939303219318389893e-02 1.727373749017715454e-01 9.162329882383346558e-02 2.220247089862823486e-01 -3.133494779467582703e-02 -2.513463050127029419e-02 1.342180818319320679e-01 -7.641774415969848633e-02 3.664641082286834717e-01 1.544348597526550293e-01 -1.919113993644714355e-01 1.588753759860992432e-01 -2.868748083710670471e-02 -8.974874019622802734e-02 1.273918449878692627e-01 2.193860709667205811e-01 -9.863395243883132935e-02 -1.133672818541526794e-01 7.524361461400985718e-02 8.024024218320846558e-02 -1.687364280223846436e-01 -2.130993902683258057e-01 2.170146181015297771e-04 7.730543613433837891e-02
-1.886048614978790283e-01 3.834681585431098938e-02 3.129506409168243408e-01 3.334638774394989014e-01 6.404286623001098633e-02 -4.529975727200508118e-02 1.448815613985061646e-01 -1.607204526662826538e-01 -1.773583292961120605e-01 -7.348690927028656006e-02 -1.024620309472084045e-01 3.466925397515296936e-02 -1.160162389278411865e-01 2.942482009530067444e-02 1.521057337522506714e-01 1.856873277574777603e-03 4.549041390419006348e-01 -1.563445776700973511e-01 2.458972856402397156e-02 -1.474442332983016968e-01 1.893663778901100159e-02 9.900713711977005005e-02 1.762859225273132324e-01 -1.072119548916816711e-02 -2.773448824882507324e-01 -1.392015218734741211e-01 2.944586239755153656e-02 3.213565945625305176e-01 7.444901019334793091e-02 -2.185180634260177612e-01 -1.113595142960548401e-01 2.315548062324523926e-01
-1.005135849118232727e-01 -2.566506266593933105e-01 7.390544563531875610e-02 2.121090590953826904e-01 -2.499860525131225586e-01 1.093700155615806580e-01 1.920937597751617432e-01 -3.962454497814178467e-01 1.184855177998542786e-01 -1.964335329830646515e-03 -2.638209760189056396e-01 -1.814688593149185181e-01 -2.831057310104370117e-01 -9.948844462633132935e-02 -2.094095945358276367e-01 -1.787959486246109009e-01 -1.756841689348220825e-02 3.476354107260704041e-02 3.855088055133819580e-01 -1.177466660737991333e-02 1.528941988945007324e-01 6.839476060122251511e-03 2.276599109172821045e-01 -7.760801963740959764e-05 1.236996650695800781e-01 -3.284093737602233887e-02 -1.324019730091094971e-01 6.843107938766479492e-02 1.149493902921676636e-01 1.762149482965469360e-01 -1.194805875420570374e-01 -1.041235402226448059e-02
-1.901700645685195923e-01 -8.681498467922210693e-02 4.466038569808006287e-02 2.142803072929382324e-01 2.119396924972534180e-01 1.185804679989814758e-01 7.943207770586013794e-02 -3.723267018795013428e-01 4.993516486138105392e-03 4.199762344360351562e-01 -7.719635963439941406e-02 1.269255429506301880e-01 -7.240291684865951538e-02 -4.762233234941959381e-03 1.150845736265182495e-01 -6.729509681463241577e-02 2.423100471496582031e-01 4.008245468139648438e-02 -6.115837022662162781e-02 1.144254729151725769e-01 1.018062233924865723e-01 3.632847219705581665e-02 4.316476359963417053e-02 4.838306829333305359e-02 -4.645041003823280334e-02 1.082812920212745667e-01 -1.009742692112922668e-01 3.946290314197540283e-01 2.970706820487976074e-01 -1.687076129019260406e-02 3.072839379310607910e-01 -1.647639721632003784e-01
1.277559846639633179e-01 -2.552455663681030273e-01 5.026707053184509277e-02 2.041523158550262451e-01 -9.198334813117980957e-02 2.200644463300704956e-01 1.553802192211151123e-01 -3.874627947807312012e-01 -1.338966074399650097e-03 7.172181457281112671e-02 7.536552101373672485e-02 5.861055571585893631e-03 -3.193343281745910645e-01 -2.548101358115673065e-02 -6.112590804696083069e-02 9.953967481851577759e-02 5.391624569892883301e-01 1.384918987751007080e-01 -2.495478652417659760e-02 -1.523894220590591431e-01 -1.181872263550758362e-01 2.041354775428771973e-01 -3.660288453102111816e-02 -8.026447147130966187e-02 -1.731867045164108276e-01 -9.966247528791427612e-02 1.165762543678283691e-01 1.968359351158142090e-01 -7.349351048469543457e-02 -2.161566354334354401e-02 1.440661847591400146e-01 2.771467203274369240e-03
1.236840859055519104e-01 -2.563094198703765869e-01 2.764326706528663635e-02 1.339275091886520386e-01 -1.380533427000045776e-01 1.909008920192718506e-01 3.017664849758148193e-01 -3.583317995071411133e-01 2.024294808506965637e-02 1.577536612749099731e-01 -1.363361328840255737e-01 3.239694833755493164e-01 -3.709765151143074036e-02 -1.714680343866348267e-01 -7.434355467557907104e-02 -2.103830873966217041e-02 -8.904790133237838745e-02 -7.891826331615447998e-03 -7.040273398160934448e-02 -2.400760352611541748e-01 -8.350064605474472046e-02 -2.551853358745574951e-01 1.413758993148803711e-01 -1.712889075279235840e-01 -3.529551029205322266e-01 1.446279287338256836e-01 6.775818020105361938e-02 -1.694055646657943726e-01 1.383316665887832642e-01 -2.081251293420791626e-01 -6.243319064378738403e-02 -5.115024372935295105e-02
-2.502735257148742676e-01 3.597114980220794678e-02 -7.731918711215257645e-03 1.986303031444549561e-01 1.433282159268856049e-03 -6.184161081910133362e-02 4.096347093582153320e-02 -4.105116128921508789e-01 -1.866771727800369263e-01 1.168352961540222168e-01 -1.662955433130264282e-01 9.819798916578292847e-02 1.296643018722534180e-01 -1.455620527267456055e-01 5.284712463617324829e-02 -3.086600825190544128e-02 2.975175082683563232e-01 -1.783868297934532166e-02 -5.346095561981201172e-02 1.176974698901176453e-01 1.035933047533035278e-01 6.748969852924346924e-02 2.484287023544311523e-01 3.959099203348159790e-02 5.300827696919441223e-02 -1.224041655659675598e-01 -1.772489249706268311e-01 3.548659086227416992e-01 2.888466715812683105e-01 -1.396246105432510376e-01 -5.727538093924522400e-02 3.598956465721130371e-01
-1.974987387657165527e-01 2.125315964221954346e-01 -5.090595781803131104e-02 1.096162348985671997e-01 2.010711701586842537e-03 1.176864802837371826e-01 6.831479072570800781e-02 -3.711775839328765869e-01 -3.879586001858115196e-03 4.485011100769042969e-02 -1.770270168781280518e-01 -7.899710536003112793e-02 1.672956533730030060e-02 -1.490551829338073730e-01 -1.991515755653381348e-01 3.103335574269294739e-02 -3.887264803051948547e-02 1.138824969530105591e-01 -5.875693634152412415e-02 -8.882044255733489990e-02 1.888872385025024414e-01 2.834983468055725098e-01 5.187845826148986816e-01 -5.508263036608695984e-02 -2.627702057361602783e-01 -6.687787175178527832e-02 -2.058809548616409302e-01 2.350765466690063477e-01 1.510059833526611328e-01 -1.815092712640762329e-01 2.399918437004089355e-02 -2.569287270307540894e-02
1.967296600341796875e-01 -3.376818597316741943e-01 -7.454300671815872192e-02 2.905742824077606201e-01 -3.130696415901184082e-01 1.053056046366691589e-01 2.169025242328643799e-01 -1.958009153604507446e-01 -6.477054208517074585e-02 -4.445994645357131958e-02 9.514281526207923889e-03 1.580109596252441406e-01 -1.227633655071258545e-01 -8.207969367504119873e-02 1.079991608858108521e-01 -2.078104466199874878e-01 -5.345088988542556763e-02 3.903217241168022156e-02 -1.805488318204879761e-01 -1.643013954162597656e-01 -9.029747545719146729e-02 -2.313238754868507385e-02 2.415265589952468872e-01 -2.739361524581909180e-01 -2.842214405536651611e-01 1.508709639310836792e-01 1.917515546083450317e-01 -1.126252114772796631e-01 2.453878372907638550e-01 -1.285645812749862671e-01 -1.349989473819732666e-01 -3.001963347196578979e-02
-2.477933466434478760e-02 -2.493683099746704102e-01 6.071171164512634277e-02 -6.897652894258499146e-02 -2.676991224288940430e-01 -1.054464373737573624e-02 1.893950700759887695e-01 -2.946495115756988525e-01 -3.126524984836578369e-01 -1.554024368524551392e-01 3.658949956297874451e-02 -8.130939304828643799e-02 -1.102189719676971436e-01 8.983154594898223877e-02 -1.884914934635162354e-01 6.017579138278961182e-02 7.764399051666259766e-02 1.117976233363151550e-01 2.145783044397830963e-02 1.337113678455352783e-01 1.067017465829849243e-01 4.716352745890617371e-02 2.211958169937133789e-02 -9.723267704248428345e-02 -2.337565124034881592e-01 2.671081721782684326e-01 1.584383100271224976e-01 2.504283189773559570e-01 4.732839167118072510e-01 -2.092232853174209595e-01 -4.571358114480972290e-02 3.143204003572463989e-02
-1.382010877132415771e-01 -4.644429683685302734e-01 1.627913862466812134e-02 2.780973911285400391e-01 -7.239721715450286865e-02 -3.438060730695724487e-02 1.785563379526138306e-01 -1.889789700508117676e-01 -2.730701863765716553e-01 2.986207306385040283e-01 -2.834787666797637939e-01 2.147261202335357666e-01 -2.767555974423885345e-02 -1.698822826147079468e-01 9.342033416032791138e-02 -3.656361997127532959e-01 1.582769155502319336e-01 3.849435225129127502e-02 -3.549513220787048340e-02 -1.827737316489219666e-02 1.199061423540115356e-01 1.201215013861656189e-01 -6.927889306098222733e-03 -4.694421216845512390e-02 -1.015705689787864685e-01 -1.742353737354278564e-01 1.341147124767303467e-01 -1.789701282978057861e-01 -1.239558681845664978e-02 -1.604369841516017914e-02 -1.145608443766832352e-02 -2.999018318951129913e-02
1.035518050193786621e-01 -2.732473015785217285e-01 5.863793194293975830e-02 8.757156878709793091e-02 -1.792472600936889648e-02 -1.489183306694030762e-01 4.470596462488174438e-02 -1.439614892005920410e-01 -8.804706484079360962e-02 3.035023510456085205e-01 -2.689589560031890869e-01 1.720634400844573975e-01 -3.452165722846984863e-01 1.222491636872291565e-01 -8.395454287528991699e-02 1.462254226207733154e-01 1.873769760131835938e-01 1.995444595813751221e-01 2.237156406044960022e-02 -3.926675021648406982e-02 3.861517086625099182e-02 7.667416241019964218e-03 -1.453324919566512108e-03 -1.901151686906814575e-01 -3.269608616828918457e-01 -1.356161832809448242e-01 5.756830051541328430e-02 -3.064874932169914246e-02 2.193089723587036133e-01 -4.068464040756225586e-01 -1.450014412403106689e-01 1.227325871586799622e-01
1.062986254692077637e-01 -2.051360756158828735e-01 -9.123043715953826904e-02 1.106004193425178528e-01 -2.028311043977737427e-01 2.105439007282257080e-01 2.861527204513549805e-01 -5.236045122146606445e-01 3.272865712642669678e-02 -7.163232564926147461e-02 -3.859046101570129395e-02 2.035311758518218994e-01 -8.248217403888702393e-03 5.802137404680252075e-02 -4.498519748449325562e-02 1.792717874050140381e-01 -4.034161567687988281e-02 -3.745225444436073303e-02 -2.995850145816802979e-02 1.260065138339996338e-01 2.788735032081604004e-01 -3.929017111659049988e-02 1.193260475993156433e-01 2.812974154949188232e-01 -2.782281488180160522e-02 -1.448952406644821167e-01 -9.730882197618484497e-02 -4.988850560039281845e-03 2.354261130094528198e-01 -1.016220673918724060e-01 -2.374867536127567291e-02 -3.282859921455383301e-01
6.335791200399398804e-02 -2.290608882904052734e-01 -2.444092035293579102e-01 2.016128301620483398e-01 9.588366374373435974e-03 -2.379557117819786072e-03 3.221506718546152115e-03 -4.053272604942321777e-01 -3.025147616863250732e-01 4.037152975797653198e-02 -2.256366759538650513e-01 -1.590472646057605743e-02 -1.718450039625167847e-01 5.498835444450378418e-02 -3.265136182308197021e-01 -4.883831366896629333e-02 -6.605073809623718262e-02 5.235279351472854614e-02 -7.428867369890213013e-02 1.318939924240112305e-01 1.379785537719726562e-01 1.574494061060249805e-03 -3.552437573671340942e-02 -1.660743951797485352e-01 -2.230643332004547119e-01 9.842224419116973877e-02 2.680987417697906494e-01 8.769042789936065674e-02 2.463539689779281616e-01 1.384280174970626831e-01 -3.100078105926513672e-01 -2.055099466815590858e-03
-2.082603285089135170e-03 -1.466416418552398682e-01 -1.585706695914268494e-02 4.045566543936729431e-02 4.893431812524795532e-02 4.349995777010917664e-02 3.198229968547821045e-01 -4.631252959370613098e-02 2.193928062915802002e-01 2.612616419792175293e-01 -8.641538769006729126e-02 4.703274741768836975e-02 -2.306049317121505737e-01 7.300946861505508423e-03 -1.670985370874404907e-01 8.354445546865463257e-02 3.678663074970245361e-01 1.232048794627189636e-01 4.012278467416763306e-02 1.609061509370803833e-01 -4.253337159752845764e-02 2.859946489334106445e-01 3.125983178615570068e-01 4.939144104719161987e-02 -1.855295151472091675e-01 -1.394976079463958740e-01 3.235968351364135742e-01 -7.560178637504577637e-02 3.269952833652496338e-01 3.826020658016204834e-02 9.882195293903350830e-02 -9.720733016729354858e-02
1.765666902065277100e-01 -3.307121992111206055e-01 8.757511153817176819e-03 2.265754789113998413e-01 -1.773961186408996582e-01 2.592370612546801567e-03 3.165159821510314941e-01 -2.810226976871490479e-01 -6.322982907295227051e-02 -7.116849999874830246e-03 6.963898986577987671e-02 1.911883503198623657e-01 3.624378144741058350e-02 6.391461938619613647e-02 9.543904662132263184e-02 1.340187489986419678e-01 1.986164227128028870e-02 -1.908500641584396362e-01 6.412876769900321960e-03 -2.027475386857986450e-01 9.278134442865848541e-03 2.078988552093505859e-01 4.357686042785644531e-01 -2.025239020586013794e-01 -1.075866743922233582e-01 1.425550729036331177e-01 -1.762529909610748291e-01 -9.703288972377777100e-02 1.237233653664588928e-01 -3.214360773563385010e-02 -2.031445056200027466e-01 1.931808739900588989e-01
6.303923577070236206e-02 -1.719938665628433228e-01 -1.161934714764356613e-02 1.819835305213928223e-01 1.519059836864471436e-01 1.135652288794517517e-01 5.320283174514770508e-01 -2.409950941801071167e-01 -5.183408036828041077e-02 2.191025912761688232e-01 4.036879912018775940e-02 8.631801232695579529e-03 -8.312686532735824585e-02 -1.030029207468032837e-01 3.588446183130145073e-03 -2.393970265984535217e-02 3.267981708049774170e-01 1.592469215393066406e-01 2.249381272122263908e-03 1.612724214792251587e-01 -9.560722857713699341e-02 -9.022082388401031494e-02 -3.855530917644500732e-02 3.411382138729095459e-01 -2.762227319180965424e-02 -6.214464455842971802e-02 2.429500222206115723e-01 4.918279126286506653e-02 2.130116671323776245e-01 -2.705970406532287598e-01 7.478146255016326904e-02 -4.486764967441558838e-02
-5.658205598592758179e-02 -2.344277314841747284e-02 7.002918422222137451e-02 2.608241438865661621e-01 -2.900344729423522949e-01 -3.473416268825531006e-01 3.966090977191925049e-01 -2.959789931774139404e-01 -2.054969221353530884e-02 3.692525029182434082e-01 -3.810485303401947021e-01 1.399123668670654297e-01 7.077426463365554810e-02 -1.650280356407165527e-01 2.639055438339710236e-02 -1.116159409284591675e-01 1.571052819490432739e-01 -2.756135724484920502e-02 1.014263033866882324e-01 -1.041045188903808594e-01 -5.485394969582557678e-02 -2.443972416222095490e-02 1.222783550620079041e-01 7.608368527144193649e-03 -1.317907422780990601e-01 7.334785908460617065e-02 -5.097812972962856293e-03 2.382068522274494171e-02 9.896136075258255005e-02 -1.019973158836364746e-01 4.451439250260591507e-03 -1.340313553810119629e-01
1.183331236243247986e-01 -7.679606974124908447e-02 -6.775159388780593872e-02 -9.857212752103805542e-02 -1.500288993120193481e-01 3.952617198228836060e-02 2.839769423007965088e-01 -2.590674161911010742e-01 -5.537148192524909973e-02 2.827975153923034668e-01 -2.131839692592620850e-01 -7.742407172918319702e-02 -1.255564540624618530e-01 -4.506414011120796204e-02 -9.556311368942260742e-02 1.249199211597442627e-01 3.140907287597656250e-01 1.296695023775100708e-01 -4.697509855031967163e-02 -5.973396450281143188e-02 -3.014462590217590332e-01 1.176327168941497803e-01 -1.507524750195443630e-03 1.959428936243057251e-01 -1.205038055777549744e-01 -1.339613646268844604e-01 -2.104438096284866333e-02 3.241029679775238037e-01 2.899836003780364990e-01 3.184705078601837158e-01 -1.674697846174240112e-01 -3.302421420812606812e-02
-1.998061686754226685e-01 -9.146544337272644043e-02 6.526661664247512817e-02 3.007380664348602295e-01 -4.474255442619323730e-02 -8.444123715162277222e-02 1.701049953699111938e-01 -1.883916556835174561e-01 5.263030901551246643e-02 7.210427522659301758e-02 1.783941537141799927e-01 -8.621644228696823120e-03 1.543515175580978394e-01 2.546891011297702789e-02 6.083374843001365662e-02 1.030308529734611511e-01 5.101161599159240723e-01 2.383975982666015625e-01 3.211789578199386597e-02 -4.116709530353546143e-02 2.548044025897979736e-01 7.280706614255905151e-02 3.676023185253143311e-01 -4.202009737491607666e-02 -1.998181343078613281e-01 8.555454201996326447e-03 1.768802404403686523e-01 1.904955059289932251e-01 1.740027517080307007e-01 -1.330859512090682983e-01 -5.712771043181419373e-02 1.380673050880432129e-01
-8.176349848508834839e-02 6.347345560789108276e-02 -3.016456402838230133e-02 -6.750094890594482422e-02 -9.623689576983451843e-03 -1.566179990768432617e-01 4.644134640693664551e-01 -3.376634120941162109e-01 -1.339592337608337402e-01 9.759570658206939697e-02 5.209648236632347107e-02 1.557436212897300720e-02 -6.082554161548614502e-02 -4.057376384735107422e-01 5.857105925679206848e-02 2.373783104121685028e-02 6.095579639077186584e-02 2.037904262542724609e-01 -1.535698622465133667e-01 1.034648716449737549e-02 -9.082505106925964355e-02 2.861878275871276855e-01 2.250191718339920044e-01 -1.768336594104766846e-01 -1.601839661598205566e-01 -1.566419005393981934e-01 -3.768345341086387634e-02 -1.653930842876434326e-01 2.367901057004928589e-01 -1.770928502082824707e-01 -2.221498079597949982e-02 -1.373641788959503174e-01
9.429094195365905762e-02 -1.883783638477325439e-01 1.166420578956604004e-01 1.620930880308151245e-01 -2.283488512039184570e-01 1.182611808180809021e-01 1.073828153312206268e-02 -2.645687162876129150e-01 -2.730583846569061279e-01 9.432201087474822998e-02 -5.339913070201873779e-02 2.583673298358917236e-01 -1.324062198400497437e-01 -2.180021852254867554e-01 -7.874815911054611206e-02 -3.706436753273010254e-01 -3.968022763729095459e-02 8.033993095159530640e-02 -6.788091361522674561e-02 -1.108038648962974548e-01 1.024190802127122879e-02 1.550766676664352417e-01 4.672033488750457764e-01 -2.269281893968582153e-01 -1.870561204850673676e-02 1.337368041276931763e-02 1.563495546579360962e-01 -1.225862205028533936e-01 2.354533821344375610e-01 -2.626461908221244812e-03 2.193838730454444885e-02 5.508384853601455688e-02
9.292010217905044556e-03 -3.530738055706024170e-01 1.463341712951660156e-01 1.680657416582107544e-01 4.169530235230922699e-03 3.508541285991668701e-01 1.947470158338546753e-01 -2.593117952346801758e-01 2.363873422145843506e-01 -1.428449247032403946e-02 -1.503447443246841431e-01 -1.373954466544091702e-03 -3.256867229938507080e-01 1.245152875781059265e-01 5.774187296628952026e-02 8.213365077972412109e-02 1.263089329004287720e-01 -1.061986684799194336e-01 -2.568490207195281982e-01 1.009307280182838440e-01 6.462486833333969116e-02 2.490466227754950523e-03 2.419239878654479980e-01 1.546613574028015137e-01 5.520690605044364929e-02 2.966821491718292236e-01 -1.250923722982406616e-01 -4.666072782129049301e-03 2.209086716175079346e-01 -5.691631883382797241e-02 -1.715715080499649048e-01 9.342416375875473022e-02
-2.553607225418090820e-01 -1.071041747927665710e-01 4.946196824312210083e-02 2.508401870727539062e-01 -3.251804709434509277e-01 -2.302790135145187378e-01 2.777927219867706299e-01 -1.628448814153671265e-01 -6.570041179656982422e-02 3.702486753463745117e-01 -2.707807123661041260e-01 6.915552169084548950e-02 5.403717979788780212e-02 -2.227058708667755127e-01 2.966406345367431641e-01 -9.269284456968307495e-02 7.894680649042129517e-02 -1.068520322442054749e-01 7.913671433925628662e-02 -1.869205087423324585e-01 1.059123128652572632e-02 -3.657037019729614258e-02 9.741096943616867065e-02 4.053572192788124084e-03 -9.294009953737258911e-02 2.107489854097366333e-01 9.852171689271926880e-02 1.779626458883285522e-01 1.280130296945571899e-01 4.400459676980972290e-02 2.100764773786067963e-02 -2.094787508249282837e-01
-2.764403820037841797e-01 -1.705444604158401489e-01 -8.073087036609649658e-02 1.871973276138305664e-02 -1.027527824044227600e-01 1.541464775800704956e-01 5.026451777666807175e-03 -2.609510123729705811e-01 -2.020153105258941650e-01 -8.890786021947860718e-02 -1.694807261228561401e-01 -8.999460190534591675e-02 -1.168120279908180237e-01 -4.060362875461578369e-01 -1.779176592826843262e-01 8.804006874561309814e-02 1.816610246896743774e-01 9.186559356749057770e-03 1.014010012149810791e-01 -1.198892202228307724e-02 1.627719849348068237e-01 -4.753482714295387268e-02 2.487007677555084229e-01 -1.234786882996559143e-01 -1.636164262890815735e-02 -1.126592531800270081e-01 -1.086239218711853027e-01 4.220434930175542831e-03 4.985184371471405029e-01 6.805560737848281860e-02 1.658878028392791748e-01 -1.640779227018356323e-01
-1.703365743160247803e-01 -2.384580224752426147e-01 -1.325845867395401001e-01 -3.112357668578624725e-02 8.558303117752075195e-02 1.875034347176551819e-02 2.257129698991775513e-01 -5.459331274032592773e-01 -2.278333008289337158e-01 2.503032684326171875e-01 -1.776906698942184448e-01 -1.195570975542068481e-01 -5.930807441473007202e-02 6.117895618081092834e-02 1.017156541347503662e-01 -5.164613202214241028e-02 6.910769641399383545e-02 1.003671288490295410e-01 5.592967569828033447e-02 1.087766885757446289e-02 -9.335749596357345581e-02 2.761468887329101562e-01 -1.536322385072708130e-01 -1.384453624486923218e-01 -1.437529772520065308e-01 2.069105207920074463e-01 -5.734130367636680603e-02 1.532521098852157593e-01 7.840633392333984375e-02 1.843517571687698364e-01 -7.112617790699005127e-02 2.773579061031341553e-01
-3.123275637626647949e-01 -2.706244885921478271e-01 -1.210475992411375046e-02 1.255572885274887085e-01 7.137617468833923340e-02 8.471390604972839355e-02 1.083389446139335632e-01 -3.992273509502410889e-01 -4.664027318358421326e-02 6.617775559425354004e-02 1.632530689239501953e-01 1.542076021432876587e-01 -1.282866597175598145e-01 -2.603683248162269592e-02 1.750998385250568390e-02 5.555365234613418579e-02 -4.983326047658920288e-02 -1.473148763179779053e-01 -6.406310945749282837e-02 6.351473927497863770e-02 4.089201092720031738e-01 1.110115051269531250e-01 1.095670014619827271e-01 2.252128571271896362e-01 -7.689592242240905762e-02 3.436510264873504639e-02 3.737726435065269470e-02 -9.397139772772789001e-03 4.378122687339782715e-01 -1.860978156328201294e-01 1.801808029413223267e-01 1.022386848926544189e-01
-1.352003496140241623e-02 -9.334187209606170654e-02 8.305313438177108765e-02 7.931532710790634155e-02 -1.609658598899841309e-01 6.397158652544021606e-02 2.420473843812942505e-01 -2.281604111194610596e-01 4.964394122362136841e-02 2.371763288974761963e-01 8.438331633806228638e-02 1.248844563961029053e-01 3.772754920646548271e-03 1.031718179583549500e-01 -1.234669014811515808e-01 -1.595690287649631500e-02 5.866545438766479492e-01 5.454935505986213684e-02 -1.349987536668777466e-01 -5.876955762505531311e-02 1.381337791681289673e-01 6.672083586454391479e-02 3.422458469867706299e-01 -1.105274707078933716e-01 -1.473722010850906372e-01 -3.058499470353126526e-02 1.964026093482971191e-01 2.859622240066528320e-01 8.156066387891769409e-02 -8.984808623790740967e-02 -6.292423605918884277e-02 2.151570767164230347e-01
1.003844514489173889e-01 -1.540746390819549561e-01 -1.852449327707290649e-01 3.121404349803924561e-01 -4.551825299859046936e-02 -1.355239450931549072e-01 2.997744679450988770e-01 -2.099208980798721313e-01 -3.253865614533424377e-02 2.108231931924819946e-01 -1.927096545696258545e-01 7.064332067966461182e-02 -1.727887801826000214e-02 -1.183421909809112549e-01 -9.014517068862915039e-02 2.736366987228393555e-01 -2.372392266988754272e-01 -1.345217600464820862e-02 -2.845813632011413574e-01 -1.068619489669799805e-01 1.689244806766510010e-01 3.205753266811370850e-01 1.992583572864532471e-01 -7.346422970294952393e-02 -2.198106646537780762e-01 1.385555714368820190e-01 1.268194019794464111e-01 1.733071208000183105e-01 -1.022243127226829529e-01 1.015538815408945084e-02 -1.405549943447113037e-01 -1.609696596860885620e-01
-6.871038675308227539e-02 -1.534577906131744385e-01 -7.680513709783554077e-02 1.619199067354202271e-01 1.370707601308822632e-01 -3.977080807089805603e-02 2.582347691059112549e-01 -1.236910298466682434e-01 -8.662200719118118286e-02 2.558339238166809082e-01 -1.811506599187850952e-02 2.897864580154418945e-01 -3.539900779724121094e-01 2.935428619384765625e-01 6.853822618722915649e-02 1.112216562032699585e-01 3.711684644222259521e-01 1.784378439188003540e-01 -9.852320700883865356e-02 4.827555734664201736e-03 -1.174667105078697205e-01 2.398133724927902222e-01 2.625055611133575439e-01 -1.082682758569717407e-01 -2.158400230109691620e-02 -1.173092611134052277e-02 1.747365891933441162e-01 2.785696983337402344e-01 -3.690239042043685913e-02 -5.220737308263778687e-02 -7.187160663306713104e-03 8.545202761888504028e-02
-1.338897496461868286e-01 -1.977086812257766724e-02 -1.837954297661781311e-02 2.662426233291625977e-01 -2.048657238483428955e-01 5.658222362399101257e-02 2.031783312559127808e-01 -2.290196716785430908e-01 -1.690977364778518677e-01 -1.376582384109497070e-01 -2.252697348594665527e-01 2.652216143906116486e-02 -1.469910591840744019e-01 -8.835042268037796021e-02 1.641998738050460815e-01 -1.896910816431045532e-01 1.187728866934776306e-01 2.648963360115885735e-03 9.779267013072967529e-02 -2.618876993656158447e-01 -1.543500721454620361e-01 -1.732460558414459229e-01 1.350186914205551147e-01 3.530919253826141357e-01 -1.561961024999618530e-01 -5.963222309947013855e-02 -1.445906162261962891e-01 3.573304414749145508e-02 2.078523933887481689e-01 -1.757545173168182373e-01 -3.813432455062866211e-01 1.468006372451782227e-01
-6.355794146656990051e-03 -1.533914208412170410e-01 -1.044730320572853088e-01 2.074317336082458496e-01 -6.222878396511077881e-02 3.236721456050872803e-01 1.741553843021392822e-01 -3.836954832077026367e-01 -2.543500065803527832e-01 1.142426654696464539e-01 7.311866432428359985e-02 1.077960953116416931e-01 -3.929556813091039658e-03 -2.191264778375625610e-01 -4.523665830492973328e-02 1.414648592472076416e-01 4.323760513216257095e-03 -2.433799505233764648e-01 -2.425114512443542480e-01 -9.296403825283050537e-02 1.475863307714462280e-01 2.684835195541381836e-01 3.257024288177490234e-01 -6.375615298748016357e-02 -1.320184171199798584e-01 -2.932930290699005127e-01 -1.112782862037420273e-02 -7.493469864130020142e-02 1.072858944535255432e-01 1.172906085848808289e-01 -3.893241658806800842e-02 -6.933504343032836914e-02
3.627607226371765137e-01 -2.346595972776412964e-01 8.616348356008529663e-02 1.428235620260238647e-01 1.706576347351074219e-01 2.988422513008117676e-01 9.670238196849822998e-02 -2.426224350929260254e-01 -1.038889512419700623e-01 1.159620750695466995e-02 -1.464428305625915527e-01 4.110029935836791992e-01 -1.804176270961761475e-01 -1.565649211406707764e-01 -4.692937806248664856e-02 8.538680523633956909e-02 -2.956131706014275551e-03 5.022647976875305176e-02 2.494509145617485046e-02 -1.721353679895401001e-01 2.027176469564437866e-01 5.289327818900346756e-03 2.730998396873474121e-01 -1.277525871992111206e-01 -1.587949693202972412e-01 1.501588989049196243e-02 2.082335650920867920e-01 -5.967593565583229065e-02 1.055431589484214783e-01 -2.799912095069885254e-01 -4.178109392523765564e-02 -5.061388760805130005e-02
1.320411711931228638e-01 -1.406777799129486084e-01 1.953901946544647217e-01 1.848850101232528687e-01 -2.688084244728088379e-01 3.740404965355992317e-03 3.909477293491363525e-01 -2.982570827007293701e-01 -1.440011411905288696e-01 2.832885384559631348e-01 -4.744816198945045471e-02 1.367063671350479126e-01 -1.402968019247055054e-01 1.313066482543945312e-01 2.223634868860244751e-01 -4.858081415295600891e-02 -1.871531307697296143e-01 -1.748311966657638550e-01 7.970660924911499023e-02 1.827154457569122314e-01 2.560109794139862061e-01 1.802426646463572979e-03 3.707967996597290039e-01 6.748082232661545277e-04 5.060745030641555786e-02 -8.250135183334350586e-02 8.499080687761306763e-02 1.385863274335861206e-01 1.397060509771108627e-02 -1.327704936265945435e-01 5.888474173843860626e-03 -6.054562702775001526e-02
1.001086309552192688e-01 -2.956582307815551758e-01 -1.191009357571601868e-01 3.977344334125518799e-01 -1.423022150993347168e-02 3.196125477552413940e-02 8.577274531126022339e-02 -5.487870573997497559e-01 -1.441062390804290771e-01 9.534399956464767456e-02 -1.391898840665817261e-01 -2.128241583704948425e-02 7.493395358324050903e-02 -1.970564275979995728e-01 7.715186476707458496e-02 2.189561277627944946e-01 -3.632167726755142212e-02 1.501376088708639145e-02 2.222283370792865753e-02 1.224932819604873657e-01 -4.235583823174238205e-03 2.735601961612701416e-01 4.623890295624732971e-02 -1.048382520675659180e-01 -5.396320950239896774e-03 2.236890792846679688e-01 1.295018754899501801e-02 -4.324400797486305237e-02 2.773506343364715576e-01 -2.815289236605167389e-02 -1.643704324960708618e-01 -1.027208194136619568e-01
-6.129577755928039551e-02 5.375691875815391541e-02 2.230828404426574707e-01 4.805388748645782471e-01 -2.461956292390823364e-01 -5.692240223288536072e-02 3.301604390144348145e-01 -2.713006734848022461e-01 -1.505750566720962524e-01 8.508750796318054199e-02 -9.211326390504837036e-02 1.394799500703811646e-01 -2.013787776231765747e-01 -3.798550367355346680e-02 -1.634707301855087280e-01 1.196680143475532532e-01 -1.852075904607772827e-01 -1.831855811178684235e-02 -3.369046747684478760e-02 -2.008942216634750366e-01 2.626898288726806641e-01 -3.120006248354911804e-02 1.751144230365753174e-01 -1.677462607622146606e-01 -3.922074660658836365e-02 -4.264949634671211243e-02 1.602712869644165039e-01 -1.508545577526092529e-01 1.720417439937591553e-01 -9.053625911474227905e-02 -1.661109775304794312e-01 -5.667319148778915405e-02
-1.532216817140579224e-01 -2.275962829589843750e-01 -9.353310614824295044e-02 2.328033559024333954e-02 3.006871230900287628e-02 -7.913107424974441528e-02 -7.875257730484008789e-02 -3.374383747577667236e-01 -1.152864843606948853e-01 -3.303955197334289551e-01 -2.372836694121360779e-03 5.311071872711181641e-02 -9.862808883190155029e-02 1.249196678400039673e-01 1.878547668457031250e-01 -9.222562611103057861e-02 2.961407899856567383e-01 9.999269992113113403e-02 -7.227893173694610596e-02 1.502071470022201538e-01 6.145428121089935303e-02 1.126463860273361206e-01 3.778136372566223145e-01 -1.348890550434589386e-02 -3.683076202869415283e-01 1.558898240327835083e-01 -1.883996278047561646e-01 1.776280850172042847e-01 1.043727025389671326e-01 -2.164622992277145386e-01 -1.068149805068969727e-01 1.129676476120948792e-01
-2.393050342798233032e-01 -1.375857740640640259e-01 -7.781978696584701538e-02 3.445282280445098877e-01 5.352402850985527039e-02 1.161426827311515808e-01 9.249448031187057495e-02 -3.047164380550384521e-01 1.387336403131484985e-01 -1.951425224542617798e-01 -1.261802613735198975e-01 1.884386986494064331e-01 -4.214836955070495605e-01 -2.691996097564697266e-01 2.157639563083648682e-01 1.766289956867694855e-02 -1.009990461170673370e-02 -1.795733124017715454e-01 5.310619994997978210e-02 7.631245255470275879e-02 -6.495441310107707977e-03 3.586457297205924988e-02 2.169743329286575317e-01 -1.750486493110656738e-01 -8.462553471326828003e-02 6.144218519330024719e-02 2.496090978384017944e-01 9.562078863382339478e-02 2.003819495439529419e-01 1.512306630611419678e-01 5.928000435233116150e-03 -1.003029718995094299e-01
9.373338520526885986e-02 -1.202259957790374756e-01 -7.219517976045608521e-02 2.234152853488922119e-01 -2.017165720462799072e-01 -9.489225596189498901e-02 2.012436836957931519e-01 -1.400814950466156006e-01 -1.298867315053939819e-01 2.717959284782409668e-01 -3.451997339725494385e-01 3.900266066193580627e-02 -3.847961127758026123e-01 4.923165962100028992e-02 -1.173630878329277039e-01 2.820437252521514893e-01 2.673353850841522217e-01 1.375084817409515381e-01 2.600961923599243164e-01 1.500399559736251831e-01 5.356878414750099182e-02 -9.265480190515518188e-02 1.323204636573791504e-01 -1.166554354131221771e-02 -7.909118384122848511e-02 -2.818469889461994171e-03 7.293631136417388916e-02 -1.256273388862609863e-01 2.705619335174560547e-01 -4.972633719444274902e-02 -1.047185584902763367e-01 1.814638972282409668e-01
-2.855656147003173828e-01 -1.604842245578765869e-01 -1.381913721561431885e-01 2.973271012306213379e-01 -1.360923200845718384e-01 -3.073953092098236084e-02 7.704130373895168304e-03 -4.274629056453704834e-01 1.213796213269233704e-01 -1.685273647308349609e-01 -5.952588468790054321e-02 1.382588893175125122e-01 -3.058853149414062500e-01 -2.997837662696838379e-01 1.896557956933975220e-01 -1.100980862975120544e-01 -2.042137645184993744e-02 3.100944496691226959e-02 -9.900511801242828369e-02 9.629168361425399780e-02 -5.358191207051277161e-02 1.028552576899528503e-01 1.772095859050750732e-01 -2.560302615165710449e-01 -9.270198643207550049e-02 1.265140175819396973e-01 9.164018183946609497e-02 -5.251447111368179321e-02 1.906067281961441040e-01 1.601243615150451660e-01 -1.481490880250930786e-01 -1.873363405466079712e-01
2.383453696966171265e-01 -4.032924473285675049e-01 -1.794451326131820679e-01 3.204759359359741211e-01 -2.204752154648303986e-02 1.175273656845092773e-01 1.255918741226196289e-01 -2.245494425296783447e-01 -1.014184951782226562e-01 -1.021642312407493591e-01 1.348480675369501114e-02 3.503248989582061768e-01 -1.657567173242568970e-01 -2.068724334239959717e-01 8.012919872999191284e-02 1.004626229405403137e-01 1.436943933367729187e-02 5.325871706008911133e-02 2.911525545641779900e-03 -1.413082033395767212e-01 -1.012673825025558472e-01 -4.903707280755043030e-02 2.441225498914718628e-01 -2.062790840864181519e-01 -2.129906862974166870e-01 1.085579618811607361e-01 8.976574987173080444e-03 -8.964551985263824463e-02 1.996804922819137573e-01 -2.258419543504714966e-01 -1.301236301660537720e-01 1.543608903884887695e-01
-1.829441338777542114e-01 7.829809933900833130e-02 -1.083731427788734436e-01 1.924883723258972168e-01 -1.545996367931365967e-01 1.041803508996963501e-01 2.478901594877243042e-01 -1.887397021055221558e-01 4.420643299818038940e-02 1.632507443428039551e-01 2.045705541968345642e-02 2.026958763599395752e-01 1.246258765459060669e-01 -6.155089661478996277e-02 7.107602059841156006e-02 -3.347680345177650452e-02 4.705465734004974365e-01 2.783686518669128418e-01 -1.595486998558044434e-01 -4.939506947994232178e-02 2.625918090343475342e-01 7.252591103315353394e-02 1.151476725935935974e-01 -3.239296376705169678e-02 -1.658304482698440552e-01 1.237263679504394531e-01 3.216589987277984619e-01 2.367940247058868408e-01 1.877512335777282715e-01 7.806921005249023438e-02 1.013102978467941284e-01 1.220701038837432861e-01
-1.155191510915756226e-01 -2.484485357999801636e-01 2.666201628744602203e-02 2.422569990158081055e-01 -1.848573684692382812e-01 2.323344498872756958e-01 2.872751057147979736e-01 -4.585793018341064453e-01 -1.864158958196640015e-01 -8.074900507926940918e-02 -9.302677214145660400e-02 1.744737774133682251e-01 -9.026227146387100220e-02 -2.083392292261123657e-01 -6.707411259412765503e-02 -1.921533048152923584e-01 -1.188756078481674194e-01 5.871825292706489563e-02 -8.194888941943645477e-03 6.318950653076171875e-02 4.783308878540992737e-02 -3.985733091831207275e-01 1.276044696569442749e-01 1.690114289522171021e-01 -2.640730235725641251e-03 4.563813284039497375e-02 1.665555313229560852e-02 4.371652752161026001e-02 4.494021087884902954e-02 -2.263973802328109741e-01 -6.219274550676345825e-02 1.488543152809143066e-01
3.845960199832916260e-01 -2.606946527957916260e-01 -4.164189100265502930e-02 1.717536449432373047e-01 -1.609906852245330811e-01 8.411846123635768890e-03 1.563796997070312500e-01 -3.925251066684722900e-01 7.587157934904098511e-02 1.774638332426548004e-02 -1.727839857339859009e-01 1.453670710325241089e-01 -5.368959531188011169e-02 4.671220853924751282e-02 -5.767805129289627075e-02 2.690030075609683990e-02 4.077973961830139160e-02 -7.624260336160659790e-02 -1.555537618696689606e-02 -1.506446152925491333e-01 -1.839822381734848022e-01 -8.537284284830093384e-02 3.738662600517272949e-01 -2.500019967555999756e-01 -1.745650172233581543e-01 1.201343610882759094e-01 8.827103674411773682e-02 1.194542646408081055e-02 2.475999146699905396e-01 -8.293174207210540771e-02 -2.830282151699066162e-01 -8.511392027139663696e-02
-1.964867413043975830e-01 -1.669648438692092896e-01 1.626066863536834717e-01 6.268042325973510742e-02 -1.878761053085327148e-01 -3.043457865715026855e-02 2.054965794086456299e-01 -1.729095727205276489e-01 -4.599731042981147766e-02 7.125215977430343628e-02 6.612393260002136230e-02 2.021431475877761841e-01 -2.828911542892456055e-01 -2.133500203490257263e-02 -3.187274187803268433e-02 -1.667762398719787598e-01 4.146474897861480713e-01 -3.171766176819801331e-02 -1.514925658702850342e-01 -1.447068899869918823e-02 3.775791451334953308e-02 -3.706037998199462891e-02 7.275991141796112061e-02 1.656178832054138184e-01 5.445067584514617920e-02 3.555414080619812012e-01 -1.353044360876083374e-01 1.273485720157623291e-01 1.732277721166610718e-01 1.899775862693786621e-01 -4.140493273735046387e-01 3.381994902156293392e-04
-6.097657233476638794e-02 -1.653934717178344727e-01 1.426648646593093872e-01 1.941431909799575806e-01 -2.265072986483573914e-02 -2.558523118495941162e-01 3.726966679096221924e-01 -2.097076624631881714e-01 -2.526439130306243896e-01 2.143061906099319458e-01 -4.994539543986320496e-02 -3.978687152266502380e-02 -7.329859584569931030e-02 -1.439696103334426880e-01 -1.362283946946263313e-03 3.597823679447174072e-01 1.333199907094240189e-02 -1.743016182444989681e-04 -1.176980957388877869e-01 -9.466760605573654175e-02 3.734621033072471619e-02 1.920740902423858643e-01 3.231842219829559326e-01 -2.651049792766571045e-01 -2.498479634523391724e-01 2.799283340573310852e-02 2.820082008838653564e-01 -5.767665430903434753e-02 -2.771945297718048096e-02 1.979615725576877594e-02 -8.956153690814971924e-02 3.737305849790573120e-02
-5.345820635557174683e-02 -2.315671741962432861e-01 -1.138235181570053101e-01 2.682350575923919678e-01 -2.765391580760478973e-02 -5.416948813945055008e-03 2.720604538917541504e-01 -9.763098508119583130e-02 1.153217107057571411e-01 2.573130428791046143e-01 4.378585517406463623e-02 1.928769797086715698e-01 -3.273320794105529785e-01 1.343713402748107910e-01 -7.623058557510375977e-02 6.388222333043813705e-03 4.214019775390625000e-01 2.191113829612731934e-01 -1.417578458786010742e-01 -7.905967533588409424e-02 -1.434357762336730957e-01 2.502973377704620361e-01 2.083437740802764893e-01 -4.916358366608619690e-02 1.491622347384691238e-02 -1.025748476386070251e-01 9.341720491647720337e-02 3.011531829833984375e-01 -1.256418526172637939e-01 -6.733057647943496704e-02 -6.838674098253250122e-02 9.190458804368972778e-02
-3.475555777549743652e-02 -7.386514544486999512e-02 3.884196281433105469e-02 2.278256267309188843e-01 -8.050629496574401855e-02 -2.563510835170745850e-01 2.398839592933654785e-01 -3.104546070098876953e-01 -3.203275501728057861e-01 -1.306710839271545410e-01 -6.167725473642349243e-02 -2.732877247035503387e-02 -6.383667886257171631e-02 -1.004226431250572205e-01 1.654817163944244385e-01 1.865157037973403931e-01 9.884800761938095093e-02 9.821435064077377319e-02 9.948798269033432007e-02 -1.176326647400856018e-01 2.217925190925598145e-01 -1.819084733724594116e-01 6.291675567626953125e-02 -4.703411459922790527e-02 6.484517455101013184e-02 -2.167089581489562988e-01 4.899080842733383179e-02 4.679127931594848633e-01 2.217647582292556763e-01 3.988529555499553680e-03 -8.815501630306243896e-02 2.283614128828048706e-01
-3.735208511352539062e-01 -2.201947197318077087e-02 8.043132722377777100e-02 8.158705383539199829e-02 -2.312178015708923340e-01 -8.736436138860881329e-04 -1.861754246056079865e-02 -3.126538693904876709e-01 -3.318373858928680420e-02 -1.312668621540069580e-01 -3.214966356754302979e-01 7.042410224676132202e-02 -3.078056573867797852e-01 -1.865174248814582825e-02 -6.996190547943115234e-02 1.475484222173690796e-01 -1.740574091672897339e-01 -5.298247188329696655e-02 -2.921614050865173340e-01 -2.705509364604949951e-01 1.489627808332443237e-01 1.662695556879043579e-01 2.221875041723251343e-01 -4.229327663779258728e-02 5.589424166828393936e-03 5.009647086262702942e-02 4.294356796890497208e-03 2.976730763912200928e-01 1.929999291896820068e-01 -5.619188025593757629e-02 -1.318773925304412842e-01 -7.268885523080825806e-02
9.252782911062240601e-02 -2.487499713897705078e-01 -6.965083628892898560e-02 1.902229189872741699e-01 2.123505622148513794e-01 3.804641216993331909e-02 2.959559261798858643e-01 -7.081192731857299805e-02 1.228411793708801270e-01 1.228053495287895203e-01 -4.747384693473577499e-03 2.130504995584487915e-01 -7.646869868040084839e-02 2.363258749246597290e-01 -1.581404805183410645e-01 7.493303623050451279e-03 4.755520522594451904e-01 2.543599605560302734e-01 3.800355643033981323e-02 1.508831679821014404e-01 3.180399164557456970e-02 6.329736113548278809e-02 2.693108618259429932e-01 2.292716689407825470e-02 -2.799988687038421631e-01 1.467634830623865128e-02 1.302820593118667603e-01 1.388237774372100830e-01 1.611968427896499634e-01 -2.263984531164169312e-01 5.154362414032220840e-03 -4.215775057673454285e-02
1.522930990904569626e-02 -4.159676432609558105e-01 2.523434162139892578e-02 2.446292340755462646e-01 1.592486649751663208e-01 2.434137612581253052e-01 3.060726821422576904e-01 -1.854315847158432007e-01 -8.087731152772903442e-02 -1.143896207213401794e-01 -9.434742480516433716e-02 -1.283865720033645630e-01 -3.013027310371398926e-01 -6.048250943422317505e-02 1.545989215373992920e-01 9.041898697614669800e-02 4.609261751174926758e-01 6.605045497417449951e-02 -1.060346812009811401e-01 -2.618577517569065094e-02 1.826904155313968658e-02 2.403612807393074036e-02 2.522615715861320496e-02 1.096247285604476929e-01 5.958938226103782654e-02 -7.591736316680908203e-02 -6.596012413501739502e-02 2.244578301906585693e-01 2.132859975099563599e-01 -5.374148860573768616e-02 1.652656942605972290e-01 2.476499183103442192e-03
-1.943672150373458862e-01 -2.371765822172164917e-01 1.222830563783645630e-01 -6.501564383506774902e-02 1.210819743573665619e-02 8.361013233661651611e-02 2.092430144548416138e-01 -2.636789381504058838e-01 -5.236440151929855347e-02 1.130971610546112061e-01 2.645081877708435059e-01 2.050322294235229492e-01 -3.277963697910308838e-01 -1.332522183656692505e-01 -2.055745804682374001e-03 -1.550457030534744263e-01 2.861898541450500488e-01 1.656546294689178467e-01 -4.275761544704437256e-02 -3.882010281085968018e-02 -1.741920015774667263e-03 1.270395368337631226e-01 6.987704336643218994e-02 -4.295003414154052734e-02 -7.368159294128417969e-02 2.691412270069122314e-01 -3.244391381740570068e-01 2.688052356243133545e-01 1.935450732707977295e-01 5.144530907273292542e-02 -2.200605869293212891e-01 1.004458889365196228e-01
-6.259787827730178833e-02 -3.903380334377288818e-01 -1.717299520969390869e-01 5.795286223292350769e-02 -2.664120495319366455e-01 1.797605752944946289e-01 1.243452951312065125e-01 -1.062597632408142090e-01 1.780895330011844635e-02 -1.034327894449234009e-01 -9.750229865312576294e-02 6.150729209184646606e-02 -2.090151458978652954e-01 2.861151285469532013e-02 -1.648544967174530029e-01 -2.879503071308135986e-01 3.058046400547027588e-01 2.395223081111907959e-02 3.840767219662666321e-02 -1.353323012590408325e-01 -3.644240275025367737e-02 -5.656656343489885330e-03 1.831201463937759399e-01 2.174995094537734985e-01 -5.518497433513402939e-03 1.233987435698509216e-01 -4.023465886712074280e-02 4.306447207927703857e-01 1.538573652505874634e-01 4.783884808421134949e-02 -2.692851424217224121e-01 -7.096762210130691528e-02
2.929901704192161560e-02 -1.046857461333274841e-01 1.259133517742156982e-01 1.576140820980072021e-01 -2.257702946662902832e-01 -1.187018007040023804e-01 -7.664541900157928467e-02 -4.315751492977142334e-01 -2.147162705659866333e-01 1.826362907886505127e-01 -1.892608702182769775e-01 2.440073937177658081e-01 -9.542455524206161499e-02 7.286120206117630005e-02 2.047726809978485107e-01 -1.035656854510307312e-01 6.756635010242462158e-02 6.215402856469154358e-03 3.369230777025222778e-02 1.246602833271026611e-01 2.975285947322845459e-01 -2.023594975471496582e-01 2.447437942028045654e-01 -1.789027452468872070e-01 5.108473449945449829e-02 -1.544780582189559937e-01 3.424368053674697876e-02 1.904190182685852051e-01 2.768189013004302979e-01 -1.968867331743240356e-01 8.246042416431009769e-04 1.626198142766952515e-01
-1.656363485381007195e-03 -1.301900744438171387e-01 -1.456175148487091064e-01 1.251402199268341064e-01 1.475570499897003174e-01 -1.205393299460411072e-02 1.641492843627929688e-01 -1.028807535767555237e-01 1.265466958284378052e-01 1.324875503778457642e-01 -2.994327843189239502e-01 5.244899988174438477e-01 -2.619417309761047363e-01 -1.277028620243072510e-01 -1.740934327244758606e-02 -4.771057981997728348e-03 7.089176774024963379e-02 -1.289610564708709717e-01 -5.440648272633552551e-02 4.999485611915588379e-02 -1.520819868892431259e-02 2.140759080648422241e-01 3.418331742286682129e-01 1.202341821044683456e-02 -1.275907363742589951e-02 -6.177159771323204041e-02 3.397617340087890625e-01 1.078934222459793091e-01 1.064724847674369812e-01 -1.183776035904884338e-01 -8.273943513631820679e-02 -2.230428010225296021e-01
-9.600922465324401855e-02 -1.103410646319389343e-01 2.582116723060607910e-01 9.798385947942733765e-02 1.027034670114517212e-01 -4.803146421909332275e-02 4.177022278308868408e-01 -1.321577280759811401e-01 -2.806517779827117920e-01 9.291965514421463013e-03 -1.813712120056152344e-01 2.300645112991333008e-01 -3.248310387134552002e-01 5.672082677483558655e-02 9.735102951526641846e-02 2.897270619869232178e-01 2.056441605091094971e-01 3.480164706707000732e-02 1.427363753318786621e-01 1.715946793556213379e-01 1.061857417225837708e-01 -9.290874935686588287e-03 3.355985581874847412e-01 2.532056272029876709e-01 5.618296936154365540e-02 -7.673890888690948486e-02 -1.214426904916763306e-01 7.376033812761306763e-02 -9.138024598360061646e-02 -8.982437849044799805e-02 -5.771981552243232727e-02 -1.742369309067726135e-02
-9.210326522588729858e-02 -3.116399943828582764e-01 -1.108288094401359558e-01 -1.820472478866577148e-01 2.489860402420163155e-03 -1.348805278539657593e-01 3.811509013175964355e-01 -1.587924957275390625e-01 -4.790348559617996216e-02 1.020224243402481079e-01 8.192407898604869843e-03 1.200922951102256775e-01 -1.215854510664939880e-01 -1.830963492393493652e-01 -1.613662689924240112e-01 -4.229134880006313324e-03 1.041677147150039673e-01 8.734764903783798218e-02 -4.828203469514846802e-02 1.557011604309082031e-01 2.163537889719009399e-01 1.951906830072402954e-01 -1.501926183700561523e-01 1.332259625196456909e-01 -1.605447530746459961e-01 3.641130626201629639e-01 1.290961503982543945e-01 2.946791648864746094e-01 2.724145650863647461e-01 6.127847731113433838e-02 -2.093699425458908081e-01 -6.929282099008560181e-02
1.716700755059719086e-02 -1.626033037900924683e-01 -1.184787005186080933e-01 1.484015136957168579e-01 3.615504130721092224e-02 6.680531078018248081e-04 1.594631671905517578e-01 -1.291378885507583618e-01 -3.737058117985725403e-02 2.299486398696899414e-01 -8.151559531688690186e-02 2.997029721736907959e-01 -3.231410682201385498e-01 2.682246863842010498e-01 1.030336469411849976e-01 2.262059003114700317e-01 3.584900796413421631e-01 1.068578660488128662e-01 -2.154993414878845215e-01 1.929399929940700531e-02 -1.286438554525375366e-01 3.163444697856903076e-01 1.932143568992614746e-01 -6.947044283151626587e-02 1.368604786694049835e-02 -3.618314862251281738e-02 9.859122335910797119e-02 3.066411614418029785e-01 -1.257560700178146362e-01 1.335048116743564606e-02 -1.367424875497817993e-01 1.394255459308624268e-01
2.286252677440643311e-01 -3.128479719161987305e-01 -3.568783029913902283e-02 1.439666301012039185e-01 -2.154303342103958130e-01 -1.437413971871137619e-02 2.712201178073883057e-01 1.128112971782684326e-01 1.165304183959960938e-01 1.069885939359664917e-01 -5.893912538886070251e-02 1.931991428136825562e-01 -1.408381164073944092e-01 -7.838021963834762573e-02 3.073529303073883057e-01 1.987848877906799316e-01 2.729793787002563477e-01 -2.521133720874786377e-01 1.146836280822753906e-01 -6.364516168832778931e-02 1.635584533214569092e-01 9.378033131361007690e-02 3.505508303642272949e-01 3.691959427669644356e-03 -1.789181493222713470e-02 -2.068378403782844543e-02 7.994986325502395630e-02 1.600175052881240845e-01 2.728631198406219482e-01 -6.915937364101409912e-02 -1.046106293797492981e-01 -1.803150177001953125e-01
-6.952793896198272705e-02 -3.061641156673431396e-01 2.330078780651092529e-01 2.866961658000946045e-01 -7.457988709211349487e-02 -1.382641047239303589e-01 1.562443673610687256e-01 -2.735729813575744629e-01 4.713856801390647888e-02 -1.947933286428451538e-01 -3.323345482349395752e-01 -7.731743156909942627e-02 -1.461962461471557617e-01 -1.605933904647827148e-01 -1.544151455163955688e-01 -2.777445316314697266e-01 4.486424848437309265e-02 -1.040452718734741211e-01 1.481228917837142944e-01 -1.237386763095855713e-01 2.060418576002120972e-01 2.062585055828094482e-01 2.340908907353878021e-02 9.840802848339080811e-02 -6.642629206180572510e-02 5.092810466885566711e-02 -7.231308612972497940e-03 2.358803600072860718e-01 2.367419600486755371e-01 2.431780844926834106e-01 -7.538097351789474487e-02 -8.595155179500579834e-02
-7.219139486551284790e-02 -5.623915046453475952e-02 -9.415357559919357300e-02 -7.481296360492706299e-02 -8.150212466716766357e-02 5.680783092975616455e-02 2.091399282217025757e-01 -3.382884860038757324e-01 -1.513706594705581665e-01 -4.384309053421020508e-02 -4.961429908871650696e-02 1.584686040878295898e-01 -4.019332528114318848e-01 1.877551376819610596e-01 1.227366551756858826e-01 -1.866532117128372192e-02 2.095626741647720337e-01 -6.164183840155601501e-02 -5.146990343928337097e-02 2.261820584535598755e-01 1.352338790893554688e-01 4.664780572056770325e-02 3.067876696586608887e-01 1.340696513652801514e-01 -1.418786048889160156e-01 1.302332729101181030e-01 -7.174652814865112305e-02 1.388786733150482178e-01 6.033101677894592285e-02 -4.892384707927703857e-01 7.358566671609878540e-02 -2.181147783994674683e-02
4.020756185054779053e-01 -2.908674776554107666e-01 5.846459046006202698e-02 2.205952256917953491e-01 -1.489578038454055786e-01 -3.707655146718025208e-02 1.840730458498001099e-01 -3.677251040935516357e-01 1.422068029642105103e-01 2.345350198447704315e-02 -1.664092540740966797e-01 1.912012845277786255e-01 1.037616208195686340e-01 7.014402747154235840e-02 -2.967047393321990967e-01 -1.548060029745101929e-01 9.618294239044189453e-02 -1.248250678181648254e-01 -4.084728658199310303e-02 -1.821586042642593384e-01 -1.608833111822605133e-02 1.029199287295341492e-01 1.927444934844970703e-01 -7.274748291820287704e-03 -5.119811370968818665e-02 3.465418145060539246e-02 1.166114956140518188e-01 1.359852999448776245e-01 3.168387711048126221e-01 -9.337163716554641724e-02 -2.081881910562515259e-01 -1.334521267563104630e-02
9.378655254840850830e-02 -2.754325568675994873e-01 -1.475653052330017090e-01 1.066990718245506287e-01 -9.478970617055892944e-02 -1.802880316972732544e-02 3.632819652557373047e-01 5.191948637366294861e-02 -1.385504305362701416e-01 1.403626054525375366e-01 -7.161103188991546631e-02 2.521205246448516846e-01 -2.579533457756042480e-01 -2.386237084865570068e-01 -1.329455077648162842e-01 -1.375368833541870117e-01 8.106501400470733643e-02 4.111746326088905334e-03 1.214137971401214600e-01 7.268022745847702026e-02 -9.867580980062484741e-02 8.247637748718261719e-02 5.331139639019966125e-02 3.697427213191986084e-01 -3.112666904926300049e-01 1.202969923615455627e-01 -2.473940700292587280e-01 3.077042102813720703e-01 1.256588697433471680e-01 -9.220633655786514282e-03 6.772155314683914185e-02 -1.138777565211057663e-02
-2.168499529361724854e-01 -2.608189582824707031e-01 6.747818738222122192e-02 1.289515197277069092e-01 -2.122072726488113403e-01 -9.016236662864685059e-02 2.311975359916687012e-01 -2.299899905920028687e-01 -8.286830782890319824e-02 -4.240060150623321533e-01 4.366667568683624268e-02 2.402883619070053101e-01 -2.330940812826156616e-01 -2.126935720443725586e-01 -4.677722230553627014e-02 1.871881783008575439e-01 1.558579057455062866e-01 -1.100931838154792786e-01 -8.126047253608703613e-02 1.093648653477430344e-02 2.388038188219070435e-01 9.023565053939819336e-02 1.712303310632705688e-01 1.014693751931190491e-01 -1.082561165094375610e-01 -2.790074422955513000e-02 -2.310570888221263885e-02 3.163702785968780518e-02 1.961043328046798706e-01 8.711584657430648804e-02 2.603996992111206055e-01 -2.129765450954437256e-01
-7.565880566835403442e-02 6.043509021401405334e-02 -6.117400899529457092e-02 2.750342190265655518e-01 1.807697117328643799e-01 6.412314623594284058e-02 -1.115810219198465347e-02 -4.092530608177185059e-01 7.508190721273422241e-02 3.119860291481018066e-01 -1.022281870245933533e-01 3.270461037755012512e-02 -4.647314548492431641e-02 -4.663008451461791992e-02 -1.267093271017074585e-01 -1.069545522332191467e-01 2.815276384353637695e-01 1.011531352996826172e-01 -1.712014228105545044e-01 -1.812729388475418091e-01 6.684187054634094238e-02 2.705261409282684326e-01 2.748034000396728516e-01 1.665063202381134033e-01 6.726623978465795517e-03 -2.568945847451686859e-02 -1.705393940210342407e-01 2.763482928276062012e-01 3.293266296386718750e-01 -5.019444227218627930e-02 1.035824939608573914e-01 9.935691021382808685e-03
9.327003732323646545e-03 -1.145439893007278442e-01 -6.434384733438491821e-02 8.286502212285995483e-02 -1.304162591695785522e-01 3.624468147754669189e-01 3.001775443553924561e-01 -4.201000332832336426e-01 -1.632048040628433228e-01 3.976919502019882202e-02 -3.206526637077331543e-01 -8.867584401741623878e-04 -4.111925140023231506e-02 -7.358607649803161621e-02 -8.802237361669540405e-02 1.363442838191986084e-01 -4.705316200852394104e-02 -7.539153844118118286e-02 -7.870042324066162109e-02 1.024383902549743652e-01 -2.463159263134002686e-01 2.236535400152206421e-02 -7.892863452434539795e-02 -1.804795116186141968e-01 -8.608540147542953491e-02 -5.244043841958045959e-02 6.826344877481460571e-02 2.167464047670364380e-01 2.117067128419876099e-01 -1.528528779745101929e-01 2.178161032497882843e-02 3.759282529354095459e-01
-1.060002967715263367e-01 -2.532494962215423584e-01 1.509378403425216675e-01 3.843584954738616943e-01 -8.780971914529800415e-02 6.381169706583023071e-02 -6.389530003070831299e-02 -2.034235000610351562e-01 8.358211815357208252e-02 2.805504798889160156e-01 9.493935108184814453e-02 3.534855842590332031e-01 -9.307607263326644897e-02 7.957950234413146973e-02 5.457978695631027222e-03 -1.304793506860733032e-01 -2.223828285932540894e-01 5.767738819122314453e-02 1.362636834383010864e-01 -1.087229922413825989e-01 1.777894347906112671e-01 2.562155425548553467e-01 1.868298947811126709e-01 1.345070600509643555e-01 -1.889831274747848511e-01 2.437428198754787445e-02 1.908451616764068604e-01 2.386797368526458740e-01 1.939753592014312744e-01 2.087441459298133850e-02 -1.730661988258361816e-01 -1.184185594320297241e-01
-2.680943533778190613e-02 -4.131234288215637207e-01 -1.229290589690208435e-01 1.730994880199432373e-01 -1.253163218498229980e-01 1.462854295969009399e-01 2.454936206340789795e-01 -2.423785477876663208e-01 7.264917716383934021e-03 -1.106338351964950562e-01 8.534306660294532776e-03 -9.950605779886245728e-02 -9.562839567661285400e-02 4.839959368109703064e-02 4.135869443416595459e-02 -3.839375972747802734e-01 1.646567136049270630e-01 7.447106391191482544e-02 1.824694871902465820e-02 -2.554284632205963135e-01 6.125412508845329285e-02 1.382341329008340836e-02 1.082680970430374146e-01 2.205408066511154175e-01 -1.046856716275215149e-01 2.787422835826873779e-01 6.569025665521621704e-02 3.836581110954284668e-01 1.576978862285614014e-01 -3.347308188676834106e-02 -1.227829754352569580e-01 -2.787066809833049774e-02
3.872072324156761169e-02 -4.199447333812713623e-01 2.621820941567420959e-02 1.408692449331283569e-01 1.426217854022979736e-01 1.036506369709968567e-01 1.071604937314987183e-01 -2.668032348155975342e-01 7.867064327001571655e-03 1.707643717527389526e-01 1.142591163516044617e-01 1.290563941001892090e-01 -1.202504038810729980e-01 -2.474631220102310181e-01 -2.096295356750488281e-01 1.966044902801513672e-01 -8.291070349514484406e-03 1.780687272548675537e-01 -1.410617530345916748e-01 -1.771301180124282837e-01 -2.237503677606582642e-01 -3.749614953994750977e-02 3.862396776676177979e-01 -8.879900723695755005e-02 2.776662819087505341e-02 1.320398747920989990e-01 -4.268146678805351257e-02 2.678278982639312744e-01 2.093182653188705444e-01 7.432294636964797974e-02 -1.947959065437316895e-01 -2.229470759630203247e-03
-4.128402099013328552e-02 -1.453310698270797729e-01 -4.954961314797401428e-02 3.363487543538212776e-03 -1.619773954153060913e-01 -3.283470496535301208e-02 3.302629888057708740e-01 -3.477823138236999512e-01 1.581590324640274048e-01 -2.013226300477981567e-01 -1.104810461401939392e-01 3.883302211761474609e-02 -1.954069882631301880e-01 9.123583137989044189e-02 3.725982308387756348e-01 1.727110445499420166e-01 1.423624604940414429e-01 1.072234809398651123e-01 -2.100530862808227539e-01 6.479121744632720947e-02 1.437907218933105469e-01 5.517900735139846802e-02 9.621745347976684570e-02 -1.503622382879257202e-01 -2.537533827126026154e-02 3.077991493046283722e-02 2.787807397544384003e-02 1.724636405706405640e-01 1.499258577823638916e-01 -4.240904450416564941e-01 -1.926781535148620605e-01 -1.253108233213424683e-01
4.306935518980026245e-02 -1.346553117036819458e-01 1.967778205871582031e-01 1.090284436941146851e-01 -5.457398947328329086e-03 1.251587569713592529e-01 7.420614361763000488e-02 -2.049974799156188965e-01 -1.112319380044937134e-01 6.637804955244064331e-02 -1.487658172845840454e-01 3.331986069679260254e-01 -7.113521546125411987e-02 -3.095193505287170410e-01 -1.918646395206451416e-01 -3.341150879859924316e-01 -2.975896187126636505e-02 -8.162833005189895630e-02 1.489343214780092239e-02 -1.380367428064346313e-01 -1.467459201812744141e-01 1.045246571302413940e-01 2.184709459543228149e-01 -9.834322333335876465e-02 -3.350046873092651367e-01 -1.481464952230453491e-01 1.928925067186355591e-01 6.409042328596115112e-02 3.768849074840545654e-01 9.174197167158126831e-02 -1.484930962324142456e-01 4.749345034360885620e-02
1.153018772602081299e-01 -2.269539833068847656e-01 -1.088933348655700684e-01 2.146219015121459961e-01 4.806256294250488281e-02 1.523017883300781250e-01 2.802347540855407715e-01 -2.184378802776336670e-01 -6.546571105718612671e-02 3.724705055356025696e-02 8.370163268409669399e-04 -2.942950464785099030e-03 -3.373193144798278809e-01 -1.354617811739444733e-02 1.153326556086540222e-01 2.275492101907730103e-01 4.450619816780090332e-01 1.683099120855331421e-01 -7.400529831647872925e-02 -1.631565950810909271e-02 -5.832525342702865601e-02 1.663619577884674072e-01 6.454054266214370728e-02 -9.010624140501022339e-02 -1.016606315970420837e-01 -4.306243360042572021e-02 2.539903223514556885e-01 3.437764942646026611e-01 -1.272147893905639648e-01 1.206671297550201416e-01 -5.058456584811210632e-02 1.925990730524063110e-01
-3.872601985931396484e-01 6.469695270061492920e-02 1.626945286989212036e-01 2.483315765857696533e-01 -2.087941020727157593e-02 2.898672521114349365e-01 1.585400998592376709e-01 -2.379869967699050903e-01 -1.318753808736801147e-01 -1.291273441165685654e-02 -5.056949704885482788e-02 2.571772634983062744e-01 -2.316431403160095215e-01 -7.002308219671249390e-02 5.966788157820701599e-02 -2.470150217413902283e-02 -7.814992964267730713e-02 -1.637537479400634766e-01 -2.936626672744750977e-01 -1.188866272568702698e-01 -2.122785747051239014e-01 5.729253590106964111e-02 2.097487747669219971e-01 -1.272587180137634277e-01 -2.019786536693572998e-01 -1.661652773618698120e-01 -7.616084069013595581e-03 1.845314949750900269e-01 1.895916461944580078e-01 -1.233140677213668823e-01 -1.229802966117858887e-01 1.785115748643875122e-01
5.955892847850918770e-04 -3.920691460371017456e-02 9.253717213869094849e-02 3.207472562789916992e-01 -2.277195304632186890e-01 -3.967426251620054245e-03 3.623467981815338135e-01 -5.765033885836601257e-02 -3.363141417503356934e-01 2.080744355916976929e-01 -2.239578664302825928e-01 2.077115923166275024e-01 3.683486208319664001e-02 -5.309646204113960266e-02 2.251280993223190308e-01 1.688554584980010986e-01 2.555920183658599854e-02 -4.803867265582084656e-02 -9.558167308568954468e-02 -1.964064687490463257e-01 3.635937348008155823e-02 7.243130356073379517e-02 1.654360294342041016e-01 -1.008382737636566162e-01 -5.112856253981590271e-02 7.564584165811538696e-02 -2.323703169822692871e-01 1.852693036198616028e-03 2.752159833908081055e-01 1.469681710004806519e-01 2.920036911964416504e-01 -1.665297895669937134e-01
2.988212369382381439e-02 -1.465175151824951172e-01 1.320726126432418823e-01 -1.013760454952716827e-02 -1.750994771718978882e-01 -1.517891734838485718e-01 1.248294785618782043e-01 -2.715797424316406250e-01 -1.449441760778427124e-01 3.881702423095703125e-01 -2.301723510026931763e-01 7.952227443456649780e-02 -3.001982271671295166e-01 4.707991704344749451e-02 1.889683655463159084e-03 2.025015056133270264e-01 1.483453065156936646e-01 2.706202864646911621e-01 1.023473814129829407e-01 2.083485759794712067e-02 1.628694385290145874e-01 -6.387564539909362793e-02 5.497257784008979797e-02 -6.575281918048858643e-02 -3.989380300045013428e-01 -9.676818549633026123e-02 -1.502106636762619019e-01 1.738612912595272064e-02 2.273877263069152832e-01 -2.338055372238159180e-01 -6.919300556182861328e-02 7.797658443450927734e-02
-3.546442091464996338e-02 -4.149794876575469971e-01 1.931521296501159668e-01 1.031036972999572754e-01 -3.257502019405364990e-01 8.991346508264541626e-02 9.745199978351593018e-02 -2.572291791439056396e-01 -1.946465820074081421e-01 -1.015964597463607788e-01 -2.490483820438385010e-01 -8.712389320135116577e-02 -6.343453377485275269e-02 -9.328851103782653809e-02 8.108805119991302490e-02 3.028785996139049530e-02 -6.087932735681533813e-02 1.620148718357086182e-01 3.450719639658927917e-02 -1.781703233718872070e-01 1.655941456556320190e-01 -2.786647379398345947e-01 2.810891270637512207e-01 -5.582943931221961975e-02 -2.234089523553848267e-01 1.945475935935974121e-01 1.707335002720355988e-02 -1.867198199033737183e-01 1.748695969581604004e-01 -1.005056798458099365e-01 -8.035381138324737549e-02 1.747658252716064453e-01
-1.790330857038497925e-01 2.694834582507610321e-02 1.973442882299423218e-01 7.333046942949295044e-02 -1.280869394540786743e-01 2.632482163608074188e-02 1.610919088125228882e-01 -3.553507626056671143e-01 -7.007769495248794556e-02 7.436436414718627930e-02 -3.144234716892242432e-01 -2.179802209138870239e-02 -2.450372874736785889e-01 1.751821339130401611e-01 2.186233252286911011e-01 2.840136885643005371e-01 9.998746216297149658e-02 6.557411700487136841e-02 2.794586494565010071e-02 -2.364207059144973755e-02 7.061121612787246704e-02 -5.656334687955677509e-04 1.713986694812774658e-01 8.865602314472198486e-02 -3.077083528041839600e-01 -8.463730104267597198e-03 -1.036213114857673645e-01 1.135820150375366211e-01 -2.829963155090808868e-02 -1.258436590433120728e-01 -4.084072411060333252e-01 2.547847330570220947e-01
-1.112739443778991699e-01 1.122728548943996429e-02 -9.596194326877593994e-02 4.624174535274505615e-02 -3.289874792098999023e-01 -7.331046462059020996e-02 8.528637886047363281e-02 -3.251868784427642822e-01 1.815820857882499695e-02 3.341740667819976807e-01 -1.690899282693862915e-01 1.825769841670989990e-01 -2.994386851787567139e-01 1.409377306699752808e-01 2.299082130193710327e-01 1.265491992235183716e-01 1.430334150791168213e-01 1.310757845640182495e-01 5.518820881843566895e-02 -1.068512070924043655e-02 7.753094285726547241e-02 -2.108427286148071289e-01 2.168288677930831909e-01 -2.050003223121166229e-02 -3.209382295608520508e-01 -1.484741717576980591e-01 4.289681836962699890e-02 1.225316673517227173e-01 1.835159957408905029e-01 -1.191082820296287537e-01 -1.562733799219131470e-01 2.104855626821517944e-01
8.077242225408554077e-02 3.679808694869279861e-03 -1.847868114709854126e-01 3.209302425384521484e-01 1.768574714660644531e-01 -1.225776895880699158e-01 2.102699577808380127e-01 -4.081616550683975220e-02 -1.252563148736953735e-01 9.247911721467971802e-02 -1.492504626512527466e-01 4.675732254981994629e-01 -1.186876744031906128e-01 -1.639908701181411743e-01 1.317773908376693726e-01 8.062337338924407959e-02 1.544771939516067505e-01 -1.496648043394088745e-01 -7.967170327901840210e-02 -1.337325721979141235e-01 8.483022451400756836e-02 2.600889801979064941e-01 2.261609435081481934e-01 -4.830963909626007080e-02 -1.778079383075237274e-02 5.997342243790626526e-02 3.041245341300964355e-01 4.564356058835983276e-02 3.372610211372375488e-01 3.648078069090843201e-02 5.633998289704322815e-02 -1.363509446382522583e-01
-2.185346558690071106e-02 -1.860178709030151367e-01 -2.074395567178726196e-01 2.110251039266586304e-01 5.555167794227600098e-02 1.069283783435821533e-01 1.342620551586151123e-01 -2.227989882230758667e-01 -1.689836978912353516e-01 -8.607711642980575562e-02 -2.851345539093017578e-01 1.252794861793518066e-01 1.107141971588134766e-01 -1.543104182928800583e-02 -5.301587283611297607e-02 1.196792125701904297e-01 -7.318097352981567383e-02 1.931485831737518311e-01 4.683170840144157410e-02 3.538014739751815796e-02 1.235692054033279419e-01 2.173450291156768799e-01 3.433778584003448486e-01 -8.162484318017959595e-02 2.096029520034790039e-01 1.094508394598960876e-01 -1.780028939247131348e-01 -4.131443053483963013e-02 4.847049117088317871e-01 1.736204326152801514e-01 -1.723361015319824219e-01 -1.237228810787200928e-01
1.993198692798614502e-01 -2.410691604018211365e-02 2.170092798769474030e-02 1.824480593204498291e-01 -6.440558284521102905e-02 5.249222740530967712e-02 2.538213133811950684e-01 -2.337196618318557739e-01 -1.971945166587829590e-01 4.565985202789306641e-01 -1.794937551021575928e-01 3.443906316533684731e-03 -1.950432509183883667e-01 5.915497243404388428e-02 5.434714257717132568e-02 2.746992707252502441e-01 2.216111868619918823e-01 2.160942405462265015e-01 2.385173439979553223e-01 1.476911455392837524e-01 1.139216572046279907e-01 6.028208136558532715e-02 2.667201124131679535e-02 -2.712026797235012054e-02 -2.179259657859802246e-01 -5.890700593590736389e-02 1.040167212486267090e-01 -5.479853600263595581e-02 3.215212225914001465e-01 -8.971499651670455933e-02 -6.353524327278137207e-02 1.661639809608459473e-01
-1.511452347040176392e-01 -1.359855532646179199e-01 4.538768902420997620e-02 7.463233917951583862e-02 -6.597167253494262695e-02 7.956404238939285278e-02 3.364578783512115479e-01 -2.697589434683322906e-02 -1.148517131805419922e-01 3.052055537700653076e-01 -3.652924597263336182e-01 5.687914043664932251e-02 -3.767265677452087402e-01 1.651873439550399780e-01 -3.842756897211074829e-02 1.028428077697753906e-01 1.925417631864547729e-01 1.912387609481811523e-01 -1.104411762207746506e-02 7.488808035850524902e-02 -4.831081256270408630e-02 -9.128361940383911133e-02 1.859330683946609497e-01 -5.842188000679016113e-02 -2.991015911102294922e-01 -4.302126169204711914e-02 2.152890861034393311e-01 -1.329985409975051880e-01 2.956322431564331055e-01 -1.620208024978637695e-01 6.432938575744628906e-02 3.125590831041336060e-02
2.800854295492172241e-02 -2.512915804982185364e-02 -1.547874975949525833e-02 1.819980740547180176e-01 2.569051226601004601e-03 5.747375264763832092e-02 1.817561686038970947e-01 -5.248446390032768250e-02 -1.993618011474609375e-01 1.979799382388591766e-02 3.046538867056369781e-02 8.733233809471130371e-02 -3.550442457199096680e-01 9.271275252103805542e-02 -1.444939374923706055e-01 -2.080714404582977295e-01 2.833488583564758301e-01 1.630417406558990479e-01 -1.483857184648513794e-01 -2.667110264301300049e-01 -2.389712817966938019e-02 -1.548040360212326050e-01 3.097922503948211670e-01 -3.424062728881835938e-01 -7.828135043382644653e-02 2.555650174617767334e-01 1.413186937570571899e-01 2.825195491313934326e-01 6.781822443008422852e-02 -6.193995475769042969e-02 -1.596890985965728760e-01 -1.888592988252639771e-01
5.640949588268995285e-03 -2.565229833126068115e-01 1.717805713415145874e-01 -4.029461182653903961e-03 -3.314582705497741699e-01 2.388406544923782349e-01 1.375436782836914062e-01 -3.619089126586914062e-01 -2.062857151031494141e-01 2.428053319454193115e-01 1.667551994323730469e-01 2.857970595359802246e-01 -1.419175118207931519e-01 -2.279222756624221802e-01 5.311908200383186340e-02 4.168517142534255981e-02 7.197236269712448120e-02 -4.918209463357925415e-02 1.485978998243808746e-02 -4.330009594559669495e-02 -3.036912716925144196e-02 -3.497727960348129272e-02 -4.610465839505195618e-03 -2.714600563049316406e-01 1.297189891338348389e-01 2.471582293510437012e-01 -2.947477251291275024e-02 2.495431452989578247e-01 1.426064819097518921e-01 -1.491313725709915161e-01 2.154035679996013641e-02 -1.747628897428512573e-01
-2.588615715503692627e-01 -1.753874570131301880e-01 1.879900693893432617e-02 2.252971082925796509e-01 6.101422011852264404e-02 2.720059640705585480e-02 -1.331430673599243164e-01 -3.373817205429077148e-01 -2.657400816679000854e-02 -4.187693819403648376e-02 -2.470202445983886719e-01 2.310426831245422363e-01 -2.257893383502960205e-01 -1.909113526344299316e-01 -2.876627445220947266e-01 1.429602652788162231e-01 3.272211551666259766e-01 9.422714821994304657e-03 -7.712646573781967163e-02 1.030225902795791626e-01 1.570649892091751099e-01 1.692399978637695312e-01 3.760887682437896729e-02 1.579727232456207275e-01 -1.515592634677886963e-02 1.736890971660614014e-01 -8.556369692087173462e-02 -2.017821073532104492e-01 7.443782687187194824e-02 -1.783930361270904541e-01 -2.824465930461883545e-01 9.297667443752288818e-02
-1.930359750986099243e-02 -3.504833206534385681e-02 -1.347940266132354736e-01 4.511140882968902588e-01 -2.344357967376708984e-02 -1.167505607008934021e-01 4.535935819149017334e-01 -7.801708579063415527e-02 -3.073313832283020020e-01 2.019210606813430786e-01 -3.478007763624191284e-02 2.013763971626758575e-02 -1.137279048562049866e-01 -1.930864751338958740e-01 -1.204295977950096130e-01 1.344830989837646484e-01 3.459325805306434631e-02 -6.772292312234640121e-03 -1.393243223428726196e-01 -2.720802128314971924e-01 1.286960989236831665e-01 -1.043814793229103088e-01 2.705518901348114014e-01 1.717437803745269775e-02 -1.784777492284774780e-01 9.158515930175781250e-02 9.821648150682449341e-02 8.305086195468902588e-02 8.143980801105499268e-02 2.085591852664947510e-01 -1.547182649374008179e-01 6.767582148313522339e-02
-3.131565153598785400e-01 7.031190395355224609e-02 1.206034198403358459e-01 2.058621793985366821e-01 9.809519350528717041e-02 9.452951699495315552e-02 7.826670259237289429e-02 -4.237628281116485596e-01 -1.808556169271469116e-01 2.552831768989562988e-01 -8.398693054914474487e-02 6.750858388841152191e-03 -2.225103415548801422e-02 -7.216085493564605713e-02 -9.052293747663497925e-02 -5.665805563330650330e-02 2.464913874864578247e-01 -7.564618438482284546e-02 -1.334568951278924942e-02 -9.884719736874103546e-03 1.932895928621292114e-01 1.371044479310512543e-02 1.026255488395690918e-01 -1.328707635402679443e-01 2.767891436815261841e-02 -7.052528113126754761e-02 -1.374287158250808716e-01 4.311676323413848877e-01 2.907436788082122803e-01 -1.139723882079124451e-01 5.880355834960937500e-02 2.640417516231536865e-01
8.931074291467666626e-03 -1.113619953393936157e-01 -7.802035193890333176e-03 2.406233102083206177e-01 2.375451289117336273e-02 8.476238581351935863e-04 9.344061464071273804e-02 -2.344616502523422241e-01 -2.435323297977447510e-01 2.059394270181655884e-01 8.555406704545021057e-03 -2.506437338888645172e-02 -1.453689485788345337e-01 -1.534265130758285522e-01 -1.833727508783340454e-01 -2.067657932639122009e-02 1.832758784294128418e-01 1.935732513666152954e-01 6.509193032979965210e-02 -8.216612972319126129e-03 2.293505668640136719e-01 -5.865572392940521240e-02 1.959314644336700439e-01 3.778831660747528076e-02 2.900552190840244293e-02 3.970466256141662598e-01 -4.404768049716949463e-01 1.924321204423904419e-01 1.204268038272857666e-01 -8.262353390455245972e-02 5.960031971335411072e-02 3.138492703437805176e-01
-1.839785277843475342e-01 -3.697393238544464111e-01 -6.517929583787918091e-02 2.668431997299194336e-01 -9.579760581254959106e-02 6.371627002954483032e-02 3.138616085052490234e-01 -1.795457303524017334e-01 -2.303446978330612183e-01 2.952062487602233887e-01 -1.718565523624420166e-01 2.450577020645141602e-01 -5.133673548698425293e-02 -2.647808194160461426e-01 8.845755457878112793e-02 -2.097232826054096222e-02 1.653090864419937134e-01 5.687702819705009460e-02 2.505522668361663818e-01 -2.138687670230865479e-01 1.783195286989212036e-01 -2.192226648330688477e-01 -1.215549334883689880e-01 -7.814539968967437744e-02 1.317952852696180344e-02 9.931702911853790283e-02 1.149194017052650452e-01 9.677945822477340698e-02 7.415727525949478149e-02 4.451523534953594208e-03 -2.498895674943923950e-02 -1.436492353677749634e-01
2.471609227359294891e-02 -5.751200765371322632e-02 -1.014607548713684082e-01 2.673281729221343994e-01 -5.532145872712135315e-02 1.520950943231582642e-01 1.247750222682952881e-01 -2.820533514022827148e-01 -3.774170279502868652e-01 9.686478972434997559e-02 -6.300435960292816162e-02 1.108052283525466919e-01 2.954349853098392487e-02 -2.335867136716842651e-01 2.290170080959796906e-02 -4.085773825645446777e-01 1.460514366626739502e-01 -1.964521408081054688e-02 3.264583274722099304e-02 -9.865302592515945435e-03 9.790249913930892944e-02 1.040002256631851196e-01 4.175099730491638184e-01 -2.508168518543243408e-01 1.782469335012137890e-03 -2.714268164709210396e-03 1.370586454868316650e-01 -6.781049072742462158e-02 2.918046414852142334e-01 1.026338860392570496e-01 2.216858044266700745e-02 4.431382566690444946e-02
-4.762538895010948181e-02 -2.361077256500720978e-02 3.228984773159027100e-01 1.987333595752716064e-02 9.697639197111129761e-02 -1.176714673638343811e-01 2.172251790761947632e-01 -1.734412014484405518e-01 -3.016144931316375732e-01 8.823626488447189331e-02 -1.676372587680816650e-01 9.513615816831588745e-02 -2.825343906879425049e-01 1.074399948120117188e-01 -9.632852673530578613e-02 2.122439295053482056e-01 3.559266328811645508e-01 2.323327064514160156e-01 3.179809451103210449e-01 1.216064020991325378e-02 1.409228295087814331e-01 5.016342177987098694e-02 3.156813383102416992e-01 2.281503528356552124e-01 1.160110756754875183e-01 -1.375201642513275146e-01 -8.650975674390792847e-02 6.836822628974914551e-02 6.618969142436981201e-02 -3.910779207944869995e-02 1.691611297428607941e-02 -6.050308793783187866e-02
-2.834210693836212158e-01 -4.770446941256523132e-02 -2.173411697149276733e-01 3.927152156829833984e-01 2.841066755354404449e-02 1.578222364187240601e-01 -8.653169870376586914e-02 -3.279536366462707520e-01 1.290097385644912720e-01 -1.011209562420845032e-02 -8.056851476430892944e-02 1.288308501243591309e-01 -2.315023988485336304e-01 -1.728533953428268433e-01 1.426458656787872314e-01 -1.330424696207046509e-01 1.466068178415298462e-01 -1.512039918452501297e-02 -1.225714534521102905e-01 -1.307086199522018433e-01 -3.747729584574699402e-02 1.053289100527763367e-01 1.966445297002792358e-01 -2.494060695171356201e-01 1.300694197416305542e-01 1.621423065662384033e-01 6.562101840972900391e-02 -1.253744494169950485e-02 4.378038048744201660e-01 -4.487777873873710632e-02 1.837680232711136341e-03 -7.253216952085494995e-02
-2.794152498245239258e-01 -2.693190276622772217e-01 -1.933718919754028320e-01 -7.192972302436828613e-02 -1.473924815654754639e-01 1.445105820894241333e-01 3.366458714008331299e-01 -5.114477872848510742e-01 -1.131443753838539124e-01 1.765863746404647827e-01 8.570948615670204163e-03 -7.425310462713241577e-02 -1.758627891540527344e-01 5.397832021117210388e-02 1.136092990636825562e-01 1.573013514280319214e-01 1.576064899563789368e-02 -6.958100944757461548e-02 1.341673731803894043e-01 -1.246609762310981750e-01 -8.543143421411514282e-02 3.287382125854492188e-01 -6.444664299488067627e-02 -5.569807067513465881e-02 -1.787942461669445038e-02 8.051437139511108398e-02 6.886331737041473389e-02 1.376437991857528687e-01 8.347830176353454590e-02 -3.292974829673767090e-02 4.463506117463111877e-02 2.577932178974151611e-01
1.220781877636909485e-01 -2.577899992465972900e-01 -1.554340869188308716e-02 2.543311119079589844e-01 -1.908584237098693848e-01 9.087258949875831604e-03 1.542743742465972900e-01 -5.663833022117614746e-02 -1.642598062753677368e-01 2.930278480052947998e-01 -3.348408341407775879e-01 3.151616826653480530e-02 -3.735600709915161133e-01 7.848726212978363037e-02 -3.512359410524368286e-02 3.268091380596160889e-01 1.296420097351074219e-01 2.065321356058120728e-01 1.864061951637268066e-01 1.398772895336151123e-01 8.414567261934280396e-02 4.181660339236259460e-02 1.370173990726470947e-01 -1.452126447111368179e-02 -2.683058194816112518e-02 -1.093408912420272827e-01 1.260152161121368408e-01 -3.030000999569892883e-02 2.626815736293792725e-01 -1.313926577568054199e-01 2.123995311558246613e-02 2.295964807271957397e-01
-1.495772451162338257e-01 -4.062238708138465881e-02 2.063484489917755127e-02 -7.604391872882843018e-02 1.320543605834245682e-02 -1.207636818289756775e-01 3.797300755977630615e-01 -3.324180245399475098e-01 -7.036416977643966675e-02 1.127582639455795288e-01 -5.609566811472177505e-03 6.822076439857482910e-02 -2.019417881965637207e-01 3.545597791671752930e-01 -4.743337258696556091e-02 3.476819694042205811e-01 2.692064046859741211e-01 5.511161405593156815e-03 3.155308589339256287e-02 -1.026967167854309082e-01 -3.919126465916633606e-03 -1.461604237556457520e-01 5.891977250576019287e-02 -3.041023947298526764e-02 -3.664307594299316406e-01 -3.184184432029724121e-02 1.467383205890655518e-01 1.600819453597068787e-02 2.537991702556610107e-01 5.653460696339607239e-02 3.280834481120109558e-02 -2.296881675720214844e-01
-1.697119176387786865e-01 -3.487832611426711082e-03 2.316128313541412354e-01 1.958257853984832764e-01 -3.057984113693237305e-01 7.917144149541854858e-02 4.010628759860992432e-01 -2.943027615547180176e-01 -1.055800393223762512e-01 1.981701701879501343e-01 -2.922385036945343018e-01 2.593649029731750488e-01 -1.887382119894027710e-01 -2.106920778751373291e-01 1.323081403970718384e-01 -7.457974553108215332e-02 -6.464730203151702881e-02 -1.864532232284545898e-01 3.704541549086570740e-02 -2.298365235328674316e-01 -2.265751063823699951e-01 -5.835643783211708069e-02 1.203429847955703735e-01 -1.365443617105484009e-01 -7.348450273275375366e-02 -3.371262550354003906e-02 4.213898256421089172e-02 1.401170492172241211e-01 -8.138210326433181763e-02 -6.528256088495254517e-02 2.836926281452178955e-02 -7.162194699048995972e-02
5.785932391881942749e-02 -6.030594930052757263e-02 -1.153166815638542175e-01 1.069988012313842773e-01 -2.888931035995483398e-01 -1.102951616048812866e-01 4.806795343756675720e-02 -2.959333360195159912e-01 -1.070326194167137146e-01 3.992480337619781494e-01 -1.032335460186004639e-01 2.515148818492889404e-01 -1.635485589504241943e-01 5.901028588414192200e-02 9.485007822513580322e-02 -1.828226447105407715e-01 -9.562702476978302002e-02 -1.807933151721954346e-01 -1.126508973538875580e-02 -1.634306274354457855e-03 -1.378352008759975433e-02 3.948692232370376587e-02 3.587012887001037598e-01 1.658194959163665771e-01 9.629650413990020752e-02 -2.285774648189544678e-01 4.830662533640861511e-02 1.551732569932937622e-01 3.345681726932525635e-01 -2.367305606603622437e-01 -9.612887352705001831e-02 -1.765064522624015808e-02
1.371398288756608963e-02 -3.726879879832267761e-02 8.282304741442203522e-03 2.877956628799438477e-01 1.003802381455898285e-02 2.395628392696380615e-01 2.004348784685134888e-01 -2.617264091968536377e-01 7.946743071079254150e-02 -1.295298188924789429e-01 -1.493103206157684326e-01 1.334117501974105835e-01 -4.975671768188476562e-01 1.834207959473133087e-02 5.602478981018066406e-02 -3.707329183816909790e-02 3.628052473068237305e-01 -9.893324226140975952e-02 -8.193606883287429810e-02 -1.411496549844741821e-01 -1.247106567025184631e-01 -2.447909209877252579e-03 1.505431532859802246e-01 1.109688580036163330e-01 2.050166279077529907e-01 -4.391415417194366455e-02 1.396793425083160400e-01 9.537249803543090820e-02 3.125797808170318604e-01 4.861026629805564880e-02 8.126522600650787354e-02 -1.895419359207153320e-01
-4.347531497478485107e-02 -3.246175050735473633e-01 -1.798661947250366211e-01 -1.172261089086532593e-01 5.192452110350131989e-03 -9.500032663345336914e-02 2.054682224988937378e-01 -1.349209249019622803e-01 -2.012730985879898071e-01 2.545403316617012024e-02 -3.773379325866699219e-02 7.063973695039749146e-02 -9.027297049760818481e-02 -1.201000064611434937e-01 -1.934241205453872681e-01 1.538217347115278244e-02 3.327957093715667725e-01 1.317228283733129501e-02 -8.015432953834533691e-02 1.927219033241271973e-01 1.354199945926666260e-01 8.162107318639755249e-02 -1.389485001564025879e-01 1.958630383014678955e-01 -2.462366521358489990e-01 1.913979053497314453e-01 -5.164849385619163513e-02 3.036270439624786377e-01 4.267135560512542725e-01 1.246563345193862915e-01 -2.005198448896408081e-01 4.747833311557769775e-02
2.363723069429397583e-01 1.522119157016277313e-02 -1.076104640960693359e-01 2.609137296676635742e-01 -1.571711897850036621e-01 -5.890455469489097595e-02 8.954241126775741577e-02 -2.201814353466033936e-01 -2.628700993955135345e-02 4.045944511890411377e-01 4.167389124631881714e-02 1.595681309700012207e-01 -3.440973162651062012e-01 -3.370164707303047180e-02 1.192324757575988770e-01 -1.029174253344535828e-01 -1.145625039935112000e-01 1.307496614754199982e-02 -5.004989355802536011e-02 -8.845248818397521973e-02 1.485301703214645386e-01 -8.766617625951766968e-02 4.348630607128143311e-01 1.454562246799468994e-01 -9.487485140562057495e-02 -9.758339822292327881e-02 6.563459336757659912e-02 2.536421120166778564e-01 -2.127604186534881592e-02 -2.926913797855377197e-01 -5.612128227949142456e-02 -5.971466749906539917e-02
1.845635473728179932e-01 -1.142642349004745483e-01 -4.083582386374473572e-02 1.152730360627174377e-01 -2.787426710128784180e-01 3.930658102035522461e-02 1.318160295486450195e-01 -5.846018195152282715e-01 1.107704117894172668e-01 2.774439156055450439e-01 -1.823687106370925903e-01 1.703481674194335938e-01 -2.455622889101505280e-02 6.307622790336608887e-02 1.294122636318206787e-01 1.550697982311248779e-01 -2.884918823838233948e-03 -1.692815721035003662e-01 -2.118940204381942749e-01 1.530562639236450195e-01 2.488683164119720459e-01 -4.227527976036071777e-02 1.728846132755279541e-01 -1.333105266094207764e-01 3.844338282942771912e-02 -1.679071187973022461e-01 6.236060336232185364e-02 -1.134563982486724854e-01 1.611486673355102539e-01 -5.977773666381835938e-02 1.227676719427108765e-01 -5.683421716094017029e-02
-2.662253677845001221e-01 -2.233064770698547363e-01 -1.602475047111511230e-01 -6.087002158164978027e-02 -7.434717565774917603e-02 7.031539827585220337e-02 2.258753627538681030e-01 -3.948318064212799072e-01 -9.309297800064086914e-02 -1.375796198844909668e-01 3.649929910898208618e-02 2.207282334566116333e-01 -2.689912728965282440e-02 -4.453861340880393982e-02 -1.315991282463073730e-01 1.611014641821384430e-02 1.666941046714782715e-01 3.265571221709251404e-02 -3.576014935970306396e-01 7.108186185359954834e-02 1.073186770081520081e-01 2.536358498036861420e-02 -1.050528511404991150e-01 1.129330769181251526e-01 -3.562905490398406982e-01 2.542719542980194092e-01 5.965067446231842041e-02 -2.449035178869962692e-03 3.387419283390045166e-01 1.232711598277091980e-01 7.568369805812835693e-02 -7.740128785371780396e-02
-1.999843567609786987e-01 -6.635829806327819824e-02 1.248599365353584290e-01 1.724691838026046753e-01 1.879334747791290283e-01 6.072289124131202698e-02 2.881497740745544434e-01 -3.631825745105743408e-01 -1.651033014059066772e-01 1.738888770341873169e-01 1.746972054243087769e-01 3.066222183406352997e-02 -2.521566152572631836e-01 -1.197995692491531372e-01 5.365241318941116333e-03 -1.964589953422546387e-01 -1.724042557179927826e-02 1.133553013205528259e-01 2.772630937397480011e-02 -5.801862850785255432e-02 2.051505297422409058e-01 3.278121650218963623e-01 -6.671150028705596924e-02 -3.196807811036705971e-03 -8.475282043218612671e-02 2.562370598316192627e-01 -3.450373113155364990e-01 2.280330061912536621e-01 8.328948169946670532e-02 1.451978981494903564e-01 -8.148043602705001831e-02 3.122671134769916534e-02
-1.632636785507202148e-01 -3.109520971775054932e-01 7.019260525703430176e-02 3.744292631745338440e-02 -1.021059304475784302e-01 4.291548579931259155e-02 2.075128257274627686e-01 -2.497468590736389160e-01 1.339744180440902710e-01 2.193103134632110596e-01 1.935442239046096802e-01 -2.685315907001495361e-01 -2.094101533293724060e-02 -2.127741873264312744e-01 1.448186635971069336e-01 -1.560375988483428955e-01 1.954417973756790161e-01 6.489289551973342896e-02 3.322543203830718994e-02 -1.047385856509208679e-01 -7.077912986278533936e-02 2.551225721836090088e-01 -4.944697022438049316e-02 -1.107326596975326538e-01 -1.565414220094680786e-01 2.387816905975341797e-01 2.264549434185028076e-01 9.275227785110473633e-02 3.878545463085174561e-01 -1.994311362504959106e-01 -1.226904913783073425e-01 -5.080618895590305328e-03
-7.001922279596328735e-02 -1.087661609053611755e-01 1.304277479648590088e-01 1.377486274577677250e-03 -1.271577319130301476e-03 -4.048474878072738647e-02 2.221449911594390869e-01 -3.746342062950134277e-01 7.763448636978864670e-03 2.517840564250946045e-01 2.032063528895378113e-02 -9.430053085088729858e-02 6.333980709314346313e-03 4.951044544577598572e-02 2.116769999265670776e-01 -3.117902576923370361e-01 1.830839961767196655e-01 1.162368133664131165e-01 -3.564223647117614746e-01 -1.710098832845687866e-01 9.931440651416778564e-02 2.588156759738922119e-01 9.633886069059371948e-02 4.724970459938049316e-02 -2.469514012336730957e-01 -1.273844987154006958e-01 -6.146710366010665894e-02 2.429057657718658447e-01 2.170527726411819458e-01 7.980626076459884644e-02 2.599641978740692139e-01 7.007980346679687500e-02
1.233741566538810730e-01 -3.298584222793579102e-01 -1.101071238517761230e-01 3.470503091812133789e-01 -1.312546283006668091e-01 8.545175939798355103e-02 1.416041254997253418e-01 -1.007298603653907776e-01 -1.679601669311523438e-01 -1.347298361361026764e-02 1.844451129436492920e-01 1.549932956695556641e-01 1.478881761431694031e-02 2.186786197125911713e-02 7.299365848302841187e-02 -1.815920025110244751e-01 1.909671872854232788e-01 2.912008762359619141e-01 8.568923920392990112e-03 -7.350052148103713989e-02 1.266160327941179276e-02 -1.116476878523826599e-01 2.502241432666778564e-01 3.887531906366348267e-02 2.313892589882016182e-03 -6.456273794174194336e-02 2.073177136480808258e-02 -6.848416477441787720e-02 5.269706845283508301e-01 -6.195058580487966537e-03 -2.542591094970703125e-01 8.984518051147460938e-02
-6.291650235652923584e-02 -1.143174394965171814e-01 -2.334764301776885986e-01 1.387757360935211182e-01 -1.452192366123199463e-01 5.485736578702926636e-02 3.334337770938873291e-01 -2.047691047191619873e-01 1.253558695316314697e-01 1.358873099088668823e-01 -1.557723581790924072e-01 2.503421306610107422e-01 -2.557465732097625732e-01 1.916214376688003540e-01 -1.349030286073684692e-01 -8.968475461006164551e-02 5.266226530075073242e-01 1.494647413492202759e-01 -2.585071511566638947e-02 5.291154608130455017e-02 4.446999728679656982e-02 -8.332534879446029663e-02 5.205214396119117737e-02 3.830165416002273560e-02 1.280352175235748291e-01 -3.459462895989418030e-02 2.420778870582580566e-01 2.352275401353836060e-01 1.831642687320709229e-01 -3.104929812252521515e-02 1.539599802345037460e-02 1.926676952280104160e-03
-7.206670194864273071e-02 -2.861563488841056824e-02 -8.168376237154006958e-02 2.644108533859252930e-01 -2.249535173177719116e-02 7.649892568588256836e-02 1.070999726653099060e-01 -3.597652316093444824e-01 -1.537974774837493896e-01 -3.549116477370262146e-02 -6.008649710565805435e-03 -2.580521861091256142e-03 3.206722438335418701e-02 -3.763788044452667236e-01 -1.890916526317596436e-01 1.247561275959014893e-01 -1.991016557440161705e-03 -1.762549281120300293e-01 -2.355602681636810303e-01 -1.264304220676422119e-01 2.583475783467292786e-02 3.904247581958770752e-01 3.426078855991363525e-01 -1.576113700866699219e-01 -1.952190846204757690e-01 -8.523949980735778809e-02 1.699118912220001221e-01 9.124392271041870117e-02 1.132518947124481201e-01 4.873498156666755676e-02 -1.780064254999160767e-01 -1.544506400823593140e-01
1.421580463647842407e-01 -1.801076233386993408e-01 8.595832437276840210e-02 2.045009285211563110e-01 -5.346012860536575317e-02 5.202954262495040894e-02 1.317831575870513916e-01 -8.251868933439254761e-02 -1.227051541209220886e-01 3.432002365589141846e-01 -2.682552933692932129e-01 -1.045827344059944153e-01 -3.773390948772430420e-01 2.911640703678131104e-02 -1.060405001044273376e-01 2.258269041776657104e-01 1.412603408098220825e-01 2.681671082973480225e-01 1.561959236860275269e-01 1.435968875885009766e-01 5.474622547626495361e-02 7.600135356187820435e-02 1.868259161710739136e-01 6.210247427225112915e-02 -2.510668337345123291e-01 -1.158845946192741394e-01 1.993117034435272217e-01 -9.714536368846893311e-02 3.146199584007263184e-01 -1.441477090120315552e-01 -2.381434664130210876e-02 1.296470910310745239e-01
-8.829049021005630493e-02 -1.067039817571640015e-01 2.453899383544921875e-02 1.012028306722640991e-01 -1.214077249169349670e-01 -1.861459389328956604e-02 -1.088192239403724670e-01 -2.658348083496093750e-01 1.943738199770450592e-02 2.848012745380401611e-01 3.422008827328681946e-02 3.044196069240570068e-01 -5.005414485931396484e-01 1.240753531455993652e-01 1.063227429986000061e-01 -4.012994840741157532e-02 4.093778729438781738e-01 -4.755555465817451477e-02 -6.573919206857681274e-02 4.749619960784912109e-02 1.203262656927108765e-01 6.449736654758453369e-02 9.323072433471679688e-02 8.438289165496826172e-03 -2.109552733600139618e-02 -2.138637602329254150e-01 3.330665454268455505e-02 2.258733958005905151e-01 1.107919029891490936e-02 -2.905273735523223877e-01 -1.593729704618453979e-01 -7.826299965381622314e-02
-2.444402277469635010e-01 -1.508244574069976807e-01 -7.439657300710678101e-02 2.840783074498176575e-02 -2.608700096607208252e-01 1.345692481845617294e-02 2.820682525634765625e-01 -3.276737630367279053e-01 -7.839925587177276611e-03 1.976283080875873566e-02 -1.545954644680023193e-01 5.583939701318740845e-02 -9.469591826200485229e-02 1.707901209592819214e-01 3.232352733612060547e-01 1.133153289556503296e-01 1.284056305885314941e-01 4.073418378829956055e-01 -1.586131602525711060e-01 -5.533637851476669312e-02 1.029966920614242554e-01 -8.484186232089996338e-02 1.974279433488845825e-01 2.722331583499908447e-01 1.146185994148254395e-01 -4.049663990736007690e-02 -1.306529939174652100e-01 2.239078134298324585e-01 1.540980041027069092e-01 -7.290545105934143066e-02 3.554249927401542664e-02 1.386601179838180542e-01
-4.517952352762222290e-02 -9.696695953607559204e-02 -8.825652301311492920e-02 1.267506927251815796e-01 -1.827342249453067780e-02 -2.290580421686172485e-02 3.010659217834472656e-01 -4.380368813872337341e-02 4.554367158561944962e-03 3.154879510402679443e-01 -1.347524672746658325e-01 1.985431835055351257e-02 -4.047139286994934082e-01 1.103347912430763245e-01 -3.550167381763458252e-02 2.588267326354980469e-01 2.438054978847503662e-01 2.190378159284591675e-01 2.547167837619781494e-01 1.190582737326622009e-01 6.519444286823272705e-02 -1.142721250653266907e-02 3.017988801002502441e-01 -1.559729129076004028e-01 -7.199813425540924072e-02 -1.225619688630104065e-01 1.101387068629264832e-01 -1.232088282704353333e-01 3.475698530673980713e-01 3.948523104190826416e-02 -4.243135079741477966e-02 1.761050075292587280e-01
2.399470508098602295e-01 -2.630196139216423035e-02 -4.677500575780868530e-02 1.046026721596717834e-01 5.180185660719871521e-02 6.522039324045181274e-02 3.700844049453735352e-01 -3.245353698730468750e-02 -9.435071796178817749e-02 1.842552870512008667e-01 -1.406459957361221313e-01 3.589380979537963867e-01 8.955423254519701004e-04 -3.496579825878143311e-02 2.279943823814392090e-01 6.943055242300033569e-02 2.545138895511627197e-01 -5.456142127513885498e-02 -4.634612426161766052e-02 1.662107259035110474e-01 -1.964686363935470581e-01 9.000524878501892090e-02 2.416519820690155029e-01 -2.095183171331882477e-02 -5.109757184982299805e-02 7.534734904766082764e-02 3.420056402683258057e-01 7.399661839008331299e-02 4.197000861167907715e-01 -1.387202143669128418e-01 -6.505686044692993164e-02 -2.714122645556926727e-02
1.289031207561492920e-01 -1.011537089943885803e-01 -3.124693967401981354e-02 1.498238891363143921e-01 -1.104863360524177551e-01 5.537928082048892975e-03 2.659189701080322266e-01 -2.138384580612182617e-01 -2.635829150676727295e-01 4.446684122085571289e-01 -1.920283585786819458e-01 1.378221213817596436e-01 -3.781640827655792236e-01 2.981883846223354340e-02 9.355773031711578369e-02 2.116036117076873779e-01 3.331488072872161865e-01 1.149224042892456055e-01 1.312060356140136719e-01 2.337256520986557007e-01 -5.570521578192710876e-02 6.195651739835739136e-02 -7.458397746086120605e-02 1.211988329887390137e-01 -7.010136544704437256e-02 -7.014080137014389038e-02 1.844211071729660034e-01 -8.333551697432994843e-03 1.048025637865066528e-01 -1.093701794743537903e-01 -9.831283241510391235e-02 -2.813218720257282257e-02
-3.466657102108001709e-01 9.804951399564743042e-02 2.357188016176223755e-01 2.564990818500518799e-01 1.077806204557418823e-01 6.910155061632394791e-04 8.603955805301666260e-02 -3.161755204200744629e-01 -1.832731515169143677e-01 1.741142719984054565e-01 -4.055534675717353821e-02 1.662277579307556152e-01 8.885069191455841064e-02 2.963357046246528625e-02 -1.293968409299850464e-02 -7.134876400232315063e-02 3.962777853012084961e-01 2.427605725824832916e-02 -1.729416549205780029e-01 -4.672544077038764954e-02 1.077494695782661438e-01 9.888003766536712646e-02 1.710602492094039917e-01 2.262875251471996307e-02 -2.010403275489807129e-01 -3.745247051119804382e-02 3.581349179148674011e-02 3.159381747245788574e-01 3.507039248943328857e-01 -6.211724132299423218e-02 1.067830473184585571e-01 2.455681934952735901e-02
-4.861748218536376953e-02 -4.145295917987823486e-01 1.380173712968826294e-01 1.898666620254516602e-01 1.069483757019042969e-01 2.447493076324462891e-01 2.307552099227905273e-01 -3.072223365306854248e-01 7.578309625387191772e-02 2.257905714213848114e-02 -2.225740104913711548e-01 2.584131434559822083e-02 -2.842625975608825684e-01 2.868760749697685242e-02 -3.298570513725280762e-01 -1.212028264999389648e-01 6.045992020517587662e-03 -1.161859929561614990e-01 1.947536468505859375e-01 2.053758129477500916e-02 4.714027792215347290e-02 3.024268150329589844e-01 -9.216292202472686768e-02 1.676903665065765381e-02 4.292975366115570068e-02 -3.333261609077453613e-02 -9.440580010414123535e-02 2.708953917026519775e-01 2.188322991132736206e-01 -2.913101948797702789e-02 2.373033948242664337e-02 -3.535196185111999512e-02
-9.618300199508666992e-02 -5.784314870834350586e-02 1.464271992444992065e-01 1.263806223869323730e-02 -1.755334623157978058e-02 -2.559093534946441650e-01 1.627333164215087891e-01 -2.275627851486206055e-01 -1.593934446573257446e-01 -7.502649724483489990e-02 -3.591035604476928711e-01 1.255693286657333374e-01 -7.558892667293548584e-02 -1.424669623374938965e-01 -3.164869546890258789e-02 3.032824955880641937e-02 3.937968909740447998e-01 -2.222390174865722656e-01 -3.366884589195251465e-02 -2.908898591995239258e-01 2.056206911802291870e-01 3.348235040903091431e-02 1.443226784467697144e-01 -2.124337553977966309e-01 -3.498955070972442627e-02 -2.689468562602996826e-01 -5.680383369326591492e-02 2.875719666481018066e-01 4.713694751262664795e-02 -1.946040838956832886e-01 -2.931385673582553864e-02 1.343126893043518066e-01
9.419886022806167603e-02 -1.053082477301359177e-02 -6.035741418600082397e-02 2.976231276988983154e-01 -2.224383503198623657e-01 1.890269815921783447e-01 1.252668052911758423e-01 -4.080077707767486572e-01 9.422893822193145752e-02 1.413129419088363647e-01 8.004331588745117188e-02 1.202274933457374573e-01 -6.206186488270759583e-02 6.830963492393493652e-02 -4.929842054843902588e-02 8.983915299177169800e-02 5.243370532989501953e-01 2.101615816354751587e-01 -1.194053590297698975e-01 -1.578492969274520874e-01 1.390397995710372925e-01 2.237333357334136963e-01 5.590647831559181213e-02 -3.183356672525405884e-02 -1.886283606290817261e-01 -4.557758569717407227e-02 4.765973240137100220e-02 1.830061227083206177e-01 -3.072149492800235748e-02 -1.437405496835708618e-01 1.734004169702529907e-01 7.615242153406143188e-02
3.207591474056243896e-01 -5.121144652366638184e-02 1.613288968801498413e-01 1.601254642009735107e-01 -3.144389986991882324e-01 7.161029428243637085e-02 -5.901753529906272888e-02 -2.510768473148345947e-01 -3.062452003359794617e-02 2.476287782192230225e-01 -1.328686326742172241e-01 1.759359389543533325e-01 -7.243287563323974609e-02 1.831927336752414703e-02 1.272286474704742432e-01 -1.554635912179946899e-01 1.216413304209709167e-01 -2.420376241207122803e-02 -1.145714744925498962e-01 -1.214701384305953979e-01 8.172164112329483032e-02 -1.023315489292144775e-01 4.502474963665008545e-01 -6.879459321498870850e-02 -1.659793406724929810e-01 -1.589495539665222168e-01 -2.464748395141214132e-04 1.986004263162612915e-01 4.901984333992004395e-02 -2.629157006740570068e-01 -2.612609267234802246e-01 -1.248472258448600769e-01
-2.175699621438980103e-01 -4.136332571506500244e-01 -9.929288178682327271e-03 3.174923062324523926e-01 -4.841099679470062256e-02 -1.930914819240570068e-01 3.022668063640594482e-01 -1.828591674566268921e-01 -2.564018070697784424e-01 1.523603498935699463e-01 -2.339478135108947754e-01 2.009036093950271606e-01 5.908907204866409302e-02 -1.397008895874023438e-01 6.445634365081787109e-02 -1.376452893018722534e-01 3.431226909160614014e-01 6.668747216463088989e-02 5.299767106771469116e-02 1.271318495273590088e-01 1.202134191989898682e-01 1.260174512863159180e-01 1.645902991294860840e-01 -1.378802359104156494e-01 -6.633540987968444824e-02 -2.979337237775325775e-02 3.665292635560035706e-02 -2.103936076164245605e-01 -1.220589131116867065e-02 1.073645800352096558e-01 7.492326945066452026e-02 -1.764705404639244080e-02
1.987143307924270630e-01 -4.551484584808349609e-01 1.725166849792003632e-02 1.501768678426742554e-01 2.644006013870239258e-01 2.362712286412715912e-02 1.446506679058074951e-01 -1.704060584306716919e-01 -2.872686460614204407e-02 1.349901705980300903e-01 -1.651246398687362671e-01 2.247719019651412964e-01 1.811470985412597656e-01 -1.610885411500930786e-01 3.636351972818374634e-02 3.057375364005565643e-02 1.629193127155303955e-01 -6.092463061213493347e-02 -1.249568834900856018e-01 -1.834631115198135376e-01 -4.724581912159919739e-02 1.019071638584136963e-01 2.443438470363616943e-01 -2.006280869245529175e-01 -4.527748748660087585e-02 1.808893531560897827e-01 1.676928102970123291e-01 1.616246253252029419e-01 3.564197719097137451e-01 4.765403922647237778e-03 -1.404642760753631592e-01 1.559295505285263062e-01
-1.036863550543785095e-01 -3.729674518108367920e-01 -1.235779523849487305e-01 2.043866515159606934e-01 3.233156800270080566e-01 2.583836913108825684e-01 3.336503803730010986e-01 -3.180160522460937500e-01 -1.294443011283874512e-01 -2.416184544563293457e-02 -2.010484337806701660e-01 -6.554628908634185791e-02 -1.041812077164649963e-01 9.364188462495803833e-02 9.482707828283309937e-02 7.962081581354141235e-02 2.137291282415390015e-01 1.941165924072265625e-01 9.183252602815628052e-02 -9.990948438644409180e-02 1.780231297016143799e-01 4.361649975180625916e-02 -9.313511103391647339e-02 4.076374694705009460e-03 1.540082097053527832e-01 -1.494821906089782715e-01 -1.024784669280052185e-01 2.036702185869216919e-01 2.350939065217971802e-01 9.214716404676437378e-02 1.759132370352745056e-02 -7.847392559051513672e-02
-1.655004769563674927e-01 -1.617437452077865601e-01 9.355069696903228760e-02 2.426536232233047485e-01 1.807887703180313110e-01 1.162707731127738953e-01 3.108428716659545898e-01 -2.191455811262130737e-01 -2.047828584909439087e-01 -8.857346326112747192e-02 -2.715538740158081055e-01 6.867799162864685059e-02 -8.941137045621871948e-02 9.241330623626708984e-02 1.083261519670486450e-01 1.208467483520507812e-01 4.843868911266326904e-01 2.531420588493347168e-01 -5.882380902767181396e-02 -6.576117128133773804e-02 -5.283420532941818237e-02 -3.248969465494155884e-02 1.792916655540466309e-01 -1.605949737131595612e-02 -1.322950720787048340e-01 -1.000699102878570557e-01 1.891543269157409668e-01 2.433453351259231567e-01 -1.863145232200622559e-01 9.918028861284255981e-02 5.979866720736026764e-03 -8.370994776487350464e-02
[truncated: 3,271,199 more chars]
