# Supplementary material for: The Language of Innovation
Source: PLoS One. 2020 Apr 30;15(4):e0230107. doi: 10.1371/journal.pone.0230107 (PMC7194493; doi:10.1371/journal.pone.0230107)
Supplement: S16 File — (GZ) [file pone.0230107.s016.tar.gz › 1994-1998/V2Run_9_VS_4500_embeddings1994-1998ED32.txt]

-8.839093893766403198e-02 3.056459128856658936e-01 -9.583543054759502411e-03 1.848809868097305298e-01 4.094831272959709167e-02 1.352803856134414673e-01 1.605897694826126099e-01 -3.980085253715515137e-02 1.057794913649559021e-01 -1.641524881124496460e-01 1.229538396000862122e-01 -1.256315782666206360e-02 -1.692102998495101929e-01 7.658390328288078308e-03 -1.937516629695892334e-01 4.671109374612569809e-03 4.868379235267639160e-02 1.981369853019714355e-01 4.169889092445373535e-01 1.264657229185104370e-01 -2.205284833908081055e-01 1.484435200691223145e-01 5.499758198857307434e-02 -2.996169589459896088e-02 -3.230567649006843567e-02 1.943429857492446899e-01 -3.680920898914337158e-01 -1.309211999177932739e-01 -3.386268317699432373e-01 -4.186605662107467651e-02 2.879431843757629395e-01 -2.472563274204730988e-02
-1.328161358833312988e-01 1.152347922325134277e-01 -1.754366904497146606e-01 2.326534092426300049e-01 -5.388506129384040833e-02 1.782196760177612305e-01 7.349646836519241333e-02 7.064758986234664917e-02 3.344244956970214844e-01 6.233610957860946655e-02 4.186064600944519043e-01 3.297129413112998009e-03 -9.383971244096755981e-02 -1.424239277839660645e-01 6.611569225788116455e-02 -1.848853379487991333e-01 2.398994565010070801e-01 1.379326730966567993e-01 2.688340544700622559e-01 4.137014225125312805e-02 3.145182132720947266e-02 -7.454394549131393433e-02 9.495160542428493500e-03 1.513929516077041626e-01 1.331806927919387817e-01 -2.455698251724243164e-01 1.705869683064520359e-03 -2.367448955774307251e-01 1.555240750312805176e-01 1.081909015774726868e-01 3.610412478446960449e-01 -7.176387123763561249e-03
-2.989168167114257812e-01 1.802646666765213013e-01 -2.246923893690109253e-01 1.164955422282218933e-01 -4.058491066098213196e-02 -9.739786386489868164e-02 -1.892868876457214355e-01 6.979984231293201447e-03 -4.742611944675445557e-02 1.866232007741928101e-01 2.623905241489410400e-01 1.468870639801025391e-01 -3.017080724239349365e-01 7.407334446907043457e-02 -3.918107971549034119e-02 1.913425922393798828e-01 -1.643111184239387512e-02 2.154646515846252441e-01 2.331673800945281982e-01 9.471365250647068024e-03 -1.314053684473037720e-01 -6.982777267694473267e-02 -1.595968455076217651e-01 2.381054908037185669e-01 6.660337746143341064e-02 -1.515235006809234619e-01 9.680105745792388916e-02 -2.470971494913101196e-01 -6.947743892669677734e-02 -2.842554748058319092e-01 3.307870030403137207e-01 8.117040991783142090e-02
1.425711661577224731e-01 1.713381707668304443e-01 -2.652102150022983551e-02 1.529913693666458130e-01 2.642729319632053375e-02 1.295015662908554077e-01 -1.983248628675937653e-03 1.080703139305114746e-01 -1.684065610170364380e-01 2.886268496513366699e-02 3.141860365867614746e-01 3.236725330352783203e-01 1.219812333583831787e-01 -6.381927430629730225e-02 -3.435266315937042236e-01 2.060380727052688599e-01 -6.196010857820510864e-02 -1.654539555311203003e-01 3.878272473812103271e-01 -9.059820324182510376e-02 -4.860243946313858032e-02 1.639510244131088257e-01 -7.549750804901123047e-02 -6.687071919441223145e-02 -6.116028502583503723e-02 7.229179143905639648e-02 -1.226967051625251770e-01 1.564778271131217480e-03 -3.218584135174751282e-02 -2.231422066688537598e-01 3.034936189651489258e-01 -2.979321479797363281e-01
-6.029127910733222961e-02 3.773078620433807373e-01 -1.398644149303436279e-01 -1.505678445100784302e-01 1.343754082918167114e-01 -1.801034808158874512e-01 -1.070025041699409485e-01 -9.761133044958114624e-02 3.390653803944587708e-02 -9.421555697917938232e-02 4.923583567142486572e-01 6.397697329521179199e-02 -3.412596881389617920e-02 -2.385461516678333282e-02 -1.409868896007537842e-01 2.507636249065399170e-01 -8.173183351755142212e-02 1.499036997556686401e-01 3.007409274578094482e-01 4.581398889422416687e-02 -5.940195545554161072e-02 6.724366545677185059e-02 1.521663963794708252e-01 1.136154010891914368e-01 2.827041745185852051e-01 -2.245523929595947266e-01 1.095812022686004639e-01 -1.964143365621566772e-01 -1.052182465791702271e-01 -1.341938972473144531e-01 1.496587842702865601e-01 3.244957327842712402e-02
-1.434628516435623169e-01 3.335545957088470459e-01 9.994281828403472900e-02 -1.139975711703300476e-01 -1.283761262893676758e-01 -7.435155101120471954e-03 6.294884532690048218e-02 -6.784775853157043457e-02 1.565880179405212402e-01 2.608672678470611572e-01 3.368749022483825684e-01 3.345299661159515381e-01 2.199228480458259583e-02 1.898317337036132812e-01 2.022345066070556641e-01 4.511857032775878906e-02 -6.639385223388671875e-02 1.684723943471908569e-01 3.377169668674468994e-01 -1.400748938322067261e-01 -6.269019097089767456e-02 -2.080397009849548340e-01 2.456714212894439697e-02 4.017206653952598572e-02 2.822269201278686523e-01 -1.816099435091018677e-01 -8.396142721176147461e-02 -2.000641077756881714e-01 -1.725848205387592316e-02 -9.216251224279403687e-02 1.752025336027145386e-01 8.696781098842620850e-02
-1.162645686417818069e-02 2.595342397689819336e-01 -1.548564583063125610e-01 6.844773143529891968e-02 7.592204958200454712e-03 -1.171543598175048828e-01 5.980635061860084534e-02 -3.404333889484405518e-01 3.663696348667144775e-02 5.968258529901504517e-02 3.745766878128051758e-01 3.379714861512184143e-02 -5.205546319484710693e-02 6.899689137935638428e-02 -1.239122450351715088e-01 1.124135181307792664e-01 -1.499406397342681885e-01 2.111044945195317268e-03 3.522720336914062500e-01 -1.533344238996505737e-01 -2.070135325193405151e-01 -5.260819941759109497e-02 1.777698658406734467e-02 -1.094357743859291077e-01 -3.984828665852546692e-02 6.470948457717895508e-02 2.706253528594970703e-01 -1.783664971590042114e-01 -1.421287804841995239e-01 -4.630107060074806213e-02 4.641353487968444824e-01 1.103134900331497192e-01
-4.141590371727943420e-02 9.867321699857711792e-02 -2.546118199825286865e-01 1.292565762996673584e-01 -1.578269898891448975e-01 -5.586308985948562622e-02 2.246229499578475952e-01 -1.127881780266761780e-01 -4.032298550009727478e-02 1.551855951547622681e-01 4.236813783645629883e-01 1.059816107153892517e-01 8.666556328535079956e-02 4.352643340826034546e-02 -2.813373133540153503e-02 6.189386919140815735e-02 3.305626809597015381e-01 2.989854812622070312e-01 6.672884523868560791e-02 1.512697339057922363e-01 -6.980921141803264618e-03 8.777746558189392090e-02 1.437722612172365189e-02 2.902447283267974854e-01 -1.036732047796249390e-01 -8.994710445404052734e-02 1.563154608011245728e-01 -3.095765113830566406e-01 -2.644369006156921387e-01 -9.313265979290008545e-02 1.298804581165313721e-01 -1.804190725088119507e-01
-8.877139538526535034e-02 1.464640051126480103e-01 -8.990815281867980957e-02 1.415317207574844360e-01 -1.614006906747817993e-01 2.986251115798950195e-01 2.699343562126159668e-01 -1.902465522289276123e-01 4.433443769812583923e-02 2.118437588214874268e-01 2.650149464607238770e-01 3.495633229613304138e-02 4.720771685242652893e-02 -5.335210636258125305e-02 -3.600511550903320312e-01 6.467575579881668091e-02 2.219303846359252930e-01 -1.255599409341812134e-01 1.727769374847412109e-01 1.043205559253692627e-01 -4.321313928812742233e-03 -1.340873241424560547e-01 -4.766513034701347351e-02 7.512990385293960571e-02 1.053196191787719727e-01 -1.410092413425445557e-01 1.403013169765472412e-01 -3.899306654930114746e-01 -5.997038260102272034e-02 -1.679866611957550049e-01 2.026541978120803833e-01 -2.319832593202590942e-01
-6.205748021602630615e-02 3.996938765048980713e-01 -2.658778131008148193e-01 1.132424548268318176e-01 -4.074657708406448364e-02 -1.866553276777267456e-01 1.626970171928405762e-01 8.952560275793075562e-02 -9.506532549858093262e-02 -8.219072967767715454e-02 2.553423941135406494e-01 -7.241854816675186157e-02 -1.628769487142562866e-01 5.783523246645927429e-02 -1.581086665391921997e-01 3.303147554397583008e-01 6.869507953524589539e-03 1.290923058986663818e-01 3.020217716693878174e-01 8.214285224676132202e-02 -1.899418234825134277e-01 1.826544664800167084e-02 -1.730028092861175537e-01 9.988098591566085815e-02 -1.433233022689819336e-01 -1.003877371549606323e-01 2.144941389560699463e-01 -3.237453997135162354e-01 1.703293174505233765e-01 -1.066727489233016968e-01 1.170399188995361328e-01 7.179354876279830933e-02
-5.585159361362457275e-02 1.494200974702835083e-01 1.539340615272521973e-01 2.118682265281677246e-01 9.414400905370712280e-02 1.001511141657829285e-01 -5.153657123446464539e-02 5.005474016070365906e-02 7.438743114471435547e-02 2.061622589826583862e-01 2.697892189025878906e-01 2.056261338293552399e-02 6.154485791921615601e-02 -1.569210900925099850e-03 -2.298767864704132080e-01 -2.221052348613739014e-02 2.747387886047363281e-01 1.705463528633117676e-01 1.441549807786941528e-01 2.233052998781204224e-01 -1.088598296046257019e-01 6.962854415178298950e-02 3.742708265781402588e-01 1.725731492042541504e-01 5.479506030678749084e-02 -3.119537606835365295e-02 1.410560458898544312e-01 -4.210074543952941895e-01 -8.795523643493652344e-02 8.366724103689193726e-02 2.182010263204574585e-01 -2.798274457454681396e-01
-5.007830634713172913e-02 3.272916972637176514e-01 -2.879743576049804688e-01 1.529814302921295166e-01 3.789573162794113159e-02 1.699244678020477295e-01 -5.440529063344001770e-02 -2.910973727703094482e-01 3.025799430906772614e-02 -1.492354273796081543e-01 2.244886606931686401e-01 4.818090423941612244e-02 -2.615815997123718262e-01 9.903890639543533325e-02 -6.325826048851013184e-02 8.377209305763244629e-02 -1.053800731897354126e-01 -4.233418032526969910e-02 3.041966259479522705e-01 3.147951662540435791e-01 -1.491509675979614258e-01 -7.646557688713073730e-02 1.119056567549705505e-01 -4.958193376660346985e-02 -1.633274555206298828e-01 -4.791973531246185303e-02 1.170046180486679077e-01 -3.026632964611053467e-01 -6.264759600162506104e-02 -2.481288015842437744e-01 2.164092361927032471e-01 8.172807097434997559e-02
-3.382090628147125244e-01 5.055184960365295410e-01 -3.564077988266944885e-02 -1.468628495931625366e-01 -1.311932317912578583e-02 -1.415572315454483032e-01 1.108240801841020584e-02 -1.693958044052124023e-01 -9.068134240806102753e-03 -4.607530683279037476e-02 2.494978606700897217e-01 2.340951412916183472e-01 -6.699874252080917358e-02 3.344618156552314758e-02 -1.075637266039848328e-01 -1.297163516283035278e-01 1.404053568840026855e-01 7.515928894281387329e-02 1.811319887638092041e-01 -6.776180118322372437e-02 -1.681405603885650635e-01 -5.404997244477272034e-02 2.974573336541652679e-02 -1.113838851451873779e-01 -1.737088114023208618e-01 -5.228128284215927124e-02 2.345399707555770874e-01 -3.032135963439941406e-01 1.506503820419311523e-01 -2.268286943435668945e-01 2.018026858568191528e-01 -5.446374788880348206e-02
-2.427787631750106812e-01 6.228366866707801819e-02 2.061461657285690308e-01 1.778009980916976929e-01 -4.366032313555479050e-03 7.005885988473892212e-02 -1.071846336126327515e-01 -6.113174930214881897e-02 3.920658528804779053e-01 4.574007820338010788e-03 4.276458323001861572e-01 6.077557429671287537e-02 -1.239492967724800110e-01 4.417142271995544434e-02 -2.404794245958328247e-01 1.648978739976882935e-01 2.602092623710632324e-01 6.383534520864486694e-02 -4.518094658851623535e-02 3.845787420868873596e-02 -2.402835190296173096e-01 -6.869839876890182495e-02 1.455675065517425537e-01 1.254326105117797852e-01 4.705705866217613220e-02 -1.553334444761276245e-01 6.910757720470428467e-02 -2.849119603633880615e-01 1.921146549284458160e-02 7.588569074869155884e-02 3.240102231502532959e-01 -4.671746864914894104e-02
-7.077954709529876709e-02 8.613011986017227173e-02 -1.950272023677825928e-01 7.409318536520004272e-02 4.283005837351083755e-03 3.181143999099731445e-01 8.888626843690872192e-02 -2.036862820386886597e-01 6.192465126514434814e-02 4.422366619110107422e-03 1.725661009550094604e-01 -3.954343125224113464e-02 -2.935337722301483154e-01 6.078363209962844849e-02 -3.036665916442871094e-01 -1.573633104562759399e-01 1.688869893550872803e-01 -1.191600114107131958e-01 3.510977029800415039e-01 3.552269935607910156e-02 -1.273864358663558960e-01 8.859919756650924683e-02 -1.122982800006866455e-01 2.322317808866500854e-01 3.247749432921409607e-02 -8.365395665168762207e-02 8.907681703567504883e-02 -3.407904207706451416e-01 -2.419866174459457397e-01 1.211836710572242737e-01 2.651559114456176758e-01 -1.336523592472076416e-01
2.773861885070800781e-01 2.623089253902435303e-01 -1.247251927852630615e-01 3.084563314914703369e-01 -4.451836273074150085e-02 2.277293652296066284e-01 9.850845485925674438e-02 9.745733439922332764e-02 5.195824429392814636e-02 2.540500164031982422e-01 2.080041021108627319e-01 2.393131405115127563e-01 -6.358526647090911865e-02 1.358325630426406860e-01 -1.793261021375656128e-01 1.367911463603377342e-03 -2.294779382646083832e-02 -6.137123703956604004e-02 5.899150371551513672e-01 -9.274210780858993530e-02 -7.894036918878555298e-02 8.736477792263031006e-02 -1.664646416902542114e-01 2.530247345566749573e-02 -7.216612994670867920e-02 5.683499202132225037e-02 3.834625706076622009e-02 -1.553960740566253662e-01 -3.111289814114570618e-02 5.355618521571159363e-02 -7.778537273406982422e-02 -3.197033703327178955e-02
4.652092978358268738e-02 4.404332041740417480e-01 -2.685046195983886719e-01 1.325717568397521973e-01 1.439024955034255981e-01 -1.113753467798233032e-01 -2.340109460055828094e-02 -2.582034468650817871e-01 9.672093391418457031e-02 1.268284767866134644e-01 2.450280934572219849e-01 1.092619970440864563e-01 -7.837332785129547119e-02 5.660889670252799988e-02 -2.059404365718364716e-02 -1.466208789497613907e-02 9.813882410526275635e-02 1.609193682670593262e-01 2.744960486888885498e-01 3.849108889698982239e-02 -1.216144710779190063e-01 1.761343516409397125e-02 5.332995951175689697e-02 -4.452124983072280884e-02 1.338648609817028046e-03 1.244396641850471497e-01 2.270873188972473145e-01 -2.822811901569366455e-01 1.971747726202011108e-02 -3.249773383140563965e-01 2.883543074131011963e-01 -1.956630498170852661e-01
2.707522548735141754e-02 9.851057827472686768e-02 -6.187266483902931213e-02 2.710770666599273682e-01 1.673411279916763306e-01 -6.984675675630569458e-02 -4.231948405504226685e-02 -2.836763858795166016e-02 1.146051734685897827e-01 8.661866188049316406e-02 2.892809510231018066e-01 2.531532049179077148e-01 8.504769951105117798e-02 1.369871497154235840e-01 -1.347683072090148926e-01 -4.757028073072433472e-02 -1.683318056166172028e-02 2.209995174780488014e-03 6.337809562683105469e-01 2.639706134796142578e-01 -2.873982191085815430e-01 4.640431329607963562e-02 -1.328241676092147827e-01 1.508364081382751465e-01 -2.005230337381362915e-01 -1.203500553965568542e-01 -2.531089447438716888e-02 -1.824027486145496368e-02 9.131817147135734558e-03 -6.485039740800857544e-02 -6.335087865591049194e-02 3.437702730298042297e-02
2.041770331561565399e-02 2.525337040424346924e-01 -2.492775768041610718e-02 -1.198532208800315857e-01 -1.120151206851005554e-01 1.522257458418607712e-02 2.525928914546966553e-01 -5.953329056501388550e-02 3.586770892143249512e-01 8.192201703786849976e-02 3.509014844894409180e-01 1.186609715223312378e-01 -2.560431063175201416e-01 1.065015047788619995e-02 7.742054015398025513e-02 -5.821773037314414978e-02 -1.645125448703765869e-01 2.929360568523406982e-01 3.360216021537780762e-01 1.948228776454925537e-01 -3.397580236196517944e-02 2.121323794126510620e-01 8.048260957002639771e-02 1.490053236484527588e-01 1.181476116180419922e-01 2.179440855979919434e-02 -2.883929200470447540e-02 -1.459020823240280151e-01 -2.037041336297988892e-01 -2.242158651351928711e-01 1.435075849294662476e-01 7.468010485172271729e-02
2.754529714584350586e-01 1.997941583395004272e-01 -9.132132679224014282e-02 1.900666654109954834e-01 -5.866036564111709595e-02 1.090816780924797058e-01 -1.139798611402511597e-01 -5.474288389086723328e-02 1.528789699077606201e-01 2.656995505094528198e-02 2.934921681880950928e-01 4.024631381034851074e-01 1.990916393697261810e-02 5.110676214098930359e-02 -2.619034349918365479e-01 1.469411253929138184e-01 -8.947768062353134155e-02 4.908791184425354004e-02 4.041661024093627930e-01 -3.646443039178848267e-02 -1.537888348102569580e-01 -8.445280790328979492e-02 -1.322779655456542969e-01 1.766722835600376129e-02 -1.773905158042907715e-01 1.990207731723785400e-01 -6.161759421229362488e-02 -5.732557550072669983e-02 5.966954678297042847e-02 -1.936571113765239716e-02 3.420437499880790710e-02 -3.688847124576568604e-01
-1.024184823036193848e-01 2.429875582456588745e-01 -1.501705199480056763e-01 7.417435199022293091e-02 -1.951514184474945068e-01 3.862321376800537109e-02 2.497703395783901215e-02 9.511604905128479004e-02 -1.084605231881141663e-03 -1.638366430997848511e-01 3.357444405555725098e-01 2.195198684930801392e-01 -5.941224843263626099e-02 1.756685376167297363e-01 -1.191647127270698547e-01 -1.622466742992401123e-02 1.154779791831970215e-01 -2.415989711880683899e-02 3.899509906768798828e-01 -2.502023279666900635e-01 -1.129344012588262558e-02 2.177296131849288940e-01 -7.393307983875274658e-02 -7.599440217018127441e-02 -4.466319829225540161e-02 -1.321992576122283936e-01 -1.277771145105361938e-01 3.521385788917541504e-02 -1.524705905467271805e-02 2.173678129911422729e-01 2.802740335464477539e-01 -4.075882434844970703e-01
5.179300531744956970e-02 4.140731096267700195e-01 -1.970507204532623291e-02 1.815597563982009888e-01 6.987342983484268188e-02 3.071866929531097412e-01 7.699840515851974487e-02 1.231881603598594666e-01 1.790476739406585693e-01 1.772703975439071655e-01 1.176932752132415771e-01 3.382705152034759521e-01 -1.619987338781356812e-01 3.697279840707778931e-02 -1.443301886320114136e-01 2.266480587422847748e-02 -1.401861757040023804e-01 -6.825795862823724747e-04 4.819312691688537598e-01 8.240523934364318848e-02 -2.227478623390197754e-01 8.073594421148300171e-03 -3.190648183226585388e-02 -1.273924559354782104e-01 -1.216917037963867188e-01 6.142244860529899597e-02 -1.456247121095657349e-01 6.202914938330650330e-02 6.206164509057998657e-02 -1.102037727832794189e-01 7.031431049108505249e-02 -2.030655592679977417e-01
2.272339537739753723e-02 1.557204872369766235e-01 -1.289360374212265015e-01 1.369975656270980835e-01 -4.031085595488548279e-02 -6.489444524049758911e-02 8.061678707599639893e-02 -1.684305518865585327e-01 6.096353754401206970e-02 3.089895658195018768e-02 4.161060154438018799e-01 2.861144244670867920e-01 3.645448386669158936e-02 1.149955093860626221e-01 -2.077439874410629272e-01 1.141593977808952332e-01 -3.267699107527732849e-02 -9.928279556334018707e-03 2.500658929347991943e-01 2.861844897270202637e-01 -3.060294874012470245e-02 -1.345506906509399414e-01 -1.386508196592330933e-01 9.162234514951705933e-02 -1.026351302862167358e-01 -1.583501137793064117e-02 2.091205120086669922e-01 -4.555436670780181885e-01 -1.050970256328582764e-01 -1.304492801427841187e-01 1.227730810642242432e-01 2.669947147369384766e-01
-2.423320114612579346e-01 1.254101097583770752e-01 1.397643387317657471e-01 3.285674750804901123e-01 -2.746786773204803467e-01 2.443167567253112793e-01 -1.278237551450729370e-01 -2.306164056062698364e-02 7.481076568365097046e-02 -4.729970823973417282e-03 3.153958022594451904e-01 1.906148195266723633e-01 -1.712845712900161743e-01 3.632236272096633911e-02 -1.683190017938613892e-01 2.657355964183807373e-01 6.965290009975433350e-02 3.954555392265319824e-01 1.747315227985382080e-01 5.674633756279945374e-02 -2.036013640463352203e-02 6.507585942745208740e-02 -5.950012430548667908e-02 -6.047149375081062317e-02 1.781010068953037262e-02 1.677320711314678192e-02 -1.652359217405319214e-01 1.284165978431701660e-01 -9.816046059131622314e-02 -1.087870597839355469e-01 2.961505949497222900e-01 1.208850443363189697e-01
3.088211454451084137e-02 -9.200841188430786133e-02 -8.139365166425704956e-02 1.342505514621734619e-01 -3.413575142621994019e-02 3.369444236159324646e-02 -4.294620826840400696e-02 -2.948745712637901306e-02 1.370523720979690552e-01 1.219726074486970901e-02 5.656052231788635254e-01 2.174267321825027466e-01 -1.639138311147689819e-01 7.475883513689041138e-02 -7.557386159896850586e-02 5.316543951630592346e-02 1.544645726680755615e-01 1.151008382439613342e-01 3.360717371106147766e-02 2.206997722387313843e-01 1.388398371636867523e-02 1.453542411327362061e-01 1.050843298435211182e-01 3.977251052856445312e-01 -9.561349451541900635e-02 9.331836551427841187e-02 -1.645639985799789429e-01 -2.731546759605407715e-01 -1.432986557483673096e-01 -2.063516527414321899e-01 2.637901604175567627e-01 -6.378086656332015991e-02
-3.397066891193389893e-01 2.972775697708129883e-01 -1.736659854650497437e-01 1.520877033472061157e-01 -1.895737648010253906e-01 -7.470359653234481812e-02 -4.854230582714080811e-02 1.863260753452777863e-02 9.389313310384750366e-02 -9.552397578954696655e-02 1.126771122217178345e-01 4.504381865262985229e-02 -1.918376982212066650e-01 -2.306967377662658691e-01 -1.437115967273712158e-01 -3.474450111389160156e-02 2.281578630208969116e-01 1.401315629482269287e-01 3.329941332340240479e-01 9.923560917377471924e-02 -1.444295048713684082e-01 1.283159130252897739e-03 -1.592319011688232422e-01 -1.475538611412048340e-01 -8.692486584186553955e-02 -1.125918552279472351e-01 3.266718387603759766e-01 -3.203676939010620117e-01 -8.648034185171127319e-02 -1.518154591321945190e-01 -5.231379345059394836e-02 -1.757932901382446289e-01
-8.522557467222213745e-02 2.091570943593978882e-01 -8.184411376714706421e-02 2.416456490755081177e-01 -6.456226855516433716e-02 1.712402850389480591e-01 -1.782515943050384521e-01 1.595477908849716187e-01 1.316204816102981567e-01 -2.016380131244659424e-01 2.360200881958007812e-01 -1.811557710170745850e-01 2.689949050545692444e-02 6.981430947780609131e-02 -1.125899553298950195e-01 2.496874779462814331e-01 7.070500403642654419e-02 1.064208075404167175e-01 2.020847052335739136e-01 -1.255150139331817627e-01 -3.558919429779052734e-01 6.481412798166275024e-02 -1.846630275249481201e-01 1.845683902502059937e-01 -1.258414387702941895e-01 -2.553192675113677979e-01 -2.491262406110763550e-01 1.739960312843322754e-01 1.254781484603881836e-01 -3.135834336280822754e-01 8.030913770198822021e-02 -1.487961225211620331e-02
-1.268850117921829224e-01 5.562786459922790527e-01 -5.125893279910087585e-03 1.424751132726669312e-01 -2.532902657985687256e-01 9.125944972038269043e-02 -2.722897529602050781e-01 3.291795030236244202e-02 -1.264694631099700928e-01 1.771928369998931885e-01 2.667463123798370361e-01 9.401937946677207947e-03 -1.210249066352844238e-01 1.736982464790344238e-01 -5.558300763368606567e-02 6.693034432828426361e-03 2.646287679672241211e-01 2.973156869411468506e-01 -1.360744982957839966e-01 -1.124056726694107056e-01 8.032333105802536011e-02 -6.955796480178833008e-02 -1.089826375246047974e-01 2.348297834396362305e-01 -1.200772374868392944e-01 -1.072761639952659607e-01 -5.241420492529869080e-02 8.950980007648468018e-02 1.166023463010787964e-01 -2.952994778752326965e-02 8.560094237327575684e-02 -1.160296723246574402e-01
-1.176190823316574097e-01 1.753473468124866486e-02 1.163663119077682495e-01 1.531987190246582031e-01 -2.905030846595764160e-01 2.507484853267669678e-01 -6.712017208337783813e-02 -1.387925893068313599e-01 9.639837592840194702e-02 1.700685173273086548e-01 3.986664414405822754e-01 1.565285027027130127e-01 1.188398674130439758e-01 6.325057707726955414e-03 -7.478220760822296143e-02 9.599027782678604126e-02 4.678604006767272949e-02 -5.482596158981323242e-02 1.825988590717315674e-01 -1.824571341276168823e-01 -2.035537809133529663e-01 2.822571098804473877e-01 8.461007475852966309e-02 -1.902458518743515015e-01 -1.792122870683670044e-01 -3.550250828266143799e-02 -7.695631682872772217e-02 -1.313654780387878418e-01 -3.224008083343505859e-01 -6.850330531597137451e-02 3.545264005661010742e-01 -5.169490352272987366e-03
-2.285128086805343628e-01 1.882897019386291504e-01 1.160738058388233185e-02 2.583108842372894287e-01 -2.360095530748367310e-01 1.342831552028656006e-01 1.012564152479171753e-01 -1.032729372382164001e-01 5.981880053877830505e-02 4.165498539805412292e-03 1.872143149375915527e-01 -1.358344852924346924e-01 -2.317248135805130005e-01 -7.865028455853462219e-03 -5.898308381438255310e-02 1.240406706929206848e-01 1.167465597391128540e-01 1.708931028842926025e-01 2.880344390869140625e-01 2.326733916997909546e-01 -3.100267350673675537e-01 5.592985451221466064e-02 3.102366030216217041e-01 8.444230258464813232e-02 -9.605956822633743286e-02 1.082885116338729858e-01 4.401229694485664368e-02 -3.042810559272766113e-01 -1.267066150903701782e-01 1.878387182950973511e-01 2.678193151950836182e-01 8.705918298801407218e-05
-4.004687443375587463e-02 2.620421946048736572e-01 9.442436695098876953e-02 -7.266168296337127686e-02 -1.104233637452125549e-01 -6.666105985641479492e-02 -1.507495194673538208e-01 -2.438812404870986938e-01 2.077863812446594238e-01 2.476205229759216309e-01 3.157529830932617188e-01 2.773059606552124023e-01 -1.370836347341537476e-01 1.864868849515914917e-01 2.182281389832496643e-02 1.347606778144836426e-01 1.072005107998847961e-01 2.885672822594642639e-02 4.075272679328918457e-01 3.757378458976745605e-02 7.688732352107763290e-03 1.095855236053466797e-01 6.538892537355422974e-02 2.697001993656158447e-01 2.474005818367004395e-01 1.484026759862899780e-02 4.149521887302398682e-02 -2.046402543783187866e-01 1.156201288104057312e-01 -2.176061421632766724e-01 4.988669231534004211e-02 1.620664596557617188e-01
-9.491371363401412964e-02 3.963688313961029053e-01 -1.313389390707015991e-01 1.865709573030471802e-01 1.457280963659286499e-01 8.194399997591972351e-03 -2.009634673595428467e-02 -2.420281618833541870e-01 2.295866608619689941e-01 1.602746099233627319e-01 3.728833794593811035e-01 -7.007304579019546509e-02 -1.951378583908081055e-01 6.963475793600082397e-02 -1.282630264759063721e-01 -6.398560013622045517e-03 1.622988134622573853e-01 -8.285085111856460571e-02 3.308635354042053223e-01 -1.721387952566146851e-01 4.124282673001289368e-02 -6.568241864442825317e-02 -3.003463521599769592e-02 -1.493805497884750366e-01 3.236902877688407898e-02 -1.078122705221176147e-01 2.674340605735778809e-01 -2.609169483184814453e-01 -1.085600815713405609e-02 -2.288629859685897827e-01 1.070907935500144958e-01 4.466468095779418945e-02
8.627074956893920898e-02 1.038794741034507751e-01 -1.033798605203628540e-01 2.216368317604064941e-01 -6.774056702852249146e-02 1.997592486441135406e-02 -3.193107545375823975e-01 -2.822982370853424072e-01 -1.654011011123657227e-02 5.373064801096916199e-02 2.075650244951248169e-01 1.156501471996307373e-01 -1.118049100041389465e-01 -1.058829873800277710e-01 -1.896117329597473145e-01 -6.416056305170059204e-02 3.675892576575279236e-02 -1.469765901565551758e-01 3.585477769374847412e-01 4.192964360117912292e-02 -1.183137074112892151e-01 -2.721471786499023438e-01 1.326160579919815063e-01 8.325587213039398193e-02 9.418302774429321289e-02 -1.839842200279235840e-01 1.727623492479324341e-01 -2.167317420244216919e-01 -2.004632651805877686e-01 1.361669134348630905e-02 3.603723049163818359e-01 -2.372533679008483887e-01
1.248722821474075317e-01 1.927482187747955322e-01 -2.227878570556640625e-02 2.712778151035308838e-01 -1.201856955885887146e-01 -1.659796573221683502e-02 1.052374113351106644e-02 8.366564661264419556e-02 -7.338351011276245117e-02 2.217078395187854767e-02 2.630900144577026367e-01 4.551876783370971680e-01 -1.545079499483108521e-01 5.633654445409774780e-02 -3.555236458778381348e-01 -1.421968936920166016e-01 6.900941580533981323e-02 7.380960136651992798e-02 2.864066660404205322e-01 1.588194370269775391e-01 1.028015539050102234e-01 2.522884309291839600e-01 -7.483962923288345337e-02 -1.008595451712608337e-01 -2.057634145021438599e-01 -9.630400687456130981e-02 -1.643703877925872803e-01 3.154455870389938354e-02 -1.254540979862213135e-01 -5.680568981915712357e-03 5.557980388402938843e-02 -2.990724742412567139e-01
-1.772848218679428101e-01 5.738038420677185059e-01 -2.061697393655776978e-01 -8.226958662271499634e-02 -1.173019185662269592e-01 -7.396143674850463867e-02 -2.245288491249084473e-01 8.939064294099807739e-02 -2.725996635854244232e-02 -8.907215669751167297e-03 2.625750601291656494e-01 -5.820177495479583740e-02 -1.018201559782028198e-01 -1.925107836723327637e-01 -1.210803072899580002e-02 -4.020600765943527222e-02 1.080532595515251160e-01 1.116538569331169128e-01 1.864111274480819702e-01 1.762736588716506958e-01 -1.338101625442504883e-01 -2.411028370261192322e-02 -8.801976591348648071e-02 -1.102046221494674683e-01 -1.310469061136245728e-01 -1.469780504703521729e-01 1.754324436187744141e-01 -2.542247474193572998e-01 -1.363768279552459717e-01 -1.782873719930648804e-01 4.651567339897155762e-02 -2.738443017005920410e-01
-4.419477283954620361e-02 1.236899271607398987e-01 -3.564784303307533264e-02 -1.480884384363889694e-02 -1.030458211898803711e-01 -2.012519091367721558e-01 1.230950951576232910e-01 -1.858181655406951904e-01 1.913322061300277710e-01 1.094723418354988098e-01 1.186572685837745667e-01 7.640959322452545166e-02 -9.688751399517059326e-02 1.754492893815040588e-02 -2.023932188749313354e-01 1.625576466321945190e-01 1.273252367973327637e-01 2.606989443302154541e-01 1.327931582927703857e-01 9.745251387357711792e-02 -3.308325111865997314e-01 1.764786243438720703e-01 -1.539476811885833740e-01 3.096162676811218262e-01 6.393730640411376953e-03 -2.914225161075592041e-01 1.811691373586654663e-02 -9.209418296813964844e-02 8.302339166402816772e-02 2.233633249998092651e-01 4.495188295841217041e-01 -1.037813425064086914e-01
-2.605102062225341797e-01 4.539736509323120117e-01 -3.582718223333358765e-02 1.559470146894454956e-01 5.328278243541717529e-02 9.924902766942977905e-02 -6.233438104391098022e-02 -1.889664530754089355e-01 -4.714348353445529938e-03 1.494312286376953125e-02 1.988063156604766846e-01 -1.306899338960647583e-01 -2.517071664333343506e-01 3.949936851859092712e-02 8.508494123816490173e-03 5.308259744197130203e-03 2.618456482887268066e-01 1.272497773170471191e-01 2.891423404216766357e-01 -2.733238413929939270e-02 -1.169919222593307495e-02 -8.268994092941284180e-02 2.613562904298305511e-02 -9.865092486143112183e-02 1.926663666963577271e-01 1.121680140495300293e-01 2.661637961864471436e-01 -1.991873830556869507e-01 -9.403064032085239887e-04 -1.875478029251098633e-01 3.786888420581817627e-01 -3.150583431124687195e-02
-2.041639760136604309e-02 1.765517443418502808e-01 -3.611018508672714233e-02 2.215956151485443115e-01 1.571770161390304565e-01 1.295440047979354858e-01 2.581192851066589355e-01 1.441090274602174759e-02 4.306272566318511963e-01 -2.358520217239856720e-02 1.459398567676544189e-01 1.475128382444381714e-01 1.655022352933883667e-01 4.928602278232574463e-02 -2.588432431221008301e-01 1.391486823558807373e-01 -7.807885110378265381e-02 5.444207042455673218e-02 2.904669046401977539e-01 2.310220301151275635e-01 -2.501188218593597412e-02 -1.038093790411949158e-01 -4.733160883188247681e-02 2.651275992393493652e-01 -8.326151221990585327e-02 -8.930359035730361938e-02 5.507270991802215576e-02 1.706846617162227631e-02 -2.376547604799270630e-01 -2.961081862449645996e-01 2.556870877742767334e-01 7.708908617496490479e-02
-6.713991612195968628e-02 3.879608213901519775e-01 -2.660470604896545410e-01 1.807239204645156860e-01 -2.095723524689674377e-02 -3.343760594725608826e-02 -9.329439699649810791e-02 -2.926247417926788330e-01 2.064709365367889404e-01 1.371167153120040894e-01 3.167317211627960205e-01 8.314332365989685059e-02 -1.134372279047966003e-01 8.105061948299407959e-02 -1.474562752991914749e-02 4.823080077767372131e-02 -5.597105622291564941e-02 -1.533408463001251221e-01 2.095024734735488892e-01 -7.519686128944158554e-03 -2.486152052879333496e-01 -7.473853975534439087e-02 9.841241687536239624e-02 -1.731135882437229156e-02 -1.112381741404533386e-02 -2.082095444202423096e-01 1.211962625384330750e-01 -4.651713073253631592e-01 7.777291536331176758e-02 -1.218849942088127136e-01 9.372135996818542480e-02 -5.283964052796363831e-02
-2.513239718973636627e-02 2.922776639461517334e-01 -1.418116390705108643e-01 5.621867626905441284e-02 1.187762245535850525e-01 -3.754698857665061951e-02 -1.331913024187088013e-01 -4.243942499160766602e-01 7.720135152339935303e-02 -3.362689912319183350e-02 4.342851638793945312e-01 1.033708453178405762e-01 7.898906245827674866e-03 -5.673960596323013306e-02 4.550447687506675720e-02 6.828307360410690308e-02 1.425245404243469238e-01 -1.386813968420028687e-01 2.495172768831253052e-01 -1.697512343525886536e-02 -2.047214098274707794e-02 -6.227452680468559265e-02 -2.524288184940814972e-02 -9.117104113101959229e-02 -1.648856252431869507e-01 1.320988405495882034e-02 1.127482205629348755e-01 -3.398184776306152344e-01 5.067184194922447205e-02 -3.657467663288116455e-01 2.112756669521331787e-01 -9.509170800447463989e-02
-1.429327428340911865e-01 1.991215497255325317e-01 1.646682769060134888e-01 4.462133347988128662e-01 6.709400564432144165e-02 1.612555384635925293e-01 -1.037366688251495361e-01 -2.706280648708343506e-01 3.324491083621978760e-01 2.135070413351058960e-02 2.283077836036682129e-01 -3.618928790092468262e-02 -1.232738327234983444e-02 2.093129977583885193e-02 -2.761423885822296143e-01 1.324077099561691284e-01 9.568284451961517334e-02 -1.539693325757980347e-01 5.255037546157836914e-02 -2.400314211845397949e-01 -2.110814116895198822e-02 1.150339990854263306e-01 -3.064157813787460327e-02 1.479958146810531616e-01 -1.588894575834274292e-01 -1.334008872509002686e-01 -2.044234871864318848e-01 -5.561938509345054626e-02 -3.173451870679855347e-02 -2.390568852424621582e-01 -2.302651107311248779e-01 -1.074442937970161438e-01
-4.238899648189544678e-01 1.678380370140075684e-01 1.932287961244583130e-01 4.468810185790061951e-02 1.811678260564804077e-01 -6.531418114900588989e-02 2.594316899776458740e-01 1.276277154684066772e-01 -1.382480142638087273e-03 2.129613757133483887e-01 3.776526153087615967e-01 1.048064529895782471e-01 -5.591097474098205566e-02 -6.143682077527046204e-02 -1.294821500778198242e-01 1.648099571466445923e-01 2.763106822967529297e-01 -8.631053497083485126e-04 2.597713172435760498e-01 9.755530953407287598e-02 5.995017476379871368e-03 1.129233241081237793e-01 1.566798537969589233e-01 -3.042493760585784912e-02 -2.174778431653976440e-01 -2.236427962779998779e-01 1.195359528064727783e-01 -1.457039266824722290e-01 -1.714638322591781616e-01 -1.183420941233634949e-01 7.116123568266630173e-03 1.202001124620437622e-01
-7.527745515108108521e-02 4.524929225444793701e-01 2.648327127099037170e-02 5.077423527836799622e-02 -3.108213245868682861e-01 -9.905564785003662109e-02 -9.731604158878326416e-02 -6.714304536581039429e-02 -1.462746709585189819e-01 1.302343010902404785e-01 4.788741841912269592e-02 2.325999587774276733e-01 -3.549464046955108643e-01 1.039868891239166260e-01 -1.875030845403671265e-01 8.842986077070236206e-03 7.455772906541824341e-02 6.548543274402618408e-02 1.822674423456192017e-01 2.205176651477813721e-01 -1.108302548527717590e-01 1.324202027171850204e-02 4.114972800016403198e-02 -9.620604664087295532e-02 9.985972195863723755e-02 5.439045280218124390e-02 2.556308209896087646e-01 -3.466547429561614990e-01 -5.096853896975517273e-02 -1.067076101899147034e-01 2.033780962228775024e-01 -1.738282740116119385e-01
1.779208779335021973e-01 3.166092038154602051e-01 -2.286487519741058350e-01 3.261065781116485596e-01 -2.210315875709056854e-02 -7.264332473278045654e-02 2.410326153039932251e-02 -7.184548676013946533e-02 1.260340958833694458e-01 1.730282045900821686e-02 2.059021592140197754e-01 -1.563652791082859039e-02 1.401564627885818481e-01 2.176238596439361572e-02 -1.754756569862365723e-01 1.930473744869232178e-01 -1.615923643112182617e-01 1.899563074111938477e-01 2.710715532302856445e-01 8.515010774135589600e-02 -8.938262611627578735e-02 4.363676607608795166e-01 -3.875061124563217163e-02 -9.547451883554458618e-02 -1.818170845508575439e-01 -2.872184813022613525e-01 -1.557665020227432251e-01 3.278722986578941345e-03 -1.833415939472615719e-03 1.711665242910385132e-01 8.405212312936782837e-02 -1.510873138904571533e-01
-2.225336432456970215e-01 1.107845678925514221e-01 2.039328068494796753e-01 1.393835246562957764e-01 -3.994796872138977051e-01 2.254242748022079468e-01 -2.925698878243565559e-03 -4.269221331924200058e-03 2.276881225407123566e-02 1.262511685490608215e-02 2.553975582122802734e-01 8.562254160642623901e-02 -3.448554128408432007e-02 3.776838257908821106e-02 -3.347354754805564880e-02 -2.800740301609039307e-02 1.893209964036941528e-01 2.390400879085063934e-02 3.525113761425018311e-01 -9.095899760723114014e-02 -1.173923462629318237e-01 3.527032136917114258e-01 1.001348569989204407e-01 -9.850602596998214722e-02 -3.583522979170084000e-03 1.248420178890228271e-01 -1.029224246740341187e-01 -6.437997519969940186e-02 -1.610351353883743286e-01 -2.942230105400085449e-01 3.432947993278503418e-01 -3.814727440476417542e-02
1.562276035547256470e-01 2.241794317960739136e-01 -2.435119748115539551e-01 4.642201215028762817e-02 1.960531808435916901e-02 2.192612886428833008e-01 -4.936930164694786072e-02 1.128734797239303589e-01 -1.148358806967735291e-01 3.904384002089500427e-02 2.545122504234313965e-01 3.901378214359283447e-01 8.078525215387344360e-02 -9.230872988700866699e-02 -3.051027357578277588e-01 1.046486943960189819e-01 8.438529819250106812e-02 -2.844146825373172760e-02 4.625848233699798584e-01 7.417630404233932495e-02 -4.398274049162864685e-02 1.722664684057235718e-01 -1.299800574779510498e-01 -3.835502639412879944e-02 -1.501467525959014893e-01 4.722568392753601074e-02 -1.594145596027374268e-01 -8.320433646440505981e-02 1.659257411956787109e-01 3.551654890179634094e-02 1.633242517709732056e-01 -2.439124137163162231e-01
-1.967186331748962402e-01 2.009732574224472046e-01 1.341482251882553101e-01 2.648572921752929688e-01 -2.116572111845016479e-02 1.259069740772247314e-01 -5.084906518459320068e-02 -9.725056588649749756e-02 -4.141827672719955444e-02 -4.027288556098937988e-01 2.726851701736450195e-01 8.388339728116989136e-02 -4.474291577935218811e-02 -2.784475386142730713e-01 1.473759710788726807e-01 1.968292891979217529e-01 1.506353821605443954e-02 2.498302459716796875e-01 2.818347811698913574e-01 -7.343066483736038208e-02 -9.453968703746795654e-02 1.749638170003890991e-01 2.249995991587638855e-02 -3.345734626054763794e-02 2.347921393811702728e-02 -1.711632460355758667e-01 1.124512627720832825e-01 -2.368448823690414429e-01 -5.665035545825958252e-02 2.084352970123291016e-01 1.641099154949188232e-01 -2.414752095937728882e-01
2.183183133602142334e-01 3.294727504253387451e-01 -2.042666971683502197e-01 -6.728480366291478276e-05 -3.341330448165535927e-03 -2.606946229934692383e-02 8.270676434040069580e-02 6.575269158929586411e-03 1.089375615119934082e-01 6.203133612871170044e-02 3.518718779087066650e-01 5.971848964691162109e-02 -4.162576515227556229e-03 -1.063204631209373474e-01 -1.787141710519790649e-01 1.265141367912292480e-01 3.887952864170074463e-02 -1.370549388229846954e-02 1.794990897178649902e-01 3.007951974868774414e-01 -2.054226696491241455e-01 -3.100626468658447266e-01 -2.538363635540008545e-02 2.380142360925674438e-01 -8.005592972040176392e-02 -2.696755826473236084e-01 -4.110856726765632629e-02 -6.975365430116653442e-02 -3.426856100559234619e-01 -6.737055629491806030e-02 1.796115636825561523e-01 1.793677657842636108e-01
-3.183327615261077881e-01 9.222535789012908936e-02 -2.332997620105743408e-01 -6.607435643672943115e-03 -2.812527492642402649e-02 3.828635066747665405e-02 2.656185626983642578e-01 -6.215533707290887833e-03 5.964301526546478271e-04 4.205878823995590210e-03 3.021657764911651611e-01 1.026080623269081116e-01 -1.902167871594429016e-02 1.063032597303390503e-01 -2.342116236686706543e-01 8.560442179441452026e-02 2.536154687404632568e-01 3.492964506149291992e-01 3.036394715309143066e-01 8.976853638887405396e-02 -1.652586162090301514e-01 1.345291584730148315e-01 -4.383737593889236450e-02 1.162434965372085571e-01 1.850444450974464417e-02 -2.340343780815601349e-02 6.057552248239517212e-02 -4.202941432595252991e-02 -3.130393624305725098e-01 1.015673428773880005e-01 2.880668640136718750e-01 2.051748931407928467e-01
-2.983522415161132812e-01 3.489533066749572754e-02 -1.196770370006561279e-02 2.240973711013793945e-01 3.208861872553825378e-02 -2.119186520576477051e-01 2.914391160011291504e-01 1.066189259290695190e-02 -1.035053580999374390e-01 2.169999778270721436e-01 4.566976428031921387e-01 2.513831853866577148e-01 -9.561304003000259399e-02 -2.233061790466308594e-01 -9.402774274349212646e-02 -3.042392805218696594e-02 7.228416204452514648e-02 1.356683224439620972e-01 2.489282637834548950e-01 2.131997942924499512e-01 1.610859483480453491e-01 1.290002167224884033e-01 2.311850339174270630e-02 -3.344061784446239471e-03 -6.915380805730819702e-02 -1.131541058421134949e-01 -7.954040169715881348e-02 -1.165438070893287659e-01 -4.331735894083976746e-02 -1.850524246692657471e-01 2.777216136455535889e-01 7.170701026916503906e-02
4.617702588438987732e-02 4.430196583271026611e-01 -2.051716297864913940e-01 -1.084228828549385071e-01 -1.204969286918640137e-01 -1.759766042232513428e-01 -1.203024685382843018e-01 -1.932414770126342773e-01 1.185751408338546753e-01 -4.882081598043441772e-02 2.263258546590805054e-01 1.650356948375701904e-01 -2.741965949535369873e-01 -7.395114284008741379e-03 -3.022528886795043945e-01 -3.408582881093025208e-02 1.044405326247215271e-01 1.180734634399414062e-01 1.620921045541763306e-01 -3.862607851624488831e-02 -9.755509346723556519e-02 -1.759849637746810913e-01 1.573435813188552856e-01 -1.003536581993103027e-01 -7.089274376630783081e-02 -3.119023144245147705e-02 2.099341452121734619e-01 -2.815681099891662598e-01 7.087811827659606934e-02 -2.274888306856155396e-01 8.418142050504684448e-02 -2.581545412540435791e-01
1.581679731607437134e-01 -4.684539977461099625e-03 2.509125769138336182e-01 1.081111878156661987e-01 -2.937216162681579590e-01 5.098496749997138977e-02 1.039640046656131744e-02 -1.516427993774414062e-01 1.642924100160598755e-01 2.646816074848175049e-01 2.010700702667236328e-01 6.079197674989700317e-02 2.936664037406444550e-02 -1.766034066677093506e-01 -2.743207812309265137e-01 1.132216677069664001e-01 2.397217601537704468e-01 -5.036942288279533386e-02 3.308850824832916260e-01 5.708399042487144470e-02 -5.857074260711669922e-02 2.448755875229835510e-02 -5.963185057044029236e-02 -5.917214602231979370e-02 -4.896105080842971802e-02 1.326826307922601700e-02 -5.166534706950187683e-02 -2.144021391868591309e-01 -2.904822826385498047e-01 -3.064204752445220947e-02 3.664919137954711914e-01 2.690061628818511963e-01
7.524075359106063843e-02 4.661753177642822266e-01 1.012785546481609344e-02 -8.631566911935806274e-02 -1.458418816328048706e-01 -2.562284767627716064e-01 -5.349055863916873932e-03 -1.487787514925003052e-01 1.500897556543350220e-01 5.534820724278688431e-03 1.679180264472961426e-01 2.267611771821975708e-02 -6.608778983354568481e-02 -4.632074013352394104e-02 -1.587038934230804443e-01 1.107506677508354187e-01 6.296815723180770874e-02 1.050826832652091980e-01 2.402380704879760742e-01 2.376638539135456085e-02 -2.278001457452774048e-01 -1.785614527761936188e-02 -1.442540287971496582e-01 -1.147450283169746399e-01 -2.483303546905517578e-01 -5.172950774431228638e-02 2.327693253755569458e-01 -3.051627874374389648e-01 1.821669936180114746e-01 -3.645681440830230713e-01 1.606872379779815674e-01 4.590035229921340942e-02
-1.430910825729370117e-01 3.216175734996795654e-01 -2.570001780986785889e-01 5.010748282074928284e-02 1.770383566617965698e-01 -6.910624355077743530e-02 1.074596941471099854e-01 -1.733473986387252808e-01 -1.645635664463043213e-01 3.158663809299468994e-01 1.959162652492523193e-01 -7.283566892147064209e-02 -2.327995449304580688e-01 -2.450509220361709595e-01 -9.149011224508285522e-02 2.047877758741378784e-01 1.717730313539505005e-01 5.016218870878219604e-02 2.732231914997100830e-01 -1.039937287569046021e-01 -9.954814612865447998e-02 -2.209410449722781777e-04 2.602426707744598389e-02 -1.664810627698898315e-01 1.930356398224830627e-02 -1.515812128782272339e-01 -6.637000292539596558e-02 -3.275657296180725098e-01 -1.593389809131622314e-01 -2.761455476284027100e-01 2.193598635494709015e-02 4.178362339735031128e-02
-8.547756075859069824e-02 1.131690070033073425e-01 2.088512927293777466e-01 3.020976781845092773e-01 -2.286167144775390625e-01 2.427108138799667358e-01 -2.098645269870758057e-01 4.408239945769309998e-02 -4.899837821722030640e-02 1.284162253141403198e-01 3.428303003311157227e-01 2.379017174243927002e-01 -1.387472897768020630e-01 5.936112999916076660e-02 7.481277734041213989e-02 1.494548320770263672e-01 2.639414072036743164e-01 1.482678949832916260e-01 1.919473707675933838e-01 7.275472581386566162e-02 -3.924170881509780884e-02 1.977604031562805176e-01 -6.837980449199676514e-02 -4.738240689039230347e-02 -2.977431938052177429e-02 -9.701493382453918457e-02 -1.277489513158798218e-01 -9.844245761632919312e-02 -3.910374045372009277e-01 -7.141776382923126221e-02 2.608015835285186768e-01 -2.053098566830158234e-02
1.818532869219779968e-02 5.347921848297119141e-01 -1.744559705257415771e-01 -1.188183482736349106e-02 -4.096672683954238892e-02 -2.419313937425613403e-01 1.834039576351642609e-02 -1.721534430980682373e-01 -5.897708237171173096e-03 1.494361609220504761e-01 3.743365705013275146e-01 3.134228661656379700e-02 -1.325737684965133667e-01 -6.751359254121780396e-02 -1.111221238970756531e-01 -6.458263099193572998e-02 5.925072729587554932e-02 6.988051533699035645e-02 2.510645687580108643e-01 -1.018934994935989380e-01 -1.224880889058113098e-01 -8.736616000533103943e-03 -2.643121778964996338e-02 -1.675161421298980713e-01 3.194424323737621307e-03 -1.243515238165855408e-01 1.649013012647628784e-01 -3.344700932502746582e-01 1.523672938346862793e-01 -1.791118085384368896e-01 2.270871698856353760e-01 -6.105688214302062988e-02
1.312419325113296509e-01 1.808958351612091064e-01 -2.038507461547851562e-01 2.512285113334655762e-01 1.460142433643341064e-01 2.125989496707916260e-01 1.344078481197357178e-01 3.238901123404502869e-02 1.555027440190315247e-02 -6.448169052600860596e-02 3.063558638095855713e-01 2.357069104909896851e-01 -9.128927439451217651e-02 3.934456408023834229e-02 1.110453233122825623e-01 8.048088848590850830e-02 -1.568554155528545380e-02 2.146769315004348755e-01 5.912415981292724609e-01 2.941214106976985931e-02 -3.377837361767888069e-03 -8.866772055625915527e-02 -2.493120729923248291e-01 1.257797479629516602e-01 -2.322309315204620361e-01 -2.596179954707622528e-03 -2.210355736315250397e-02 5.249267816543579102e-02 -7.062700390815734863e-02 -4.444849863648414612e-02 -8.891635574400424957e-03 -1.743783354759216309e-01
-2.002757973968982697e-02 3.922178745269775391e-01 -1.920709758996963501e-01 2.458176016807556152e-01 1.499204430729150772e-02 -2.220902591943740845e-01 -2.249739319086074829e-01 -2.152640372514724731e-01 9.038441628217697144e-02 -1.243807449936866760e-01 3.771763443946838379e-01 8.492819964885711670e-02 -5.336148291826248169e-02 1.085133254528045654e-01 -2.282372713088989258e-01 -1.767136901617050171e-02 -4.202613234519958496e-02 -2.442063391208648682e-01 1.090316921472549438e-01 2.566466033458709717e-01 -3.475446626543998718e-02 5.551985930651426315e-03 -2.561359480023384094e-02 -6.447968631982803345e-02 -1.080436166375875473e-02 4.193982481956481934e-02 -5.885694921016693115e-02 -1.188976019620895386e-01 2.917993441224098206e-02 -2.717227935791015625e-01 3.497323393821716309e-01 -1.092597842216491699e-02
4.949794709682464600e-02 4.061453342437744141e-01 -1.708104759454727173e-01 1.611802428960800171e-01 1.788583695888519287e-01 2.887663543224334717e-01 9.117135405540466309e-02 2.923423983156681061e-02 9.511776268482208252e-02 1.389245837926864624e-01 3.322589993476867676e-01 1.199527904391288757e-01 5.938524007797241211e-02 2.175869494676589966e-01 -2.190602272748947144e-01 6.988161057233810425e-02 -1.217993199825286865e-01 9.692423045635223389e-02 4.467792212963104248e-01 -7.329982519149780273e-02 3.044757805764675140e-02 1.407654136419296265e-01 -1.583979427814483643e-01 6.628660857677459717e-02 4.443179443478584290e-02 1.581442654132843018e-01 -2.233248949050903320e-01 6.995569565333425999e-04 6.656283140182495117e-02 4.477793723344802856e-02 -1.135657206177711487e-01 -1.428045630455017090e-01
6.524298340082168579e-03 3.245941400527954102e-01 8.573790639638900757e-02 2.378147244453430176e-01 -2.984975278377532959e-01 -3.815664723515510559e-02 1.576791405677795410e-01 -1.776053011417388916e-01 2.405557185411453247e-01 -1.255880147218704224e-01 1.010103803128004074e-02 2.633082680404186249e-02 -1.892408169806003571e-02 -1.134430617094039917e-01 -3.426267951726913452e-02 2.430289536714553833e-01 2.131569832563400269e-01 8.397515118122100830e-02 2.778354883193969727e-01 -7.512853946536779404e-03 -1.261808127164840698e-01 -8.958745747804641724e-02 2.125021964311599731e-01 1.515427231788635254e-02 -1.764581650495529175e-01 7.901613414287567139e-02 2.969043254852294922e-01 -1.760342270135879517e-01 -2.083118110895156860e-01 8.353538066148757935e-02 2.378409355878829956e-01 -2.707294225692749023e-01
-3.445192798972129822e-02 4.671800732612609863e-01 -1.958148032426834106e-01 2.856615483760833740e-01 1.037653088569641113e-01 -1.384321786463260651e-02 1.521857641637325287e-02 -2.415800690650939941e-01 -2.058839425444602966e-02 8.520724624395370483e-02 3.506349623203277588e-01 -4.939427226781845093e-02 -6.236138870008289814e-04 -5.720308795571327209e-02 3.874218836426734924e-02 -1.305943578481674194e-01 5.515747517347335815e-02 -5.016490072011947632e-02 3.002838790416717529e-01 3.885721415281295776e-02 7.284527271986007690e-02 7.005171477794647217e-02 2.256104946136474609e-01 9.945937991142272949e-02 -1.903429031372070312e-01 -9.347596764564514160e-02 2.933051884174346924e-01 -2.337215095758438110e-01 -4.187591373920440674e-02 -1.749934703111648560e-01 2.234213650226593018e-01 8.595587569288909435e-04
1.923914700746536255e-01 2.573782801628112793e-01 -9.987001121044158936e-02 3.000639677047729492e-01 2.267912775278091431e-01 1.859357357025146484e-01 -7.147188484668731689e-02 2.004979550838470459e-01 2.698849514126777649e-02 1.698496192693710327e-01 2.060291469097137451e-01 8.212250471115112305e-02 2.594372257590293884e-02 4.526760429143905640e-02 -2.072102725505828857e-01 8.485357463359832764e-02 5.460270680487155914e-03 2.398787289857864380e-01 4.835608899593353271e-01 2.728823386132717133e-02 -5.236990004777908325e-02 1.539803892374038696e-01 -1.243541538715362549e-01 1.881938278675079346e-01 -7.842613756656646729e-02 1.877646446228027344e-01 -3.343946039676666260e-01 -4.071841761469841003e-02 5.895777791738510132e-02 6.659603677690029144e-03 -6.506374478340148926e-02 -4.085614159703254700e-02
3.351994231343269348e-02 3.377440273761749268e-01 -1.583988219499588013e-01 1.948296129703521729e-01 -4.924380779266357422e-02 -3.274289518594741821e-02 -9.533470147289335728e-04 -2.614475488662719727e-01 -1.070457026362419128e-01 4.707634821534156799e-02 3.959714770317077637e-01 -1.130183972418308258e-02 9.946931898593902588e-02 2.243698947131633759e-02 -5.438379198312759399e-02 1.232636198401451111e-01 -1.205093860626220703e-01 1.403550058603286743e-01 1.494597494602203369e-01 9.901584684848785400e-02 -2.960657477378845215e-01 -7.276317477226257324e-02 -1.724203228950500488e-01 -3.848292306065559387e-02 1.204383149743080139e-01 -5.163543671369552612e-02 1.135974749922752380e-01 -2.609385550022125244e-01 -1.585011780261993408e-01 -3.960408568382263184e-01 2.679134011268615723e-01 9.122370928525924683e-02
-2.784402370452880859e-01 2.011546790599822998e-01 -2.995903193950653076e-01 2.073575407266616821e-01 -2.466231137514114380e-01 -7.294248789548873901e-02 5.338707938790321350e-02 -8.978362381458282471e-02 2.443266473710536957e-02 -4.832221195101737976e-03 2.563192844390869141e-01 -4.570994526147842407e-02 6.176988407969474792e-02 8.785381913185119629e-02 -1.768811494112014771e-01 -3.829815983772277832e-02 -1.097982749342918396e-03 2.715724706649780273e-01 1.759954839944839478e-01 1.312128752470016479e-01 -1.582983285188674927e-01 -6.115498393774032593e-02 1.133480593562126160e-01 1.015982851386070251e-01 2.282872349023818970e-01 4.514840990304946899e-02 -3.444765135645866394e-02 -2.407568395137786865e-01 -4.110708534717559814e-01 -1.966154575347900391e-01 2.402959167957305908e-01 -8.312286436557769775e-02
7.918017916381359100e-03 2.360976040363311768e-01 -5.922897160053253174e-02 1.578568816184997559e-01 -1.078108698129653931e-02 -3.313779458403587341e-02 6.173885986208915710e-02 4.017757251858711243e-03 2.463065534830093384e-01 8.784775272943079472e-04 5.135598406195640564e-02 3.652798533439636230e-01 -3.252167105674743652e-01 6.203237175941467285e-02 -1.179353818297386169e-01 8.318477869033813477e-02 1.402892172336578369e-01 -3.311744704842567444e-02 2.990947067737579346e-01 -1.217221375554800034e-02 -1.552340537309646606e-01 -2.844291031360626221e-01 -4.062506854534149170e-01 -5.889581888914108276e-02 1.441606730222702026e-01 -3.266748487949371338e-01 1.495667099952697754e-01 -3.988216817378997803e-02 -1.006935313344001770e-01 -3.639347478747367859e-02 9.477985650300979614e-02 -1.665939986705780029e-01
-2.886797115206718445e-02 1.558457463979721069e-01 1.294345706701278687e-01 1.047192737460136414e-01 -1.836322247982025146e-01 2.646284699440002441e-01 -2.430243939161300659e-01 -2.584620118141174316e-01 5.159791931509971619e-02 -5.071671213954687119e-03 9.984825551509857178e-02 2.964156568050384521e-01 1.585627794265747070e-01 4.970293026417493820e-03 -7.507606595754623413e-02 1.216653436422348022e-01 3.624460697174072266e-01 1.874242573976516724e-01 2.009036689996719360e-01 -9.533433616161346436e-02 8.718087337911128998e-03 3.712065219879150391e-01 3.930933028459548950e-02 -4.358531162142753601e-02 -9.750206768512725830e-02 -3.984632343053817749e-02 3.115902282297611237e-02 -2.482346631586551666e-02 -3.189792335033416748e-01 -1.408901214599609375e-01 2.345263212919235229e-01 1.577279120683670044e-01
-2.097665667533874512e-01 5.652144178748130798e-02 -1.607902646064758301e-01 -1.467048972845077515e-01 -1.089876517653465271e-01 1.813749074935913086e-01 1.910734325647354126e-01 -2.493702471256256104e-01 2.183035910129547119e-01 4.983346909284591675e-02 4.201889932155609131e-01 1.937051564455032349e-01 2.502875961363315582e-02 8.303818851709365845e-02 -8.566794544458389282e-02 3.547744750976562500e-01 1.700875908136367798e-01 2.180142402648925781e-01 3.801960647106170654e-01 -3.313410654664039612e-02 -5.649049952626228333e-02 1.057610958814620972e-01 1.073798611760139465e-01 -1.004610806703567505e-01 -1.928852349519729614e-01 3.726899251341819763e-02 1.015856936573982239e-01 1.868057437241077423e-02 -1.895457804203033447e-01 9.930600225925445557e-02 2.379931882023811340e-02 5.733568966388702393e-02
1.251500695943832397e-01 5.510272383689880371e-01 -5.847537517547607422e-02 -9.199489653110504150e-02 -6.074982136487960815e-02 -4.586316272616386414e-02 -4.363613203167915344e-02 -2.853250503540039062e-02 1.178299169987440109e-02 -6.265184283256530762e-02 2.007617801427841187e-01 3.459255769848823547e-02 -1.645528823137283325e-01 7.673229277133941650e-02 -9.372378885746002197e-02 -3.530651330947875977e-02 1.692470610141754150e-01 2.139166593551635742e-01 3.277855813503265381e-01 3.003896586596965790e-02 -1.678731739521026611e-01 3.778431192040443420e-02 -1.116781122982501984e-02 -9.995170682668685913e-02 -8.243869990110397339e-02 -2.615090906620025635e-01 3.724480569362640381e-01 -6.982272863388061523e-02 6.955841183662414551e-02 -1.354117989540100098e-01 2.342367470264434814e-01 -2.290351539850234985e-01
-8.803305774927139282e-02 2.405995279550552368e-01 -4.869924392551183701e-03 1.812996901571750641e-02 -1.378988176584243774e-01 3.667543232440948486e-01 4.728797823190689087e-02 -8.773258328437805176e-02 1.800170540809631348e-01 2.835437357425689697e-01 2.807784974575042725e-01 1.093117073178291321e-01 -2.049267441034317017e-01 7.143425196409225464e-02 6.111589446663856506e-02 1.908892393112182617e-01 1.823003292083740234e-01 2.775087952613830566e-01 1.183597147464752197e-01 -9.855995327234268188e-02 -2.788466811180114746e-01 2.277761250734329224e-01 2.610963582992553711e-02 9.455898404121398926e-02 -3.031174242496490479e-01 -1.041447967290878296e-01 2.661083266139030457e-02 7.506817579269409180e-02 -9.560378640890121460e-02 -1.986541748046875000e-01 1.928356289863586426e-01 -1.077226027846336365e-01
-8.438562974333763123e-03 2.171915918588638306e-01 2.193562090396881104e-01 2.853544354438781738e-01 -3.444765806198120117e-01 2.155805677175521851e-01 3.380649983882904053e-01 -1.368679851293563843e-01 -1.201144009828567505e-01 1.584582217037677765e-02 2.027321308851242065e-01 1.754269897937774658e-01 -2.872440814971923828e-01 9.559793397784233093e-03 -3.407938778400421143e-02 1.293191015720367432e-01 3.759509027004241943e-01 -1.348451822996139526e-01 9.746409021317958832e-03 3.797965496778488159e-02 -1.033741384744644165e-01 7.047189027070999146e-02 1.295908261090517044e-02 9.620101749897003174e-02 -5.539482831954956055e-02 -1.944450438022613525e-01 -1.529697775840759277e-01 -2.117232531309127808e-01 2.276066457852721214e-03 -1.511684954166412354e-01 7.265611737966537476e-02 -1.209910586476325989e-01
-1.217751652002334595e-01 3.972211182117462158e-01 -7.896472513675689697e-02 -3.971163928508758545e-02 -1.577122807502746582e-01 8.421273902058601379e-03 -2.009244449436664581e-02 -2.172617465257644653e-01 2.047156691551208496e-01 -1.531595289707183838e-01 -9.244680404663085938e-02 1.135580465197563171e-01 -2.098968625068664551e-01 3.735939739271998405e-03 1.791800111532211304e-01 -1.573389768600463867e-01 2.998505346477031708e-02 2.361181750893592834e-02 3.766506314277648926e-01 -1.521038860082626343e-01 -2.954956293106079102e-01 1.747014559805393219e-02 -9.554184228181838989e-02 2.694979906082153320e-01 -1.177285090088844299e-01 -9.875048883259296417e-03 -2.703128457069396973e-01 -2.839932441711425781e-01 -2.061213105916976929e-01 8.057979494333267212e-02 -5.241800844669342041e-02 -6.356070935726165771e-02
6.500332057476043701e-02 4.852174818515777588e-01 -3.248478844761848450e-02 9.656251408159732819e-03 -2.985424101352691650e-01 -7.848779670894145966e-03 1.183738261461257935e-01 -3.201125562191009521e-01 1.314167231321334839e-01 -3.982984647154808044e-02 3.354165256023406982e-01 1.315025538206100464e-01 -2.527697384357452393e-02 -1.504670735448598862e-02 1.677716672420501709e-01 1.764690876007080078e-01 -1.418808661401271820e-02 6.244201213121414185e-02 3.069324195384979248e-01 7.795047760009765625e-02 4.430896043777465820e-02 8.434800803661346436e-02 1.340707689523696899e-01 -7.363446056842803955e-02 2.328258603811264038e-01 -1.712648123502731323e-01 8.173508942127227783e-02 -1.920632869005203247e-01 1.182197779417037964e-02 -1.664687544107437134e-01 1.479924917221069336e-01 1.760330647230148315e-01
-7.137049734592437744e-02 3.972912728786468506e-01 -2.985025346279144287e-01 9.599533863365650177e-03 -8.111976832151412964e-02 -1.201737746596336365e-01 -1.232176795601844788e-01 -2.430589869618415833e-02 2.398229688405990601e-01 3.521324321627616882e-02 3.441379964351654053e-01 -6.866275332868099213e-03 -1.697484850883483887e-01 -1.488334238529205322e-01 3.198050335049629211e-02 -8.744164556264877319e-02 -1.438745111227035522e-01 1.318790316581726074e-01 1.632175743579864502e-01 3.198888525366783142e-02 -3.126632869243621826e-01 -1.300294101238250732e-01 -2.858918309211730957e-01 4.653814062476158142e-02 -9.184526652097702026e-02 1.363963186740875244e-01 3.965675085783004761e-02 -3.134655952453613281e-01 -2.383937984704971313e-01 9.427990019321441650e-02 7.479842007160186768e-02 1.081551164388656616e-01
-2.876590006053447723e-02 1.872052699327468872e-01 1.808071881532669067e-01 -1.928385160863399506e-02 -1.561661511659622192e-01 7.127457112073898315e-02 -1.627473682165145874e-01 -1.359668523073196411e-01 -7.595811970531940460e-03 1.631850302219390869e-01 3.261015117168426514e-01 -8.288481831550598145e-02 -1.337721794843673706e-01 -1.684686839580535889e-01 -4.783883050549775362e-04 3.708662837743759155e-02 2.911893427371978760e-01 1.865203380584716797e-01 3.674457371234893799e-01 -6.407791376113891602e-02 -4.384888336062431335e-02 1.059082075953483582e-01 -1.971537470817565918e-01 -2.776246331632137299e-02 3.219395503401756287e-02 -5.406886339187622070e-03 -3.950849175453186035e-01 -1.796918511390686035e-01 -1.598660349845886230e-01 1.703954190015792847e-01 2.969690859317779541e-01 1.592427343130111694e-01
2.213563397526741028e-02 2.647772133350372314e-01 -2.395472526550292969e-01 2.022628933191299438e-01 1.972529664635658264e-02 -4.780269041657447815e-02 -4.549444466829299927e-02 -2.453842610120773315e-01 4.434790313243865967e-01 -3.650432080030441284e-02 2.413955330848693848e-01 2.596391141414642334e-01 -2.304182052612304688e-01 -4.205831512808799744e-02 -2.348152250051498413e-01 3.082962147891521454e-02 -1.283652521669864655e-02 -1.844983845949172974e-01 1.488364189863204956e-01 1.543347835540771484e-01 -3.942961618304252625e-02 2.456363663077354431e-02 -6.984296441078186035e-02 -8.783197402954101562e-02 2.374577336013317108e-02 -1.213869731873273849e-02 6.335236132144927979e-02 -2.358276098966598511e-01 1.205299496650695801e-01 -3.258276879787445068e-01 2.315803468227386475e-01 -4.388133808970451355e-02
-2.118921726942062378e-01 2.256566286087036133e-01 -2.204538732767105103e-01 3.311060965061187744e-01 2.036101967096328735e-01 1.702046692371368408e-01 5.762751027941703796e-02 -1.109930872917175293e-01 1.095482707023620605e-01 1.004143580794334412e-01 3.993351161479949951e-01 1.862021535634994507e-01 2.022483348846435547e-01 -1.042403578758239746e-01 -6.364885717630386353e-02 1.295522451400756836e-01 1.577626019716262817e-01 5.437050014734268188e-02 2.524486742913722992e-02 -2.303490042686462402e-01 -6.412233412265777588e-02 2.398441880941390991e-01 -6.570973247289657593e-02 -1.668419875204563141e-02 -1.435951888561248779e-01 -2.391347661614418030e-02 -8.650362491607666016e-02 -8.625887334346771240e-02 4.277857020497322083e-02 -2.560921013355255127e-01 2.240898902527987957e-04 -3.460478186607360840e-01
-2.505456209182739258e-01 2.329921722412109375e-01 -3.414828181266784668e-01 1.217513605952262878e-01 -1.533208340406417847e-01 1.220842748880386353e-01 1.735613793134689331e-01 -1.138878539204597473e-01 -3.631278872489929199e-02 -8.054842054843902588e-02 2.029695808887481689e-01 1.487540751695632935e-01 -1.559987813234329224e-01 -2.449533157050609589e-02 -1.408739089965820312e-01 -2.503217570483684540e-02 7.488147355616092682e-03 1.365668177604675293e-01 1.985125988721847534e-01 -1.124036461114883423e-01 -1.812695711851119995e-01 -1.270021200180053711e-01 7.020333409309387207e-02 3.041753359138965607e-02 2.955812513828277588e-01 -6.159518845379352570e-03 4.594346508383750916e-02 -3.064440488815307617e-01 -2.954494953155517578e-01 -2.121717780828475952e-01 3.132444918155670166e-01 -1.183998957276344299e-01
2.028210461139678955e-02 7.044747471809387207e-03 1.167782470583915710e-01 2.468314468860626221e-01 -1.608185283839702606e-02 2.621278762817382812e-01 2.373506277799606323e-01 -3.098724484443664551e-01 2.241689153015613556e-02 2.260525524616241455e-01 1.897417455911636353e-01 1.163334026932716370e-01 -3.063831627368927002e-01 -7.572647184133529663e-02 -3.712636828422546387e-01 1.902640014886856079e-01 2.202395647764205933e-01 2.078998982906341553e-01 2.117773145437240601e-01 4.162296187132596970e-03 -1.033098623156547546e-02 3.394133597612380981e-02 9.064154326915740967e-02 1.898937076330184937e-01 7.837612926959991455e-02 -2.500436604022979736e-01 -1.325664967298507690e-01 -1.297126859426498413e-01 -9.846293181180953979e-02 -5.766801908612251282e-02 1.236177086830139160e-01 -1.239971593022346497e-01
-1.001490354537963867e-01 9.482818096876144409e-02 2.080786526203155518e-01 2.793231904506683350e-01 -2.425063997507095337e-01 3.088584244251251221e-01 -1.254165638238191605e-02 -4.485958069562911987e-02 -6.351785361766815186e-02 3.571438789367675781e-02 3.721629679203033447e-01 7.422389835119247437e-02 2.483494766056537628e-02 3.963208943605422974e-02 -1.457331702113151550e-02 7.256866991519927979e-02 1.690743118524551392e-01 1.523293554782867432e-01 3.869907259941101074e-01 -4.025750677101314068e-04 -2.059826403856277466e-01 3.446334898471832275e-01 -2.182071842253208160e-02 2.774433605372905731e-02 -7.830172777175903320e-02 1.256544142961502075e-01 -1.416011452674865723e-01 5.944155901670455933e-02 -2.558197379112243652e-01 -5.598953738808631897e-02 2.570425570011138916e-01 4.629632458090782166e-02
4.806227982044219971e-02 3.162157535552978516e-01 -1.581687778234481812e-01 1.667173951864242554e-01 7.211928814649581909e-02 2.296437174081802368e-01 -1.695145964622497559e-01 2.142766416072845459e-01 1.931717097759246826e-01 4.785840585827827454e-02 3.028436601161956787e-01 1.911253780126571655e-01 -1.207250077277421951e-02 -4.551674425601959229e-02 -1.507814228534698486e-01 1.305037885904312134e-01 -2.435372620820999146e-01 -3.433985635638237000e-02 4.974914789199829102e-01 -1.569360941648483276e-01 -1.419811993837356567e-01 1.033302173018455505e-01 -1.386004686355590820e-01 -5.220232158899307251e-02 -7.939066737890243530e-02 -4.640369117259979248e-02 -2.409121990203857422e-01 -5.076922848820686340e-02 -7.597403973340988159e-02 1.322110295295715332e-01 -4.489324241876602173e-02 -1.507941484451293945e-01
1.492809653282165527e-01 2.824342250823974609e-01 -1.272715628147125244e-01 2.574289143085479736e-01 -1.410251259803771973e-01 1.879058331251144409e-01 -1.542693227529525757e-01 1.859993338584899902e-01 8.410277962684631348e-02 9.341423958539962769e-02 2.473497092723846436e-01 3.386802077293395996e-01 1.105457991361618042e-01 5.128107964992523193e-02 -2.318295240402221680e-01 7.244445849210023880e-03 1.045784577727317810e-01 3.376105427742004395e-02 3.042321801185607910e-01 1.761093288660049438e-01 -1.125038638710975647e-01 2.574553489685058594e-01 -2.636870741844177246e-01 5.448055453598499298e-04 2.423176169395446777e-02 3.874209150671958923e-02 -4.193990677595138550e-02 1.158670634031295776e-01 -4.124880582094192505e-02 -4.101030156016349792e-02 2.120133787393569946e-01 -3.030325770378112793e-01
1.964916884899139404e-01 2.685855925083160400e-01 -7.123420387506484985e-02 1.325045377016067505e-01 -8.896026760339736938e-02 1.022768542170524597e-01 1.674662977457046509e-01 1.569187343120574951e-01 1.733306944370269775e-01 2.939650714397430420e-01 3.349875211715698242e-01 1.555005013942718506e-01 -7.503162324428558350e-02 -7.424038648605346680e-02 -1.743490546941757202e-01 2.395833469927310944e-02 -1.179704964160919189e-01 1.221765950322151184e-01 4.696185290813446045e-01 3.756346181035041809e-02 -5.970084667205810547e-02 -4.537615552544593811e-02 -3.176729381084442139e-01 -7.070927880704402924e-03 -1.377407312393188477e-01 1.186368614435195923e-01 -1.904313564300537109e-01 4.981594905257225037e-02 -6.660753488540649414e-02 5.783947184681892395e-03 -1.942786760628223419e-02 -2.580361962318420410e-01
8.875281363725662231e-02 3.177296519279479980e-01 -2.460436671972274780e-01 1.984428614377975464e-01 -2.400505822151899338e-03 -1.268927752971649170e-01 -1.216128934174776077e-02 -1.439362466335296631e-01 3.370194137096405029e-02 2.131706569343805313e-03 1.868844926357269287e-01 1.564920991659164429e-01 -2.360839545726776123e-01 -4.414422065019607544e-02 3.500937309581786394e-04 -2.326500564813613892e-01 9.016045928001403809e-02 -5.120060220360755920e-02 1.965307742357254028e-01 5.170960910618305206e-03 -1.463791429996490479e-01 -8.164523541927337646e-02 1.469071060419082642e-01 1.433220058679580688e-01 -9.193801134824752808e-02 -5.944152176380157471e-02 4.525193478912115097e-03 -3.388723134994506836e-01 1.048297807574272156e-01 -1.351654827594757080e-01 5.121630430221557617e-01 2.094903290271759033e-01
1.182418912649154663e-01 5.809916928410530090e-02 1.190767958760261536e-01 7.563086599111557007e-02 -7.574452459812164307e-02 5.496803298592567444e-02 1.002323776483535767e-01 -1.987951546907424927e-01 -1.133098602294921875e-01 -7.230103760957717896e-02 1.002151668071746826e-01 3.726564645767211914e-01 -2.072646021842956543e-01 3.666123747825622559e-02 -4.874452948570251465e-01 3.597792610526084900e-02 1.471414566040039062e-01 1.095109507441520691e-01 2.933247685432434082e-01 1.750869005918502808e-01 1.479686647653579712e-01 -1.432791799306869507e-01 -3.499979078769683838e-01 -6.618554890155792236e-02 4.161348100751638412e-03 3.950790967792272568e-03 -6.438196450471878052e-02 -1.053683534264564514e-01 4.523964598774909973e-02 -1.638751178979873657e-01 2.945380210876464844e-01 -6.050807610154151917e-02
4.312301054596900940e-02 3.779665753245353699e-02 -1.508788913488388062e-01 4.261238276958465576e-01 -1.560553461313247681e-01 -5.099776666611433029e-03 -1.318841427564620972e-01 -1.322656124830245972e-01 3.251891583204269409e-02 -2.327198162674903870e-02 8.577226102352142334e-02 8.036897331476211548e-02 1.066089048981666565e-02 1.193956807255744934e-01 -3.534759879112243652e-01 2.073860913515090942e-01 1.255354192107915878e-02 1.551856994628906250e-01 2.746609449386596680e-01 5.721272155642509460e-02 1.704314351081848145e-01 -3.728666901588439941e-02 3.287137746810913086e-01 -1.373064965009689331e-01 -2.289845347404479980e-01 1.129601001739501953e-01 -7.546398788690567017e-02 -9.473878145217895508e-02 -2.675090134143829346e-01 -1.674123853445053101e-01 2.634503841400146484e-01 1.618862897157669067e-01
8.878814429044723511e-02 2.397372126579284668e-01 -2.221176326274871826e-01 5.354733020067214966e-02 1.751546114683151245e-01 -7.675784826278686523e-02 -2.168569900095462799e-02 -1.863002628087997437e-01 1.870872378349304199e-01 8.146486431360244751e-02 4.016841948032379150e-01 7.009330391883850098e-02 7.337438315153121948e-02 5.349132791161537170e-02 -1.609915345907211304e-01 2.935527861118316650e-01 -2.223715931177139282e-02 5.171859636902809143e-02 1.737255007028579712e-01 2.573378682136535645e-01 -2.283632308244705200e-01 -3.228949308395385742e-01 -1.522837281227111816e-01 1.659144759178161621e-01 -1.726816147565841675e-01 -2.119542798027396202e-03 2.394276903942227364e-03 -3.243771195411682129e-01 -1.303088385611772537e-02 -1.871301531791687012e-01 6.984344124794006348e-02 2.520532347261905670e-02
1.179869100451469421e-01 2.785846590995788574e-01 -1.554641127586364746e-01 -4.817377030849456787e-02 -1.365909129381179810e-01 8.609031885862350464e-02 -4.569064360111951828e-03 1.926042884588241577e-01 1.181188225746154785e-01 -6.345981359481811523e-02 1.875785291194915771e-01 2.672207951545715332e-01 1.196001395583152771e-01 1.138004884123802185e-01 -4.043025374412536621e-01 1.300986483693122864e-02 1.890590935945510864e-01 4.999285563826560974e-02 3.420533537864685059e-01 -2.589867115020751953e-01 -2.058245837688446045e-01 2.881633043289184570e-01 3.111853450536727905e-02 -8.446689695119857788e-02 -1.464298814535140991e-01 -1.044495627284049988e-01 3.920317441225051880e-02 9.962517023086547852e-02 -6.547813117504119873e-02 1.989660263061523438e-01 1.460333466529846191e-01 -1.962175965309143066e-01
1.381797343492507935e-01 3.094676136970520020e-01 -3.363426402211189270e-02 3.261113464832305908e-01 1.521316450089216232e-02 2.425754070281982422e-01 -9.870134294033050537e-02 7.074847072362899780e-02 5.576464533805847168e-02 1.600815653800964355e-01 1.546196937561035156e-01 3.149090111255645752e-01 -6.050473824143409729e-02 6.080037727952003479e-02 -8.385656028985977173e-02 1.391465365886688232e-01 -2.335075736045837402e-01 -1.711246557533740997e-02 5.068932175636291504e-01 1.607262156903743744e-02 -9.807636588811874390e-02 5.697397142648696899e-02 -8.567119389772415161e-02 1.197456195950508118e-01 -2.090434581041336060e-01 1.093070656061172485e-01 -1.570937782526016235e-01 -1.081199944019317627e-01 -7.337892055511474609e-02 2.596943266689777374e-02 8.542565256357192993e-02 -2.575643956661224365e-01
-1.451873183250427246e-01 1.601513475179672241e-01 -2.179648280143737793e-01 5.329128727316856384e-02 4.929151758551597595e-02 5.738737061619758606e-02 9.084237366914749146e-02 5.465583130717277527e-02 -1.495496332645416260e-01 8.713852614164352417e-02 4.454873800277709961e-01 -6.651010364294052124e-02 -1.948358714580535889e-01 7.759908586740493774e-02 -1.778123676776885986e-01 1.495117992162704468e-01 -9.171848744153976440e-02 3.312960565090179443e-01 3.112697005271911621e-01 -3.110755421221256256e-02 -8.766888827085494995e-02 -1.557116210460662842e-01 -9.014508128166198730e-02 4.136061668395996094e-02 1.280825212597846985e-02 3.536436473950743675e-03 9.154786914587020874e-02 -2.062537372112274170e-01 -2.113113701343536377e-01 -3.176291882991790771e-01 3.173169493675231934e-01 -6.543508265167474747e-03
-3.070296719670295715e-03 1.696123033761978149e-01 -3.172739446163177490e-01 2.403573691844940186e-01 -5.782498419284820557e-02 2.751555442810058594e-01 -1.078036651015281677e-01 1.384027302265167236e-01 -4.525852575898170471e-02 2.064169151708483696e-03 2.166043072938919067e-01 3.084439635276794434e-01 -1.117563843727111816e-01 -4.322789981961250305e-02 -2.398672848939895630e-01 2.226537466049194336e-01 -5.874734837561845779e-03 5.321093276143074036e-02 4.635414183139801025e-01 -3.998691588640213013e-02 -5.614191666245460510e-02 1.422510892152786255e-01 -1.689446717500686646e-01 -9.585840255022048950e-02 -3.644214943051338196e-02 4.152895137667655945e-02 -8.632568269968032837e-02 -1.162123531103134155e-01 2.066675573587417603e-01 2.732479386031627655e-02 1.704306304454803467e-01 -2.457862943410873413e-01
-2.016869187355041504e-01 4.443053007125854492e-01 -3.508091717958450317e-02 4.535960778594017029e-02 -1.223130375146865845e-01 -2.627784609794616699e-01 -8.039300888776779175e-02 5.384685471653938293e-02 1.187551766633987427e-01 -1.727717518806457520e-01 2.751444876194000244e-01 7.202125620096921921e-03 -3.590114116668701172e-01 -7.082651555538177490e-02 -1.033282428979873657e-01 7.268790900707244873e-02 3.676113113760948181e-02 1.409622430801391602e-01 2.883423864841461182e-01 4.461577162146568298e-02 -1.391810178756713867e-01 1.026007831096649170e-01 -1.017086952924728394e-01 8.554628118872642517e-03 -1.342360228300094604e-01 9.005896747112274170e-02 2.983114719390869141e-01 -2.354742884635925293e-01 1.582155749201774597e-02 -1.291095614433288574e-01 1.780215799808502197e-01 -1.727066487073898315e-01
-1.070985868573188782e-01 1.080377474427223206e-01 1.650760024785995483e-01 2.009715735912322998e-01 -3.745943307876586914e-02 2.286400347948074341e-01 -2.551203072071075439e-01 -1.930256634950637817e-01 -1.006151512265205383e-01 -2.456941902637481689e-01 2.387574315071105957e-01 3.233693540096282959e-01 -1.770065277814865112e-01 -2.837651371955871582e-01 -1.703461706638336182e-01 2.933219308033585548e-03 3.049274682998657227e-01 1.153958514332771301e-01 2.103838771581649780e-01 -3.065619617700576782e-02 -2.093680649995803833e-01 2.058683428913354874e-03 9.950231760740280151e-02 -1.024317890405654907e-01 1.506268233060836792e-01 -2.541427016258239746e-01 -7.627731189131736755e-03 -8.196373283863067627e-02 8.542507886886596680e-02 -1.468223035335540771e-01 -2.484226785600185394e-02 -2.024748921394348145e-01
3.776388987898826599e-02 2.760129868984222412e-01 -2.339988797903060913e-01 1.608418077230453491e-01 2.631795033812522888e-02 1.873649954795837402e-01 -4.885119572281837463e-02 9.777664393186569214e-02 -5.429859831929206848e-02 2.960099093616008759e-02 1.825031340122222900e-01 4.726694822311401367e-01 9.628865122795104980e-02 -3.155346214771270752e-02 -2.790917456150054932e-01 1.237990781664848328e-01 -1.115549355745315552e-01 1.302479058504104614e-01 4.866808354854583740e-01 -7.692636549472808838e-02 -8.035258203744888306e-02 1.475536972284317017e-01 -2.190365195274353027e-01 -8.264680206775665283e-02 -2.882362715899944305e-02 3.625043854117393494e-02 -4.482095688581466675e-02 -5.380300804972648621e-02 -8.418076671659946442e-03 -7.228407263755798340e-02 1.262289732694625854e-01 -2.156088352203369141e-01
2.819205820560455322e-01 3.136276602745056152e-01 -1.945967823266983032e-01 2.869257628917694092e-01 -1.069174036383628845e-01 2.047607898712158203e-01 2.457838505506515503e-02 1.112165227532386780e-01 8.428369462490081787e-02 -5.649889633059501648e-02 2.328574061393737793e-01 2.441783994436264038e-01 -1.377643793821334839e-01 -5.415232107043266296e-02 -2.330588400363922119e-01 1.564777083694934845e-02 -2.055972218513488770e-01 1.973156817257404327e-02 4.293986856937408447e-01 -2.748394943773746490e-02 -1.380788236856460571e-01 1.075196266174316406e-01 -1.566670686006546021e-01 1.066819112747907639e-02 -1.673251688480377197e-01 2.719705700874328613e-01 -4.603520408272743225e-02 4.058993235230445862e-02 -9.724401868879795074e-03 -1.252811253070831299e-01 1.537768691778182983e-01 -8.225579559803009033e-02
5.521338433027267456e-02 1.954394578933715820e-01 2.708162665367126465e-01 1.318004280328750610e-01 -1.657309941947460175e-02 1.507647931575775146e-01 2.662665247917175293e-01 1.543693393468856812e-01 -1.324252970516681671e-02 -8.692172914743423462e-02 1.331923604011535645e-01 -1.719743199646472931e-02 -3.991483449935913086e-01 1.061149388551712036e-01 -7.166123390197753906e-02 -7.571494579315185547e-02 1.932497918605804443e-01 2.932401001453399658e-01 3.449592292308807373e-01 -1.698792129755020142e-01 -2.350202500820159912e-01 -1.039218828082084656e-01 5.212101712822914124e-02 -7.317474484443664551e-02 -3.437699973583221436e-01 5.615821108222007751e-02 4.341205209493637085e-02 -2.280549556016921997e-01 -3.376772254705429077e-02 -9.224096685647964478e-02 1.133794039487838745e-01 -8.367745205760002136e-03
3.503814339637756348e-02 1.341084111481904984e-02 -1.389620266854763031e-02 1.832858026027679443e-01 -6.475315988063812256e-02 2.970857024192810059e-01 8.227927237749099731e-02 -1.602361649274826050e-01 -3.406763821840286255e-02 2.389825135469436646e-01 1.857226043939590454e-01 1.542652696371078491e-01 -2.504410445690155029e-01 -1.273047327995300293e-01 -3.512898683547973633e-01 -7.057624310255050659e-02 4.200767874717712402e-01 1.344856619834899902e-01 1.792501509189605713e-01 6.147060915827751160e-02 4.801083728671073914e-02 6.569621711969375610e-02 1.325966715812683105e-01 2.825240194797515869e-01 5.006077885627746582e-02 -2.162526249885559082e-01 -1.556249409914016724e-01 -9.089095145463943481e-02 7.887996733188629150e-02 -2.533695995807647705e-01 1.613753437995910645e-01 -5.775780603289604187e-02
-6.758279353380203247e-02 1.665701121091842651e-01 1.355438828468322754e-01 4.264802932739257812e-01 -5.024198442697525024e-02 1.956006884574890137e-01 -1.080530956387519836e-01 -4.712497442960739136e-02 2.504782378673553467e-01 -5.444585904479026794e-02 2.775828838348388672e-01 1.050783544778823853e-01 3.648093342781066895e-02 3.416861873120069504e-03 -1.092044934630393982e-01 1.165183857083320618e-01 -3.375445306301116943e-02 -2.506086826324462891e-01 4.415039718151092529e-01 1.484018713235855103e-01 -4.291090741753578186e-02 -2.636157572269439697e-01 -3.095036000013351440e-02 2.528343796730041504e-01 8.044458925724029541e-02 -2.203105539083480835e-01 -9.659755975008010864e-02 2.101903781294822693e-03 -1.591183841228485107e-01 -1.204463616013526917e-01 -2.140140905976295471e-02 -1.018281653523445129e-01
-1.109280586242675781e-01 1.510218679904937744e-01 1.215941309928894043e-01 1.915448904037475586e-01 -1.783852875232696533e-01 2.862739264965057373e-01 8.912716992199420929e-03 1.505568623542785645e-01 -6.587249785661697388e-02 1.043527387082576752e-02 3.844331502914428711e-01 1.516855508089065552e-01 -1.503680367022752762e-03 -5.463711917400360107e-02 -2.863615453243255615e-01 6.686515361070632935e-02 3.647343814373016357e-01 -6.893651187419891357e-02 1.194662004709243774e-01 -2.458711154758930206e-02 -1.601722985506057739e-01 2.969496846199035645e-01 9.782667458057403564e-02 2.256417423486709595e-01 -2.526449561119079590e-01 -6.673635449260473251e-03 -1.503877937793731689e-01 1.473882943391799927e-01 -1.486134231090545654e-01 -1.286005377769470215e-01 1.933380067348480225e-01 3.144713863730430603e-02
-2.101561129093170166e-01 2.800889313220977783e-01 5.128516629338264465e-02 2.296463400125503540e-02 1.050923764705657959e-01 -1.245085150003433228e-01 -2.211775183677673340e-01 -1.749305240809917450e-02 1.694602668285369873e-01 2.246368676424026489e-01 2.960390644147992134e-03 3.175365552306175232e-02 5.911277141422033310e-03 2.701569199562072754e-01 -2.381316851824522018e-03 1.183028891682624817e-01 1.204821513965725899e-03 1.262157410383224487e-01 2.248012125492095947e-01 8.523981273174285889e-02 -1.978304088115692139e-01 -3.686171770095825195e-02 -2.138903141021728516e-01 7.311743497848510742e-02 -1.751109063625335693e-01 1.046509593725204468e-01 -6.387706100940704346e-02 -3.756006658077239990e-01 -3.992306888103485107e-01 1.970884799957275391e-01 2.788133323192596436e-01 -5.636032670736312866e-02
-7.727017160505056381e-03 2.359859049320220947e-01 1.249105781316757202e-01 2.269489914178848267e-01 -2.890847809612751007e-02 2.044971734285354614e-01 2.188449352979660034e-01 -2.154592424631118774e-01 1.003290563821792603e-01 -2.908477000892162323e-02 1.568510085344314575e-01 -1.609680950641632080e-01 1.556115150451660156e-01 -8.854857087135314941e-02 -1.023651957511901855e-01 2.383887618780136108e-01 3.953118920326232910e-01 7.324642688035964966e-02 3.263436853885650635e-01 -8.212002925574779510e-03 -4.019384831190109253e-02 1.909665167331695557e-01 -2.290245592594146729e-01 -2.674291133880615234e-01 4.356858506798744202e-02 -1.797304861247539520e-02 -2.972731292247772217e-01 -7.608969509601593018e-02 1.657268255949020386e-01 -1.425999850034713745e-01 2.869065428967587650e-05 7.030385732650756836e-02
2.519199624657630920e-02 3.420110940933227539e-01 -4.132207483053207397e-03 3.323823213577270508e-01 5.495275557041168213e-02 2.336687147617340088e-01 3.335520252585411072e-02 2.600247263908386230e-01 1.173831596970558167e-01 3.412132849916815758e-03 2.284882366657257080e-01 3.229523301124572754e-01 -4.303782433271408081e-02 -7.838782668113708496e-02 -3.058352470397949219e-01 4.337343573570251465e-02 -4.985766857862472534e-02 3.585866838693618774e-02 5.126752257347106934e-01 -6.490666419267654419e-02 -7.919335365295410156e-02 -2.419225499033927917e-02 -8.499689400196075439e-02 -2.087618922814726830e-03 -1.512341201305389404e-01 1.661040484905242920e-01 2.147487737238407135e-02 2.067512460052967072e-02 3.789990767836570740e-02 5.301353987306356430e-03 -5.242544040083885193e-02 -1.771254241466522217e-01
2.420349791646003723e-02 1.873877644538879395e-01 -2.709268927574157715e-01 4.072908312082290649e-02 -5.186571180820465088e-02 5.433046445250511169e-02 -6.988132745027542114e-02 1.198978647589683533e-01 4.976482689380645752e-02 2.435956615954637527e-03 2.371781021356582642e-01 4.383763968944549561e-01 1.261131465435028076e-01 4.811533913016319275e-02 -2.299766540527343750e-01 1.636915355920791626e-01 -4.606634378433227539e-02 -1.214891579002141953e-02 4.065644443035125732e-01 -1.083209365606307983e-01 -6.059505417943000793e-02 1.734506636857986450e-01 -2.005766928195953369e-01 -1.946808844804763794e-01 -1.054840460419654846e-01 -3.531108051538467407e-02 -8.875580132007598877e-02 -2.760763168334960938e-01 1.069829687476158142e-01 -1.473317593336105347e-01 1.998943984508514404e-01 -2.340081036090850830e-01
-2.543116211891174316e-01 1.435742080211639404e-01 -1.392595171928405762e-01 -1.785100251436233521e-01 -2.200018018484115601e-01 1.050449535250663757e-01 4.842745512723922729e-02 -2.107413709163665771e-01 -1.148703992366790771e-01 -1.234918236732482910e-01 2.641347050666809082e-01 -5.161176249384880066e-02 -6.297466903924942017e-02 1.829299181699752808e-01 -1.685130298137664795e-01 9.997577220201492310e-02 3.966149687767028809e-01 -2.469666674733161926e-02 3.206463158130645752e-01 8.927634358406066895e-02 1.532730013132095337e-01 -1.197553798556327820e-01 1.768947951495647430e-02 2.465668320655822754e-01 7.204877585172653198e-02 -1.511180549860000610e-01 8.557358384132385254e-02 -1.924398839473724365e-01 -2.498754560947418213e-01 1.761625707149505615e-02 1.845451593399047852e-01 -2.091288417577743530e-01
-4.456559661775827408e-03 1.878963410854339600e-01 -1.514341868460178375e-02 2.063900977373123169e-01 4.402287304401397705e-02 2.017873525619506836e-01 1.364280432462692261e-01 -1.180517375469207764e-01 -1.728175878524780273e-01 1.764352619647979736e-01 3.173883259296417236e-01 -6.190010160207748413e-02 -6.384226679801940918e-02 1.200499292463064194e-02 -2.849334478378295898e-02 -2.056323550641536713e-02 1.003571897745132446e-01 -1.305994391441345215e-01 4.929230809211730957e-01 1.307003498077392578e-01 5.051507800817489624e-02 1.662786006927490234e-01 9.534302353858947754e-02 5.756776779890060425e-03 -5.295033007860183716e-02 -1.428827345371246338e-01 2.109723240137100220e-01 -4.668456017971038818e-01 -4.557101055979728699e-02 -9.996243752539157867e-03 2.155219167470932007e-01 -1.217379868030548096e-01
-6.329237669706344604e-02 -5.190075561404228210e-02 -4.792035743594169617e-02 7.022730278549715877e-05 -2.128213085234165192e-02 2.704957127571105957e-01 -1.650084853172302246e-01 -1.459152847528457642e-01 2.403069138526916504e-01 -3.911538794636726379e-02 5.712862014770507812e-01 1.477154493331909180e-01 9.569087624549865723e-02 -6.540825217962265015e-02 -9.641731530427932739e-02 -1.531914919614791870e-01 1.994062811136245728e-01 2.493565678596496582e-01 1.323408037424087524e-01 1.160970777273178101e-01 -2.437249422073364258e-01 1.685152500867843628e-01 -1.418838649988174438e-01 -1.360782980918884277e-01 -1.236543878912925720e-01 -7.688654959201812744e-02 -1.752364188432693481e-01 -8.678972721099853516e-02 -1.904375106096267700e-01 -1.722915768623352051e-01 1.464124619960784912e-01 -9.480821341276168823e-02
-1.077840328216552734e-01 2.737866044044494629e-01 2.941920161247253418e-01 1.934805363416671753e-01 -3.717189431190490723e-01 2.052251100540161133e-01 -1.701741665601730347e-01 -1.108940988779067993e-01 1.186392381787300110e-01 2.011253386735916138e-01 2.540526986122131348e-01 9.978488087654113770e-02 -2.297928929328918457e-01 1.639211028814315796e-01 -2.839798629283905029e-01 2.541969418525695801e-01 3.054730892181396484e-01 1.286076903343200684e-01 6.914262473583221436e-02 3.466229885816574097e-02 -2.604112587869167328e-02 8.524449169635772705e-02 -7.762464135885238647e-02 8.289593271911144257e-03 -2.794112451374530792e-02 1.273989826440811157e-01 -1.370618194341659546e-01 -6.450917571783065796e-02 -1.570971608161926270e-01 2.577619440853595734e-02 -3.495579585433006287e-02 1.323986053466796875e-01
-2.165786325931549072e-01 3.001788556575775146e-01 -1.407574266195297241e-01 -2.137907966971397400e-02 -2.244931086897850037e-02 -2.885141670703887939e-01 -3.999506309628486633e-02 -1.484799981117248535e-01 -6.311952322721481323e-02 -5.179598927497863770e-02 2.963944673538208008e-01 6.670973449945449829e-02 2.033191733062267303e-02 -1.659904420375823975e-01 -1.983054131269454956e-01 -1.971179544925689697e-01 7.772512733936309814e-02 1.946596503257751465e-01 2.118482142686843872e-01 2.279556542634963989e-01 -3.138294816017150879e-01 6.383586674928665161e-02 -7.160719484090805054e-02 1.919724643230438232e-01 8.477498590946197510e-02 -1.355509757995605469e-01 5.994736775755882263e-02 1.314344070851802826e-02 -4.454078897833824158e-02 -2.823016643524169922e-01 2.686352133750915527e-01 -2.484357655048370361e-01
-8.326356112957000732e-02 1.196610555052757263e-01 -3.438405096530914307e-01 -7.928177714347839355e-02 -2.930493056774139404e-01 -6.046391651034355164e-02 2.751544713973999023e-01 -1.471046060323715210e-01 -2.059072814881801605e-02 -7.940681278705596924e-02 3.781143724918365479e-01 1.030031144618988037e-01 -3.852598369121551514e-02 -8.812953531742095947e-02 -2.429568022489547729e-01 2.675495669245719910e-02 1.080299615859985352e-01 1.655715852975845337e-01 2.282204031944274902e-01 -1.297247968614101410e-02 -9.015939384698867798e-02 -1.251071244478225708e-01 -1.903551518917083740e-01 2.198501974344253540e-01 -2.577503398060798645e-02 7.133000530302524567e-03 -3.407226176932454109e-03 -1.510922908782958984e-01 -3.493597507476806641e-01 -1.243324205279350281e-01 2.218054383993148804e-01 1.676232963800430298e-01
-7.095862179994583130e-02 3.398617804050445557e-01 -6.009299680590629578e-02 1.289231330156326294e-01 9.032966569066047668e-03 4.316817037761211395e-03 3.867485374212265015e-02 1.944224685430526733e-01 -2.341541349887847900e-01 -4.506284743547439575e-02 2.514982521533966064e-01 1.616496592760086060e-01 -1.978722661733627319e-01 2.132570929825305939e-02 1.527850981801748276e-02 4.902326762676239014e-01 1.253015846014022827e-01 1.918159425258636475e-01 6.791497766971588135e-02 1.970067769289016724e-01 -1.022985801100730896e-01 -1.044362038373947144e-01 -1.976419053971767426e-02 1.376534551382064819e-01 1.684824675321578979e-01 1.085648909211158752e-01 -5.981507897377014160e-02 -1.199429482221603394e-01 -1.224714517593383789e-01 -2.514798939228057861e-01 3.427920043468475342e-01 -5.391037836670875549e-02
5.413828790187835693e-02 4.906522333621978760e-01 -2.064204365015029907e-01 1.794391572475433350e-01 9.136327356100082397e-02 -1.937065869569778442e-01 -1.651110313832759857e-02 -9.938675910234451294e-02 2.508762478828430176e-01 -1.932267285883426666e-02 3.636703193187713623e-01 1.795747280120849609e-01 -8.012350648641586304e-02 6.761018186807632446e-02 -2.378045767545700073e-02 -5.286942422389984131e-02 8.155533671379089355e-02 -1.587355583906173706e-01 1.438454687595367432e-01 1.539775580167770386e-01 -1.066756621003150940e-01 -1.718939282000064850e-03 -1.029049158096313477e-01 -3.250242769718170166e-01 -9.885496646165847778e-02 -6.532964855432510376e-02 6.769040226936340332e-02 -1.639225929975509644e-01 6.776408758014440536e-03 -2.020553499460220337e-01 3.047402203083038330e-01 -1.553220301866531372e-02
-1.703632771968841553e-01 1.300677061080932617e-01 -1.170944496989250183e-01 2.806503176689147949e-01 -1.857079118490219116e-01 3.150535747408866882e-02 1.180387735366821289e-01 4.833803512156009674e-03 1.325273793190717697e-02 -6.619903445243835449e-02 3.063184320926666260e-01 2.644116580486297607e-01 1.882731169462203979e-01 -1.640177816152572632e-01 -1.281915605068206787e-01 -7.934862375259399414e-02 4.000953733921051025e-01 3.172583878040313721e-02 1.590653806924819946e-01 -2.701550424098968506e-01 -7.890008389949798584e-03 6.515291333198547363e-02 -1.136033795773983002e-02 8.368534594774246216e-02 2.563452161848545074e-02 1.239930018782615662e-01 -3.329198062419891357e-01 -1.844168901443481445e-01 -5.958281829953193665e-02 -2.013378143310546875e-01 -1.153327152132987976e-01 -2.639947831630706787e-01
4.796344786882400513e-02 2.322524040937423706e-01 -2.553786635398864746e-01 1.857633292675018311e-01 -7.409834861755371094e-02 9.154875576496124268e-02 2.751084789633750916e-02 1.612464636564254761e-01 -4.908482730388641357e-02 5.350648984313011169e-02 1.652423441410064697e-01 4.310576617717742920e-01 1.325307041406631470e-01 -4.960798658430576324e-03 -2.406693696975708008e-01 2.302748113870620728e-01 1.331536844372749329e-02 9.998721629381179810e-02 4.251666665077209473e-01 -3.769309446215629578e-02 -1.107982248067855835e-01 1.586187332868576050e-01 -1.274737566709518433e-01 -5.134050548076629639e-02 -1.031699702143669128e-01 -1.793526695109903812e-03 -8.344238251447677612e-02 -1.719279736280441284e-01 1.087691187858581543e-01 -1.407817602157592773e-01 1.578108817338943481e-01 -3.225995302200317383e-01
-2.706752121448516846e-01 1.773729026317596436e-01 1.967113614082336426e-01 -3.749093785881996155e-02 -1.462658345699310303e-01 2.494379729032516479e-01 -4.105011373758316040e-02 7.090980652719736099e-04 8.949221670627593994e-02 1.927416622638702393e-01 3.680064380168914795e-01 2.443671822547912598e-01 -1.472540795803070068e-01 1.623153686523437500e-01 -1.878521442413330078e-01 2.262569069862365723e-01 -3.394575417041778564e-02 2.713273167610168457e-01 1.238167379051446915e-02 5.280964449048042297e-02 -8.224665373563766479e-02 8.123040199279785156e-02 1.209109872579574585e-01 2.344337850809097290e-01 -2.675090432167053223e-01 -2.864261865615844727e-01 -1.831109821796417236e-01 -6.898524612188339233e-02 -1.162425279617309570e-01 -6.075515970587730408e-02 1.430032551288604736e-01 -6.973917037248611450e-02
-2.405930459499359131e-01 2.624532580375671387e-01 5.274873971939086914e-02 2.643783390522003174e-01 -3.775346577167510986e-01 2.186784753575921059e-03 5.231282114982604980e-02 -6.948005408048629761e-02 1.284055560827255249e-01 1.200451143085956573e-02 1.873700022697448730e-01 2.652078866958618164e-02 7.300765067338943481e-02 -1.145240962505340576e-01 -1.687399148941040039e-01 6.383238732814788818e-02 2.186939865350723267e-01 3.368199244141578674e-02 1.402855068445205688e-01 -1.159454062581062317e-01 -1.695858128368854523e-02 -3.418808281421661377e-01 3.593515753746032715e-01 -6.811599712818861008e-03 5.064180120825767517e-03 8.353444188833236694e-02 1.799906194210052490e-01 -2.120189070701599121e-01 -5.601346120238304138e-02 -1.226277649402618408e-01 2.975255250930786133e-01 -1.659319102764129639e-01
4.875184223055839539e-02 1.683589816093444824e-01 -1.162982806563377380e-01 -1.699683666229248047e-01 -3.859490901231765747e-02 -2.209996245801448822e-02 1.222590059041976929e-01 -3.156716004014015198e-02 -1.519756615161895752e-01 4.828791320323944092e-02 3.605301380157470703e-01 5.132418498396873474e-02 8.826699107885360718e-02 -1.933899372816085815e-01 -1.449059844017028809e-01 3.008183836936950684e-01 2.816957533359527588e-01 2.136166542768478394e-01 2.627379894256591797e-01 5.604515969753265381e-02 -3.003855794668197632e-02 -1.444522012025117874e-02 -1.910063326358795166e-01 3.275265693664550781e-01 -6.914819777011871338e-02 -2.918655984103679657e-02 1.594583541154861450e-01 -1.936610341072082520e-01 -1.234781071543693542e-01 -8.834646642208099365e-02 3.563859164714813232e-01 1.832074820995330811e-01
-1.945348978042602539e-01 2.735255062580108643e-01 -1.577921509742736816e-01 1.763076782226562500e-01 -2.831129431724548340e-01 -1.612142622470855713e-01 -1.434287242591381073e-02 -9.872639179229736328e-02 1.954878121614456177e-01 1.914909482002258301e-01 4.197791516780853271e-01 6.107684969902038574e-02 -3.146674633026123047e-01 -1.166177168488502502e-01 1.035068705677986145e-01 2.065923362970352173e-01 1.326418817043304443e-01 -1.444084644317626953e-01 2.390450984239578247e-01 3.020061254501342773e-01 3.202252089977264404e-02 6.412744522094726562e-02 4.979872331023216248e-02 -1.024132594466209412e-01 -7.010197639465332031e-02 -1.263347733765840530e-02 1.273266784846782684e-02 -1.486005038022994995e-01 -7.735942304134368896e-02 5.912159755825996399e-02 2.287827134132385254e-01 -1.947668939828872681e-02
1.309520453214645386e-01 1.023481413722038269e-01 -1.373856514692306519e-01 6.755322962999343872e-02 5.615611560642719269e-03 7.082068920135498047e-02 -2.283369302749633789e-01 7.041808217763900757e-02 1.870178133249282837e-01 -7.422529160976409912e-02 4.502133727073669434e-01 6.545647978782653809e-02 -5.916048586368560791e-02 1.652221381664276123e-01 -7.405192404985427856e-02 2.647895812988281250e-01 3.369181156158447266e-01 5.038932897150516510e-03 2.649190127849578857e-01 -1.230929568409919739e-01 -2.772497236728668213e-01 1.504285484552383423e-01 1.361121684312820435e-01 1.519455462694168091e-01 -1.731742620468139648e-01 3.246526792645454407e-02 -1.392081826925277710e-01 -5.066214129328727722e-03 1.538591980934143066e-01 1.114772185683250427e-01 1.360030174255371094e-01 -2.964952886104583740e-01
-1.252297963947057724e-02 1.682094335556030273e-01 8.971972018480300903e-02 3.080034255981445312e-01 -2.358453720808029175e-01 2.459381148219108582e-02 -3.176100850105285645e-01 -1.973842084407806396e-02 5.668535828590393066e-02 2.445002458989620209e-02 1.340766549110412598e-01 2.638597413897514343e-02 9.612756967544555664e-02 8.646572381258010864e-02 -3.544485569000244141e-01 3.250917792320251465e-01 1.203587353229522705e-01 2.999729812145233154e-01 2.947296202182769775e-01 1.055947095155715942e-01 1.964607387781143188e-01 9.608783572912216187e-02 1.415908783674240112e-01 -1.470217704772949219e-01 2.327246218919754028e-02 -2.640111446380615234e-01 -1.321798712015151978e-01 -1.253325790166854858e-01 -1.227652654051780701e-01 -1.405158042907714844e-01 5.247418209910392761e-02 -8.745687454938888550e-02
-2.023073583841323853e-01 3.056021630764007568e-01 -1.071712225675582886e-01 1.076422259211540222e-01 5.412551015615463257e-02 -1.363800317049026489e-01 2.840284109115600586e-01 -1.384771913290023804e-01 2.744080498814582825e-02 9.936756640672683716e-02 1.145947799086570740e-01 2.255480270832777023e-03 -2.751186788082122803e-01 -2.468431442975997925e-01 1.009143143892288208e-02 2.743174433708190918e-01 3.034074902534484863e-01 -2.663290686905384064e-02 3.355056345462799072e-01 -1.404047459363937378e-01 1.088632866740226746e-01 1.424689441919326782e-01 8.753665536642074585e-02 1.239590793848037720e-01 -1.974038034677505493e-01 2.782954648137092590e-02 1.014157012104988098e-01 -6.896597146987915039e-02 -1.526773869991302490e-01 -3.274278640747070312e-01 1.347484439611434937e-01 4.255208745598793030e-02
3.449811786413192749e-02 1.292764842510223389e-01 1.070001721382141113e-02 3.777873516082763672e-02 -1.133856847882270813e-01 4.313237592577934265e-02 7.763404399156570435e-02 -4.571471735835075378e-02 2.378447055816650391e-01 3.856006264686584473e-02 1.506985276937484741e-01 -5.491410195827484131e-02 -1.124572679400444031e-01 -1.621715128421783447e-01 -6.820740178227424622e-03 1.634311378002166748e-01 3.152360394597053528e-02 -4.605564475059509277e-02 3.840363621711730957e-01 -1.898918002843856812e-01 -5.581527575850486755e-02 9.823066741228103638e-02 -5.760677903890609741e-02 2.248016297817230225e-01 2.059436291456222534e-01 1.562265902757644653e-01 -5.216209683567285538e-03 -4.222244620323181152e-01 4.081138223409652710e-02 -8.956877887248992920e-02 2.637613713741302490e-01 -4.801896810531616211e-01
-1.331781297922134399e-01 2.398180961608886719e-01 1.747570782899856567e-01 1.049262806773185730e-01 -1.399803459644317627e-01 5.860377475619316101e-02 -1.472627669572830200e-01 -4.515161216259002686e-01 6.444106996059417725e-02 -1.476137042045593262e-01 2.854591906070709229e-01 1.071104314178228378e-03 2.091048285365104675e-02 -2.904961109161376953e-01 -1.564234346151351929e-01 1.934008672833442688e-02 8.498905808664858341e-04 8.790636807680130005e-02 2.296090871095657349e-01 -3.725401824340224266e-03 -3.586284583434462547e-03 3.673827741295099258e-03 -1.529860794544219971e-01 1.257384717464447021e-01 1.826587319374084473e-01 2.214484363794326782e-01 1.714642941951751709e-01 -3.321233987808227539e-01 -4.908046126365661621e-02 -1.061899513006210327e-01 -3.047408908605575562e-02 -2.847700417041778564e-01
7.330878078937530518e-02 1.239127144217491150e-01 1.633800715208053589e-01 -6.533569097518920898e-02 -2.868810594081878662e-01 -1.220972910523414612e-01 1.714885607361793518e-02 5.750400200486183167e-02 3.889690712094306946e-02 2.617083191871643066e-01 9.592917561531066895e-02 9.753040969371795654e-02 1.093474701046943665e-01 -1.515081822872161865e-01 -1.928669214248657227e-01 -3.627230599522590637e-02 4.419048130512237549e-01 1.553633362054824829e-01 2.961206734180450439e-01 7.400758564472198486e-02 -5.344229191541671753e-02 1.199840754270553589e-02 7.558586448431015015e-02 3.470355272293090820e-02 1.536497622728347778e-01 9.760163375176489353e-04 -3.474095463752746582e-01 -2.797732651233673096e-01 -1.869716942310333252e-01 7.429924607276916504e-02 3.114525973796844482e-01 5.291213467717170715e-02
6.238573417067527771e-02 4.474150240421295166e-01 1.055302750319242477e-02 2.500514686107635498e-01 -2.393412590026855469e-01 1.529261749237775803e-02 -2.141371667385101318e-01 -2.688004970550537109e-01 1.336520072072744370e-02 2.984938770532608032e-02 -6.538540124893188477e-02 -4.780006408691406250e-02 -1.951214969158172607e-01 -1.191805377602577209e-01 2.070196717977523804e-01 2.224370464682579041e-02 1.416082866489887238e-02 2.588834241032600403e-02 1.836836040019989014e-01 -9.562589228153228760e-02 -7.694990187883377075e-02 -3.159017488360404968e-02 -7.372545450925827026e-02 4.600803181529045105e-02 -1.798518151044845581e-01 -1.792228408157825470e-02 1.857429742813110352e-01 -3.162493109703063965e-01 -2.974342703819274902e-01 7.140501588582992554e-02 3.668142259120941162e-01 -2.965748868882656097e-02
-6.755001097917556763e-02 2.639090418815612793e-01 -1.359817385673522949e-01 1.909203380346298218e-01 2.243634760379791260e-01 -2.264552265405654907e-01 5.962756276130676270e-02 -1.339949965476989746e-01 -1.430657505989074707e-01 2.341542690992355347e-01 2.421314269304275513e-01 5.602669343352317810e-02 -1.830445379018783569e-01 -1.074378844350576401e-02 -1.522719115018844604e-01 3.362484872341156006e-01 2.042887657880783081e-01 -1.029923558235168457e-02 1.907436400651931763e-01 -8.389052748680114746e-02 -6.618621409870684147e-04 1.736062616109848022e-01 -1.709124296903610229e-01 -6.592768430709838867e-02 5.269254371523857117e-02 -3.691830113530158997e-02 9.319486469030380249e-02 -2.721168994903564453e-01 -1.860333085060119629e-01 -2.987031340599060059e-01 2.846490740776062012e-01 9.795846417546272278e-03
-1.980922669172286987e-01 1.624156981706619263e-01 2.964661121368408203e-01 1.988806277513504028e-01 -5.468434840440750122e-02 3.870232775807380676e-02 -1.061131507158279419e-01 -1.214604303240776062e-01 1.128830313682556152e-01 3.049986362457275391e-01 1.844964921474456787e-01 2.231810837984085083e-01 -3.915942460298538208e-02 1.616817526519298553e-02 -6.137481704354286194e-02 2.719132415950298309e-02 3.682861030101776123e-01 2.428491562604904175e-01 2.173324227333068848e-01 4.415912181138992310e-02 1.009126007556915283e-01 9.537979960441589355e-02 -1.428922861814498901e-01 5.204727873206138611e-02 -4.080004617571830750e-02 -1.064579337835311890e-01 -3.123064041137695312e-01 -2.074294909834861755e-02 -3.076210021972656250e-01 -2.766347303986549377e-02 2.781593203544616699e-01 1.028779447078704834e-01
-1.503010392189025879e-01 1.771958917379379272e-01 -1.323185712099075317e-01 1.760900169610977173e-01 -8.004496991634368896e-02 8.558505028486251831e-02 1.763847842812538147e-02 -1.343953013420104980e-01 2.885049283504486084e-01 2.698585689067840576e-01 5.945791602134704590e-01 -3.245732933282852173e-02 -2.851631045341491699e-01 -9.753946959972381592e-02 -4.160683229565620422e-02 1.292909383773803711e-01 2.276119403541088104e-02 1.365699768066406250e-01 1.628192514181137085e-01 1.336537301540374756e-01 -2.256092056632041931e-02 3.812074661254882812e-02 4.469943046569824219e-02 -2.896721065044403076e-01 -6.347680091857910156e-02 1.507753282785415649e-01 3.750537708401679993e-02 -8.689191192388534546e-02 -2.138297110795974731e-01 2.651640772819519043e-02 3.954703360795974731e-02 1.017434149980545044e-01
-2.501341402530670166e-01 3.319541364908218384e-02 1.811240166425704956e-01 4.355723783373832703e-02 5.661097541451454163e-02 1.657137125730514526e-01 9.805578738451004028e-02 -8.011828362941741943e-02 1.982772797346115112e-01 2.323180250823497772e-02 3.120718896389007568e-01 1.138334348797798157e-01 -7.114579528570175171e-02 3.949188813567161560e-02 -6.021844968199729919e-02 2.664737999439239502e-01 2.463445365428924561e-01 7.964344322681427002e-02 1.578485220670700073e-01 -4.031446576118469238e-02 -1.962935924530029297e-01 3.567622005939483643e-01 -1.833644956350326538e-01 2.564329188317060471e-03 -2.910476922988891602e-01 1.958396136760711670e-01 -1.927735805511474609e-01 -1.198935881257057190e-01 -7.679322361946105957e-02 1.586060412228107452e-02 3.744150698184967041e-01 -9.761462360620498657e-02
2.501736283302307129e-01 2.631694674491882324e-01 5.001291632652282715e-02 2.697513699531555176e-01 -8.164077997207641602e-02 1.661375761032104492e-01 2.953499741852283478e-02 8.076377213001251221e-02 -3.206434100866317749e-02 -9.221551567316055298e-02 6.676425226032733917e-03 2.711755931377410889e-01 3.087897039949893951e-02 4.260071367025375366e-02 -3.684251010417938232e-01 1.298091858625411987e-01 8.002713322639465332e-02 7.128647714853286743e-02 5.025716423988342285e-01 3.266628459095954895e-02 -4.495006054639816284e-02 7.499822974205017090e-02 -1.862371563911437988e-01 -4.983898252248764038e-02 -8.540653437376022339e-02 1.815539747476577759e-01 -2.342328876256942749e-01 4.729209467768669128e-02 -6.687026470899581909e-02 -1.186871901154518127e-02 9.732593595981597900e-02 -3.022750020027160645e-01
5.438339710235595703e-02 4.675021469593048096e-01 1.528382450342178345e-01 9.018120914697647095e-02 -4.550255089998245239e-02 -6.222215946763753891e-03 5.840086564421653748e-02 -2.411105781793594360e-01 2.075649350881576538e-01 4.176916927099227905e-02 -1.338812559843063354e-01 1.501476913690567017e-01 6.765344738960266113e-02 -2.040660977363586426e-01 -1.748659089207649231e-02 -7.677338272333145142e-02 -9.579201787710189819e-02 1.953965574502944946e-01 3.612316548824310303e-01 -1.688765883445739746e-01 -8.300211280584335327e-02 1.252897381782531738e-01 -1.502830088138580322e-01 3.815718293190002441e-01 -1.296197623014450073e-02 -1.388602852821350098e-01 -9.081112593412399292e-02 -8.986756950616836548e-02 1.561288833618164062e-01 -1.512623727321624756e-01 1.215844973921775818e-01 2.251151651144027710e-01
-7.577067613601684570e-02 2.313706427812576294e-01 -2.644263803958892822e-01 -1.661189794540405273e-01 -1.205819323658943176e-01 2.106175571680068970e-02 2.514833211898803711e-01 -2.714369893074035645e-01 8.394662290811538696e-02 1.634603925049304962e-02 2.330662906169891357e-01 -1.739971041679382324e-01 -8.527519553899765015e-02 -7.566263899207115173e-03 -2.449129372835159302e-01 1.301345080137252808e-01 2.462573945522308350e-01 2.144622355699539185e-01 3.264991939067840576e-01 1.932050585746765137e-01 -6.493168324232101440e-02 -7.031241804361343384e-02 3.350004926323890686e-02 2.868843376636505127e-01 2.764131873846054077e-02 -1.386544704437255859e-01 -1.126245558261871338e-01 5.670993123203516006e-03 -5.861640349030494690e-02 -7.206117361783981323e-02 2.180278450250625610e-01 -2.883169054985046387e-01
-1.328283250331878662e-01 4.502846300601959229e-01 -1.565203815698623657e-01 1.080396920442581177e-01 1.392438113689422607e-01 -2.202716656029224396e-02 -1.358640938997268677e-01 -1.587324142456054688e-01 -1.326202414929866791e-02 -1.269107013940811157e-01 2.799551784992218018e-01 1.526601761579513550e-01 -8.479717373847961426e-02 4.757964238524436951e-02 -9.197577089071273804e-02 4.420097172260284424e-02 -1.114337667822837830e-01 -6.900473032146692276e-03 -3.582057356834411621e-02 1.377045065164566040e-01 -2.765586674213409424e-01 1.125517711043357849e-01 -2.704986631870269775e-01 4.489333182573318481e-02 -8.501630276441574097e-02 -1.565827615559101105e-02 9.093294292688369751e-02 -4.614358544349670410e-01 -2.686664760112762451e-01 2.504864893853664398e-02 2.042298167943954468e-01 -4.287332296371459961e-02
6.591888517141342163e-02 3.004071712493896484e-01 -2.602474689483642578e-01 8.777429163455963135e-02 9.672733955085277557e-03 1.218308582901954651e-01 -6.027244403958320618e-02 1.055257916450500488e-01 -1.510530561208724976e-01 8.906657248735427856e-02 1.390393525362014771e-01 4.248204827308654785e-01 8.327021449804306030e-02 5.167033895850181580e-02 -2.589622139930725098e-01 6.446696072816848755e-02 -7.128223031759262085e-02 3.027828969061374664e-02 5.118162035942077637e-01 -7.710055261850357056e-02 -1.235920339822769165e-01 5.952136963605880737e-02 -1.508199125528335571e-01 2.812238223850727081e-02 -1.261341478675603867e-02 5.712959170341491699e-02 -1.558600366115570068e-01 -1.746869087219238281e-02 3.764940053224563599e-02 -1.745168566703796387e-01 1.064571440219879150e-01 -3.184593915939331055e-01
-2.237431518733501434e-02 1.087673678994178772e-01 -2.663245499134063721e-01 2.045158892869949341e-01 -1.784447282552719116e-01 1.145680993795394897e-01 1.301705539226531982e-01 -7.683358341455459595e-02 -6.955917179584503174e-02 -9.832871705293655396e-02 4.399029314517974854e-01 8.168308436870574951e-02 -1.996187120676040649e-01 1.899259537458419800e-02 -5.849159508943557739e-02 1.619067415595054626e-02 4.712023213505744934e-02 3.032900989055633545e-01 1.739451289176940918e-02 -2.025480270385742188e-01 -2.413220852613449097e-01 -2.499893074855208397e-03 1.841540038585662842e-01 2.668763697147369385e-01 -5.918053537607192993e-02 -3.202742040157318115e-01 -9.852280840277671814e-03 -3.094032108783721924e-01 -1.405048668384552002e-01 1.879956200718879700e-02 1.441107988357543945e-01 8.265557140111923218e-02
-1.747194230556488037e-01 3.737383484840393066e-01 -2.121235579252243042e-01 9.132204577326774597e-03 1.455840468406677246e-01 5.376650020480155945e-02 4.537211731076240540e-02 -1.159719154238700867e-01 7.080277800559997559e-02 2.785143256187438965e-01 1.904149353504180908e-01 -1.078692544251680374e-02 -1.232655867934226990e-01 3.101664967834949493e-02 -2.518657147884368896e-01 1.766098141670227051e-01 -2.243354469537734985e-01 2.290312796831130981e-01 2.596094310283660889e-01 -1.507733948528766632e-02 4.869261384010314941e-02 -1.231940910220146179e-01 -1.268749833106994629e-01 -1.166126504540443420e-01 -1.183677166700363159e-01 6.723613012582063675e-03 4.146942123770713806e-02 -3.601700067520141602e-01 5.553790181875228882e-02 -3.424705266952514648e-01 1.240872815251350403e-01 -1.283041834831237793e-01
2.461490333080291748e-01 3.846367895603179932e-01 -3.084973096847534180e-01 1.844284534454345703e-01 -2.669168822467327118e-02 2.094776034355163574e-01 -1.019058376550674438e-01 -3.121382594108581543e-01 9.832718968391418457e-02 1.418868005275726318e-01 1.114930585026741028e-01 1.860853880643844604e-01 1.006308570504188538e-01 -1.872080117464065552e-01 -1.306699961423873901e-01 -5.644163861870765686e-02 7.617987692356109619e-02 5.087285488843917847e-02 8.135033398866653442e-02 1.855610460042953491e-01 1.688475161790847778e-01 -7.226659916341304779e-03 1.830918490886688232e-01 1.696850918233394623e-02 3.605536371469497681e-02 -1.915977299213409424e-01 -1.914883404970169067e-01 -2.076458185911178589e-01 -6.282601505517959595e-02 8.338340371847152710e-02 2.609958946704864502e-01 2.428013831377029419e-01
1.780560463666915894e-01 2.457011342048645020e-01 -1.425778567790985107e-01 -2.247233539819717407e-01 -1.831339895725250244e-01 5.403723195195198059e-02 -1.348870396614074707e-01 8.161178231239318848e-02 -3.978688619099557400e-04 -1.466347128152847290e-01 3.370485007762908936e-01 3.360698521137237549e-01 6.592721492052078247e-02 -2.164768800139427185e-02 -1.817996054887771606e-01 -4.006647691130638123e-02 1.398936510086059570e-01 -9.574651718139648438e-02 3.700476288795471191e-01 -1.448710709810256958e-01 -2.969270348548889160e-01 2.988653182983398438e-01 6.582878995686769485e-03 4.560103639960289001e-02 3.686432540416717529e-02 -1.482764333486557007e-01 -1.490329653024673462e-01 -1.385204866528511047e-02 -1.134016364812850952e-01 6.937720626592636108e-02 6.706938892602920532e-02 -2.325478345155715942e-01
-2.011568546295166016e-01 3.754967749118804932e-01 2.165449857711791992e-01 1.939195692539215088e-01 1.178790722042322159e-02 3.557567298412322998e-01 3.972007706761360168e-02 1.166985463351011276e-02 1.688221283257007599e-02 7.552981376647949219e-02 1.775969415903091431e-01 -2.043952047824859619e-01 -2.864709198474884033e-01 -4.613310471177101135e-02 6.246107071638107300e-02 1.638263016939163208e-01 -4.127124696969985962e-02 7.297564297914505005e-02 1.418257653713226318e-01 -2.570291757583618164e-01 1.646795719861984253e-01 7.112169265747070312e-02 -1.075029075145721436e-01 1.440466791391372681e-01 -1.431587636470794678e-01 1.702011823654174805e-01 -1.322998385876417160e-02 -3.042680919170379639e-01 -1.818208992481231689e-01 -3.303583338856697083e-02 2.097833305597305298e-01 1.825274080038070679e-01
-2.296563088893890381e-01 1.663843095302581787e-01 2.139688581228256226e-01 1.123140081763267517e-01 -7.376726716756820679e-02 1.147677302360534668e-01 -3.578400909900665283e-01 -1.362227201461791992e-01 2.562449276447296143e-01 -2.010035365819931030e-01 2.354655414819717407e-01 2.704637683928012848e-02 -1.278637796640396118e-01 -2.501055896282196045e-01 3.763507679104804993e-02 -1.864306163042783737e-03 9.332296252250671387e-02 2.350731641054153442e-01 1.369113922119140625e-01 -1.235586330294609070e-01 3.607673570513725281e-02 -4.078163579106330872e-02 3.425986319780349731e-02 -1.282513588666915894e-01 1.457817405462265015e-01 -6.509011238813400269e-02 2.409175597131252289e-02 -2.637905776500701904e-01 -2.975748181343078613e-01 -7.834300398826599121e-02 1.336897611618041992e-01 -3.558277189731597900e-01
-2.887856960296630859e-01 4.795464277267456055e-01 -1.500838436186313629e-02 1.718932688236236572e-01 -3.391118943691253662e-01 3.759562224149703979e-02 -1.762704923748970032e-03 -5.717964470386505127e-02 -1.935534179210662842e-01 1.768168061971664429e-02 2.898760139942169189e-01 -9.907001256942749023e-02 1.159397661685943604e-01 -1.188101842999458313e-01 -2.792921662330627441e-01 1.187413856387138367e-01 1.118875965476036072e-01 2.396113723516464233e-01 -6.979900063015520573e-04 -4.539821762591600418e-03 1.947319954633712769e-01 3.588522225618362427e-02 -1.137741953134536743e-01 1.517136842012405396e-01 -2.214137911796569824e-01 2.155019342899322510e-01 -3.076589852571487427e-02 -5.589491873979568481e-02 1.409375071525573730e-01 -5.026815086603164673e-02 1.372659951448440552e-01 -3.309431718662381172e-03
-2.665718197822570801e-01 2.229182273149490356e-01 2.907917462289333344e-02 3.053157925605773926e-01 -3.605039417743682861e-01 1.860793679952621460e-01 9.256157092750072479e-03 -7.238807529211044312e-02 1.088355183601379395e-01 1.280796825885772705e-01 3.180537521839141846e-01 1.494746059179306030e-01 -2.084469646215438843e-01 2.089097350835800171e-01 -2.498628497123718262e-01 1.832812726497650146e-01 5.801381915807723999e-02 2.688511312007904053e-01 -1.401954705215757713e-05 1.428923308849334717e-01 3.959032148122787476e-02 3.760522231459617615e-02 -5.658486858010292053e-02 3.945684060454368591e-03 4.909487813711166382e-02 -6.580992043018341064e-02 -8.249591290950775146e-02 4.568211361765861511e-02 -3.661848604679107666e-01 1.450983108952641487e-03 1.598244905471801758e-01 5.354775115847587585e-02
-1.565770059823989868e-01 1.910480260848999023e-01 2.602920234203338623e-01 1.549860239028930664e-01 -2.173699587583541870e-01 3.483491539955139160e-01 -1.418006420135498047e-01 4.469534382224082947e-03 1.086342632770538330e-01 2.538658678531646729e-01 3.425034880638122559e-01 7.456590235233306885e-02 -2.221030741930007935e-01 4.964285180903971195e-04 -1.433901190757751465e-01 4.580585286021232605e-02 2.567756175994873047e-01 4.214206933975219727e-01 1.258982867002487183e-01 -3.642089664936065674e-02 -4.114000871777534485e-02 -1.007992178201675415e-01 2.054962962865829468e-01 4.146654903888702393e-02 -1.073936447501182556e-01 -2.069622837007045746e-02 -5.524102598428726196e-02 -7.698917388916015625e-02 -1.364148557186126709e-01 -1.593167930841445923e-01 6.901001930236816406e-02 3.434235230088233948e-02
5.458735674619674683e-02 4.035155177116394043e-01 -1.687052845954895020e-01 -2.014069110155105591e-01 1.425697207450866699e-01 -2.144982516765594482e-01 -8.129748702049255371e-02 -1.689903438091278076e-01 -4.487984254956245422e-02 3.961249068379402161e-02 2.754642665386199951e-01 4.274508357048034668e-02 -3.067583143711090088e-01 -4.999542608857154846e-02 -1.611777395009994507e-01 -8.669497072696685791e-02 2.073858678340911865e-01 2.382187694311141968e-01 3.048757016658782959e-01 -6.928001344203948975e-02 -2.253793627023696899e-01 1.215708106756210327e-01 -3.446307778358459473e-02 9.453438967466354370e-02 -8.727458119392395020e-02 -1.643499135971069336e-01 2.157526761293411255e-01 -1.543207168579101562e-01 2.223058789968490601e-02 -1.103921681642532349e-01 1.286178231239318848e-01 -2.118024677038192749e-01
-1.132663711905479431e-01 8.487409353256225586e-02 2.471489608287811279e-01 9.596832841634750366e-02 -2.846546471118927002e-01 -1.723565044812858105e-03 -1.165104955434799194e-01 -6.836938858032226562e-02 -5.353255197405815125e-02 1.729477792978286743e-01 7.865876704454421997e-02 -1.983286440372467041e-02 2.774335152935236692e-04 -2.988691814243793488e-02 -2.904149591922760010e-01 2.713440060615539551e-01 2.704485952854156494e-01 -6.852289289236068726e-02 2.491855323314666748e-01 5.963524803519248962e-02 -4.038263484835624695e-02 -4.848438501358032227e-02 5.060280486941337585e-02 -1.205938751809298992e-03 1.173623185604810715e-02 1.075441613793373108e-01 -3.399592041969299316e-01 -2.610694766044616699e-01 -3.179894387722015381e-01 4.840518906712532043e-02 3.968583643436431885e-01 7.585775107145309448e-02
1.179846078157424927e-01 1.480334699153900146e-01 -9.929741173982620239e-02 4.154224097728729248e-01 1.350476890802383423e-01 2.350932657718658447e-01 3.289132565259933472e-02 -1.422432810068130493e-01 2.489597350358963013e-01 -5.565520748496055603e-02 1.988468617200851440e-01 2.441104948520660400e-01 -1.018535643815994263e-01 8.779419958591461182e-02 -8.265242725610733032e-02 1.100421547889709473e-01 7.970395684242248535e-02 1.185415126383304596e-02 3.831076920032501221e-01 1.165915578603744507e-01 4.957094322890043259e-03 -2.000246196985244751e-01 -1.170992776751518250e-01 2.584131956100463867e-01 -1.466363966464996338e-01 -2.669095098972320557e-01 -1.876918524503707886e-01 7.660962641239166260e-02 1.377731095999479294e-02 -1.780720204114913940e-01 1.508394628763198853e-01 9.900750219821929932e-02
-1.717708557844161987e-01 6.904278695583343506e-02 1.885189116001129150e-01 2.813846170902252197e-01 -5.521572753787040710e-02 2.140260040760040283e-01 -5.138586461544036865e-02 -8.317123353481292725e-02 1.076612528413534164e-02 2.754633128643035889e-01 2.060637623071670532e-01 2.450505942106246948e-01 -3.220570087432861328e-02 9.704729914665222168e-02 -8.026039600372314453e-02 9.405157715082168579e-02 2.187919318675994873e-01 1.654138118028640747e-01 4.170339107513427734e-01 3.618498146533966064e-02 -2.122281193733215332e-01 3.296700417995452881e-01 4.755788296461105347e-02 -3.417240455746650696e-02 -5.166459828615188599e-02 -6.196466274559497833e-03 -4.957544803619384766e-02 -6.853978615254163742e-03 -1.590827703475952148e-01 -1.138938707299530506e-03 3.632940053939819336e-01 1.350261270999908447e-01
3.460276406258344650e-03 3.178549706935882568e-01 -1.560193449258804321e-01 5.919948592782020569e-02 6.368903070688247681e-02 1.606166660785675049e-01 -9.456798434257507324e-03 -2.695856392383575439e-01 2.253316044807434082e-01 -2.175958752632141113e-01 4.229971468448638916e-01 1.098735406994819641e-01 -1.313978880643844604e-01 1.198730319738388062e-01 -5.161434039473533630e-02 2.213324606418609619e-01 -2.257817983627319336e-02 3.741180896759033203e-02 1.061214506626129150e-01 4.199139773845672607e-02 -1.450987160205841064e-01 5.938611924648284912e-02 -2.198418229818344116e-01 1.401471644639968872e-01 2.610902860760688782e-02 2.099621482193470001e-02 2.530696392059326172e-01 -2.736159861087799072e-01 3.743971232324838638e-03 -2.608855664730072021e-01 2.068987190723419189e-01 1.941138505935668945e-01
7.460141181945800781e-02 -4.510400816798210144e-02 2.167832702398300171e-01 2.925708889961242676e-02 3.185394406318664551e-02 -6.440083682537078857e-02 -7.574032247066497803e-02 -5.776336765848100185e-04 -5.104523524641990662e-02 4.620607569813728333e-02 2.024835944175720215e-01 2.593668997287750244e-01 -3.138726949691772461e-01 1.009452417492866516e-01 -3.793996870517730713e-01 4.921123385429382324e-02 9.088206291198730469e-02 1.064895913004875183e-01 3.638303279876708984e-01 7.249321788549423218e-02 -1.953993737697601318e-02 -1.227554026991128922e-02 -3.540832698345184326e-01 3.744982928037643433e-02 -1.924190521240234375e-01 2.673783153295516968e-02 -1.603804677724838257e-01 -4.911809042096138000e-02 -3.243149220943450928e-01 -4.675727710127830505e-02 1.976304799318313599e-01 -2.621659338474273682e-01
-2.235225737094879150e-01 1.046709045767784119e-01 -8.885841071605682373e-02 -6.134229525923728943e-02 9.861414134502410889e-02 2.904815971851348877e-01 8.678258396685123444e-03 1.587825119495391846e-01 1.995610296726226807e-01 2.177905105054378510e-02 4.271507561206817627e-01 1.691574752330780029e-01 -5.091172829270362854e-02 -7.365927100181579590e-02 -2.338107824325561523e-01 3.181772232055664062e-01 4.530053958296775818e-02 1.802051067352294922e-01 2.207465320825576782e-01 3.205523639917373657e-02 1.907419115304946899e-01 2.824969291687011719e-01 1.855552382767200470e-02 -1.655280590057373047e-02 4.045142233371734619e-02 -1.805057525634765625e-01 -7.635948807001113892e-02 -2.865524776279926300e-02 -2.223331779241561890e-01 -2.863783836364746094e-01 1.364544481039047241e-01 2.675370499491691589e-02
5.087673664093017578e-02 3.176701366901397705e-01 -1.724795699119567871e-01 8.729121834039688110e-02 -6.214563548564910889e-02 4.808766767382621765e-02 -3.384258970618247986e-02 1.710203289985656738e-01 -2.658983506262302399e-02 -3.649690002202987671e-02 2.555187940597534180e-01 4.039377570152282715e-01 -1.703246869146823883e-02 3.190529765561223030e-03 -4.327431321144104004e-01 9.653431922197341919e-02 -6.790664047002792358e-02 -8.170892298221588135e-02 2.866082787513732910e-01 -3.036904707551002502e-02 -1.950152963399887085e-01 2.891221940517425537e-01 -1.389881223440170288e-01 4.931799322366714478e-02 -8.030775934457778931e-03 1.030896976590156555e-01 -2.011003941297531128e-01 7.266284525394439697e-02 1.223924458026885986e-01 5.051121860742568970e-02 1.832706034183502197e-01 -2.234293371438980103e-01
-1.981910914182662964e-01 3.060145676136016846e-01 -1.071525923907756805e-02 2.459714114665985107e-01 -2.861497700214385986e-01 -1.319121718406677246e-01 -2.591106593608856201e-01 5.258465651422739029e-03 -4.846461524721235037e-04 -6.538201868534088135e-02 3.955505788326263428e-01 -2.148077189922332764e-01 -2.182103991508483887e-01 -1.747417449951171875e-01 -3.062100112438201904e-01 -4.993171896785497665e-03 -7.274660468101501465e-02 -1.733587123453617096e-02 1.079643592238426208e-01 1.202037334442138672e-01 -1.639972776174545288e-01 2.997497655451297760e-02 -1.155442520976066589e-01 1.918758847750723362e-03 -1.448753476142883301e-01 -7.526478171348571777e-02 1.387860327959060669e-01 -1.517563611268997192e-01 -2.023072987794876099e-01 1.473707407712936401e-01 1.397196948528289795e-01 -1.929603517055511475e-01
-2.456608563661575317e-01 4.244730174541473389e-01 -1.953945010900497437e-01 1.403377801179885864e-01 1.215137448161840439e-02 5.627140402793884277e-02 -2.093572169542312622e-02 -2.110802829265594482e-01 2.215212732553482056e-01 5.452791228890419006e-02 -1.752201467752456665e-01 1.753583699464797974e-01 -2.602136693894863129e-02 -1.080317869782447815e-01 9.695477783679962158e-02 -6.236079335212707520e-02 1.627672463655471802e-01 -1.713479012250900269e-01 3.776815533638000488e-01 -1.370713710784912109e-01 -2.702468335628509521e-01 -1.051263809204101562e-01 -9.817655384540557861e-02 2.047487199306488037e-01 -1.182151492685079575e-02 1.483713393099606037e-03 -1.457090973854064941e-01 -3.107251226902008057e-01 -1.774198412895202637e-01 4.423603788018226624e-02 6.833919137716293335e-02 7.210302352905273438e-02
1.649671047925949097e-02 1.168137416243553162e-01 -1.469442099332809448e-01 1.196478977799415588e-01 2.337407916784286499e-01 2.376315444707870483e-01 2.932486683130264282e-02 1.006766129285097122e-02 1.955874562263488770e-01 -6.306607276201248169e-02 2.207242995500564575e-01 -5.996321327984333038e-03 -3.857773542404174805e-02 -2.419844716787338257e-01 -3.500590622425079346e-01 -5.163618549704551697e-02 3.250644505023956299e-01 1.024241074919700623e-01 3.191351890563964844e-01 -8.406344801187515259e-02 4.161371290683746338e-02 -1.266514509916305542e-01 1.433239579200744629e-01 2.435870617628097534e-01 1.918472722172737122e-02 -3.262861371040344238e-01 4.580179974436759949e-02 -1.013975515961647034e-01 -2.734249532222747803e-01 -1.807016432285308838e-01 4.350053891539573669e-02 1.031176671385765076e-01
-6.502162665128707886e-02 2.165497392416000366e-01 -4.925565794110298157e-02 -1.526919901371002197e-01 -1.419197469949722290e-01 5.290101282298564911e-03 3.903902471065521240e-01 -3.460573852062225342e-01 -1.698212325572967529e-02 4.950081929564476013e-03 4.080202281475067139e-01 4.254488274455070496e-02 -1.165121123194694519e-01 -2.084270305931568146e-02 -1.831658035516738892e-01 1.962501257658004761e-01 1.973831802606582642e-01 1.456027626991271973e-01 1.611272096633911133e-01 6.544357538223266602e-02 -1.253160387277603149e-01 -1.002037152647972107e-01 -2.123914211988449097e-01 3.423766493797302246e-01 4.018551204353570938e-03 4.731419309973716736e-02 2.169229788705706596e-03 -1.015733107924461365e-01 -1.219136863946914673e-01 -3.182881046086549759e-03 1.911156475543975830e-01 1.835057735443115234e-01
-1.277648210525512695e-01 3.868762552738189697e-01 -1.790993809700012207e-01 2.102915570139884949e-02 -2.485838159918785095e-02 -9.613250195980072021e-02 -1.227134652435779572e-02 1.835801638662815094e-02 -2.795063424855470657e-03 4.986938461661338806e-02 1.415017843246459961e-01 1.112480536103248596e-01 -4.770317673683166504e-02 -1.185796260833740234e-01 -2.773867249488830566e-01 -1.415584832429885864e-01 9.888524189591407776e-03 3.222246468067169189e-01 2.806011736392974854e-01 -2.112041600048542023e-02 -2.575576007366180420e-01 2.790618874132633209e-02 -1.631983928382396698e-02 -1.257599294185638428e-01 -2.393933013081550598e-02 -1.885597258806228638e-01 2.652248144149780273e-01 -3.943196535110473633e-01 1.413283348083496094e-01 -1.138468310236930847e-01 2.393708080053329468e-01 -1.562851071357727051e-01
-1.889773644506931305e-02 1.054257899522781372e-01 2.111164778470993042e-01 1.589654944837093353e-02 -1.236691251397132874e-01 6.998245418071746826e-02 -1.008987948298454285e-01 -6.169358268380165100e-02 3.162276446819305420e-01 1.728421300649642944e-01 1.845206618309020996e-01 -4.961670562624931335e-02 2.694291621446609497e-02 1.002115681767463684e-01 -3.467069938778877258e-02 2.700228393077850342e-01 2.464748024940490723e-01 3.735553026199340820e-01 3.006714880466461182e-01 -3.671044483780860901e-02 1.854570396244525909e-02 -2.024959325790405273e-01 -1.612516194581985474e-01 -7.960481569170951843e-03 -5.969902127981185913e-02 5.745166912674903870e-02 -2.371385097503662109e-01 -9.636914730072021484e-02 -2.806274890899658203e-01 2.385630086064338684e-02 3.666258752346038818e-01 1.126071363687515259e-01
1.347761452198028564e-01 2.458790093660354614e-01 -2.712593972682952881e-01 1.334412992000579834e-01 -7.544361054897308350e-02 1.085747480392456055e-01 9.633243083953857422e-03 1.432005614042282104e-01 -6.634002923965454102e-02 3.459488600492477417e-02 2.190442383289337158e-01 3.912449777126312256e-01 1.243928074836730957e-01 -9.184994548559188843e-02 -2.880069613456726074e-01 1.760592758655548096e-01 -5.062044784426689148e-02 -4.462713748216629028e-02 4.426118731498718262e-01 1.340580359101295471e-02 -1.653525233268737793e-01 1.243093162775039673e-01 -1.408614367246627808e-01 -1.266568750143051147e-01 -1.652581542730331421e-01 3.579649701714515686e-02 -1.243759468197822571e-01 -1.654357761144638062e-01 -6.346063222736120224e-03 1.222388586029410362e-03 2.051018029451370239e-01 -2.335593104362487793e-01
6.671980768442153931e-02 3.028944730758666992e-01 -1.849867105484008789e-01 1.927231401205062866e-01 -2.334378100931644440e-02 1.315816491842269897e-01 -1.029796078801155090e-01 2.063084691762924194e-01 -1.070715188980102539e-01 -7.573968917131423950e-02 1.841729432344436646e-01 3.989513814449310303e-01 2.301288247108459473e-01 8.444264531135559082e-02 -3.028247356414794922e-01 1.524853408336639404e-01 -7.934591919183731079e-02 5.700504779815673828e-02 3.700578212738037109e-01 -5.077844485640525818e-02 -1.371772140264511108e-01 1.661725938320159912e-01 -1.011275649070739746e-01 -1.719874143600463867e-01 -8.621561527252197266e-02 4.368733242154121399e-02 -1.902777552604675293e-01 -1.605703979730606079e-01 -8.142753504216670990e-03 -1.265344303101301193e-02 1.286715567111968994e-01 -2.295008301734924316e-01
-2.186224460601806641e-01 2.928601801395416260e-01 1.468566656112670898e-01 1.907607913017272949e-01 2.021042816340923309e-02 -1.280101668089628220e-02 -2.574558854103088379e-01 -1.964257955551147461e-01 2.141780555248260498e-01 3.830210538581013680e-03 1.268116533756256104e-01 -1.026413962244987488e-01 -8.951610326766967773e-02 8.654138445854187012e-02 -1.004674211144447327e-01 3.268809318542480469e-01 1.627175807952880859e-01 2.695006132125854492e-01 1.468562036752700806e-01 -3.709828853607177734e-01 9.088945388793945312e-02 -1.660178229212760925e-02 -2.127454876899719238e-01 2.682546675205230713e-01 -1.189198940992355347e-01 6.377513706684112549e-02 -5.537165328860282898e-03 -1.138023212552070618e-01 2.179015427827835083e-01 -7.446783781051635742e-02 1.414974480867385864e-01 -9.895195811986923218e-02
-1.026414930820465088e-01 3.999736607074737549e-01 -1.002154201269149780e-01 2.230925858020782471e-01 -8.402837067842483521e-02 -1.537996381521224976e-01 8.375991880893707275e-02 -1.159260198473930359e-01 3.110821247100830078e-01 1.565162241458892822e-01 2.422120124101638794e-01 -8.139924705028533936e-02 -3.120417594909667969e-01 -1.702690571546554565e-01 -2.908960729837417603e-02 1.744901984930038452e-01 -3.275995701551437378e-02 -4.617522656917572021e-02 2.998473048210144043e-01 2.762467265129089355e-01 -1.269546002149581909e-01 8.885935693979263306e-02 1.116930916905403137e-01 -2.484975308179855347e-01 9.731011232361197472e-04 7.244881987571716309e-02 -3.170184558257460594e-03 -2.702490687370300293e-01 3.116540051996707916e-02 7.655137032270431519e-02 1.456728577613830566e-01 -1.655275374650955200e-02
1.971627175807952881e-01 3.255761265754699707e-01 -2.388344109058380127e-01 1.948075443506240845e-01 -8.780409395694732666e-02 -2.068059705197811127e-02 1.644136309623718262e-01 -4.100476577877998352e-02 -1.012563705444335938e-01 -7.360840588808059692e-02 1.601856797933578491e-01 2.739488482475280762e-01 7.706104218959808350e-02 1.211685463786125183e-01 -3.946506381034851074e-01 1.561178714036941528e-01 1.153195053339004517e-01 -1.337101906538009644e-01 3.395038843154907227e-01 -4.266763478517532349e-02 -8.941300958395004272e-02 1.879088729619979858e-01 -3.390813991427421570e-02 -5.333414301276206970e-02 -5.406031385064125061e-02 1.209809407591819763e-01 -2.500388622283935547e-01 1.423533558845520020e-01 -9.676669538021087646e-02 1.851164549589157104e-01 2.092869877815246582e-01 -1.510934382677078247e-01
-1.246596053242683411e-01 1.433138847351074219e-01 1.722080707550048828e-01 -1.867353799752891064e-03 -8.496816456317901611e-02 2.388694882392883301e-01 -1.133010536432266235e-02 -1.066572815179824829e-01 1.337791532278060913e-01 -7.084918208420276642e-03 3.278388679027557373e-01 2.600954771041870117e-01 -1.293284259736537933e-02 2.336628548800945282e-02 -3.707093596458435059e-01 -2.067444846034049988e-03 2.175626009702682495e-01 -1.768060177564620972e-01 2.173445373773574829e-01 -3.157449141144752502e-02 -1.250295341014862061e-01 4.260008633136749268e-01 1.450269222259521484e-01 4.390656575560569763e-02 8.805101364850997925e-02 2.799626067280769348e-02 -8.863739669322967529e-02 1.045629978179931641e-01 -6.427079439163208008e-02 1.082436740398406982e-01 3.613912165164947510e-01 -8.114455640316009521e-02
-2.659499049186706543e-01 3.306463956832885742e-01 -2.333693206310272217e-01 -3.799910098314285278e-02 -6.544949114322662354e-02 -8.179899305105209351e-02 -4.099306836724281311e-02 -1.267610788345336914e-01 -5.740558356046676636e-02 5.224101990461349487e-02 2.677112817764282227e-01 -2.445756047964096069e-01 -3.127219155430793762e-02 -1.591670140624046326e-02 -2.973329424858093262e-01 -2.386741489171981812e-01 -5.785670131444931030e-02 1.673204749822616577e-01 3.636119961738586426e-01 -7.269882410764694214e-02 -7.258475571870803833e-02 3.694934397935867310e-02 6.845849752426147461e-02 2.902194671332836151e-02 -9.995186328887939453e-02 -6.455446034669876099e-02 5.836886540055274963e-02 -3.254944086074829102e-01 5.813175812363624573e-02 -3.095974326133728027e-01 1.777492463588714600e-01 -1.259341686964035034e-01
-1.344506293535232544e-01 1.063857749104499817e-01 2.511695027351379395e-02 1.963163763284683228e-01 7.598825544118881226e-02 1.065743416547775269e-01 -1.470129191875457764e-01 -2.513746730983257294e-02 -4.517520219087600708e-02 -4.508177191019058228e-02 4.548992812633514404e-01 2.550010383129119873e-01 1.890494972467422485e-01 1.546161621809005737e-01 -2.082649916410446167e-01 -1.618392169475555420e-01 3.162009418010711670e-01 2.452324777841567993e-01 5.387895554304122925e-02 5.709577724337577820e-02 -9.073559939861297607e-02 1.377121955156326294e-01 -1.317757647484540939e-02 -2.356038987636566162e-01 -1.088181436061859131e-01 -6.916290521621704102e-02 7.148187607526779175e-02 -4.840804636478424072e-02 -1.724487394094467163e-01 -3.475266993045806885e-01 1.954557299613952637e-01 -1.576497256755828857e-01
-9.536405652761459351e-02 5.278640389442443848e-01 2.847921252250671387e-01 5.019094794988632202e-02 -1.877384483814239502e-01 -2.629350870847702026e-02 2.695919387042522430e-02 -1.417348720133304596e-02 2.081299871206283569e-01 2.550126314163208008e-01 -4.586598277091979980e-02 8.005893975496292114e-02 1.339778751134872437e-01 -3.612373024225234985e-02 -1.333345919847488403e-01 1.343047618865966797e-01 1.190543025732040405e-01 1.436281949281692505e-01 1.308994591236114502e-01 4.107706621289253235e-02 -1.175221502780914307e-01 -1.138159930706024170e-01 2.569814957678318024e-02 1.104627028107643127e-01 -6.868529319763183594e-02 1.550203710794448853e-01 1.212475150823593140e-01 8.836849778890609741e-02 -4.620280861854553223e-02 -1.045810282230377197e-01 4.311182796955108643e-01 -2.763957977294921875e-01
1.540125310420989990e-01 2.948697805404663086e-01 1.993697434663772583e-01 1.075156182050704956e-01 -2.704599313437938690e-02 -2.354205586016178131e-02 1.903609186410903931e-01 -3.998740576207637787e-03 -4.451926797628402710e-02 1.387141644954681396e-01 3.999189138412475586e-01 1.433789134025573730e-01 -2.702588140964508057e-01 1.543754935264587402e-01 -2.771790325641632080e-01 -5.150658637285232544e-02 -2.705290727317333221e-02 2.058376222848892212e-01 2.528517134487628937e-02 -2.134179621934890747e-01 -8.918281644582748413e-02 -1.697648465633392334e-01 1.224981844425201416e-01 1.547958608716726303e-02 -2.148621827363967896e-01 -2.603170573711395264e-01 -1.246844157576560974e-01 -3.687541782855987549e-01 1.150336768478155136e-02 -1.225309744477272034e-01 -2.185579389333724976e-02 5.377525929361581802e-03
-1.277616322040557861e-01 3.106825947761535645e-01 -2.557623386383056641e-01 1.709809601306915283e-01 9.018064290285110474e-02 -1.211347952485084534e-01 -1.128983423113822937e-01 -8.840406686067581177e-02 1.561706811189651489e-01 1.337349712848663330e-01 3.104818463325500488e-01 7.303739339113235474e-02 -5.170037969946861267e-02 -3.390054777264595032e-02 -1.328308880329132080e-01 2.985337376594543457e-02 1.712155342102050781e-01 -1.394438445568084717e-01 4.143269658088684082e-01 1.213746443390846252e-01 -1.245434284210205078e-01 1.264190077781677246e-01 1.179514005780220032e-01 -4.499118402600288391e-02 -1.377885043621063232e-01 1.805365085601806641e-01 2.898408174514770508e-01 -3.234284222126007080e-01 -1.544813625514507294e-02 -2.301898896694183350e-01 5.248728394508361816e-02 6.332731246948242188e-02
-8.493172377347946167e-02 1.237882450222969055e-01 -3.387576043605804443e-01 3.804010897874832153e-02 5.029881838709115982e-03 2.700969576835632324e-01 -2.397863268852233887e-01 9.323099255561828613e-02 -2.648908793926239014e-01 9.627534449100494385e-02 2.765047848224639893e-01 1.285741180181503296e-01 -1.013335213065147400e-01 1.617845594882965088e-01 -1.472037881612777710e-01 3.067084848880767822e-01 -2.341420389711856842e-03 -4.303634166717529297e-02 2.745698988437652588e-01 -1.524887531995773315e-01 -2.383980527520179749e-02 3.066186308860778809e-01 -7.362116128206253052e-02 8.011826872825622559e-02 -1.761817038059234619e-01 6.922385841608047485e-02 -2.059178948402404785e-01 -2.774457335472106934e-01 -6.250698119401931763e-03 -1.205306947231292725e-01 1.366080194711685181e-01 -4.612919315695762634e-02
-2.304524481296539307e-01 2.130851447582244873e-01 1.872963458299636841e-02 5.746465176343917847e-02 1.780227571725845337e-02 -1.265865564346313477e-01 -1.158824786543846130e-01 1.987301111221313477e-01 1.487043052911758423e-01 1.072392091155052185e-01 3.392625749111175537e-01 -4.136148467659950256e-02 1.221765670925378799e-02 -2.900240942835807800e-02 -2.783837616443634033e-01 -5.903536081314086914e-02 -6.718147546052932739e-02 -4.277709126472473145e-02 1.954935491085052490e-01 2.160207480192184448e-01 -2.504081092774868011e-02 -1.026287153363227844e-01 -4.102734625339508057e-01 2.283069640398025513e-01 1.482158713042736053e-02 -6.958080083131790161e-02 -7.568023167550563812e-03 -3.966903984546661377e-01 -2.765669226646423340e-01 -9.311012178659439087e-02 5.057339090853929520e-03 -1.602299958467483521e-01
8.799221366643905640e-02 3.706607520580291748e-01 1.061070337891578674e-01 2.606388628482818604e-01 -3.325335383415222168e-01 6.429725140333175659e-02 4.332172125577926636e-02 -1.598122566938400269e-01 2.535796165466308594e-01 2.823768882080912590e-03 -5.878727138042449951e-02 3.322272002696990967e-02 -7.674839347600936890e-02 -2.706375122070312500e-01 -1.819168627262115479e-01 2.478679120540618896e-01 1.236052960157394409e-01 1.705074757337570190e-01 4.137371480464935303e-02 5.160202458500862122e-02 -2.742395102977752686e-01 -1.641625612974166870e-01 1.854833960533142090e-01 1.388266831636428833e-01 -3.405123949050903320e-02 -4.075408354401588440e-02 5.609930679202079773e-02 -1.231912747025489807e-01 -5.179106071591377258e-02 -3.037321940064430237e-02 2.740980088710784912e-01 -2.942315936088562012e-01
5.050239339470863342e-02 1.576166450977325439e-01 -1.037334725260734558e-01 -7.049334794282913208e-02 -2.843810617923736572e-01 1.648349761962890625e-01 2.217113077640533447e-01 -2.637639939785003662e-01 7.894740998744964600e-02 2.081799507141113281e-01 3.526103198528289795e-01 1.314902901649475098e-01 3.973264619708061218e-02 4.023812338709831238e-02 -3.156197667121887207e-01 8.904153364710509777e-04 2.403694093227386475e-01 4.157141968607902527e-02 2.772499322891235352e-01 2.153042405843734741e-01 -1.389043331146240234e-01 -1.690442115068435669e-02 -1.752787642180919647e-02 2.705284655094146729e-01 1.240576952695846558e-01 -2.912043966352939606e-02 2.542339265346527100e-01 -1.856735497713088989e-01 -1.254864335060119629e-01 1.200218349695205688e-01 4.472185298800468445e-02 -1.131112724542617798e-01
-2.927126288414001465e-01 -8.148929104208946228e-03 1.281129270792007446e-01 -2.006637677550315857e-02 -7.886491715908050537e-02 3.192074298858642578e-01 -1.136587001383304596e-02 -1.344574391841888428e-01 1.978395134210586548e-01 1.212149262428283691e-01 3.678013086318969727e-01 1.487221270799636841e-01 9.307469427585601807e-02 -1.677197217941284180e-01 -5.655158683657646179e-02 -9.574579447507858276e-02 3.270454108715057373e-01 6.361422687768936157e-02 3.102646768093109131e-01 -1.412755576893687248e-03 -1.536602824926376343e-01 1.414546668529510498e-01 5.964703857898712158e-02 -2.069413894787430763e-03 -2.874177992343902588e-01 2.359212934970855713e-01 -1.680807583034038544e-02 -1.728794425725936890e-01 -1.341327577829360962e-01 5.235283449292182922e-02 2.405364215373992920e-01 -9.615673124790191650e-02
-1.528846770524978638e-01 7.965596020221710205e-02 -1.874649971723556519e-01 1.849523931741714478e-01 8.544969558715820312e-02 1.882055252790451050e-01 1.702962368726730347e-01 -2.160858064889907837e-01 -2.647917717695236206e-03 2.001754343509674072e-01 3.209243416786193848e-01 2.911130189895629883e-01 1.518854647874832153e-01 -4.129822831600904465e-03 -2.221300601959228516e-01 -5.854830145835876465e-02 1.189579293131828308e-01 2.811636216938495636e-02 1.648649275302886963e-01 -1.100073233246803284e-01 -2.214619815349578857e-01 1.061442941427230835e-01 -8.080346137285232544e-02 -1.167753934860229492e-01 -1.335764676332473755e-01 4.229242354631423950e-02 -3.521243333816528320e-01 -7.948462665081024170e-02 -3.090236485004425049e-01 6.961412727832794189e-02 1.436131298542022705e-01 -2.706160247325897217e-01
1.833350956439971924e-01 4.763318598270416260e-02 1.414938420057296753e-01 3.869156166911125183e-02 -3.682823106646537781e-02 2.664188481867313385e-02 1.677513718605041504e-01 -2.237633019685745239e-01 5.814119428396224976e-02 -9.972766786813735962e-02 4.289632737636566162e-01 -3.777613118290901184e-02 -1.058162450790405273e-01 -9.599089622497558594e-02 -2.231661677360534668e-01 1.220939382910728455e-01 1.337154358625411987e-01 3.295985162258148193e-01 1.066806465387344360e-01 1.379205286502838135e-01 -2.501675784587860107e-01 -3.294838368892669678e-01 -5.145720671862363815e-03 2.111300081014633179e-01 -8.434901386499404907e-02 8.769430965185165405e-02 -1.864438951015472412e-01 -1.324161440134048462e-01 -6.182892620563507080e-02 -1.287525445222854614e-01 3.432341814041137695e-01 -2.162546291947364807e-02
1.619745939970016479e-01 2.951553165912628174e-01 -2.770671546459197998e-01 7.859165966510772705e-02 -1.275667250156402588e-01 7.330064475536346436e-02 -3.752669319510459900e-02 1.700030863285064697e-01 -1.143080815672874451e-01 2.981031499803066254e-02 2.125883102416992188e-01 3.843373358249664307e-01 1.076184213161468506e-01 5.356773361563682556e-02 -2.589898705482482910e-01 1.470244228839874268e-01 2.543586306273937225e-02 1.595817059278488159e-01 3.751620054244995117e-01 -5.021598935127258301e-02 -5.851596593856811523e-02 2.159784585237503052e-01 -1.224816069006919861e-01 9.957172907888889313e-03 -6.094006821513175964e-02 1.658363454043865204e-02 -1.937136352062225342e-01 -1.292674895375967026e-02 6.649705767631530762e-02 -1.804818063974380493e-01 1.800269484519958496e-01 -3.100046515464782715e-01
1.659179180860519409e-01 2.841091156005859375e-01 1.657011918723583221e-02 1.462750881910324097e-01 -1.864324510097503662e-01 1.153028234839439392e-01 -1.292327512055635452e-02 2.237214893102645874e-02 2.449111491441726685e-01 -8.737184107303619385e-02 3.749508857727050781e-01 3.160681575536727905e-02 4.356050863862037659e-02 9.811909496784210205e-02 1.716610491275787354e-01 3.793196380138397217e-02 2.072917371988296509e-01 2.046476863324642181e-02 3.843166232109069824e-01 -1.732094436883926392e-01 2.519952319562435150e-02 1.782340109348297119e-01 -3.488380610942840576e-01 1.377404481172561646e-01 -1.947926431894302368e-01 6.196906417608261108e-02 -1.956173777580261230e-01 4.154481366276741028e-02 2.227665930986404419e-01 -2.022961527109146118e-01 1.483809016644954681e-02 5.506027489900588989e-02
-5.573366582393646240e-02 4.699850678443908691e-01 2.830757498741149902e-01 1.019320040941238403e-01 -1.479810774326324463e-01 2.421392500400543213e-01 7.468753308057785034e-02 -1.704474985599517822e-01 -3.990186378359794617e-02 2.195978760719299316e-01 3.669823408126831055e-01 -3.835799172520637512e-02 7.269624620676040649e-02 9.204618632793426514e-02 -1.561934649944305420e-01 5.706012621521949768e-02 3.360042572021484375e-01 -4.278238862752914429e-02 1.580487787723541260e-01 1.608607769012451172e-01 -1.986628621816635132e-01 1.225853115320205688e-01 -1.440661400556564331e-01 1.136876046657562256e-01 -5.789505317807197571e-02 4.188070446252822876e-02 -1.016376391053199768e-01 7.837276905775070190e-03 1.871555298566818237e-01 3.054041042923927307e-02 -1.167440861463546753e-01 -1.552667170763015747e-01
-2.174809724092483521e-01 2.435352206230163574e-01 -5.247527733445167542e-03 1.569700688123703003e-01 -3.303727880120277405e-02 4.637738689780235291e-02 -2.778997719287872314e-01 -1.308533698320388794e-01 1.035111472010612488e-01 9.194339066743850708e-02 7.961099594831466675e-02 1.269541680812835693e-01 -1.859703473746776581e-02 -1.348053105175495148e-02 9.214363992214202881e-02 9.661956131458282471e-02 2.889566123485565186e-01 1.006276085972785950e-01 2.626597583293914795e-01 -3.186011314392089844e-01 -1.234101504087448120e-01 -1.478216797113418579e-01 7.418547570705413818e-02 2.162119299173355103e-01 -2.639203965663909912e-01 -1.359085142612457275e-01 -2.056680321693420410e-01 -2.519935667514801025e-01 -1.079709380865097046e-01 -2.024184316396713257e-01 -3.331934511661529541e-01 -1.142784394323825836e-02
-3.526755422353744507e-02 1.530256122350692749e-01 2.146680653095245361e-01 2.170187979936599731e-01 -1.069573312997817993e-01 -6.503393501043319702e-02 -3.266568481922149658e-01 -1.030832827091217041e-01 9.052231162786483765e-02 -3.900931403040885925e-02 2.670254707336425781e-01 4.253744482994079590e-01 -1.302544325590133667e-01 1.585620343685150146e-01 -3.601339459419250488e-01 2.930396199226379395e-01 1.406002193689346313e-01 1.017321869730949402e-01 9.323808550834655762e-02 2.892383038997650146e-01 -3.736913949251174927e-02 9.736616909503936768e-02 -1.706120967864990234e-01 9.879633784294128418e-03 -3.370225802063941956e-02 8.320748805999755859e-02 -1.451444327831268311e-01 7.877799682319164276e-03 -1.449671387672424316e-01 1.064571663737297058e-01 -4.812620207667350769e-02 -5.581516027450561523e-02
-2.553303726017475128e-02 2.354180067777633667e-01 1.691867411136627197e-01 1.494271904230117798e-01 -3.024613559246063232e-01 -7.012464851140975952e-02 2.626906335353851318e-02 -2.294188290834426880e-01 6.999935209751129150e-02 -3.818634897470474243e-02 1.275325715541839600e-01 -2.436390966176986694e-01 1.895421557128429413e-02 3.764247298240661621e-01 -3.251716792583465576e-01 1.275890618562698364e-01 8.346879854798316956e-03 5.711174383759498596e-02 3.136620521545410156e-01 -1.039882004261016846e-01 -7.508566975593566895e-02 2.621505223214626312e-02 1.204471290111541748e-01 3.151881396770477295e-01 1.894503533840179443e-01 -3.334268927574157715e-02 -1.921914368867874146e-01 -8.270457386970520020e-02 -1.766946315765380859e-01 -1.846612989902496338e-02 2.181589603424072266e-01 6.750008463859558105e-02
1.207261979579925537e-01 7.892478257417678833e-02 4.901689942926168442e-03 3.988194167613983154e-01 4.717775620520114899e-03 2.822138667106628418e-01 9.514994919300079346e-02 -2.470888569951057434e-02 2.852482795715332031e-01 3.571352362632751465e-02 2.326983660459518433e-01 1.006295904517173767e-01 2.045491337776184082e-01 3.491553664207458496e-02 -1.745656430721282959e-01 -1.244898438453674316e-01 2.949585914611816406e-01 2.055795192718505859e-01 1.869099736213684082e-01 3.635592758655548096e-02 8.800945361144840717e-04 1.114477682858705521e-02 -9.215848147869110107e-02 2.683066129684448242e-01 -2.510914113372564316e-03 -1.074052378535270691e-01 -2.715816795825958252e-01 -5.991055816411972046e-02 -1.573130786418914795e-01 -3.316200673580169678e-01 -2.339875139296054840e-02 -1.567005664110183716e-01
-7.015533000230789185e-02 4.918788671493530273e-01 9.404788166284561157e-02 -4.187968745827674866e-02 1.605800092220306396e-01 -1.455429792404174805e-01 -8.906542509794235229e-02 -2.000756412744522095e-01 5.171503499150276184e-02 8.589158952236175537e-02 1.603743284940719604e-01 3.001198768615722656e-01 -7.434976100921630859e-02 -1.668336428701877594e-02 -1.402181088924407959e-01 3.579362761229276657e-03 -7.297812961041927338e-03 -1.820827126502990723e-01 2.467557489871978760e-01 -8.845907449722290039e-02 -1.164294630289077759e-01 1.434333324432373047e-01 1.020822022110223770e-02 2.374461591243743896e-01 -2.938867509365081787e-01 1.659753918647766113e-01 -2.174915559589862823e-02 -2.603384852409362793e-01 -2.657253146171569824e-01 1.152573227882385254e-01 -1.668020635843276978e-01 9.930186718702316284e-02
-2.395802438259124756e-01 1.379527300596237183e-01 3.057887032628059387e-02 -1.209384202957153320e-01 -9.336472302675247192e-02 1.760182529687881470e-01 -9.859090298414230347e-02 5.901266261935234070e-02 2.713846564292907715e-01 2.434196621179580688e-01 2.385169267654418945e-01 1.369194239377975464e-01 -1.552832424640655518e-01 1.083297803997993469e-01 -2.653074860572814941e-01 1.133658140897750854e-01 1.220524087548255920e-01 1.622464805841445923e-01 1.205770969390869141e-01 1.150520890951156616e-01 -2.397606223821640015e-01 5.866905674338340759e-03 2.243776321411132812e-01 2.158357203006744385e-01 -9.650576859712600708e-02 -1.315741389989852905e-01 -4.571996629238128662e-01 7.158290594816207886e-02 -4.404366016387939453e-02 -1.929783523082733154e-01 1.526762247085571289e-01 -2.759400568902492523e-02
1.358489599078893661e-02 3.820649087429046631e-01 -1.268504858016967773e-01 2.558105885982513428e-01 -9.714066237211227417e-02 -1.297058314085006714e-01 4.397843405604362488e-02 -9.983453899621963501e-02 1.720277667045593262e-01 1.349738687276840210e-01 4.103698730468750000e-01 1.497968286275863647e-01 -6.656193733215332031e-02 -6.936502456665039062e-02 -1.131194829940795898e-01 1.382481157779693604e-01 -1.224765032529830933e-01 -1.214868426322937012e-01 2.073884159326553345e-01 3.381819128990173340e-01 -5.298092216253280640e-02 -1.417946666479110718e-01 -2.265308201313018799e-01 1.109246313571929932e-01 7.842972129583358765e-02 -1.391243375837802887e-02 1.131874024868011475e-01 -2.440014481544494629e-01 -2.183491364121437073e-02 -2.509599626064300537e-01 1.224325001239776611e-01 1.534157395362854004e-01
-2.185474187135696411e-01 4.867716431617736816e-01 1.528777480125427246e-01 4.417793452739715576e-02 -2.188338190317153931e-01 9.952888637781143188e-02 -5.326655879616737366e-02 -2.569223381578922272e-02 -4.034643247723579407e-02 3.215987384319305420e-01 4.299549758434295654e-01 -3.869498847052454948e-03 4.957582429051399231e-02 -1.097509339451789856e-01 -3.198243379592895508e-01 1.582167893648147583e-01 1.778349727392196655e-01 2.204488962888717651e-01 7.139845937490463257e-02 -3.791719302535057068e-02 -1.964028924703598022e-02 8.788932114839553833e-02 2.886087819933891296e-02 8.805356919765472412e-02 -1.821279674768447876e-01 -4.333504661917686462e-02 9.753675200045108795e-03 1.360224038362503052e-01 7.044076919555664062e-02 1.465701609849929810e-01 1.887952163815498352e-02 1.141077801585197449e-01
-8.447955548763275146e-02 2.013016641139984131e-01 -2.044426649808883667e-01 8.814891427755355835e-02 -1.886629760265350342e-01 1.554160118103027344e-01 3.769098594784736633e-02 -2.279933309182524681e-03 -7.804914563894271851e-02 1.398142278194427490e-01 2.386122941970825195e-01 5.236777067184448242e-01 1.249224171042442322e-01 1.436653137207031250e-01 -1.152782514691352844e-01 2.997686862945556641e-01 1.468906104564666748e-01 -1.681609004735946655e-01 2.090397626161575317e-01 4.922678694128990173e-02 -3.731737611815333366e-03 1.693151593208312988e-01 -1.490940572693943977e-03 1.250556856393814087e-02 -2.576716840267181396e-01 2.470898674800992012e-03 -6.254914402961730957e-02 -2.419901639223098755e-01 -2.715005911886692047e-02 -1.739667505025863647e-01 6.086857989430427551e-02 -2.387374937534332275e-01
-1.702372878789901733e-01 3.685720562934875488e-01 -1.182889714837074280e-01 -2.596217580139636993e-02 4.224382713437080383e-02 -9.783057123422622681e-02 -1.405133754014968872e-01 -2.592467963695526123e-01 -8.987072855234146118e-02 1.382614821195602417e-01 1.305854618549346924e-01 -7.526953518390655518e-02 -9.164705872535705566e-02 -1.027906537055969238e-01 -1.380426138639450073e-01 -1.333398465067148209e-02 -2.622290514409542084e-02 3.213089108467102051e-01 3.857988119125366211e-01 -2.092202007770538330e-02 -1.508279442787170410e-01 9.762226790189743042e-02 -1.136696413159370422e-01 -6.186128407716751099e-02 -2.591618001461029053e-01 -6.013974174857139587e-02 1.864221245050430298e-01 -3.922298550605773926e-01 1.373515129089355469e-01 -1.042492315173149109e-01 2.029369473457336426e-01 -3.951440379023551941e-02
-1.502348035573959351e-01 2.330044209957122803e-01 5.257198959589004517e-02 1.784968823194503784e-01 -2.964750230312347412e-01 3.245300650596618652e-01 7.114104181528091431e-02 -5.262710899114608765e-02 3.754193484783172607e-01 4.607282206416130066e-02 2.400660812854766846e-01 3.166520893573760986e-01 -4.584217071533203125e-02 2.071153223514556885e-01 -1.655282080173492432e-01 9.347815066576004028e-02 1.629492640495300293e-01 1.373438388109207153e-01 -1.655896566808223724e-02 2.367245703935623169e-01 4.027243703603744507e-02 3.540932759642601013e-02 9.894828312098979950e-03 -1.124558225274085999e-01 -1.792511940002441406e-01 9.717091917991638184e-02 2.934627234935760498e-02 -4.657202214002609253e-02 -3.096695244312286377e-01 -1.615671068429946899e-02 2.151927500963211060e-01 -3.083853423595428467e-02
-8.881418406963348389e-02 4.191166460514068604e-01 -1.666622608900070190e-01 -9.855657117441296577e-04 -5.807266570627689362e-03 -3.384242057800292969e-01 8.744377642869949341e-03 -3.001006245613098145e-01 -1.301663815975189209e-01 -1.171399876475334167e-01 2.984374994412064552e-03 -1.702768951654434204e-01 -3.806674852967262268e-02 -2.134544029831886292e-02 -2.539021670818328857e-01 7.257682830095291138e-02 1.453522443771362305e-01 -6.823029252700507641e-05 2.534808814525604248e-01 -5.042465776205062866e-02 -1.962195187807083130e-01 -9.268707036972045898e-02 -9.294007718563079834e-02 3.111298009753227234e-02 -1.487573701888322830e-02 1.125386580824851990e-01 -1.283802837133407593e-02 -3.139338195323944092e-01 -6.499722599983215332e-03 -2.336000204086303711e-01 3.750475943088531494e-01 -3.419172763824462891e-02
-1.900136470794677734e-01 2.353963404893875122e-01 7.302187383174896240e-02 1.163596510887145996e-01 2.591811418533325195e-01 -1.386303305625915527e-01 1.569806784391403198e-01 -1.001541838049888611e-01 1.366899907588958740e-01 4.583228006958961487e-02 1.392552107572555542e-01 9.236215800046920776e-02 -8.958420157432556152e-02 -2.735452353954315186e-01 4.831321910023689270e-02 1.161723211407661438e-01 7.553452253341674805e-02 4.206470213830471039e-03 3.749998509883880615e-01 6.349429488182067871e-02 -2.701078355312347412e-01 -2.904604375362396240e-01 -1.532413810491561890e-01 2.467322349548339844e-01 -1.639333963394165039e-01 -4.959606379270553589e-02 -8.016165345907211304e-02 -2.653661966323852539e-01 -2.121616452932357788e-01 -2.929455973207950592e-02 2.770790755748748779e-01 -1.635180786252021790e-02
1.598785817623138428e-01 3.019793331623077393e-01 -1.709203869104385376e-01 2.269220352172851562e-01 -2.867487072944641113e-02 1.127119436860084534e-01 -2.917684800922870636e-02 1.607778817415237427e-01 4.200036823749542236e-02 -3.084352007135748863e-03 1.864690482616424561e-01 4.988011419773101807e-01 -1.536623109132051468e-02 3.474950045347213745e-02 -2.815597951412200928e-01 1.226470619440078735e-01 7.109856605529785156e-02 -4.774427786469459534e-02 4.473933577537536621e-01 2.041294798254966736e-02 -9.961396455764770508e-02 1.515591889619827271e-01 -1.717282235622406006e-01 -1.043939664959907532e-01 -9.114287793636322021e-02 5.826169997453689575e-02 -9.047960489988327026e-02 1.591293700039386749e-02 -3.450233116745948792e-02 -1.279973089694976807e-01 1.104010045528411865e-01 -2.238458544015884399e-01
-1.363801360130310059e-01 1.242283582687377930e-01 7.364241033792495728e-02 6.032284498214721680e-01 -2.121476680040359497e-01 1.789552271366119385e-01 4.659857973456382751e-02 -7.658727467060089111e-02 1.704273074865341187e-01 -2.461331188678741455e-01 2.222416251897811890e-01 2.238014638423919678e-01 -3.796535730361938477e-02 1.755974292755126953e-01 -1.527637094259262085e-01 -1.178929931484162807e-03 2.373085170984268188e-01 1.421514600515365601e-01 2.202478945255279541e-01 -8.303973078727722168e-02 -7.359782606363296509e-02 1.714522987604141235e-01 -5.440541729331016541e-02 8.358963578939437866e-02 -1.476828157901763916e-01 1.647416651248931885e-01 -1.597648262977600098e-01 5.130929127335548401e-02 6.955417245626449585e-02 -3.331295773386955261e-02 -6.905101239681243896e-02 -4.860200732946395874e-02
-2.429887093603610992e-02 1.503314971923828125e-01 1.269998997449874878e-01 4.650147557258605957e-01 1.618464142084121704e-01 1.014227792620658875e-01 9.456369280815124512e-02 -1.672244220972061157e-01 7.171887159347534180e-02 -1.309724152088165283e-02 1.613320708274841309e-01 -1.102164089679718018e-01 -3.443416953086853027e-01 -2.152531445026397705e-01 -4.454616084694862366e-02 -3.484985604882240295e-02 -6.858720630407333374e-02 4.119008779525756836e-02 3.513945639133453369e-01 1.393686980009078979e-01 -1.166213601827621460e-01 -9.551493823528289795e-02 -2.865594029426574707e-01 1.203212887048721313e-01 -8.437010645866394043e-02 -2.846933901309967041e-02 1.340982038527727127e-02 1.204465776681900024e-01 -2.489974647760391235e-01 -2.321703732013702393e-01 1.648172885179519653e-01 -1.586094647645950317e-01
-1.052430421113967896e-01 2.225630432367324829e-01 -1.293179094791412354e-01 1.717376410961151123e-01 -1.869055479764938354e-01 5.140180513262748718e-02 -3.345028460025787354e-01 -1.383705586194992065e-01 -1.114754751324653625e-01 2.158618718385696411e-01 3.411695063114166260e-01 -3.073153831064701080e-02 1.520975679159164429e-01 -2.265397161245346069e-01 -3.135436475276947021e-01 9.034806489944458008e-02 1.941523551940917969e-01 2.665646076202392578e-01 7.884646207094192505e-02 -1.088709905743598938e-01 -2.074882239103317261e-01 -1.170744746923446655e-01 -1.772098802030086517e-02 1.969741433858871460e-01 -1.461572945117950439e-01 1.277159620076417923e-02 -1.833576336503028870e-02 8.708194643259048462e-02 7.077302038669586182e-02 1.007263809442520142e-01 1.645536571741104126e-01 2.699972689151763916e-01
-3.135418593883514404e-01 4.194683730602264404e-01 -1.401449590921401978e-01 -7.946308702230453491e-02 3.451395034790039062e-02 -7.125923037528991699e-02 5.231303349137306213e-02 6.216262932866811752e-03 -5.211118236184120178e-02 1.940811984241008759e-02 -1.726439571939408779e-03 -9.089554101228713989e-02 -1.189742162823677063e-01 -2.664016783237457275e-01 -2.633774280548095703e-01 -3.872179612517356873e-02 -1.041031107306480408e-01 2.116151601076126099e-01 4.140576720237731934e-01 4.226858913898468018e-02 -2.521897554397583008e-01 1.393414735794067383e-01 4.348258301615715027e-02 -1.601992249488830566e-01 -1.087914109230041504e-01 -1.281572580337524414e-01 4.806319996714591980e-02 -3.049013912677764893e-01 -1.206103339791297913e-01 -1.465632766485214233e-01 1.258541792631149292e-01 -9.256739169359207153e-02
3.859620308503508568e-03 1.684657335281372070e-01 2.356033027172088623e-01 1.728356331586837769e-01 -9.490504115819931030e-02 2.732110023498535156e-01 -9.711308777332305908e-02 8.160751312971115112e-03 8.986537903547286987e-02 1.931911334395408630e-03 4.188731908798217773e-01 2.457839548587799072e-01 7.955231517553329468e-02 1.289324760437011719e-01 5.312075838446617126e-03 2.274783328175544739e-02 1.491597890853881836e-01 4.453986883163452148e-02 2.261235117912292480e-01 -1.015286985784769058e-02 -1.025781482458114624e-01 4.251366853713989258e-01 -1.145833265036344528e-02 -3.626248240470886230e-02 -6.338428705930709839e-02 -1.235406473278999329e-01 -2.573384046554565430e-01 3.683041548356413841e-03 -2.071071714162826538e-01 -1.242713779211044312e-01 3.172370493412017822e-01 -1.138547956943511963e-01
-8.020423352718353271e-02 1.883065849542617798e-01 2.674845159053802490e-01 2.028191983699798584e-01 2.362295798957347870e-02 -1.161511167883872986e-01 2.153693586587905884e-01 8.396014571189880371e-02 -2.102417945861816406e-01 -5.795045942068099976e-02 2.712719738483428955e-01 3.718144446611404419e-02 -1.523087769746780396e-01 -1.959189921617507935e-01 -2.317616343498229980e-01 1.032234951853752136e-01 7.978790253400802612e-02 1.943110227584838867e-01 2.580140233039855957e-01 -1.832728683948516846e-01 -8.425188064575195312e-02 1.391406804323196411e-01 2.667805254459381104e-01 2.892712652683258057e-01 -1.352832615375518799e-01 1.285229474306106567e-01 -1.017302051186561584e-01 -2.172632664442062378e-01 -1.315893083810806274e-01 8.234135061502456665e-02 1.741819828748703003e-01 2.388763874769210815e-01
-1.243874058127403259e-02 2.965981960296630859e-01 -1.471590846776962280e-01 -1.788502186536788940e-01 -1.004944071173667908e-01 1.199427247047424316e-01 2.559059858322143555e-01 -4.190832003951072693e-02 2.121405899524688721e-01 1.059499382972717285e-01 2.476685792207717896e-01 1.741262525320053101e-02 -8.730401843786239624e-02 6.266728043556213379e-02 -1.113636419177055359e-01 3.875036537647247314e-01 3.669677302241325378e-02 2.040261179208755493e-01 1.558423340320587158e-01 7.567211240530014038e-02 -5.199262127280235291e-02 3.981837257742881775e-02 8.894515037536621094e-02 1.761562675237655640e-01 1.000955924391746521e-01 -5.285783112049102783e-02 -9.014488756656646729e-02 -3.343075811862945557e-01 -2.245040610432624817e-02 -2.140883952379226685e-01 3.569154143333435059e-01 2.277616113424301147e-01
1.503839939832687378e-01 1.253114640712738037e-01 -2.182765901088714600e-01 8.347348123788833618e-02 -1.729283332824707031e-01 1.597108542919158936e-01 -1.573267951607704163e-02 5.520621314644813538e-02 2.499252110719680786e-01 -4.654623195528984070e-02 2.946342527866363525e-01 -1.244755312800407410e-01 -1.162008419632911682e-01 2.123184502124786377e-02 -4.103637337684631348e-01 1.871131807565689087e-01 2.669178247451782227e-01 -1.551834046840667725e-01 1.922287046909332275e-01 6.152853369712829590e-02 -1.243552789092063904e-01 -1.061845719814300537e-01 1.520542800426483154e-01 2.008405327796936035e-01 -2.233644425868988037e-01 -1.172143965959548950e-01 -3.647840619087219238e-01 -1.079137995839118958e-01 -4.240541532635688782e-02 -2.763588679954409599e-03 5.569617077708244324e-02 1.566950082778930664e-01
1.067884191870689392e-01 2.067776173353195190e-01 2.369315735995769501e-02 -4.784040525555610657e-02 -1.581992954015731812e-01 1.082881912589073181e-01 1.624098233878612518e-02 -1.419109851121902466e-01 -6.460325419902801514e-02 1.722480356693267822e-01 3.651407659053802490e-01 -1.976256519556045532e-01 -5.239999294281005859e-02 -5.630417168140411377e-02 -1.370381005108356476e-02 6.784988939762115479e-02 4.308327287435531616e-02 -1.123291626572608948e-01 2.611264288425445557e-01 -1.045448854565620422e-01 -9.886988252401351929e-02 -8.703110367059707642e-02 -7.741101086139678955e-02 1.479052156209945679e-01 1.416228860616683960e-01 1.740739494562149048e-02 4.721615090966224670e-02 -5.040625929832458496e-01 -1.027519181370735168e-01 -1.104745790362358093e-01 2.815098166465759277e-01 -3.891167640686035156e-01
-2.198046296834945679e-01 1.926111616194248199e-02 -2.285543531179428101e-01 2.442010194063186646e-01 -9.906643629074096680e-02 1.795135587453842163e-01 1.143268402665853500e-02 -2.812608145177364349e-02 5.062328651547431946e-02 -1.565868407487869263e-01 4.059056341648101807e-01 2.793037593364715576e-01 2.193984538316726685e-01 -2.143295407295227051e-01 -1.653899252414703369e-01 -7.546611130237579346e-02 2.986647784709930420e-01 5.693905055522918701e-02 1.687699556350708008e-01 -2.172201126813888550e-01 -7.586009055376052856e-02 1.826655268669128418e-01 -8.598145097494125366e-02 -1.535148620605468750e-01 -9.199565276503562927e-03 1.068593859672546387e-01 -1.556865274906158447e-01 -1.793105751276016235e-01 -1.348401159048080444e-01 -2.091216742992401123e-01 -6.594567559659481049e-03 -1.773861497640609741e-01
-1.561246216297149658e-01 2.931680083274841309e-01 -1.773016899824142456e-01 3.319051116704940796e-03 -1.082747802138328552e-01 -1.244755741208791733e-02 -1.200260780751705170e-02 -2.032355070114135742e-01 3.750402946025133133e-03 1.877080649137496948e-01 1.384365558624267578e-01 -2.511849999427795410e-01 2.631344832479953766e-04 -3.460813313722610474e-02 -1.058445945382118225e-01 -1.332728844135999680e-02 1.090510115027427673e-01 -9.966164827346801758e-02 5.224298238754272461e-01 1.194639578461647034e-01 -2.444841861724853516e-01 -1.803943514823913574e-01 -1.433245558291673660e-02 1.681783795356750488e-01 1.298426985740661621e-01 5.794822424650192261e-02 -3.351564705371856689e-02 -2.520408928394317627e-01 -1.858853548765182495e-01 -1.465410739183425903e-01 2.415941953659057617e-01 -2.138334065675735474e-01
-2.582324147224426270e-01 4.215563237667083740e-01 4.908880218863487244e-02 8.517161011695861816e-02 -2.162579596042633057e-01 1.915472149848937988e-01 -1.069896444678306580e-01 -1.685487478971481323e-01 -6.920440495014190674e-02 1.138404682278633118e-01 3.796984553337097168e-01 -1.431717723608016968e-01 1.556069552898406982e-01 -1.335725188255310059e-01 -3.372882008552551270e-01 1.014629676938056946e-01 2.836972177028656006e-01 2.632165253162384033e-01 5.106900632381439209e-02 -1.742807477712631226e-01 -2.062360942363739014e-02 -4.844423383474349976e-02 -7.705902308225631714e-02 4.421389661729335785e-03 -4.702059552073478699e-02 -4.177006706595420837e-02 -1.088717654347419739e-01 6.844780594110488892e-02 -4.542764276266098022e-03 2.366139441728591919e-01 3.090797923505306244e-02 7.185631990432739258e-02
-8.474837988615036011e-03 3.246131539344787598e-01 -1.123909652233123779e-01 3.339757025241851807e-01 -5.682671442627906799e-02 -3.278990387916564941e-01 -3.048405349254608154e-01 -1.179695576429367065e-01 4.024857189506292343e-03 1.595965027809143066e-01 1.357899308204650879e-01 1.920318603515625000e-01 1.884292066097259521e-02 -2.725472748279571533e-01 -6.972483545541763306e-02 -6.808622926473617554e-02 3.774540722370147705e-01 1.312912851572036743e-01 1.845450401306152344e-01 -2.750538289546966553e-02 -8.226623386144638062e-02 -1.235407218337059021e-02 -9.396832436323165894e-02 -2.090673707425594330e-02 -3.097343146800994873e-01 1.636914014816284180e-01 1.762090772390365601e-01 -5.890321731567382812e-02 -9.437760710716247559e-02 -5.692664068192243576e-03 9.110015630722045898e-02 5.154193937778472900e-02
-1.594927161931991577e-01 3.980185389518737793e-01 -2.023131400346755981e-01 1.293553560972213745e-01 1.310130059719085693e-01 -1.868596374988555908e-01 -2.036721706390380859e-01 -1.337882727384567261e-01 3.860708177089691162e-01 9.663825854659080505e-03 2.879619002342224121e-01 4.775514535140246153e-04 -1.037571132183074951e-01 -1.644943356513977051e-01 -5.244090035557746887e-02 2.754639387130737305e-01 1.377321928739547729e-01 -1.183425858616828918e-01 2.461563199758529663e-01 1.592753678560256958e-01 -1.944181174039840698e-01 6.293400377035140991e-02 1.000301763415336609e-01 -2.663272023200988770e-01 -1.138621419668197632e-01 1.031313464045524597e-01 2.760142087936401367e-02 -1.268176138401031494e-01 7.780432701110839844e-02 -4.442214965820312500e-02 9.092875570058822632e-02 1.115931943058967590e-02
8.382876403629779816e-03 1.765178292989730835e-01 -1.766379624605178833e-01 2.200471051037311554e-02 1.448547244071960449e-01 5.642140284180641174e-02 -2.402601838111877441e-01 2.482149899005889893e-01 9.794774651527404785e-02 -8.817505091428756714e-02 5.709354877471923828e-01 8.914824575185775757e-02 -1.003932207822799683e-01 -2.869368297979235649e-03 -2.606090903282165527e-01 -3.869780153036117554e-02 2.107960581779479980e-01 -1.239390224218368530e-01 6.392053514719009399e-02 -1.681494265794754028e-01 -4.677651450037956238e-02 2.458658963441848755e-01 3.383698686957359314e-02 8.598032407462596893e-03 -1.439885944128036499e-01 -7.050217688083648682e-02 -2.315657436847686768e-01 -6.303803622722625732e-02 -1.310685575008392334e-01 1.335923373699188232e-01 4.685124382376670837e-02 -2.937099039554595947e-01
-6.397932767868041992e-02 4.840501844882965088e-01 -3.335124254226684570e-01 9.357341378927230835e-02 -3.794705495238304138e-02 -7.281152904033660889e-02 -1.726014018058776855e-01 -5.491502955555915833e-02 1.841040998697280884e-01 -9.441214799880981445e-02 3.180432617664337158e-01 1.966560631990432739e-01 -2.512292563915252686e-01 -1.542834341526031494e-01 -7.004195451736450195e-02 8.673336356878280640e-02 2.872223034501075745e-02 -8.176433295011520386e-02 9.985394775867462158e-02 -1.068237610161304474e-02 -9.274039417505264282e-02 -4.822681471705436707e-02 3.077239356935024261e-02 -2.239564955234527588e-01 -1.323054265230894089e-02 4.381234943866729736e-02 9.487269073724746704e-02 -1.228105947375297546e-01 1.370923072099685669e-01 -2.302236407995223999e-01 3.673363626003265381e-01 8.688821643590927124e-02
3.032001480460166931e-02 3.011777698993682861e-01 -1.109886541962623596e-01 -5.870937928557395935e-02 -5.766183137893676758e-02 1.564689874649047852e-01 8.214241266250610352e-02 -2.248044610023498535e-01 6.509071588516235352e-02 -8.282477967441082001e-03 2.785662710666656494e-01 1.601819396018981934e-01 -8.555391430854797363e-02 1.569499075412750244e-01 -3.206123709678649902e-01 2.523828446865081787e-01 -4.815804585814476013e-02 5.704612284898757935e-02 3.313426077365875244e-01 9.775880724191665649e-02 -1.927951723337173462e-01 -1.360414922237396240e-01 -1.620762646198272705e-01 1.081246659159660339e-01 5.803235992789268494e-02 -1.391841024160385132e-01 2.135399878025054932e-01 -3.348456621170043945e-01 -6.375271826982498169e-02 -1.305216550827026367e-01 9.959903359413146973e-02 2.673467397689819336e-01
-4.486458748579025269e-02 2.948651313781738281e-01 -9.308529645204544067e-02 3.409968912601470947e-01 -1.106145381927490234e-01 -1.657475531101226807e-01 -3.987223841249942780e-03 1.746051595546305180e-03 -1.384411752223968506e-01 3.217933475971221924e-01 1.027979031205177307e-01 -7.193924486637115479e-02 -3.183221518993377686e-01 -6.075675785541534424e-02 -6.610277295112609863e-02 2.529333531856536865e-01 2.198160141706466675e-01 1.201067715883255005e-01 3.244155645370483398e-01 -4.802447184920310974e-02 1.810880303382873535e-01 7.521747611463069916e-03 2.746515870094299316e-01 2.465313114225864410e-02 5.462637916207313538e-02 4.447752609848976135e-02 1.250813603401184082e-01 -1.894130706787109375e-01 -2.588535249233245850e-01 -7.847481966018676758e-02 1.559087485074996948e-01 -3.746007382869720459e-02
-2.045861780643463135e-01 8.752678520977497101e-03 7.026404887437820435e-02 7.215926796197891235e-02 -2.232036739587783813e-01 3.748938143253326416e-01 -5.421850830316543579e-02 -2.373387664556503296e-02 1.402143537998199463e-01 1.635033637285232544e-01 3.816874921321868896e-01 1.873647421598434448e-01 -2.369694560766220093e-01 1.040948107838630676e-01 -1.235983148217201233e-01 1.142744496464729309e-01 1.981861889362335205e-01 2.463421970605850220e-01 2.419501096010208130e-01 1.036834809929132462e-02 -7.915970683097839355e-02 1.339462846517562866e-01 -1.050123795866966248e-01 3.024970367550849915e-02 -2.110367640852928162e-02 -2.563038766384124756e-01 -1.858292818069458008e-01 5.180449783802032471e-02 -2.662859857082366943e-01 -1.804525107145309448e-01 1.311228573322296143e-01 1.129955500364303589e-01
-3.957901149988174438e-02 6.675075739622116089e-02 2.829469740390777588e-01 2.493337690830230713e-01 -2.857202887535095215e-01 2.358032017946243286e-01 -1.981176286935806274e-01 6.504380702972412109e-02 -3.386361524462699890e-02 7.249726355075836182e-02 3.838871121406555176e-01 2.260503619909286499e-01 2.240948937833309174e-02 2.932080440223217010e-02 -1.586367189884185791e-01 1.368952542543411255e-01 2.848884165287017822e-01 1.405899375677108765e-01 8.527871966361999512e-02 -2.067995369434356689e-01 -5.661688745021820068e-02 3.130819499492645264e-01 -2.277560383081436157e-01 -1.043849661946296692e-01 1.168021634221076965e-01 4.198680445551872253e-02 -8.200562000274658203e-02 -2.134207636117935181e-01 3.363089263439178467e-02 -5.318787321448326111e-02 1.851709932088851929e-01 2.267751842737197876e-03
-3.941581398248672485e-02 7.891068607568740845e-02 -1.233680993318557739e-01 -2.428704053163528442e-01 -3.458042070269584656e-02 -7.399260252714157104e-02 3.346451520919799805e-01 -2.756023705005645752e-01 4.906117101199924946e-04 -4.637138918042182922e-02 3.645923733711242676e-01 1.079835370182991028e-01 -1.070481091737747192e-01 2.987927384674549103e-02 -3.302873671054840088e-01 -6.043731793761253357e-02 1.818808615207672119e-01 1.566721946001052856e-01 2.106408774852752686e-01 -7.360293529927730560e-03 -2.389743179082870483e-01 -1.659335345029830933e-01 -7.388177514076232910e-02 1.960224807262420654e-01 -5.385621637105941772e-02 -1.808918863534927368e-01 -6.662113964557647705e-02 -1.335341036319732666e-01 -1.374892592430114746e-01 9.543084353208541870e-02 3.016900718212127686e-01 -2.099288105964660645e-01
8.019471913576126099e-02 2.041460126638412476e-01 -9.924931079149246216e-02 2.441141456365585327e-01 1.605744287371635437e-02 1.597105562686920166e-01 1.192146092653274536e-01 9.777963906526565552e-02 2.365496307611465454e-01 1.659064143896102905e-01 1.749851852655410767e-01 2.202904522418975830e-01 -8.579317480325698853e-02 -1.050811447203159332e-02 -3.305699825286865234e-01 5.723848938941955566e-02 -1.385150253772735596e-01 1.202473938465118408e-01 4.970066845417022705e-01 -2.570873498916625977e-02 3.732401505112648010e-02 1.370110511779785156e-01 -1.908678114414215088e-01 -4.957801848649978638e-02 -2.168727517127990723e-01 1.775006949901580811e-01 -8.655949681997299194e-02 -5.540306866168975830e-02 9.160166233777999878e-02 -9.250331670045852661e-02 1.605126708745956421e-01 -2.794106602668762207e-01
2.002240270376205444e-01 2.450437098741531372e-01 -1.104506943374872208e-02 2.088515609502792358e-01 2.270119041204452515e-01 -1.161036714911460876e-01 2.613011188805103302e-02 -1.666577756404876709e-01 1.041028648614883423e-01 -4.019331559538841248e-02 2.941617965698242188e-01 1.755329594016075134e-02 -5.895594879984855652e-02 -2.653474211692810059e-01 -7.704331725835800171e-02 1.516006737947463989e-01 4.404740035533905029e-02 -7.734986394643783569e-02 2.210009694099426270e-01 1.461543142795562744e-01 -1.382566392421722412e-01 -2.353135496377944946e-01 -2.475537545979022980e-02 2.475291341543197632e-01 -1.299642324447631836e-01 -1.823443323373794556e-01 -7.593046873807907104e-02 -3.293661177158355713e-01 -2.999491393566131592e-01 1.214181482791900635e-01 2.261765450239181519e-01 1.606345027685165405e-01
-2.867375873029232025e-02 6.044356226921081543e-01 2.028744108974933624e-02 1.283835917711257935e-01 2.083222754299640656e-02 2.748760581016540527e-01 7.166666444391012192e-03 -7.498409599065780640e-02 4.803556576371192932e-02 6.154708564281463623e-02 2.307554930448532104e-01 1.419576816260814667e-02 1.383478008210659027e-02 1.541502177715301514e-01 -2.575413584709167480e-01 1.022471860051155090e-02 5.479266121983528137e-02 6.260953843593597412e-02 1.074299588799476624e-01 2.363901436328887939e-01 1.575804501771926880e-01 -3.691947087645530701e-02 -1.079725176095962524e-01 7.872954942286014557e-03 -2.286660373210906982e-01 -6.892265286296606064e-03 1.305967569351196289e-01 5.206560716032981873e-02 2.098246291279792786e-02 3.076141178607940674e-01 3.253208994865417480e-01 9.236983954906463623e-03
-1.210300996899604797e-01 3.558891415596008301e-01 1.016791835427284241e-01 -9.781848639249801636e-03 -2.320279031991958618e-01 1.491086333990097046e-01 -6.813767831772565842e-03 -1.065130531787872314e-01 3.098194301128387451e-02 -7.443700730800628662e-02 -7.877407222986221313e-02 4.657406508922576904e-01 -1.700184345245361328e-01 -2.056409567594528198e-01 -1.464582085609436035e-01 1.058030053973197937e-01 1.621422916650772095e-01 -1.810916960239410400e-01 1.703771650791168213e-01 -1.734974980354309082e-01 -6.390102952718734741e-02 -3.487022221088409424e-02 -2.488082833588123322e-02 8.486112952232360840e-02 3.773152455687522888e-02 -1.247146800160408020e-01 -2.652788758277893066e-01 -4.069497883319854736e-01 -9.412118047475814819e-02 -4.614651575684547424e-02 -1.511182636022567749e-01 9.603109210729598999e-02
-6.842616200447082520e-02 4.033576548099517822e-01 -1.347401738166809082e-01 3.652671724557876587e-02 1.212167367339134216e-01 6.531628221273422241e-02 6.399398297071456909e-02 -6.012218445539474487e-02 -5.325013026595115662e-02 2.052861005067825317e-01 2.867039144039154053e-01 2.845871448516845703e-01 -5.320094153285026550e-02 -1.341814398765563965e-01 -2.640267312526702881e-01 1.819557696580886841e-01 -1.742617785930633545e-01 2.587883770465850830e-01 2.989119887351989746e-01 -2.210634760558605194e-02 -9.780716150999069214e-03 -2.040232121944427490e-01 -1.647434681653976440e-01 -3.558037430047988892e-02 2.183238603174686432e-02 -1.103731393814086914e-01 2.393267005681991577e-01 -2.426832169294357300e-01 -3.158084675669670105e-02 -1.939997673034667969e-01 9.794657677412033081e-02 1.424096822738647461e-01
-7.409985177218914032e-03 4.597920179367065430e-01 -1.974523365497589111e-01 1.081442907452583313e-01 1.463694218546152115e-02 1.875645667314529419e-02 1.308588385581970215e-01 -3.632490038871765137e-01 2.129161506891250610e-01 -1.466163694858551025e-01 3.116427361965179443e-01 1.776597499847412109e-01 1.400253083556890488e-02 1.379840373992919922e-01 5.284043401479721069e-02 2.773630619049072266e-01 -2.964124642312526703e-02 2.915081381797790527e-01 2.447790950536727905e-01 2.303551509976387024e-02 -2.901727519929409027e-02 -8.576497202739119530e-04 9.958659857511520386e-02 -2.088195458054542542e-02 4.316727072000503540e-02 6.881409790366888046e-04 1.471044123172760010e-01 -1.398860961198806763e-01 -8.605363219976425171e-02 -2.242609858512878418e-01 1.621751785278320312e-01 9.577076882123947144e-02
-1.069231331348419189e-02 2.468949109315872192e-01 7.710624486207962036e-02 3.079629540443420410e-01 -2.469759248197078705e-02 7.220558356493711472e-03 -3.250453472137451172e-01 -2.437558919191360474e-01 2.389310151338577271e-01 -4.759231954813003540e-02 2.967950999736785889e-01 9.528969228267669678e-02 -8.941677957773208618e-02 -4.392252117395401001e-02 -4.440629482269287109e-02 1.535273715853691101e-02 2.841269597411155701e-02 1.807081103324890137e-01 3.341387212276458740e-02 3.157016634941101074e-01 1.418666988611221313e-01 -2.357494533061981201e-01 1.145209968090057373e-01 1.825240254402160645e-01 4.854739457368850708e-02 -1.640561819076538086e-01 -7.686190307140350342e-02 -2.029821872711181641e-01 -7.403663545846939087e-02 3.835467621684074402e-02 4.049390852451324463e-01 -8.126709610223770142e-03
-4.630585387349128723e-02 2.785404026508331299e-01 -5.798813421279191971e-03 1.148276329040527344e-01 -1.207122206687927246e-01 2.296856939792633057e-01 -3.012600541114807129e-02 -1.785003989934921265e-01 2.835159897804260254e-01 2.001987211406230927e-02 -1.468383427709341049e-02 6.233093887567520142e-02 6.683303415775299072e-02 5.779388919472694397e-02 -2.365674078464508057e-01 1.195290163159370422e-01 3.621601164340972900e-01 1.814734786748886108e-01 1.832849830389022827e-01 -3.115401268005371094e-01 1.789995431900024414e-01 -3.050124086439609528e-02 -6.092843413352966309e-02 1.802539676427841187e-01 -2.414595037698745728e-01 1.722468584775924683e-01 1.900403648614883423e-01 -1.957061290740966797e-01 2.428774833679199219e-01 -2.121231257915496826e-01 -3.805783344432711601e-03 -1.170803830027580261e-01
-5.990834906697273254e-02 4.065618813037872314e-01 -6.670135259628295898e-02 -8.960168063640594482e-02 1.550643332302570343e-02 -1.916377246379852295e-02 2.893987670540809631e-02 -3.900727331638336182e-01 2.424032390117645264e-01 1.146086677908897400e-01 2.830680012702941895e-01 2.416755110025405884e-01 -4.799107462167739868e-02 6.738091260194778442e-02 4.279143735766410828e-02 7.350544631481170654e-02 6.435469537973403931e-02 2.140159457921981812e-01 3.367236852645874023e-01 7.589113712310791016e-02 -3.800775110721588135e-02 1.457196325063705444e-01 4.762803390622138977e-02 4.794159159064292908e-02 2.654115259647369385e-01 5.061109364032745361e-02 -2.077576518058776855e-01 -1.917297840118408203e-01 1.296208649873733521e-01 6.403320934623479843e-03 1.123411506414413452e-01 2.486132234334945679e-01
1.341558992862701416e-01 3.999907970428466797e-01 -5.430904030799865723e-02 -1.911775320768356323e-01 -1.396496593952178955e-01 4.191602393984794617e-02 8.078256249427795410e-02 -2.240588068962097168e-01 1.417491137981414795e-01 2.615468502044677734e-01 2.333889305591583252e-01 2.159185707569122314e-01 -1.075823307037353516e-01 7.485990226268768311e-02 -8.966930955648422241e-02 2.135725766420364380e-01 3.750371187925338745e-02 4.413522314280271530e-03 1.892611831426620483e-01 1.561500132083892822e-01 4.053261131048202515e-02 -2.715863287448883057e-02 1.531939506530761719e-01 1.518873870372772217e-02 2.060643136501312256e-01 9.697844088077545166e-02 -3.278259932994842529e-01 -3.194165527820587158e-01 4.343141242861747742e-02 -1.302146762609481812e-01 2.216368913650512695e-01 1.645125150680541992e-01
-7.618471235036849976e-02 3.514172136783599854e-01 6.657597422599792480e-02 1.109615489840507507e-01 7.700734585523605347e-02 -1.345015317201614380e-01 -6.716283410787582397e-02 -2.323529450222849846e-03 -3.220949321985244751e-02 -6.486167758703231812e-02 1.752589643001556396e-01 6.729798763990402222e-02 -3.530992865562438965e-01 -4.640631675720214844e-01 -2.585557997226715088e-01 4.365580528974533081e-02 1.624255031347274780e-01 -6.557048764079809189e-04 2.541129291057586670e-01 -1.906852871179580688e-01 3.511933609843254089e-02 3.480580449104309082e-02 4.795336723327636719e-02 3.438179492950439453e-01 1.213538274168968201e-01 2.459041774272918701e-01 -8.472803048789501190e-03 -7.250387966632843018e-02 -1.016449257731437683e-01 -1.322260349988937378e-01 1.287738233804702759e-01 3.075680509209632874e-02
-1.543127447366714478e-01 3.955359756946563721e-02 1.053168624639511108e-01 1.863456964492797852e-01 -1.770688295364379883e-01 4.255300164222717285e-01 -7.974764704704284668e-02 1.863741688430309296e-02 2.144304364919662476e-01 1.790856570005416870e-01 3.480185568332672119e-01 -3.701536916196346283e-03 2.714704722166061401e-02 -3.936311975121498108e-02 -1.298218518495559692e-01 -1.280259788036346436e-01 1.591813564300537109e-01 6.856671720743179321e-02 2.820924222469329834e-01 -4.305928200483322144e-02 -3.633001744747161865e-01 1.946874707937240601e-01 1.079693343490362167e-02 9.779812395572662354e-02 1.373922172933816910e-02 2.634880840778350830e-01 -1.064769085496664047e-02 -1.527635902166366577e-01 -1.177236139774322510e-01 8.234131149947643280e-03 2.765561938285827637e-01 -2.099297195672988892e-02
1.218343600630760193e-01 2.796548902988433838e-01 -2.125671505928039551e-02 1.563145965337753296e-01 -1.109540835022926331e-01 3.754389584064483643e-01 2.313548177480697632e-01 -1.150707975029945374e-01 4.348436743021011353e-02 -4.500943422317504883e-02 1.724936962127685547e-01 2.334978245198726654e-02 -2.049028873443603516e-01 -3.384774550795555115e-02 -3.043213784694671631e-01 -8.346381597220897675e-03 1.910473257303237915e-01 -6.909211631864309311e-03 1.055440008640289307e-01 2.246568948030471802e-01 -1.724163442850112915e-01 1.275443732738494873e-01 -5.141907185316085815e-02 9.497645497322082520e-02 1.191655769944190979e-01 -4.850216209888458252e-01 7.546732574701309204e-02 -1.144168004393577576e-01 -1.121294796466827393e-01 -5.118593573570251465e-02 1.500996351242065430e-01 -1.738724708557128906e-01
2.026130110025405884e-01 3.042371869087219238e-01 -4.986691474914550781e-02 5.109355784952640533e-03 -2.601904273033142090e-01 1.398037970066070557e-01 6.209172680974006653e-02 -1.286387592554092407e-01 1.873710900545120239e-01 7.277244329452514648e-02 9.259724617004394531e-02 1.036780048161745071e-02 1.080604791641235352e-01 -1.690451353788375854e-01 -2.379860132932662964e-01 3.546743839979171753e-02 -9.220467507839202881e-02 4.554670751094818115e-01 1.564203947782516479e-01 -1.434601247310638428e-01 -3.945236653089523315e-02 1.668492108583450317e-01 -2.008633762598037720e-01 1.754697263240814209e-01 8.458956331014633179e-02 -6.882079876959323883e-03 2.634547352790832520e-01 -1.440480947494506836e-01 -2.578129768371582031e-01 -2.675595693290233612e-02 2.563348114490509033e-01 -1.311893165111541748e-01
-1.718555092811584473e-01 3.580076992511749268e-01 1.907231211662292480e-01 1.026833653450012207e-01 1.342238485813140869e-01 -1.313064247369766235e-01 -1.264373362064361572e-01 4.435488581657409668e-02 8.252619951963424683e-02 2.928776852786540985e-02 1.417255103588104248e-01 4.954531323164701462e-03 -1.953377276659011841e-01 -4.163911044597625732e-01 -1.970653682947158813e-01 1.693446338176727295e-01 1.513274759054183960e-01 1.702318638563156128e-01 3.006326258182525635e-01 -1.961058527231216431e-01 -8.133819699287414551e-02 -1.202364489436149597e-01 1.491336375474929810e-01 3.648571670055389404e-01 3.118928335607051849e-02 1.376341879367828369e-01 -8.012977242469787598e-02 6.970666348934173584e-02 -4.768698662519454956e-02 -1.669885218143463135e-01 1.181815043091773987e-01 -5.351041629910469055e-02
-2.483656257390975952e-02 1.836803108453750610e-01 -1.825844347476959229e-01 9.514070302248001099e-02 -2.768912613391876221e-01 3.381024003028869629e-01 -2.131689637899398804e-01 5.492142587900161743e-02 -1.400389969348907471e-01 -6.567128933966159821e-03 3.092870414257049561e-01 -1.030937060713768005e-01 -1.989358812570571899e-01 3.070403039455413818e-01 -2.753534018993377686e-01 1.290123015642166138e-01 5.257527530193328857e-02 3.893461450934410095e-02 2.582828104496002197e-01 -3.905776515603065491e-02 -1.583548933267593384e-01 2.924896776676177979e-01 2.555192820727825165e-02 -8.367045223712921143e-02 -2.077021449804306030e-01 4.133933689445257187e-03 -2.221241444349288940e-01 -1.237599477171897888e-01 -9.107124805450439453e-02 -7.641497254371643066e-02 2.180759183829650283e-04 -1.371896713972091675e-01
-1.255009323358535767e-01 1.733525246381759644e-01 -5.727423354983329773e-03 2.393422275781631470e-01 1.251413673162460327e-01 -1.436716169118881226e-01 8.550821244716644287e-02 -1.890300512313842773e-01 8.381532877683639526e-02 3.129346966743469238e-01 2.023604810237884521e-01 1.119904294610023499e-01 -2.402460277080535889e-01 -3.475477397441864014e-01 -3.126237541437149048e-02 2.898249626159667969e-01 3.565808758139610291e-02 5.071027576923370361e-02 2.627729177474975586e-01 -1.456781327724456787e-01 4.332332685589790344e-02 2.101106010377407074e-02 7.600598782300949097e-02 1.471427083015441895e-01 -1.704728305339813232e-01 -1.576236337423324585e-01 -8.350822329521179199e-02 -2.836216427385807037e-02 -1.374057233333587646e-01 -2.608331739902496338e-01 3.507183790206909180e-01 -1.200344040989875793e-02
-4.364288598299026489e-02 1.983693391084671021e-01 -5.435579456388950348e-03 1.901265680789947510e-01 -1.507828831672668457e-01 1.921290718019008636e-02 1.266573369503021240e-01 7.731597125530242920e-02 -9.900905191898345947e-02 1.052598059177398682e-01 5.393347740173339844e-01 6.534245330840349197e-03 -9.687792509794235229e-02 -8.103046566247940063e-02 -3.144712746143341064e-01 4.260442219674587250e-03 6.277445703744888306e-02 1.218002364039421082e-01 -2.680162712931632996e-02 -1.006433740258216858e-01 -4.038858413696289062e-01 -5.431739985942840576e-02 1.117021441459655762e-01 2.155995666980743408e-01 1.907052248716354370e-01 -1.487904936075210571e-01 7.456988096237182617e-02 -2.606214582920074463e-01 -1.284475028514862061e-01 -1.577767282724380493e-01 -6.302664428949356079e-02 1.369677484035491943e-01
-1.553731262683868408e-01 1.490602642297744751e-01 1.384371072053909302e-01 5.992046371102333069e-02 1.125332266092300415e-01 -8.636832982301712036e-02 -2.199831306934356689e-01 -1.468910090625286102e-02 1.025653332471847534e-01 -2.161056250333786011e-01 8.773046731948852539e-02 8.955785073339939117e-03 -1.192701421678066254e-02 -1.415753364562988281e-01 -2.974213957786560059e-01 1.022818535566329956e-01 2.887357473373413086e-01 4.752549156546592712e-02 3.206669688224792480e-01 -2.144125401973724365e-01 2.265857905149459839e-01 1.021404378116130829e-02 3.786775842308998108e-02 3.579388856887817383e-01 -1.014071702957153320e-01 2.662380635738372803e-01 -2.527599930763244629e-01 -5.593165289610624313e-03 -1.847546547651290894e-01 -1.175484582781791687e-01 2.081638574600219727e-01 -1.620262414216995239e-01
-7.491736859083175659e-02 1.528812497854232788e-01 9.310130029916763306e-02 7.307587657123804092e-03 -2.259988188743591309e-01 2.492831200361251831e-01 -2.087829113006591797e-01 -2.303658425807952881e-02 4.633043333888053894e-02 8.573896437883377075e-02 4.910370111465454102e-01 1.207696720957756042e-01 7.747488468885421753e-02 1.220286786556243896e-01 -1.215950399637222290e-01 -1.849759072065353394e-01 1.642466783523559570e-01 1.397062540054321289e-01 2.826085090637207031e-01 5.487792077474296093e-04 -2.636966407299041748e-01 2.945564091205596924e-01 -4.653681814670562744e-02 -2.292762976139783859e-03 -5.248152837157249451e-02 9.363289922475814819e-02 -5.274244397878646851e-02 6.629794836044311523e-02 -1.831528544425964355e-01 -1.211849227547645569e-01 3.427183330059051514e-01 -2.532646246254444122e-02
-1.552993953227996826e-01 2.169352918863296509e-01 2.478393018245697021e-01 1.891331514343619347e-03 -1.796015202999114990e-01 2.150039523839950562e-01 -1.820965111255645752e-01 -3.432844951748847961e-02 3.007603064179420471e-02 2.291142493486404419e-01 2.102996259927749634e-01 1.270059347152709961e-01 -6.095428019762039185e-02 -1.214304193854331970e-01 -8.940178155899047852e-02 2.789128422737121582e-01 2.126337587833404541e-01 2.616268992424011230e-01 2.081518024206161499e-01 1.162751093506813049e-01 4.550994187593460083e-02 -3.183706477284431458e-02 -1.225363016128540039e-01 -1.248424202203750610e-01 4.783730208873748779e-02 -1.187480315566062927e-01 -2.834845781326293945e-01 -8.001832664012908936e-02 -3.150040209293365479e-01 1.075166389346122742e-01 3.344897627830505371e-01 8.093938976526260376e-02
-1.997776031494140625e-01 3.457923531532287598e-01 -1.085998937487602234e-01 6.319360435009002686e-02 -1.521400269120931625e-02 -1.356862932443618774e-01 -2.497019171714782715e-01 -1.366996616125106812e-01 1.421388238668441772e-01 -1.404982060194015503e-02 2.378197908401489258e-01 -2.339367419481277466e-01 -8.286983519792556763e-02 -1.522724181413650513e-01 -2.333314716815948486e-01 4.075714200735092163e-02 -7.291753590106964111e-02 1.128563378006219864e-02 2.363709509372711182e-01 2.281268984079360962e-01 -3.127149045467376709e-01 2.364018373191356659e-02 -3.172689676284790039e-01 2.390774339437484741e-02 -1.389302164316177368e-01 -1.219879537820816040e-01 1.204155664891004562e-02 -2.218002229928970337e-01 -2.969535589218139648e-01 8.131947368383407593e-02 7.318838685750961304e-02 1.029202714562416077e-01
-1.180244684219360352e-01 3.719960451126098633e-01 1.952096968889236450e-01 1.893989145755767822e-01 -6.311855465173721313e-02 -1.466331481933593750e-01 1.289298683404922485e-01 2.105947881937026978e-01 1.810863614082336426e-01 1.721969842910766602e-01 6.943756341934204102e-02 9.465391188859939575e-02 2.704843878746032715e-02 -1.706891343928873539e-03 -2.789216935634613037e-01 -9.362368285655975342e-02 1.798136085271835327e-01 6.015850976109504700e-02 2.593856751918792725e-01 -1.529412865638732910e-01 -1.375904083251953125e-01 -2.382896840572357178e-01 -3.012110888957977295e-01 -1.678671985864639282e-01 -5.041864141821861267e-02 1.867271065711975098e-01 -7.354468834819272161e-05 -1.619778573513031006e-01 -2.877940535545349121e-01 1.314917802810668945e-01 6.128915399312973022e-02 1.869960874319076538e-01
-2.074881196022033691e-01 3.608896434307098389e-01 -6.488438695669174194e-02 5.053041875362396240e-02 3.944373875856399536e-02 1.677758842706680298e-01 -4.106211289763450623e-02 -1.752331554889678955e-01 -1.608116668649017811e-03 1.893945187330245972e-01 2.853820025920867920e-01 -1.360162794589996338e-01 5.643787980079650879e-02 -6.830295920372009277e-02 -8.569169044494628906e-02 -1.360194087028503418e-01 2.120622694492340088e-01 -1.992314159870147705e-01 3.494523763656616211e-01 9.745141863822937012e-02 -4.969653487205505371e-02 8.111700415611267090e-02 3.290273249149322510e-02 1.534427255392074585e-01 -4.552212078124284744e-03 -2.022233605384826660e-01 2.050113976001739502e-01 -3.333840370178222656e-01 -1.090618744492530823e-01 -2.818861901760101318e-01 1.487862020730972290e-01 -1.754999011754989624e-01
-1.214478164911270142e-02 1.469732522964477539e-01 -1.836895644664764404e-01 1.599237918853759766e-01 -1.737005710601806641e-01 -5.396601557731628418e-02 -2.519660294055938721e-01 -2.409784123301506042e-03 2.408808916807174683e-01 -3.424357995390892029e-02 3.727953135967254639e-01 4.189853090792894363e-03 3.213058784604072571e-02 -5.578681454062461853e-02 -1.794657558202743530e-01 1.604844331741333008e-01 1.711569130420684814e-01 3.493114411830902100e-01 2.931307256221771240e-01 -1.150600686669349670e-01 3.223424553871154785e-01 3.996742423623800278e-03 7.598981261253356934e-02 -2.970656454563140869e-01 -1.084253042936325073e-01 -1.267891824245452881e-01 -1.384452823549509048e-02 -6.741400808095932007e-02 -2.413433939218521118e-01 -1.239288076758384705e-01 7.494153827428817749e-02 4.300359264016151428e-02
-2.255282700061798096e-01 2.985451221466064453e-01 1.286705583333969116e-01 2.493237257003784180e-01 -3.975321948528289795e-01 -1.098809242248535156e-01 5.685870535671710968e-03 -6.887505203485488892e-02 7.640449330210685730e-03 -4.542217403650283813e-02 2.011704593896865845e-01 -6.223893165588378906e-02 3.427850827574729919e-02 -1.033359840512275696e-01 -1.595702916383743286e-01 1.029982715845108032e-01 1.288016140460968018e-01 1.982385218143463135e-01 2.308323234319686890e-01 6.059976667165756226e-02 -5.678131431341171265e-02 -2.552180588245391846e-01 1.952160149812698364e-01 2.699682861566543579e-02 5.979001056402921677e-03 2.837613523006439209e-01 1.709615588188171387e-01 -2.558904588222503662e-01 -9.837254881858825684e-02 -1.718616485595703125e-01 2.768597602844238281e-01 2.909446693956851959e-02
8.891215175390243530e-02 1.920572519302368164e-01 -2.418112754821777344e-01 2.808963954448699951e-01 1.158974394202232361e-01 2.249392569065093994e-01 3.776190802454948425e-03 6.900784373283386230e-02 2.152965813875198364e-01 1.364090442657470703e-01 3.254546225070953369e-01 3.679689168930053711e-01 -8.659985661506652832e-02 -1.449807584285736084e-01 -6.027721986174583435e-02 3.247357159852981567e-02 -8.485203981399536133e-02 5.820630118250846863e-02 5.265725851058959961e-01 -2.779582701623439789e-02 -1.182663906365633011e-02 1.503307968378067017e-01 -1.637581586837768555e-01 2.546697668731212616e-02 -3.825951367616653442e-02 1.577862724661827087e-02 -1.396771520376205444e-01 -1.072959601879119873e-01 3.155246004462242126e-02 -9.288612008094787598e-02 -1.004447489976882935e-01 -1.350826770067214966e-01
1.510106325149536133e-01 6.946821510791778564e-02 -7.283133268356323242e-02 1.578519195318222046e-01 -1.289427001029253006e-02 -1.015423908829689026e-01 -8.390795439481735229e-02 -1.525971442461013794e-01 1.379469335079193115e-01 -1.137883588671684265e-02 2.336700707674026489e-01 1.844469457864761353e-01 -4.530236423015594482e-01 1.151033490896224976e-01 -4.282254874706268311e-01 3.425407409667968750e-02 3.101875074207782745e-02 2.711883783340454102e-01 2.349641770124435425e-01 6.600139290094375610e-02 -6.257924251258373260e-03 -1.362392306327819824e-02 -3.723170459270477295e-01 7.410405203700065613e-03 -1.600953042507171631e-01 -1.079423874616622925e-01 -1.930030807852745056e-02 2.978973463177680969e-02 -8.656631410121917725e-02 -4.659802466630935669e-02 1.886349469423294067e-01 1.837779134511947632e-01
5.238830298185348511e-02 3.478488922119140625e-01 6.216852366924285889e-02 8.403608202934265137e-02 1.372580230236053467e-01 2.418634854257106781e-02 1.245019026100635529e-02 1.326637268066406250e-01 2.357424199581146240e-01 3.351994603872299194e-02 8.870074898004531860e-02 4.720393195748329163e-02 1.225748062133789062e-01 -3.376888334751129150e-01 1.186707094311714172e-01 -5.211167782545089722e-02 -7.467055320739746094e-02 -7.342892140150070190e-02 4.115388095378875732e-01 -1.077566072344779968e-01 -1.323627084493637085e-01 1.039465293288230896e-01 -8.956027030944824219e-02 1.810908466577529907e-01 -2.372600585222244263e-01 1.305287927389144897e-01 6.029269099235534668e-02 -2.329429686069488525e-01 -3.945714831352233887e-01 -1.220424659550189972e-02 2.584391832351684570e-01 -2.371145971119403839e-02
8.442682772874832153e-02 3.398988246917724609e-01 1.602460071444511414e-02 1.848513931035995483e-01 1.171502470970153809e-01 2.245461335405707359e-03 1.654288619756698608e-01 -8.728314191102981567e-02 1.194458007812500000e-01 -2.994625270366668701e-02 1.406021863222122192e-01 -3.172302618622779846e-02 -2.548498809337615967e-01 -3.317208290100097656e-01 -2.303117886185646057e-02 1.339160203933715820e-01 1.334347724914550781e-01 -1.173296719789505005e-01 4.296564459800720215e-01 1.231094896793365479e-01 -1.257618516683578491e-01 -2.045059949159622192e-01 8.759831078350543976e-03 2.152679115533828735e-01 -6.540761142969131470e-02 -2.261506766080856323e-01 -1.056593060493469238e-01 -1.008800864219665527e-01 -3.296144306659698486e-01 7.168055325746536255e-02 1.597362160682678223e-01 1.155836656689643860e-01
-4.291903227567672729e-02 3.085296750068664551e-01 2.627885043621063232e-01 9.753681719303131104e-03 5.357106402516365051e-02 1.108293384313583374e-01 1.899155378341674805e-01 -8.256340771913528442e-02 -1.664749979972839355e-01 -6.496562808752059937e-02 4.190885424613952637e-01 1.168013885617256165e-01 -1.717554628849029541e-01 1.679957658052444458e-01 -3.044706583023071289e-01 -2.660044431686401367e-01 -1.469943523406982422e-01 1.576126813888549805e-01 3.090038895606994629e-01 -1.409979462623596191e-01 -1.604123413562774658e-01 -1.551730781793594360e-01 1.570465266704559326e-01 -1.341212987899780273e-01 -2.373167127370834351e-01 -5.451550707221031189e-02 6.544485688209533691e-03 -1.115394160151481628e-01 -6.645250320434570312e-02 -3.278743103146553040e-02 4.124522581696510315e-02 -1.176957320421934128e-02
2.134779095649719238e-02 1.473105996847152710e-01 4.892050474882125854e-02 7.298856228590011597e-02 -1.562856435775756836e-01 -2.535356767475605011e-02 -1.846543103456497192e-01 3.935410454869270325e-02 1.820517778396606445e-01 4.136303067207336426e-02 2.888679802417755127e-01 3.173123896121978760e-01 -3.801896572113037109e-01 9.963414818048477173e-02 -4.357512295246124268e-01 -1.247751638293266296e-01 1.139035075902938843e-01 1.508038491010665894e-01 1.223499029874801636e-01 2.596589922904968262e-02 -7.972987741231918335e-02 -1.490153968334197998e-01 -2.905581593513488770e-01 -1.712800711393356323e-01 7.839742302894592285e-02 9.515454620122909546e-02 -2.356095314025878906e-01 6.631415337324142456e-02 -1.828781068325042725e-01 -1.193335577845573425e-01 -6.957310438156127930e-02 9.584519267082214355e-02
1.411458104848861694e-01 1.493746787309646606e-01 1.025967448949813843e-01 -1.700559630990028381e-02 -1.807357668876647949e-01 -2.202073186635971069e-01 -2.161406129598617554e-01 2.527068927884101868e-02 3.622813820838928223e-01 5.178821086883544922e-02 2.278019636869430542e-01 1.759750545024871826e-01 1.058826223015785217e-02 -6.070809066295623779e-02 -3.732914030551910400e-01 2.194847166538238525e-01 -1.215225085616111755e-01 1.313489526510238647e-01 3.317573368549346924e-01 1.242929548025131226e-01 2.053813189268112183e-01 2.524871230125427246e-01 1.283729821443557739e-01 -2.810009382665157318e-02 -1.827846467494964600e-01 -1.577710807323455811e-01 -6.401990354061126709e-02 -1.480981558561325073e-01 8.017296344041824341e-02 -1.280141621828079224e-01 1.348065584897994995e-01 6.538587808609008789e-02
-3.390499353408813477e-01 1.758746504783630371e-01 -8.494234085083007812e-02 2.991953492164611816e-01 -1.787610352039337158e-01 6.782643496990203857e-02 4.605197906494140625e-02 -1.313765645027160645e-01 1.707182675600051880e-01 -7.769663631916046143e-02 2.603110373020172119e-01 2.252479083836078644e-02 -1.168838120065629482e-03 6.435967981815338135e-02 -3.068862855434417725e-01 -9.206570684909820557e-02 2.891692221164703369e-01 1.838299185037612915e-01 -5.185787566006183624e-03 -3.011551201343536377e-01 -1.614948511123657227e-01 -8.482164144515991211e-02 4.157705977559089661e-02 1.843949854373931885e-01 -1.943179517984390259e-01 3.723916038870811462e-02 -3.210104107856750488e-01 -3.091087937355041504e-02 -1.482669264078140259e-01 -3.190029039978981018e-02 -1.462943255901336670e-01 -1.627978086471557617e-01
-1.087143272161483765e-01 3.841403424739837646e-01 -2.927474975585937500e-01 1.606101542711257935e-01 -7.302043586969375610e-02 -4.684483259916305542e-02 -2.039507329463958740e-01 -7.117731869220733643e-02 1.479358822107315063e-01 -3.081292212009429932e-01 2.818186283111572266e-01 8.408077061176300049e-02 2.707573957741260529e-02 -3.533076867461204529e-02 -4.655017517507076263e-03 1.682828664779663086e-01 -2.620460093021392822e-01 1.046399772167205811e-01 1.224493682384490967e-01 5.528971180319786072e-02 -1.249687047675251961e-03 6.116499658674001694e-03 -1.988844722509384155e-01 -2.427505329251289368e-03 -1.407579779624938965e-01 1.098101660609245300e-01 1.014170721173286438e-01 -2.010183483362197876e-01 -3.602553308010101318e-01 -1.333549767732620239e-01 2.717810869216918945e-01 -4.937808495014905930e-03
-6.516621261835098267e-02 2.462078332901000977e-01 2.267577350139617920e-01 1.825031340122222900e-01 -8.774866163730621338e-02 9.624601155519485474e-02 1.705932021141052246e-01 -3.919492475688457489e-03 1.660880148410797119e-01 -9.470057487487792969e-02 4.474668204784393311e-02 -8.607598394155502319e-02 -1.078945547342300415e-01 -1.064498350024223328e-01 -1.350339385680854321e-03 1.695955246686935425e-01 1.037421897053718567e-01 6.349698454141616821e-02 1.550966948270797729e-01 -3.160669505596160889e-01 1.520821303129196167e-01 2.056970298290252686e-01 -5.976538173854351044e-03 2.392293512821197510e-01 -3.995666205883026123e-01 -3.270001336932182312e-02 -6.823474913835525513e-02 -1.768424361944198608e-01 -3.005463182926177979e-01 1.272176802158355713e-01 3.653217256069183350e-01 9.245192259550094604e-02
1.315164659172296524e-02 5.278419703245162964e-02 -1.132160723209381104e-01 2.573600970208644867e-03 6.607725471258163452e-02 -1.394494157284498215e-02 1.558977812528610229e-01 -7.623281329870223999e-03 2.301004528999328613e-01 -9.418548643589019775e-02 -1.022653467953205109e-02 1.056780591607093811e-01 -3.367906212806701660e-01 -5.716459825634956360e-02 -4.876843392848968506e-01 1.518753319978713989e-01 1.860378831624984741e-01 3.478966653347015381e-01 2.341673821210861206e-01 1.269833277910947800e-02 2.359470166265964508e-02 -6.161664053797721863e-02 -3.037118017673492432e-01 1.131509840488433838e-01 -1.333548873662948608e-01 -8.908716589212417603e-02 1.020143479108810425e-01 -2.249637544155120850e-01 -2.044493854045867920e-01 -1.826818585395812988e-01 1.395563632249832153e-01 5.645493417978286743e-02
2.751471102237701416e-01 2.217276841402053833e-01 1.888349503278732300e-01 7.980003207921981812e-02 -6.839921325445175171e-02 1.938426047563552856e-01 5.336232483386993408e-02 -1.860975772142410278e-01 -6.556037813425064087e-02 -1.077029630541801453e-01 3.131910264492034912e-01 -6.784109398722648621e-03 -8.065440505743026733e-02 -6.801526993513107300e-02 -2.947044670581817627e-01 1.096935346722602844e-01 -6.710765510797500610e-02 1.995055675506591797e-01 8.978447318077087402e-02 -8.397473394870758057e-02 -1.425253301858901978e-01 -2.941569685935974121e-01 6.711910665035247803e-02 2.807321548461914062e-01 -2.748285531997680664e-01 -5.658552795648574829e-02 -4.778781440109014511e-03 -2.616132795810699463e-01 2.372918725013732910e-01 7.044877111911773682e-02 2.631317079067230225e-01 -4.518700391054153442e-02
2.355327457189559937e-02 -5.655035376548767090e-02 -2.107867747545242310e-01 2.518861591815948486e-01 -2.887396812438964844e-01 1.499321907758712769e-01 -7.829479128122329712e-02 6.556493043899536133e-02 1.672070920467376709e-01 -1.143550053238868713e-01 2.894966304302215576e-01 -1.446841657161712646e-01 -1.214020922780036926e-01 2.476249337196350098e-01 -4.750280976295471191e-01 1.173638403415679932e-01 1.422730088233947754e-01 3.264670073986053467e-02 4.189003109931945801e-01 -9.724453091621398926e-02 5.300936102867126465e-02 1.325188726186752319e-01 -1.571897566318511963e-01 2.921245060861110687e-02 -2.685017324984073639e-02 -7.277823984622955322e-02 -1.847975701093673706e-01 -4.654224961996078491e-02 -6.346031278371810913e-02 3.368345275521278381e-02 5.718249455094337463e-02 -8.882894366979598999e-02
-2.343045920133590698e-01 2.914906442165374756e-01 1.203330084681510925e-01 1.582421064376831055e-01 -3.351410627365112305e-01 -6.185206584632396698e-03 -2.773263156414031982e-01 1.838249713182449341e-02 1.405373960733413696e-01 3.215648531913757324e-01 2.454961389303207397e-01 2.177377492189407349e-01 3.668122366070747375e-02 -2.175532281398773193e-01 -4.498845711350440979e-02 9.585685282945632935e-02 9.965732693672180176e-02 1.469485312700271606e-01 -6.562408804893493652e-02 -9.713696688413619995e-02 -8.225294202566146851e-02 -1.417769193649291992e-01 -2.125863581895828247e-01 -9.752397239208221436e-02 -1.097640469670295715e-01 4.430218413472175598e-02 -9.261514246463775635e-02 -1.996364891529083252e-01 -3.499180674552917480e-01 9.928506612777709961e-02 1.229183897376060486e-01 5.998631194233894348e-02
5.349962506443262100e-03 1.365198940038681030e-01 3.073451519012451172e-01 1.237664520740509033e-01 -1.648337393999099731e-01 1.065938249230384827e-01 8.540564030408859253e-02 -2.314186692237854004e-01 1.392607688903808594e-01 3.366663455963134766e-01 1.854681819677352905e-01 9.368522465229034424e-02 -1.770233213901519775e-01 -1.257287114858627319e-01 -2.683998644351959229e-02 1.608492732048034668e-01 1.877779513597488403e-01 1.034638956189155579e-01 3.422204256057739258e-01 4.256715625524520874e-02 -2.198806703090667725e-01 -1.680736392736434937e-01 -5.799209326505661011e-02 1.590216755867004395e-01 -1.573738455772399902e-01 5.615114420652389526e-02 8.440279215574264526e-02 -2.450230866670608521e-01 5.233497172594070435e-02 -8.779834210872650146e-02 -2.443919330835342407e-02 -3.824379444122314453e-01
-1.274755746126174927e-01 2.239715456962585449e-01 -1.505703926086425781e-01 -3.263354673981666565e-02 -1.952668875455856323e-01 5.585377663373947144e-02 8.487504720687866211e-02 1.320630963891744614e-02 -1.432399898767471313e-01 2.816637754440307617e-01 1.629067957401275635e-01 -1.391406357288360596e-01 -1.028164327144622803e-01 -1.634821146726608276e-01 -1.617536395788192749e-01 5.317337065935134888e-02 3.936356306076049805e-02 -5.552532151341438293e-02 4.565442502498626709e-01 1.879571229219436646e-01 -1.915288865566253662e-01 -4.531089588999748230e-02 -7.923953980207443237e-02 7.032872643321752548e-03 -1.399187296628952026e-01 -2.223259806632995605e-01 5.394778028130531311e-02 -2.809375822544097900e-01 -1.685731858015060425e-01 -1.563036590814590454e-01 2.513414919376373291e-01 -2.980984747409820557e-01
-7.447909563779830933e-02 4.672031104564666748e-01 -2.274470180273056030e-01 6.469110399484634399e-02 -4.495237767696380615e-02 -1.020732298493385315e-01 -1.226828619837760925e-01 -2.773763798177242279e-02 4.174128640443086624e-03 2.160306721925735474e-01 2.889943420886993408e-01 1.219045296311378479e-01 7.333083078265190125e-03 -1.385333836078643799e-01 -1.927906572818756104e-01 1.643865704536437988e-01 1.093320995569229126e-01 -6.163919344544410706e-02 3.294816911220550537e-01 2.199419289827346802e-01 -6.518901139497756958e-02 -9.579265117645263672e-02 -2.721985056996345520e-02 -1.694824844598770142e-01 -4.445195570588111877e-02 2.498538466170430183e-03 2.170318663120269775e-01 -2.489247173070907593e-01 2.080781757831573486e-01 -2.875159382820129395e-01 9.381338208913803101e-02 -4.590629413723945618e-02
-9.222977794706821442e-03 2.869560718536376953e-01 -7.237923890352249146e-02 2.663254737854003906e-01 2.251170948147773743e-02 -1.195022538304328918e-01 2.880455553531646729e-01 -4.658766463398933411e-02 -9.922125190496444702e-02 1.294382959604263306e-01 6.147743389010429382e-02 4.763472825288772583e-02 -3.048882186412811279e-01 -2.789313197135925293e-01 -5.288726091384887695e-02 3.185081779956817627e-01 1.304034590721130371e-01 1.067937985062599182e-01 1.604937613010406494e-01 -6.801324337720870972e-02 3.456806018948554993e-02 1.314053982496261597e-01 9.367802739143371582e-02 -6.230152770876884460e-02 -1.090957000851631165e-01 -1.001381650567054749e-01 7.121590524911880493e-02 -3.439913988113403320e-01 -6.500004231929779053e-02 -2.600418329238891602e-01 3.463813066482543945e-01 8.216803520917892456e-02
-1.608944535255432129e-01 3.645463585853576660e-01 1.284480541944503784e-01 3.294238448143005371e-01 -1.153015419840812683e-01 1.832147985696792603e-01 -8.368837088346481323e-02 7.461822032928466797e-02 -4.622549563646316528e-02 2.381493151187896729e-01 -3.817472606897354126e-02 1.281364709138870239e-01 -1.247475109994411469e-02 -1.605085730552673340e-01 -5.867043882608413696e-02 -1.411951035261154175e-01 -1.608713530004024506e-02 2.873901128768920898e-01 1.379084680229425430e-02 -1.332118213176727295e-01 -1.596634238958358765e-01 -2.672263979911804199e-01 -2.434739172458648682e-01 -1.119807362556457520e-01 -2.163840234279632568e-01 1.737310737371444702e-01 -1.400350481271743774e-01 -2.224895954132080078e-01 -2.506452202796936035e-01 -8.468089625239372253e-03 2.270386815071105957e-01 2.597630769014358521e-02
-4.106042534112930298e-02 3.903091847896575928e-01 -8.208663761615753174e-02 -7.632888108491897583e-02 -3.993168473243713379e-03 1.061854660511016846e-01 1.269691288471221924e-01 -2.616046965122222900e-01 3.089012503623962402e-01 3.564972877502441406e-01 2.378443926572799683e-01 1.001423597335815430e-01 -1.258490141481161118e-03 -4.021875187754631042e-02 -2.089293748140335083e-01 1.069278940558433533e-01 9.392709285020828247e-02 9.889406710863113403e-02 2.085208892822265625e-01 2.841448783874511719e-02 2.123345285654067993e-01 -6.900697201490402222e-02 2.100492715835571289e-01 -6.620088592171669006e-03 1.045679524540901184e-01 4.162136092782020569e-02 -1.802448332309722900e-01 -2.258955836296081543e-01 1.361510157585144043e-01 -2.085085660219192505e-01 1.123039647936820984e-01 2.530493438243865967e-01
-6.454603374004364014e-02 1.864550262689590454e-01 2.412348799407482147e-02 -3.787418082356452942e-02 -1.082135438919067383e-01 1.543163508176803589e-01 1.628353893756866455e-01 -1.780089437961578369e-01 3.750807046890258789e-02 -4.599046334624290466e-02 5.000869035720825195e-01 3.386432528495788574e-01 -6.796626839786767960e-03 -6.412399560213088989e-02 1.001707613468170166e-01 2.963365912437438965e-01 7.388368248939514160e-02 2.478301972150802612e-01 2.067290097475051880e-01 9.901305288076400757e-02 -3.384129703044891357e-01 2.873909473419189453e-01 1.358477026224136353e-01 5.254910886287689209e-02 -2.543421275913715363e-02 9.266519546508789062e-02 -7.383155822753906250e-02 5.530011281371116638e-02 -3.864347562193870544e-02 -8.369853347539901733e-02 1.640676409006118774e-01 -6.417112797498703003e-02
-1.130401641130447388e-01 3.181199729442596436e-01 2.170475870370864868e-01 2.140813916921615601e-01 -2.785373926162719727e-01 3.088356256484985352e-01 2.809724211692810059e-01 -1.004607528448104858e-01 5.515179038047790527e-02 4.093407839536666870e-02 3.184534013271331787e-01 -9.085092693567276001e-02 -1.330673545598983765e-01 1.800339668989181519e-02 -2.757890522480010986e-01 9.382369369268417358e-02 3.131101429462432861e-01 5.881261080503463745e-02 6.936430931091308594e-02 4.803651943802833557e-02 -2.258969396352767944e-01 1.355164945125579834e-01 9.394640475511550903e-02 2.354108244180679321e-01 -1.488705128431320190e-01 -1.244445741176605225e-01 -1.789396703243255615e-01 3.864525631070137024e-02 -9.941427037119865417e-03 6.587999407202005386e-03 1.299506332725286484e-02 8.733415044844150543e-03
-6.749600917100906372e-02 3.377277255058288574e-01 3.820175528526306152e-01 7.274719327688217163e-02 -2.118045538663864136e-01 1.670766323804855347e-01 -1.966004520654678345e-01 9.907925128936767578e-02 4.162617027759552002e-02 1.572117358446121216e-01 1.318435221910476685e-01 -2.734960988163948059e-02 -9.651970863342285156e-02 -9.230150282382965088e-02 -1.438667774200439453e-01 1.967489719390869141e-01 3.511595129966735840e-01 2.507087886333465576e-01 1.421262025833129883e-01 1.376563757658004761e-01 -1.346613019704818726e-01 6.222442537546157837e-02 -9.474451839923858643e-02 -2.576781995594501495e-02 6.661284714937210083e-02 8.046121220104396343e-04 -3.055502772331237793e-01 -1.494200080633163452e-01 -1.420399695634841919e-01 8.849713206291198730e-02 2.654955387115478516e-01 1.072606965899467468e-01
-3.720159828662872314e-01 2.457684874534606934e-01 1.417376250028610229e-01 2.152283489704132080e-01 -2.615126073360443115e-01 1.957352012395858765e-01 -3.042311593890190125e-02 -1.380867213010787964e-01 4.140590876340866089e-02 6.318283081054687500e-02 2.912622094154357910e-01 -2.607831954956054688e-01 -2.214180678129196167e-01 7.059122622013092041e-02 -1.625843495130538940e-01 9.955601394176483154e-02 4.873350262641906738e-02 2.742785513401031494e-01 1.962838023900985718e-01 2.798943221569061279e-02 -1.413732469081878662e-01 -1.620578318834304810e-01 1.436521410942077637e-01 1.862805150449275970e-02 -1.277840882539749146e-01 1.013029590249061584e-01 1.672200709581375122e-01 -8.171490579843521118e-02 -1.882970333099365234e-01 -9.440335631370544434e-02 2.244183272123336792e-01 -1.381429880857467651e-01
-6.521487236022949219e-02 5.013399124145507812e-01 -3.034548275172710419e-02 3.072411939501762390e-02 -5.178676545619964600e-02 4.855899512767791748e-02 -4.322270676493644714e-02 -2.688949406147003174e-01 4.118433222174644470e-02 -1.705917343497276306e-02 -4.491051658987998962e-02 1.585681289434432983e-01 6.679164711385965347e-03 -2.488053143024444580e-01 -1.190509833395481110e-02 1.024583801627159119e-01 1.399091333150863647e-01 -1.593053191900253296e-01 2.805622220039367676e-01 4.467119928449392319e-03 -1.341385953128337860e-02 2.064076364040374756e-01 -1.854961812496185303e-01 1.835540980100631714e-01 -1.771024465560913086e-01 7.492460310459136963e-02 4.909503832459449768e-02 -4.386432766914367676e-01 -2.702907919883728027e-01 7.321351021528244019e-02 -1.296034902334213257e-01 -2.709646010771393776e-03
-1.332682520151138306e-01 1.170966075733304024e-03 7.444326579570770264e-02 1.822780817747116089e-01 6.098747998476028442e-02 2.113664448261260986e-01 -6.123800203204154968e-02 -1.325927581638097763e-02 1.975424587726593018e-01 2.517556846141815186e-01 2.637926638126373291e-01 2.063803374767303467e-01 1.154841333627700806e-01 -4.086555913090705872e-02 -1.130364313721656799e-01 2.589369714260101318e-01 1.321478933095932007e-01 1.673534363508224487e-01 3.381870388984680176e-01 1.297797113656997681e-01 -2.820470035076141357e-01 3.855674266815185547e-01 -1.200620308518409729e-01 -1.119002848863601685e-01 2.984062954783439636e-02 -1.221311613917350769e-01 -1.994384825229644775e-01 -1.117925047874450684e-01 -2.686977982521057129e-01 7.181268185377120972e-02 3.388732671737670898e-02 -5.760291591286659241e-02
-4.059300199151039124e-02 3.404088914394378662e-01 2.006608992815017700e-01 -4.061799868941307068e-02 -1.395797878503799438e-01 -2.177855968475341797e-01 -1.370976418256759644e-01 -9.724266827106475830e-02 6.661462038755416870e-02 3.528224676847457886e-02 2.923004627227783203e-01 6.625366955995559692e-02 2.151893973350524902e-01 1.366767883300781250e-01 -2.792355716228485107e-01 -1.086255088448524475e-01 2.099714130163192749e-01 -9.218838065862655640e-02 3.281290531158447266e-01 -2.216009497642517090e-01 1.529694348573684692e-01 -1.074749082326889038e-01 -1.008254960179328918e-01 1.190968751907348633e-01 -2.718235552310943604e-01 -8.041481673717498779e-02 -9.817175567150115967e-02 1.895006000995635986e-01 4.137687385082244873e-02 -1.797697842121124268e-01 1.784965544939041138e-01 1.861940622329711914e-01
-4.026833549141883850e-02 3.046422898769378662e-01 -4.392933472990989685e-02 2.329370193183422089e-02 -1.779226958751678467e-01 8.877170085906982422e-02 5.656446795910596848e-03 -1.475382894277572632e-01 5.860973149538040161e-02 1.353206038475036621e-01 3.169312477111816406e-01 -1.650117933750152588e-01 6.315477075986564159e-04 -7.643045485019683838e-02 3.892269358038902283e-02 1.689276993274688721e-01 -1.943918317556381226e-02 -1.686107367277145386e-01 3.096937239170074463e-01 -1.874752491712570190e-01 -1.627785712480545044e-02 -4.636853188276290894e-02 -1.896879263222217560e-02 2.327065467834472656e-01 1.658909022808074951e-01 -1.121536493301391602e-01 1.699280366301536560e-02 -2.968564331531524658e-01 -1.151266843080520630e-01 -2.303973436355590820e-01 2.330856621265411377e-01 -4.364397525787353516e-01
-9.647582471370697021e-02 1.508467048406600952e-01 2.503231167793273926e-01 7.917834818363189697e-02 -3.203057276550680399e-04 2.501238137483596802e-02 1.755474358797073364e-01 1.789044775068759918e-02 1.491078734397888184e-01 1.829506605863571167e-01 3.951645791530609131e-01 -1.553494334220886230e-01 -3.512658476829528809e-01 -1.472481638193130493e-01 -7.768864184617996216e-02 -1.161890998482704163e-01 -2.163016423583030701e-02 1.840603351593017578e-01 4.714677631855010986e-01 -4.339311644434928894e-02 -3.328248262405395508e-01 4.443519562482833862e-02 8.058337867259979248e-02 -1.382081359624862671e-01 -9.045193344354629517e-02 -1.150105297565460205e-01 -1.312873959541320801e-01 -9.059557318687438965e-02 -3.844518586993217468e-02 -6.866906583309173584e-02 -8.423195034265518188e-02 -9.824462980031967163e-02
1.591587960720062256e-01 2.411384284496307373e-01 8.520963788032531738e-02 1.193782165646553040e-01 -1.905157268047332764e-01 -2.557990886270999908e-02 -2.419656813144683838e-01 3.116385266184806824e-02 6.856489926576614380e-02 -2.774401903152465820e-01 2.695145905017852783e-01 -5.178251117467880249e-02 5.297246947884559631e-02 1.603560149669647217e-02 -2.559917271137237549e-01 1.155481711030006409e-01 1.093937754631042480e-01 -3.747407346963882446e-02 2.364243268966674805e-01 -3.602682352066040039e-01 -1.198791190981864929e-01 -1.149741262197494507e-01 -1.782512664794921875e-01 2.963512837886810303e-01 -1.177830249071121216e-01 -7.010536640882492065e-02 -3.136931061744689941e-01 -5.456499755382537842e-02 -4.794295132160186768e-02 -1.849321126937866211e-01 5.382647737860679626e-02 2.319201081991195679e-01
-1.232124119997024536e-01 -2.505876496434211731e-02 -5.943313241004943848e-02 8.767012506723403931e-02 -2.344105690717697144e-01 1.130692213773727417e-01 1.662009507417678833e-01 -2.326751500368118286e-02 -2.471733652055263519e-02 1.081671714782714844e-01 4.374171495437622070e-01 2.130117565393447876e-01 -1.601592600345611572e-01 -1.941786892712116241e-02 -1.803022325038909912e-01 -8.773750811815261841e-02 3.639654517173767090e-01 3.246858417987823486e-01 1.285398155450820923e-01 -8.670409210026264191e-03 -1.939453184604644775e-02 2.072436809539794922e-01 -2.199706584215164185e-01 1.943858116865158081e-01 2.123951539397239685e-02 -1.374828070402145386e-01 -1.785830035805702209e-02 -5.594851449131965637e-02 -3.198014795780181885e-01 -4.062990099191665649e-02 2.222938239574432373e-01 -4.114754125475883484e-02
-1.124059706926345825e-01 1.912099570035934448e-01 1.648100912570953369e-01 4.125437438488006592e-01 -1.188129410147666931e-01 -2.348241023719310760e-02 -8.993636071681976318e-02 -6.059215962886810303e-02 4.314539730548858643e-01 2.160121873021125793e-02 7.879042625427246094e-02 -1.677454411983489990e-01 -5.506256222724914551e-02 1.540208011865615845e-01 -2.472987771034240723e-01 8.968203514814376831e-02 2.691792547702789307e-01 -1.048650499433279037e-02 6.417625397443771362e-02 -1.079739704728126526e-01 -1.133563965559005737e-01 7.613742351531982422e-02 -4.049919918179512024e-02 3.625486195087432861e-01 -1.471450179815292358e-01 1.979389935731887817e-01 -2.304054796695709229e-01 -1.767049282789230347e-01 1.906001707538962364e-04 -1.445679962635040283e-01 -9.074867703020572662e-03 6.248113512992858887e-02
-3.662622272968292236e-01 3.993877172470092773e-01 -2.091469913721084595e-01 2.412676438689231873e-02 5.261342227458953857e-02 -1.534340977668762207e-01 8.211440593004226685e-02 -1.639231294393539429e-01 -6.323847919702529907e-03 6.091598421335220337e-02 1.241037324070930481e-01 -1.269250810146331787e-01 -1.782946847379207611e-02 -4.893023869954049587e-04 -1.037043184041976929e-01 3.052745573222637177e-02 -8.238839358091354370e-02 1.414954364299774170e-01 4.753228724002838135e-01 -3.887732699513435364e-02 -1.371724009513854980e-01 8.915033936500549316e-02 1.425901241600513458e-02 -7.631681114435195923e-02 -1.198965087532997131e-01 -3.075869977474212646e-01 2.558465860784053802e-02 -2.939853072166442871e-01 -2.806494385004043579e-02 -1.008518040180206299e-01 1.669352799654006958e-01 -1.813540458679199219e-01
-1.550187915563583374e-01 2.522996068000793457e-01 8.978506177663803101e-02 3.291758298873901367e-01 -2.175529152154922485e-01 -5.426411703228950500e-02 -1.644204556941986084e-01 -1.875150599516928196e-03 9.744892269372940063e-02 3.380312621593475342e-01 9.238525480031967163e-02 8.553636819124221802e-02 -2.831735275685787201e-02 -1.656627804040908813e-01 -1.298123896121978760e-01 -6.092779804021120071e-03 2.017430961132049561e-01 1.398116946220397949e-01 6.904404610395431519e-02 -4.765297845005989075e-02 -2.582063972949981689e-01 -1.646649986505508423e-01 -2.199505865573883057e-01 2.030847594141960144e-02 -2.142395377159118652e-01 2.980410158634185791e-01 -4.642540961503982544e-02 -2.786043882369995117e-01 -1.341373007744550705e-02 -2.759038656949996948e-02 2.981579899787902832e-01 1.401209831237792969e-01
-4.784002900123596191e-03 3.089031577110290527e-02 4.516288638114929199e-02 1.981746405363082886e-01 -2.819367051124572754e-01 1.228076666593551636e-01 -2.824670076370239258e-01 1.156165357679128647e-02 1.166617795825004578e-01 1.341770291328430176e-01 2.544243931770324707e-01 6.186495348811149597e-02 1.271072924137115479e-01 -1.234036982059478760e-01 -2.401123642921447754e-01 6.756229698657989502e-02 3.541935235261917114e-02 2.747654616832733154e-01 3.728962242603302002e-01 -1.010637823492288589e-02 1.922013163566589355e-01 6.559837609529495239e-02 8.758530765771865845e-02 -2.761918902397155762e-01 -1.639786809682846069e-01 -2.841314971446990967e-01 -1.207262743264436722e-02 -2.246408760547637939e-01 -1.462652981281280518e-01 -1.770082302391529083e-02 2.574661076068878174e-01 4.600412771105766296e-02
-9.028907120227813721e-02 4.503761529922485352e-01 -1.656028926372528076e-01 5.206778272986412048e-02 1.601349934935569763e-02 -1.438735518604516983e-02 2.704156795516610146e-03 -2.052996754646301270e-01 1.466793268918991089e-01 -1.138870641589164734e-01 1.195784732699394226e-01 1.049457564949989319e-01 -1.415578424930572510e-01 1.634669601917266846e-01 -7.621023803949356079e-02 -1.226642802357673645e-01 8.945370465517044067e-02 -1.345310211181640625e-01 8.320895582437515259e-02 2.549023628234863281e-01 3.041163645684719086e-02 9.509438276290893555e-02 -5.021378770470619202e-02 -1.970740705728530884e-01 -1.576539874076843262e-01 7.178663462400436401e-02 -3.745356574654579163e-02 -2.323923557996749878e-01 -5.823779106140136719e-02 -7.440423965454101562e-02 5.819856524467468262e-01 8.039843291044235229e-02
-4.219373315572738647e-02 3.937385678291320801e-01 7.586722075939178467e-02 3.412165343761444092e-01 -3.012531995773315430e-01 -4.118584841489791870e-02 -8.790823072195053101e-02 -1.924760192632675171e-01 2.585725486278533936e-01 5.800940468907356262e-02 1.056182533502578735e-01 4.377502575516700745e-02 -1.272931247949600220e-01 -1.474638283252716064e-01 -9.087704122066497803e-02 1.985701918601989746e-01 7.410529255867004395e-02 8.427356183528900146e-02 1.967026591300964355e-01 1.630844771862030029e-01 -1.755712032318115234e-01 -2.184149175882339478e-01 2.942813634872436523e-01 1.146438419818878174e-01 5.211045593023300171e-02 1.521229892969131470e-01 8.861611783504486084e-02 -7.219994068145751953e-02 -2.237334996461868286e-01 -5.670807883143424988e-02 1.694925427436828613e-01 -1.943353861570358276e-01
-8.776984363794326782e-02 2.093240916728973389e-01 -3.645818233489990234e-01 1.646259427070617676e-01 -1.513574570417404175e-01 2.514861226081848145e-01 1.305839866399765015e-01 6.984253972768783569e-02 -2.921173349022865295e-02 1.476915776729583740e-01 1.684731394052505493e-01 4.361083805561065674e-01 4.254573956131935120e-02 -1.150643974542617798e-01 -2.305240184068679810e-01 2.891112565994262695e-01 4.656104370951652527e-03 -1.103302314877510071e-01 1.984096169471740723e-01 -2.042825147509574890e-02 -1.702861674129962921e-02 2.864561080932617188e-01 4.697572067379951477e-02 -4.416172206401824951e-02 -1.275386959314346313e-01 4.427859559655189514e-02 -1.307213604450225830e-01 -2.343068569898605347e-01 -1.503986269235610962e-01 -1.325886994600296021e-01 1.043667644262313843e-01 -8.699876815080642700e-02
-1.015011668205261230e-01 3.391213715076446533e-01 -1.349837034940719604e-01 1.160119697451591492e-01 -2.030646800994873047e-02 -2.094829827547073364e-01 1.664408147335052490e-01 -6.493530422449111938e-02 3.424521386623382568e-01 2.538015246391296387e-01 3.752675950527191162e-01 -1.679053306579589844e-01 -2.180422246456146240e-01 -2.033810019493103027e-01 -5.384835600852966309e-02 1.323432177305221558e-01 1.358832698315382004e-02 8.564358204603195190e-02 3.128507137298583984e-01 2.640221118927001953e-01 -1.484368741512298584e-01 -2.607871778309345245e-02 -8.684343099594116211e-02 -1.604341268539428711e-01 3.098239749670028687e-02 3.445622511208057404e-03 2.229559607803821564e-02 -1.022464111447334290e-01 -5.511626601219177246e-02 -2.397027425467967987e-02 2.439665645360946655e-01 2.491146326065063477e-02
5.760817602276802063e-02 2.387740090489387512e-02 8.441673964262008667e-02 1.173091679811477661e-01 -1.906515285372734070e-02 2.510933279991149902e-01 -1.657636612653732300e-01 -6.754644960165023804e-02 1.117149144411087036e-01 -2.169009065255522728e-03 5.230539441108703613e-01 2.320673614740371704e-01 1.703939437866210938e-01 -1.799447461962699890e-02 -1.617847979068756104e-01 -1.179754436016082764e-01 2.112643867731094360e-01 2.690855860710144043e-01 1.969967186450958252e-01 -3.234112635254859924e-02 -2.808180451393127441e-01 2.234091460704803467e-01 -5.863073840737342834e-02 -1.722819656133651733e-01 -1.430541574954986572e-01 1.482946332544088364e-02 -1.267029941082000732e-01 -1.044910401105880737e-01 -2.495295107364654541e-01 -1.705191284418106079e-01 1.122265905141830444e-01 4.548247437924146652e-03
-7.736377418041229248e-02 3.117692768573760986e-01 -7.333412021398544312e-02 2.066474705934524536e-01 -4.766162484884262085e-02 -1.916708648204803467e-01 -6.030605733394622803e-02 7.379237562417984009e-03 -2.698383852839469910e-02 3.230725526809692383e-01 3.942012488842010498e-01 -1.335193514823913574e-01 -1.201083213090896606e-01 -1.101182550191879272e-01 -8.756703138351440430e-02 2.565720379352569580e-01 1.959819644689559937e-01 1.343750804662704468e-01 3.359597325325012207e-01 7.197164744138717651e-02 1.965882480144500732e-01 -3.791089355945587158e-02 2.340403199195861816e-01 -1.240415722131729126e-01 -3.277781186625361443e-03 -1.746144145727157593e-01 1.405768934637308121e-02 4.383886605501174927e-02 -2.136902213096618652e-01 -1.547157913446426392e-01 1.946031302213668823e-01 5.298013985157012939e-02
-1.594882011413574219e-01 3.017797172069549561e-01 5.505920201539993286e-02 2.735045552253723145e-01 3.658622130751609802e-02 -5.438787862658500671e-02 -4.992870241403579712e-02 -9.020225703716278076e-02 1.474530398845672607e-01 1.961913853883743286e-01 -1.887841969728469849e-01 1.105300560593605042e-01 4.905423521995544434e-02 5.646398290991783142e-02 -3.403268158435821533e-01 -7.186490297317504883e-02 2.054087668657302856e-01 -7.490798085927963257e-02 1.895130127668380737e-01 -4.974101781845092773e-01 2.099723555147647858e-02 -5.242464691400527954e-02 -5.492353066802024841e-02 1.460259407758712769e-01 3.815584117546677589e-03 -5.709546152502298355e-03 4.089853912591934204e-02 -2.545437812805175781e-01 -1.574765592813491821e-01 6.108630821108818054e-02 3.118450939655303955e-01 -7.143815606832504272e-02
-1.281403601169586182e-01 3.057225942611694336e-01 -2.541883885860443115e-01 2.561746835708618164e-01 5.910168960690498352e-02 2.982733249664306641e-01 -2.563873864710330963e-02 -3.117554783821105957e-01 -1.677023917436599731e-01 1.470055580139160156e-01 3.162810802459716797e-01 -1.496800929307937622e-01 -1.362240910530090332e-01 8.662278205156326294e-02 7.077672518789768219e-03 1.164216324687004089e-01 1.869621276855468750e-01 -1.638451367616653442e-01 3.989593386650085449e-01 1.084036380052566528e-01 4.927282035350799561e-02 -7.561475783586502075e-02 1.184346452355384827e-01 2.396968938410282135e-02 1.749476045370101929e-02 -4.668775200843811035e-02 4.543253034353256226e-02 -2.836499810218811035e-01 -5.866989493370056152e-02 1.925920695066452026e-02 -1.342073897831141949e-03 -1.159401759505271912e-01
-2.087046653032302856e-01 3.674615621566772461e-01 1.109208166599273682e-01 1.945397555828094482e-01 -6.643978506326675415e-02 -4.036096855998039246e-03 -2.148168832063674927e-01 2.007228285074234009e-01 -4.105724766850471497e-02 -2.270223014056682587e-02 1.879264414310455322e-01 1.638957560062408447e-01 -1.968538016080856323e-01 3.862118422985076904e-01 1.561339199542999268e-01 3.378583118319511414e-02 2.484629154205322266e-01 5.791973788291215897e-03 2.960119247436523438e-01 3.632333874702453613e-02 -2.004790306091308594e-01 2.780893146991729736e-01 -1.574367284774780273e-01 -1.058240756392478943e-01 9.833365678787231445e-02 -1.263643987476825714e-02 -8.551441133022308350e-02 -5.256211385130882263e-02 -2.759005427360534668e-01 -1.354618277400732040e-02 4.643618687987327576e-02 -1.703782938420772552e-03
-1.227901801466941833e-01 2.912154793739318848e-01 -2.383928745985031128e-01 -1.842573434114456177e-01 -2.409084932878613472e-03 5.737694725394248962e-02 9.955272823572158813e-02 4.654364287853240967e-02 -1.717289537191390991e-01 -3.760802373290061951e-02 2.906138896942138672e-01 2.745888829231262207e-01 -2.092432975769042969e-02 -2.186633199453353882e-01 -2.456330806016921997e-01 2.552707791328430176e-01 2.457106411457061768e-01 3.376751020550727844e-02 1.030257046222686768e-01 1.670695394277572632e-01 -1.249218285083770752e-01 -5.585152655839920044e-02 -1.561820358037948608e-01 3.836610317230224609e-01 1.151767093688249588e-02 9.708118438720703125e-02 1.282314024865627289e-02 -2.257907390594482422e-01 -1.685445308685302734e-01 -8.605068922042846680e-02 1.259223371744155884e-01 1.634701937437057495e-01
-1.738782972097396851e-01 3.646819293498992920e-01 -1.673140674829483032e-01 1.868518292903900146e-01 -6.940811127424240112e-02 -2.738330066204071045e-01 7.576682139188051224e-03 -4.048782959580421448e-02 -1.040936857461929321e-01 6.831613183021545410e-02 1.846919655799865723e-01 9.612704068422317505e-02 -3.123238980770111084e-01 1.425955593585968018e-01 -1.843179017305374146e-01 2.281887084245681763e-01 7.804913818836212158e-02 -1.247783377766609192e-01 1.779646426439285278e-01 -1.744684278964996338e-01 1.627811789512634277e-02 -1.252181380987167358e-01 -3.406481072306632996e-02 -1.904628276824951172e-01 -9.523806720972061157e-02 -1.692196577787399292e-01 1.309156566858291626e-01 -3.036459684371948242e-01 -2.118404954671859741e-01 -2.684471905231475830e-01 1.598619222640991211e-01 -5.381062254309654236e-02
-9.132692962884902954e-02 2.509419322013854980e-01 -8.965543657541275024e-02 1.713846772909164429e-01 -2.717052698135375977e-01 9.862292557954788208e-02 -4.542217776179313660e-02 -1.997797787189483643e-01 2.625225484371185303e-01 -7.843936793506145477e-03 2.682117819786071777e-01 2.076703161001205444e-01 -1.822005212306976318e-01 -1.545655727386474609e-01 -1.195182055234909058e-01 1.271631270647048950e-01 1.122868135571479797e-01 2.662704885005950928e-01 1.943340897560119629e-01 2.990249097347259521e-01 9.929616004228591919e-02 1.045304462313652039e-01 -1.185759250074625015e-02 -2.183504700660705566e-01 1.292475499212741852e-02 1.118179112672805786e-01 1.516880691051483154e-01 8.216995000839233398e-02 -3.042505085468292236e-01 -9.691295772790908813e-02 1.927536576986312866e-01 1.825508028268814087e-01
-1.642437577247619629e-01 2.815440297126770020e-01 -2.314348816871643066e-01 3.395992517471313477e-02 1.884473264217376709e-01 2.879216969013214111e-01 -1.837689429521560669e-02 -9.676648676395416260e-02 5.092713981866836548e-02 2.456710636615753174e-01 3.956526219844818115e-01 -8.298128843307495117e-02 -7.397608458995819092e-02 6.893973797559738159e-02 -6.202061101794242859e-02 1.198270693421363831e-01 1.391163170337677002e-01 -3.678565099835395813e-02 3.421910107135772705e-01 -8.976297080516815186e-02 -3.771382570266723633e-02 -1.925996690988540649e-02 1.685416549444198608e-01 -1.754523068666458130e-02 -1.192584708333015442e-01 -1.299791783094406128e-01 2.760403454303741455e-01 -2.670969367027282715e-01 -1.272904723882675171e-01 -1.283087283372879028e-01 2.001802921295166016e-01 -1.684153079986572266e-01
-2.779873460531234741e-02 3.212499320507049561e-01 -1.152352765202522278e-01 1.066221203655004501e-02 7.233066111803054810e-02 1.444246470928192139e-01 7.653068751096725464e-02 -1.579525023698806763e-01 2.173029584810137749e-03 -1.300764083862304688e-01 3.502330780029296875e-01 8.196271210908889771e-02 -1.523029208183288574e-01 1.337121874094009399e-01 -1.674790233373641968e-01 1.970643997192382812e-01 -1.293882876634597778e-01 1.271836459636688232e-01 2.911001145839691162e-01 3.326153755187988281e-02 -1.803757697343826294e-01 -5.173503234982490540e-02 -2.206790000200271606e-01 6.872611492872238159e-02 3.755608946084976196e-02 2.628929167985916138e-02 1.449839472770690918e-01 -2.889986038208007812e-01 -1.310731917619705200e-01 -2.667118608951568604e-01 2.645648121833801270e-01 3.148384094238281250e-01
9.663369506597518921e-02 -3.499624505639076233e-02 1.059143468737602234e-01 3.802381157875061035e-01 -1.016412451863288879e-01 -1.125855594873428345e-01 1.338320411741733551e-02 4.637234658002853394e-02 2.426553517580032349e-01 -6.724438071250915527e-02 1.982088983058929443e-01 2.829819321632385254e-01 -2.585703730583190918e-01 -8.887618035078048706e-02 -3.557179272174835205e-01 1.588275879621505737e-01 -2.720099128782749176e-02 1.091523654758930206e-02 2.378775924444198608e-01 -1.699831187725067139e-01 4.366702586412429810e-02 1.047399118542671204e-01 -4.394153952598571777e-01 7.677396386861801147e-02 -1.482067555189132690e-01 -1.569603681564331055e-01 -1.628724187612533569e-01 -5.035877972841262817e-02 -8.666408248245716095e-03 -8.983334153890609741e-02 9.920241683721542358e-02 -8.465498685836791992e-02
-1.004109010100364685e-01 1.805129945278167725e-01 -3.430898785591125488e-01 1.211112439632415771e-01 -1.282384991645812988e-01 1.709146201610565186e-01 9.574908763170242310e-02 8.540590107440948486e-02 -5.873016268014907837e-02 1.156130805611610413e-01 3.492235839366912842e-01 3.786512911319732666e-01 -2.468758635222911835e-02 -7.358064502477645874e-02 -1.896136850118637085e-01 2.234679311513900757e-01 4.359521344304084778e-02 -4.439344629645347595e-02 1.501532346010208130e-01 5.008832737803459167e-02 -1.356121301651000977e-01 1.487182825803756714e-01 -4.840530827641487122e-02 -5.696033686399459839e-02 -8.816532790660858154e-02 -5.492278141900897026e-04 -2.848303616046905518e-01 -2.406493276357650757e-01 -1.205373257398605347e-01 -1.889016181230545044e-01 1.900782063603401184e-02 -3.411175310611724854e-01
8.840035647153854370e-02 3.761627674102783203e-01 1.970362216234207153e-01 2.451866120100021362e-01 1.891739293932914734e-02 8.431235700845718384e-02 -3.763744980096817017e-02 -2.739651203155517578e-01 3.737806081771850586e-01 2.883812226355075836e-02 -3.949967678636312485e-03 -5.716698244214057922e-02 -3.764847293496131897e-02 -2.968843281269073486e-01 -1.140167042613029480e-01 1.221281662583351135e-01 1.137382462620735168e-01 2.477831393480300903e-01 1.564777493476867676e-01 4.957420751452445984e-02 -2.359789460897445679e-01 -1.453473120927810669e-01 2.545616328716278076e-01 1.142873540520668030e-01 -3.645942313596606255e-03 1.096026226878166199e-02 -6.798624061048030853e-03 3.399407491087913513e-02 -7.848368585109710693e-02 7.941023260354995728e-02 3.492458164691925049e-01 -1.215844601392745972e-01
-3.770510554313659668e-01 3.505485057830810547e-01 -1.250233948230743408e-01 1.162853911519050598e-01 1.126900166273117065e-01 3.311499953269958496e-02 1.262815147638320923e-01 1.526055037975311279e-01 5.330222845077514648e-02 1.102544888854026794e-01 3.137730956077575684e-01 -2.704678475856781006e-01 4.119030013680458069e-02 -9.585180319845676422e-03 -1.674099564552307129e-01 -9.332497417926788330e-02 -9.396518021821975708e-02 1.384338438510894775e-01 2.971141040325164795e-01 -7.779334485530853271e-02 -1.124955937266349792e-01 6.451690942049026489e-02 1.243640668690204620e-02 -3.220900660380721092e-03 7.237878744490444660e-04 -2.731666527688503265e-02 1.636196225881576538e-01 -3.415275514125823975e-01 -1.714413762092590332e-01 -1.694113314151763916e-01 1.241000741720199585e-01 -2.658555805683135986e-01
1.104228124022483826e-01 2.265121340751647949e-01 -5.596424266695976257e-02 -1.010891646146774292e-01 -2.861368060111999512e-01 1.658776402473449707e-01 5.386889725923538208e-02 2.147743245586752892e-03 -2.741625905036926270e-02 -2.444105446338653564e-01 2.761957645416259766e-01 1.939611583948135376e-01 -1.062156353145837784e-02 -9.738712757825851440e-02 -2.065407186746597290e-01 5.414377152919769287e-02 2.062095552682876587e-01 -1.717567071318626404e-02 3.979721963405609131e-01 -6.358622759580612183e-02 -2.004726678133010864e-01 3.763906657695770264e-01 1.164402365684509277e-01 -3.529737889766693115e-02 -1.074817404150962830e-02 -5.107523128390312195e-02 -1.383566707372665405e-01 7.665804773569107056e-02 -6.038093939423561096e-02 1.253059059381484985e-01 1.811764687299728394e-01 -3.153559863567352295e-01
-2.270763665437698364e-01 2.208877950906753540e-01 1.537719834595918655e-02 8.506708778440952301e-03 -2.266465276479721069e-01 2.557956576347351074e-01 6.995721161365509033e-02 -8.136303164064884186e-03 1.970936208963394165e-01 2.140949517488479614e-01 3.665906190872192383e-01 1.976312696933746338e-01 -2.744217216968536377e-01 -2.165879495441913605e-02 -1.907478272914886475e-01 9.652071446180343628e-02 1.112534105777740479e-02 3.544538617134094238e-01 1.142222881317138672e-01 2.286802791059017181e-02 -1.133812367916107178e-01 1.304467171430587769e-01 1.680372655391693115e-01 1.509858518838882446e-01 -1.839219033718109131e-01 -1.730199158191680908e-01 -2.529037296772003174e-01 1.049160063266754150e-01 -7.084298878908157349e-02 -6.825593113899230957e-02 1.125591471791267395e-01 1.290554106235504150e-01
2.819759771227836609e-03 2.261458486318588257e-01 2.743495404720306396e-01 2.462718933820724487e-01 2.248680964112281799e-02 5.875560455024242401e-04 1.978723555803298950e-01 -1.679659932851791382e-01 2.322952896356582642e-01 4.180667698383331299e-01 2.793073952198028564e-01 -6.018150225281715393e-02 -3.402665853500366211e-01 -1.006504297256469727e-01 -1.960510201752185822e-02 -1.149738803505897522e-01 1.004921570420265198e-01 7.752033323049545288e-02 2.657582759857177734e-01 -2.908672578632831573e-02 -1.829458177089691162e-01 -8.614392578601837158e-02 1.486175805330276489e-01 5.071916151791810989e-03 -1.156384646892547607e-01 -5.007659643888473511e-02 -1.238805204629898071e-01 -1.188405677676200867e-01 -1.355686038732528687e-01 1.631555845960974693e-03 4.136333987116813660e-02 -2.813249230384826660e-01
1.173734441399574280e-01 2.011644393205642700e-01 1.806377404136583209e-04 3.231452703475952148e-01 -2.451119124889373779e-01 3.219090774655342102e-02 -2.283482998609542847e-01 3.824774874374270439e-03 2.931254208087921143e-01 -9.521244466304779053e-02 1.427743136882781982e-01 1.122611835598945618e-01 2.031840570271015167e-02 -7.895188033580780029e-02 -2.201756536960601807e-01 1.934126466512680054e-01 3.386189416050910950e-02 3.151849210262298584e-01 3.384779691696166992e-01 7.081755995750427246e-02 2.445568144321441650e-01 -2.142062038183212280e-02 1.166844367980957031e-01 -2.522369921207427979e-01 -1.631463170051574707e-01 -1.117211431264877319e-01 5.713662505149841309e-02 -1.205595135688781738e-01 -5.058327689766883850e-02 -1.623681187629699707e-01 1.913359910249710083e-01 1.659741550683975220e-01
-1.072759851813316345e-01 5.440734028816223145e-01 -7.061364501714706421e-02 1.187716498970985413e-01 7.995150052011013031e-03 1.107981503009796143e-01 -5.441909283399581909e-02 -1.759597361087799072e-01 5.870170891284942627e-02 -5.600079149007797241e-02 4.102966282516717911e-03 2.633843421936035156e-01 -1.208001002669334412e-01 -2.821501493453979492e-01 9.506035596132278442e-02 3.822780027985572815e-02 1.770717557519674301e-03 -1.668317019939422607e-01 2.228562980890274048e-01 -8.288070559501647949e-03 -9.710351377725601196e-02 2.057872861623764038e-01 -7.382591813802719116e-02 2.730924189090728760e-01 -1.881040036678314209e-01 8.150956034660339355e-02 5.440516024827957153e-02 -2.324925810098648071e-01 -3.292356729507446289e-01 1.287152171134948730e-01 -8.570381253957748413e-02 -7.566281408071517944e-02
-2.223833650350570679e-01 5.793500542640686035e-01 4.936799779534339905e-02 3.521768003702163696e-02 -3.379217684268951416e-01 1.154528632760047913e-01 -1.750023514032363892e-01 -6.648705154657363892e-02 -7.624461501836776733e-02 4.351928946562111378e-04 2.207522541284561157e-01 -1.094420701265335083e-01 1.278957128524780273e-01 1.976280212402343750e-01 -1.765937209129333496e-01 2.526372373104095459e-01 2.280153632164001465e-01 1.521168649196624756e-01 -5.995614454150199890e-02 -1.956028938293457031e-01 -1.114721968770027161e-02 1.804603338241577148e-01 3.809924051165580750e-02 1.342441737651824951e-01 -6.109513342380523682e-02 -3.938401490449905396e-02 -3.997302800416946411e-02 -1.734810136258602142e-02 -8.998887985944747925e-02 5.698460713028907776e-02 1.217705830931663513e-01 1.708864867687225342e-01
1.361798401921987534e-02 2.917921543121337891e-01 -8.567416667938232422e-02 -9.765081852674484253e-02 -1.794620417058467865e-03 4.530607908964157104e-02 4.549226909875869751e-02 -3.845660388469696045e-01 2.868593335151672363e-01 1.098166555166244507e-01 2.590263187885284424e-01 2.798250317573547363e-01 7.693688571453094482e-02 4.658108577132225037e-03 -1.787116825580596924e-01 2.539163827896118164e-01 5.850037932395935059e-02 5.696710944175720215e-02 1.630466133356094360e-01 -8.542013354599475861e-03 1.953130066394805908e-01 1.952687837183475494e-02 7.669132202863693237e-02 -9.005114436149597168e-02 1.168959811329841614e-01 4.194089770317077637e-02 -2.638696730136871338e-01 -3.227812349796295166e-01 2.382471971213817596e-02 -2.112787514925003052e-01 1.729340702295303345e-01 2.312736511230468750e-01
-5.711790919303894043e-02 -3.739379346370697021e-03 1.082830727100372314e-01 1.664242893457412720e-01 -2.096128761768341064e-01 3.796924278140068054e-02 -2.359968274831771851e-01 -1.149980723857879639e-01 8.640314452350139618e-03 -9.873867034912109375e-03 3.100880980491638184e-01 2.327960729598999023e-01 1.369718760251998901e-01 2.555206231772899628e-02 -3.490459173917770386e-02 -8.100422471761703491e-02 2.258610427379608154e-01 1.062802672386169434e-01 3.422389328479766846e-01 -6.306328624486923218e-02 -1.770041882991790771e-01 3.738461732864379883e-01 -5.949985235929489136e-02 3.643414378166198730e-02 -1.537020057439804077e-01 -2.566198632121086121e-02 -5.102221295237541199e-02 -1.043957620859146118e-01 -2.720555663108825684e-01 -1.729603111743927002e-01 3.623815774917602539e-01 1.813322305679321289e-01
8.524378389120101929e-02 9.364663809537887573e-02 2.031276524066925049e-01 1.539863497018814087e-01 -7.726003974676132202e-02 3.231533616781234741e-02 8.763587474822998047e-02 -4.357851669192314148e-02 4.205672442913055420e-02 -6.915272772312164307e-02 2.440201491117477417e-02 1.349211335182189941e-01 -3.946267366409301758e-01 7.889705896377563477e-02 -3.004475831985473633e-01 -6.412663310766220093e-02 3.178238496184349060e-02 1.340452730655670166e-01 3.896425366401672363e-01 4.590129479765892029e-02 8.716703951358795166e-02 1.532975882291793823e-01 -4.888237118721008301e-01 6.147729605436325073e-02 -3.700946643948554993e-02 -6.005277484655380249e-02 -6.488146632909774780e-02 -6.440424174070358276e-02 -2.492495030164718628e-01 -1.540421098470687866e-01 2.709532976150512695e-01 3.709958121180534363e-02
-3.446042835712432861e-01 3.462168276309967041e-01 -4.181497264653444290e-03 -2.694274857640266418e-02 -2.182360738515853882e-01 2.342360913753509521e-01 -2.381075620651245117e-01 1.460777688771486282e-02 -5.091106146574020386e-02 1.185216605663299561e-01 3.041504025459289551e-01 -9.291503578424453735e-02 -1.527069695293903351e-02 -1.503053754568099976e-01 -2.805552780628204346e-01 3.878222778439521790e-02 3.629953041672706604e-02 1.652098745107650757e-01 2.334414273500442505e-01 -4.342098534107208252e-02 1.193087399005889893e-01 -7.707989960908889771e-02 -2.598861753940582275e-01 3.151287138462066650e-01 1.179914027452468872e-01 -1.884841918945312500e-02 -1.103306561708450317e-01 1.034863740205764771e-01 1.692728549242019653e-01 9.247495979070663452e-02 1.550468355417251587e-01 -9.998595714569091797e-02
-9.827993810176849365e-02 5.068091750144958496e-01 -7.671190053224563599e-02 2.381990253925323486e-01 1.611823141574859619e-01 -1.222770735621452332e-01 5.729081481695175171e-02 -1.817745715379714966e-01 -1.673406660556793213e-01 -1.635168790817260742e-01 8.509184420108795166e-02 -8.393643796443939209e-02 -2.046405337750911713e-02 2.275802195072174072e-01 -1.797746717929840088e-01 9.927217662334442139e-02 3.400571942329406738e-01 -5.004378035664558411e-02 2.048744708299636841e-01 -6.433366984128952026e-02 -2.779086306691169739e-02 7.737010717391967773e-02 -6.428007036447525024e-02 5.273232236504554749e-03 9.729488193988800049e-02 -7.962418347597122192e-02 -4.271526634693145752e-01 -1.422343254089355469e-01 -2.079014107584953308e-02 -1.538104414939880371e-01 -1.041527092456817627e-01 3.983157873153686523e-02
-6.372980028390884399e-02 5.708952546119689941e-01 -4.861974716186523438e-02 -1.093739178031682968e-02 -3.684257715940475464e-02 -1.176131889224052429e-01 8.114748634397983551e-04 -5.127829313278198242e-02 -6.840988993644714355e-02 1.013660151511430740e-02 -1.844152429839596152e-04 2.391814887523651123e-01 5.035146325826644897e-02 -2.378878593444824219e-01 -1.325903087854385376e-01 -2.236497998237609863e-01 1.518747117370367050e-02 1.284458637237548828e-01 2.697217045351862907e-03 -9.026046842336654663e-02 -1.789749115705490112e-01 -6.218054145574569702e-02 -2.282449156045913696e-01 2.795573472976684570e-01 -3.267783820629119873e-01 5.192389339208602905e-02 -2.139351665973663330e-01 -2.765380144119262695e-01 1.272810064256191254e-02 9.550417959690093994e-02 1.632426232099533081e-01 4.811205714941024780e-02
-1.617424786090850830e-01 1.288536638021469116e-01 2.318434268236160278e-01 1.146067976951599121e-01 -6.703246384859085083e-02 1.487723141908645630e-01 -2.756303548812866211e-01 -3.767741098999977112e-02 -1.630149185657501221e-01 1.243436262011528015e-01 4.201262295246124268e-01 1.852985471487045288e-01 -4.833119921386241913e-03 -2.705459110438823700e-02 -7.070812582969665527e-02 1.864731311798095703e-01 1.831139922142028809e-01 1.258423477411270142e-01 2.747258841991424561e-01 1.954805105924606323e-01 -9.055772423744201660e-02 2.507818862795829773e-02 -1.341652870178222656e-01 -9.086314588785171509e-02 4.329464212059974670e-02 -1.562542617321014404e-01 -2.458367794752120972e-01 3.340256586670875549e-02 -3.671005368232727051e-01 -1.086203232407569885e-01 1.952309012413024902e-01 1.492326408624649048e-01
-1.184703037142753601e-01 1.297083944082260132e-01 -8.890899270772933960e-02 3.449490368366241455e-01 9.289348870515823364e-02 1.670825183391571045e-01 -8.661165833473205566e-02 9.714988060295581818e-03 9.097590297460556030e-02 -1.642357259988784790e-01 2.501347064971923828e-01 1.850459128618240356e-01 1.210165116935968399e-02 5.705809220671653748e-02 -1.853884756565093994e-01 -1.018865630030632019e-01 1.921621412038803101e-01 3.423308730125427246e-01 -5.084526911377906799e-02 -1.509132832288742065e-01 1.045533362776041031e-02 3.196982145309448242e-01 -3.635296598076820374e-02 -2.096303999423980713e-01 -1.966394782066345215e-01 -9.509227424860000610e-02 -9.368669241666793823e-02 -2.030154466629028320e-01 -1.908677071332931519e-01 -2.963423132896423340e-01 2.405605465173721313e-01 1.049422249197959900e-01
-1.334689706563949585e-01 3.928337395191192627e-01 -8.201009035110473633e-02 1.471178829669952393e-01 1.765347123146057129e-01 -5.094897747039794922e-02 -1.690859943628311157e-01 -2.378105372190475464e-02 2.957956194877624512e-01 8.784938603639602661e-02 1.764604151248931885e-01 6.565030664205551147e-02 1.193994935601949692e-02 -1.995852887630462646e-01 -1.347495168447494507e-01 1.690865457057952881e-01 -1.004528850317001343e-01 -1.089755073189735413e-01 3.432971239089965820e-02 -5.924097448587417603e-02 -1.256560981273651123e-01 4.089675843715667725e-03 -2.931449711322784424e-01 1.736134737730026245e-01 -1.185090169310569763e-01 -2.473288774490356445e-02 3.370644897222518921e-02 -3.773323893547058105e-01 -4.307521581649780273e-01 -2.937428839504718781e-02 8.621050976216793060e-03 1.265083402395248413e-01
-2.023313343524932861e-01 1.786314547061920166e-01 -7.333204895257949829e-02 9.597102552652359009e-02 -1.257339268922805786e-01 1.131404042243957520e-01 -1.212899833917617798e-01 -3.373985886573791504e-01 2.426777482032775879e-01 2.066247723996639252e-02 1.198317334055900574e-01 -1.624717563390731812e-01 2.189465984702110291e-02 1.512193530797958374e-01 -2.887158989906311035e-01 3.134331405162811279e-01 3.444822728633880615e-01 5.562430992722511292e-02 2.671779096126556396e-01 -1.402380466461181641e-01 1.619468480348587036e-01 -8.109138160943984985e-02 -2.423084154725074768e-02 2.615662515163421631e-01 -2.638829350471496582e-01 1.080540269613265991e-01 4.014689847826957703e-02 -1.016570702195167542e-01 7.383733242750167847e-02 -1.508317887783050537e-01 -1.073270887136459351e-01 -5.281403288245201111e-02
-1.235440671443939209e-01 4.262235760688781738e-01 -3.831824362277984619e-01 1.333388984203338623e-01 3.414112702012062073e-02 -1.378970295190811157e-01 -8.865464478731155396e-02 -1.710369586944580078e-01 2.614995278418064117e-02 6.613726168870925903e-02 1.386924684047698975e-01 1.935487799346446991e-02 -1.099794879555702209e-01 -1.483348105102777481e-02 -3.361010253429412842e-01 -1.755159795284271240e-01 1.293553709983825684e-01 -4.577070847153663635e-02 1.480979472398757935e-01 1.904588639736175537e-01 2.767358422279357910e-01 -1.135683581233024597e-01 2.570239305496215820e-01 -9.140842407941818237e-02 -1.378163099288940430e-01 2.487125433981418610e-02 -1.363659948110580444e-01 -1.158812046051025391e-01 -1.326583921909332275e-01 6.140920147299766541e-02 2.850120365619659424e-01 7.241967320442199707e-02
3.553551062941551208e-02 3.602078855037689209e-01 -1.391669213771820068e-01 1.870934814214706421e-01 7.001733756624162197e-04 -1.747773736715316772e-01 -1.352963894605636597e-01 -2.808691561222076416e-01 5.728530511260032654e-02 -1.514389514923095703e-01 6.118414551019668579e-02 1.510299295186996460e-01 -5.318919569253921509e-02 -5.330928135663270950e-03 1.453955471515655518e-02 -1.848548799753189087e-01 1.463134586811065674e-01 -1.820686310529708862e-01 1.620498001575469971e-01 -1.573253981769084930e-02 -9.958766400814056396e-02 -2.030684947967529297e-01 -4.230337962508201599e-02 1.297950148582458496e-01 -1.712393388152122498e-02 -7.810030132532119751e-02 -6.926856935024261475e-02 -3.739372193813323975e-01 -7.136454433202743530e-02 -3.887402117252349854e-01 3.703896701335906982e-01 3.989081829786300659e-02
-1.292562782764434814e-01 1.049944013357162476e-02 -1.637138575315475464e-01 1.665959507226943970e-01 -2.283636927604675293e-01 -5.743974447250366211e-02 -2.502924799919128418e-01 -4.893531277775764465e-02 8.576603233814239502e-02 8.407659828662872314e-02 1.737556457519531250e-01 -2.811322547495365143e-02 -1.432656198740005493e-01 1.040249392390251160e-01 -3.368696868419647217e-01 4.781211167573928833e-02 3.303288817405700684e-01 1.847307831048965454e-01 4.547343552112579346e-01 -2.868802547454833984e-01 -3.481949493288993835e-02 2.203991413116455078e-01 -5.296246707439422607e-02 1.123432889580726624e-01 -5.189218372106552124e-02 1.646291464567184448e-02 -1.643872857093811035e-01 9.382419288158416748e-02 2.722482942044734955e-02 -5.230379849672317505e-02 -2.081456780433654785e-01 -1.802346855401992798e-01
2.219133228063583374e-01 2.195702046155929565e-01 -2.544660270214080811e-01 9.961196035146713257e-02 -1.022052243351936340e-01 1.875923126935958862e-01 -2.662176191806793213e-01 2.292653769254684448e-01 2.012342214584350586e-01 -5.441946163773536682e-02 3.705383837223052979e-01 7.407454401254653931e-02 -6.605879217386245728e-02 1.029159035533666611e-02 -1.558229625225067139e-01 -5.384862795472145081e-02 3.786740303039550781e-01 -5.449685268104076385e-04 1.706651300191879272e-01 -2.391632646322250366e-01 -5.053912848234176636e-02 1.695210933685302734e-01 1.373464167118072510e-01 1.901623010635375977e-01 8.333597332239151001e-02 -4.342295974493026733e-02 -1.078562662005424500e-01 -1.332678925246000290e-02 2.723819203674793243e-02 2.095089852809906006e-01 1.026210039854049683e-01 -2.214925140142440796e-01
-2.031533978879451752e-03 3.865524828433990479e-01 -7.841093838214874268e-02 1.268257498741149902e-01 -2.109806835651397705e-01 -1.715596579015254974e-02 4.880746454000473022e-02 1.534402221441268921e-01 1.193298622965812683e-01 2.602205872535705566e-01 -7.838605344295501709e-02 9.642391651868820190e-02 2.348364293575286865e-01 -4.154584929347038269e-02 -4.955322667956352234e-02 6.896187085658311844e-03 5.598901212215423584e-02 2.395251244306564331e-01 1.536688953638076782e-01 2.293268777430057526e-02 -2.580002248287200928e-01 2.734142169356346130e-02 -3.332737088203430176e-01 2.292063385248184204e-01 -1.445219572633504868e-02 1.120707392692565918e-01 1.432539373636245728e-01 -2.854054272174835205e-01 -3.456061780452728271e-01 -4.320982843637466431e-02 2.031195461750030518e-01 -8.917733281850814819e-02
6.444320827722549438e-02 2.025597691535949707e-01 2.052542567253112793e-01 1.557521428912878036e-02 1.229436844587326050e-01 -1.001210361719131470e-01 -1.065438836812973022e-01 -2.296068891882896423e-02 3.416436910629272461e-02 -1.043194998055696487e-02 3.968081474304199219e-01 2.628141781315207481e-03 -2.398594766855239868e-01 -4.744526147842407227e-01 -1.940532475709915161e-01 4.793645814061164856e-02 1.546214073896408081e-01 6.316927075386047363e-02 3.950868248939514160e-01 -5.913288518786430359e-02 -7.764488458633422852e-02 1.102578267455101013e-02 1.072626337409019470e-01 2.858847081661224365e-01 -9.192761033773422241e-02 2.214742302894592285e-01 -2.217970602214336395e-02 -1.124289855360984802e-01 2.566553838551044464e-02 -1.308787465095520020e-01 -7.109934091567993164e-02 -1.172326877713203430e-01
-1.464323848485946655e-01 1.586269587278366089e-01 2.211324423551559448e-01 7.489525526762008667e-02 -1.976888924837112427e-01 1.722252964973449707e-01 -2.784819006919860840e-01 -2.234215885400772095e-01 -8.355667814612388611e-03 9.312395006418228149e-02 2.933579385280609131e-01 1.601630896329879761e-01 -2.467940934002399445e-02 5.249259248375892639e-02 -1.161980926990509033e-01 -9.586491435766220093e-02 2.570501565933227539e-01 1.565658152103424072e-01 2.054180800914764404e-01 -1.212885305285453796e-01 -4.927624762058258057e-02 3.985578417778015137e-01 4.943871498107910156e-02 1.608513295650482178e-01 -2.925296686589717865e-02 2.132703177630901337e-02 -1.420434117317199707e-01 6.249321997165679932e-02 -2.651958465576171875e-01 -2.094995975494384766e-01 2.814807295799255371e-01 -1.526399794965982437e-02
-4.936060681939125061e-02 3.818618357181549072e-01 -5.309079959988594055e-02 1.094551235437393188e-01 -2.154591083526611328e-01 1.347615569829940796e-01 -2.012380361557006836e-01 1.387435197830200195e-01 9.170331805944442749e-02 -7.852344214916229248e-02 2.948921322822570801e-01 2.800217270851135254e-01 -1.464052200317382812e-01 1.741645634174346924e-01 1.923654973506927490e-02 1.152407452464103699e-01 3.679836392402648926e-01 1.239901483058929443e-01 8.221505582332611084e-02 -6.107373163104057312e-02 -2.544533014297485352e-01 2.857679724693298340e-01 2.306905016303062439e-02 1.954490318894386292e-02 1.935809664428234100e-02 -8.558187633752822876e-02 -1.412689387798309326e-01 2.839025296270847321e-02 -2.738132774829864502e-01 2.249810099601745605e-01 5.750143434852361679e-03 -6.756404042243957520e-02
-1.586263775825500488e-01 2.488901317119598389e-01 -1.341714560985565186e-01 2.034663408994674683e-01 2.126775830984115601e-01 2.820533215999603271e-01 -1.391204148530960083e-01 -3.525277972221374512e-01 1.296081990003585815e-01 2.242424041032791138e-01 2.299851775169372559e-01 1.108156610280275345e-02 -7.415755838155746460e-02 -6.030585244297981262e-02 6.053666025400161743e-02 2.308174222707748413e-02 7.614343613386154175e-02 1.466972567141056061e-02 3.543534874916076660e-01 5.508219078183174133e-02 1.841075867414474487e-01 6.498686969280242920e-02 9.000498056411743164e-02 8.996584266424179077e-02 -1.674123555421829224e-01 -1.009692773222923279e-01 1.285792738199234009e-01 -3.617561459541320801e-01 -6.813328713178634644e-02 -8.444786816835403442e-02 1.804460883140563965e-01 -1.809936463832855225e-01
3.967615589499473572e-02 1.283925622701644897e-01 3.215702772140502930e-01 1.343623101711273193e-01 -3.178795576095581055e-01 4.044728353619575500e-02 -1.667320355772972107e-02 -4.759028088301420212e-03 -3.115737251937389374e-02 1.940537393093109131e-01 3.813864886760711670e-01 8.131457865238189697e-02 -8.859910070896148682e-02 -1.775207966566085815e-01 -9.736087173223495483e-02 9.927935153245925903e-02 2.866963148117065430e-01 1.884618252515792847e-01 1.956365257501602173e-01 6.475735455751419067e-02 9.402506053447723389e-03 1.487870514392852783e-02 -1.719496995210647583e-01 -8.392319828271865845e-02 2.662432938814163208e-02 2.656954899430274963e-02 -2.922568023204803467e-01 -2.203665375709533691e-01 -2.478257864713668823e-01 8.163189888000488281e-02 2.714561223983764648e-01 1.839639097452163696e-01
1.732798516750335693e-01 5.334418267011642456e-02 -2.789672017097473145e-01 3.726518452167510986e-01 -1.758021265268325806e-01 9.746060520410537720e-02 -2.609645128250122070e-01 -2.995910122990608215e-02 -1.745324581861495972e-02 6.424191594123840332e-02 1.690406203269958496e-01 -4.509030655026435852e-02 -1.042238995432853699e-02 1.533121913671493530e-01 -2.991802692413330078e-01 1.110422704368829727e-02 4.076799377799034119e-02 2.841390967369079590e-01 3.832206726074218750e-01 -1.152379959821701050e-01 -1.557142138481140137e-01 1.984412968158721924e-01 1.162709891796112061e-01 -1.011580154299736023e-01 -9.134151972830295563e-03 -1.357824653387069702e-01 -2.784460783004760742e-01 -1.306172460317611694e-01 1.785100549459457397e-01 -2.561946772038936615e-02 3.451606631278991699e-02 -1.265186965465545654e-01
-1.278981417417526245e-01 3.583976626396179199e-01 -5.708912387490272522e-02 -1.172115057706832886e-01 -1.434112936258316040e-01 -1.624551564455032349e-01 -1.968480199575424194e-01 1.615216135978698730e-01 1.512074321508407593e-01 -9.530234336853027344e-02 2.566509246826171875e-01 9.344682097434997559e-02 -2.937317788600921631e-01 4.605618491768836975e-02 -5.041213333606719971e-02 -6.880524009466171265e-02 3.756333515048027039e-02 1.230656057596206665e-01 3.771062195301055908e-01 6.283077597618103027e-02 -1.319604665040969849e-01 8.287899196147918701e-02 -6.392668932676315308e-02 -1.526377648115158081e-01 -1.286084204912185669e-01 1.564668416976928711e-01 1.967213153839111328e-01 -3.081395924091339111e-01 -3.236274421215057373e-02 -1.835147142410278320e-01 1.843726038932800293e-01 -2.576922178268432617e-01
1.006889715790748596e-01 2.387194931507110596e-01 6.144187878817319870e-03 2.182447165250778198e-01 -2.659634947776794434e-01 -8.442478626966476440e-02 -3.437921404838562012e-01 -8.995052427053451538e-02 1.147879809141159058e-01 7.891985774040222168e-02 2.446413785219192505e-01 8.840203285217285156e-02 1.091708540916442871e-01 5.740405991673469543e-02 -1.791602075099945068e-01 1.901173740625381470e-01 -6.888628937304019928e-03 3.867621421813964844e-01 3.602015078067779541e-01 1.417661905288696289e-01 1.391715109348297119e-01 9.073624014854431152e-02 9.126652777194976807e-02 -1.167532205581665039e-01 -2.220341712236404419e-01 -2.033815830945968628e-01 -1.327426582574844360e-01 -2.621407434344291687e-02 -1.559977084398269653e-01 -6.636571884155273438e-02 1.111096516251564026e-01 1.069509759545326233e-01
-2.383514195680618286e-01 5.024073719978332520e-01 -1.914505511522293091e-01 1.156090572476387024e-01 -1.714588701725006104e-01 1.294132173061370850e-01 -2.920376323163509369e-02 -3.471287712454795837e-02 -1.746499910950660706e-02 -1.272991579025983810e-02 2.588434517383575439e-01 -1.421999931335449219e-01 -2.264500968158245087e-02 -7.087030261754989624e-02 -4.084580838680267334e-01 6.332174688577651978e-02 1.891378778964281082e-03 9.858658909797668457e-02 2.079744189977645874e-01 -1.397561728954315186e-01 1.106675788760185242e-01 -5.736601352691650391e-02 -2.878928184509277344e-01 6.074330583214759827e-02 -5.869923904538154602e-02 -5.087268725037574768e-02 1.011573746800422668e-01 2.157863080501556396e-01 1.428245902061462402e-01 -8.281677216291427612e-02 1.805710643529891968e-01 1.765508055686950684e-01
1.957888454198837280e-01 4.506921023130416870e-02 -1.503161340951919556e-01 -6.020829547196626663e-03 -3.811440989375114441e-02 1.955504268407821655e-01 7.327094674110412598e-02 -1.318461596965789795e-01 3.958899676799774170e-01 8.361528813838958740e-02 5.397586822509765625e-01 1.737441271543502808e-01 -1.102336198091506958e-01 3.517796844244003296e-02 -1.512270420789718628e-01 7.363015413284301758e-02 2.033043354749679565e-01 8.437837660312652588e-02 1.051725596189498901e-01 2.208094298839569092e-01 -1.160392314195632935e-01 -4.780315607786178589e-02 2.215489931404590607e-02 7.854846864938735962e-02 -4.315888509154319763e-02 -2.035507708787918091e-01 4.890877008438110352e-02 -2.453701943159103394e-01 -2.204284220933914185e-01 -1.362388283014297485e-01 1.640356183052062988e-01 1.303835511207580566e-01
1.502578109502792358e-01 3.468997776508331299e-01 5.648781731724739075e-02 2.032492756843566895e-01 -4.590153321623802185e-02 9.377110004425048828e-02 1.277345865964889526e-01 -1.090294420719146729e-01 1.424972414970397949e-01 7.674123346805572510e-02 3.780740201473236084e-01 -1.745345294475555420e-01 1.116838827729225159e-01 1.492611914873123169e-01 -1.857131868600845337e-01 -2.743055298924446106e-02 1.621528118848800659e-01 -5.891280714422464371e-03 2.032513320446014404e-01 -4.273522645235061646e-02 -1.352133154869079590e-01 9.555032849311828613e-02 -2.718869745731353760e-01 -7.518359273672103882e-02 -2.737229168415069580e-01 -2.099854173138737679e-03 -3.490028083324432373e-01 -6.908156722784042358e-02 1.644448190927505493e-01 -2.641511559486389160e-01 -1.134065464138984680e-01 1.274809390306472778e-01
-3.676109760999679565e-02 9.976260364055633545e-02 2.026511132717132568e-01 -2.799328602850437164e-02 -2.009116560220718384e-01 1.038957312703132629e-01 7.935522496700286865e-02 -2.959964871406555176e-01 -1.366553902626037598e-01 1.586637459695339203e-02 1.991182267665863037e-01 -4.840918630361557007e-02 -9.112876653671264648e-02 -1.458780765533447266e-01 -1.733722984790802002e-01 -1.359369605779647827e-02 1.528271585702896118e-01 5.448626726865768433e-02 4.046437740325927734e-01 2.360402494668960571e-01 -2.114384174346923828e-01 -1.255737245082855225e-01 -1.519766300916671753e-01 3.275114595890045166e-01 1.619946360588073730e-01 -1.108840405941009521e-01 -1.489906609058380127e-01 -3.889993131160736084e-01 -6.074789166450500488e-02 2.238530723843723536e-04 -2.827178314328193665e-02 1.669446974992752075e-01
-1.217475235462188721e-01 5.857734680175781250e-01 2.035154774785041809e-02 -6.824797391891479492e-02 5.292033404111862183e-02 1.276989132165908813e-01 7.196631282567977905e-02 3.083067014813423157e-02 -2.078049629926681519e-01 3.271054476499557495e-02 6.395656615495681763e-02 2.408656477928161621e-01 -1.700800508260726929e-01 -2.640395760536193848e-01 9.076014161109924316e-03 -9.764172881841659546e-02 -5.417361110448837280e-02 -2.545895986258983612e-03 2.450027316808700562e-01 -1.677990257740020752e-01 -1.302120462059974670e-02 3.799774497747421265e-02 -3.771499171853065491e-02 3.078191727399826050e-02 -2.495577335357666016e-01 2.833720445632934570e-01 -1.100901048630475998e-02 -1.403814256191253662e-01 -3.573929667472839355e-01 2.215033210813999176e-02 8.314595371484756470e-02 6.685744971036911011e-02
-1.923452019691467285e-01 2.470942288637161255e-01 -4.870646446943283081e-02 5.830734223127365112e-02 -5.426906421780586243e-02 -1.654354780912399292e-01 1.326037198305130005e-01 2.974607422947883606e-02 -1.731432974338531494e-01 -1.523499041795730591e-01 6.058187037706375122e-02 1.967804580926895142e-01 -9.170936048030853271e-02 -4.577699583023786545e-03 -1.766385287046432495e-01 1.766151636838912964e-01 8.424995094537734985e-02 4.175895452499389648e-01 1.230798736214637756e-01 1.241689398884773254e-01 -4.674067720770835876e-02 -2.164276689291000366e-01 -3.628368079662322998e-01 1.821246594190597534e-01 1.627224870026111603e-02 -1.766196042299270630e-01 -1.615116447210311890e-01 -1.132126003503799438e-01 -1.219004914164543152e-01 -3.171009421348571777e-01 2.630657851696014404e-01 1.075971778482198715e-02
-2.370072603225708008e-01 1.582186222076416016e-01 3.181805312633514404e-01 2.883427143096923828e-01 -1.587133854627609253e-01 9.452345967292785645e-02 -5.214390531182289124e-02 -1.178404763340950012e-01 1.594068557024002075e-01 9.666690230369567871e-02 1.357650905847549438e-01 9.174907952547073364e-02 -2.064619809389114380e-01 -1.287305355072021484e-02 -1.225313544273376465e-01 -5.932959541678428650e-02 1.080309152603149414e-01 3.905537724494934082e-02 1.848861128091812134e-01 2.174659222364425659e-01 -1.946949511766433716e-01 3.505657613277435303e-01 4.815787449479103088e-02 2.259277701377868652e-01 8.782846480607986450e-02 -1.945734322071075439e-01 -1.287745386362075806e-01 -1.280533969402313232e-01 -7.848428189754486084e-02 7.725015282630920410e-02 2.825669646263122559e-01 -2.852942049503326416e-01
1.047111749649047852e-01 3.237994313240051270e-01 1.509610861539840698e-01 2.014053314924240112e-01 -5.240099970251321793e-03 1.060081198811531067e-01 -5.830712988972663879e-02 -1.757839322090148926e-01 1.384516358375549316e-01 -1.229360997676849365e-01 -6.652035564184188843e-02 -9.511314332485198975e-02 1.204193532466888428e-01 -7.044380158185958862e-02 -1.553560942411422729e-01 9.978237748146057129e-02 1.375286094844341278e-02 -1.161542460322380066e-01 4.684737920761108398e-01 1.217077225446701050e-01 -2.102443128824234009e-01 3.101493604481220245e-02 -2.934939563274383545e-01 2.260730862617492676e-01 -1.721829771995544434e-01 -3.221980035305023193e-01 -2.058769762516021729e-02 -2.242695242166519165e-01 -9.390148334205150604e-03 -2.361139357089996338e-01 4.856153205037117004e-02 3.483425080776214600e-02
-4.625571891665458679e-02 3.487215042114257812e-01 -2.229038439691066742e-02 3.263137862086296082e-02 -8.871107548475265503e-02 -3.073510825634002686e-01 -3.746009618043899536e-02 1.468688249588012695e-01 1.084834635257720947e-01 1.208637952804565430e-01 4.821759089827537537e-02 5.536078289151191711e-02 8.000945672392845154e-03 -2.421351522207260132e-01 -1.877644807100296021e-01 8.677374571561813354e-02 2.518380284309387207e-01 5.724414438009262085e-02 4.484118223190307617e-01 2.325988560914993286e-01 -2.063253968954086304e-01 -2.618919312953948975e-01 -1.573520153760910034e-01 -7.431408762931823730e-02 8.995965868234634399e-02 -5.859148874878883362e-02 1.504613161087036133e-01 -2.083485871553421021e-01 -1.337725371122360229e-01 -1.434135586023330688e-01 1.687388718128204346e-01 9.118983894586563110e-02
-2.320926189422607422e-01 1.494519710540771484e-01 1.638820394873619080e-02 4.826613515615463257e-02 -2.070770598948001862e-02 1.702204346656799316e-01 5.489442870020866394e-02 -1.647884026169776917e-02 2.042181789875030518e-02 9.079267084598541260e-02 4.406288266181945801e-01 -2.130164019763469696e-02 -2.143876552581787109e-01 -1.665485091507434845e-02 -1.276273131370544434e-01 2.212028354406356812e-01 1.158109083771705627e-01 2.329434156417846680e-01 2.160297185182571411e-01 -6.204473599791526794e-02 -2.776961028575897217e-01 4.229339659214019775e-01 1.182110756635665894e-01 6.296142935752868652e-02 -2.981918454170227051e-01 -8.622117340564727783e-02 -5.777851864695549011e-02 1.061660572886466980e-01 -3.319958597421646118e-02 -1.107270345091819763e-01 2.147199213504791260e-01 -1.059938743710517883e-01
-5.992580577731132507e-02 2.526934444904327393e-01 2.151243984699249268e-01 2.197703570127487183e-01 -3.004591166973114014e-01 -8.350764960050582886e-02 -1.170422285795211792e-01 -4.603114724159240723e-02 9.578014910221099854e-02 -6.574060767889022827e-02 2.868580520153045654e-01 2.176600247621536255e-01 -2.583692073822021484e-01 2.318754643201828003e-01 -1.490286886692047119e-01 2.000077068805694580e-01 4.188611507415771484e-01 7.628604769706726074e-02 1.120387017726898193e-01 -6.181809306144714355e-02 -1.460430473089218140e-01 1.673416942358016968e-01 -2.331240102648735046e-02 -4.720861092209815979e-02 -7.685734331607818604e-02 2.260087430477142334e-01 -1.771619319915771484e-01 -1.170133240520954132e-02 -1.488397419452667236e-01 1.861403137445449829e-01 -1.686613634228706360e-02 6.065894290804862976e-02
-9.564610570669174194e-02 2.610259652137756348e-01 -2.980890274047851562e-01 4.863497614860534668e-02 -2.459442913532257080e-01 -4.692183062434196472e-02 3.016717135906219482e-01 -2.608319558203220367e-02 -1.336590796709060669e-01 6.902261823415756226e-02 2.856348752975463867e-01 5.193591117858886719e-02 -9.034365415573120117e-02 -2.280487492680549622e-02 -2.777145802974700928e-01 1.096211448311805725e-01 -3.334534913301467896e-02 3.158493936061859131e-01 9.289791435003280640e-02 -1.666471734642982483e-02 -4.617791250348091125e-02 7.018268108367919922e-02 -7.486499845981597900e-02 9.450314193964004517e-02 2.602965831756591797e-01 -1.033547520637512207e-02 -5.424471572041511536e-02 -2.335305660963058472e-01 -2.542906999588012695e-01 -1.098292768001556396e-01 3.339556753635406494e-01 1.655712574720382690e-01
-1.790315657854080200e-01 3.549257218837738037e-01 -1.201801523566246033e-01 1.794306561350822449e-02 -2.062079608440399170e-01 3.945202529430389404e-01 -1.744478493928909302e-01 3.229196369647979736e-02 -6.644660234451293945e-02 2.010257095098495483e-01 6.766890734434127808e-02 -1.194241717457771301e-01 2.197587676346302032e-02 2.670859992504119873e-01 -1.884942501783370972e-01 -1.296874284744262695e-01 4.811105504631996155e-02 3.283911347389221191e-01 2.866562604904174805e-01 1.652025878429412842e-01 2.853645011782646179e-02 1.501946896314620972e-01 7.210467755794525146e-02 -4.564952850341796875e-02 -8.387402445077896118e-02 1.547338068485260010e-01 -1.496329009532928467e-01 -1.037853062152862549e-01 5.718566104769706726e-02 -2.025039345026016235e-01 1.194666624069213867e-01 1.917522102594375610e-01
-1.478654742240905762e-01 4.277971088886260986e-01 -3.415138274431228638e-02 -2.739468589425086975e-02 -1.508850306272506714e-01 -1.636437028646469116e-01 -3.587572602555155754e-03 -1.977808177471160889e-01 -1.392734888941049576e-02 7.625485211610794067e-02 1.089907437562942505e-02 -2.391006052494049072e-02 -1.759149432182312012e-01 -1.564739942550659180e-01 -1.742038279771804810e-01 4.425281286239624023e-02 -3.804465755820274353e-02 1.862654983997344971e-01 3.674268722534179688e-01 -1.567864045500755310e-02 -2.099020034074783325e-01 -7.852198183536529541e-02 -5.464496836066246033e-02 1.099644973874092102e-01 -1.991457492113113403e-01 -2.875434160232543945e-01 2.047498524188995361e-01 -2.039161473512649536e-01 -3.932181000709533691e-02 -3.081265985965728760e-01 1.089974567294120789e-01 -2.432936131954193115e-01
2.860519336536526680e-03 3.877542912960052490e-01 -1.542219072580337524e-01 -3.184025734663009644e-02 -1.463146209716796875e-01 -4.726433753967285156e-01 -1.889706104993820190e-01 1.826611161231994629e-02 -1.698153838515281677e-02 -2.175539582967758179e-01 9.787348657846450806e-02 1.423394381999969482e-01 -1.667374186217784882e-02 -1.471715420484542847e-01 -1.316663026809692383e-01 1.332231611013412476e-01 5.926715210080146790e-02 1.957843452692031860e-02 3.112477362155914307e-01 3.152830898761749268e-02 -2.643891572952270508e-01 -2.387513667345046997e-01 -1.186552941799163818e-01 -3.930816426873207092e-02 -7.441101968288421631e-02 -1.012000143527984619e-01 -1.211459375917911530e-02 -2.031704634428024292e-01 -7.411566376686096191e-02 -1.375170499086380005e-01 2.888742387294769287e-01 1.297304965555667877e-02
-6.517997384071350098e-02 2.300636842846870422e-02 8.146858960390090942e-02 3.492236733436584473e-01 -7.898478209972381592e-02 2.463848888874053955e-01 -9.801112860441207886e-02 -2.082216888666152954e-01 -2.051932364702224731e-01 -1.129379421472549438e-01 3.366309702396392822e-01 -3.164337575435638428e-02 -1.893131732940673828e-01 -4.541908577084541321e-02 -9.927333146333694458e-02 -1.233316585421562195e-01 2.849025726318359375e-01 1.121089830994606018e-01 3.149659931659698486e-01 -3.138059005141258240e-02 -4.201192781329154968e-02 7.059749960899353027e-02 -9.547460079193115234e-02 1.794141344726085663e-02 3.109175153076648712e-02 -2.781730294227600098e-01 -3.018985390663146973e-01 -1.540621370077133179e-01 -1.473674923181533813e-01 -8.794095367193222046e-02 -5.361061543226242065e-02 -2.809091806411743164e-01
-2.546103298664093018e-01 1.160550937056541443e-01 -1.792503893375396729e-01 1.778465062379837036e-01 2.664542011916637421e-02 -1.620398163795471191e-01 2.125747948884963989e-01 -1.141400709748268127e-01 -4.512082412838935852e-02 3.065192997455596924e-01 2.893950343132019043e-01 1.145750954747200012e-01 -2.201302200555801392e-01 -2.077754735946655273e-01 -1.663112193346023560e-01 1.931190192699432373e-01 1.823753267526626587e-01 1.430976092815399170e-01 4.369225203990936279e-01 -7.120545208454132080e-02 5.150857195258140564e-02 5.682533979415893555e-02 7.756788283586502075e-02 7.410695403814315796e-02 -1.086667031049728394e-01 -1.990540325641632080e-01 3.007086552679538727e-02 8.071642369031906128e-02 -2.681372165679931641e-01 -1.155699715018272400e-01 1.098347306251525879e-01 -6.677228026092052460e-03
-2.586435675621032715e-01 2.687074840068817139e-01 2.381846755743026733e-01 1.043034642934799194e-01 -1.472479999065399170e-01 1.630478799343109131e-01 -9.353289753198623657e-02 -4.016717150807380676e-02 2.406382374465465546e-02 1.840676665306091309e-01 -6.379557400941848755e-02 -1.353656798601150513e-01 -3.266554772853851318e-01 2.639228999614715576e-01 -2.818063795566558838e-01 1.458564102649688721e-01 1.270957738161087036e-01 -4.035493731498718262e-02 1.152163371443748474e-01 -4.336506128311157227e-02 1.154092550277709961e-01 1.135003864765167236e-01 -3.093436360359191895e-01 1.134026870131492615e-01 -2.110568284988403320e-01 2.746850624680519104e-02 3.700602054595947266e-02 -3.127529025077819824e-01 -2.030486017465591431e-01 -1.957367211580276489e-01 8.589346706867218018e-02 4.078480228781700134e-02
-4.617372527718544006e-02 1.528174579143524170e-01 -1.669743061065673828e-01 3.338086009025573730e-01 2.086353115737438202e-02 3.932515680789947510e-01 -2.335544675588607788e-02 5.277566611766815186e-02 6.411569565534591675e-02 2.651861496269702911e-02 2.172566801309585571e-01 4.338407814502716064e-01 5.358749255537986755e-02 -1.960598118603229523e-02 -2.411639243364334106e-01 1.394263505935668945e-01 4.896676912903785706e-02 9.608209878206253052e-02 1.478464752435684204e-01 5.378963425755500793e-02 -1.588042527437210083e-01 3.446058630943298340e-01 8.366462588310241699e-02 5.221452936530113220e-02 -7.891114056110382080e-02 -7.604965940117835999e-03 -1.949280053377151489e-01 -1.379046887159347534e-01 -1.162723228335380554e-01 -1.434069722890853882e-01 1.379845589399337769e-01 -2.218146473169326782e-01
2.103380560874938965e-01 2.999320328235626221e-01 -1.374224871397018433e-01 3.820686042308807373e-01 -1.118032261729240417e-02 1.796820014715194702e-01 3.949540201574563980e-03 1.647723466157913208e-01 1.000468358397483826e-01 -2.703882055357098579e-03 2.892275452613830566e-01 2.635371685028076172e-01 7.703711092472076416e-02 3.661071881651878357e-02 -3.894332051277160645e-02 -1.416229903697967529e-01 -8.877910673618316650e-02 7.520985603332519531e-02 3.959490060806274414e-01 -6.818825006484985352e-02 -2.130447030067443848e-01 5.696906242519617081e-03 -1.169103756546974182e-01 2.927442267537117004e-02 -1.556788533926010132e-01 2.396013960242271423e-02 5.810840521007776260e-03 -9.434517472982406616e-02 1.498987525701522827e-01 -1.382759064435958862e-01 8.121637254953384399e-02 -3.640764355659484863e-01
-1.400348991155624390e-01 9.845255315303802490e-02 8.277503401041030884e-02 6.521938741207122803e-02 -1.229998692870140076e-01 9.435495734214782715e-02 -2.775573730468750000e-01 -9.329794906079769135e-03 1.877675205469131470e-01 1.016817018389701843e-01 3.112139999866485596e-01 1.863791793584823608e-01 -2.262793667614459991e-02 3.158921748399734497e-02 -3.882798925042152405e-02 -3.137967586517333984e-01 2.032420337200164795e-01 1.771525740623474121e-01 3.443387448787689209e-01 -1.051285862922668457e-01 -3.443446755409240723e-02 3.257855772972106934e-01 -8.636346459388732910e-02 -6.759805977344512939e-02 -7.840786874294281006e-02 1.040404662489891052e-02 4.133232682943344116e-02 2.715433249250054359e-03 -2.390709370374679565e-01 -1.925224810838699341e-01 3.945495188236236572e-01 1.546859275549650192e-02
7.894930988550186157e-02 2.714579105377197266e-01 -1.781774312257766724e-01 1.413355618715286255e-01 -6.463780254125595093e-02 1.196428611874580383e-01 -5.623785406351089478e-02 2.303671389818191528e-01 -7.374113798141479492e-02 -1.033803448081016541e-01 2.627285718917846680e-01 3.648751080036163330e-01 1.143941879272460938e-01 -1.747613027691841125e-02 -1.474311500787734985e-01 1.976980715990066528e-01 -5.348552018404006958e-02 5.173296481370925903e-02 4.452054500579833984e-01 9.014595299959182739e-02 -6.108228117227554321e-02 2.158119827508926392e-01 -1.585426628589630127e-01 -1.395880728960037231e-01 -8.004680275917053223e-02 7.966079562902450562e-02 -1.264294832944869995e-01 -3.028265833854675293e-01 6.620790064334869385e-02 -1.801411509513854980e-01 2.430794946849346161e-02 -1.909671574831008911e-01
-1.512982845306396484e-01 3.884867727756500244e-01 -8.436712622642517090e-02 5.050650611519813538e-02 1.010070834308862686e-02 -1.193048283457756042e-01 -1.982286423444747925e-01 4.859351739287376404e-02 -1.962402602657675743e-03 -2.451593279838562012e-01 3.294629752635955811e-01 -9.104985743761062622e-03 -6.510697305202484131e-02 -1.844969391822814941e-01 -1.009392514824867249e-01 -8.367227017879486084e-02 -5.427374318242073059e-02 1.478925794363021851e-01 1.288781911134719849e-01 3.332158625125885010e-01 -2.221579849720001221e-01 1.243758350610733032e-01 -2.392957210540771484e-01 6.153304874897003174e-02 -1.756520569324493408e-01 8.729562163352966309e-02 1.122408658266067505e-01 -3.816785514354705811e-01 -1.484080702066421509e-01 -1.240853965282440186e-01 1.085752025246620178e-01 1.096779629588127136e-01
-6.781785935163497925e-02 4.609165787696838379e-01 9.931026026606559753e-03 -1.186742708086967468e-01 -1.634230613708496094e-01 1.936035901308059692e-01 -5.776347219944000244e-02 -2.545671164989471436e-01 1.260802745819091797e-01 -8.859235048294067383e-02 2.494868934154510498e-01 2.330800890922546387e-02 2.149183899164199829e-01 -1.489321887493133545e-01 -3.276280686259269714e-02 -1.843870035372674465e-03 2.443313747644424438e-01 3.476749360561370850e-01 2.134343534708023071e-01 1.005305945873260498e-01 1.227144747972488403e-01 -9.430518746376037598e-02 -1.959033608436584473e-01 9.069399535655975342e-02 -2.648336589336395264e-01 2.231104671955108643e-01 -1.376651674509048462e-01 6.059481948614120483e-02 1.477713435888290405e-01 6.723096221685409546e-02 6.165936216711997986e-02 3.123540058732032776e-02
-3.069416880607604980e-01 4.096300303936004639e-01 -2.385450601577758789e-01 5.560541898012161255e-02 4.941282421350479126e-02 -1.740768402814865112e-01 -9.027487784624099731e-02 1.358082443475723267e-01 5.051710084080696106e-02 6.740970909595489502e-02 2.190382927656173706e-01 -8.832839876413345337e-02 -1.160350963473320007e-01 3.517903015017509460e-02 -2.632128298282623291e-01 1.376152336597442627e-01 2.618244849145412445e-02 6.263060122728347778e-02 -3.748923540115356445e-03 -1.271943300962448120e-01 -1.979622691869735718e-01 -9.069677442312240601e-03 -2.151019722223281860e-01 -1.767959892749786377e-01 -8.359680324792861938e-02 -9.723377972841262817e-02 2.654185146093368530e-02 -4.090218842029571533e-01 -6.177523639053106308e-03 -2.837883234024047852e-01 2.016252577304840088e-01 -9.792770445346832275e-02
6.454575061798095703e-02 5.564818382263183594e-01 -9.017838537693023682e-02 1.071522086858749390e-01 -9.847170859575271606e-02 6.544876098632812500e-02 -4.017557203769683838e-02 -2.257812172174453735e-01 4.276714473962783813e-02 1.093705296516418457e-01 2.020973153412342072e-02 2.095020264387130737e-01 -1.125842332839965820e-01 -2.703961730003356934e-01 -1.823277473449707031e-01 1.230211183428764343e-01 3.183626011013984680e-02 -1.333070844411849976e-01 7.386755198240280151e-02 1.894745975732803345e-02 -3.165085613727569580e-01 1.091128867119550705e-02 -1.412738412618637085e-01 2.864808440208435059e-01 -1.563704311847686768e-01 5.196759849786758423e-02 3.819528967142105103e-02 -4.581108689308166504e-02 -3.482123017311096191e-01 -1.468583755195140839e-02 -1.582088470458984375e-01 5.988163128495216370e-02
1.621313989162445068e-01 1.906553953886032104e-01 1.032075956463813782e-01 9.206117689609527588e-02 -2.435918301343917847e-01 -1.811655908823013306e-01 1.144591644406318665e-01 -2.970925271511077881e-01 -1.068197563290596008e-01 2.453379705548286438e-02 2.020179182291030884e-01 -2.812589406967163086e-01 5.026170983910560608e-02 1.504522114992141724e-01 -2.152545899152755737e-01 6.955178827047348022e-02 1.157349497079849243e-01 2.617329657077789307e-01 3.875489532947540283e-01 -1.528146862983703613e-01 3.985764831304550171e-02 -1.484287250787019730e-02 2.855094969272613525e-01 1.296651214361190796e-01 -9.145598113536834717e-02 -1.409502625465393066e-01 -2.085925787687301636e-01 -2.429090291261672974e-01 -6.177117675542831421e-02 -1.002900302410125732e-01 1.228528991341590881e-01 -3.396072238683700562e-02
8.786324411630630493e-02 2.584635615348815918e-01 -1.892805993556976318e-01 1.021312549710273743e-01 -7.285185903310775757e-02 1.320371776819229126e-01 4.854391887784004211e-02 1.209829151630401611e-01 -1.505078468471765518e-02 -3.248079912737011909e-03 1.861586123704910278e-01 3.482774794101715088e-01 1.341541707515716553e-01 -8.212343603372573853e-02 -3.830717802047729492e-01 1.694189608097076416e-01 -3.320794552564620972e-02 -4.525051265954971313e-02 4.203079342842102051e-01 5.040086433291435242e-02 -3.312680497765541077e-02 1.360702961683273315e-01 -2.314686328172683716e-01 -1.216979920864105225e-01 -1.726089417934417725e-01 1.112895458936691284e-01 -1.132343262434005737e-01 -1.530922949314117432e-01 4.886815696954727173e-02 -1.143048107624053955e-01 1.725656986236572266e-01 -2.984717488288879395e-01
-1.412770599126815796e-01 2.659058868885040283e-01 1.236252114176750183e-01 2.021721005439758301e-02 -1.130361109972000122e-01 2.109114229679107666e-01 -1.372014433145523071e-01 -1.472779512405395508e-01 2.266248017549514771e-01 -1.332674473524093628e-01 -8.378642052412033081e-02 3.120071589946746826e-01 1.047620847821235657e-01 -1.512334123253822327e-02 5.399034172296524048e-02 -1.271981000900268555e-01 2.293327897787094116e-01 -1.712477058172225952e-01 2.853366732597351074e-01 -2.293875217437744141e-01 -3.294496238231658936e-02 -7.998654991388320923e-02 -1.389938443899154663e-01 9.605228155851364136e-02 -2.847518324851989746e-01 -5.735641345381736755e-02 -2.281446754932403564e-01 -3.400366306304931641e-01 -2.104040384292602539e-01 -1.906681805849075317e-01 7.689505815505981445e-02 -3.888794779777526855e-02
1.264810115098953247e-01 2.152186632156372070e-01 1.818259060382843018e-01 1.388422548770904541e-01 -1.046892926096916199e-01 3.731998847797513008e-03 -1.275025457143783569e-01 2.773028612136840820e-02 1.602961570024490356e-01 -3.090600669384002686e-01 2.522529363632202148e-01 -4.082413390278816223e-02 1.787575930356979370e-01 -2.225966900587081909e-01 -1.534249484539031982e-01 3.776476383209228516e-01 1.417428553104400635e-01 7.062861323356628418e-02 2.521945536136627197e-01 -1.417167037725448608e-01 -1.314173340797424316e-01 4.263410717248916626e-02 -1.750014722347259521e-01 1.076458618044853210e-01 -2.367503046989440918e-01 -5.974570661783218384e-02 -2.718992829322814941e-01 -7.939615100622177124e-02 -2.085587941110134125e-03 -2.151554524898529053e-01 -4.927395284175872803e-02 2.540283501148223877e-01
-2.702738158404827118e-02 4.047847390174865723e-01 4.491690173745155334e-02 1.875141710042953491e-01 -2.234679609537124634e-01 6.607338041067123413e-02 -2.395866364240646362e-01 -4.457951337099075317e-02 1.132676079869270325e-01 7.137232273817062378e-02 3.037587106227874756e-01 2.622969150543212891e-01 -3.027145862579345703e-01 2.244333475828170776e-01 1.270270645618438721e-01 1.216684207320213318e-01 2.492552101612091064e-01 -6.590571999549865723e-02 1.093059629201889038e-01 -4.256326332688331604e-02 -2.992779910564422607e-01 1.734770238399505615e-01 7.319235056638717651e-02 -2.686007507145404816e-02 -3.810400515794754028e-02 -2.565298415720462799e-02 -2.332437485456466675e-01 4.687000438570976257e-02 -1.314521431922912598e-01 2.013599723577499390e-01 -5.840579420328140259e-02 -8.180101960897445679e-02
-2.023281306028366089e-01 1.136988103389739990e-01 -1.990601420402526855e-01 1.400899589061737061e-01 -1.123489141464233398e-01 4.178451895713806152e-01 2.804621495306491852e-02 -7.088508456945419312e-02 -6.690774112939834595e-02 -6.739497184753417969e-02 2.953138053417205811e-01 4.410532414913177490e-01 1.485350131988525391e-01 -5.036347545683383942e-03 -2.504314780235290527e-01 3.337375819683074951e-02 1.283481717109680176e-01 -4.276956990361213684e-02 9.735802561044692993e-02 1.857597008347511292e-02 -1.521441936492919922e-01 2.517408728599548340e-01 5.984023585915565491e-02 2.927078120410442352e-02 -1.487575173377990723e-01 -2.544251382350921631e-01 -1.535639911890029907e-01 -7.995449006557464600e-02 -2.173107862472534180e-01 -8.241340517997741699e-02 1.205748096108436584e-01 -1.127293109893798828e-01
-3.416522964835166931e-02 5.270087122917175293e-01 -1.344528347253799438e-01 2.773001044988632202e-02 1.463684141635894775e-01 -3.584263101220130920e-02 -4.307353869080543518e-02 -1.903478652238845825e-01 1.593766212463378906e-01 -5.712859798222780228e-03 2.957772910594940186e-01 2.775154709815979004e-01 -1.943311542272567749e-01 -4.064729064702987671e-02 -2.170496135950088501e-01 3.739796951413154602e-02 1.573216021060943604e-01 -2.132549881935119629e-01 1.753421872854232788e-01 1.868227273225784302e-01 -1.778504401445388794e-01 5.016529560089111328e-02 8.380598388612270355e-03 -2.651365101337432861e-01 1.909155398607254028e-01 -9.514929843135178089e-04 -1.186458393931388855e-02 -8.113809674978256226e-02 1.245938092470169067e-01 -1.455833911895751953e-01 1.582038700580596924e-01 1.352146267890930176e-01
-3.668821183964610100e-03 1.907271146774291992e-01 7.333409041166305542e-02 3.081912696361541748e-01 -1.791725605726242065e-01 1.747495979070663452e-01 -1.708175539970397949e-01 -3.332290425896644592e-02 1.724570617079734802e-02 1.369646638631820679e-01 2.548204064369201660e-01 1.228925436735153198e-01 1.129443012177944183e-02 1.691116243600845337e-01 -2.581835091114044189e-01 1.001548469066619873e-01 9.148965030908584595e-02 4.013755619525909424e-01 2.331382632255554199e-01 8.206179738044738770e-02 2.457148134708404541e-01 1.847570687532424927e-01 1.061706095933914185e-01 -1.944047957658767700e-01 -1.021950468420982361e-01 -1.135102659463882446e-01 -1.813244968652725220e-01 -1.295899413526058197e-02 -3.642691969871520996e-01 -2.891613543033599854e-02 1.306957937777042389e-02 4.001621901988983154e-02
1.695023477077484131e-01 9.044556319713592529e-02 -9.441310912370681763e-02 4.158532619476318359e-02 9.029854089021682739e-02 1.117650866508483887e-01 -1.020928844809532166e-02 3.385517001152038574e-02 2.430966123938560486e-02 -2.004163563251495361e-01 2.067307084798812866e-01 -3.795173950493335724e-03 -3.016262650489807129e-01 7.528273016214370728e-02 -4.027215838432312012e-01 1.682536751031875610e-01 -1.614817604422569275e-02 7.067006081342697144e-02 4.306190609931945801e-01 4.644996672868728638e-02 -2.156370282173156738e-01 -1.990027576684951782e-01 -1.810799688100814819e-01 -3.053769282996654510e-02 1.967247724533081055e-01 7.368398457765579224e-02 5.179133266210556030e-02 -2.198394834995269775e-01 -6.893121451139450073e-02 -2.385399341583251953e-01 2.532688379287719727e-01 1.621462404727935791e-01
-5.800160393118858337e-02 2.525199949741363525e-01 -7.462921552360057831e-03 2.249610722064971924e-01 -2.157178074121475220e-01 4.250456020236015320e-02 -1.247290223836898804e-01 -1.792091727256774902e-01 -9.414628148078918457e-02 9.021957963705062866e-02 4.325702786445617676e-02 1.447636783123016357e-01 2.734988229349255562e-04 -2.348190844058990479e-01 9.042564779520034790e-03 -6.004159152507781982e-02 5.542827025055885315e-02 -1.291004568338394165e-01 2.966616451740264893e-01 1.413642615079879761e-02 -1.545903179794549942e-02 -4.871953651309013367e-02 -3.050353936851024628e-02 3.223509192466735840e-01 1.288171559572219849e-01 9.186746180057525635e-02 6.197375431656837463e-02 -3.614069819450378418e-01 -2.580576576292514801e-02 -2.074048221111297607e-01 3.914109766483306885e-01 -3.402349352836608887e-01
-2.002130895853042603e-01 3.172055482864379883e-01 -3.215347230434417725e-01 -3.586536273360252380e-02 -1.229276284575462341e-01 1.982644647359848022e-01 -7.043867371976375580e-03 -5.915024876594543457e-02 5.118580907583236694e-02 1.429035961627960205e-01 2.527562081813812256e-01 1.274201720952987671e-01 -8.918292075395584106e-02 2.721720635890960693e-01 -6.815233081579208374e-02 7.643833756446838379e-02 1.783657670021057129e-01 1.096405014395713806e-01 1.615401208400726318e-01 2.309385687112808228e-03 -2.453168928623199463e-01 2.184607274830341339e-02 1.140166297554969788e-01 2.520446777343750000e-01 2.295197248458862305e-01 -8.197158575057983398e-02 8.744931966066360474e-02 -1.598438173532485962e-01 -3.198999762535095215e-01 -1.101743523031473160e-02 -1.787619292736053467e-02 -3.138176202774047852e-01
-3.025187179446220398e-02 3.109529018402099609e-01 -5.285686254501342773e-02 1.944527179002761841e-01 -1.755359470844268799e-01 1.143614128232002258e-01 1.295890565961599350e-02 -2.709565460681915283e-01 2.737660519778728485e-02 -4.830296151340007782e-03 8.184293657541275024e-02 -8.152740448713302612e-02 5.962022021412849426e-02 -2.970165014266967773e-01 4.221364110708236694e-02 4.066460952162742615e-02 -1.620830297470092773e-01 -1.371831633150577545e-02 4.247994422912597656e-01 -8.305267244577407837e-02 -2.022863626480102539e-01 -1.087946351617574692e-02 -2.284457534551620483e-02 2.087609618902206421e-01 1.075326874852180481e-01 1.894820854067802429e-02 5.276182666420936584e-02 -2.125577926635742188e-01 4.161636531352996826e-02 -2.046902477741241455e-01 4.184182882308959961e-01 -2.396673411130905151e-01
-1.548400223255157471e-01 3.049231469631195068e-01 -1.742513850331306458e-02 4.017013907432556152e-01 1.584287881851196289e-01 -2.338663637638092041e-01 8.188366889953613281e-02 -9.086125530302524567e-03 4.769184067845344543e-02 2.960709035396575928e-01 1.187744364142417908e-01 -1.087192725390195847e-02 -2.258975952863693237e-01 -1.390555351972579956e-01 -6.556081026792526245e-02 2.359498739242553711e-01 1.151493564248085022e-01 7.827783375978469849e-02 3.285973668098449707e-01 -1.344735175371170044e-02 5.482324957847595215e-02 1.171593368053436279e-01 1.228532642126083374e-01 6.904684007167816162e-02 2.921550534665584564e-02 1.632586568593978882e-01 -9.756081551313400269e-02 -1.132346317172050476e-01 -1.760321706533432007e-01 -3.158051371574401855e-01 1.594501286745071411e-01 1.737110167741775513e-01
5.963384360074996948e-02 2.133212238550186157e-01 7.685367017984390259e-02 -6.674129515886306763e-02 -6.859190762042999268e-02 -4.614916816353797913e-02 2.005272805690765381e-01 -1.929478049278259277e-01 1.190489977598190308e-01 2.528673112392425537e-01 4.557325243949890137e-01 1.351348459720611572e-01 1.960533112287521362e-01 2.445821017026901245e-01 -2.086084336042404175e-02 7.861706614494323730e-02 4.923677444458007812e-02 4.170834645628929138e-02 1.945642679929733276e-01 7.855267263948917389e-03 -2.401250787079334259e-02 4.277848303318023682e-01 9.077825397253036499e-02 2.027266025543212891e-01 -1.619438640773296356e-02 -1.035362109541893005e-01 -2.296870499849319458e-01 -8.620360493659973145e-02 4.891049116849899292e-02 -2.358226180076599121e-01 1.892043352127075195e-01 -8.598239719867706299e-02
1.735059916973114014e-01 1.707379966974258423e-01 -1.097494512796401978e-01 1.814645379781723022e-01 6.949179619550704956e-02 3.175634443759918213e-01 2.763518691062927246e-01 -8.804769068956375122e-02 1.167963966727256775e-01 -5.247217044234275818e-02 2.446471452713012695e-01 -4.870171844959259033e-02 -3.197934329509735107e-01 4.509929195046424866e-02 -2.260429859161376953e-01 1.206926926970481873e-01 4.201493561267852783e-01 7.100299745798110962e-02 2.440293580293655396e-01 8.384737186133861542e-03 7.983118295669555664e-02 2.712880377657711506e-04 1.112146228551864624e-01 3.462392985820770264e-01 8.460656739771366119e-03 -1.531753391027450562e-01 -7.494632154703140259e-02 -1.447025090456008911e-01 -1.298832148313522339e-01 1.387727726250886917e-02 -8.709867298603057861e-02 -5.328631773591041565e-02
2.002576589584350586e-01 2.987651228904724121e-01 3.288832306861877441e-01 1.166871413588523865e-01 -1.098254928365349770e-03 -7.209257781505584717e-02 1.087859198451042175e-01 -2.148594148457050323e-02 -3.736780211329460144e-02 -2.351202964782714844e-01 2.825195193290710449e-01 1.493956800550222397e-02 -8.170980215072631836e-02 -9.032434970140457153e-02 -1.554147005081176758e-01 -8.224281482398509979e-03 5.515034496784210205e-02 1.585046052932739258e-01 2.497574836015701294e-01 1.660209149122238159e-01 -1.597958803176879883e-01 1.283262521028518677e-01 2.207387536764144897e-01 1.329924315214157104e-01 -2.185613214969635010e-01 -3.139145970344543457e-01 -3.363388776779174805e-02 -3.622798919677734375e-01 1.340628862380981445e-01 -1.147619411349296570e-01 2.440989948809146881e-02 1.365157663822174072e-01
-1.302450150251388550e-01 1.219821646809577942e-01 2.564133703708648682e-01 2.693208456039428711e-01 -2.815689146518707275e-01 1.863385587930679321e-01 -9.127883613109588623e-02 -7.197523117065429688e-02 -1.017835829406976700e-02 1.965511888265609741e-01 3.094701468944549561e-01 6.205467879772186279e-02 1.260551996529102325e-02 -8.592990785837173462e-02 -7.609288394451141357e-02 4.576571285724639893e-02 1.875745952129364014e-01 4.651783965528011322e-03 3.442487418651580811e-01 -1.411751061677932739e-01 -1.350829452276229858e-01 3.855364918708801270e-01 1.743341386318206787e-01 3.741480875760316849e-03 3.254052996635437012e-02 5.869512259960174561e-02 -3.139431029558181763e-02 -1.314001977443695068e-01 -2.473094165325164795e-01 -2.200958505272865295e-02 2.831257581710815430e-01 1.143502146005630493e-01
2.534768078476190567e-03 2.898796796798706055e-01 -1.824370324611663818e-01 4.900512844324111938e-02 -1.853545308113098145e-01 4.384068399667739868e-02 2.423286437988281250e-01 -4.152332618832588196e-02 -6.787146627902984619e-02 5.092006549239158630e-02 7.604103535413742065e-02 1.183941662311553955e-01 -9.723091498017311096e-03 9.520945698022842407e-02 -2.331302613019943237e-01 2.094580791890621185e-02 -8.229368831962347031e-04 4.049049913883209229e-01 2.447973936796188354e-01 -7.416775077581405640e-02 -1.816316843032836914e-01 -8.142792433500289917e-02 -2.160440087318420410e-01 1.180446073412895203e-01 1.179227977991104126e-01 -4.228873923420906067e-02 1.091748550534248352e-01 1.369663178920745850e-01 -3.693188726902008057e-01 3.510716557502746582e-02 3.999425172805786133e-01 -1.380030363798141479e-01
-2.259451448917388916e-01 1.494500190019607544e-01 -1.783032119274139404e-01 4.146938621997833252e-01 -2.429977990686893463e-02 1.028653085231781006e-01 9.389533847570419312e-02 2.368270792067050934e-02 -7.842203229665756226e-02 -5.677041038870811462e-02 2.164112627506256104e-01 1.186288669705390930e-01 1.545013040304183960e-01 -2.343730777502059937e-01 -1.413789987564086914e-01 -4.651075974106788635e-02 3.685030639171600342e-01 5.629500001668930054e-02 1.800386160612106323e-01 -1.163794472813606262e-01 -1.705825626850128174e-01 2.049227207899093628e-01 -1.114223003387451172e-01 1.260664127767086029e-02 -1.306430697441101074e-01 1.449673473834991455e-01 -2.298600822687149048e-01 -1.628010123968124390e-01 -1.379999667406082153e-01 -2.319769263267517090e-01 -6.586042791604995728e-02 -2.605074048042297363e-01
-1.320240646600723267e-01 1.752846091985702515e-01 1.989583522081375122e-01 2.515959739685058594e-01 -3.034714162349700928e-01 9.932811558246612549e-02 -1.187112256884574890e-01 -1.874035447835922241e-01 1.525151431560516357e-01 2.380332052707672119e-01 3.188295066356658936e-01 9.380461275577545166e-02 -9.972430765628814697e-02 1.155434623360633850e-01 -3.012645542621612549e-01 2.213845103979110718e-01 1.603619903326034546e-01 3.578656613826751709e-01 -9.174787253141403198e-02 -5.001711472868919373e-02 7.630845904350280762e-02 -1.363270431756973267e-01 -7.301301509141921997e-02 3.355590254068374634e-02 -1.095820814371109009e-01 1.672082692384719849e-01 -2.438040971755981445e-01 -1.296624392271041870e-01 -1.635391265153884888e-01 2.389829419553279877e-02 -2.454667724668979645e-02 6.812759488821029663e-02
-1.763935536146163940e-01 4.353521168231964111e-01 2.676276862621307373e-01 3.734900429844856262e-02 -2.065963670611381531e-02 -2.117679864168167114e-01 -1.295742690563201904e-01 6.818307936191558838e-02 2.991222962737083435e-02 1.169704422354698181e-01 1.048512682318687439e-01 1.041878238320350647e-01 1.412115842103958130e-01 1.032901704311370850e-01 -3.419524133205413818e-01 -1.214202493429183960e-01 3.411609679460525513e-02 2.998032569885253906e-01 3.214679360389709473e-01 -1.348859965801239014e-01 -1.095484793186187744e-01 -1.025756672024726868e-01 -2.576712369918823242e-01 -1.498060077428817749e-01 2.198884934186935425e-01 1.396316885948181152e-01 -9.200384467840194702e-02 -4.690093919634819031e-02 -1.351413279771804810e-01 6.012993678450584412e-02 2.756711095571517944e-02 1.257853806018829346e-01
-1.036684960126876831e-01 4.023467600345611572e-01 -3.727961778640747070e-01 1.308523863554000854e-01 -2.898828983306884766e-01 1.974101737141609192e-02 4.616683349013328552e-03 -1.100967600941658020e-01 3.639228641986846924e-01 2.220211736857891083e-02 1.565016955137252808e-01 -1.404159069061279297e-01 -1.827053278684616089e-01 -5.775526538491249084e-02 -4.593481495976448059e-02 1.998203247785568237e-01 3.317542672157287598e-01 -1.341140717267990112e-01 1.678432822227478027e-01 8.384742774069309235e-03 -4.529607295989990234e-02 8.132583647966384888e-02 -5.692008137702941895e-02 -9.051261097192764282e-02 2.603665590286254883e-01 -6.130897998809814453e-02 8.315532654523849487e-02 -2.299676984548568726e-01 -5.624930933117866516e-02 1.645652763545513153e-02 5.720939859747886658e-02 6.606218218803405762e-02
-1.599414795637130737e-01 8.389604836702346802e-02 2.516680955886840820e-01 1.352702975273132324e-01 -2.865552157163619995e-02 9.253661334514617920e-02 -1.849335730075836182e-01 -8.988078683614730835e-02 -9.972402453422546387e-02 5.947229266166687012e-02 3.584158420562744141e-01 2.240685373544692993e-01 -8.239894360303878784e-02 7.561160624027252197e-02 -1.088388711214065552e-01 2.065595537424087524e-01 1.790361851453781128e-01 2.675483226776123047e-01 3.145543336868286133e-01 7.754614204168319702e-02 -1.032961308956146240e-01 7.618821412324905396e-02 -1.022664308547973633e-01 -1.220658123493194580e-01 5.119497701525688171e-02 -2.702769935131072998e-01 -1.742781549692153931e-01 -3.642850741744041443e-02 -3.598712086677551270e-01 -3.334963694214820862e-03 2.048731893301010132e-01 2.135955840349197388e-01
1.186348311603069305e-02 2.463493347167968750e-01 1.707670837640762329e-01 1.037145853042602539e-01 2.831015922129154205e-02 1.000249162316322327e-01 2.226915657520294189e-01 2.067819982767105103e-02 3.897055983543395996e-02 -3.600219637155532837e-02 2.600051164627075195e-01 5.445787310600280762e-02 -2.251513004302978516e-01 2.108389437198638916e-01 -3.583130538463592529e-01 -1.835155785083770752e-01 5.458040907979011536e-02 1.171970292925834656e-01 1.689871996641159058e-01 -1.653422713279724121e-01 -2.455171793699264526e-01 -2.574812769889831543e-01 2.011335045099258423e-01 -1.298694163560867310e-01 3.147335723042488098e-02 -1.168214306235313416e-01 -2.922456264495849609e-01 -3.337650299072265625e-01 7.677187025547027588e-02 -1.708247363567352295e-01 6.475853174924850464e-02 2.477994933724403381e-02
-1.303056776523590088e-01 1.420344412326812744e-01 2.596905529499053955e-01 3.019559681415557861e-01 -1.848294585943222046e-01 3.019655644893646240e-01 -9.388509392738342285e-02 -1.976654976606369019e-01 1.256963759660720825e-01 3.284380957484245300e-02 3.974345028400421143e-01 1.872357130050659180e-01 -1.572560369968414307e-01 -2.381524071097373962e-02 -5.041093379259109497e-02 5.227654799818992615e-02 5.981741100549697876e-02 1.681849211454391479e-01 1.338288038969039917e-01 4.285470396280288696e-02 -2.444237917661666870e-01 1.460221260786056519e-01 2.049413025379180908e-01 1.739861965179443359e-01 7.925140112638473511e-02 -8.500197529792785645e-02 2.149636484682559967e-02 -7.836031913757324219e-02 -2.272551506757736206e-01 -1.979616098105907440e-02 1.626553684473037720e-01 -2.949370741844177246e-01
3.379245474934577942e-02 5.446880459785461426e-01 7.544319331645965576e-02 -2.482204511761665344e-02 -6.676255166530609131e-02 2.302080839872360229e-01 -4.962842538952827454e-02 1.350132972002029419e-01 2.187619358301162720e-02 2.835563123226165771e-01 2.527918517589569092e-01 -1.311368346214294434e-01 -1.474037915468215942e-01 2.484052628278732300e-01 -1.972662955522537231e-01 6.851843744516372681e-02 2.789965271949768066e-01 7.403119653463363647e-02 4.717764630913734436e-02 8.563257142668589950e-05 1.375163197517395020e-01 -5.537020787596702576e-02 -1.423032581806182861e-01 2.616766989231109619e-01 -2.001928687095642090e-01 1.949322372674942017e-01 2.016681879758834839e-01 -5.715607851743698120e-02 -6.959485262632369995e-02 -6.035125628113746643e-02 -3.506854921579360962e-02 2.683912031352519989e-02
-2.180812060832977295e-01 1.988289356231689453e-01 1.091143190860748291e-01 -6.619304418563842773e-02 4.900990054011344910e-02 2.893687784671783447e-01 -3.353999927639961243e-02 9.721796214580535889e-02 1.798343062400817871e-01 1.975865066051483154e-01 3.289904892444610596e-01 2.432710379362106323e-01 -2.275796830654144287e-01 -5.401941761374473572e-02 -3.172217682003974915e-02 2.535031735897064209e-01 1.417627781629562378e-01 2.448078393936157227e-01 -1.785352453589439392e-02 -7.044611126184463501e-02 -2.680069506168365479e-01 3.134106695652008057e-01 -1.180604770779609680e-01 1.394501980394124985e-02 -2.839121520519256592e-01 -5.423161014914512634e-02 4.097937792539596558e-02 -8.366432785987854004e-02 -4.210462793707847595e-02 -1.187409162521362305e-01 2.322185784578323364e-01 -9.803446382284164429e-02
-7.471407204866409302e-02 2.833052873611450195e-01 -3.603180348873138428e-01 1.493977755308151245e-01 -1.599682271480560303e-01 1.357253789901733398e-01 2.530140243470668793e-02 1.707506924867630005e-01 -9.868056327104568481e-02 -3.853847086429595947e-02 3.281684219837188721e-01 3.693237602710723877e-01 -1.062967814505100250e-02 1.077752113342285156e-01 -2.823599874973297119e-01 2.663589417934417725e-01 4.597660899162292480e-02 -1.214039847254753113e-01 1.540101915597915649e-01 9.356993436813354492e-02 7.419726252555847168e-02 1.891981512308120728e-01 -4.747474100440740585e-03 -2.330779284238815308e-02 -1.258425116539001465e-01 1.706698387861251831e-01 -1.551958620548248291e-01 -2.242734432220458984e-01 3.578503802418708801e-02 -2.065789252519607544e-01 1.005062460899353027e-01 -7.667897641658782959e-02
-1.607033610343933105e-02 4.207319021224975586e-01 7.035563141107559204e-02 -1.286773085594177246e-01 1.273741424083709717e-01 1.073807105422019958e-02 1.813705712556838989e-01 -3.494100570678710938e-01 1.372285187244415283e-01 -5.991558358073234558e-02 3.597589433193206787e-01 2.715227305889129639e-01 3.019195236265659332e-02 -1.499997079372406006e-01 -3.690401837229728699e-02 2.393627017736434937e-01 7.094158232212066650e-02 2.034212052822113037e-01 2.848550677299499512e-01 6.334167718887329102e-02 4.951700940728187561e-02 -4.562361538410186768e-02 1.045001745223999023e-01 -1.089117750525474548e-01 7.175334542989730835e-02 4.656342044472694397e-02 -9.608782082796096802e-02 4.077633097767829895e-02 3.283219039440155029e-02 -2.116772532463073730e-01 2.121904343366622925e-01 2.329178601503372192e-01
-1.489834338426589966e-01 1.307902187108993530e-01 7.592244446277618408e-02 -3.216504678130149841e-02 7.324141263961791992e-02 1.513926684856414795e-01 1.523250341415405273e-01 -9.267094731330871582e-02 -2.795478701591491699e-02 2.509873807430267334e-01 5.076502561569213867e-01 1.621551513671875000e-01 1.900424510240554810e-01 1.757599562406539917e-01 -7.576546818017959595e-02 1.637191474437713623e-01 -1.387315243482589722e-01 -1.688834838569164276e-02 2.146985232830047607e-01 -1.126800477504730225e-02 1.614426374435424805e-01 1.707881242036819458e-01 1.839525401592254639e-01 1.947835683822631836e-01 -4.268849734216928482e-03 -2.156405746936798096e-01 -2.338704466819763184e-01 -1.943154484033584595e-01 -1.062799841165542603e-01 -1.316075623035430908e-01 2.539322972297668457e-01 -1.471622735261917114e-01
-1.844037324190139771e-01 4.011216163635253906e-01 3.049714565277099609e-01 2.332550287246704102e-01 -6.862434744834899902e-02 1.297502368688583374e-01 1.164268776774406433e-01 -1.557148694992065430e-01 1.105963438749313354e-01 -8.869384974241256714e-02 5.795355886220932007e-02 2.738037407398223877e-01 -8.810793608427047729e-02 -5.039505288004875183e-02 -2.149830609560012817e-01 -3.775951685383915901e-03 1.485212147235870361e-01 5.171929672360420227e-02 7.801668345928192139e-02 1.724176704883575439e-01 -1.660464107990264893e-01 -2.879457361996173859e-02 2.042066901922225952e-01 6.972651928663253784e-02 6.388019770383834839e-02 -2.782849669456481934e-01 2.585112815722823143e-04 2.052907794713973999e-01 -1.936560273170471191e-01 3.017162205651402473e-03 3.829444944858551025e-01 -6.182291079312562943e-03
-2.886879071593284607e-02 2.423423975706100464e-01 -1.075785011053085327e-01 3.203992545604705811e-01 -1.679855734109878540e-01 -1.069089546799659729e-01 4.017779231071472168e-02 -1.677325069904327393e-01 -4.089674726128578186e-02 1.826862059533596039e-02 4.659843631088733673e-03 -7.010593265295028687e-02 -9.540867991745471954e-03 9.286975488066673279e-03 -1.496130675077438354e-01 6.970588117837905884e-02 2.403433918952941895e-01 -5.746915005147457123e-03 3.303867578506469727e-01 -3.149110674858093262e-01 2.632054686546325684e-01 9.478643536567687988e-03 -8.389339596033096313e-02 2.574395835399627686e-01 -1.643613129854202271e-01 -3.020078875124454498e-02 9.764961898326873779e-02 -4.002984464168548584e-01 2.279473841190338135e-01 -1.585949361324310303e-01 1.490087509155273438e-01 -1.289497613906860352e-01
-7.316562533378601074e-02 2.236001938581466675e-01 -3.668333403766155243e-03 1.273019164800643921e-01 -3.871142268180847168e-01 -2.548976056277751923e-02 3.798246849328279495e-03 1.447991430759429932e-01 2.997751533985137939e-02 -1.292032748460769653e-02 1.830730289220809937e-01 8.400192111730575562e-02 2.402616739273071289e-01 4.557844623923301697e-02 -5.376076102256774902e-01 1.326739415526390076e-02 5.568921566009521484e-02 1.052570194005966187e-01 1.094496250152587891e-01 -1.351764500141143799e-01 -3.553110873326659203e-03 -5.332732573151588440e-02 -2.144129872322082520e-01 1.817082464694976807e-01 7.573473453521728516e-02 -1.326748402789235115e-03 -2.072568237781524658e-01 -3.265882283449172974e-02 1.345868408679962158e-01 -2.368836700916290283e-01 1.321292370557785034e-01 3.139726817607879639e-01
-1.190380826592445374e-01 1.056950092315673828e-01 -1.639991849660873413e-01 1.874143332242965698e-01 -1.016668044030666351e-03 1.417094618082046509e-01 -8.081169426441192627e-02 -6.261162459850311279e-02 -6.232124194502830505e-02 -1.452947594225406647e-02 2.967275083065032959e-01 2.242642492055892944e-01 3.731404244899749756e-01 -1.455468833446502686e-01 -1.329122781753540039e-01 1.055092886090278625e-01 2.400588542222976685e-01 1.450442224740982056e-01 1.290549486875534058e-01 -1.297493278980255127e-01 -3.038625121116638184e-01 5.598506331443786621e-02 -1.899250298738479614e-01 -4.874194040894508362e-03 -2.655744254589080811e-01 -1.223339978605508804e-02 -2.772626280784606934e-01 -3.471365198493003845e-02 -2.017915695905685425e-01 -7.326769083738327026e-02 6.353391706943511963e-02 -3.284068703651428223e-01
-1.116687208414077759e-01 1.913816183805465698e-01 -7.073122262954711914e-02 1.529724895954132080e-02 -1.117672026157379150e-01 -1.822924166917800903e-01 3.944876044988632202e-02 -2.315496467053890228e-02 1.128795072436332703e-01 -3.853553906083106995e-02 3.168703615665435791e-01 -1.848419569432735443e-02 8.774782717227935791e-02 9.058672934770584106e-02 -2.198301702737808228e-01 2.104526758193969727e-01 3.474547266960144043e-01 -3.374915197491645813e-02 3.221419751644134521e-01 1.330407559871673584e-01 -1.359800249338150024e-01 -1.481657922267913818e-01 -1.594588160514831543e-01 4.008523523807525635e-01 1.738963127136230469e-01 -1.851958185434341431e-01 1.588196158409118652e-01 -2.401637583971023560e-01 -8.064121752977371216e-02 -6.079580262303352356e-02 2.090896070003509521e-01 -5.572400987148284912e-02
-1.581478491425514221e-02 3.076842129230499268e-01 -1.355195492506027222e-01 1.583697050809860229e-01 -1.333757042884826660e-01 1.823190748691558838e-01 -1.669196635484695435e-01 1.808071583509445190e-01 2.087209969758987427e-01 -8.117617666721343994e-02 2.619888186454772949e-01 2.016433626413345337e-01 -2.941207885742187500e-01 1.126536875963211060e-01 -5.891100969165563583e-03 1.457182317972183228e-01 2.354031801223754883e-01 6.064523383975028992e-02 6.367933005094528198e-02 -2.188975960016250610e-01 -3.322153389453887939e-01 2.516735792160034180e-01 2.619230002164840698e-02 -1.136180311441421509e-01 -7.280483841896057129e-02 -1.610309630632400513e-02 -2.279259711503982544e-01 3.494867996778339148e-04 -1.917644590139389038e-01 2.319547533988952637e-01 5.141689628362655640e-02 -1.450399458408355713e-01
9.633141756057739258e-02 3.467303812503814697e-01 8.187643438577651978e-02 3.010681271553039551e-01 7.742679119110107422e-02 2.653697431087493896e-01 -4.727960005402565002e-02 -9.747949242591857910e-02 1.841430217027664185e-01 3.713027760386466980e-02 6.025220453739166260e-02 1.997988820075988770e-01 1.668508723378181458e-02 -1.448596715927124023e-01 -1.943621486425399780e-01 5.198757350444793701e-02 3.449220582842826843e-02 4.159733187407255173e-03 -1.072978228330612183e-02 3.465995192527770996e-02 1.037481129169464111e-01 -2.783179581165313721e-01 2.174254804849624634e-01 5.612956732511520386e-02 -5.869882553815841675e-02 1.637227949686348438e-03 -8.302391320466995239e-02 -1.317257434129714966e-01 -1.887064278125762939e-01 -9.256152063608169556e-02 5.617009401321411133e-01 1.259704679250717163e-01
4.258029162883758545e-02 3.594477176666259766e-01 -6.825539469718933105e-02 6.559808738529682159e-03 -2.806568741798400879e-01 -2.488446421921253204e-02 -1.481332182884216309e-01 -2.806566953659057617e-01 1.615448445081710815e-01 9.523206204175949097e-02 9.732554899528622627e-04 -1.167999655008316040e-01 1.165096983313560486e-01 -1.253279596567153931e-01 -1.787236481904983521e-01 -6.082965526729822159e-03 1.735590398311614990e-01 -4.128426313400268555e-02 2.410354912281036377e-01 -1.607981622219085693e-01 -4.308720231056213379e-01 -7.190415263175964355e-02 9.927971288561820984e-03 1.120686009526252747e-01 1.875205039978027344e-01 5.801551789045333862e-02 1.369440257549285889e-01 -1.337895989418029785e-01 -1.660634726285934448e-01 -2.004042863845825195e-01 3.344726562500000000e-01 7.724501192569732666e-03
-2.818200588226318359e-01 1.649963110685348511e-01 2.155828177928924561e-01 1.748315393924713135e-01 -1.494808048009872437e-01 1.432921737432479858e-01 -6.991581618785858154e-02 -1.991365849971771240e-01 -4.000512510538101196e-02 1.862937957048416138e-01 1.545685678720474243e-01 -6.027639377862215042e-03 -1.944724321365356445e-01 -2.025551907718181610e-02 6.515415851026773453e-03 1.855437606573104858e-01 2.829246819019317627e-01 1.054772958159446716e-01 3.020834624767303467e-01 1.357754319906234741e-01 -3.312264978885650635e-01 6.762123852968215942e-02 2.111051976680755615e-01 1.179082840681076050e-01 -2.478809654712677002e-02 -2.202977538108825684e-01 -8.496929705142974854e-02 -3.798240423202514648e-01 -6.241919845342636108e-02 7.551831007003784180e-02 -3.995376452803611755e-02 -1.025614738464355469e-01
-1.453593075275421143e-01 2.882008850574493408e-01 -9.453795105218887329e-02 7.185065001249313354e-02 8.162315189838409424e-02 9.622322767972946167e-02 1.269546449184417725e-01 -9.222655743360519409e-02 9.308134019374847412e-02 1.174006238579750061e-01 2.581904530525207520e-01 -2.236984670162200928e-01 1.430360972881317139e-01 -1.544954031705856323e-01 -2.243569344282150269e-01 -7.838369905948638916e-02 -5.593209713697433472e-02 -8.479734510183334351e-02 4.923723638057708740e-01 -3.850828856229782104e-02 -1.978561580181121826e-01 1.649694740772247314e-01 1.956219552084803581e-03 2.334547601640224457e-02 8.711605519056320190e-02 -1.386971473693847656e-01 2.527844607830047607e-01 -3.257573544979095459e-01 -8.597116917371749878e-02 -1.872197538614273071e-01 1.250887960195541382e-01 -1.585287600755691528e-01
-4.029555246233940125e-02 3.877343237400054932e-01 -3.856556117534637451e-02 6.342969834804534912e-02 -2.436453998088836670e-01 1.776586771011352539e-01 -4.141108132898807526e-03 -2.710835933685302734e-01 -9.971860051155090332e-02 -9.806631505489349365e-02 1.997100561857223511e-01 3.615429252386093140e-02 -9.381103515625000000e-02 -7.955474406480789185e-02 -2.574322000145912170e-02 5.274692922830581665e-02 -1.179005131125450134e-01 -1.155692264437675476e-01 2.730803787708282471e-01 -1.111500486731529236e-01 -7.607199251651763916e-02 -1.591527462005615234e-01 -9.302098304033279419e-02 2.312634140253067017e-01 1.842409819364547729e-01 1.260972023010253906e-01 1.292698644101619720e-02 -2.725128233432769775e-01 2.506717145442962646e-01 -2.202811390161514282e-01 2.324353754520416260e-01 -3.188638091087341309e-01
8.618760854005813599e-02 4.417278766632080078e-01 -1.359740197658538818e-01 -9.748754650354385376e-02 -3.363088890910148621e-02 4.073900356888771057e-02 -1.220385730266571045e-01 -5.054833739995956421e-02 1.957765221595764160e-01 5.089398473501205444e-02 2.593001723289489746e-01 -1.634728536009788513e-02 2.358558587729930878e-02 -1.930739134550094604e-01 -1.711693853139877319e-01 -1.207680553197860718e-01 -1.944969296455383301e-01 -1.197754964232444763e-01 7.859772443771362305e-02 2.342884987592697144e-01 -1.204108297824859619e-01 4.061883687973022461e-02 -1.464038789272308350e-01 4.528092592954635620e-02 -2.165293693542480469e-01 -3.095570392906665802e-02 3.021143376827239990e-02 -4.705834984779357910e-01 -2.129425555467605591e-01 9.200532734394073486e-02 2.574434876441955566e-01 1.261257231235504150e-01
-5.801173858344554901e-03 2.663251757621765137e-01 -2.794834226369857788e-02 3.806825578212738037e-01 -9.905390441417694092e-02 1.927818804979324341e-01 -2.718304842710494995e-02 -1.922271549701690674e-01 8.115136623382568359e-02 -2.678794786334037781e-02 1.065018177032470703e-01 -9.202985092997550964e-03 -8.632889389991760254e-02 -2.745264768600463867e-01 -2.348187863826751709e-01 7.696710526943206787e-02 -1.031060516834259033e-01 -1.178186666220426559e-02 1.994481980800628662e-01 8.946380019187927246e-02 -4.735167324542999268e-02 -1.572198867797851562e-01 2.451777458190917969e-01 2.322912961244583130e-01 -4.954297840595245361e-02 -2.432217746973037720e-01 1.883207410573959351e-01 -1.948697566986083984e-01 -2.500697672367095947e-01 -2.114643529057502747e-02 3.460963964462280273e-01 -1.365975141525268555e-01
-1.663407087326049805e-01 1.624218672513961792e-01 3.242043852806091309e-01 2.889250814914703369e-01 -3.109358847141265869e-01 -3.910175990313291550e-03 -1.725616455078125000e-01 7.677406072616577148e-02 2.288232892751693726e-01 -1.886692345142364502e-01 3.395957946777343750e-01 -1.184614449739456177e-01 -8.148053288459777832e-02 3.007668815553188324e-02 -1.563899070024490356e-01 1.954136341810226440e-01 1.931200921535491943e-01 -1.185397431254386902e-02 2.291332632303237915e-01 -1.662722676992416382e-01 -1.981751322746276855e-01 5.527753755450248718e-02 -9.994991868734359741e-02 8.102699369192123413e-02 -7.263895869255065918e-02 6.927742809057235718e-02 -3.197663724422454834e-01 -9.092284739017486572e-02 -8.432226255536079407e-03 -1.096903085708618164e-01 -1.645909547805786133e-01 3.517995774745941162e-02
7.027319073677062988e-02 8.029092848300933838e-02 3.011063300073146820e-02 1.482528001070022583e-01 1.108065620064735413e-01 2.579977810382843018e-01 4.265228286385536194e-02 -9.734209626913070679e-02 4.182684049010276794e-02 -3.492027148604393005e-02 4.415101706981658936e-01 -4.546128585934638977e-02 -2.629047632217407227e-01 -4.410509485751390457e-03 -2.261645346879959106e-01 1.168953701853752136e-01 3.493927717208862305e-01 1.281402409076690674e-01 1.634319275617599487e-01 3.868106007575988770e-02 8.318344503641128540e-02 -5.719669535756111145e-02 4.923218861222267151e-02 2.811319231986999512e-01 -1.152464449405670166e-01 -3.729470074176788330e-01 -1.124161630868911743e-01 -1.471170932054519653e-01 -3.929003328084945679e-02 -1.079400852322578430e-01 1.674281656742095947e-01 -2.354642748832702637e-01
-1.072624325752258301e-01 1.581791937351226807e-01 -1.832590322010219097e-03 -6.308145076036453247e-02 -4.661244153976440430e-02 1.530723869800567627e-01 -1.777159422636032104e-01 2.025592885911464691e-02 1.850055158138275146e-01 2.481977343559265137e-01 3.915431499481201172e-01 1.143799424171447754e-01 -2.381515800952911377e-01 1.185154356062412262e-02 -1.921182423830032349e-01 1.028809025883674622e-01 1.198231354355812073e-01 2.988586127758026123e-01 7.275348901748657227e-02 -1.717776246368885040e-02 -1.467907875776290894e-01 1.642690156586468220e-03 1.536507308483123779e-01 3.199082314968109131e-01 -2.123269736766815186e-01 -2.374702244997024536e-01 -3.787505924701690674e-01 3.278433158993721008e-02 -1.199208796024322510e-01 -7.918071001768112183e-02 8.656731992959976196e-02 6.646462529897689819e-02
4.553287848830223083e-02 6.882690638303756714e-02 -6.022034585475921631e-02 8.552394062280654907e-02 -4.070467650890350342e-01 -3.063305281102657318e-02 -2.949131429195404053e-01 4.319201409816741943e-02 2.460292875766754150e-01 -5.648537725210189819e-02 2.360953688621520996e-01 2.427522838115692139e-01 -9.137620776891708374e-02 -2.238525077700614929e-02 -1.837382167577743530e-01 1.152581572532653809e-01 -1.008587330579757690e-01 1.795470118522644043e-01 4.104301631450653076e-01 6.836546957492828369e-02 2.696642577648162842e-01 -5.062982067465782166e-02 8.595848083496093750e-02 -1.295881252735853195e-02 -1.690831482410430908e-01 -1.190489307045936584e-01 -2.093895375728607178e-01 -3.023991584777832031e-01 1.007679626345634460e-01 3.919703885912895203e-02 6.278073787689208984e-02 2.097612991929054260e-02
1.785355806350708008e-01 1.331825256347656250e-01 2.343802303075790405e-01 -1.186953857541084290e-01 -1.894287019968032837e-01 1.461942046880722046e-01 -1.387091726064682007e-01 9.082410484552383423e-02 2.069532684981822968e-02 1.554940342903137207e-01 2.425422072410583496e-01 8.043724298477172852e-02 3.894748538732528687e-02 -1.208018586039543152e-01 -5.362477153539657593e-02 4.455719515681266785e-02 2.479537427425384521e-01 2.781888246536254883e-01 2.573477029800415039e-01 1.943773776292800903e-01 -2.273520529270172119e-01 -1.688856817781925201e-02 -6.188553199172019958e-02 -5.979419499635696411e-02 3.606585785746574402e-02 -2.172816172242164612e-02 -3.468856215476989746e-01 -2.336446344852447510e-01 -2.085355520248413086e-01 -1.311728656291961670e-01 3.140121102333068848e-01 2.179353386163711548e-01
1.177897006273269653e-01 3.213543593883514404e-01 3.722372651100158691e-02 1.412566304206848145e-01 6.979090720415115356e-02 1.308360248804092407e-01 -1.662871241569519043e-01 2.236946020275354385e-03 6.589826196432113647e-02 -1.713722385466098785e-02 1.083322241902351379e-01 1.026182398200035095e-01 -1.193577721714973450e-01 7.247358560562133789e-02 -2.958256602287292480e-01 -1.062172204256057739e-01 1.803745478391647339e-01 -2.230637008324265480e-03 2.079625874757766724e-01 2.529123723506927490e-01 3.702057152986526489e-02 -4.436492621898651123e-01 -3.264432549476623535e-01 2.873557209968566895e-01 7.642117794603109360e-03 -1.916455179452896118e-01 -4.614455625414848328e-02 -1.540289521217346191e-01 -1.869186908006668091e-01 -2.043955326080322266e-01 -1.463268138468265533e-02 4.310171119868755341e-03
-1.803590953350067139e-01 9.952668100595474243e-02 5.654725804924964905e-02 1.884450614452362061e-01 -6.023606657981872559e-02 2.377397119998931885e-01 -3.042615652084350586e-01 -3.425065279006958008e-01 -1.705061942338943481e-01 -3.553414940834045410e-01 1.726196557283401489e-01 1.743062585592269897e-01 -1.136687621474266052e-01 -6.979385763406753540e-02 -2.902766689658164978e-02 3.069706633687019348e-02 1.132392287254333496e-01 3.334466814994812012e-01 2.272591590881347656e-01 1.065349765121936798e-02 -1.826111823320388794e-01 9.396907687187194824e-02 7.401371840387582779e-03 -8.992357179522514343e-03 6.261261552572250366e-02 -1.044797077775001526e-01 -2.695134840905666351e-02 -2.756271362304687500e-01 -1.800859868526458740e-01 6.712787598371505737e-02 1.031359732151031494e-01 -2.377704381942749023e-01
1.067964062094688416e-01 1.850699484348297119e-01 1.854448318481445312e-01 1.394227147102355957e-01 -3.670846298336982727e-02 3.462821841239929199e-01 1.630723476409912109e-01 -5.940792709589004517e-02 -1.787816919386386871e-02 8.930565416812896729e-02 1.411514282226562500e-01 1.159341633319854736e-01 -1.124368398450314999e-03 -6.596503406763076782e-02 -1.588891446590423584e-01 7.828630506992340088e-02 1.178389266133308411e-01 2.356174737215042114e-01 2.129546552896499634e-01 -5.358794704079627991e-02 -3.628307580947875977e-01 -2.039376646280288696e-01 4.171344935894012451e-01 1.686186492443084717e-01 -2.726109921932220459e-01 1.185484975576400757e-02 -1.397594958543777466e-01 -8.916559070348739624e-02 1.004842743277549744e-01 -1.020493507385253906e-01 2.287372201681137085e-01 -6.068244576454162598e-02
3.388436511158943176e-02 1.381776183843612671e-01 -2.022166103124618530e-01 2.877297401428222656e-01 -2.047185227274894714e-02 -3.542062127962708473e-03 7.382524013519287109e-02 3.344887495040893555e-02 -2.318664342164993286e-01 -7.022886723279953003e-02 5.560199022293090820e-01 -4.039936885237693787e-02 -1.300503909587860107e-01 4.115400090813636780e-02 -1.506776809692382812e-01 -2.460390888154506683e-02 1.425474286079406738e-01 2.490435987710952759e-01 2.239954620599746704e-01 -1.833796203136444092e-01 -3.249471485614776611e-01 -1.076240241527557373e-01 1.050098687410354614e-01 2.096928954124450684e-01 1.754567585885524750e-02 -4.316484183073043823e-02 1.695385575294494629e-01 -1.488191634416580200e-01 -2.007691413164138794e-01 -2.148281037807464600e-02 -8.869349956512451172e-03 7.383699715137481689e-02
-2.236264012753963470e-02 3.835659325122833252e-01 3.347437977790832520e-01 -1.156780943274497986e-01 -1.291994452476501465e-01 3.886713832616806030e-02 -1.160824745893478394e-01 -3.643510118126869202e-02 2.646048665046691895e-01 1.666805148124694824e-02 8.416075259447097778e-02 1.029615104198455811e-01 3.351632505655288696e-02 5.549559369683265686e-02 -5.490430444478988647e-02 1.360978931188583374e-01 2.083431482315063477e-01 1.188072860240936279e-01 2.172630727291107178e-01 1.366444048471748829e-03 1.728533655405044556e-01 -8.589290827512741089e-02 -2.778940498828887939e-01 3.529598414897918701e-01 -2.425283938646316528e-01 -2.743640542030334473e-01 -1.365830451250076294e-01 -1.676914095878601074e-01 -4.013961926102638245e-02 9.162486530840396881e-03 2.223720550537109375e-01 6.644140183925628662e-02
-1.086305603384971619e-01 3.704113066196441650e-01 -5.007360130548477173e-02 6.740450114011764526e-02 -6.770647317171096802e-02 -1.305581331253051758e-01 4.487680643796920776e-02 6.465009599924087524e-02 -3.280847147107124329e-02 -6.798364967107772827e-02 1.156974732875823975e-01 -1.961172558367252350e-03 1.771737337112426758e-01 2.759976983070373535e-01 -1.432713419198989868e-01 2.084004282951354980e-01 1.699572205543518066e-01 -6.375916302204132080e-02 2.525254487991333008e-01 -5.130121707916259766e-01 -7.068554311990737915e-02 -1.443904191255569458e-01 -3.417513519525527954e-02 7.484932988882064819e-02 -2.255669422447681427e-02 -2.820370495319366455e-01 -1.257886588573455811e-01 -2.223498076200485229e-01 -7.400661241263151169e-03 -2.564048171043395996e-01 1.419352442026138306e-01 4.164025560021400452e-02
-9.745463728904724121e-02 4.373487532138824463e-01 -1.154266819357872009e-01 2.239241898059844971e-01 -1.077399328351020813e-01 3.782573342323303223e-02 8.539193868637084961e-02 -8.006703108549118042e-02 -2.529167197644710541e-02 1.727740615606307983e-01 2.357374131679534912e-01 -1.314323581755161285e-02 -1.696651130914688110e-01 9.265043586492538452e-02 -1.610826402902603149e-01 6.663053482770919800e-02 -1.324850171804428101e-01 -1.478055119514465332e-01 1.555227339267730713e-01 -1.869127005338668823e-01 -2.621036171913146973e-01 -8.307960629463195801e-02 -1.136824265122413635e-01 -1.942962706089019775e-01 -1.096761524677276611e-01 -5.928378552198410034e-02 1.664625853300094604e-01 -1.097930129617452621e-02 -2.529055476188659668e-01 -4.593907296657562256e-01 1.040534004569053650e-01 3.208258375525474548e-02
-6.491930782794952393e-02 1.353653520345687866e-01 3.383100777864456177e-02 -1.252666115760803223e-01 -6.719309836626052856e-02 2.716529965400695801e-01 2.438666857779026031e-02 -1.475386917591094971e-01 1.266292631626129150e-01 5.527524650096893311e-02 4.258550107479095459e-01 2.511177659034729004e-01 3.193083778023719788e-02 4.873923957347869873e-02 -3.406377509236335754e-02 -7.371266186237335205e-02 2.960815429687500000e-01 2.799425721168518066e-01 1.493631750345230103e-01 9.587389230728149414e-02 -3.932950198650360107e-01 1.745861768722534180e-01 -1.036372855305671692e-01 4.115956276655197144e-02 -1.453999280929565430e-01 2.808659523725509644e-02 -9.508546441793441772e-02 -1.175899505615234375e-01 -2.135398238897323608e-01 6.612015515565872192e-02 2.698499560356140137e-01 -1.540866941213607788e-01
1.817526519298553467e-01 4.325539767742156982e-01 -9.170830994844436646e-02 6.069952249526977539e-02 -7.349266111850738525e-02 -8.595994859933853149e-02 -8.593700081110000610e-02 -3.013662695884704590e-01 2.350434362888336182e-01 1.179764494299888611e-01 -7.707636058330535889e-02 2.261440455913543701e-01 5.983591079711914062e-02 -1.206180304288864136e-01 -2.632246017456054688e-01 -1.512554287910461426e-01 -3.729714080691337585e-02 6.434188038110733032e-02 -6.717684864997863770e-02 1.734583452343940735e-02 7.921315729618072510e-02 1.293260753154754639e-01 -1.122653856873512268e-02 4.603479057550430298e-02 -2.592676281929016113e-01 1.714920848608016968e-01 2.838400192558765411e-02 -3.984853327274322510e-01 -1.598146557807922363e-01 1.297812312841415405e-01 2.929007709026336670e-01 -1.551877148449420929e-02
-1.900487989187240601e-01 1.519758999347686768e-01 -7.237779349088668823e-02 -7.179691642522811890e-02 -1.227500736713409424e-01 2.743725180625915527e-01 -6.039728969335556030e-02 -6.002179160714149475e-02 1.462655812501907349e-01 1.443865001201629639e-01 3.624323010444641113e-01 1.667169779539108276e-01 -1.726635992527008057e-01 2.762074768543243408e-02 4.400411620736122131e-03 -3.891416266560554504e-02 3.069983050227165222e-02 3.848933279514312744e-01 1.287888586521148682e-01 -2.968159969896078110e-03 -3.229835033416748047e-01 3.095298409461975098e-01 -7.880551367998123169e-02 1.165264323353767395e-01 -3.678540885448455811e-01 -6.196975335478782654e-02 -1.244369223713874817e-01 -1.394659131765365601e-01 -1.071752756834030151e-01 -3.616723418235778809e-02 1.538356989622116089e-01 -5.605904757976531982e-02
-1.478703022003173828e-01 3.616193234920501709e-01 -1.963887661695480347e-01 -1.110105291008949280e-01 1.170676276087760925e-01 -1.923870742321014404e-01 -2.649528980255126953e-01 -1.817457228899002075e-01 2.688688039779663086e-01 4.860565811395645142e-02 2.550240755081176758e-01 3.016311228275299072e-01 -1.364274471998214722e-01 1.066455766558647156e-01 -1.173613294959068298e-01 9.276630729436874390e-02 2.648448050022125244e-01 -1.930390149354934692e-01 2.694224715232849121e-01 1.120484471321105957e-01 -4.555663466453552246e-02 -1.496855765581130981e-01 6.315737962722778320e-02 -2.263381481170654297e-01 3.786625713109970093e-02 2.876463346183300018e-02 -1.764635145664215088e-01 1.669384306296706200e-03 -2.280899509787559509e-02 -2.141297757625579834e-01 4.316880553960800171e-02 7.483478635549545288e-02
-1.367131769657135010e-01 8.584814518690109253e-02 3.154483139514923096e-01 2.096556872129440308e-01 -1.152400374412536621e-01 1.374750137329101562e-01 -1.661498844623565674e-01 1.854186691343784332e-02 1.093804389238357544e-01 1.739900261163711548e-01 2.244764268398284912e-01 2.058691084384918213e-01 6.907486170530319214e-02 7.263797521591186523e-02 -1.112686321139335632e-01 5.003853514790534973e-02 4.284140467643737793e-02 -1.858698390424251556e-02 3.971831202507019043e-01 1.027341932058334351e-02 -2.127947509288787842e-01 3.522131741046905518e-01 1.006892770528793335e-01 1.476887729950249195e-03 3.534081578254699707e-02 7.960677891969680786e-02 -6.907917559146881104e-02 -1.195874214172363281e-01 -4.056338965892791748e-01 -5.746542289853096008e-02 2.763784825801849365e-01 -1.977714942768216133e-03
-5.361440777778625488e-02 2.074565365910530090e-02 3.765016049146652222e-02 4.388507604598999023e-01 -2.295098081231117249e-02 6.755414884537458420e-03 9.535742551088333130e-02 9.632771462202072144e-02 2.277586758136749268e-01 -2.462479770183563232e-01 3.873564600944519043e-01 1.380516439676284790e-01 1.371682882308959961e-01 7.825720123946666718e-03 -1.653694808483123779e-01 1.731162369251251221e-01 8.357108384370803833e-02 2.322680503129959106e-02 2.629516720771789551e-01 -1.958871632814407349e-01 -1.000617742538452148e-01 1.813964247703552246e-01 -2.607919275760650635e-01 1.606457531452178955e-01 -9.855228662490844727e-02 -1.814741492271423340e-01 -3.210485577583312988e-01 -1.355494111776351929e-01 5.573492124676704407e-02 -5.455932766199111938e-02 4.809444770216941833e-02 4.089288786053657532e-02
1.766659915447235107e-01 3.218865692615509033e-01 1.094180345535278320e-01 7.188712060451507568e-02 4.222195968031883240e-02 3.136332146823406219e-03 -1.566138118505477905e-01 1.013008952140808105e-01 -8.709485828876495361e-02 4.080957472324371338e-01 2.020633071660995483e-01 -1.564582111313939095e-03 -3.308946788311004639e-01 -7.398610934615135193e-03 -8.761558681726455688e-02 1.388368606567382812e-01 -8.439105749130249023e-02 1.130467206239700317e-01 1.680884361267089844e-01 -3.510552048683166504e-01 3.301584348082542419e-02 -4.188553243875503540e-02 -2.134275436401367188e-01 1.482853889465332031e-01 -1.992568075656890869e-01 1.878530979156494141e-01 -1.162288710474967957e-01 -2.710510194301605225e-01 -5.285030230879783630e-02 -7.521408051252365112e-02 2.115557640790939331e-01 5.516175553202629089e-02
-1.435351464897394180e-02 2.109711915254592896e-01 -6.714816391468048096e-02 4.318811744451522827e-02 -2.347704470157623291e-01 1.241014376282691956e-01 1.521087586879730225e-01 -1.280145198106765747e-01 -1.309164427220821381e-02 1.072874665260314941e-01 3.011686503887176514e-01 -1.539625674486160278e-01 4.593531414866447449e-02 -2.342111319303512573e-01 1.145765110850334167e-01 1.369080394506454468e-01 7.091519981622695923e-02 -4.027855396270751953e-02 4.141202867031097412e-01 -2.386253476142883301e-01 -7.667236030101776123e-02 -1.519358307123184204e-01 -7.842278480529785156e-02 1.810572445392608643e-01 -5.312158167362213135e-02 3.682122007012367249e-02 -1.511952653527259827e-02 -2.955963909626007080e-01 -2.881147712469100952e-02 -1.735501289367675781e-01 2.194012701511383057e-01 -3.874123692512512207e-01
1.889101564884185791e-01 1.788157671689987183e-01 6.833602488040924072e-02 2.114920318126678467e-01 1.219350546598434448e-01 1.031222715973854065e-01 1.432443857192993164e-01 1.166778653860092163e-01 1.752880401909351349e-02 2.108590304851531982e-01 7.778417319059371948e-02 -5.124539602547883987e-03 -1.429061498492956161e-02 -2.279626876115798950e-01 -2.843386828899383545e-01 1.722705066204071045e-01 2.209935635328292847e-01 2.437423318624496460e-01 5.035205185413360596e-02 -3.543284833431243896e-01 -2.915046215057373047e-01 2.656457722187042236e-01 7.838754355907440186e-02 -5.737815424799919128e-02 -2.520681023597717285e-01 -1.497747190296649933e-02 -8.136397600173950195e-02 -2.359231561422348022e-01 -1.862781345844268799e-01 -1.863515228033065796e-01 9.174633026123046875e-02 -6.755366921424865723e-02
-2.742431163787841797e-01 2.580490708351135254e-01 -2.083526253700256348e-01 5.943781509995460510e-02 -1.448225826025009155e-01 1.770572364330291748e-02 -2.433241903781890869e-01 -3.102393150329589844e-01 7.690318673849105835e-02 3.240592479705810547e-01 2.156089097261428833e-01 2.089959569275379181e-02 -7.249311357736587524e-02 -1.601667106151580811e-01 -1.769895255565643311e-01 8.788131922483444214e-02 2.294383645057678223e-01 2.874370217323303223e-01 9.374030865728855133e-03 -1.392176002264022827e-01 -1.118802130222320557e-01 2.279819454997777939e-03 -1.788213551044464111e-01 3.488049209117889404e-01 -3.114183805882930756e-02 1.088179722428321838e-01 -1.073493286967277527e-01 -1.420028507709503174e-02 6.241789087653160095e-02 -4.066085070371627808e-02 2.160517722368240356e-01 9.511036425828933716e-02
1.905399411916732788e-01 1.894774138927459717e-01 -1.813436895608901978e-01 3.155621886253356934e-01 -2.533501684665679932e-01 9.100530296564102173e-02 1.103060021996498108e-01 4.333717806730419397e-04 -3.755294904112815857e-02 3.632405027747154236e-02 1.261974275112152100e-01 3.532368838787078857e-01 -8.537843078374862671e-02 9.680280834436416626e-02 -4.404777884483337402e-01 9.238946437835693359e-02 1.022718399763107300e-01 -1.251997891813516617e-02 1.750719845294952393e-01 -8.905596286058425903e-02 -8.979641646146774292e-02 1.121851950883865356e-01 -2.561902701854705811e-01 -1.364951860159635544e-02 -1.857815831899642944e-01 -5.657770112156867981e-02 -2.381384521722793579e-01 9.268750250339508057e-02 -2.494019921869039536e-03 5.922574177384376526e-02 2.087888717651367188e-01 -2.495075315237045288e-01
9.713169932365417480e-02 3.174631595611572266e-01 7.691929489374160767e-02 1.329646408557891846e-01 -2.804533243179321289e-01 -6.233683973550796509e-02 -2.088433690369129181e-02 3.533007577061653137e-03 4.247543588280677795e-02 1.031286194920539856e-01 6.821194291114807129e-02 -1.817285567522048950e-01 -3.408281207084655762e-01 -4.792642220854759216e-02 -3.752082288265228271e-01 2.040859609842300415e-01 2.050296366214752197e-01 -8.433568291366100311e-03 1.023442074656486511e-01 -9.535370022058486938e-02 4.891007393598556519e-02 -9.713946282863616943e-02 -2.528650462627410889e-01 -6.084924563765525818e-02 -4.923327267169952393e-02 -6.877037882804870605e-02 2.215014547109603882e-01 -2.814674079418182373e-01 -2.420318275690078735e-01 -2.785736024379730225e-01 8.518826961517333984e-02 -1.102753952145576477e-01
7.435308396816253662e-02 1.113750040531158447e-01 1.968109756708145142e-01 1.543653905391693115e-01 -1.589986979961395264e-01 1.606654971837997437e-01 -1.520332545042037964e-01 1.215210631489753723e-01 9.605467319488525391e-02 1.702480763196945190e-01 1.109922826290130615e-01 1.661076396703720093e-01 1.079573929309844971e-01 -5.051363632082939148e-02 -9.693434089422225952e-02 1.964720934629440308e-01 2.974317409098148346e-02 2.118916213512420654e-01 2.987518608570098877e-01 4.508351162075996399e-02 1.080041974782943726e-01 1.526524871587753296e-01 -2.119496613740921021e-01 -1.802769750356674194e-01 -5.403321981430053711e-02 -2.326064854860305786e-01 -5.733770877122879028e-02 -3.083810508251190186e-01 -1.285325288772583008e-01 1.509599685668945312e-01 4.574862122535705566e-01 1.916494816541671753e-01
5.859310179948806763e-02 3.625545501708984375e-01 2.088017463684082031e-01 1.572812944650650024e-01 1.165157631039619446e-01 -6.544988602399826050e-02 -1.794450730085372925e-01 2.767615318298339844e-01 1.505168676376342773e-01 7.210895419120788574e-02 1.896363645792007446e-01 1.865400820970535278e-01 -2.473050802946090698e-01 -3.436978161334991455e-01 -1.177364364266395569e-01 1.214251071214675903e-01 6.513275951147079468e-02 1.717723906040191650e-02 1.426838785409927368e-01 -2.222490012645721436e-01 1.044862088747322559e-03 2.483511120080947876e-01 1.819490194320678711e-01 1.664106100797653198e-01 -3.352044522762298584e-02 -1.070058122277259827e-01 1.031309440732002258e-01 -2.402762621641159058e-01 -2.642349898815155029e-01 1.218467205762863159e-01 2.105323970317840576e-02 -2.827916853129863739e-02
-1.638072133064270020e-01 -5.715650320053100586e-02 7.469288259744644165e-02 2.255859971046447754e-01 -1.012577190995216370e-01 1.947462707757949829e-01 9.913244098424911499e-02 1.308425813913345337e-01 1.487685739994049072e-01 -6.596214324235916138e-02 4.096463322639465332e-01 1.797584593296051025e-01 3.833213448524475098e-02 4.530714824795722961e-02 -1.289101988077163696e-01 1.720278859138488770e-01 2.841669023036956787e-01 -7.404156494885683060e-03 2.959994673728942871e-01 1.420125216245651245e-01 -3.139944374561309814e-01 1.604242771863937378e-01 1.406343560665845871e-02 3.509214520454406738e-02 7.578946650028228760e-02 1.695802994072437286e-02 -2.555372565984725952e-02 -1.974827498197555542e-01 -3.438650667667388916e-01 1.165737286210060120e-01 1.551011353731155396e-01 -2.145846635103225708e-01
-4.383714869618415833e-02 9.214123710989952087e-03 2.677063941955566406e-01 2.054069936275482178e-01 -1.513785868883132935e-01 2.591028213500976562e-01 -4.087553918361663818e-02 -5.003795772790908813e-02 9.641874581575393677e-02 3.643872961401939392e-02 4.287625849246978760e-01 2.737817168235778809e-01 5.711603444069623947e-03 -6.562101095914840698e-02 -9.171862155199050903e-02 -2.060043253004550934e-02 2.129088044166564941e-01 1.450378564186394215e-03 3.395884931087493896e-01 -1.102640703320503235e-01 -1.030753478407859802e-01 3.941511213779449463e-01 -1.205334439873695374e-03 1.725270599126815796e-02 1.455958839505910873e-02 4.220989719033241272e-02 3.058258909732103348e-03 -1.648155599832534790e-01 -2.547072470188140869e-01 4.827158153057098389e-02 2.584609389305114746e-01 -7.107830792665481567e-02
-1.546260863542556763e-01 5.035569667816162109e-01 7.812976837158203125e-03 3.592303693294525146e-01 2.227399870753288269e-02 5.852124094963073730e-02 -2.954872548580169678e-01 -1.925306022167205811e-01 9.666015394032001495e-03 1.701532304286956787e-01 4.676599055528640747e-02 1.813089549541473389e-01 -5.202246829867362976e-02 1.129630506038665771e-01 -2.756186425685882568e-01 -2.860447764396667480e-01 -8.948838710784912109e-02 1.387975513935089111e-01 1.020353585481643677e-01 -6.467146426439285278e-02 6.881417334079742432e-02 -1.080064848065376282e-01 -2.369642257690429688e-01 -1.096803545951843262e-01 -2.355308681726455688e-01 9.980523958802223206e-03 -6.557833403348922729e-02 -1.133302971720695496e-01 2.768987044692039490e-02 1.490347981452941895e-01 6.399276107549667358e-02 3.887462988495826721e-02
-2.489921748638153076e-01 -1.786704733967781067e-02 -1.961325407028198242e-01 2.141988128423690796e-01 -3.759808093309402466e-02 5.844346806406974792e-02 1.759376525878906250e-01 -9.062585234642028809e-02 -1.109086871147155762e-01 6.358055770397186279e-02 3.817999064922332764e-01 2.702234089374542236e-01 5.992135033011436462e-02 -1.249444931745529175e-01 -1.820341199636459351e-01 1.531345546245574951e-01 3.275489062070846558e-02 1.568055152893066406e-01 8.579441159963607788e-02 -1.865257620811462402e-01 -1.716002374887466431e-01 2.876088619232177734e-01 -1.171023771166801453e-01 1.678721159696578979e-01 1.042303219437599182e-01 4.081207141280174255e-02 -1.211454644799232483e-01 -1.756656467914581299e-01 -1.144809126853942871e-01 3.343685716390609741e-02 4.083310663700103760e-01 -1.936994343996047974e-01
-1.675818264484405518e-01 4.015036523342132568e-01 1.492106169462203979e-01 1.507895439863204956e-01 1.210019737482070923e-01 -4.216608405113220215e-02 2.002582252025604248e-01 7.640085369348526001e-02 -6.671116501092910767e-02 -8.913014084100723267e-02 1.120695248246192932e-01 4.955602809786796570e-02 -2.081947773694992065e-02 -1.997781395912170410e-01 -1.584741473197937012e-02 2.648167610168457031e-01 -4.959451034665107727e-02 -1.892334818840026855e-01 3.540988564491271973e-01 1.497776806354522705e-01 -4.772974550724029541e-02 -7.750346511602401733e-02 -6.819165498018264771e-02 2.305646538734436035e-01 -3.122683241963386536e-02 -6.189014762639999390e-02 -2.613224275410175323e-02 -3.313636183738708496e-01 -4.199538826942443848e-01 -2.675807662308216095e-02 1.434197574853897095e-01 -9.815231896936893463e-03
-1.567623168230056763e-01 1.007916778326034546e-01 1.597638577222824097e-01 1.669050306081771851e-01 2.804736793041229248e-02 -4.621493071317672729e-02 -1.052815392613410950e-01 1.148739308118820190e-01 2.118300348520278931e-01 -2.113585919141769409e-02 1.208378523588180542e-01 1.211612001061439514e-01 5.205084756016731262e-02 -4.271245300769805908e-01 -3.853405117988586426e-01 1.582812704145908356e-02 5.574784055352210999e-02 2.511225640773773193e-03 2.411730289459228516e-01 -3.334732949733734131e-01 -3.913918510079383850e-02 -8.103305101394653320e-02 4.486739262938499451e-02 3.024048916995525360e-02 9.933649748563766479e-02 1.230619028210639954e-01 -2.852566838264465332e-01 -2.665113806724548340e-01 -1.798793114721775055e-02 -1.792037338018417358e-01 2.402431964874267578e-01 -1.585061252117156982e-01
9.032581746578216553e-02 1.487315297126770020e-01 4.902076125144958496e-01 1.802263557910919189e-01 -1.367374956607818604e-01 7.125830650329589844e-02 2.054008543491363525e-01 -2.853411948308348656e-03 -8.915159851312637329e-02 3.948644176125526428e-02 2.694199979305267334e-01 -1.070052664726972580e-02 -1.453101336956024170e-01 -2.250803112983703613e-01 -1.863068491220474243e-01 -1.268463879823684692e-01 3.128018975257873535e-01 2.339108735322952271e-01 3.712295293807983398e-01 -1.146997809410095215e-01 -6.155363097786903381e-02 -4.294446110725402832e-02 2.933559939265251160e-03 -1.212550997734069824e-01 -8.615501970052719116e-02 -3.422785550355911255e-02 -1.819167435169219971e-01 -1.515523046255111694e-01 -4.039108287543058395e-03 -1.745224371552467346e-02 1.021991968154907227e-01 -1.639656871557235718e-01
-6.725302338600158691e-02 2.428158074617385864e-01 -3.373596966266632080e-01 -1.992055028676986694e-02 -2.134213149547576904e-01 1.461630165576934814e-01 4.032026976346969604e-02 9.111558645963668823e-02 -4.143828898668289185e-02 1.706038117408752441e-01 2.693707942962646484e-01 3.997890055179595947e-01 4.217100143432617188e-02 -1.444416400045156479e-02 -2.914588153362274170e-01 2.829629182815551758e-01 -1.196058467030525208e-02 -4.797964915633201599e-02 2.539178133010864258e-01 7.070372253656387329e-02 -3.062303550541400909e-02 1.499754339456558228e-01 1.256306916475296021e-01 7.593861967325210571e-02 -1.187438592314720154e-01 2.438317053020000458e-02 -1.516199111938476562e-01 -2.734802067279815674e-01 6.397040560841560364e-03 -1.825848519802093506e-01 -9.561118483543395996e-02 -2.082262933254241943e-01
-2.028823047876358032e-01 2.901799678802490234e-01 -1.920642256736755371e-01 5.273674800992012024e-02 -4.773523285984992981e-02 -1.004102639853954315e-02 -1.218536272644996643e-01 -1.303842663764953613e-01 -3.685360401868820190e-02 3.059004247188568115e-01 -1.405956316739320755e-02 6.344673037528991699e-02 -1.100849062204360962e-01 -3.539285063743591309e-01 -1.717804819345474243e-01 -7.625149935483932495e-02 2.814802527427673340e-01 1.090610865503549576e-02 2.076235562562942505e-01 -1.415911763906478882e-01 -1.196880266070365906e-01 -8.041170984506607056e-02 -2.315353304147720337e-01 2.585822641849517822e-01 -1.469021439552307129e-01 1.565415561199188232e-01 3.654601052403450012e-02 -1.004745736718177795e-01 5.920043960213661194e-02 -1.182876620441675186e-02 4.097111821174621582e-01 1.268027275800704956e-01
-9.844262152910232544e-02 2.126967459917068481e-01 -2.839824855327606201e-01 2.899950137361884117e-03 -3.128591552376747131e-02 -1.003987900912761688e-02 -4.181892797350883484e-02 1.609320789575576782e-01 -5.601489171385765076e-02 1.020575687289237976e-01 1.343356519937515259e-01 5.061652064323425293e-01 8.212840557098388672e-02 7.183459401130676270e-02 -2.396089583635330200e-01 2.936313748359680176e-01 6.587218493223190308e-02 -1.688298769295215607e-02 2.101323008537292480e-01 4.175081476569175720e-02 -6.447868794202804565e-02 1.085207238793373108e-01 6.252437084913253784e-02 2.695113420486450195e-02 -3.160043656826019287e-01 8.245962113142013550e-02 -2.163522243499755859e-01 -1.994214355945587158e-01 -4.926674067974090576e-02 -2.484670728445053101e-01 2.058385163545608521e-01 -1.465827673673629761e-01
-2.765149809420108795e-02 1.895214915275573730e-01 -2.734898626804351807e-01 2.000292986631393433e-01 -5.775779485702514648e-02 2.826654016971588135e-01 1.469351500272750854e-01 -6.094462797045707703e-02 8.697605691850185394e-03 6.058439612388610840e-02 1.977171748876571655e-01 4.232515394687652588e-01 1.765961796045303345e-01 -9.096714109182357788e-02 -1.534377187490463257e-01 2.495596110820770264e-01 9.407299757003784180e-02 -1.148536428809165955e-01 1.934092193841934204e-01 -1.368041057139635086e-02 -1.786145567893981934e-01 2.856819331645965576e-01 -8.207186311483383179e-02 1.694733090698719025e-02 -6.668947637081146240e-02 7.491512689739465714e-03 -3.350732028484344482e-01 -1.839915364980697632e-01 -9.953252971172332764e-02 -5.918030813336372375e-02 2.970299124717712402e-02 -2.181900441646575928e-01
2.011503428220748901e-01 2.858192920684814453e-01 -1.239148899912834167e-01 3.147216737270355225e-01 -4.160556793212890625e-01 5.494027584791183472e-02 -2.446340955793857574e-02 -2.031799405813217163e-01 4.581146314740180969e-02 -9.098873287439346313e-02 6.908960640430450439e-02 -2.802454866468906403e-02 8.598133176565170288e-02 1.245229989290237427e-01 -1.676011234521865845e-01 -1.464225910604000092e-02 2.328100241720676422e-02 1.812414824962615967e-01 2.408639192581176758e-01 -3.743755817413330078e-01 -6.115803495049476624e-02 -6.648802757263183594e-02 2.591332495212554932e-01 -2.328386716544628143e-02 1.243066601455211639e-02 -2.808324396610260010e-01 -1.900076568126678467e-01 -2.100680023431777954e-02 1.130769122391939163e-02 -7.300288230180740356e-02 2.229003310203552246e-01 1.329702418297529221e-02
3.864899277687072754e-02 6.272137910127639771e-02 1.262248307466506958e-01 2.253888249397277832e-01 -2.263466715812683105e-01 -1.813815683126449585e-01 2.156591229140758514e-02 -4.785768687725067139e-02 3.152354657649993896e-01 -1.087853386998176575e-01 9.515393525362014771e-02 1.807683706283569336e-01 -1.306026279926300049e-01 -1.560552511364221573e-02 -3.192000091075897217e-01 1.391818076372146606e-01 3.211015090346336365e-02 1.555888634175062180e-02 3.776855468750000000e-01 1.317285299301147461e-01 1.643114537000656128e-01 -5.126655846834182739e-02 -3.809144198894500732e-01 -1.149827837944030762e-01 -9.598327428102493286e-02 -2.001113593578338623e-01 -1.771958470344543457e-01 -9.382679313421249390e-02 -1.324516385793685913e-01 -1.863602995872497559e-01 1.386414468288421631e-01 -1.981981545686721802e-01
5.588523298501968384e-02 4.363272786140441895e-01 1.479745656251907349e-01 -2.868407219648361206e-02 -6.744811683893203735e-02 -1.540432497859001160e-02 6.724196672439575195e-02 -2.338564544916152954e-01 1.075377911329269409e-01 -1.594706997275352478e-02 -2.899131365120410919e-02 2.559485435485839844e-01 1.021080836653709412e-02 -1.452997624874114990e-01 -3.764424473047256470e-02 1.563335657119750977e-01 2.340769618749618530e-01 2.132388651371002197e-01 2.061179131269454956e-01 1.837756633758544922e-01 -5.834075063467025757e-02 -1.457682251930236816e-01 -4.483824968338012695e-02 1.019523367285728455e-01 -1.920434385538101196e-01 -1.396839469671249390e-01 9.493049979209899902e-02 1.030412614345550537e-01 -8.247590810060501099e-02 1.832758486270904541e-01 4.745312035083770752e-01 -1.984072923660278320e-01
-3.743707016110420227e-02 3.368393704295158386e-02 -3.936496749520301819e-02 2.994444034993648529e-02 -1.399312913417816162e-01 2.236990928649902344e-01 -1.735000498592853546e-02 -8.150850981473922729e-02 1.766569167375564575e-01 -2.047965116798877716e-02 4.970338046550750732e-01 1.634388417005538940e-01 1.598733365535736084e-01 2.120195180177688599e-01 -1.366007179021835327e-01 -8.497963100671768188e-02 1.435505449771881104e-01 3.116145133972167969e-01 8.113355189561843872e-02 -1.118870452046394348e-02 -2.992398738861083984e-01 1.626902967691421509e-01 -1.719352602958679199e-01 5.272480659186840057e-03 -9.101384133100509644e-02 8.165132999420166016e-02 -2.091860771179199219e-01 -8.518270403146743774e-02 -2.249336987733840942e-01 -9.705051034688949585e-02 2.313132137060165405e-01 -2.591723203659057617e-01
2.044665515422821045e-01 3.641282618045806885e-01 -1.373440474271774292e-01 3.688845932483673096e-01 -2.058057337999343872e-01 3.237434104084968567e-02 -8.766684681177139282e-02 9.258333593606948853e-02 -5.395848304033279419e-03 -9.335258603096008301e-02 9.239656478166580200e-02 2.255332171916961670e-01 1.125355809926986694e-01 7.700113952159881592e-02 -2.775760591030120850e-01 1.521455794572830200e-01 2.387932315468788147e-02 2.210992425680160522e-01 2.757455706596374512e-01 -8.843836933374404907e-02 1.126116327941417694e-02 1.819924563169479370e-01 3.791671991348266602e-02 1.264148056507110596e-01 -7.502890378236770630e-02 -1.833701580762863159e-01 -3.681797981262207031e-01 1.024148762226104736e-01 9.013909846544265747e-02 -5.185833651921711862e-05 8.364963531494140625e-02 -1.991664022207260132e-01
-3.216897370293736458e-03 2.337462007999420166e-01 2.780828624963760376e-02 2.868715822696685791e-01 -3.474880382418632507e-02 1.038714870810508728e-01 3.528482094407081604e-02 -2.084252536296844482e-01 -9.214390069246292114e-02 4.307021573185920715e-02 1.868205070495605469e-01 5.398871377110481262e-02 -1.347996480762958527e-02 -3.119701147079467773e-01 -1.104059666395187378e-01 -1.046755164861679077e-02 -1.212219893932342529e-01 -5.579360574483871460e-02 4.131237268447875977e-01 1.846159435808658600e-02 -8.862942457199096680e-02 -2.120405584573745728e-01 -6.111397594213485718e-02 1.894520223140716553e-01 3.266170620918273926e-02 -2.067352831363677979e-01 1.929268836975097656e-01 -2.339101731777191162e-01 -7.695490866899490356e-02 -1.514912694692611694e-01 2.854128479957580566e-01 -3.468374609947204590e-01
1.932925730943679810e-02 1.005228236317634583e-01 -3.065538778901100159e-02 5.085768178105354309e-02 -1.199692189693450928e-01 8.704403787851333618e-02 -1.675525796599686146e-03 -5.539822578430175781e-02 1.906141787767410278e-01 1.427062507718801498e-02 5.853160023689270020e-01 1.945124119520187378e-01 8.059298247098922729e-02 2.371763885021209717e-01 -1.921756267547607422e-01 -1.692614108324050903e-01 1.566174328327178955e-01 2.283817380666732788e-01 4.271395131945610046e-02 8.308746665716171265e-02 -3.201411068439483643e-01 2.355193942785263062e-01 -1.335615515708923340e-01 -7.740982342511415482e-03 -1.678949296474456787e-01 4.450878873467445374e-02 -1.609086841344833374e-01 -3.176718577742576599e-02 -2.172778248786926270e-01 -2.038920298218727112e-02 2.093510329723358154e-01 -7.655734568834304810e-02
-2.949205040931701660e-01 3.496541976928710938e-01 3.565552532672882080e-01 7.832036912441253662e-02 -1.498987376689910889e-01 7.241329550743103027e-02 4.902034252882003784e-02 -3.148217499256134033e-01 1.241465583443641663e-01 9.970271959900856018e-03 -6.358229555189609528e-03 1.370511800050735474e-01 -5.929404497146606445e-02 -3.843070939183235168e-03 -3.362877294421195984e-02 4.627039283514022827e-02 1.113116368651390076e-01 1.415761113166809082e-01 1.399354338645935059e-01 7.140465825796127319e-02 -2.511327266693115234e-01 1.990480720996856689e-01 1.113380864262580872e-01 3.733945637941360474e-02 -1.547465622425079346e-01 -1.305052489042282104e-01 8.101724088191986084e-02 -5.166899040341377258e-02 -2.214771211147308350e-01 1.170643698424100876e-02 4.400997161865234375e-01 -1.430040001869201660e-01
1.911010891199111938e-01 2.618819773197174072e-01 -1.678361147642135620e-01 3.779889941215515137e-01 1.849503815174102783e-01 4.816743358969688416e-02 -5.293326452374458313e-03 -9.755751490592956543e-02 3.114675879478454590e-01 1.265973597764968872e-01 2.114623636007308960e-01 7.311058789491653442e-02 -5.681720748543739319e-02 7.006717473268508911e-02 -1.070519015192985535e-01 1.108617112040519714e-01 -4.119968798477202654e-04 1.612701565027236938e-01 4.374228715896606445e-01 -8.038660883903503418e-02 4.786249995231628418e-02 8.538750559091567993e-02 -1.996809244155883789e-01 2.616220116615295410e-01 -1.959230750799179077e-02 -1.209337413311004639e-01 -1.443407684564590454e-01 2.261506617069244385e-01 -1.017890796065330505e-01 -1.511535495519638062e-01 -1.352102607488632202e-01 5.104937404394149780e-02
1.427715718746185303e-01 3.467618823051452637e-01 -1.102222353219985962e-01 9.405711293220520020e-02 2.324863150715827942e-02 -6.471341848373413086e-02 -9.113535284996032715e-03 -1.758279651403427124e-01 9.742389619350433350e-02 2.188433855772018433e-01 1.787069886922836304e-01 1.176938042044639587e-02 -2.230634987354278564e-01 7.770130876451730728e-03 -1.222315430641174316e-01 -2.515289783477783203e-01 1.108375471085309982e-02 5.504201352596282959e-02 1.425208873115479946e-03 1.801651716232299805e-01 -1.446125060319900513e-01 -1.842819154262542725e-01 9.581729769706726074e-03 2.776605784893035889e-01 -1.430072188377380371e-01 -9.332451969385147095e-02 -3.252381980419158936e-01 -2.350689917802810669e-01 2.575012622401118279e-03 -1.562342643737792969e-01 4.405119121074676514e-01 9.395821392536163330e-02
1.470011770725250244e-01 2.005755156278610229e-01 3.879251182079315186e-01 1.178136989474296570e-01 -1.667822599411010742e-01 3.017164468765258789e-01 2.200749963521957397e-01 -6.278112530708312988e-02 -2.852440811693668365e-02 -3.319187834858894348e-02 1.125788837671279907e-01 1.162053942680358887e-01 -1.179652214050292969e-01 -3.442418873310089111e-01 -2.026730179786682129e-01 -3.612377122044563293e-02 2.761496305465698242e-01 1.223117932677268982e-01 2.542440295219421387e-01 -1.606217958033084869e-02 -6.555078178644180298e-02 9.948848932981491089e-02 1.703754216432571411e-01 -1.011749431490898132e-01 -1.506658941507339478e-01 -2.228707075119018555e-01 5.351502448320388794e-02 -2.459388822317123413e-01 2.033476158976554871e-02 -2.162170410156250000e-01 -3.536806255578994751e-02 -7.724518328905105591e-02
1.528492718935012817e-01 1.383252292871475220e-01 -8.425848931074142456e-02 -3.637099638581275940e-02 -1.432376652956008911e-01 -4.208338446915149689e-03 1.137864813208580017e-01 -3.766988217830657959e-02 1.475519835948944092e-01 -1.712643206119537354e-01 9.537833184003829956e-02 1.549617648124694824e-01 -3.162404596805572510e-01 2.801766395568847656e-01 -5.418565273284912109e-01 2.900507487356662750e-02 9.489220380783081055e-02 1.783452033996582031e-01 2.902632653713226318e-01 4.183858260512351990e-02 -2.215391993522644043e-01 3.088212199509143829e-02 -2.095618844032287598e-01 2.058133929967880249e-01 1.553372740745544434e-01 -3.844396444037556648e-03 -3.323732689023017883e-02 1.652688719332218170e-02 -2.974363043904304504e-02 -1.490055024623870850e-01 6.821375340223312378e-02 -2.015530616044998169e-01
-3.005846962332725525e-02 3.330565094947814941e-01 2.502702474594116211e-01 3.696076199412345886e-02 -1.611769795417785645e-01 3.043532073497772217e-01 -1.935758441686630249e-01 -2.230035513639450073e-02 -2.664326131343841553e-02 -1.300517283380031586e-02 3.264925777912139893e-01 6.708860397338867188e-02 9.209668636322021484e-02 1.070581655949354172e-02 -5.109361186623573303e-02 -3.409000113606452942e-03 1.410490423440933228e-01 3.453352674841880798e-02 1.684455871582031250e-01 -1.087828576564788818e-01 -3.145103901624679565e-02 4.224466979503631592e-01 1.711435765027999878e-01 -7.170142233371734619e-02 -1.951037906110286713e-02 1.107928380370140076e-01 -2.699466794729232788e-02 -9.284357726573944092e-02 -3.288797140121459961e-01 -2.160024642944335938e-01 3.026099801063537598e-01 2.867593802511692047e-02
-2.412781268358230591e-01 9.221793711185455322e-02 -1.211860477924346924e-01 3.662066459655761719e-01 -2.366513013839721680e-01 7.717454433441162109e-02 6.871556490659713745e-02 -9.299035370349884033e-02 8.734085410833358765e-02 -1.253752224147319794e-02 3.856086432933807373e-01 2.076208032667636871e-02 1.183413714170455933e-01 -7.311312854290008545e-02 -1.889423578977584839e-01 -1.111960783600807190e-01 3.376326262950897217e-01 1.426365226507186890e-01 1.406212151050567627e-01 -2.817665934562683105e-01 -1.119910255074501038e-01 9.319368749856948853e-02 1.395773887634277344e-02 1.479455828666687012e-02 -1.868020445108413696e-01 -1.517349481582641602e-02 -1.847832947969436646e-01 -1.197497844696044922e-01 -1.911737024784088135e-01 -2.114615589380264282e-01 -2.094061523675918579e-01 -1.447788029909133911e-01
7.217495888471603394e-02 1.087890788912773132e-01 -2.388985753059387207e-01 -7.060958445072174072e-02 -3.183602988719940186e-01 1.571303009986877441e-01 -3.953627310693264008e-03 -9.656776487827301025e-02 -2.462587878108024597e-02 9.248140454292297363e-02 1.343077868223190308e-01 -2.486794628202915192e-02 -1.482019573450088501e-01 2.531546726822853088e-02 8.121686987578868866e-03 2.238588631153106689e-01 -9.063401073217391968e-02 2.513723671436309814e-01 2.891733944416046143e-01 -1.955641508102416992e-01 -2.169061154127120972e-01 -1.525783240795135498e-01 -5.745771899819374084e-02 3.861102759838104248e-01 -7.385817822068929672e-03 7.959742844104766846e-02 -2.667261101305484772e-02 -3.886261880397796631e-01 -8.820085972547531128e-02 -2.049845270812511444e-02 2.084267586469650269e-01 -2.432285547256469727e-01
1.979147046804428101e-01 2.111564725637435913e-01 -6.863767653703689575e-02 2.237763106822967529e-01 -5.099162925034761429e-03 5.248482152819633484e-02 -2.618011236190795898e-01 2.830055728554725647e-02 1.103267967700958252e-01 8.807230740785598755e-02 7.902505248785018921e-02 -2.251916751265525818e-02 -2.766005694866180420e-01 -1.849383860826492310e-02 -3.245064616203308105e-01 8.008389919996261597e-02 -2.653200738131999969e-02 6.341475993394851685e-02 1.908631771802902222e-01 2.084366083145141602e-01 -1.293991804122924805e-01 -9.225958585739135742e-02 -4.805965423583984375e-01 2.297019660472869873e-01 7.092606276273727417e-02 -2.004569768905639648e-01 4.610681161284446716e-02 -1.204803809523582458e-01 -6.378944963216781616e-02 -2.909219264984130859e-01 1.699041724205017090e-01 -3.266239166259765625e-02
-1.439833194017410278e-01 4.146301150321960449e-01 -3.640290582552552223e-03 4.644284397363662720e-02 -4.102425277233123779e-02 2.170425951480865479e-01 -9.999391436576843262e-02 -2.963404953479766846e-01 5.615895614027976990e-03 -6.257120519876480103e-02 1.264950335025787354e-01 1.580918282270431519e-01 -1.114086955785751343e-01 -3.569886386394500732e-01 -9.671019390225410461e-03 -3.520362777635455132e-03 1.174129396677017212e-01 -6.879976484924554825e-03 1.709325015544891357e-01 -1.185571700334548950e-01 1.082476451992988586e-01 -2.662554197013378143e-02 -8.505092561244964600e-02 1.440162360668182373e-01 2.540842629969120026e-02 1.686044186353683472e-01 1.326546519994735718e-01 -3.406600356101989746e-01 -2.847930788993835449e-01 4.708069562911987305e-02 -9.427921473979949951e-02 -3.481873273849487305e-01
-9.376128204166889191e-03 3.670000433921813965e-01 7.674451917409896851e-02 9.499912708997726440e-02 -2.074282318353652954e-01 -1.510179191827774048e-01 -6.741242855787277222e-02 -2.780681550502777100e-01 2.348468154668807983e-01 1.092267930507659912e-01 8.566525578498840332e-02 -6.658464670181274414e-02 3.649456426501274109e-02 -2.040703780949115753e-02 -3.795871883630752563e-02 -8.812324143946170807e-03 3.198183476924896240e-01 1.204613000154495239e-01 1.447459012269973755e-01 -7.781048864126205444e-02 -3.098722994327545166e-01 -5.195520445704460144e-02 1.306162215769290924e-03 1.923888549208641052e-02 1.087218597531318665e-01 2.585021592676639557e-02 1.843886077404022217e-01 -1.735364794731140137e-01 -3.456623554229736328e-01 -3.384881317615509033e-01 1.837966144084930420e-01 1.820814907550811768e-01
1.085543558001518250e-01 3.534440398216247559e-01 -2.961914539337158203e-01 2.352006137371063232e-01 -1.417838633060455322e-01 -9.293685853481292725e-02 -1.099392101168632507e-01 -3.162077069282531738e-01 1.669915467500686646e-01 -2.402957975864410400e-01 2.554126083850860596e-01 4.442800581455230713e-02 -1.155967190861701965e-01 -2.330266982316970825e-01 -1.692379713058471680e-01 4.277090132236480713e-01 8.235815912485122681e-02 -2.166747860610485077e-02 3.237159177660942078e-02 6.895004771649837494e-03 -1.490305066108703613e-01 1.697387993335723877e-01 -8.662971109151840210e-02 -1.072403192520141602e-01 2.927009388804435730e-02 6.561451405286788940e-02 2.562795020639896393e-02 -8.346264064311981201e-02 -1.210715696215629578e-01 -1.706596761941909790e-01 -4.420093074440956116e-02 1.022573933005332947e-01
-1.847141534090042114e-01 1.010388508439064026e-01 6.210707873106002808e-02 2.964238226413726807e-01 -2.834475338459014893e-01 -3.008543699979782104e-02 -8.890399336814880371e-02 1.464089285582304001e-02 2.648057043552398682e-02 4.191539809107780457e-02 1.978183984756469727e-01 -7.079348713159561157e-02 -2.497285753488540649e-01 -1.743112653493881226e-01 -1.948762238025665283e-01 -9.542432613670825958e-03 2.141535095870494843e-02 1.875404454767704010e-02 2.399164587259292603e-01 2.492468804121017456e-01 -3.082038164138793945e-01 7.172293215990066528e-02 -9.820978157222270966e-03 1.354293823242187500e-01 -2.304309457540512085e-01 -2.111031860113143921e-01 6.882633268833160400e-02 -3.044454753398895264e-01 -3.179941698908805847e-02 -7.694064825773239136e-02 2.171631902456283569e-01 -3.300295472145080566e-01
-2.370569109916687012e-01 2.334514111280441284e-01 -1.620435900986194611e-02 2.530215084552764893e-01 -1.305443048477172852e-01 -1.703368686139583588e-02 -3.380858600139617920e-01 -9.629552811384201050e-02 1.858918815851211548e-01 -7.043686695396900177e-03 -3.169292211532592773e-02 -1.378933340311050415e-01 9.042810648679733276e-03 2.136063873767852783e-01 -2.497727125883102417e-01 -5.222748219966888428e-02 1.845014244318008423e-01 3.200036883354187012e-01 1.768035590648651123e-01 -1.608392447233200073e-01 -1.127832978963851929e-01 1.879007965326309204e-01 2.535627936595119536e-05 -1.047887727618217468e-01 -2.245393693447113037e-01 1.657458245754241943e-01 -8.942917734384536743e-02 -1.276613324880599976e-01 1.951427310705184937e-01 -4.172877222299575806e-02 3.518623113632202148e-01 -1.655838079750537872e-02
4.331201314926147461e-02 6.317716091871261597e-02 1.992194205522537231e-01 1.184946000576019287e-01 -3.701835125684738159e-02 3.416309058666229248e-01 1.481503695249557495e-01 -6.410845369100570679e-02 -4.291481897234916687e-02 -5.286994576454162598e-02 3.294425606727600098e-01 2.290083616971969604e-01 -2.591499388217926025e-01 1.329211741685867310e-01 -3.266464769840240479e-01 2.812602929770946503e-02 -6.028363481163978577e-02 1.532347947359085083e-01 3.363734781742095947e-01 1.093822047114372253e-01 -5.844692513346672058e-02 2.394384741783142090e-01 -3.339339494705200195e-01 -7.179837673902511597e-02 -1.956133544445037842e-02 -8.441700041294097900e-02 -1.418242007493972778e-01 -4.169534891843795776e-02 -1.597574204206466675e-01 9.966553747653961182e-02 1.427419483661651611e-01 -1.532990336418151855e-01
1.074385941028594971e-01 1.944332718849182129e-01 3.604093566536903381e-02 1.999688297510147095e-01 3.902716189622879028e-02 1.340737491846084595e-01 6.537199020385742188e-02 -1.284256428480148315e-01 -1.742353104054927826e-02 1.952158510684967041e-01 9.747295826673507690e-02 -4.194276034832000732e-02 1.123287454247474670e-01 -1.495678722858428955e-01 3.737003728747367859e-02 5.192974954843521118e-02 6.826894730329513550e-02 7.275262475013732910e-02 2.566788196563720703e-01 3.012599647045135498e-01 -2.968906164169311523e-01 -2.718070149421691895e-01 -2.421283423900604248e-01 8.335810899734497070e-02 2.097729593515396118e-02 3.488214313983917236e-02 -1.247023344039916992e-01 -4.938191175460815430e-01 -3.320542871952056885e-01 -1.098625734448432922e-02 -1.060314755886793137e-02 -1.208104640245437622e-01
3.762847557663917542e-02 2.269331812858581543e-01 -2.450493723154067993e-01 1.461747735738754272e-01 -9.610613435506820679e-02 2.314226180315017700e-01 1.497352868318557739e-01 -4.851010069251060486e-02 -1.465740650892257690e-01 1.293086856603622437e-01 4.316437840461730957e-01 1.021353825926780701e-01 -6.078357994556427002e-02 1.557445526123046875e-01 -1.069058924913406372e-01 1.656309119425714016e-03 2.022805958986282349e-01 7.433220744132995605e-02 3.169893324375152588e-01 8.128625154495239258e-02 -1.059365943074226379e-01 1.578193902969360352e-01 1.080216243863105774e-01 1.559200137853622437e-01 3.536259531974792480e-01 3.653948009014129639e-02 1.002927348017692566e-01 -8.316004276275634766e-02 -2.130702435970306396e-01 -7.553435862064361572e-02 4.888436524197459221e-04 -2.892406284809112549e-01
-4.467089474201202393e-02 9.571518748998641968e-02 -2.809856235980987549e-01 5.536875873804092407e-02 -2.106278091669082642e-01 1.092913225293159485e-01 7.900900393724441528e-02 4.989759996533393860e-02 2.231802046298980713e-02 1.255346685647964478e-01 1.974084377288818359e-01 3.960267901420593262e-01 1.263001561164855957e-01 -5.049637332558631897e-02 -3.230449557304382324e-01 3.265215456485748291e-01 2.118080295622348785e-02 -1.606886833906173706e-01 2.602089345455169678e-01 -3.125699982047080994e-02 -1.479098349809646606e-01 2.349347621202468872e-01 -5.734818801283836365e-02 -1.096893567591905594e-02 -2.098026424646377563e-01 9.365436434745788574e-02 -1.788155883550643921e-01 -3.213678598403930664e-01 3.183056414127349854e-02 -1.427801698446273804e-01 8.489812165498733521e-02 -9.033051878213882446e-02
-1.846460998058319092e-01 4.300485551357269287e-01 1.044922769069671631e-01 2.108972519636154175e-01 -1.689182966947555542e-01 8.898570388555526733e-02 5.448082089424133301e-02 -1.035825833678245544e-01 -6.388712674379348755e-02 -1.438824832439422607e-01 -2.455960400402545929e-02 3.844399154186248779e-01 -2.175072431564331055e-01 -1.562606096267700195e-01 1.861431822180747986e-02 -1.568790338933467865e-02 -7.013434171676635742e-02 -9.509649127721786499e-03 1.482373476028442383e-01 -1.831687688827514648e-01 -7.492729276418685913e-02 -1.902951449155807495e-01 1.777557879686355591e-01 1.087239682674407959e-01 -1.823544204235076904e-01 -2.086072266101837158e-01 -3.142312467098236084e-01 -1.988866329193115234e-01 -1.731022745370864868e-01 1.615889556705951691e-02 9.523823112249374390e-02 1.725581586360931396e-01
2.185663282871246338e-01 1.075481623411178589e-01 1.755697280168533325e-01 1.060120016336441040e-01 8.218371868133544922e-02 -1.441053897142410278e-01 3.669888898730278015e-02 -1.064952313899993896e-01 7.049889117479324341e-02 -1.602274179458618164e-01 1.467963308095932007e-01 5.707086250185966492e-02 -1.244139447808265686e-01 4.936468228697776794e-02 -4.232307970523834229e-01 1.281428486108779907e-01 2.455957382917404175e-01 2.571247220039367676e-01 2.188159674406051636e-01 6.104517728090286255e-02 3.205605968832969666e-02 4.523930605500936508e-03 -3.843784332275390625e-01 1.941652745008468628e-01 -1.257439516484737396e-02 -9.034612774848937988e-02 9.679886698722839355e-02 -1.205407008528709412e-01 -1.750378757715225220e-01 -2.026301622390747070e-01 9.126531332731246948e-02 -3.357098698616027832e-01
-1.871913224458694458e-01 9.275002032518386841e-02 -1.790661811828613281e-01 3.089514970779418945e-01 -2.495314180850982666e-01 1.693448126316070557e-01 1.256542354822158813e-01 -1.351062059402465820e-01 1.774028874933719635e-02 1.805853694677352905e-01 2.643112540245056152e-01 -3.682124242186546326e-02 -1.472598016262054443e-01 -8.372735232114791870e-02 -1.962670385837554932e-01 4.910816624760627747e-02 2.630058228969573975e-01 3.149380683898925781e-01 3.306822478771209717e-02 -1.370871663093566895e-01 -1.374281197786331177e-01 1.424113959074020386e-01 -5.616255104541778564e-02 3.282965421676635742e-01 -1.681294590234756470e-01 -3.026270568370819092e-01 -8.380013704299926758e-02 3.880839422345161438e-02 -1.646000742912292480e-01 -3.446777164936065674e-02 1.831854730844497681e-01 3.902126848697662354e-02
-9.977683424949645996e-03 3.063204288482666016e-01 -1.167874336242675781e-01 1.447820067405700684e-01 -3.970683366060256958e-02 -1.658396911807358265e-03 2.957837283611297607e-02 8.419757336378097534e-02 -1.371116489171981812e-01 1.224669218063354492e-01 1.187427192926406860e-01 4.533142149448394775e-01 -2.887785062193870544e-02 -1.055182218551635742e-01 -2.111885398626327515e-01 2.004848420619964600e-01 5.653985217213630676e-02 -1.334492266178131104e-01 4.151889383792877197e-01 5.147483572363853455e-02 -5.365299433469772339e-02 1.729256212711334229e-01 -1.473257839679718018e-01 -1.714023202657699585e-01 -1.283893585205078125e-01 1.172905489802360535e-01 -1.772357374429702759e-01 -1.814598292112350464e-01 1.458894163370132446e-01 -5.904018878936767578e-02 1.045113503932952881e-01 -3.187379539012908936e-01
1.224100813269615173e-01 2.851446270942687988e-01 -1.506017595529556274e-01 2.355635613203048706e-01 2.022856846451759338e-02 -5.426336824893951416e-02 7.892237603664398193e-02 1.559806019067764282e-01 -1.460893750190734863e-01 3.488398715853691101e-02 1.803668141365051270e-01 4.444875121116638184e-01 1.001796126365661621e-01 6.337811797857284546e-02 -2.933494448661804199e-01 3.063293695449829102e-01 -1.204455085098743439e-02 1.331474781036376953e-01 2.559215724468231201e-01 2.040834352374076843e-02 -1.707070618867874146e-01 1.352881044149398804e-01 -1.883047968149185181e-01 -1.543472111225128174e-01 -1.408357918262481689e-01 5.615321546792984009e-02 -9.201256930828094482e-02 -1.789433062076568604e-01 1.690260469913482666e-01 -4.923297837376594543e-02 1.326296478509902954e-01 -2.060336917638778687e-01
-1.666500270366668701e-01 2.069574147462844849e-01 -1.654859445989131927e-02 -1.726954244077205658e-03 -3.679539859294891357e-01 2.225819528102874756e-01 -7.911810278892517090e-02 -1.186639070510864258e-01 1.523100137710571289e-01 2.000111192464828491e-01 3.426547348499298096e-01 2.151786349713802338e-03 -1.668731868267059326e-01 -5.328414961695671082e-02 -1.728313863277435303e-01 -5.796868354082107544e-02 1.900556087493896484e-01 -4.813027009367942810e-02 2.743536233901977539e-01 1.713894754648208618e-01 -2.754534594714641571e-02 -1.990948319435119629e-01 7.906656712293624878e-02 1.775090396404266357e-01 9.764817357063293457e-02 2.185095101594924927e-02 1.322990804910659790e-01 -3.119867146015167236e-01 -1.740910559892654419e-01 4.155543819069862366e-02 2.399546205997467041e-01 -2.088173180818557739e-01
2.749730050563812256e-01 2.919744849205017090e-01 8.768728375434875488e-02 -1.188339814543724060e-01 1.810289360582828522e-02 1.646558344364166260e-01 9.998509287834167480e-02 -6.825079023838043213e-02 1.237791180610656738e-01 -2.012462764978408813e-01 4.057264029979705811e-01 2.823544107377529144e-02 -1.802178472280502319e-01 3.356001898646354675e-02 -1.144733726978302002e-01 -6.179912760853767395e-02 6.536968797445297241e-02 9.274172782897949219e-02 2.565668821334838867e-01 -2.287836968898773193e-01 -1.343451440334320068e-02 -2.259829938411712646e-01 2.537524700164794922e-01 -1.782960295677185059e-01 -3.314813375473022461e-01 -1.820489466190338135e-01 -3.619946539402008057e-02 -2.756707966327667236e-01 -7.036464521661400795e-04 2.026276662945747375e-03 6.835000216960906982e-02 -1.106731826439499855e-03
-2.829581797122955322e-01 1.044311970472335815e-01 7.172805815935134888e-02 1.781138628721237183e-01 2.098070979118347168e-01 -1.197041720151901245e-01 -1.294219791889190674e-01 -1.739610433578491211e-01 7.964877039194107056e-02 -1.028239205479621887e-01 1.340371817350387573e-01 1.545511931180953979e-01 1.848147958517074585e-01 -1.033202707767486572e-01 -3.730644881725311279e-01 5.459567159414291382e-02 7.602231204509735107e-02 1.639852523803710938e-01 2.552314698696136475e-01 -2.875256836414337158e-01 6.836906820535659790e-02 1.560371071100234985e-01 -1.262791804037988186e-03 1.219694688916206360e-01 -7.796923816204071045e-02 6.114105507731437683e-02 -2.938113734126091003e-02 -4.100218713283538818e-01 2.144891023635864258e-01 5.755943059921264648e-02 1.700976938009262085e-01 -1.990111470222473145e-01
-1.698515936732292175e-02 4.264095127582550049e-01 -2.950392663478851318e-01 1.182089596986770630e-01 -3.932640254497528076e-01 -3.100127540528774261e-02 8.211932145059108734e-03 -1.087333187460899353e-01 -2.759361267089843750e-02 4.886265099048614502e-02 9.873986989259719849e-02 1.276348233222961426e-01 -9.628400951623916626e-02 -2.681638300418853760e-02 -8.319935202598571777e-02 6.270816083997488022e-03 4.081885516643524170e-02 4.165121316909790039e-01 3.694416582584381104e-02 1.198137775063514709e-01 -2.111371010541915894e-01 4.378039017319679260e-02 -1.032319478690624237e-02 1.026327013969421387e-01 2.048469334840774536e-01 9.210409969091415405e-02 1.640286855399608612e-02 3.875126317143440247e-02 -4.066129028797149658e-01 5.017340183258056641e-03 1.917699277400970459e-01 -2.934614941477775574e-02
2.231973782181739807e-02 9.770376235246658325e-02 -2.913178503513336182e-01 1.620939970016479492e-01 -1.775587201118469238e-01 2.364681214094161987e-01 4.275154322385787964e-02 -2.649055421352386475e-02 -6.917315721511840820e-02 -2.574644982814788818e-02 4.238570928573608398e-01 2.251204401254653931e-01 -9.546372294425964355e-02 5.178467929363250732e-02 -2.109603136777877808e-01 3.382755815982818604e-02 4.686042293906211853e-02 1.325402259826660156e-01 2.892204225063323975e-01 -4.458060488104820251e-02 5.611386150121688843e-03 1.117239817976951599e-01 1.521624326705932617e-01 1.407798677682876587e-01 3.190190792083740234e-01 -1.316733360290527344e-01 8.384463191032409668e-02 -5.312409251928329468e-02 -3.310509622097015381e-01 -1.951669305562973022e-01 -3.843351081013679504e-02 -2.379202544689178467e-01
-9.440065175294876099e-02 2.202958017587661743e-01 -3.029708564281463623e-01 1.738472729921340942e-01 -1.542273461818695068e-01 1.777451485395431519e-01 8.415875583887100220e-02 1.707289218902587891e-01 1.550051569938659668e-01 8.051425218582153320e-02 2.291386276483535767e-01 5.811234712600708008e-01 2.875241637229919434e-02 4.422429483383893967e-03 -9.584556519985198975e-02 1.425975561141967773e-01 4.413596168160438538e-02 6.753800064325332642e-02 2.210566997528076172e-01 -1.125642471015453339e-02 3.193681314587593079e-02 1.126504838466644287e-01 1.399221122264862061e-01 1.223810762166976929e-01 -3.768033534288406372e-02 8.459195494651794434e-02 -6.499139964580535889e-02 1.578153856098651886e-02 -7.469986379146575928e-02 -2.190354764461517334e-01 2.428103983402252197e-01 -2.202707082033157349e-01
-3.675172850489616394e-02 4.292708337306976318e-01 -4.668371006846427917e-02 2.247963100671768188e-01 -3.327620923519134521e-01 1.046989560127258301e-01 -6.452335417270660400e-02 -5.708697810769081116e-02 4.034131392836570740e-02 1.973364502191543579e-02 -9.611307084560394287e-02 6.956226192414760590e-03 8.647955209016799927e-02 -1.825190931558609009e-01 4.448318481445312500e-02 1.532026380300521851e-01 1.891041696071624756e-01 1.753411442041397095e-01 3.323625326156616211e-01 -2.886902354657649994e-02 -1.738289743661880493e-01 -4.743787273764610291e-02 1.414870917797088623e-01 1.155235767364501953e-01 -1.220679730176925659e-01 2.382068783044815063e-01 2.821224927902221680e-01 -4.017286002635955811e-02 1.410918980836868286e-01 -1.123874858021736145e-01 3.519604802131652832e-01 -4.588501155376434326e-02
-3.066383861005306244e-02 1.805879473686218262e-01 1.487443149089813232e-01 1.929621249437332153e-01 -4.462954029440879822e-02 3.825012445449829102e-01 -8.204501122236251831e-02 -1.012270078063011169e-01 1.494528800249099731e-01 -8.946474990807473660e-04 1.530962735414505005e-01 9.388902038335800171e-02 7.548135519027709961e-02 -6.138281896710395813e-02 -2.397033274173736572e-01 7.687856443226337433e-03 2.217650860548019409e-01 2.825410068035125732e-01 2.415993213653564453e-01 2.540537156164646149e-02 -2.517211735248565674e-01 -4.101786017417907715e-01 3.047287166118621826e-01 2.187425196170806885e-01 -4.374539107084274292e-02 5.831224098801612854e-02 -1.563601791858673096e-01 -1.387994289398193359e-01 4.340601339936256409e-02 1.987750455737113953e-02 9.183382242918014526e-02 -1.246864721179008484e-02
6.980694830417633057e-02 1.739956736564636230e-01 1.579029411077499390e-01 3.080780506134033203e-01 -1.966592818498611450e-01 -7.415898889303207397e-02 -5.183899402618408203e-02 -1.427861154079437256e-01 1.617198586463928223e-01 -8.063697814941406250e-02 9.479428082704544067e-02 1.257163733243942261e-01 -3.953030109405517578e-01 6.033207103610038757e-02 -3.132412135601043701e-01 1.740647405385971069e-01 -2.299920096993446350e-02 5.408192798495292664e-02 3.001294434070587158e-01 8.640179038047790527e-02 -1.881154775619506836e-01 3.385604172945022583e-02 -2.427747547626495361e-01 1.102721989154815674e-01 1.666573137044906616e-01 3.210774809122085571e-02 3.781397640705108643e-02 3.160739690065383911e-02 6.504254788160324097e-02 -8.615132421255111694e-02 1.290642768144607544e-01 -4.047391414642333984e-01
5.662372335791587830e-02 3.676343858242034912e-01 9.390462073497474194e-04 1.313125342130661011e-01 -1.137506216764450073e-01 -2.695179581642150879e-01 -1.290250420570373535e-01 -1.303271017968654633e-02 1.790203452110290527e-01 -1.756288260221481323e-01 -2.437292598187923431e-02 9.896277636289596558e-02 1.628233306109905243e-02 -1.058740075677633286e-02 -7.321928441524505615e-02 2.397255748510360718e-01 5.546238645911216736e-02 4.612638428807258606e-02 4.278282225131988525e-01 1.415731608867645264e-01 -2.136848568916320801e-01 -2.240991294384002686e-01 -3.359822332859039307e-01 4.946336150169372559e-02 -5.219229683279991150e-02 5.014726519584655762e-02 1.437796652317047119e-01 -3.262739777565002441e-01 -1.540282368659973145e-01 -3.452391922473907471e-02 1.596402674913406372e-01 -5.698098987340927124e-02
2.053419798612594604e-01 2.889164388179779053e-01 6.273006647825241089e-02 1.171716302633285522e-01 -9.615018963813781738e-02 2.397073507308959961e-01 -1.853383146226406097e-02 2.358343750238418579e-01 2.840539515018463135e-01 -2.990089729428291321e-02 1.787541508674621582e-01 -1.906955055892467499e-02 1.360327303409576416e-01 4.169577360153198242e-02 -1.022107899188995361e-01 -3.850750625133514404e-02 1.174797639250755310e-01 1.689239889383316040e-01 2.171144038438796997e-01 2.473782561719417572e-02 -3.929581493139266968e-02 3.447208702564239502e-01 -2.231940478086471558e-01 9.728030860424041748e-02 -7.409980148077011108e-02 -2.915505170822143555e-01 -3.652452826499938965e-01 -1.361825466156005859e-01 1.103275641798973083e-02 -2.426180541515350342e-01 5.184696242213249207e-02 -1.187532916665077209e-01
-4.080320522189140320e-02 2.045547366142272949e-01 6.772762537002563477e-02 1.681479811668395996e-01 -6.800750643014907837e-02 -1.206301003694534302e-01 1.329428106546401978e-01 -3.809928596019744873e-01 2.288198173046112061e-01 3.833204880356788635e-02 1.316740512847900391e-01 -1.169130429625511169e-01 9.933265298604965210e-02 2.415893077850341797e-01 -1.297469884157180786e-01 1.213023290038108826e-01 -2.726316638290882111e-02 -9.447760879993438721e-02 2.512146532535552979e-01 -2.845933437347412109e-01 5.408668518066406250e-02 1.020012274384498596e-01 -1.071914192289113998e-02 3.165658116340637207e-01 7.374566793441772461e-02 -2.451468259096145630e-01 -1.150382608175277710e-01 -2.609948515892028809e-01 4.105354892089962959e-04 -1.314978301525115967e-01 3.519757986068725586e-01 -3.891133144497871399e-02
-5.163209512829780579e-02 2.688300907611846924e-01 1.370289474725723267e-01 -4.736088216304779053e-02 -3.169103860855102539e-01 2.411726564168930054e-01 1.752097010612487793e-01 4.531946405768394470e-02 1.946267038583755493e-01 -1.010511368513107300e-01 -1.430657971650362015e-02 2.402763217687606812e-01 -1.229573264718055725e-01 -6.263801455497741699e-02 -2.378590703010559082e-01 -2.781482040882110596e-02 7.369002699851989746e-02 -5.967565625905990601e-02 2.120143324136734009e-01 -3.585864603519439697e-01 -2.059918195009231567e-01 -8.857856690883636475e-02 1.654442399740219116e-01 5.974947288632392883e-02 -1.586929559707641602e-01 -1.070400327444076538e-01 -1.141755729913711548e-01 -4.329420626163482666e-01 -1.202561706304550171e-01 4.166906233876943588e-03 5.904958769679069519e-02 1.069892942905426025e-01
-2.554005384445190430e-01 1.004480123519897461e-01 2.160544246435165405e-01 2.487506419420242310e-01 5.672065541148185730e-02 9.924797713756561279e-02 -6.709121167659759521e-02 -2.229036986827850342e-01 1.066105365753173828e-01 -3.414354324340820312e-01 2.509836852550506592e-01 2.410472743213176727e-02 2.085338160395622253e-02 -1.410058885812759399e-01 -1.504908502101898193e-01 2.591795846819877625e-02 1.546982526779174805e-01 2.015184313058853149e-01 2.607387602329254150e-01 -1.743961721658706665e-01 -1.378044299781322479e-02 1.508999615907669067e-01 -2.716944180428981781e-02 1.930083781480789185e-01 3.660767897963523865e-02 -2.145934700965881348e-01 -9.463834762573242188e-02 -2.647205591201782227e-01 -1.732940822839736938e-01 5.697464570403099060e-02 -1.287620216608047485e-01 -3.369622826576232910e-01
3.766597807407379150e-02 1.925202757120132446e-01 -9.781292825937271118e-02 3.276363015174865723e-01 -1.333560328930616379e-02 2.833141982555389404e-01 7.016783207654953003e-02 -1.033957749605178833e-01 -5.813146755099296570e-02 7.624329626560211182e-02 3.720402419567108154e-01 1.537043452262878418e-01 3.705676794052124023e-01 -1.576258987188339233e-01 -2.460813671350479126e-01 -2.110888063907623291e-02 7.916095107793807983e-02 5.778431147336959839e-02 1.757412999868392944e-01 -2.344141751527786255e-01 -2.094631046056747437e-01 2.954599820077419281e-02 -1.715058386325836182e-01 -1.386443376541137695e-01 -1.770158857107162476e-01 -4.086237028241157532e-02 -1.021228060126304626e-01 -1.168705821037292480e-01 -2.333109527826309204e-01 -7.786839455366134644e-02 -9.471517801284790039e-02 -1.968774646520614624e-01
-2.156619355082511902e-02 1.416243016719818115e-01 -3.006060719490051270e-01 1.209682151675224304e-01 -1.556739956140518188e-01 2.272077277302742004e-02 -3.498277068138122559e-02 1.405937038362026215e-02 -8.290435373783111572e-02 -3.916471078991889954e-02 2.709146440029144287e-01 5.074576735496520996e-01 1.401230543851852417e-01 3.624940291047096252e-02 -5.183931440114974976e-02 2.592101395130157471e-01 6.893534958362579346e-02 3.061096556484699249e-02 3.360525965690612793e-01 9.528970718383789062e-02 6.166914105415344238e-02 3.238469734787940979e-02 9.267894178628921509e-02 -5.379339680075645447e-02 -2.711169719696044922e-01 1.781506091356277466e-01 -1.193505227565765381e-01 -2.005023956298828125e-01 -1.240017786622047424e-01 -1.037260964512825012e-01 1.586723178625106812e-01 -2.512597441673278809e-01
-1.833001077175140381e-01 1.119008883833885193e-01 8.844618499279022217e-02 -6.244157627224922180e-02 -2.078554034233093262e-01 1.553051620721817017e-01 -1.356317549943923950e-01 -1.975897550582885742e-01 2.104022055864334106e-01 -1.149297431111335754e-01 7.827271707355976105e-03 1.817657798528671265e-01 1.809028983116149902e-01 -2.230756878852844238e-01 -1.788154095411300659e-01 5.387787893414497375e-02 -8.446862548589706421e-02 -2.307370537891983986e-03 3.567202091217041016e-01 -1.860287934541702271e-01 -1.722581833600997925e-01 -1.563062965869903564e-01 -2.557949721813201904e-01 2.203934639692306519e-01 -2.165553867816925049e-01 4.289039969444274902e-02 -2.843368351459503174e-01 -1.313781589269638062e-01 -1.512052863836288452e-01 -2.697379887104034424e-01 5.859991163015365601e-02 1.626278907060623169e-01
-8.491441607475280762e-02 2.203900516033172607e-01 -3.176239728927612305e-01 1.943968087434768677e-01 -1.767889857292175293e-01 6.648527830839157104e-02 1.093020383268594742e-02 1.849454194307327271e-01 5.486675351858139038e-02 5.820253863930702209e-02 3.062563836574554443e-01 4.845419228076934814e-01 1.510079056024551392e-01 6.712597608566284180e-02 -1.017024368047714233e-01 2.216173708438873291e-01 5.474938452243804932e-02 -7.310518622398376465e-02 2.321070432662963867e-01 6.256560981273651123e-02 -1.642994284629821777e-01 1.194303855299949646e-01 1.122413277626037598e-01 1.630844548344612122e-02 -9.081343561410903931e-02 1.030976995825767517e-01 -8.735923469066619873e-02 -1.971003115177154541e-01 -8.146002888679504395e-03 -1.704388558864593506e-01 1.471843570470809937e-01 -2.782406210899353027e-01
-2.444696575403213501e-01 3.257839679718017578e-01 1.681055724620819092e-01 -2.866696193814277649e-02 -1.359652876853942871e-01 1.127732247114181519e-01 -1.338548660278320312e-01 7.070921361446380615e-02 1.620540469884872437e-01 1.155257597565650940e-01 2.269658492878079414e-03 1.454903483390808105e-01 -1.438790112733840942e-01 -8.477227389812469482e-02 -1.577867940068244934e-02 -9.533996880054473877e-02 4.034439325332641602e-01 -8.233539760112762451e-02 1.781493276357650757e-01 -3.288159370422363281e-01 -1.374524384737014771e-01 -3.387788534164428711e-01 -1.012506335973739624e-01 5.342832207679748535e-02 -2.690547406673431396e-01 -6.773031502962112427e-02 -2.707262933254241943e-01 -1.245572697371244431e-02 -4.292144440114498138e-03 -1.970143169164657593e-01 -2.517252974212169647e-02 -8.260779082775115967e-02
-1.538090258836746216e-01 2.088926136493682861e-01 1.996281296014785767e-01 -6.821771711111068726e-02 -1.310129463672637939e-01 3.125418126583099365e-01 9.479272365570068359e-02 -9.347955137491226196e-02 1.475420147180557251e-01 1.412198543548583984e-01 2.820980846881866455e-01 2.923080325126647949e-01 -1.255738139152526855e-01 2.741335332393646240e-02 1.189834158867597580e-02 1.520919650793075562e-01 2.850715517997741699e-01 5.818044021725654602e-02 1.466698497533798218e-01 -9.741622954607009888e-02 -1.002721339464187622e-01 4.649138748645782471e-01 -1.615570187568664551e-01 -1.887757331132888794e-02 -9.610532224178314209e-02 1.591689735651016235e-01 -4.140767455101013184e-02 -9.743104875087738037e-02 5.652468826156109571e-05 3.815438540186733007e-04 2.739187180995941162e-01 1.413605958223342896e-01
-4.465722292661666870e-02 2.857191264629364014e-01 1.391081959009170532e-01 1.523282825946807861e-01 8.345537632703781128e-02 -1.462987512350082397e-01 -3.917272761464118958e-02 -4.665653035044670105e-02 -1.747574508190155029e-01 4.958419874310493469e-02 3.412850499153137207e-01 1.605953723192214966e-01 -3.152911365032196045e-01 -4.012051224708557129e-01 -2.046760022640228271e-01 3.072896599769592285e-02 1.185868009924888611e-01 -1.427116710692644119e-02 3.485237360000610352e-01 -1.146218329668045044e-01 3.803253173828125000e-02 3.993111476302146912e-02 -1.449720934033393860e-02 3.339526653289794922e-01 1.216162145137786865e-01 2.406149357557296753e-01 -4.389908164739608765e-02 6.087566912174224854e-02 -2.069030515849590302e-02 -2.372483909130096436e-02 -1.097411755472421646e-02 -1.420593857765197754e-01
-1.224498152732849121e-01 3.737380802631378174e-01 -1.459527760744094849e-01 1.350967399775981903e-02 3.578465059399604797e-02 -1.897706091403961182e-01 -3.110265135765075684e-01 -3.744050487875938416e-02 3.425879403948783875e-02 -2.731790840625762939e-01 3.784483671188354492e-01 -2.078399434685707092e-02 -8.385940454900264740e-03 -8.163923770189285278e-02 -1.964393556118011475e-01 -7.116908580064773560e-02 3.738426044583320618e-02 6.840273737907409668e-02 8.035255223512649536e-02 1.669933795928955078e-01 -7.685039937496185303e-02 -5.149478092789649963e-03 -3.168983459472656250e-01 3.022890537977218628e-02 -6.313771754503250122e-02 3.777144104242324829e-02 2.156073227524757385e-02 -4.625693559646606445e-01 -2.049265056848526001e-01 -4.910001158714294434e-02 5.450987815856933594e-02 -6.039991229772567749e-02
2.407772839069366455e-02 1.564455032348632812e-01 -1.087608337402343750e-01 1.863746196031570435e-01 -1.280816793441772461e-01 1.195235829800367355e-02 -3.513349890708923340e-01 -1.593918725848197937e-02 4.543499648571014404e-02 -9.587159752845764160e-02 2.920779883861541748e-01 5.410281568765640259e-02 -1.099866926670074463e-01 7.762043923139572144e-02 -1.688443124294281006e-01 1.659233570098876953e-01 8.113997429609298706e-02 3.227297067642211914e-01 2.890073657035827637e-01 2.258964478969573975e-01 2.070651948451995850e-01 -7.714553736150264740e-03 -9.031528234481811523e-02 -2.983382344245910645e-01 -2.253707349300384521e-01 -4.010802134871482849e-02 -1.943792998790740967e-01 -2.182303369045257568e-01 -2.175278514623641968e-01 -4.495618864893913269e-02 -1.062803789973258972e-01 1.750863343477249146e-01
-1.526060849428176880e-01 4.217154979705810547e-01 3.553003817796707153e-02 -1.555694546550512314e-02 -4.996542632579803467e-02 -1.299400813877582550e-02 -1.933450847864151001e-01 -1.599149107933044434e-01 2.793919444084167480e-01 4.233116749674081802e-03 1.940000057220458984e-02 2.427563071250915527e-01 -1.796297430992126465e-01 -1.201780587434768677e-01 8.497913926839828491e-02 9.713748097419738770e-02 1.387389749288558960e-02 -2.122125625610351562e-01 2.697012424468994141e-01 -2.754223346710205078e-01 -1.332332640886306763e-01 1.504057087004184723e-02 -8.461086452007293701e-02 3.012206554412841797e-01 -1.372172683477401733e-01 -1.524291485548019409e-01 -1.916644424200057983e-01 -1.671988815069198608e-01 -2.556275725364685059e-01 1.945313960313796997e-01 5.542235076427459717e-02 9.101948142051696777e-02
2.809752151370048523e-02 1.489499360322952271e-01 -1.599447131156921387e-01 2.505043521523475647e-02 -2.194205224514007568e-01 1.566229909658432007e-01 8.937930315732955933e-02 2.216344773769378662e-01 6.230116263031959534e-02 -1.969249695539474487e-01 5.844783186912536621e-01 6.347610801458358765e-02 4.194546490907669067e-02 1.226812079548835754e-01 -1.150374338030815125e-01 2.798259854316711426e-01 2.108990848064422607e-01 6.264519691467285156e-02 2.464552968740463257e-01 7.201254833489656448e-03 6.494712084531784058e-02 -5.541596561670303345e-03 6.324765831232070923e-02 -7.403254508972167969e-02 -4.027253016829490662e-02 -6.871549040079116821e-02 -7.890874892473220825e-02 3.136065974831581116e-02 -1.264389306306838989e-01 -3.938987553119659424e-01 1.981237530708312988e-02 1.279155164957046509e-01
1.353840529918670654e-01 3.315947949886322021e-01 -1.495305448770523071e-01 8.014619350433349609e-02 -1.115851551294326782e-01 -4.298622533679008484e-02 2.215645909309387207e-01 -4.271859824657440186e-01 1.031394079327583313e-01 -5.494631826877593994e-02 3.878965973854064941e-01 2.952853143215179443e-01 2.392377331852912903e-02 -1.037566885352134705e-01 -4.867345839738845825e-02 2.445621937513351440e-01 1.049655117094516754e-02 2.241800129413604736e-01 1.999932378530502319e-01 9.725593030452728271e-02 1.869310066103935242e-02 5.486634746193885803e-02 1.654813736677169800e-01 -8.362635970115661621e-02 1.006406992673873901e-01 7.380834966897964478e-02 7.607173919677734375e-02 -5.361419543623924255e-02 2.409049309790134430e-02 -1.782287210226058960e-01 2.447276264429092407e-01 1.348658502101898193e-01
-2.131776064634323120e-01 1.486029475927352905e-01 3.246783912181854248e-01 1.562369614839553833e-01 -7.302714884281158447e-02 1.262990534305572510e-01 -3.076807260513305664e-01 -2.854724973440170288e-02 -7.418653112836182117e-04 8.278301358222961426e-02 2.713300883769989014e-01 1.715847700834274292e-01 1.199179962277412415e-01 -1.692233025096356869e-03 -1.989825069904327393e-01 1.125838905572891235e-01 1.651789247989654541e-01 1.984958648681640625e-01 1.900937110185623169e-01 5.783127993345260620e-02 1.174792945384979248e-01 2.017298042774200439e-01 -1.257450431585311890e-01 -1.305348575115203857e-01 2.623898722231388092e-02 -1.257916837930679321e-01 -2.581170797348022461e-01 -2.019680142402648926e-01 -2.999395430088043213e-01 -7.871358841657638550e-02 2.836197614669799805e-01 1.235833764076232910e-01
-1.195801272988319397e-01 1.799848228693008423e-01 -7.916031777858734131e-02 -8.645655214786529541e-02 2.385244518518447876e-02 8.688576519489288330e-02 4.549927264451980591e-02 1.236071512103080750e-01 4.007427990436553955e-01 9.752947837114334106e-02 2.139796316623687744e-01 2.995907887816429138e-02 -1.137803122401237488e-02 2.212348207831382751e-02 -1.839357912540435791e-01 1.677026301622390747e-01 1.176515314728021622e-02 4.861128516495227814e-03 1.957293152809143066e-01 3.417052701115608215e-02 -7.660809159278869629e-02 -1.024451255798339844e-01 2.731798589229583740e-01 1.322790682315826416e-01 -1.478804349899291992e-01 -2.548050880432128906e-01 -4.721441566944122314e-01 -7.231520116329193115e-02 -3.489907085895538330e-01 -4.475097637623548508e-03 2.232340872287750244e-01 -3.268651431426405907e-03
-3.131208941340446472e-02 2.593115270137786865e-01 2.865424752235412598e-01 4.603419080376625061e-02 1.307857930660247803e-01 -4.325704276561737061e-02 2.450560964643955231e-02 5.204293504357337952e-02 9.943250566720962524e-02 6.447379291057586670e-02 3.537977933883666992e-01 4.556618258357048035e-02 -2.166048288345336914e-01 -4.043293297290802002e-01 -4.088143259286880493e-02 1.245168745517730713e-01 2.580285668373107910e-01 1.431233435869216919e-01 3.870050311088562012e-01 -3.679117187857627869e-02 -8.722900599241256714e-02 -1.610521227121353149e-01 1.786033660173416138e-01 2.065480500459671021e-01 -3.582292050123214722e-02 2.379897087812423706e-01 -9.578325599431991577e-02 -7.370465248823165894e-02 1.387185901403427124e-01 6.772048026323318481e-02 8.454888314008712769e-02 -8.120188862085342407e-02
4.780875518918037415e-02 2.523474693298339844e-01 -1.736517846584320068e-01 1.826359331607818604e-02 -2.647083699703216553e-01 1.240607202053070068e-01 3.008556924760341644e-02 2.737580798566341400e-02 -1.390789896249771118e-01 -2.449746876955032349e-01 3.291062116622924805e-01 1.902975589036941528e-01 4.586686193943023682e-02 1.857519894838333130e-02 -3.038034141063690186e-01 1.423048903234302998e-03 1.997737735509872437e-01 -7.850362360477447510e-02 3.499482572078704834e-01 -1.026042625308036804e-01 -2.147617638111114502e-01 3.383624255657196045e-01 -2.781984768807888031e-02 -8.315965533256530762e-02 -1.549292504787445068e-01 -1.108933147042989731e-02 -1.581665873527526855e-01 1.198910325765609741e-01 -1.085314378142356873e-01 1.072538346052169800e-01 1.861099004745483398e-01 -1.703021228313446045e-01
-7.954749464988708496e-02 4.135840833187103271e-01 1.405569072812795639e-02 2.541700005531311035e-01 -6.002458930015563965e-02 -2.390888035297393799e-01 -2.998165488243103027e-01 -1.467791199684143066e-01 -1.112257912755012512e-01 1.093462482094764709e-01 6.724999845027923584e-02 8.813011646270751953e-02 -4.863346740603446960e-02 -1.617130339145660400e-01 -1.449940260499715805e-02 6.780111789703369141e-02 2.752577066421508789e-01 -1.341153979301452637e-01 2.019309997558593750e-01 1.380085200071334839e-01 -2.920555174350738525e-01 -2.196513116359710693e-02 -1.920755356550216675e-01 -4.714269656687974930e-03 -1.144752651453018188e-01 2.305376678705215454e-01 1.067038774490356445e-01 -3.849312365055084229e-01 -8.835423737764358521e-02 4.007907956838607788e-02 1.494710892438888550e-02 6.294913589954376221e-02
-4.511867836117744446e-02 1.813030540943145752e-01 2.852483391761779785e-01 -4.900668561458587646e-02 -3.107067048549652100e-01 3.939071297645568848e-02 -5.822376348078250885e-03 7.083583623170852661e-02 9.238685667514801025e-02 2.542607188224792480e-01 2.876426875591278076e-01 4.450687021017074585e-02 4.713284224271774292e-02 -8.542303740978240967e-02 -2.349757254123687744e-01 1.301202774047851562e-01 2.029037177562713623e-01 -1.121676713228225708e-02 2.288697510957717896e-01 3.331906720995903015e-02 -2.458548396825790405e-01 9.587612003087997437e-04 -2.412345856428146362e-01 -4.340047389268875122e-02 1.045076549053192139e-01 8.390142023563385010e-02 -2.670726478099822998e-01 -1.464480161666870117e-01 -1.092407405376434326e-01 1.117867305874824524e-01 3.933578729629516602e-01 1.827842891216278076e-01
1.865800917148590088e-01 1.059638187289237976e-01 3.415019437670707703e-02 1.497966051101684570e-01 -9.589082002639770508e-02 2.734833396971225739e-02 7.255923002958297729e-02 7.472802698612213135e-02 1.591241955757141113e-01 1.277139931917190552e-01 3.146288692951202393e-01 -7.460962235927581787e-02 -1.190388500690460205e-01 1.315572112798690796e-01 -1.079800948500633240e-01 1.412103623151779175e-01 2.211056053638458252e-01 -2.213521450757980347e-01 8.452000468969345093e-02 9.238057583570480347e-02 -2.274659276008605957e-01 1.981960237026214600e-01 -4.945608228445053101e-02 8.963815635070204735e-04 -3.392181396484375000e-01 -3.652063608169555664e-01 -7.114956527948379517e-02 -3.067148923873901367e-01 -1.096202954649925232e-01 3.242228878661990166e-03 3.577536046504974365e-01 -7.528754323720932007e-02
-3.360717594623565674e-01 1.315437257289886475e-01 2.785327732563018799e-01 1.382021047174930573e-02 9.853154420852661133e-02 -1.009333729743957520e-01 5.714883282780647278e-02 1.342277973890304565e-01 2.321317344903945923e-01 -8.619295060634613037e-02 1.119535714387893677e-01 2.148468196392059326e-01 6.070696935057640076e-02 -3.057915568351745605e-01 -3.073796331882476807e-01 1.306155025959014893e-01 2.010216005146503448e-02 4.782385751605033875e-02 3.324278295040130615e-01 -2.681985199451446533e-01 -2.001104131340980530e-02 4.742776602506637573e-02 -4.527373239398002625e-03 7.746873050928115845e-02 -8.603180199861526489e-02 1.830153018236160278e-01 -1.614932864904403687e-01 -2.389514446258544922e-01 3.550653159618377686e-02 -8.727230131626129150e-02 2.693322300910949707e-01 -1.508821547031402588e-01
-1.539941430091857910e-01 4.620821774005889893e-02 -8.471656590700149536e-02 1.148280203342437744e-01 -1.132383868098258972e-01 3.228732049465179443e-01 5.190747231245040894e-02 -9.328278899192810059e-02 2.513799369335174561e-01 -3.254199028015136719e-02 2.573413550853729248e-01 2.537197768688201904e-01 -1.051138564944267273e-01 -4.128387570381164551e-02 -2.126992940902709961e-01 6.792226433753967285e-02 3.298982679843902588e-01 -7.057299371808767319e-03 1.448549479246139526e-01 -1.567696630954742432e-01 -1.474453210830688477e-01 4.325855672359466553e-01 -5.892603471875190735e-02 -1.450710929930210114e-02 1.255574915558099747e-02 -1.531602442264556885e-01 5.323226749897003174e-02 -4.027434624731540680e-03 -2.452347427606582642e-01 4.058113694190979004e-02 2.648836672306060791e-01 -2.060439139604568481e-01
[truncated: 3,268,958 more chars]
