# Supplementary material for: The Language of Innovation
Source: PLoS One. 2020 Apr 30;15(4):e0230107. doi: 10.1371/journal.pone.0230107 (PMC7194493; doi:10.1371/journal.pone.0230107)
Supplement: S16 File — (GZ) [file pone.0230107.s016.tar.gz › 1994-1998/V2Run_22_VS_4500_embeddings1994-1998ED32.txt]

1.274061668664216995e-02 6.133663002401590347e-03 2.549398243427276611e-01 -1.264340281486511230e-01 -8.916185796260833740e-02 3.276210129261016846e-01 1.575510203838348389e-01 -3.184372931718826294e-02 1.739879548549652100e-01 -7.507262378931045532e-02 6.236804649233818054e-02 3.785910010337829590e-01 -3.442508578300476074e-01 1.864046305418014526e-01 2.239868789911270142e-01 -8.936452120542526245e-02 4.271086454391479492e-01 -1.058134883642196655e-01 -1.364581286907196045e-02 1.754253916442394257e-02 7.976648397743701935e-03 6.142022088170051575e-02 -8.768638595938682556e-03 1.237565800547599792e-01 2.310876846313476562e-01 -1.057023257017135620e-01 7.739937305450439453e-02 1.995345652103424072e-01 -1.060810759663581848e-01 -1.206411700695753098e-02 -1.376265585422515869e-01 1.705830395221710205e-01
1.349148750305175781e-01 5.782537534832954407e-02 2.280810028314590454e-01 -2.813969552516937256e-01 -1.714712828397750854e-01 -7.022044807672500610e-02 2.488549649715423584e-01 -2.272974401712417603e-01 9.111894667148590088e-02 -8.014265447854995728e-02 -5.888733267784118652e-02 8.493778109550476074e-02 9.597918950021266937e-03 2.338579297065734863e-01 3.671725690364837646e-01 2.630542218685150146e-01 2.130412608385086060e-01 1.929979771375656128e-01 -9.852805733680725098e-02 -1.389148831367492676e-01 -6.589962542057037354e-02 1.152924895286560059e-01 -2.545865774154663086e-01 -4.826286435127258301e-02 2.878793776035308838e-01 -1.228114143013954163e-01 -1.209852769970893860e-01 1.429617702960968018e-01 3.383836150169372559e-02 -1.680461317300796509e-01 -2.226629555225372314e-01 8.188712596893310547e-02
1.561824828386306763e-01 -1.338410079479217529e-01 1.175371408462524414e-01 -1.244345214217901230e-02 -1.423813551664352417e-01 3.042141497135162354e-01 1.981910020112991333e-01 -1.849372535943984985e-01 2.871435880661010742e-01 -9.044370055198669434e-02 -2.302748858928680420e-01 -1.246514543890953064e-01 5.273675080388784409e-03 -1.864897608757019043e-01 4.723456799983978271e-01 -2.437749505043029785e-01 2.389549911022186279e-01 2.769065462052822113e-02 4.016666859388351440e-02 2.108826190233230591e-01 -3.594735637307167053e-02 -1.074132695794105530e-01 -1.154180392622947693e-01 2.156204134225845337e-01 2.940487116575241089e-02 -1.293656378984451294e-01 -1.854094415903091431e-01 -2.064020186662673950e-02 1.873238086700439453e-01 1.251450031995773315e-01 -3.192944824695587158e-02 1.080320309847593307e-02
2.765697836875915527e-01 -1.877111569046974182e-02 3.493249118328094482e-01 -1.663699746131896973e-01 1.869480907917022705e-01 2.580025196075439453e-01 -1.857901960611343384e-01 -1.854137778282165527e-01 1.181117817759513855e-01 -2.682986296713352203e-02 -1.399582326412200928e-01 -1.365110930055379868e-02 -1.636352273635566235e-03 2.648862823843955994e-02 2.714940011501312256e-01 1.476673930883407593e-01 1.888697743415832520e-01 -5.439769476652145386e-02 -2.664382457733154297e-01 -1.739347428083419800e-01 -1.298334598541259766e-01 1.898350752890110016e-02 1.280622482299804688e-01 4.227122068405151367e-01 1.057130619883537292e-01 1.494698971509933472e-01 -2.637013196945190430e-01 9.587315469980239868e-02 -6.654912233352661133e-02 -2.770914323627948761e-02 -4.009965807199478149e-02 3.387762978672981262e-02
2.288822680711746216e-01 8.499877899885177612e-02 -5.968160182237625122e-02 -2.935189008712768555e-01 -2.181288450956344604e-01 1.022303104400634766e-01 2.580203711986541748e-01 -9.911195188760757446e-02 4.154174923896789551e-01 5.930215585976839066e-03 -2.027348726987838745e-01 -1.677107810974121094e-01 -2.793022096157073975e-01 -7.794199883937835693e-02 1.227517724037170410e-01 -1.145935058593750000e-01 1.934373974800109863e-01 -1.211068183183670044e-01 -3.309669718146324158e-02 2.803188003599643707e-02 6.499107927083969116e-02 1.260569691658020020e-01 1.998655498027801514e-02 2.623963952064514160e-01 2.155892997980117798e-01 -1.590088754892349243e-01 -1.141738593578338623e-01 -4.124343022704124451e-02 2.093629986047744751e-01 -1.483197808265686035e-01 -1.887166947126388550e-01 1.756354272365570068e-01
-1.335682068020105362e-02 1.450565308332443237e-01 7.461922615766525269e-02 -2.652744650840759277e-01 -5.624445900321006775e-02 2.845176458358764648e-01 3.458533063530921936e-02 -3.117429651319980621e-02 3.434177041053771973e-01 -5.305796861648559570e-02 -1.390667408704757690e-01 -1.323077082633972168e-01 -5.233889445662498474e-02 -1.027980148792266846e-01 1.555454432964324951e-01 9.144753217697143555e-02 1.725841164588928223e-01 1.727619320154190063e-01 5.156747996807098389e-02 -2.368024736642837524e-01 -3.662142455577850342e-01 1.380370110273361206e-01 3.508523479104042053e-02 1.306520998477935791e-01 2.287445515394210815e-01 -2.117405235767364502e-01 -1.018337383866310120e-01 -1.262063235044479370e-01 1.760668307542800903e-01 -1.946824789047241211e-01 1.636473275721073151e-02 3.614425659179687500e-01
1.427812874317169189e-01 3.004748746752738953e-02 2.173325791954994202e-02 -1.663446277379989624e-01 2.787724661175161600e-04 2.736543715000152588e-01 2.803347110748291016e-01 -1.767938435077667236e-01 2.741504311561584473e-01 -2.804225981235504150e-01 -2.008884251117706299e-01 -4.976732656359672546e-02 -2.360063344240188599e-01 2.158625610172748566e-02 4.747824072837829590e-01 1.967444643378257751e-02 1.456187814474105835e-01 -1.873321980237960815e-01 -1.456687878817319870e-02 -2.648960053920745850e-01 2.467063665390014648e-01 -5.394457653164863586e-02 -9.648001194000244141e-02 7.178866118192672729e-02 -3.413132578134536743e-02 -5.643651261925697327e-02 -9.389689564704895020e-02 -4.579675570130348206e-02 4.570264369249343872e-03 -1.560839712619781494e-01 -4.077009856700897217e-02 2.025170177221298218e-01
1.645246595144271851e-01 1.838045865297317505e-01 2.115297829732298851e-04 -3.016197383403778076e-01 -1.652204543352127075e-01 2.944481074810028076e-01 3.386584222316741943e-01 -3.481200337409973145e-01 -1.410754863172769547e-02 -1.770245581865310669e-01 -4.452736116945743561e-03 6.574372947216033936e-02 -7.821857929229736328e-02 -1.500173211097717285e-01 1.841964572668075562e-01 2.226435542106628418e-01 3.458878099918365479e-01 -3.282187134027481079e-02 1.986666582524776459e-02 9.506745636463165283e-02 9.792230091989040375e-03 -2.045073509216308594e-01 1.245460510253906250e-01 1.708454787731170654e-01 1.638203114271163940e-01 -1.066233068704605103e-01 -2.054363191127777100e-01 1.501296013593673706e-01 -1.544479280710220337e-01 3.513891622424125671e-02 -6.343954801559448242e-02 -3.832123056054115295e-02
2.114721834659576416e-01 3.632435575127601624e-02 -4.740967974066734314e-02 -2.220892161130905151e-01 -1.238595880568027496e-02 2.789468765258789062e-01 4.714168608188629150e-01 -1.024839580059051514e-01 -2.512387186288833618e-02 -9.128746390342712402e-02 1.084670275449752808e-01 4.992977157235145569e-02 -1.196777746081352234e-01 -8.231668919324874878e-02 4.331833720207214355e-01 1.428699791431427002e-01 9.327059239149093628e-02 5.718835443258285522e-02 -9.305305033922195435e-02 -1.083548665046691895e-01 -1.090673580765724182e-01 2.709437608718872070e-01 -1.801418364048004150e-01 4.399106279015541077e-02 -8.803009241819381714e-02 -1.978897452354431152e-01 -2.312088161706924438e-01 2.036956250667572021e-01 -3.079348430037498474e-02 7.229981478303670883e-03 -1.221322938799858093e-01 -1.716624051332473755e-01
2.832078337669372559e-01 -1.599996834993362427e-01 -2.466344982385635376e-01 -2.744398713111877441e-01 8.836460858583450317e-02 2.215600162744522095e-01 1.531872302293777466e-01 -1.158993095159530640e-01 1.608662307262420654e-01 -1.768891513347625732e-01 -2.736350595951080322e-01 -8.880985528230667114e-02 -8.607018738985061646e-02 -3.903267905116081238e-02 3.844729363918304443e-01 -1.739074438810348511e-01 3.874462470412254333e-02 -2.441704869270324707e-01 -2.878812327980995178e-02 3.173624724149703979e-02 -9.978183358907699585e-02 1.365358233451843262e-01 7.856087759137153625e-03 1.398270875215530396e-01 -2.260543406009674072e-03 -3.849067687988281250e-01 -1.393608152866363525e-01 1.989221572875976562e-01 6.164908781647682190e-02 8.638413250446319580e-02 -8.392884582281112671e-02 2.647349052131175995e-02
1.450050771236419678e-01 1.924804747104644775e-01 2.567259371280670166e-01 -3.618008196353912354e-01 -2.003694772720336914e-01 7.991094887256622314e-02 3.170997500419616699e-01 -1.454116553068161011e-01 2.796147465705871582e-01 -3.534810841083526611e-01 2.198831439018249512e-01 -3.257087618112564087e-02 -2.974637318402528763e-03 -7.190129905939102173e-02 1.838527321815490723e-01 1.494509577751159668e-01 2.265802174806594849e-01 -4.050476104021072388e-02 3.142692148685455322e-02 3.312667086720466614e-02 -1.807296425104141235e-01 1.105889901518821716e-01 -3.972464799880981445e-02 -4.685255512595176697e-02 7.455338537693023682e-02 -2.029514014720916748e-01 -8.742824196815490723e-03 -1.126450002193450928e-01 -8.910965919494628906e-02 1.264479756355285645e-01 -2.509152889251708984e-01 -1.135606169700622559e-01
3.027454391121864319e-02 -4.952070862054824829e-02 -8.035902678966522217e-02 -2.703818082809448242e-01 -2.031063288450241089e-01 2.461882233619689941e-01 1.639873981475830078e-01 -4.689230397343635559e-02 3.183621466159820557e-01 -1.178251132369041443e-01 1.238712146878242493e-01 4.675161466002464294e-02 -1.309325546026229858e-01 1.013219580054283142e-01 4.181769788265228271e-01 1.797793656587600708e-01 2.482848167419433594e-01 -3.015766739845275879e-01 -1.304474100470542908e-02 5.535531044006347656e-02 1.298472285270690918e-01 3.788206353783607483e-02 -1.295355707406997681e-01 1.810410022735595703e-01 1.962678730487823486e-01 -1.732787638902664185e-01 -2.097843736410140991e-01 -1.873005479574203491e-01 -3.346012160181999207e-02 2.066998034715652466e-01 4.532165080308914185e-02 3.913692384958267212e-02
1.235404834151268005e-01 -1.798146963119506836e-01 2.106163650751113892e-02 -3.498048186302185059e-01 8.679091930389404297e-02 1.123707070946693420e-01 3.340419381856918335e-02 -5.525770410895347595e-02 1.572401225566864014e-01 -4.480043947696685791e-01 -4.456451162695884705e-02 -1.183173339813947678e-02 -3.698338866233825684e-01 -1.742263287305831909e-01 2.814716696739196777e-01 3.300159424543380737e-02 1.628875583410263062e-01 -2.149135172367095947e-01 3.580556437373161316e-02 -6.542854756116867065e-02 -8.497669547796249390e-02 4.817210510373115540e-02 -9.090870618820190430e-02 1.513160765171051025e-01 -1.133769974112510681e-01 -2.288181632757186890e-01 -2.968741059303283691e-01 -1.257177144289016724e-01 7.498527318239212036e-02 -1.592732369899749756e-01 7.475748658180236816e-03 -1.052574366331100464e-01
2.080097496509552002e-01 1.293461620807647705e-01 2.340902388095855713e-01 -2.294513136148452759e-01 -1.004259288311004639e-01 2.414715662598609924e-02 3.145250082015991211e-01 -2.059339135885238647e-01 3.203240931034088135e-01 -3.249845504760742188e-01 -2.764642471447587013e-03 2.219046056270599365e-01 -6.916689872741699219e-02 -7.144892215728759766e-02 1.649095267057418823e-01 9.718902409076690674e-02 -5.283363908529281616e-02 -1.085549145936965942e-01 4.113315045833587646e-02 1.887759864330291748e-01 -1.732780635356903076e-01 -2.243533171713352203e-02 -1.565733253955841064e-01 3.163832298014312983e-05 1.660372018814086914e-01 4.791864752769470215e-02 6.410670280456542969e-02 2.439145147800445557e-01 -1.952711045742034912e-01 -2.354708015918731689e-01 -2.774230539798736572e-01 7.478930056095123291e-02
1.770151108503341675e-01 -3.433328866958618164e-02 2.197458595037460327e-01 -3.166426718235015869e-01 -2.348344326019287109e-01 2.163552641868591309e-01 4.009447991847991943e-01 -2.216979414224624634e-01 -6.770996004343032837e-02 -1.441607624292373657e-01 3.870425000786781311e-02 9.967370331287384033e-02 1.571499407291412354e-01 6.674610078334808350e-02 4.719454348087310791e-01 -5.682682618498802185e-02 1.313136052340269089e-02 -1.323869973421096802e-01 -1.221341043710708618e-01 -3.218854218721389771e-02 2.276608534157276154e-02 1.444435566663742065e-01 -2.072234898805618286e-01 2.056981027126312256e-01 -1.006980389356613159e-01 -4.177409783005714417e-02 -5.262246355414390564e-02 -2.768671698868274689e-02 -9.517652506474405527e-05 -2.342297285795211792e-01 -6.444740295410156250e-02 -2.085562795400619507e-02
1.355659067630767822e-01 -2.427441626787185669e-01 2.752262949943542480e-01 -1.637365370988845825e-01 7.366175204515457153e-02 2.234494388103485107e-01 -2.414830178022384644e-01 -1.639954447746276855e-01 -2.512873150408267975e-02 -8.882524073123931885e-02 -1.665351912379264832e-02 2.019079327583312988e-01 -2.457570135593414307e-01 -2.327172085642814636e-02 4.323789775371551514e-01 1.376019567251205444e-01 7.142347097396850586e-02 -3.492466174066066742e-03 -1.176250539720058441e-02 1.973800361156463623e-01 3.657830879092216492e-02 1.902090460062026978e-01 1.733055263757705688e-01 1.758657991886138916e-01 1.478458289057016373e-03 -2.113099955022335052e-02 -3.330782353878021240e-01 9.872067719697952271e-02 3.276189044117927551e-02 -5.394062772393226624e-02 -3.054422736167907715e-01 -4.559299349784851074e-02
2.800064086914062500e-01 -1.653807014226913452e-01 -6.074031442403793335e-02 -2.893460392951965332e-01 -1.506306976079940796e-01 1.956342011690139771e-01 -1.940774731338024139e-02 -1.450208574533462524e-01 2.616599798202514648e-01 -1.832866221666336060e-01 -5.613847076892852783e-02 1.153444685041904449e-02 -2.897490561008453369e-01 8.417122066020965576e-02 3.337683081626892090e-01 -1.037190258502960205e-01 3.508701622486114502e-01 -1.537445485591888428e-01 1.634832844138145447e-02 -2.437381893396377563e-01 -4.487144201993942261e-02 9.485414624214172363e-02 -1.784825474023818970e-01 8.416637778282165527e-02 3.335427120327949524e-02 -5.103000253438949585e-02 -3.140068352222442627e-01 -4.318614955991506577e-03 7.713269442319869995e-02 2.514379099011421204e-02 1.102044507861137390e-01 1.687789708375930786e-01
-8.782528340816497803e-02 -7.295409590005874634e-02 2.940532565116882324e-02 -6.487105041742324829e-02 9.685780107975006104e-02 2.329631745815277100e-01 -6.334607303142547607e-02 -7.566634565591812134e-02 6.477657705545425415e-02 1.450244486331939697e-01 9.533124417066574097e-02 -2.253288775682449341e-02 -1.755204349756240845e-01 7.634618133306503296e-02 5.765018463134765625e-01 1.825858503580093384e-01 4.605524986982345581e-02 -8.906981348991394043e-02 -8.226585388183593750e-02 -2.448623627424240112e-02 -2.305002212524414062e-01 1.301715224981307983e-01 1.116490736603736877e-01 8.098048716783523560e-02 2.514406144618988037e-01 -2.386139780282974243e-01 -3.609941601753234863e-01 -6.370089948177337646e-02 2.223170548677444458e-02 1.628995984792709351e-01 -2.671591937541961670e-01 -1.090409979224205017e-01
8.766847848892211914e-02 -1.343679279088973999e-01 -1.593724787235260010e-01 -2.881132364273071289e-01 -1.490128338336944580e-01 3.113642036914825439e-01 5.917524173855781555e-02 -1.813495755195617676e-01 4.082980155944824219e-01 -6.179339066147804260e-02 -2.549025118350982666e-01 -5.858431383967399597e-02 2.324690222740173340e-01 -1.709126830101013184e-01 1.334599405527114868e-01 2.269573956727981567e-01 2.535922229290008545e-01 8.547354489564895630e-02 -1.290467828512191772e-01 1.629073172807693481e-02 2.072144672274589539e-02 1.519830673933029175e-01 7.370550930500030518e-02 1.448053568601608276e-01 -7.272862643003463745e-02 -1.355530470609664917e-01 -1.736531704664230347e-01 1.058479491621255875e-02 7.046835869550704956e-02 -2.977766692638397217e-01 -1.618797034025192261e-01 8.102968335151672363e-02
6.189398095011711121e-02 2.164976298809051514e-02 3.482394814491271973e-01 -9.451104700565338135e-02 1.213566139340400696e-01 2.319062799215316772e-01 -1.614779382944107056e-01 -2.129503488540649414e-01 8.917757868766784668e-02 1.028319522738456726e-01 2.452361769974231720e-02 1.883708089590072632e-01 -2.214224636554718018e-01 1.664671301841735840e-01 3.577493727207183838e-01 -4.253986850380897522e-02 2.474823296070098877e-01 -1.214710399508476257e-01 -2.284228652715682983e-01 3.165810182690620422e-02 4.046495258808135986e-02 1.698742806911468506e-01 1.388176977634429932e-01 3.664429783821105957e-01 1.209805309772491455e-01 9.074806421995162964e-02 -2.111382335424423218e-01 -6.692361086606979370e-02 -7.140665501356124878e-02 4.296665266156196594e-02 -1.534894555807113647e-01 2.208160758018493652e-01
2.745008468627929688e-01 2.166706323623657227e-02 2.869372367858886719e-01 -1.437922865152359009e-01 2.080821692943572998e-01 3.725680410861968994e-01 -1.237594261765480042e-01 -1.845687925815582275e-01 1.319743394851684570e-01 -2.428030967712402344e-01 5.667949095368385315e-02 -1.675506532192230225e-01 -1.003649085760116577e-01 5.670709162950515747e-02 2.025119215250015259e-01 1.182669773697853088e-01 -5.817415565252304077e-02 -2.659090161323547363e-01 -2.160433530807495117e-01 -1.494456082582473755e-01 9.293175488710403442e-02 6.562726199626922607e-02 -4.993111267685890198e-02 4.552716389298439026e-02 1.537883281707763672e-01 -1.072110086679458618e-01 -3.298577666282653809e-02 -1.553754657506942749e-01 4.892175644636154175e-02 -1.492525190114974976e-01 -3.902355730533599854e-01 1.257083266973495483e-01
9.399055689573287964e-02 -3.125445544719696045e-01 3.252912461757659912e-01 -7.266880571842193604e-02 1.913596689701080322e-01 2.023522257804870605e-01 -1.466051936149597168e-01 -8.455274254083633423e-02 4.893688857555389404e-02 9.044646471738815308e-02 -1.567217707633972168e-01 2.772031426429748535e-01 -4.633155837655067444e-02 2.760527655482292175e-02 3.401989340782165527e-01 1.677946150302886963e-01 4.218032062053680420e-01 -1.724303215742111206e-01 -1.837175786495208740e-01 6.472308933734893799e-02 -2.517746947705745697e-02 2.042529135942459106e-01 1.221416890621185303e-01 1.923467814922332764e-01 6.832826882600784302e-02 -1.199082434177398682e-01 -1.040957942605018616e-01 4.460829496383666992e-02 -7.115333806723356247e-03 -2.417246252298355103e-02 -2.109141945838928223e-01 2.343108318746089935e-02
-8.698651939630508423e-02 -2.105790078639984131e-01 -1.391404569149017334e-01 -1.899540424346923828e-01 -9.153587371110916138e-02 2.337369024753570557e-01 1.135675162076950073e-01 2.939621731638908386e-02 1.794242858886718750e-01 -1.823402643203735352e-01 -1.390631496906280518e-01 1.257002502679824829e-01 -1.354102790355682373e-01 -2.458800002932548523e-02 5.209549665451049805e-01 -1.257148236036300659e-01 2.090038061141967773e-01 -1.780242025852203369e-01 4.551035165786743164e-02 4.195196926593780518e-02 2.399722859263420105e-02 -3.344921395182609558e-02 3.228976204991340637e-02 4.256182536482810974e-02 2.432616204023361206e-01 -4.447566568851470947e-01 -1.231445521116256714e-01 -3.639038279652595520e-02 -6.753034144639968872e-02 -1.398003101348876953e-01 -9.026922285556793213e-02 1.402609944343566895e-01
5.685752257704734802e-02 1.134468689560890198e-01 1.913734227418899536e-01 -4.402485489845275879e-01 -4.608998447656631470e-02 4.273165762424468994e-01 3.234119340777397156e-02 -1.748399138450622559e-01 3.904322385787963867e-01 1.089124381542205811e-02 1.210011914372444153e-02 5.241798236966133118e-02 -1.647775294259190559e-03 1.222724094986915588e-01 9.352603554725646973e-02 -3.154004216194152832e-01 2.018697112798690796e-01 1.875836253166198730e-01 2.165339887142181396e-03 -4.339048266410827637e-02 -3.536394983530044556e-02 -1.323169767856597900e-01 1.157234236598014832e-01 -5.708994343876838684e-02 -4.490604251623153687e-02 2.464694827795028687e-01 -6.223123893141746521e-02 -8.873572200536727905e-02 -6.577112525701522827e-02 -1.536036282777786255e-01 -2.068033516407012939e-01 7.336123380810022354e-03
3.667897582054138184e-01 5.588606372475624084e-02 4.461918771266937256e-02 -1.504392325878143311e-01 -1.315447688102722168e-02 2.545585632324218750e-01 1.416872143745422363e-01 -8.240939676761627197e-02 2.285036146640777588e-01 -1.006537377834320068e-01 1.816436797380447388e-01 1.516773104667663574e-01 1.898593902587890625e-01 -9.620253741741180420e-02 3.669020831584930420e-01 5.595319718122482300e-02 1.987402141094207764e-01 7.844624668359756470e-02 2.752474136650562286e-02 2.691726982593536377e-01 -1.004433110356330872e-01 -2.364621907472610474e-01 8.298266679048538208e-02 4.796901345252990723e-02 2.739257812500000000e-01 -1.594504714012145996e-01 -1.156162023544311523e-01 -5.201331805437803268e-03 1.662058532238006592e-01 -1.840518973767757416e-02 -2.649319767951965332e-01 1.960231065750122070e-01
1.649583280086517334e-01 -6.360553950071334839e-02 3.961601853370666504e-02 -3.634369075298309326e-01 7.865951210260391235e-02 3.102066516876220703e-01 2.452035695314407349e-01 -1.166574135422706604e-01 2.583366632461547852e-01 -2.660731077194213867e-01 -9.988319873809814453e-02 -1.016366332769393921e-01 -1.076267138123512268e-01 -2.488000504672527313e-02 9.016508609056472778e-02 -1.288921087980270386e-01 2.377496212720870972e-01 -6.507291644811630249e-02 6.713997572660446167e-02 -3.072963953018188477e-01 -4.547247290611267090e-02 4.989641159772872925e-02 -2.173694670200347900e-01 3.186325430870056152e-01 1.077249497175216675e-01 -1.732548922300338745e-01 8.556386828422546387e-02 -3.988656029105186462e-02 1.138712987303733826e-01 8.470023423433303833e-02 5.904709920287132263e-02 -2.774164974689483643e-01
2.112964689731597900e-01 -8.810261636972427368e-02 1.873888224363327026e-01 -9.758459031581878662e-02 -7.630758732557296753e-02 4.004896283149719238e-01 -1.186547800898551941e-01 -1.323703825473785400e-01 2.914950251579284668e-02 -9.055342525243759155e-03 6.330773979425430298e-02 -3.116465508937835693e-01 4.191686213016510010e-02 2.856551706790924072e-01 1.136709935963153839e-02 -8.361830562353134155e-02 1.605976223945617676e-01 -2.886229455471038818e-01 7.754733413457870483e-02 6.713076680898666382e-02 -2.835621535778045654e-01 1.269575860351324081e-02 -3.458176925778388977e-02 1.476950347423553467e-01 1.028004065155982971e-01 2.033036649227142334e-01 -1.693608462810516357e-01 1.804983317852020264e-01 1.138010695576667786e-01 -2.257316261529922485e-01 -3.291255831718444824e-01 -6.334911286830902100e-02
-3.169808387756347656e-01 2.249293327331542969e-01 3.053003363311290741e-02 -9.370139241218566895e-02 1.305613666772842407e-01 1.699523329734802246e-01 -7.707858830690383911e-02 -3.430174887180328369e-01 1.271660327911376953e-01 -4.266107082366943359e-01 8.331882208585739136e-02 -2.624667249619960785e-02 -5.695213004946708679e-02 4.733398556709289551e-02 1.562055349349975586e-01 -2.728355824947357178e-01 2.273489832878112793e-01 6.181142479181289673e-02 -3.818467259407043457e-02 8.955976925790309906e-03 -1.766283996403217316e-02 1.781729049980640411e-02 -2.788684070110321045e-01 7.605804502964019775e-02 -4.540284350514411926e-02 2.048737257719039917e-01 -1.793410181999206543e-01 -9.040171653032302856e-02 2.609556308016180992e-03 -2.428798526525497437e-01 -2.681891322135925293e-01 -5.515587329864501953e-02
2.536831796169281006e-01 1.428441703319549561e-01 2.134589478373527527e-02 -2.888122498989105225e-01 2.581211626529693604e-01 3.426997959613800049e-01 4.999444261193275452e-02 -2.966619133949279785e-01 2.752118706703186035e-01 -1.514375209808349609e-01 8.942875266075134277e-02 1.622716188430786133e-01 1.013236567378044128e-01 1.104524731636047363e-01 1.517127603292465210e-01 -8.568700402975082397e-02 1.762881428003311157e-01 2.376895248889923096e-01 -8.557359874248504639e-02 -1.607136130332946777e-01 -1.773318462073802948e-02 -1.127886120229959488e-02 2.436655461788177490e-01 1.476764678955078125e-01 8.231613785028457642e-02 -2.578890919685363770e-01 -1.874065771698951721e-02 -2.671839855611324310e-02 -3.139198943972587585e-02 1.500830799341201782e-02 -2.995885312557220459e-01 -5.748980864882469177e-02
7.167731225490570068e-02 -6.082733348011970520e-02 4.281975328922271729e-02 -5.030787587165832520e-01 -1.457028537988662720e-01 3.374355137348175049e-01 2.377432137727737427e-01 -3.237024247646331787e-01 1.840096116065979004e-01 -3.689807355403900146e-01 -2.002535155043005943e-03 1.978478282690048218e-01 2.972893975675106049e-02 3.073219023644924164e-02 2.403501719236373901e-01 1.237019449472427368e-01 4.291870817542076111e-02 1.877703219652175903e-01 1.107610836625099182e-01 4.556147009134292603e-02 1.760621741414070129e-02 2.675128635019063950e-04 -1.551914960145950317e-01 -1.154948770999908447e-01 1.225474104285240173e-01 -1.408789157867431641e-01 3.522397577762603760e-02 1.203741282224655151e-01 -2.267036400735378265e-02 6.957574933767318726e-02 -1.019226834177970886e-01 -1.659127697348594666e-02
-1.860182881355285645e-01 7.759779691696166992e-02 -5.437590181827545166e-02 -1.364021003246307373e-01 -1.650973111391067505e-01 3.453093767166137695e-01 4.710919782519340515e-02 -2.118665277957916260e-01 4.398930668830871582e-01 -1.305431425571441650e-01 -1.576028168201446533e-01 5.269345268607139587e-02 -2.750195264816284180e-01 -7.037191838026046753e-02 1.421348750591278076e-01 1.721463799476623535e-01 7.691028714179992676e-02 5.391078442335128784e-02 1.898800954222679138e-02 -1.938033252954483032e-01 -7.753515988588333130e-02 9.752562642097473145e-02 5.029082298278808594e-02 3.637799620628356934e-02 2.006870508193969727e-01 -1.663458198308944702e-01 -3.098109066486358643e-01 1.337454468011856079e-01 1.560118347406387329e-01 -2.659177184104919434e-01 -5.828083679080009460e-02 1.710000783205032349e-01
2.556241750717163086e-01 -1.445515453815460205e-01 -1.267656087875366211e-01 -1.050808206200599670e-01 8.274479955434799194e-02 1.334683597087860107e-01 1.872990131378173828e-01 -2.310012578964233398e-01 2.168312519788742065e-01 -3.394860029220581055e-01 -1.932404935359954834e-01 -5.725333839654922485e-02 -1.684856265783309937e-01 1.651193648576736450e-01 4.052234292030334473e-01 1.478571295738220215e-01 3.301995396614074707e-01 -2.474822569638490677e-03 -1.370057761669158936e-01 -2.236007712781429291e-02 -7.345531135797500610e-02 1.992377042770385742e-01 -1.864812672138214111e-01 6.944601424038410187e-03 1.092533022165298462e-01 -6.017828360199928284e-02 -2.847088575363159180e-01 -1.077663674950599670e-01 7.668556272983551025e-02 -4.945461079478263855e-02 6.386485695838928223e-02 -9.053013287484645844e-03
1.153698861598968506e-01 -2.952273786067962646e-01 1.263789087533950806e-01 -5.556443706154823303e-02 -1.514522135257720947e-01 2.211784124374389648e-01 2.415486872196197510e-01 -1.451926976442337036e-01 1.478773355484008789e-01 -2.508792579174041748e-01 1.837811917066574097e-01 6.974107027053833008e-02 -1.275590360164642334e-01 8.923412859439849854e-02 4.658794403076171875e-01 -5.748137831687927246e-02 1.067597195506095886e-01 1.807106286287307739e-01 3.887832164764404297e-01 -1.161777228116989136e-01 -4.094674065709114075e-02 2.722906414419412613e-03 -9.337370283901691437e-03 5.916140973567962646e-03 1.700836867094039917e-01 -1.692825369536876678e-02 -2.313852608203887939e-01 2.775235287845134735e-02 1.563566029071807861e-01 -2.454576827585697174e-02 -2.017292827367782593e-01 3.713684529066085815e-02
1.300844699144363403e-01 1.739650405943393707e-02 4.553279578685760498e-01 -2.902673184871673584e-01 2.451018542051315308e-01 2.589571177959442139e-01 7.039678283035755157e-03 3.552386164665222168e-02 2.311795204877853394e-01 2.827985212206840515e-03 4.842275008559226990e-02 2.710177600383758545e-01 -4.657678678631782532e-02 -1.450228691101074219e-01 2.934440672397613525e-01 8.095635473728179932e-02 -6.996160745620727539e-02 -1.830853670835494995e-01 -2.401163130998611450e-01 6.021801382303237915e-02 -7.110667228698730469e-02 5.321382358670234680e-02 -8.855381980538368225e-03 2.164474278688430786e-01 1.101259812712669373e-01 2.175038494169712067e-02 -2.295551002025604248e-01 -2.044987678527832031e-01 -1.361120343208312988e-01 -1.076873019337654114e-01 -1.595895737409591675e-01 -2.047040313482284546e-02
8.507100492715835571e-02 -1.253705322742462158e-01 -5.847797542810440063e-02 -3.041404783725738525e-01 -8.555027842521667480e-02 2.189534306526184082e-01 -9.091309271752834320e-03 4.871981218457221985e-03 2.599401772022247314e-01 -4.351471364498138428e-01 6.417014449834823608e-02 3.853856772184371948e-02 -2.294241935014724731e-01 -6.666361540555953979e-02 1.367445588111877441e-01 -1.566247940063476562e-01 1.923158168792724609e-01 -5.957701429724693298e-02 1.500742733478546143e-01 -8.851735293865203857e-02 -1.069028601050376892e-01 9.325538761913776398e-03 -1.041439846158027649e-01 1.788602471351623535e-01 2.984075248241424561e-01 -1.887366175651550293e-01 -1.929311156272888184e-01 1.990235149860382080e-01 1.191255673766136169e-01 1.403828263282775879e-01 -1.219562441110610962e-02 -3.195785284042358398e-01
1.518012881278991699e-01 9.955069050192832947e-03 1.253538429737091064e-01 -4.793984293937683105e-01 -1.455765068531036377e-01 1.963383704423904419e-01 9.229369461536407471e-02 -2.932138442993164062e-01 -1.260228008031845093e-01 -1.671523749828338623e-01 1.232555434107780457e-01 -2.414189875125885010e-01 -1.033400967717170715e-01 -3.630147501826286316e-02 3.252457678318023682e-01 4.898893088102340698e-02 9.750879555940628052e-02 1.677855998277664185e-01 2.787006460130214691e-02 -1.600705459713935852e-02 -1.098376959562301636e-01 -1.684245169162750244e-01 -6.881389766931533813e-02 2.084993273019790649e-01 -1.140372380614280701e-01 -3.026777207851409912e-01 1.189538314938545227e-01 -1.542212367057800293e-01 9.134162962436676025e-02 -1.966897845268249512e-01 -1.047383472323417664e-01 1.082804352045059204e-01
2.805250287055969238e-01 -2.508064210414886475e-01 -6.863660365343093872e-02 -3.871357440948486328e-02 1.019407715648412704e-02 2.034874558448791504e-01 3.169734776020050049e-01 -2.572104707360267639e-02 3.593424558639526367e-01 -3.536432683467864990e-01 3.245525807142257690e-02 1.408862322568893433e-01 -1.766082942485809326e-01 -4.317931830883026123e-02 2.968327701091766357e-01 -9.308876842260360718e-02 2.610179483890533447e-01 2.320994883775711060e-01 -3.766530007123947144e-02 4.744841530919075012e-02 5.047501996159553528e-02 1.454916894435882568e-01 -6.412859261035919189e-02 2.139629721641540527e-01 -6.261625885963439941e-02 -1.891820430755615234e-01 -9.874413162469863892e-02 -2.845644764602184296e-02 2.165577560663223267e-02 2.124073058366775513e-01 2.845631539821624756e-02 9.316119551658630371e-02
7.931234687566757202e-02 -1.777307093143463135e-01 -2.596734166145324707e-01 -8.450419455766677856e-02 -1.844680756330490112e-01 1.443012207746505737e-01 1.698651611804962158e-01 -2.520636022090911865e-01 1.489045172929763794e-01 3.571342304348945618e-02 9.565971046686172485e-02 3.171766176819801331e-02 -1.363393035717308521e-03 2.700385451316833496e-01 3.381346762180328369e-01 5.467682145535945892e-03 1.520852446556091309e-01 -2.536156401038169861e-02 2.248008176684379578e-02 1.766610592603683472e-01 -1.048632636666297913e-01 2.757373452186584473e-02 1.785705387592315674e-01 3.237712085247039795e-01 2.641673013567924500e-02 -2.566898167133331299e-01 -3.129714131355285645e-01 -5.177609622478485107e-02 2.614411339163780212e-02 -2.548019289970397949e-01 -2.701115906238555908e-01 9.833338111639022827e-02
1.842811554670333862e-01 -1.863465607166290283e-01 -1.097372919321060181e-01 -1.097168698906898499e-01 -1.127048805356025696e-01 1.327317208051681519e-01 3.110772371292114258e-01 -6.605699658393859863e-03 1.693983227014541626e-01 -2.907544970512390137e-01 -4.920293018221855164e-02 3.509787842631340027e-02 -3.873831629753112793e-01 -2.769178478047251701e-03 4.414814710617065430e-01 6.170643493533134460e-02 2.871571779251098633e-01 -2.686223983764648438e-01 -1.220996305346488953e-01 4.803242161870002747e-02 8.070637471973896027e-03 7.881357520818710327e-02 -6.634234637022018433e-02 4.559634625911712646e-02 1.692220568656921387e-01 -6.596167571842670441e-03 -1.898958981037139893e-01 -4.608644917607307434e-02 1.112090647220611572e-01 1.217856034636497498e-01 -1.304021030664443970e-01 1.370080858469009399e-01
3.259890973567962646e-01 -6.798134744167327881e-02 2.186884731054306030e-02 -9.152469038963317871e-02 -1.830433681607246399e-02 1.284227967262268066e-01 1.125007793307304382e-01 1.196594536304473877e-01 2.652331292629241943e-01 -2.918595969676971436e-01 -1.006500124931335449e-01 2.616802416741847992e-02 -3.300843238830566406e-01 5.338834132999181747e-03 4.000382125377655029e-01 1.658710241317749023e-01 4.176994562149047852e-01 -1.851649135351181030e-01 5.136420950293540955e-02 -6.269036978483200073e-02 -3.962364792823791504e-02 5.650426819920539856e-02 -1.752955615520477295e-01 1.479084044694900513e-01 4.368914663791656494e-02 -2.341035939753055573e-02 -2.873309850692749023e-01 -4.815156757831573486e-02 -3.487910330295562744e-02 4.270600154995918274e-02 -7.231391221284866333e-02 7.265648245811462402e-02
-1.677744090557098389e-01 8.894295245409011841e-02 7.197801023721694946e-02 -3.139216899871826172e-01 7.102040946483612061e-02 3.874720931053161621e-01 9.905542433261871338e-02 -6.278534978628158569e-02 -1.535087525844573975e-01 -9.196013212203979492e-02 1.428804993629455566e-01 -2.250878661870956421e-01 5.683335289359092712e-02 4.058393463492393494e-02 3.661961480975151062e-02 5.586432665586471558e-02 2.515553832054138184e-01 -2.344202846288681030e-01 -2.705094218254089355e-01 1.988231688737869263e-01 -2.003389447927474976e-01 1.362292319536209106e-01 9.907345473766326904e-02 3.332730010151863098e-02 1.872906386852264404e-01 3.827074915170669556e-02 -1.092465892434120178e-01 1.188717558979988098e-01 4.028212428092956543e-01 -9.145989269018173218e-02 -1.834868490695953369e-01 1.066604480147361755e-01
8.706837147474288940e-02 1.398923397064208984e-01 1.307372301816940308e-01 -1.170438062399625778e-02 -6.814178545027971268e-03 2.834444344043731689e-01 -8.535822853446006775e-03 -3.877759873867034912e-01 2.392731606960296631e-01 -9.476811438798904419e-02 -3.922152817249298096e-01 8.831428736448287964e-02 -8.333000540733337402e-02 -5.624421313405036926e-02 2.780463099479675293e-01 2.737530171871185303e-01 2.145377248525619507e-01 -5.986366048455238342e-02 2.797011844813823700e-02 -1.044274307787418365e-02 -2.458809912204742432e-01 -3.633276000618934631e-02 -2.210631594061851501e-02 -2.869758009910583496e-01 5.087996274232864380e-02 -1.350810825824737549e-01 -3.109410963952541351e-02 1.369145661592483521e-01 -9.128741174936294556e-02 -6.148169934749603271e-02 -1.241118460893630981e-01 -2.671687602996826172e-01
1.032879129052162170e-01 -2.556933760643005371e-01 -2.306646704673767090e-01 -2.739254236221313477e-01 1.885362863540649414e-01 2.583049833774566650e-01 5.649406835436820984e-02 -2.201915681362152100e-01 3.265311717987060547e-01 -2.887808084487915039e-01 -8.578727394342422485e-02 -5.439729616045951843e-02 -1.888192743062973022e-01 -3.013554513454437256e-01 2.122986167669296265e-01 -6.881974637508392334e-02 2.612768858671188354e-02 6.506104022264480591e-03 1.079569384455680847e-01 -1.096126157790422440e-02 -1.475836634635925293e-01 6.494300812482833862e-02 -3.213670551776885986e-01 2.286110967397689819e-01 -3.868857026100158691e-02 2.907669544219970703e-02 -1.701314002275466919e-01 1.654765754938125610e-01 8.688717335462570190e-02 -4.164754878729581833e-03 -6.820079684257507324e-02 -1.522732805460691452e-02
2.485201060771942139e-01 8.765702694654464722e-02 7.125952839851379395e-02 -7.642297446727752686e-02 1.970948874950408936e-01 3.906083703041076660e-01 1.245960071682929993e-01 8.972801268100738525e-02 6.325494498014450073e-02 2.400207892060279846e-02 -1.627668440341949463e-01 2.956424057483673096e-01 -2.812758088111877441e-01 9.877028316259384155e-02 1.136549711227416992e-01 1.911706328392028809e-01 1.761544346809387207e-01 -2.612848952412605286e-02 -2.256231456995010376e-01 -1.444267928600311279e-01 -2.805945230647921562e-03 1.144916936755180359e-01 9.837286174297332764e-02 1.135756671428680420e-01 7.924574613571166992e-02 6.265053898096084595e-02 -3.747277855873107910e-01 -3.032272160053253174e-01 9.881749004125595093e-02 7.445268332958221436e-02 -2.175160199403762817e-01 -5.885664001107215881e-02
1.153113134205341339e-02 2.696759253740310669e-02 2.181740850210189819e-01 -1.947724521160125732e-01 1.477439850568771362e-01 2.380840778350830078e-01 2.176325172185897827e-01 -3.372826278209686279e-01 3.089669942855834961e-01 -1.840333491563796997e-01 1.114964559674263000e-01 2.456642985343933105e-01 5.189704522490501404e-02 1.246186792850494385e-01 2.345349490642547607e-01 -1.635068207979202271e-01 -1.805323921144008636e-02 2.930721044540405273e-01 -1.502958834171295166e-01 -2.110979855060577393e-01 3.803753107786178589e-02 -4.075434803962707520e-02 5.992215499281883240e-02 3.835080936551094055e-02 4.693607240915298462e-02 -1.816725730895996094e-02 -1.123628811910748482e-03 -7.827187329530715942e-02 1.054348871111869812e-01 -1.155820488929748535e-01 -4.076849818229675293e-01 -1.049348115921020508e-01
6.551247835159301758e-02 3.869038820266723633e-02 2.133553028106689453e-01 -1.691219806671142578e-01 2.798635363578796387e-01 2.085957378149032593e-01 -2.085107564926147461e-01 -1.279162913560867310e-01 2.179054468870162964e-01 -1.198701858520507812e-01 1.634151092730462551e-03 1.649663597345352173e-01 -5.160406231880187988e-02 -8.243178576231002808e-02 2.911239266395568848e-01 2.280078679323196411e-01 1.827594488859176636e-01 -1.483848541975021362e-01 -3.294278383255004883e-01 1.247237785719335079e-03 -2.304031327366828918e-02 1.294547170400619507e-01 4.104189202189445496e-02 3.390758335590362549e-01 1.596071571111679077e-01 5.610118806362152100e-02 -3.596409261226654053e-01 3.795955330133438110e-02 1.648573204874992371e-03 1.153554990887641907e-01 -1.224980801343917847e-01 1.324280500411987305e-01
-6.857658177614212036e-02 -3.219853341579437256e-01 5.536186695098876953e-02 -2.262943387031555176e-01 -1.691796630620956421e-02 2.938608825206756592e-01 -2.996773226186633110e-03 -3.353644311428070068e-01 2.537936866283416748e-01 -2.039799988269805908e-01 -5.280417203903198242e-02 -7.247917354106903076e-02 -2.166439592838287354e-01 1.452113687992095947e-01 -1.476911753416061401e-01 2.339884191751480103e-01 1.359352469444274902e-01 1.821102797985076904e-01 -8.956818282604217529e-02 3.969440609216690063e-02 3.071871772408485413e-02 2.746140956878662109e-01 -6.864339858293533325e-02 5.417370796203613281e-02 3.214267492294311523e-01 -1.321651637554168701e-01 3.807727620005607605e-02 2.789733409881591797e-01 7.467025518417358398e-02 7.438947446644306183e-03 -1.117173358798027039e-01 -1.271643638610839844e-01
-1.034926846623420715e-01 1.426441818475723267e-01 -2.457598298788070679e-01 -2.964566051959991455e-01 -2.845177352428436279e-01 7.257346808910369873e-02 1.007327735424041748e-01 -2.129804342985153198e-01 1.591024994850158691e-01 -1.856653019785881042e-02 -4.444540943950414658e-03 1.462367326021194458e-01 -4.288104176521301270e-02 1.700102239847183228e-01 5.434439778327941895e-01 -1.862931251525878906e-02 1.703754067420959473e-01 -1.230269148945808411e-01 1.088441237807273865e-01 2.384373247623443604e-01 -3.400047123432159424e-02 -8.008202165365219116e-02 3.533113747835159302e-02 2.272710204124450684e-01 9.128131717443466187e-02 -2.567296922206878662e-01 -7.638015598058700562e-02 1.208131462335586548e-01 1.894598454236984253e-01 -1.120434491895139217e-03 4.577806685119867325e-03 3.907435014843940735e-02
3.998142480850219727e-02 1.192479729652404785e-01 3.996556997299194336e-02 -2.828311324119567871e-01 -8.054801076650619507e-02 1.940079480409622192e-01 1.560095846652984619e-01 -5.144590735435485840e-01 4.912308230996131897e-02 -1.724240928888320923e-01 -8.388708531856536865e-02 -1.535874456167221069e-01 -1.279470026493072510e-01 -2.015047669410705566e-01 3.504602313041687012e-01 -1.059803292155265808e-01 2.159243524074554443e-01 7.109570503234863281e-02 -1.330679208040237427e-01 1.612331867218017578e-01 -5.475630238652229309e-02 -1.065100207924842834e-01 1.215642243623733521e-01 -9.076502174139022827e-02 6.837309896945953369e-02 -1.537106484174728394e-01 -8.926509320735931396e-02 1.590888053178787231e-01 -1.870078742504119873e-01 -2.158562839031219482e-01 -1.164189130067825317e-01 1.619257181882858276e-01
2.733306586742401123e-01 4.095666706562042236e-01 -1.674235053360462189e-02 -2.080555409193038940e-01 -2.227192223072052002e-01 9.010711312294006348e-02 -8.378348499536514282e-02 -4.015105664730072021e-01 3.707743287086486816e-01 -8.100749552249908447e-02 -2.254420667886734009e-01 -1.432071328163146973e-01 -5.972434207797050476e-02 5.472488701343536377e-02 2.882063984870910645e-01 -4.964075051248073578e-03 2.420700341463088989e-01 -4.292627051472663879e-02 -3.972381353378295898e-02 -7.664654403924942017e-02 -1.342541873455047607e-01 -4.297955892980098724e-03 1.264736056327819824e-02 2.226480096578598022e-02 4.033924266695976257e-02 -3.113970719277858734e-02 -2.089409977197647095e-01 9.539030492305755615e-03 1.237713359296321869e-02 -5.396887660026550293e-02 -6.319723278284072876e-02 -2.073920965194702148e-01
1.715674251317977905e-01 -1.690798401832580566e-01 1.052475813776254654e-02 -2.761567234992980957e-01 3.018877003341913223e-03 2.319137006998062134e-01 5.047867447137832642e-02 -7.779309898614883423e-02 1.605987548828125000e-01 -3.880299925804138184e-01 1.012665629386901855e-01 -2.858420647680759430e-02 -3.681268990039825439e-01 -3.825613111257553101e-02 1.592617630958557129e-01 -1.224913820624351501e-01 -4.571450874209403992e-02 -1.939004659652709961e-01 3.288029134273529053e-02 -5.680754780769348145e-03 -1.577196121215820312e-01 -3.100960515439510345e-02 -3.357560932636260986e-01 1.698655635118484497e-01 2.535643577575683594e-01 -2.500586211681365967e-01 -2.076177597045898438e-01 -8.059939742088317871e-02 1.569618582725524902e-01 -4.235687479376792908e-02 -2.260092832148075104e-02 1.638240367174148560e-01
7.844047993421554565e-02 1.403641402721405029e-01 1.699171811342239380e-01 -2.693948447704315186e-01 2.841888635884970427e-04 2.673688232898712158e-01 2.879793047904968262e-01 -1.260804682970046997e-01 3.506869077682495117e-01 -8.824866265058517456e-02 4.852490127086639404e-02 4.345505684614181519e-02 -1.430482119321823120e-01 4.862465560436248779e-01 1.976359933614730835e-01 -7.242815941572189331e-02 1.151225492358207703e-01 -6.457718089222908020e-03 4.600246250629425049e-02 9.574266150593757629e-03 -3.222588896751403809e-01 -1.059837564826011658e-01 1.822444945573806763e-01 7.185427099466323853e-02 -1.039518862962722778e-01 -4.418021067976951599e-02 1.925426423549652100e-01 -1.116087585687637329e-01 -1.552725881338119507e-01 -1.021078303456306458e-01 -6.772570777684450150e-03 1.838166080415248871e-02
8.610612899065017700e-02 -2.186451107263565063e-01 2.132590115070343018e-02 -2.668880522251129150e-01 7.806582748889923096e-02 2.973291277885437012e-01 1.546918153762817383e-01 -3.749638795852661133e-02 2.780295908451080322e-01 -4.003035724163055420e-01 -6.627807766199111938e-02 -1.158091649413108826e-01 -9.916374832391738892e-02 -8.688408881425857544e-02 2.476850599050521851e-01 -6.426922231912612915e-02 1.792976409196853638e-01 -3.895299434661865234e-01 -2.419550344347953796e-02 -1.088313907384872437e-01 -2.057716101408004761e-01 -5.203279852867126465e-02 -1.171828061342239380e-01 1.002452075481414795e-01 9.028229862451553345e-02 -1.483067125082015991e-01 -2.405554801225662231e-01 4.447130113840103149e-02 1.218384355306625366e-01 4.301102366298437119e-03 1.857698410749435425e-01 1.027019098401069641e-01
3.180986046791076660e-01 1.066477522253990173e-01 -9.546282142400741577e-02 3.889349848031997681e-02 -7.490735501050949097e-02 4.437677562236785889e-01 1.448305398225784302e-01 -1.684962213039398193e-01 1.408377587795257568e-01 -7.396354526281356812e-02 -1.460016220808029175e-01 6.848181132227182388e-03 -3.723390698432922363e-01 1.613002121448516846e-01 2.701915800571441650e-01 -7.953357696533203125e-02 3.601612150669097900e-01 -1.202193498611450195e-01 -2.152981422841548920e-02 3.164033591747283936e-02 -1.711212396621704102e-01 8.204867690801620483e-02 5.944723635911941528e-02 1.035291627049446106e-01 1.887693405151367188e-01 -1.240548193454742432e-01 -3.663335368037223816e-02 -9.160324931144714355e-03 1.317121386528015137e-01 1.684469282627105713e-01 1.682766228914260864e-01 -1.089245676994323730e-01
1.012718956917524338e-02 1.563578993082046509e-01 2.900944948196411133e-01 -3.313798606395721436e-01 9.190330654382705688e-02 2.618204653263092041e-01 1.216386780142784119e-01 -3.379637897014617920e-01 3.358329832553863525e-01 1.992871798574924469e-02 1.470880657434463501e-01 2.789006531238555908e-01 2.062871120870113373e-02 1.556078791618347168e-01 8.400185406208038330e-02 -1.762346476316452026e-01 3.158414363861083984e-01 1.294137388467788696e-01 -4.313534125685691833e-02 1.144160106778144836e-01 4.196981899440288544e-03 -9.566599875688552856e-02 1.752752512693405151e-01 6.846649944782257080e-02 4.536764323711395264e-02 3.008507005870342255e-02 3.661039471626281738e-02 1.859866641461849213e-02 7.737431675195693970e-02 5.418140813708305359e-02 -3.288764357566833496e-01 4.846571385860443115e-02
2.814075052738189697e-01 -1.938049495220184326e-01 -9.741659462451934814e-02 -1.283448040485382080e-01 4.269926249980926514e-02 1.823674291372299194e-01 -1.784245483577251434e-02 -1.818251311779022217e-01 1.168433353304862976e-01 -4.795717895030975342e-01 -1.404677033424377441e-01 9.420730173587799072e-02 -3.236226141452789307e-01 -8.684931695461273193e-02 2.978036105632781982e-01 -2.228328585624694824e-02 1.749725788831710815e-01 -2.611478269100189209e-01 2.529862150549888611e-02 -1.252053081989288330e-01 -7.687066495418548584e-02 -1.039871051907539368e-01 -1.240033358335494995e-01 6.153699383139610291e-02 1.593905836343765259e-01 -1.111100167036056519e-01 -2.882208526134490967e-01 3.395923599600791931e-02 1.753554046154022217e-01 -9.873609244823455811e-02 -1.369239855557680130e-02 3.800737112760543823e-02
1.402848400175571442e-02 -1.672792434692382812e-02 2.794270217418670654e-01 -1.739523261785507202e-01 -7.865618169307708740e-02 1.253965795040130615e-01 -2.086369097232818604e-01 -1.886926442384719849e-01 9.121447801589965820e-02 7.715880125761032104e-02 3.576353564858436584e-02 3.470845893025398254e-02 -1.569388657808303833e-01 6.968179345130920410e-02 2.963190972805023193e-01 2.651438713073730469e-01 2.541241347789764404e-01 -1.286208629608154297e-01 -1.726690232753753662e-01 2.590150013566017151e-02 -1.388822048902511597e-01 1.746785938739776611e-01 1.402603387832641602e-01 2.842825651168823242e-01 -1.274111270904541016e-01 -3.049953579902648926e-01 -2.972478270530700684e-01 -9.156898595392704010e-03 9.155891893897205591e-05 -1.207106485962867737e-01 -2.807442545890808105e-01 -1.811285018920898438e-01
1.165047213435173035e-01 -2.906404733657836914e-01 -1.905313879251480103e-02 -1.299600005149841309e-01 -1.130248531699180603e-01 1.074210479855537415e-01 1.376969516277313232e-01 4.506067559123039246e-02 2.475731670856475830e-01 -1.857992112636566162e-01 -2.593209035694599152e-02 9.952594339847564697e-02 -2.121680378913879395e-01 1.814402341842651367e-01 4.829219281673431396e-01 7.922345399856567383e-02 1.737813651561737061e-01 -2.575961351394653320e-01 -1.690549105405807495e-01 5.187314003705978394e-02 -1.286292076110839844e-01 -3.009875714778900146e-01 -2.324049621820449829e-01 2.247815877199172974e-01 4.225362092256546021e-03 8.133790642023086548e-02 -8.975942432880401611e-02 -1.472970247268676758e-01 1.137444749474525452e-01 -1.039982587099075317e-01 1.117323562502861023e-01 5.875021964311599731e-02
1.678787171840667725e-01 -1.425351798534393311e-01 3.388784229755401611e-01 -6.614381074905395508e-02 1.335389018058776855e-01 1.783294230699539185e-01 -1.553941965103149414e-01 -1.431548744440078735e-01 -1.065604910254478455e-01 -1.160855591297149658e-01 2.169818729162216187e-01 3.076556921005249023e-01 -1.647080183029174805e-01 2.512808442115783691e-01 2.940066456794738770e-01 1.220590844750404358e-01 2.044000625610351562e-01 -1.508548855781555176e-01 -2.366320192813873291e-01 -1.724066957831382751e-02 -8.298714458942413330e-02 3.493778407573699951e-01 9.910809993743896484e-02 1.918291151523590088e-01 -6.181235983967781067e-02 -4.745095968246459961e-02 -1.427770853042602539e-01 1.235692277550697327e-01 5.796235054731369019e-02 -4.907474666833877563e-02 -1.649733483791351318e-01 -9.341656416654586792e-02
2.183006107807159424e-01 -1.580292880535125732e-01 -1.392119191586971283e-02 -4.495817124843597412e-01 2.790505811572074890e-02 1.347504407167434692e-01 3.789179027080535889e-01 -1.543003022670745850e-01 2.678079903125762939e-01 -2.200701683759689331e-01 2.787797525525093079e-02 1.471579670906066895e-01 -1.570814400911331177e-01 1.456474065780639648e-01 6.186706200242042542e-02 8.160585910081863403e-02 9.359616786241531372e-02 1.369288284331560135e-02 1.581857502460479736e-01 -1.492512822151184082e-01 -2.123588621616363525e-01 7.371609658002853394e-02 7.528383284807205200e-02 2.810685634613037109e-01 -4.082141444087028503e-02 3.154944628477096558e-02 -8.774849027395248413e-02 9.178809821605682373e-02 -1.285520195960998535e-01 2.954575717449188232e-01 -5.380903556942939758e-02 1.510755270719528198e-01
2.944810688495635986e-01 -1.670482158660888672e-01 2.219779044389724731e-02 -1.122085675597190857e-01 -2.540773749351501465e-01 1.105067208409309387e-01 1.145945042371749878e-01 -1.590284407138824463e-01 2.713272273540496826e-01 -4.858434796333312988e-01 -7.746228575706481934e-02 1.400326639413833618e-01 -1.414628177881240845e-01 1.548824310302734375e-01 1.969560831785202026e-01 4.299264028668403625e-02 2.643381357192993164e-01 -2.005447596311569214e-01 1.884207315742969513e-02 3.476238623261451721e-02 9.136678278446197510e-02 2.315048426389694214e-01 -2.233787067234516144e-02 9.659080952405929565e-02 9.389679878950119019e-02 -7.031878083944320679e-02 -3.077779710292816162e-01 7.366683334112167358e-02 9.476603008806705475e-03 -1.733960658311843872e-01 1.111038587987422943e-02 -9.782005101442337036e-02
3.307111188769340515e-02 -7.353646308183670044e-02 3.375417590141296387e-01 -1.073714345693588257e-01 2.408938854932785034e-01 1.206324100494384766e-01 -1.549763977527618408e-01 -5.112421885132789612e-02 -3.429037705063819885e-02 -7.975311949849128723e-03 1.192031055688858032e-01 1.993969976902008057e-01 -2.109733670949935913e-01 1.326438188552856445e-01 3.088682889938354492e-01 1.147342324256896973e-01 2.786594927310943604e-01 -1.686272323131561279e-01 -9.289170801639556885e-02 -1.880629546940326691e-02 6.383284181356430054e-02 2.280287742614746094e-01 -2.648621983826160431e-02 2.142424434423446655e-01 4.108572751283645630e-02 8.925765007734298706e-02 -1.860973685979843140e-01 1.228624135255813599e-01 2.456348687410354614e-01 -6.239201501011848450e-02 -3.646318316459655762e-01 -2.619859576225280762e-01
1.680556088685989380e-01 -5.069508031010627747e-02 -1.838559657335281372e-01 -2.198685556650161743e-01 -1.008558273315429688e-01 2.978539764881134033e-01 2.560459673404693604e-01 -7.000695914030075073e-02 1.492132842540740967e-01 -5.912157893180847168e-02 -3.132644891738891602e-01 -2.287832275032997131e-02 -1.144003197550773621e-01 -5.838585272431373596e-02 3.876878321170806885e-01 -1.731044650077819824e-01 3.114389479160308838e-01 -1.593209803104400635e-01 3.950348496437072754e-02 -1.693622320890426636e-01 -6.224071234464645386e-02 -7.771244272589683533e-03 -1.512615978717803955e-01 1.739414483308792114e-01 1.067361980676651001e-01 -4.625331982970237732e-02 -3.501290678977966309e-01 -9.873811900615692139e-02 -1.725321412086486816e-01 -6.289634853601455688e-02 -8.290492743253707886e-02 1.875585131347179413e-02
8.792109787464141846e-02 -8.117690682411193848e-02 2.515638805925846100e-02 -2.749135196208953857e-01 -2.463452219963073730e-01 1.659320890903472900e-01 2.136427760124206543e-01 -3.999573886394500732e-01 2.161748856306076050e-01 -1.332978457212448120e-01 -1.362482924014329910e-02 -5.628728866577148438e-02 -2.110142409801483154e-01 -7.765818387269973755e-02 1.883934438228607178e-01 -1.926756650209426880e-01 2.110203504562377930e-01 1.403678208589553833e-01 3.605859121307730675e-03 1.536062359809875488e-01 9.356474131345748901e-02 -4.720363765954971313e-02 -1.900497227907180786e-01 1.516424119472503662e-01 -7.533930242061614990e-02 -1.193009614944458008e-01 -3.385134935379028320e-01 1.428755819797515869e-01 -2.353010028600692749e-01 -3.204068052582442760e-04 -2.372096180915832520e-01 -1.129817590117454529e-02
-1.214649826288223267e-01 -2.237330675125122070e-01 2.001816928386688232e-01 -2.502627074718475342e-01 1.028141975402832031e-01 -8.915290981531143188e-02 2.705954611301422119e-01 -2.098163366317749023e-01 3.205565214157104492e-01 1.710037738084793091e-01 -1.841426789760589600e-01 4.683415219187736511e-02 -1.605768948793411255e-01 -4.288438335061073303e-02 4.609928727149963379e-01 1.224810071289539337e-02 -1.045687822625041008e-03 -2.049403339624404907e-01 -9.341228753328323364e-02 -1.088467705994844437e-02 -9.134877473115921021e-02 -3.652245923876762390e-02 1.844076365232467651e-01 1.426703482866287231e-01 1.611845009028911591e-02 -7.877527177333831787e-02 -3.024948835372924805e-01 1.659402996301651001e-01 3.018243238329887390e-02 -1.731528639793395996e-01 -7.780884951353073120e-02 -1.048589348793029785e-01
1.258632242679595947e-01 3.188097849488258362e-02 2.912664785981178284e-02 -4.139373004436492920e-01 3.113710582256317139e-01 2.779310643672943115e-01 1.042899414896965027e-01 -1.211703494191169739e-01 2.296032160520553589e-01 -2.133502662181854248e-01 1.299274861812591553e-01 2.275869101285934448e-01 -6.039706245064735413e-02 7.889214158058166504e-02 8.850800991058349609e-02 -5.169704928994178772e-02 2.304665930569171906e-02 3.192548155784606934e-01 -2.317629456520080566e-01 -6.050002761185169220e-03 -7.777121663093566895e-02 -1.116023361682891846e-01 3.931616246700286865e-01 5.556807294487953186e-02 -7.310894783586263657e-03 7.259691134095191956e-03 9.142797440290451050e-02 5.376558750867843628e-02 1.782419085502624512e-01 -1.411762088537216187e-01 -1.672217398881912231e-01 2.257632650434970856e-02
2.320965379476547241e-01 9.229163080453872681e-02 -1.445720493793487549e-01 -2.991445362567901611e-01 1.577962934970855713e-01 3.478801846504211426e-01 8.264778554439544678e-02 -8.632323890924453735e-02 1.503929197788238525e-01 -6.163572520017623901e-02 -1.562811732292175293e-01 2.466660887002944946e-01 -2.489246428012847900e-03 -3.023242950439453125e-01 2.692208588123321533e-01 9.210918098688125610e-03 2.581013441085815430e-01 3.947893902659416199e-02 -3.930361568927764893e-01 6.210924685001373291e-02 -6.154519505798816681e-03 8.908477611839771271e-03 2.232308834791183472e-01 -1.031635105609893799e-01 1.295848786830902100e-01 -1.344233006238937378e-01 7.959450036287307739e-02 7.477834820747375488e-02 -1.367766112089157104e-01 -1.671238392591476440e-01 -1.812907308340072632e-02 1.025124937295913696e-01
3.002840578556060791e-01 -1.466304808855056763e-01 -5.739574320614337921e-03 -4.825226068496704102e-01 -2.608577907085418701e-02 7.739984989166259766e-02 1.125698816031217575e-02 -1.858412772417068481e-01 1.993744373321533203e-01 -4.010025262832641602e-01 4.261798411607742310e-02 -8.248259127140045166e-02 -1.492155641317367554e-01 -2.500337064266204834e-01 2.846383154392242432e-01 -8.625681698322296143e-02 1.262693405151367188e-01 -2.220518290996551514e-01 -6.182723492383956909e-02 -2.161726541817188263e-02 -2.764607220888137817e-02 -7.391481194645166397e-03 3.069852106273174286e-02 5.223133042454719543e-02 2.220604568719863892e-01 -3.686644136905670166e-02 -1.881742924451828003e-01 2.716368809342384338e-02 2.450939714908599854e-01 9.674772620201110840e-03 -7.372407615184783936e-02 7.260214537382125854e-02
3.407136499881744385e-01 3.684115409851074219e-02 3.085963986814022064e-02 -1.140234619379043579e-01 2.119426149874925613e-03 4.314704537391662598e-01 3.897410631179809570e-02 -2.471154332160949707e-01 2.009126693010330200e-01 -1.645756214857101440e-01 1.094988435506820679e-01 1.638374626636505127e-01 8.980901539325714111e-02 -1.872153580188751221e-02 9.588807821273803711e-02 -4.295433461666107178e-01 1.633960306644439697e-01 9.782212227582931519e-02 1.205936260521411896e-02 -7.496548444032669067e-02 -1.669331640005111694e-01 5.919222533702850342e-02 -6.583274900913238525e-02 2.035210654139518738e-02 2.866710722446441650e-01 5.628477409482002258e-02 -8.351275324821472168e-02 6.442522257566452026e-02 -1.911310553550720215e-01 -1.441039592027664185e-01 -2.754669487476348877e-01 -6.034421920776367188e-02
-1.345146447420120239e-01 4.740711674094200134e-02 -1.475881934165954590e-01 -2.944024503231048584e-01 8.643479645252227783e-02 2.414269149303436279e-01 2.769603133201599121e-01 -1.881103664636611938e-01 2.300130426883697510e-01 1.247984468936920166e-01 1.359700113534927368e-01 1.943984031677246094e-01 2.047238349914550781e-01 -1.166261807084083557e-01 2.792870998382568359e-01 -1.094591766595840454e-01 8.251561224460601807e-02 7.641991972923278809e-02 -9.573064744472503662e-02 1.064715981483459473e-01 -2.235581576824188232e-01 3.946118354797363281e-01 6.945478916168212891e-02 8.926678448915481567e-02 1.354871839284896851e-01 1.673823148012161255e-01 -4.266707599163055420e-02 4.801438376307487488e-02 1.696806252002716064e-01 -5.171418190002441406e-02 -2.013486027717590332e-01 -2.212514132261276245e-01
-2.769155204296112061e-01 -3.816566243767738342e-02 1.531593501567840576e-01 -2.903392612934112549e-01 -1.563928723335266113e-01 1.569364219903945923e-01 7.085876911878585815e-02 -1.217048987746238708e-01 -1.138210389763116837e-02 -1.134591996669769287e-01 -2.175185084342956543e-01 3.570768237113952637e-02 -1.090738549828529358e-01 1.856094785034656525e-02 3.860908746719360352e-01 1.682120747864246368e-02 1.664402633905410767e-01 -5.182142555713653564e-02 -5.066011473536491394e-02 -2.797438204288482666e-01 -2.105041146278381348e-01 2.338548600673675537e-01 1.864445805549621582e-01 1.430948376655578613e-01 2.520712912082672119e-01 2.969450652599334717e-01 -1.673638224601745605e-01 -1.324749886989593506e-01 6.228086724877357483e-02 2.331980317831039429e-01 -3.138001263141632080e-02 -5.750935990363359451e-03
-3.221581503748893738e-02 1.114863231778144836e-01 -1.439750939607620239e-01 -2.432452738285064697e-01 -1.448949873447418213e-01 1.290452778339385986e-01 1.578070223331451416e-01 -3.615174442529678345e-02 3.895244896411895752e-01 -2.531325221061706543e-01 -3.435122966766357422e-01 1.263716369867324829e-01 -1.562973707914352417e-01 -3.058860898017883301e-01 1.889241784811019897e-01 1.588732935488224030e-02 2.265546768903732300e-01 1.017025560140609741e-01 -1.195670738816261292e-01 -4.113063961267471313e-02 -7.835688441991806030e-02 1.793073713779449463e-01 -7.553942501544952393e-02 1.741375923156738281e-01 1.675781607627868652e-01 -6.953685730695724487e-02 -2.674856781959533691e-01 -1.333210021257400513e-01 6.580956280231475830e-02 1.131893787533044815e-02 -8.119753748178482056e-02 2.319274842739105225e-01
-2.727501988410949707e-01 -2.271936833858489990e-01 -1.652761250734329224e-01 -3.100777268409729004e-01 1.321461051702499390e-01 -8.572433143854141235e-03 2.005214989185333252e-01 -2.142817676067352295e-01 3.268247470259666443e-02 -1.816034466028213501e-01 -2.161417305469512939e-01 -1.259440779685974121e-01 -2.247125059366226196e-01 -7.893139845691621304e-04 3.935913741588592529e-01 -6.472222506999969482e-02 2.510291337966918945e-01 -1.174460127949714661e-01 -4.704833030700683594e-02 -1.968276500701904297e-01 -7.771695405244827271e-02 -8.396428078413009644e-02 -2.255070656538009644e-01 1.164314225316047668e-01 2.966209352016448975e-01 -6.469549983739852905e-02 2.805084548890590668e-02 2.975225448608398438e-02 6.717406958341598511e-02 6.525404006242752075e-02 -1.951135098934173584e-01 6.850629299879074097e-02
-1.198099702596664429e-01 2.113615274429321289e-01 2.460280656814575195e-01 -3.278444111347198486e-01 1.237579733133316040e-01 1.536381989717483521e-01 1.043338254094123840e-01 -2.881014645099639893e-01 2.993360161781311035e-01 -1.510231643915176392e-01 -1.439815312623977661e-01 2.856514155864715576e-01 -2.217657677829265594e-02 3.393353223800659180e-01 1.373683512210845947e-01 -1.792054474353790283e-01 7.754752039909362793e-02 7.745870947837829590e-02 8.092848584055900574e-03 2.102762013673782349e-01 -1.662619709968566895e-01 -2.092870622873306274e-01 -1.292725442908704281e-03 9.192746877670288086e-02 2.626371197402477264e-02 -8.527425676584243774e-02 1.073750928044319153e-01 2.428726060315966606e-03 2.876949906349182129e-01 -8.069849759340286255e-02 -1.171653643250465393e-01 9.611401706933975220e-03
1.786764115095138550e-01 -1.115132123231887817e-01 -5.032346770167350769e-02 -1.692449003458023071e-01 -1.122188791632652283e-01 5.541570112109184265e-02 1.771747767925262451e-01 1.044946685433387756e-01 1.676884293556213379e-01 -9.504491835832595825e-02 -8.828958123922348022e-02 4.824250191450119019e-02 -2.718567252159118652e-01 1.573210805654525757e-01 4.229999184608459473e-01 9.919289499521255493e-02 2.182008326053619385e-01 -2.351353019475936890e-01 -4.211605787277221680e-01 -1.483652591705322266e-01 -6.528268754482269287e-02 -1.090819537639617920e-01 -9.750314056873321533e-02 2.078609615564346313e-01 1.433052420616149902e-01 -2.163278907537460327e-01 -1.932177394628524780e-01 8.873010054230690002e-03 -4.950105398893356323e-02 -2.147552669048309326e-01 8.486242592334747314e-02 -1.046715863049030304e-02
8.235009759664535522e-02 9.550418704748153687e-02 3.217994049191474915e-02 -3.760854899883270264e-01 7.221179455518722534e-02 6.607278436422348022e-02 -2.070222608745098114e-02 -3.096476495265960693e-01 -5.459492281079292297e-02 1.012103352695703506e-02 4.670023545622825623e-02 1.150016710162162781e-01 1.245596185326576233e-01 -7.687616348266601562e-02 2.064077705144882202e-01 8.262980729341506958e-02 1.790984869003295898e-01 -1.503031551837921143e-01 -3.906718790531158447e-01 -1.734216362237930298e-01 -3.322245553135871887e-02 -2.672643866389989853e-03 -1.162593588232994080e-01 2.921422421932220459e-01 1.252602934837341309e-01 5.304605513811111450e-02 -1.634447127580642700e-01 1.783679239451885223e-03 1.903107911348342896e-01 2.367402762174606323e-01 -3.878444731235504150e-01 -1.453786194324493408e-01
1.241370439529418945e-01 -1.214588582515716553e-01 1.211713105440139771e-01 -2.559272348880767822e-01 -2.172368019819259644e-01 2.216654717922210693e-01 2.429222166538238525e-01 -2.122313678264617920e-01 1.024893596768379211e-01 -5.200850218534469604e-02 -2.047664672136306763e-01 -2.277130726724863052e-03 -2.636246383190155029e-01 -8.727497607469558716e-02 3.075481653213500977e-01 -1.044641435146331787e-01 -2.105519734323024750e-02 2.577539086341857910e-01 -1.028080135583877563e-01 -2.230642549693584442e-02 3.856600075960159302e-02 -6.536635756492614746e-02 -3.153576850891113281e-01 1.663267165422439575e-01 -2.252559177577495575e-02 -2.334983348846435547e-01 -3.708652853965759277e-01 1.411165148019790649e-01 -4.016989096999168396e-02 -8.346968330442905426e-03 -1.617921739816665649e-01 -1.876796782016754150e-02
6.441115587949752808e-02 -6.972854584455490112e-02 4.555322974920272827e-02 -1.108171343803405762e-01 -7.448506355285644531e-02 3.947114646434783936e-01 4.382183849811553955e-01 -1.150565743446350098e-01 1.060873493552207947e-01 5.197000503540039062e-02 8.924182504415512085e-02 1.718753133900463581e-03 5.585819855332374573e-02 9.282791614532470703e-02 3.825893402099609375e-01 -3.762737289071083069e-02 2.082616090774536133e-01 2.748079299926757812e-01 -1.816409230232238770e-01 2.003718167543411255e-01 -2.844009101390838623e-01 1.138142943382263184e-01 4.916385561227798462e-02 -1.118396073579788208e-01 2.944411337375640869e-02 1.412297133356332779e-02 1.262485384941101074e-01 5.907796323299407959e-02 -1.789404451847076416e-02 -1.543307304382324219e-01 -2.879973948001861572e-01 -1.384722720831632614e-02
2.233712561428546906e-02 1.273094117641448975e-01 1.539310514926910400e-01 -2.208490371704101562e-01 1.532897353172302246e-01 3.602124452590942383e-01 1.012029796838760376e-01 -3.845137655735015869e-01 2.895779907703399658e-01 -1.368635986000299454e-02 2.473196238279342651e-01 2.592624127864837646e-01 -1.038882508873939514e-01 5.898972973227500916e-02 1.861292868852615356e-01 -1.257781088352203369e-01 1.252247840166091919e-01 1.843021512031555176e-01 -6.899511069059371948e-02 -5.744605511426925659e-02 1.428090222179889679e-02 2.026029489934444427e-02 2.081142216920852661e-01 3.378246352076530457e-02 -5.674117431044578552e-02 -5.734690651297569275e-02 -1.279480606317520142e-01 -2.207453595474362373e-03 4.035371914505958557e-02 -1.441207826137542725e-01 -4.154673218727111816e-01 -4.055602848529815674e-02
2.399313598871231079e-01 -1.942219138145446777e-01 1.885349154472351074e-01 7.405450940132141113e-02 2.521358132362365723e-01 2.039248794317245483e-01 -7.869143784046173096e-02 -7.366024702787399292e-02 2.067421749234199524e-02 2.140185236930847168e-02 7.296029478311538696e-02 2.738768756389617920e-01 -2.448783516883850098e-01 1.379308700561523438e-01 3.161760270595550537e-01 2.044651955366134644e-01 1.690180599689483643e-01 -4.945850931107997894e-03 -2.679986953735351562e-01 1.224017068743705750e-01 -2.263122797012329102e-02 1.712145507335662842e-01 -5.281004589051008224e-03 3.844077289104461670e-01 -9.331730008125305176e-02 2.585488371551036835e-02 -7.452812790870666504e-02 2.035365998744964600e-01 3.880986571311950684e-02 -4.134251922369003296e-02 -2.993863821029663086e-01 -5.194111913442611694e-02
1.773431338369846344e-02 8.120913058519363403e-03 2.966316342353820801e-01 -1.226337701082229614e-01 3.532027304172515869e-01 1.294685602188110352e-01 -1.091569289565086365e-01 -8.657797425985336304e-02 4.678308218717575073e-02 -4.303243383765220642e-02 9.783781319856643677e-02 8.539936691522598267e-02 -2.066146582365036011e-01 -1.212909147143363953e-01 3.536358773708343506e-01 2.724573947489261627e-02 2.578204572200775146e-01 -3.522626683115959167e-02 -3.334457874298095703e-01 -4.969948157668113708e-02 -1.726340055465698242e-01 4.646973218768835068e-03 2.026099562644958496e-01 1.617412418127059937e-01 2.202500104904174805e-01 -2.154382318258285522e-02 -2.738160490989685059e-01 -8.830488473176956177e-02 1.642226427793502808e-02 -1.763609349727630615e-01 -2.718389630317687988e-01 1.270332932472229004e-01
-5.368094518780708313e-02 -6.316747516393661499e-02 1.859111338853836060e-01 -6.563062965869903564e-02 2.907908260822296143e-01 1.340372562408447266e-01 -1.707983911037445068e-01 -1.841014474630355835e-01 4.141370952129364014e-02 3.359392657876014709e-02 -6.634137034416198730e-02 3.022183775901794434e-01 -1.797609329223632812e-01 5.097375810146331787e-02 3.247846364974975586e-01 1.555893719196319580e-01 1.451745629310607910e-01 -1.241204291582107544e-01 -1.990073174238204956e-01 1.705072969198226929e-01 -1.116857528686523438e-01 3.143464326858520508e-01 1.059283763170242310e-01 3.662109673023223877e-01 3.869765624403953552e-02 -4.127147048711776733e-02 -2.309003770351409912e-01 1.261320412158966064e-01 -2.769143320620059967e-02 -2.308705896139144897e-01 -1.710206866264343262e-01 -8.923526108264923096e-02
-9.006646275520324707e-02 2.119539119303226471e-02 5.364931747317314148e-02 -1.668561697006225586e-01 -4.017790853977203369e-01 1.327683925628662109e-01 3.311602026224136353e-02 1.794517971575260162e-02 2.931896746158599854e-01 -5.036934614181518555e-01 4.398740828037261963e-02 -1.009479239583015442e-01 -2.430709078907966614e-02 1.885614842176437378e-01 4.785542488098144531e-01 1.193982139229774475e-01 1.592840552330017090e-01 -1.067181676626205444e-01 -1.616008430719375610e-01 -8.710534125566482544e-02 1.786699891090393066e-02 2.546254731714725494e-02 -6.066417694091796875e-02 8.106437325477600098e-02 6.793366372585296631e-02 -8.516879752278327942e-03 -2.376302033662796021e-01 -3.276367858052253723e-02 -5.867250263690948486e-02 -2.462368085980415344e-02 3.247151896357536316e-02 4.911013878881931305e-03
-1.120584905147552490e-01 1.734079867601394653e-01 1.143902093172073364e-01 -2.881891429424285889e-01 2.995275855064392090e-01 2.058709263801574707e-01 9.486566483974456787e-02 8.508826047182083130e-02 1.783031970262527466e-01 1.321928501129150391e-01 -6.212321296334266663e-02 -7.500836253166198730e-02 -2.480628639459609985e-01 -6.948047876358032227e-02 3.169682323932647705e-01 4.045352339744567871e-02 4.357395693659782410e-02 6.067593768239021301e-02 -2.297373563051223755e-01 1.107966229319572449e-01 -2.222737520933151245e-01 3.934935852885246277e-02 6.561677157878875732e-02 4.176447689533233643e-01 -1.212290376424789429e-01 -2.568264007568359375e-01 -1.460386067628860474e-01 5.456173326820135117e-03 -2.701806128025054932e-01 -5.845003947615623474e-02 -7.969282567501068115e-02 2.396923676133155823e-02
1.839939951896667480e-01 -4.194533824920654297e-02 1.149701252579689026e-01 -2.525719106197357178e-01 8.164223283529281616e-02 4.410534501075744629e-01 3.114500455558300018e-02 1.501288563013076782e-01 4.669099152088165283e-01 -1.502430532127618790e-02 9.816475957632064819e-02 2.664760686457157135e-02 -1.176054924726486206e-01 2.079532295465469360e-01 2.545298039913177490e-01 1.241360977292060852e-01 2.199017256498336792e-01 1.013156250119209290e-01 1.008094772696495056e-01 1.171061843633651733e-01 -6.972318142652511597e-02 -9.589857608079910278e-02 -1.113493833690881729e-02 -8.785985410213470459e-02 -2.751426100730895996e-01 2.711149398237466812e-03 -1.958826184272766113e-01 6.246723607182502747e-02 1.864513158798217773e-01 -1.004517748951911926e-01 -9.081239998340606689e-02 1.460893601179122925e-01
-8.116343617439270020e-02 2.140270359814167023e-02 -2.491995692253112793e-01 -1.299329847097396851e-01 -8.873762190341949463e-02 1.705058664083480835e-01 1.987060159444808960e-01 -2.523059956729412079e-02 1.895014345645904541e-01 -1.461829096078872681e-01 -6.062442064285278320e-02 -1.447070091962814331e-01 -1.268949955701828003e-01 1.625497937202453613e-01 4.535375535488128662e-01 9.691958315670490265e-03 3.157264292240142822e-01 -3.096147477626800537e-01 4.689041897654533386e-02 1.246969997882843018e-01 -7.540376484394073486e-02 -6.763982772827148438e-02 -1.834582909941673279e-02 1.038353666663169861e-01 2.173370718955993652e-01 -2.952023148536682129e-01 -1.968799382448196411e-01 1.134108528494834900e-01 6.879220902919769287e-02 -2.507626414299011230e-01 -1.257136911153793335e-01 -5.099182948470115662e-02
1.722969859838485718e-01 2.091762609779834747e-02 3.889091312885284424e-01 -1.501776725053787231e-01 1.509779095649719238e-01 2.006723731756210327e-01 -5.940308049321174622e-02 -1.815457791090011597e-01 6.986163556575775146e-02 -2.314338535070419312e-01 -3.504638001322746277e-02 9.803231805562973022e-02 -4.393820464611053467e-02 5.944873765110969543e-02 1.338853873312473297e-02 4.771694168448448181e-02 4.249592870473861694e-02 -4.162309691309928894e-02 -2.493410408496856689e-01 -8.873949199914932251e-02 1.744059920310974121e-01 3.918601572513580322e-02 -1.008583232760429382e-01 3.486182987689971924e-01 1.335426568984985352e-01 2.580626681447029114e-02 -1.109946146607398987e-01 -1.237011775374412537e-01 5.774448439478874207e-02 -2.924207746982574463e-01 -4.617742300033569336e-01 1.840495318174362183e-01
8.079354465007781982e-02 -2.034756839275360107e-01 3.642882108688354492e-01 5.637811869382858276e-02 2.729807049036026001e-02 2.227695435285568237e-01 -8.627656847238540649e-02 -1.025610789656639099e-01 5.740157142281532288e-02 4.806907474994659424e-02 1.730698719620704651e-02 1.036493629217147827e-01 -2.329028844833374023e-01 -4.591805394738912582e-03 3.821440637111663818e-01 1.623419970273971558e-01 3.238489329814910889e-01 -1.295954883098602295e-01 -2.277329713106155396e-01 1.314200609922409058e-01 -4.508846625685691833e-02 2.180947214365005493e-01 1.014438793063163757e-01 2.729662954807281494e-01 -3.731215372681617737e-02 7.597416639328002930e-02 -1.766831576824188232e-01 1.477560698986053467e-01 -5.993477627635002136e-02 -1.431447081267833710e-02 -3.374268412590026855e-01 3.842205554246902466e-02
2.256446927785873413e-01 1.044031679630279541e-01 2.758326195180416107e-02 -7.211136817932128906e-02 5.658115819096565247e-02 3.355284929275512695e-01 2.158771455287933350e-01 -2.928825318813323975e-01 2.404064238071441650e-01 3.776546940207481384e-02 -2.965711057186126709e-01 5.303512327373027802e-03 -8.911829441785812378e-02 -8.917958289384841919e-02 3.049902617931365967e-01 -1.273278892040252686e-01 2.448653131723403931e-01 -2.592059597373008728e-02 8.411785960197448730e-02 9.944668039679527283e-03 5.218761786818504333e-02 -5.673494562506675720e-02 -2.559790015220642090e-01 2.767634093761444092e-01 8.036236464977264404e-02 -3.604028820991516113e-01 -1.186224818229675293e-01 1.009761095046997070e-01 2.162961848080158234e-02 -8.677782863378524780e-02 -1.634726971387863159e-01 2.281750738620758057e-02
8.507356792688369751e-02 4.548432677984237671e-02 3.491937220096588135e-01 3.427744144573807716e-03 2.271873801946640015e-01 1.835545748472213745e-01 -1.750750690698623657e-01 -1.241418570280075073e-01 2.647142708301544189e-01 -3.350601345300674438e-02 -4.248382151126861572e-02 8.979181945323944092e-02 -7.212652266025543213e-02 -2.499888464808464050e-02 3.063028454780578613e-01 2.982667833566665649e-02 9.195329993963241577e-02 1.498349569737911224e-02 -2.941163778305053711e-01 5.000419542193412781e-02 -7.445231080055236816e-02 2.433478683233261108e-01 1.013895124197006226e-01 3.418465256690979004e-01 1.711338199675083160e-02 -1.106746271252632141e-01 -3.080068826675415039e-01 4.201439768075942993e-02 1.577723175287246704e-01 9.070876240730285645e-02 -3.502777218818664551e-01 3.463909029960632324e-02
2.226986140012741089e-01 -2.727545797824859619e-01 -1.078283563256263733e-01 -2.749637365341186523e-01 1.956657916307449341e-01 2.036929428577423096e-01 2.496345788240432739e-01 -3.756931424140930176e-02 3.278036415576934814e-01 -2.985586225986480713e-01 -2.527351863682270050e-02 9.627617150545120239e-02 -2.345030754804611206e-01 -1.084242835640907288e-01 1.404054909944534302e-01 -5.075960233807563782e-02 1.015752255916595459e-01 -1.661992371082305908e-01 3.065139427781105042e-02 -4.293460398912429810e-02 2.425486221909523010e-02 -8.854050934314727783e-02 -7.347632944583892822e-02 3.778173923492431641e-01 1.019186824560165405e-01 -1.518137603998184204e-01 -1.405259817838668823e-01 2.414953112602233887e-01 1.889934837818145752e-01 1.992856711149215698e-02 -1.272330759093165398e-03 -6.943154335021972656e-02
-1.549753993749618530e-01 -1.434989273548126221e-01 1.543059945106506348e-01 -9.762417525053024292e-02 3.331314027309417725e-02 2.622154355049133301e-01 8.862087875604629517e-02 -1.882875263690948486e-01 2.723943889141082764e-01 -7.418626546859741211e-02 2.073950745398178697e-04 7.048864662647247314e-02 4.313359409570693970e-02 -4.749948903918266296e-02 1.061817035079002380e-01 3.959860652685165405e-02 2.127499282360076904e-01 8.937247842550277710e-02 -3.788426984101533890e-03 2.287304997444152832e-01 7.923935353755950928e-02 1.816281676292419434e-01 -1.224623620510101318e-01 9.678319096565246582e-02 6.022709012031555176e-01 1.580519378185272217e-01 1.779837161302566528e-02 1.452223863452672958e-02 1.733206957578659058e-01 7.920505106449127197e-02 -3.362773060798645020e-01 -1.997948065400123596e-02
1.256159394979476929e-01 -1.006926316767930984e-02 3.296126723289489746e-01 -1.991832852363586426e-01 1.615397334098815918e-01 1.255868524312973022e-01 -1.243832409381866455e-01 -1.406985372304916382e-01 1.345186680555343628e-01 -4.790073633193969727e-02 -1.425620317459106445e-01 1.757086366415023804e-01 -7.840631157159805298e-02 2.162852510809898376e-02 2.496667951345443726e-01 1.008496135473251343e-01 9.907004237174987793e-02 -3.952581062912940979e-02 -4.279612004756927490e-01 3.009023517370223999e-02 5.523728951811790466e-02 2.172333896160125732e-01 1.857540458440780640e-01 3.577121794223785400e-01 1.538294106721878052e-01 -8.624803274869918823e-02 -2.266711294651031494e-01 2.070651575922966003e-02 3.792337700724601746e-02 9.516162425279617310e-02 -3.243106901645660400e-01 3.521730378270149231e-02
-8.320101350545883179e-02 -9.279356896877288818e-02 3.502220213413238525e-01 -1.350774168968200684e-01 1.187542155385017395e-01 2.007939666509628296e-01 -1.337956786155700684e-01 -5.681800656020641327e-03 -4.931993037462234497e-02 -1.036834996193647385e-02 -1.096953153610229492e-01 2.853104174137115479e-01 -1.711701452732086182e-01 3.686512261629104614e-02 3.404072225093841553e-01 1.738857924938201904e-01 1.813081800937652588e-01 -6.547258049249649048e-02 -1.180074214935302734e-01 -1.012248322367668152e-01 -6.510560214519500732e-02 1.665339916944503784e-01 1.847710162401199341e-01 3.958111107349395752e-01 1.569747775793075562e-01 -2.615629136562347412e-02 -1.984050124883651733e-01 9.695916622877120972e-02 -1.462942510843276978e-01 -3.110950347036123276e-03 -3.408412933349609375e-01 5.175478383898735046e-02
-3.691146522760391235e-02 -1.416906248778104782e-02 2.489614486694335938e-01 5.892534274607896805e-03 -2.588507831096649170e-01 2.993854582309722900e-01 -1.585365384817123413e-01 -7.475364953279495239e-02 1.895220875740051270e-01 -3.296592235565185547e-01 -1.361810863018035889e-01 2.034749239683151245e-01 -7.572964578866958618e-02 1.301362216472625732e-01 2.356716543436050415e-01 -1.146936044096946716e-01 2.948402799665927887e-02 2.460275143384933472e-01 -3.554940968751907349e-02 3.038748800754547119e-01 -3.353400155901908875e-02 1.879442334175109863e-01 -9.408878535032272339e-02 1.096953377127647400e-01 4.151276499032974243e-02 -1.455250829458236694e-01 1.181080415844917297e-01 -1.166986599564552307e-01 1.916496157646179199e-01 -4.785340279340744019e-03 -3.268721103668212891e-01 -2.162245064973831177e-01
1.571169793605804443e-01 2.604707330465316772e-02 1.470561623573303223e-01 -2.367657721042633057e-01 -2.300653457641601562e-01 2.755436301231384277e-01 2.398344576358795166e-01 1.977324136532843113e-04 5.901695415377616882e-02 -9.191301465034484863e-02 1.686139702796936035e-01 9.113084524869918823e-02 1.011053398251533508e-01 -3.109129378572106361e-03 3.789148628711700439e-01 -2.330463379621505737e-02 1.978217363357543945e-01 2.118616104125976562e-01 -1.517497748136520386e-01 2.231563031673431396e-01 -3.003637492656707764e-01 2.218102216720581055e-01 1.452975124120712280e-01 -7.872518151998519897e-02 7.024716585874557495e-02 1.178082674741744995e-01 -3.904156759381294250e-02 1.114195138216018677e-01 2.168003171682357788e-01 -2.845052182674407959e-01 -1.483216881752014160e-01 -3.590815514326095581e-02
-1.555140763521194458e-01 -3.076302707195281982e-01 1.174208670854568481e-01 -4.774944111704826355e-02 -2.074518054723739624e-01 2.583687305450439453e-01 1.848589479923248291e-01 -2.254007160663604736e-01 2.078791335225105286e-02 -1.037877872586250305e-01 4.159052856266498566e-03 2.507890760898590088e-01 -4.102094471454620361e-02 2.046219706535339355e-01 3.350549340248107910e-01 7.234631478786468506e-02 -6.306943297386169434e-02 2.347619645297527313e-02 6.266134977340698242e-02 2.349223792552947998e-01 -6.415686756372451782e-02 -4.648727364838123322e-03 2.348060160875320435e-01 2.454690933227539062e-01 2.909995615482330322e-01 -1.524239182472229004e-01 -2.248353809118270874e-01 -5.623808130621910095e-02 2.440987378358840942e-01 -1.316301375627517700e-01 -1.147969663143157959e-01 1.703524589538574219e-02
-9.031275659799575806e-02 1.220623254776000977e-01 1.811952590942382812e-01 -3.647658228874206543e-02 9.757285937666893005e-03 4.207321703433990479e-01 6.443240493535995483e-02 -3.277249038219451904e-01 1.500597000122070312e-01 -1.864270716905593872e-01 2.940880358219146729e-01 3.257946670055389404e-01 2.108612507581710815e-01 -5.258622113615274429e-03 1.057200655341148376e-01 -6.062739342451095581e-02 1.450730860233306885e-01 2.735422924160957336e-02 -2.569256722927093506e-01 3.915237635374069214e-02 -1.466288566589355469e-01 1.448286697268486023e-02 3.271472081542015076e-02 -9.548376314342021942e-03 -1.468289196491241455e-01 -4.686702787876129150e-02 -7.223469763994216919e-02 6.147384271025657654e-02 9.491793811321258545e-02 2.112745493650436401e-02 -4.263536334037780762e-01 9.314468502998352051e-02
-1.128087565302848816e-01 -2.209467291831970215e-01 1.651308089494705200e-01 -3.809099793434143066e-01 2.112601846456527710e-01 4.526944831013679504e-02 1.292683780193328857e-01 -2.036622911691665649e-01 1.521156579256057739e-01 -2.998549044132232666e-01 -1.969461739063262939e-01 -7.738799601793289185e-02 3.932747244834899902e-02 2.615632712841033936e-01 3.532170057296752930e-01 8.089292049407958984e-02 1.924706250429153442e-01 -1.952983140945434570e-01 2.296678163111209869e-02 9.080604463815689087e-02 -3.857905045151710510e-02 -9.777190536260604858e-02 1.143152266740798950e-01 1.953643113374710083e-01 4.913377389311790466e-02 -1.266575455665588379e-01 3.245210051536560059e-01 -2.429712936282157898e-02 -6.287278980016708374e-02 1.245632544159889221e-01 4.800804331898689270e-02 9.876098483800888062e-02
5.309134349226951599e-02 1.567118465900421143e-01 7.008136063814163208e-02 -1.539186090230941772e-01 2.009317278861999512e-01 3.131304085254669189e-01 7.005277276039123535e-02 -2.025465816259384155e-01 -1.153599768877029419e-01 -3.738542646169662476e-02 -2.429410256445407867e-02 7.547693699598312378e-02 -3.652583658695220947e-01 3.381225094199180603e-02 -1.464807242155075073e-01 -1.410684436559677124e-01 1.758009344339370728e-01 -1.928925663232803345e-01 -4.169020429253578186e-02 4.942335560917854309e-02 -4.264793992042541504e-01 1.177973970770835876e-01 8.680057525634765625e-02 1.442792862653732300e-01 4.066645354032516479e-02 -5.277488008141517639e-02 9.966390207409858704e-03 3.797150030732154846e-02 1.681261360645294189e-01 -3.841597735881805420e-01 -1.568319052457809448e-01 -2.448061406612396240e-01
5.227760598063468933e-02 -2.852962315082550049e-01 3.320004343986511230e-01 -1.207795590162277222e-01 1.305938512086868286e-01 2.027810215950012207e-01 -1.733469367027282715e-01 -1.193191334605216980e-01 9.172794967889785767e-02 4.398325830698013306e-02 5.941632762551307678e-02 1.845286190509796143e-01 -1.296441704034805298e-01 3.555279225111007690e-03 3.447993397712707520e-01 6.605172902345657349e-02 3.458893895149230957e-01 5.887215957045555115e-02 -1.681620776653289795e-01 4.353087395429611206e-02 -1.579450964927673340e-01 1.624600589275360107e-01 1.402209848165512085e-01 3.551285564899444580e-01 -2.067886292934417725e-03 -8.870049566030502319e-02 -2.812680900096893311e-01 -6.173392757773399353e-02 -8.856358006596565247e-03 7.499944418668746948e-02 -1.995250731706619263e-01 -1.178793758153915405e-01
9.799684584140777588e-02 -5.477981641888618469e-02 2.409880608320236206e-01 -1.944426596164703369e-01 1.449603736400604248e-01 1.602581888437271118e-01 -1.578935384750366211e-01 -2.809079177677631378e-02 2.507558166980743408e-01 -1.114912182092666626e-01 -1.123949289321899414e-01 1.246484592556953430e-01 -1.002273634076118469e-01 6.069282814860343933e-02 2.442345321178436279e-01 3.826926276087760925e-02 1.199809312820434570e-01 1.201848126947879791e-02 -4.362820088863372803e-01 6.732472684234380722e-03 6.473845243453979492e-02 8.234643191099166870e-02 2.513304948806762695e-01 3.878415524959564209e-01 1.780032962560653687e-01 -4.908481240272521973e-02 -2.312708199024200439e-01 -1.347999926656484604e-02 1.386077105998992920e-01 1.934234648942947388e-01 -2.373692095279693604e-01 1.027409136295318604e-01
-1.270444244146347046e-01 2.756695263087749481e-02 2.896499074995517731e-02 -2.761443853378295898e-01 -2.689125835895538330e-01 2.567775547504425049e-01 1.823638975620269775e-01 -3.102999925613403320e-01 -2.719696785788983107e-04 -5.442090705037117004e-02 3.487232625484466553e-01 3.210685029625892639e-02 -1.005479469895362854e-01 -1.129850223660469055e-01 3.172380030155181885e-01 -1.340156346559524536e-01 3.670797348022460938e-01 2.988651953637599945e-02 1.035060137510299683e-01 1.197707559913396835e-02 -8.229914307594299316e-02 2.804104089736938477e-01 -2.199066057801246643e-02 1.460063606500625610e-01 5.543829128146171570e-02 -5.224309489130973816e-02 -1.005963757634162903e-01 1.744945645332336426e-01 -2.162178605794906616e-01 -7.148204743862152100e-02 1.369908750057220459e-01 2.093701623380184174e-02
3.026176393032073975e-01 3.389531001448631287e-02 2.374835312366485596e-01 -6.092863529920578003e-02 -1.880081444978713989e-01 2.720503509044647217e-01 2.649953961372375488e-01 -1.658252626657485962e-01 6.606937944889068604e-02 -8.849527686834335327e-02 4.525959491729736328e-03 2.494534552097320557e-01 -3.243510127067565918e-01 -3.649219125509262085e-02 2.843353748321533203e-01 2.257474660873413086e-01 3.022007048130035400e-01 -2.672634087502956390e-02 -3.911269456148147583e-02 1.935574710369110107e-01 6.002007424831390381e-02 2.353966385126113892e-01 -2.166639119386672974e-01 8.197885751724243164e-02 -6.674475967884063721e-02 -2.354449778795242310e-02 -1.432556509971618652e-01 -1.610951721668243408e-01 1.597961485385894775e-01 -6.946109235286712646e-02 -8.488286286592483521e-03 -4.086332023143768311e-02
1.972475200891494751e-01 -5.188337713479995728e-02 1.786241680383682251e-02 -3.471371233463287354e-01 1.856226846575737000e-02 2.623818516731262207e-01 -1.033673360943794250e-01 -3.491513729095458984e-01 1.596254855394363403e-01 -3.721910715103149414e-02 1.935337781906127930e-01 1.404831558465957642e-01 -2.591289207339286804e-02 5.515683814883232117e-02 1.363543868064880371e-01 7.287973165512084961e-02 2.595027163624763489e-02 1.294875442981719971e-01 -2.904216349124908447e-01 -1.151261180639266968e-01 -4.184784591197967529e-01 -2.093050628900527954e-01 6.898944079875946045e-02 7.601162046194076538e-02 1.177364215254783630e-01 -9.754221141338348389e-02 8.793407119810581207e-03 3.381390497088432312e-02 -1.104217916727066040e-01 -3.106059134006500244e-01 -1.979149281978607178e-01 -8.472390472888946533e-02
-2.379027307033538818e-01 3.633015602827072144e-02 3.129966855049133301e-01 -3.453810811042785645e-01 2.552466690540313721e-01 4.346905946731567383e-01 4.141653701663017273e-02 -1.761427819728851318e-01 3.434692621231079102e-01 -1.832802295684814453e-01 -6.508072465658187866e-02 8.390606939792633057e-02 -5.457727238535881042e-02 2.231352217495441437e-02 1.103763878345489502e-01 -1.557425856590270996e-01 2.202677130699157715e-01 1.420288085937500000e-01 2.201473154127597809e-02 3.154190778732299805e-01 -6.785131245851516724e-02 -1.023318022489547729e-01 -5.672606080770492554e-02 -5.964929237961769104e-03 2.464471384882926941e-02 3.440295904874801636e-02 -8.745460212230682373e-02 -1.679983288049697876e-01 -3.450586646795272827e-02 -2.849338948726654053e-02 -7.560827583074569702e-02 -5.338992923498153687e-02
4.170773327350616455e-01 -8.508865535259246826e-02 1.294185034930706024e-02 -3.078179359436035156e-01 -2.008175402879714966e-01 8.936038613319396973e-02 6.002166867256164551e-02 -2.111200690269470215e-01 7.700157910585403442e-02 -1.314853280782699585e-01 -2.620624937117099762e-02 -2.176683247089385986e-01 -2.280923873186111450e-01 -1.274981349706649780e-01 2.376655638217926025e-01 -8.603164926171302795e-03 2.409582138061523438e-01 1.456949114799499512e-01 6.497026234865188599e-02 -2.447604574263095856e-02 -2.100999802350997925e-01 -3.387583419680595398e-02 -3.265664353966712952e-02 2.806117534637451172e-01 -5.082484334707260132e-03 1.704803109169006348e-02 -1.636647135019302368e-01 2.617229223251342773e-01 2.793233692646026611e-01 -1.764620393514633179e-01 -5.834286566823720932e-03 -1.314233392477035522e-01
7.875379174947738647e-02 5.653040111064910889e-02 -1.527223885059356689e-01 -3.494594395160675049e-01 -2.933396697044372559e-01 3.304255008697509766e-01 8.308151364326477051e-02 -3.074801862239837646e-01 -2.445691265165805817e-02 -1.033776625990867615e-01 -1.130748391151428223e-01 -1.797467321157455444e-01 -9.873854368925094604e-02 -5.260665435343980789e-03 2.616010904312133789e-01 -1.537031978368759155e-01 2.082482278347015381e-01 -1.215792000293731689e-01 -8.340080082416534424e-02 2.142944633960723877e-01 4.207285866141319275e-02 -1.547243148088455200e-01 -5.076082795858383179e-02 2.369240522384643555e-01 8.230972290039062500e-02 -5.663086846470832825e-02 -1.175599247217178345e-01 2.969914674758911133e-01 -1.605286151170730591e-01 -1.859495043754577637e-01 -1.071892026811838150e-02 1.494992226362228394e-01
4.578747227787971497e-02 -1.538191456347703934e-02 -9.217801690101623535e-02 -7.242670655250549316e-02 -2.247075922787189484e-02 3.949391245841979980e-01 1.746399253606796265e-01 -1.253394931554794312e-01 1.749534606933593750e-01 7.985232397913932800e-03 -2.982011139392852783e-01 -1.065681725740432739e-01 -6.173545494675636292e-02 2.328607626259326935e-02 2.339456677436828613e-01 -2.213454544544219971e-01 2.258273363113403320e-01 2.298636920750141144e-02 -1.530712842941284180e-01 8.339933119714260101e-03 1.584849692881107330e-02 -5.009458586573600769e-02 -1.230193972587585449e-01 1.490573734045028687e-01 6.842593848705291748e-02 -2.962467372417449951e-01 1.553017795085906982e-01 2.742268741130828857e-01 -3.357040928676724434e-03 2.900089025497436523e-01 -2.524778246879577637e-01 2.956999838352203369e-01
4.609583318233489990e-02 -3.009085953235626221e-01 -2.898205537348985672e-03 -4.260864853858947754e-02 -7.726558297872543335e-02 3.452047705650329590e-02 1.328552514314651489e-01 -1.762811839580535889e-02 4.438079297542572021e-01 -1.886639446020126343e-01 -1.143048778176307678e-01 1.572496742010116577e-01 -2.310112267732620239e-01 6.267212331295013428e-02 3.939328193664550781e-01 3.718226402997970581e-02 1.781771481037139893e-01 -3.318505585193634033e-01 -2.638680338859558105e-01 -9.248778223991394043e-02 -1.695274710655212402e-01 -1.489011943340301514e-01 -1.504860520362854004e-01 7.465318590402603149e-02 1.619869619607925415e-01 5.146374180912971497e-02 -2.064477801322937012e-01 5.711706727743148804e-02 3.755558654665946960e-02 2.003124728798866272e-02 1.825672015547752380e-02 1.416736841201782227e-01
1.081030592322349548e-01 8.674349635839462280e-02 9.936185181140899658e-02 -2.828237116336822510e-01 1.260862918570637703e-03 4.573062360286712646e-01 6.820978224277496338e-02 -3.834345564246177673e-02 -1.995509862899780273e-01 -1.322586536407470703e-01 -9.708824567496776581e-03 4.514772444963455200e-02 -9.169227629899978638e-02 -8.153136819601058960e-02 1.054109409451484680e-01 -2.640642039477825165e-02 1.058834865689277649e-01 2.588444054126739502e-01 -3.128433227539062500e-01 -3.877181559801101685e-02 -7.236100733280181885e-02 -4.095514863729476929e-02 6.148359924554824829e-02 1.629671901464462280e-01 2.463743835687637329e-01 7.013350725173950195e-02 -9.361460059881210327e-02 5.427462235093116760e-02 3.352221250534057617e-01 2.515345811843872070e-01 -2.685871124267578125e-01 -2.222966998815536499e-01
1.288583576679229736e-01 -5.618343129754066467e-02 2.157760113477706909e-01 -1.704364567995071411e-01 1.125641241669654846e-01 1.865909099578857422e-01 -1.954523324966430664e-01 -1.537726372480392456e-01 2.354446351528167725e-01 -1.494386643171310425e-01 2.702065743505954742e-02 1.131516247987747192e-01 -2.007069587707519531e-01 -3.692046925425529480e-02 2.565799653530120850e-01 1.195471435785293579e-01 1.397559046745300293e-01 -1.322170048952102661e-01 -4.433306753635406494e-01 -1.610279642045497894e-02 4.784711822867393494e-02 -2.213874598965048790e-03 1.815663278102874756e-01 4.176692068576812744e-01 1.375663727521896362e-01 -3.438282757997512817e-02 -2.832239866256713867e-01 5.501617118716239929e-02 -3.911034204065799713e-03 1.383162736892700195e-01 -1.117989346385002136e-01 6.089641153812408447e-02
5.894713103771209717e-02 8.405257016420364380e-02 1.835034638643264771e-01 -1.165530607104301453e-01 6.723165046423673630e-03 2.587364912033081055e-01 1.483459118753671646e-02 -2.245746552944183350e-01 1.601922363042831421e-01 -3.230947852134704590e-01 4.137825220823287964e-02 1.109455972909927368e-01 7.450751215219497681e-02 1.062978580594062805e-01 1.658551841974258423e-01 -2.657689154148101807e-01 2.914454936981201172e-01 -2.722538635134696960e-02 -5.055685713887214661e-02 2.417480349540710449e-01 -2.284925580024719238e-01 -9.726366028189659119e-03 -1.992706768214702606e-02 -2.873024940490722656e-01 2.949257791042327881e-01 8.683144301176071167e-02 -1.296735405921936035e-01 -5.969527643173933029e-03 -1.149247288703918457e-01 -2.003521025180816650e-01 -3.183034658432006836e-01 1.324141323566436768e-01
1.477771848440170288e-01 8.676715195178985596e-02 -1.489920821040868759e-02 -3.673023879528045654e-01 -1.218638643622398376e-01 9.720237553119659424e-02 2.754155397415161133e-01 -2.506300508975982666e-01 2.281215637922286987e-01 -3.578550517559051514e-01 -8.359451591968536377e-02 5.911399796605110168e-02 -1.420293748378753662e-01 1.223664879798889160e-01 1.385373622179031372e-01 5.607934296131134033e-02 -1.156207080930471420e-02 1.732836216688156128e-01 6.242009252309799194e-02 -7.256077229976654053e-02 -2.995466589927673340e-01 7.734598219394683838e-02 -2.735485434532165527e-01 5.053146183490753174e-02 -9.203797578811645508e-02 2.231591343879699707e-01 -2.118455618619918823e-01 2.826918959617614746e-01 -4.863737523555755615e-02 1.511679887771606445e-01 -1.333019317826256156e-04 6.140009686350822449e-02
2.523285103961825371e-03 2.660685479640960693e-01 -1.065365821123123169e-01 -1.426225751638412476e-01 -8.597414940595626831e-02 3.118381500244140625e-01 1.610642373561859131e-01 -1.489765197038650513e-01 4.188448365312069654e-04 -1.277790218591690063e-01 -9.484375268220901489e-02 -3.025233373045921326e-02 -1.465111076831817627e-01 -4.962637275457382202e-02 3.594232797622680664e-01 -1.124777346849441528e-01 2.239568531513214111e-01 6.816038489341735840e-02 6.552180647850036621e-02 1.719714105129241943e-01 2.367602102458477020e-02 4.101125523447990417e-02 1.947994381189346313e-01 2.960535585880279541e-01 1.873844563961029053e-01 -2.148157060146331787e-01 4.759752377867698669e-02 4.137872159481048584e-01 -1.060014143586158752e-01 -8.051050826907157898e-03 -1.873915642499923706e-02 2.642606198787689209e-01
9.125228226184844971e-02 -1.593527197837829590e-01 -7.620253413915634155e-02 -1.736627817153930664e-01 -1.296041756868362427e-01 1.073340177536010742e-01 2.402632832527160645e-01 -3.083939552307128906e-01 5.636191964149475098e-01 -1.391231715679168701e-01 4.789011180400848389e-02 2.765562236309051514e-01 -2.352486699819564819e-01 5.484876781702041626e-02 2.223313301801681519e-01 -1.001150235533714294e-01 3.239372670650482178e-01 1.517579611390829086e-02 1.622842252254486084e-02 -9.395996481180191040e-02 -1.414788812398910522e-01 -5.068087577819824219e-02 -1.192361861467361450e-01 -6.104733911342918873e-04 -6.624885648488998413e-02 -1.354253739118576050e-01 -4.268636461347341537e-03 1.891296729445457458e-02 2.006385847926139832e-02 -1.886515505611896515e-02 1.929007843136787415e-02 -2.006605714559555054e-01
2.906252443790435791e-01 2.096480131149291992e-01 3.235710039734840393e-02 -1.666326820850372314e-01 2.196770310401916504e-01 2.869974970817565918e-01 -5.728415399789810181e-02 -2.555395364761352539e-01 5.931090563535690308e-03 1.116396933794021606e-01 1.029975414276123047e-01 1.585865616798400879e-01 6.168438121676445007e-02 1.712889969348907471e-01 2.770193219184875488e-01 6.193795800209045410e-02 6.041117757558822632e-02 -1.023263186216354370e-01 -8.665735274553298950e-02 -2.848280407488346100e-02 1.767582632601261139e-02 5.680255219340324402e-02 -3.063021302223205566e-01 8.502516895532608032e-02 -3.594159334897994995e-02 7.549903541803359985e-02 -2.720730006694793701e-01 1.554135326296091080e-02 -6.093736737966537476e-03 1.947186328470706940e-02 -4.794969558715820312e-01 2.072800993919372559e-01
8.012142032384872437e-03 3.527585044503211975e-02 2.758411467075347900e-01 -2.765457332134246826e-01 5.502528324723243713e-02 4.093639850616455078e-01 6.230099126696586609e-02 1.403082907199859619e-01 1.795263737440109253e-01 -1.612718254327774048e-01 -1.169649790972471237e-02 -1.275623799301683903e-03 -2.369632571935653687e-01 2.101191729307174683e-01 1.332366317510604858e-01 6.213909387588500977e-02 2.853282094001770020e-01 1.951288878917694092e-01 2.799725346267223358e-02 -7.943458110094070435e-02 -1.995378546416759491e-02 -3.262125551700592041e-01 -2.213449915871024132e-03 -1.716441065073013306e-01 3.977635130286216736e-02 9.488605707883834839e-02 -2.418561726808547974e-01 -1.224924623966217041e-01 1.033819913864135742e-01 -2.400449663400650024e-01 -2.367521673440933228e-01 -1.880262047052383423e-02
2.007550001144409180e-01 -7.596661150455474854e-02 -4.988643899559974670e-02 -4.586946964263916016e-02 -2.390220463275909424e-01 3.640564680099487305e-01 -2.881601080298423767e-02 -3.127011954784393311e-01 3.854988515377044678e-01 -8.444640785455703735e-02 -2.619713544845581055e-01 -1.396070607006549835e-02 -1.951386332511901855e-01 1.575468331575393677e-01 2.171481996774673462e-01 -3.185218432918190956e-03 2.033286988735198975e-01 -9.447891265153884888e-02 -1.322287321090698242e-01 -5.836943909525871277e-02 -9.179192036390304565e-02 2.769272625446319580e-01 7.684686779975891113e-02 6.463278084993362427e-02 -3.026357591152191162e-01 -1.026626303791999817e-01 4.993250593543052673e-02 1.699556261301040649e-01 -7.300683110952377319e-02 5.776036903262138367e-02 6.407543271780014038e-02 -1.174275800585746765e-01
-6.946186069399118423e-03 -2.996559441089630127e-01 2.531901001930236816e-01 -1.357720047235488892e-01 -2.391374707221984863e-01 3.540437817573547363e-01 1.920445412397384644e-01 -3.364066779613494873e-02 3.437459841370582581e-02 -1.661541014909744263e-01 -8.610980212688446045e-02 2.121049016714096069e-01 -4.911151248961687088e-03 -4.602768644690513611e-02 1.740314066410064697e-01 -4.807734489440917969e-02 2.461459785699844360e-01 1.428632736206054688e-01 1.758949756622314453e-01 -1.693703830242156982e-01 2.256034314632415771e-02 2.611362040042877197e-01 -3.061588406562805176e-01 2.048551887273788452e-01 -1.390295177698135376e-01 1.000292003154754639e-01 -1.225343123078346252e-01 2.364261746406555176e-01 5.065285041928291321e-02 5.020289123058319092e-02 -1.907301694154739380e-01 6.636954098939895630e-02
-1.622603684663772583e-01 -2.411600202322006226e-01 2.419252544641494751e-01 3.550022095441818237e-02 -4.343764856457710266e-02 1.454963386058807373e-01 4.274951815605163574e-01 -9.003169834613800049e-02 2.116882205009460449e-01 -3.975533246994018555e-01 -1.734586432576179504e-02 -1.652022823691368103e-02 -2.975282371044158936e-01 -1.225327402353286743e-01 -1.988811045885086060e-02 1.017637178301811218e-01 2.570404708385467529e-01 -2.781139686703681946e-02 5.723822396248579025e-04 -7.319070398807525635e-02 1.742210984230041504e-02 1.573596894741058350e-01 -1.136426031589508057e-01 1.815686970949172974e-01 2.180103957653045654e-01 -8.128875494003295898e-02 7.787584513425827026e-02 2.583595514297485352e-01 8.750446140766143799e-02 -1.227320283651351929e-01 -1.307979077100753784e-01 1.190015599131584167e-01
8.582203090190887451e-02 3.854508101940155029e-01 1.187613978981971741e-01 -3.423717021942138672e-01 1.885075569152832031e-01 5.020734295248985291e-02 2.926205396652221680e-01 -1.115987375378608704e-01 2.539961338043212891e-01 -1.421508491039276123e-01 -8.242857456207275391e-02 1.902468800544738770e-01 -1.552046239376068115e-01 3.492144942283630371e-01 2.478621602058410645e-01 8.327752351760864258e-03 6.927978247404098511e-02 8.367156982421875000e-02 -1.436705738306045532e-01 2.445569187402725220e-01 -2.297653853893280029e-01 5.594548583030700684e-02 1.043919548392295837e-01 8.241539448499679565e-02 5.152137205004692078e-02 -2.369455993175506592e-01 5.277506262063980103e-02 -2.141669020056724548e-02 -3.748949617147445679e-02 -3.590787202119827271e-02 1.035008132457733154e-01 6.196433212608098984e-03
-1.298923324793577194e-02 -3.372664749622344971e-01 1.328902784734964371e-02 -3.612728118896484375e-01 -1.091780140995979309e-02 1.040318533778190613e-01 1.808327734470367432e-01 -2.545754313468933105e-01 3.124375045299530029e-01 -4.203726947307586670e-01 -1.442950218915939331e-01 -2.100852280855178833e-01 -3.091248869895935059e-02 1.274229437112808228e-01 2.812622189521789551e-01 -9.343040734529495239e-02 5.551476776599884033e-02 8.440283685922622681e-02 1.505719870328903198e-01 -1.255713105201721191e-01 -6.256012618541717529e-02 2.740550227463245392e-02 2.451432403177022934e-03 1.846324354410171509e-01 -6.853474676609039307e-02 1.525999754667282104e-01 -4.754405096173286438e-02 -1.388153582811355591e-01 -2.497041784226894379e-02 1.544081568717956543e-01 -1.892087012529373169e-01 7.372079789638519287e-02
1.551592648029327393e-01 1.804054342210292816e-02 -6.652116775512695312e-02 -1.616411283612251282e-02 -3.092513047158718109e-02 3.830128908157348633e-01 -3.045035898685455322e-02 -1.939615905284881592e-01 2.143951058387756348e-01 -1.079174354672431946e-01 -1.938836574554443359e-01 -1.230672299861907959e-01 -4.159635007381439209e-01 8.977258950471878052e-02 4.918728768825531006e-01 -2.294047772884368896e-01 3.174194991588592529e-01 5.978453531861305237e-02 -6.746773421764373779e-02 1.537714432924985886e-02 -9.710641205310821533e-02 1.343543976545333862e-01 -1.010694876313209534e-01 -4.656674340367317200e-02 2.932164445519447327e-02 -1.634132266044616699e-01 -2.680200152099132538e-02 4.392484575510025024e-02 -6.814517825841903687e-02 4.310131445527076721e-02 5.024676769971847534e-02 -1.024330034852027893e-01
-7.262194063514471054e-03 2.350877970457077026e-01 1.076160147786140442e-01 -3.613630831241607666e-01 2.961384654045104980e-01 9.043194353580474854e-02 1.901328414678573608e-01 -3.285438418388366699e-01 1.141298487782478333e-01 -7.086298614740371704e-02 -1.724537760019302368e-01 2.538025379180908203e-01 -8.139782398939132690e-02 2.027525305747985840e-01 1.940722912549972534e-01 5.855223909020423889e-02 2.263877689838409424e-01 9.880629926919937134e-02 1.050567813217639923e-02 1.334457099437713623e-01 -2.713293135166168213e-01 -1.795645952224731445e-01 2.158680856227874756e-01 3.807496652007102966e-02 -3.325604274868965149e-02 1.104359775781631470e-01 9.044410288333892822e-02 -1.307294815778732300e-01 1.178784891963005066e-01 -1.075853481888771057e-01 -2.524787485599517822e-01 -2.978990413248538971e-02
1.617826223373413086e-01 -6.200856715440750122e-02 -1.256807893514633179e-02 -1.988184303045272827e-01 -7.290615141391754150e-02 2.955538928508758545e-01 1.625938117504119873e-01 -2.325780242681503296e-01 3.969431817531585693e-01 -6.266200542449951172e-02 -6.604145467281341553e-02 9.192580729722976685e-02 -1.224170103669166565e-01 8.090016245841979980e-02 1.874494999647140503e-01 -3.171940566971898079e-03 4.870263934135437012e-01 -5.697964224964380264e-03 -1.566389948129653931e-01 -1.277667433023452759e-01 -9.027446620166301727e-03 -2.722822427749633789e-01 -2.530617713928222656e-01 -8.720781654119491577e-02 1.257261633872985840e-01 4.051224887371063232e-02 2.296895831823348999e-01 -4.306922480463981628e-02 2.534401230514049530e-02 -1.196752190589904785e-01 -6.488738954067230225e-02 1.045480221509933472e-01
1.887852996587753296e-01 4.124302417039871216e-02 9.183944761753082275e-02 -1.901661306619644165e-01 2.849814891815185547e-01 2.035162746906280518e-01 -4.280608147382736206e-02 -4.207160174846649170e-01 2.685977220535278320e-01 -1.137935146689414978e-01 1.538906544446945190e-01 2.942961454391479492e-01 2.928623370826244354e-02 -3.315978124737739563e-02 1.056235209107398987e-01 -1.634241938591003418e-01 1.177036464214324951e-01 2.327610850334167480e-01 -1.759321689605712891e-01 1.473603695631027222e-01 -3.351770639419555664e-01 3.435613587498664856e-02 -7.918343693017959595e-02 1.060736626386642456e-01 5.384225398302078247e-02 -7.303202897310256958e-02 -1.790966391563415527e-01 -7.846941240131855011e-03 2.180752456188201904e-01 -1.700969189405441284e-01 6.398406624794006348e-02 -9.320992976427078247e-02
1.232912242412567139e-01 1.032506301999092102e-01 4.357139468193054199e-01 -3.949390351772308350e-02 3.489722609519958496e-01 2.501110732555389404e-01 5.508977547287940979e-02 1.609076559543609619e-02 6.351891905069351196e-02 -1.203954368829727173e-01 1.851694732904434204e-01 1.416715886443853378e-02 -1.687315553426742554e-01 1.525816228240728378e-02 2.563130259513854980e-01 2.068101465702056885e-01 2.614727020263671875e-01 -1.810880750417709351e-01 -9.979926049709320068e-02 1.141726002097129822e-01 -1.094265952706336975e-01 1.302491426467895508e-01 2.097340524196624756e-01 3.225475251674652100e-01 1.550238579511642456e-01 -1.221058145165443420e-02 -2.053875476121902466e-01 9.454386681318283081e-02 -7.114384323358535767e-02 -3.519398346543312073e-02 -1.231927350163459778e-01 8.373905718326568604e-02
-1.062639132142066956e-01 -2.925256192684173584e-01 4.996061697602272034e-02 -2.860540151596069336e-01 -4.122750461101531982e-01 1.242295950651168823e-01 -6.127888709306716919e-02 -5.673035606741905212e-02 1.839002221822738647e-01 2.927796915173530579e-02 1.806047558784484863e-02 -9.729912132024765015e-02 -2.202403247356414795e-01 2.437571734189987183e-01 1.277647018432617188e-01 -2.351633161306381226e-01 4.884637147188186646e-02 5.549845099449157715e-02 -2.178816050291061401e-01 5.145839601755142212e-02 -1.262562870979309082e-01 2.227206975221633911e-01 6.719753146171569824e-02 2.737299203872680664e-01 -3.460103645920753479e-02 2.720323801040649414e-01 -8.033277839422225952e-02 9.910865686833858490e-03 4.295981675386428833e-02 -1.768762916326522827e-01 -1.712431013584136963e-01 2.400782108306884766e-01
1.219776198267936707e-01 4.961145669221878052e-02 3.401695936918258667e-02 -2.960747480392456055e-01 -1.795635223388671875e-01 2.038267105817794800e-01 2.655506432056427002e-01 -1.882955431938171387e-01 3.895226493477821350e-02 2.140781283378601074e-02 3.129563033580780029e-01 -1.910832524299621582e-02 -2.628685235977172852e-01 -2.465514689683914185e-01 4.228379130363464355e-01 9.278036653995513916e-02 2.647805809974670410e-01 3.290143981575965881e-02 -1.110040694475173950e-01 1.840070448815822601e-02 -5.223660543560981750e-02 1.252050250768661499e-01 7.135818153619766235e-02 1.759629398584365845e-01 -2.802420780062675476e-02 -1.221788823604583740e-01 1.465755403041839600e-01 2.972150146961212158e-01 7.797031849622726440e-02 -1.109970584511756897e-01 -1.485181972384452820e-03 1.194329187273979187e-01
2.535933814942836761e-02 -2.465501874685287476e-01 -1.717059314250946045e-01 -3.351132869720458984e-01 -1.129544824361801147e-01 1.994632333517074585e-01 8.529610186815261841e-02 -4.615778848528862000e-02 1.077832654118537903e-01 -1.778914630413055420e-01 -2.115587890148162842e-01 6.915832310914993286e-02 -2.877101302146911621e-01 1.539006233215332031e-01 4.000425636768341064e-01 -1.360059231519699097e-01 2.037604898214340210e-01 -1.629817187786102295e-01 8.325470983982086182e-02 -1.644785851240158081e-01 1.349539011716842651e-01 -3.005156517028808594e-01 -3.219847008585929871e-02 1.424019336700439453e-01 2.393181174993515015e-01 6.473060697317123413e-02 2.753587625920772552e-02 1.488541066646575928e-01 6.660760939121246338e-02 3.111959248781204224e-02 -1.608929187059402466e-01 -9.729072451591491699e-02
1.023609265685081482e-01 -1.329489499330520630e-01 3.733849823474884033e-01 -8.197718858718872070e-02 1.240929961204528809e-01 2.491431832313537598e-01 -1.697973757982254028e-01 -1.734913289546966553e-01 1.824523657560348511e-01 -7.135099917650222778e-02 -2.189609222114086151e-02 7.143327593803405762e-02 -1.131125539541244507e-01 1.221846230328083038e-02 2.259550243616104126e-01 1.229581460356712341e-01 2.480418980121612549e-01 -1.620362699031829834e-02 -3.271027505397796631e-01 7.251118123531341553e-02 -2.221149764955043793e-02 2.691613137722015381e-01 8.945792913436889648e-02 3.855810165405273438e-01 2.213768213987350464e-01 -6.504444777965545654e-02 -2.705484330654144287e-01 1.988486386835575104e-02 7.524915039539337158e-02 2.175754681229591370e-02 -1.460097581148147583e-01 9.102264046669006348e-02
4.537882283329963684e-02 5.687928572297096252e-02 -6.014389172196388245e-02 -3.450894951820373535e-01 -1.323217898607254028e-01 1.603895723819732666e-01 3.520551919937133789e-01 -9.726365655660629272e-02 -8.944112062454223633e-02 -1.927721500396728516e-01 -1.558818966150283813e-01 2.951039671897888184e-01 -4.955063387751579285e-02 -8.403789252042770386e-02 1.590393632650375366e-01 -1.214141622185707092e-01 1.279088407754898071e-01 1.749862879514694214e-01 -1.364532560110092163e-01 1.482390612363815308e-01 -1.607791520655155182e-02 -1.987302117049694061e-02 -2.464370056986808777e-02 1.152303665876388550e-01 1.110957637429237366e-01 -4.847316741943359375e-01 -1.094552502036094666e-01 7.216928061097860336e-03 -2.437715977430343628e-02 -4.880483075976371765e-02 -3.484186828136444092e-01 -5.865271762013435364e-02
7.699641399085521698e-03 5.786188319325447083e-02 -5.173603445291519165e-02 -7.485046237707138062e-02 9.745337814092636108e-02 3.135857880115509033e-01 4.155380651354789734e-02 -1.781994700431823730e-01 1.940972208976745605e-01 -1.145746260881423950e-01 -1.088448092341423035e-01 4.104797169566154480e-02 -2.300083339214324951e-01 -2.140735089778900146e-02 3.805120289325714111e-01 -2.359185218811035156e-01 2.695654928684234619e-01 -2.078504264354705811e-01 6.116409599781036377e-02 5.703212693333625793e-02 3.965530917048454285e-02 2.258328050374984741e-01 -2.119439393281936646e-01 2.469850517809391022e-02 2.910027801990509033e-01 -2.527039945125579834e-01 -2.008519917726516724e-01 4.769182950258255005e-02 3.232618868350982666e-01 -4.816394764930009842e-03 1.089852973818778992e-01 1.829852163791656494e-02
-7.380381226539611816e-02 1.791123002767562866e-01 -1.914640665054321289e-01 -4.659998789429664612e-02 4.529105871915817261e-02 1.765014678239822388e-01 1.625296771526336670e-01 3.537022694945335388e-02 2.215331494808197021e-01 -4.150632023811340332e-02 -4.655008763074874878e-02 2.550328075885772705e-01 -1.469181030988693237e-01 2.079232782125473022e-01 4.775030612945556641e-01 1.933084875345230103e-01 5.201970785856246948e-02 -1.278811395168304443e-01 -9.390960633754730225e-02 1.766156256198883057e-01 -3.259364962577819824e-01 -1.722845286130905151e-01 -1.890813559293746948e-01 1.060428321361541748e-01 -1.257882118225097656e-01 -1.213156208395957947e-01 -1.291748732328414917e-01 -1.091296151280403137e-01 5.129551142454147339e-02 2.846129797399044037e-02 -9.947755187749862671e-02 3.164024949073791504e-01
5.889515206217765808e-02 2.236653119325637817e-02 2.150089740753173828e-01 -3.981965780258178711e-02 1.675673276185989380e-01 3.441352248191833496e-01 -8.586376905441284180e-02 -4.106376171112060547e-01 2.483142539858818054e-02 -3.259293138980865479e-01 4.976289346814155579e-02 3.723563253879547119e-02 2.258827909827232361e-02 5.154301598668098450e-02 -6.142946425825357437e-03 1.210372000932693481e-01 1.252235174179077148e-01 -1.199615150690078735e-01 -3.436461985111236572e-01 -7.109069079160690308e-02 6.530510634183883667e-02 -7.874941825866699219e-02 -1.337641775608062744e-01 2.675547301769256592e-01 -4.023296386003494263e-02 -1.650088131427764893e-01 -1.880002468824386597e-01 -1.831307858228683472e-01 -1.031917519867420197e-02 -1.256659626960754395e-01 -2.769628763198852539e-01 2.316281199455261230e-01
-3.554304540157318115e-01 2.203970253467559814e-01 -2.023616060614585876e-02 -1.736416667699813843e-01 -7.579807192087173462e-02 3.191046714782714844e-01 -1.046434789896011353e-01 -9.784388355910778046e-03 1.867242604494094849e-01 -3.323015570640563965e-01 -4.022492095828056335e-02 2.381709069013595581e-01 -1.751802116632461548e-01 -7.731005549430847168e-02 3.941240012645721436e-01 -2.153700888156890869e-01 -1.560931745916604996e-02 2.293484359979629517e-01 1.507932990789413452e-01 -1.270908266305923462e-01 -1.629137098789215088e-01 4.160095378756523132e-02 1.233816221356391907e-01 -6.278121843934059143e-03 -5.397339910268783569e-02 8.598604798316955566e-02 -1.092370375990867615e-01 1.692574918270111084e-01 5.163483321666717529e-03 2.026495188474655151e-01 -7.380617409944534302e-02 -3.464091941714286804e-02
-5.552370101213455200e-02 -2.449461966753005981e-01 1.304811686277389526e-01 -1.523152738809585571e-01 3.582473099231719971e-02 3.018321096897125244e-01 1.584178805351257324e-01 -1.339214444160461426e-01 2.676541209220886230e-01 -3.917771875858306885e-01 7.383807748556137085e-02 1.461127251386642456e-01 -2.696295976638793945e-01 9.114906191825866699e-02 -5.002063885331153870e-02 1.074952930212020874e-01 2.364964038133621216e-01 1.556920111179351807e-01 2.115123271942138672e-01 2.970749437808990479e-01 1.407254785299301147e-01 -4.327794536948204041e-02 7.569994777441024780e-02 2.956639276817440987e-03 2.386415153741836548e-01 1.033657975494861603e-02 -4.078060761094093323e-02 2.784827053546905518e-01 4.638050741050392389e-04 -2.418371615931391716e-03 -1.900193393230438232e-01 -3.630897402763366699e-02
-2.499407529830932617e-01 4.898652434349060059e-02 -9.337020665407180786e-02 -1.026509478688240051e-01 1.776525527238845825e-01 3.292039036750793457e-01 1.666858494281768799e-01 -1.885841488838195801e-01 -5.409493669867515564e-02 -2.786167562007904053e-01 -6.291639059782028198e-02 2.680808901786804199e-01 -5.039088055491447449e-02 1.249206811189651489e-01 2.382674813270568848e-01 -1.711028963327407837e-01 2.955216467380523682e-01 4.164453968405723572e-02 -1.141561269760131836e-01 8.149562031030654907e-02 4.602423310279846191e-02 -7.252345234155654907e-02 -2.847143411636352539e-01 2.458741962909698486e-01 -7.602857798337936401e-02 2.886882722377777100e-01 5.086538195610046387e-02 -2.626327276229858398e-01 1.781336665153503418e-01 7.974959909915924072e-03 3.963493183255195618e-02 -1.828000508248806000e-02
-4.669440910220146179e-02 8.126884698867797852e-02 1.764702945947647095e-01 -4.578476250171661377e-01 1.113257603719830513e-03 3.425788581371307373e-01 8.645033091306686401e-02 -1.870676130056381226e-01 3.480936288833618164e-01 -5.878701061010360718e-02 3.033767826855182648e-02 2.558710426092147827e-02 -1.567747630178928375e-02 -1.475658565759658813e-01 1.209022626280784607e-01 -2.592459321022033691e-01 3.092195689678192139e-01 3.050011396408081055e-01 -6.985349953174591064e-02 1.971605569124221802e-01 -1.529519408941268921e-01 -7.686838507652282715e-02 4.045921191573143005e-02 -5.892743915319442749e-02 -1.477675139904022217e-01 1.384369935840368271e-02 -1.216480135917663574e-01 2.743420004844665527e-02 -1.083645373582839966e-01 -1.586418002843856812e-01 -1.387684196233749390e-01 -4.549072589725255966e-03
1.521748397499322891e-02 1.985567957162857056e-01 1.539699286222457886e-01 -3.939364552497863770e-01 6.413903087377548218e-03 3.038093149662017822e-01 5.321177467703819275e-02 -8.355832099914550781e-02 2.271945774555206299e-01 -1.510311365127563477e-01 -1.077196653932332993e-02 1.694748401641845703e-01 -3.588254004716873169e-02 -4.032432660460472107e-02 1.294877678155899048e-01 -2.002643644809722900e-01 3.194935321807861328e-01 3.510367572307586670e-01 2.306764945387840271e-02 1.811958253383636475e-01 -1.455213576555252075e-01 4.190925508737564087e-02 3.407565644010901451e-03 -1.238756775856018066e-01 -5.007464904338121414e-03 1.652521193027496338e-01 -8.508343994617462158e-02 5.508395656943321228e-02 -2.311355918645858765e-01 9.920032322406768799e-02 -3.095572590827941895e-01 -1.503028571605682373e-01
3.933546841144561768e-01 7.661968003958463669e-03 -7.630873471498489380e-02 -3.546397984027862549e-01 3.549893200397491455e-02 9.117311984300613403e-02 -9.500084072351455688e-02 -1.119930967688560486e-01 4.647299647331237793e-02 -3.299258649349212646e-01 5.824247002601623535e-02 -1.138302758336067200e-01 -3.390410840511322021e-01 -7.513350248336791992e-02 2.354199588298797607e-01 -9.325607120990753174e-02 2.264922559261322021e-01 -1.251421421766281128e-01 8.581748604774475098e-02 6.502872332930564880e-03 3.977207094430923462e-02 -6.808236707001924515e-03 -1.362754683941602707e-02 2.311477065086364746e-01 1.025698855519294739e-01 -6.959263980388641357e-02 -2.005338221788406372e-01 1.855513453483581543e-01 3.554176390171051025e-01 3.165688738226890564e-02 -7.969254255294799805e-02 1.308291703462600708e-01
-1.307013332843780518e-01 2.229090034961700439e-01 1.079176515340805054e-01 -3.689100742340087891e-01 8.922281116247177124e-02 2.441281825304031372e-01 3.081510663032531738e-01 -2.098634541034698486e-01 3.219854533672332764e-01 -2.826879620552062988e-01 -2.259402349591255188e-02 2.360012680292129517e-01 -8.387864381074905396e-02 2.743031680583953857e-01 1.319291889667510986e-01 -8.341322094202041626e-02 -3.732157172635197639e-03 -4.322571679949760437e-03 7.369232922792434692e-02 1.108510345220565796e-01 -2.886047959327697754e-01 -7.420111447572708130e-02 2.417430728673934937e-01 5.454792454838752747e-02 -1.502723842859268188e-01 -1.214695796370506287e-01 -1.413184567354619503e-03 2.005505748093128204e-02 -1.001439243555068970e-01 -6.476770341396331787e-02 9.135968238115310669e-02 -6.494578719139099121e-02
-5.111275613307952881e-02 -1.764445304870605469e-01 1.645569801330566406e-01 -2.678523063659667969e-01 -2.028364092111587524e-01 3.068438768386840820e-01 -5.788940936326980591e-02 1.385199278593063354e-02 1.858717948198318481e-02 1.807178854942321777e-01 -5.224425345659255981e-03 1.047190427780151367e-01 8.109785616397857666e-02 2.552042603492736816e-01 4.365301728248596191e-01 1.355425417423248291e-01 1.148107126355171204e-01 -2.899876050651073456e-02 5.086800549179315567e-03 4.885408654808998108e-02 -3.760182559490203857e-01 -1.345746219158172607e-01 1.225399151444435120e-01 2.077657282352447510e-01 -8.266918361186981201e-02 -1.823651939630508423e-01 -2.893362939357757568e-01 7.021661382168531418e-03 4.448041319847106934e-02 -1.089594066143035889e-01 -1.595122367143630981e-01 -8.178770542144775391e-02
1.727322638034820557e-01 1.806599646806716919e-01 2.139170169830322266e-01 -2.395275682210922241e-01 2.314515262842178345e-01 1.979021131992340088e-01 1.404159218072891235e-01 -3.888533711433410645e-01 2.927785217761993408e-01 -4.540222510695457458e-02 1.409610062837600708e-01 1.679715365171432495e-01 -3.021202683448791504e-01 8.222030848264694214e-02 2.354162782430648804e-01 -1.353717148303985596e-01 1.930253952741622925e-01 1.189452260732650757e-01 -1.366741210222244263e-01 1.455991249531507492e-02 -6.187080219388008118e-02 -6.117548793554306030e-02 2.354498356580734253e-01 -1.702497750520706177e-01 7.189937680959701538e-02 6.412567198276519775e-02 5.625320132821798325e-03 3.609244152903556824e-02 1.047249659895896912e-01 -5.731926113367080688e-02 -2.737614512443542480e-01 -3.130731359124183655e-02
6.729790568351745605e-02 -1.066574454307556152e-01 -2.860332131385803223e-01 -2.641886472702026367e-01 -1.274331361055374146e-01 3.029752969741821289e-01 6.416705250740051270e-02 1.471121311187744141e-01 2.436607182025909424e-01 2.177366754040122032e-03 -2.654387652873992920e-01 3.654088824987411499e-02 -1.243911907076835632e-01 -1.070207636803388596e-02 5.653000473976135254e-01 -5.868775770068168640e-02 1.423147171735763550e-01 1.507264655083417892e-02 -6.738082319498062134e-02 7.006916683167219162e-03 1.583964675664901733e-01 1.695094443857669830e-02 -1.719868183135986328e-01 1.397042572498321533e-01 1.228311657905578613e-01 -1.380367726087570190e-01 -2.302933186292648315e-01 7.373513281345367432e-02 9.279159456491470337e-02 -4.903982699033804238e-05 -1.560160517692565918e-01 6.180003285408020020e-02
-4.318154230713844299e-02 4.650845751166343689e-02 1.265409737825393677e-01 -2.684404551982879639e-01 4.062249362468719482e-01 6.152313575148582458e-02 1.410006582736968994e-01 -9.573746472597122192e-02 6.983014196157455444e-02 9.766738116741180420e-02 -6.080132350325584412e-02 -1.368862390518188477e-01 -1.594558060169219971e-01 1.504459381103515625e-01 4.267320036888122559e-01 2.898233756422996521e-02 1.421638876199722290e-01 -2.763384953141212463e-03 -2.489210516214370728e-01 1.444329172372817993e-01 -1.723657399415969849e-01 1.099812909960746765e-01 1.042520180344581604e-01 7.402107119560241699e-02 2.203538715839385986e-01 5.401748046278953552e-02 6.402783910743892193e-04 1.186913996934890747e-01 -3.659656941890716553e-01 -2.295812219381332397e-01 -1.221373751759529114e-01 1.178415268659591675e-01
1.075712963938713074e-01 1.437209695577621460e-01 -1.611757557839155197e-03 -2.849350683391094208e-02 3.294445574283599854e-02 3.944599628448486328e-01 -7.741305511444807053e-03 -1.308001130819320679e-01 2.259165346622467041e-01 -6.380577385425567627e-02 -1.416677385568618774e-01 8.338117972016334534e-03 9.543519467115402222e-02 7.027235627174377441e-02 2.296706438064575195e-01 -2.707855775952339172e-02 4.125802814960479736e-01 5.163861066102981567e-02 -2.350283116102218628e-01 2.109121680259704590e-01 7.655528187751770020e-02 -1.701252460479736328e-01 2.020052224397659302e-01 -1.308457851409912109e-01 3.885860741138458252e-01 -1.920383870601654053e-01 -1.603165864944458008e-01 1.000401228666305542e-01 1.229646727442741394e-01 -1.700530759990215302e-02 -1.878531873226165771e-01 1.034502014517784119e-01
1.047020182013511658e-01 -8.374391123652458191e-03 3.826344311237335205e-01 -1.094583123922348022e-01 2.384607791900634766e-01 2.320825606584548950e-01 -1.407522112131118774e-01 -1.500534266233444214e-01 7.020573318004608154e-02 -3.314315080642700195e-01 -1.669872365891933441e-02 1.288051456212997437e-01 -4.599349945783615112e-02 3.641326678916811943e-03 1.834741830825805664e-01 6.152732297778129578e-02 7.449709624052047729e-02 -4.259363561868667603e-02 -4.412100315093994141e-01 -9.589751064777374268e-02 -6.440342962741851807e-02 1.800833344459533691e-01 -4.938741680234670639e-03 2.785246372222900391e-01 1.598553210496902466e-01 -4.978325683623552322e-03 -2.775121331214904785e-01 -4.847230017185211182e-02 -8.237037807703018188e-02 -8.107770979404449463e-02 -1.098803356289863586e-01 2.247747182846069336e-01
1.163510419428348541e-02 -1.859063655138015747e-01 6.962566077709197998e-02 -3.594394624233245850e-01 9.652626514434814453e-02 1.845011860132217407e-01 2.039752751588821411e-01 -1.584481634199619293e-02 1.171229109168052673e-01 -2.870532870292663574e-01 -1.042350381612777710e-01 1.159900799393653870e-01 -5.434013158082962036e-02 -1.194859370589256287e-01 7.853695005178451538e-02 3.293658047914505005e-02 3.405258059501647949e-01 -1.289049685001373291e-01 2.058710455894470215e-01 7.048923522233963013e-02 -3.006440103054046631e-01 -1.524248421192169189e-01 -3.142893314361572266e-01 2.527433335781097412e-01 1.513812988996505737e-01 1.477330923080444336e-01 1.594250351190567017e-01 2.048600465059280396e-01 6.465199869126081467e-03 4.799884930253028870e-02 8.421984501183032990e-03 -1.742999553680419922e-01
-1.584770530462265015e-01 -1.518768966197967529e-01 1.704342365264892578e-01 -1.328299939632415771e-01 -3.364188969135284424e-01 1.437745988368988037e-01 9.399182349443435669e-02 -2.455539554357528687e-01 1.664176234044134617e-03 -3.116246461868286133e-01 -1.183663383126258850e-01 -8.932308852672576904e-02 -2.030003368854522705e-01 1.537127643823623657e-01 2.917543053627014160e-01 5.932827666401863098e-02 3.899091482162475586e-01 -1.034209951758384705e-01 -3.641709685325622559e-02 -1.187005564570426941e-01 -2.151446342468261719e-01 4.238845314830541611e-03 8.244048058986663818e-02 6.199838221073150635e-02 8.430906385183334351e-02 2.836082279682159424e-01 -3.349314630031585693e-02 -2.369923144578933716e-01 1.842932254076004028e-01 3.287713602185249329e-02 -8.029999583959579468e-02 -9.032855927944183350e-02
7.269032299518585205e-02 1.361154764890670776e-01 1.292400509119033813e-01 -1.974285095930099487e-01 -1.430949866771697998e-01 3.235909342765808105e-01 1.686543077230453491e-01 -1.547096576541662216e-02 -4.940186068415641785e-02 -1.008782312273979187e-01 -1.248908564448356628e-01 1.772227883338928223e-01 8.648613095283508301e-02 4.584661871194839478e-02 3.830690383911132812e-01 2.310575991868972778e-01 7.567006349563598633e-02 7.511766254901885986e-02 -1.365712611004710197e-03 1.106319874525070190e-01 -2.495287954807281494e-01 2.690635919570922852e-01 1.586618721485137939e-01 8.502585440874099731e-02 3.420685976743698120e-02 -2.656360566616058350e-01 -1.967318654060363770e-01 1.189570873975753784e-01 -6.733672320842742920e-02 -4.062885642051696777e-01 -2.236296795308589935e-02 -1.092633232474327087e-01
-7.512978278100490570e-03 2.892080843448638916e-01 -2.243505865335464478e-01 -2.452717572450637817e-01 -1.794138103723526001e-01 2.424820810556411743e-01 2.465256750583648682e-01 -1.214491203427314758e-01 1.666619256138801575e-02 -1.068967655301094055e-01 -2.070652991533279419e-01 3.992578387260437012e-02 -3.276731073856353760e-02 -2.481824159622192383e-01 3.296218216419219971e-01 -1.537218540906906128e-01 1.795950084924697876e-01 -3.956417366862297058e-02 -1.031304821372032166e-01 -1.346847414970397949e-01 -1.689311265945434570e-01 -8.863604813814163208e-02 1.627054363489151001e-01 1.805375963449478149e-01 -1.259100288152694702e-01 -1.467603296041488647e-01 -2.441125735640525818e-02 3.442134559154510498e-01 -1.956557668745517731e-02 -2.038964480161666870e-01 -1.002427116036415100e-01 1.471148431301116943e-01
3.265225887298583984e-01 -1.590162962675094604e-01 1.528210788965225220e-01 -3.729706406593322754e-01 -3.623849526047706604e-02 1.746168881654739380e-01 -4.470402747392654419e-02 -1.261424273252487183e-01 -1.631532330065965652e-03 -3.156031966209411621e-01 -2.005376815795898438e-01 1.177003327757120132e-02 -3.062132000923156738e-01 -1.826128065586090088e-01 1.006919145584106445e-01 -8.188928663730621338e-02 2.791232168674468994e-01 -2.223388105630874634e-01 -1.400107610970735550e-02 -5.654165148735046387e-02 4.185042902827262878e-02 8.191043138504028320e-02 -2.800827026367187500e-01 2.345182448625564575e-01 1.015492901206016541e-01 -1.627905070781707764e-01 -1.152799129486083984e-01 -1.556170266121625900e-02 1.590962857007980347e-01 -5.098786950111389160e-02 -3.099073283374309540e-02 -1.419170349836349487e-01
5.227245762944221497e-02 1.361042559146881104e-01 1.920820921659469604e-01 -5.601981282234191895e-01 -3.943660110235214233e-02 1.729210764169692993e-01 -4.481665417551994324e-02 -3.883751854300498962e-02 3.113585710525512695e-01 -3.259462118148803711e-02 -8.900398761034011841e-02 1.580090075731277466e-01 -1.502704173326492310e-01 2.854678332805633545e-01 1.494775116443634033e-01 -5.975835397839546204e-02 2.253775745630264282e-01 1.855090260505676270e-01 6.717465817928314209e-02 2.147902101278305054e-01 -3.280811607837677002e-01 -1.009033098816871643e-01 1.448228806257247925e-01 4.110432043671607971e-02 -5.931940674781799316e-02 2.446975931525230408e-02 3.136237338185310364e-02 6.012738496065139771e-02 -5.852929130196571350e-02 -7.608781754970550537e-02 1.109233349561691284e-01 1.599865704774856567e-01
4.163494333624839783e-02 1.880610710941255093e-03 3.613509535789489746e-01 -1.321559101343154907e-01 1.957421600818634033e-01 2.621539831161499023e-01 -2.675737440586090088e-01 -1.753245145082473755e-01 1.715375036001205444e-01 -1.869913935661315918e-01 -4.909760132431983948e-02 1.101087108254432678e-01 -6.048025935888290405e-02 -4.461645334959030151e-02 2.593815624713897705e-01 1.123781427741050720e-01 1.827083826065063477e-01 -1.218028813600540161e-01 -2.615186572074890137e-01 -4.226520657539367676e-02 -7.408555597066879272e-02 6.542801111936569214e-02 1.781696081161499023e-01 4.020381867885589600e-01 1.967572569847106934e-01 -7.540854066610336304e-02 -2.429794073104858398e-01 1.564887724816799164e-02 5.437244474887847900e-02 1.530544012784957886e-01 -9.872110188007354736e-02 1.225189343094825745e-01
1.567028760910034180e-01 -2.419966459274291992e-02 2.928814291954040527e-01 -1.028359979391098022e-01 1.342020928859710693e-01 3.098329901695251465e-01 -2.161913365125656128e-01 -3.093324601650238037e-02 2.531871795654296875e-01 -1.851595491170883179e-01 5.147431790828704834e-02 1.536591649055480957e-01 -1.501738131046295166e-01 6.522705405950546265e-02 2.048787176609039307e-01 1.886669397354125977e-01 1.178894788026809692e-01 -1.249455362558364868e-01 -4.349099695682525635e-01 -8.747295476496219635e-03 9.655809961259365082e-03 7.477197796106338501e-02 1.727495640516281128e-01 3.503031134605407715e-01 1.665051281452178955e-01 9.071522206068038940e-02 -2.259339988231658936e-01 -6.067373603582382202e-02 8.322809636592864990e-02 4.627533257007598877e-02 -8.698278665542602539e-02 5.907143279910087585e-02
-1.252438277006149292e-01 2.051092535257339478e-01 1.847896128892898560e-01 -3.312388360500335693e-01 3.630927205085754395e-02 1.040177419781684875e-01 2.088918909430503845e-02 -7.822005450725555420e-02 8.993311971426010132e-02 -1.945059150457382202e-01 -5.639899894595146179e-02 -3.317573070526123047e-01 -1.793009191751480103e-01 2.861280925571918488e-02 1.232250556349754333e-01 -9.597773104906082153e-02 7.546726614236831665e-02 -5.701084155589342117e-03 -1.493975669145584106e-01 1.942670643329620361e-01 -2.399438321590423584e-01 1.512999832630157471e-01 -3.638234138488769531e-01 3.129344880580902100e-01 -1.070816740393638611e-01 1.759321540594100952e-01 -2.476899325847625732e-01 -1.043423563241958618e-01 9.310044348239898682e-02 1.202775686979293823e-01 -1.935883462429046631e-01 1.065016537904739380e-01
1.565514802932739258e-01 -1.443025320768356323e-01 -1.725060939788818359e-01 -1.797395348548889160e-01 -1.943336576223373413e-01 5.728191137313842773e-02 1.807921975851058960e-01 -2.292535156011581421e-01 4.654571712017059326e-01 -2.367025315761566162e-01 -4.052131995558738708e-02 2.062234580516815186e-01 -3.364787101745605469e-01 -3.031513839960098267e-02 1.858441084623336792e-01 -1.516783684492111206e-01 2.214720696210861206e-01 -2.042867243289947510e-01 -1.115918457508087158e-01 -8.461911976337432861e-02 -1.774971485137939453e-01 7.828931324183940887e-03 -2.652443945407867432e-01 1.422235858626663685e-03 -2.908695116639137268e-02 -6.964822113513946533e-02 2.128067761659622192e-01 4.555232822895050049e-02 -6.265265867114067078e-03 7.661931216716766357e-02 -6.710149347782135010e-02 4.465401172637939453e-02
1.877402216196060181e-01 1.166319847106933594e-02 5.115495324134826660e-01 -2.708638459444046021e-02 2.948645353317260742e-01 2.838733792304992676e-01 -4.760701209306716919e-02 -1.190361455082893372e-01 -1.907978556118905544e-03 -2.506622672080993652e-01 -5.854428559541702271e-02 1.432152390480041504e-01 -2.233386933803558350e-01 -6.961420178413391113e-03 1.611516922712326050e-01 8.594919741153717041e-02 2.123250961303710938e-01 -2.712111473083496094e-01 -1.276002526283264160e-01 9.907942265272140503e-03 2.906229812651872635e-03 8.019580692052841187e-02 -3.825963661074638367e-02 1.776633858680725098e-01 1.980820447206497192e-01 8.583783358335494995e-02 -2.809445858001708984e-01 3.901189193129539490e-02 9.191864728927612305e-02 -1.271663159132003784e-01 -7.122220844030380249e-02 1.301623284816741943e-01
1.549506038427352905e-01 1.606907099485397339e-01 2.688506543636322021e-01 -8.447081781923770905e-03 1.901629716157913208e-01 2.746904492378234863e-01 1.386720687150955200e-01 -3.802116215229034424e-01 1.071654930710792542e-01 -3.447965681552886963e-01 2.085071355104446411e-01 2.495501488447189331e-01 3.119737468659877777e-02 4.265478625893592834e-02 2.006847709417343140e-01 1.506952941417694092e-02 4.112754762172698975e-02 7.816153764724731445e-02 -1.463131010532379150e-01 -5.575723573565483093e-02 -5.237770080566406250e-02 8.786646276712417603e-02 1.317340433597564697e-01 1.100301295518875122e-01 1.446552127599716187e-01 6.636081635951995850e-02 2.406377531588077545e-02 -2.054080739617347717e-02 -5.410047620534896851e-02 -2.122236192226409912e-01 -1.889108866453170776e-01 3.751943707466125488e-01
3.451890051364898682e-01 9.770032018423080444e-03 1.881102174520492554e-01 -2.709075212478637695e-01 1.831230707466602325e-02 8.291625976562500000e-02 1.459407061338424683e-01 -9.219095110893249512e-02 8.048500120639801025e-02 -3.482421934604644775e-01 -2.117303609848022461e-01 1.239271610975265503e-01 -2.984752953052520752e-01 -9.153083711862564087e-02 2.912989556789398193e-01 -1.697276234626770020e-01 2.603648006916046143e-01 -1.715122908353805542e-01 1.447370201349258423e-01 -1.120079979300498962e-01 -2.627073600888252258e-02 5.745952483266592026e-03 -1.279030740261077881e-01 3.830435127019882202e-02 -4.251474514603614807e-02 -2.305317223072052002e-01 -9.976899623870849609e-02 8.735065907239913940e-02 3.179050683975219727e-01 -2.172548323869705200e-03 -8.984901010990142822e-02 -7.050152122974395752e-02
9.149126708507537842e-02 -1.399496495723724365e-01 -1.544116288423538208e-01 -4.114362001419067383e-01 6.386644393205642700e-02 1.458592265844345093e-01 -9.962369501590728760e-02 -4.622508287429809570e-01 1.135964393615722656e-01 1.019789185374975204e-02 5.275605712085962296e-03 2.115378081798553467e-01 -3.159492462873458862e-02 1.696334034204483032e-01 1.576280444860458374e-01 -3.711875528097152710e-02 -1.419090777635574341e-01 6.145423650741577148e-02 -3.633613586425781250e-01 -1.000630781054496765e-01 -2.342997789382934570e-01 -1.085513159632682800e-01 9.019707143306732178e-02 4.765836521983146667e-02 2.869110405445098877e-01 -1.230433881282806396e-01 1.820282079279422760e-02 -4.329416528344154358e-02 2.127643078565597534e-01 8.334489911794662476e-02 -1.229836344718933105e-01 7.832537591457366943e-02
9.538240730762481689e-02 -9.264442324638366699e-02 -4.566283896565437317e-02 -3.457297980785369873e-01 1.489238627254962921e-02 1.992236077785491943e-01 5.045651644468307495e-02 -1.844259649515151978e-01 7.167972624301910400e-02 -4.808803498744964600e-01 -6.264493614435195923e-02 2.115141600370407104e-01 -8.483133465051651001e-02 -2.086796015501022339e-01 -4.597606137394905090e-02 -8.719772845506668091e-02 1.134043559432029724e-01 -4.080888349562883377e-03 2.561551034450531006e-01 4.827862977981567383e-02 -3.208886981010437012e-01 1.698835752904415131e-02 -5.784353613853454590e-02 2.574677169322967529e-01 -1.977090537548065186e-01 2.291619777679443359e-01 -1.375982612371444702e-01 8.005213737487792969e-02 -1.273770332336425781e-01 2.329532429575920105e-02 -1.280977725982666016e-01 1.867822259664535522e-01
1.818951666355133057e-01 6.048250943422317505e-02 1.241882424801588058e-02 -7.433219999074935913e-02 -1.193041801452636719e-01 1.780463568866252899e-02 -1.790195405483245850e-01 9.621107578277587891e-02 2.832686007022857666e-01 -1.189902052283287048e-01 -1.114668250083923340e-01 2.447885572910308838e-01 -1.069124862551689148e-01 4.927448555827140808e-02 1.935916095972061157e-01 -8.312510699033737183e-02 1.633935421705245972e-01 2.180260866880416870e-01 4.597338661551475525e-02 2.763604819774627686e-01 -3.491772413253784180e-01 3.218899071216583252e-01 -2.305665761232376099e-01 1.324859410524368286e-01 2.505153417587280273e-01 -2.045611664652824402e-02 1.579404622316360474e-01 7.417300343513488770e-02 1.765599101781845093e-01 2.573290467262268066e-02 -3.146795034408569336e-01 5.722659826278686523e-02
1.446461826562881470e-01 -8.049299567937850952e-02 -2.399845235049724579e-02 -2.120120823383331299e-01 -7.791353762149810791e-02 3.050715476274490356e-02 1.882985681295394897e-01 -1.557528823614120483e-01 4.271685779094696045e-01 -2.726162672042846680e-01 -4.368003830313682556e-02 -1.349160540848970413e-02 -3.443410396575927734e-01 1.155587285757064819e-01 3.247266113758087158e-01 -1.622539609670639038e-01 3.629340529441833496e-01 -2.598861753940582275e-01 -6.771852821111679077e-02 -1.762288808822631836e-02 -3.578985854983329773e-02 1.090673208236694336e-01 -1.918036937713623047e-01 -5.054570734500885010e-02 -1.506296694278717041e-01 -8.270527422428131104e-02 -1.612398326396942139e-01 1.413851976394653320e-02 1.286049187183380127e-01 7.783526182174682617e-02 7.799675688147544861e-03 5.207039788365364075e-02
-1.977005600929260254e-02 1.016417592763900757e-01 -2.354052104055881500e-02 -1.825182735919952393e-01 2.382168769836425781e-01 4.872285723686218262e-01 -2.344010323286056519e-01 -8.186250180006027222e-02 1.384807825088500977e-01 -8.783864229917526245e-02 -7.034882158041000366e-02 2.599751055240631104e-01 1.688281148672103882e-01 -1.280715409666299820e-02 2.040814161300659180e-01 1.126597728580236435e-02 2.301461761817336082e-03 1.215739697217941284e-01 -3.208618760108947754e-01 -7.270078361034393311e-02 6.839521974325180054e-02 2.130170017480850220e-01 8.571219444274902344e-02 2.511397004127502441e-01 -4.628831893205642700e-02 -4.288569837808609009e-02 -2.552860677242279053e-01 3.161509037017822266e-01 7.113739103078842163e-02 -8.926455676555633545e-02 -5.855700001120567322e-02 -2.642232738435268402e-02
7.308618724346160889e-02 -9.216360002756118774e-02 2.422014996409416199e-02 -1.864016205072402954e-01 9.232909232378005981e-02 4.142705351114273071e-02 9.693577140569686890e-02 -2.435646951198577881e-03 1.018992960453033447e-01 -1.873761266469955444e-01 -5.190052837133407593e-02 -1.409340798854827881e-01 -1.018787473440170288e-01 -3.366033360362052917e-02 3.422603607177734375e-01 -9.072884917259216309e-02 2.408139109611511230e-01 -1.375330984592437744e-01 1.471039354801177979e-01 1.617678105831146240e-01 -6.287505477666854858e-02 -2.437253948301076889e-03 -4.813526198267936707e-02 5.066999197006225586e-01 2.975573241710662842e-01 -1.640660464763641357e-01 2.278254479169845581e-01 1.800285577774047852e-01 -5.094348266720771790e-02 -5.668529868125915527e-02 -2.389923930168151855e-01 -2.753515243530273438e-01
2.302412539720535278e-01 -5.959377437829971313e-02 -2.177566289901733398e-02 -4.393289685249328613e-01 -1.287406831979751587e-01 1.351994872093200684e-01 2.211646139621734619e-01 -2.702358961105346680e-01 1.706886738538742065e-01 -3.239631652832031250e-01 -2.943196892738342285e-02 2.282981574535369873e-02 -6.310966610908508301e-02 1.520970165729522705e-01 -2.974432893097400665e-02 -5.227139592170715332e-02 -4.226225242018699646e-02 1.625703871250152588e-01 1.697988361120223999e-01 -2.263037674129009247e-02 -1.214715018868446350e-01 7.984700798988342285e-02 -1.377443671226501465e-01 3.567584753036499023e-01 7.261665165424346924e-02 -1.266732253134250641e-02 1.225624885410070419e-02 -3.593116998672485352e-02 1.101363003253936768e-01 1.404318362474441528e-01 -3.193979859352111816e-01 2.475287616252899170e-01
1.550672203302383423e-01 1.987307667732238770e-01 -1.291638910770416260e-01 -3.127448260784149170e-01 -1.357581615447998047e-01 2.670021057128906250e-01 3.972202241420745850e-01 -1.578745096921920776e-01 -1.451694816350936890e-01 -2.138671725988388062e-01 1.873520165681838989e-01 8.084448054432868958e-03 1.398257329128682613e-03 -1.882893592119216919e-01 2.981815040111541748e-01 1.188495606184005737e-01 2.497616410255432129e-01 1.642262786626815796e-01 -9.282628446817398071e-02 -1.603308320045471191e-01 -1.913616657257080078e-01 3.226170688867568970e-02 -1.375220119953155518e-01 2.402393221855163574e-01 7.806748151779174805e-02 -5.190179869532585144e-02 -1.666560918092727661e-01 1.936004497110843658e-02 -6.540516763925552368e-02 -8.100143820047378540e-02 -6.005894392728805542e-03 1.526219695806503296e-01
3.576421141624450684e-01 1.774449050426483154e-01 9.868130832910537720e-02 -4.399679005146026611e-01 7.410317659378051758e-02 9.239567816257476807e-02 3.634231910109519958e-02 -2.703474760055541992e-01 1.682175397872924805e-01 -1.938704699277877808e-01 1.876262724399566650e-01 4.453310370445251465e-01 -9.202385693788528442e-02 -4.997615888714790344e-02 2.202079743146896362e-01 3.577788919210433960e-02 1.628751307725906372e-01 1.395848989486694336e-01 -1.736647784709930420e-01 -3.725304268300533295e-03 -8.708608895540237427e-02 5.199706181883811951e-02 -2.028597705066204071e-02 -8.723792433738708496e-02 1.648830324411392212e-01 6.206788122653961182e-03 1.081497892737388611e-01 1.261887848377227783e-01 -1.528950314968824387e-02 6.234659999608993530e-02 -1.863076686859130859e-01 -2.331157214939594269e-02
9.937909245491027832e-02 8.413310348987579346e-02 3.229824006557464600e-01 -2.759220302104949951e-01 2.208046382293105125e-03 2.453980036079883575e-02 -1.364231109619140625e-01 -3.382495939731597900e-01 -8.228488266468048096e-03 -1.574230343103408813e-01 1.991892904043197632e-01 1.290264129638671875e-01 -1.718087196350097656e-01 -3.889615088701248169e-02 1.919874846935272217e-01 1.232005059719085693e-01 1.573803126811981201e-01 -4.127259552478790283e-02 -3.457591533660888672e-01 -2.159542441368103027e-01 -6.803430151194334030e-03 -1.427567750215530396e-01 -1.608529239892959595e-01 8.901268243789672852e-02 1.790993511676788330e-01 4.266984760761260986e-02 -1.549899727106094360e-01 2.888121008872985840e-01 1.550799757242202759e-01 -9.004747867584228516e-02 -2.824706435203552246e-01 -6.753667443990707397e-02
6.983134150505065918e-02 8.142722398042678833e-02 -1.024110615253448486e-01 -2.500881552696228027e-01 -2.438505440950393677e-01 1.430495083332061768e-01 1.106802821159362793e-01 6.482221186161041260e-02 2.353726327419281006e-01 -4.966461658477783203e-02 5.831095203757286072e-02 5.863811075687408447e-02 -1.104184985160827637e-01 -1.363481730222702026e-01 4.398452937602996826e-01 7.001075893640518188e-02 9.259944409132003784e-02 2.732948660850524902e-01 -9.309794008731842041e-02 3.014549016952514648e-01 -3.977259695529937744e-01 -1.877372413873672485e-01 3.483429923653602600e-02 1.629171967506408691e-01 9.952065348625183105e-02 -1.090783812105655670e-02 2.069846987724304199e-01 1.275538206100463867e-01 -9.602103382349014282e-02 4.413186013698577881e-02 -1.723561137914657593e-01 1.059475615620613098e-01
1.339563429355621338e-01 1.106490287929773331e-02 2.447662800550460815e-01 -8.830413222312927246e-02 1.450785696506500244e-01 3.529902994632720947e-01 -1.770159006118774414e-01 -7.395512610673904419e-02 1.852597296237945557e-01 -1.564425975084304810e-01 -5.420153215527534485e-02 1.134532913565635681e-01 -1.438628137111663818e-01 1.744115725159645081e-02 1.958985030651092529e-01 1.369924992322921753e-01 6.234171986579895020e-02 -1.252931952476501465e-01 -4.126918315887451172e-01 4.606749489903450012e-02 3.021884895861148834e-02 9.611941874027252197e-02 1.898227781057357788e-01 4.088717997074127197e-01 1.939428299665451050e-01 6.147542223334312439e-02 -3.253877758979797363e-01 -5.355916172266006470e-02 2.524732984602451324e-02 -5.265798792243003845e-02 -4.314807802438735962e-02 1.350145936012268066e-01
7.899966090917587280e-02 -1.623488217592239380e-01 3.444860875606536865e-02 -1.881692558526992798e-01 2.302863895893096924e-01 3.753044903278350830e-01 4.955744743347167969e-02 -1.478123217821121216e-01 -1.732940822839736938e-01 -1.365981437265872955e-02 3.346676379442214966e-02 2.802436798810958862e-02 -1.500514149665832520e-01 1.903601139783859253e-01 -1.469694226980209351e-01 -9.184720367193222046e-02 2.110759466886520386e-01 -2.281052172183990479e-01 1.224023252725601196e-01 2.220980376005172729e-01 -2.131761014461517334e-01 1.155549287796020508e-01 4.456032440066337585e-02 2.249809354543685913e-01 1.283942461013793945e-01 -2.328258194029331207e-02 -3.158029019832611084e-01 9.615438990294933319e-03 1.879454553127288818e-01 4.700241610407829285e-02 -4.038419425487518311e-01 4.405188560485839844e-02
-1.592228747904300690e-02 -5.565359257161617279e-03 -1.251183152198791504e-01 -1.143192350864410400e-01 2.960167527198791504e-01 5.324311852455139160e-01 1.495005935430526733e-01 -2.240449488162994385e-01 -2.130449563264846802e-02 -8.961302042007446289e-02 2.351486235857009888e-01 1.215377971529960632e-01 -1.224229391664266586e-02 2.442727051675319672e-02 2.715825438499450684e-01 -2.460404932498931885e-01 1.076120287179946899e-01 -2.154233455657958984e-01 -4.504083469510078430e-02 -1.138958856463432312e-01 -2.899078726768493652e-01 9.840525686740875244e-02 -6.232430785894393921e-02 1.113865450024604797e-01 5.874611064791679382e-02 1.071368977427482605e-01 2.005363404750823975e-01 -7.999334484338760376e-02 8.595747500658035278e-02 -2.211467623710632324e-01 -1.063294932246208191e-01 -3.990528360009193420e-02
-1.088970303535461426e-01 3.254139795899391174e-02 2.231594920158386230e-01 -2.201168537139892578e-01 -1.425507664680480957e-01 4.908732175827026367e-01 -5.529081448912620544e-02 -5.111473798751831055e-02 -2.362646609544754028e-01 -3.478185534477233887e-01 -2.043484896421432495e-01 -2.639130353927612305e-01 -6.387071684002876282e-03 -5.069842189550399780e-02 2.679321169853210449e-01 1.914902590215206146e-02 3.043160215020179749e-02 -1.916029900312423706e-01 -1.126416400074958801e-01 3.507842123508453369e-02 -1.663491725921630859e-01 2.040115185081958771e-02 8.687067031860351562e-02 -8.866716176271438599e-03 1.845901161432266235e-01 1.750465631484985352e-01 9.911214001476764679e-03 -7.929378747940063477e-02 6.550729274749755859e-02 -2.148551493883132935e-02 -3.094040453433990479e-01 -7.567034568637609482e-03
-2.193468660116195679e-01 6.643493473529815674e-02 3.898931145668029785e-01 -3.488861918449401855e-01 2.080263495445251465e-01 3.328376114368438721e-01 -4.269596934318542480e-02 -1.083128675818443298e-01 2.563511431217193604e-01 7.542381435632705688e-02 -2.920353598892688751e-02 -6.176995486021041870e-02 -1.547876894474029541e-01 3.119725361466407776e-02 8.868526667356491089e-02 8.336173743009567261e-02 3.113590180873870850e-01 -1.957593411207199097e-01 -2.132426798343658447e-01 -9.913717955350875854e-02 -4.882853850722312927e-02 -1.169805750250816345e-01 3.536557033658027649e-02 -2.158035151660442352e-02 -2.751130796968936920e-02 -1.244205534458160400e-01 -2.872023545205593109e-02 -9.262604266405105591e-02 -3.069746494293212891e-01 -1.607373058795928955e-01 -1.903031766414642334e-01 -5.102938506752252579e-03
-1.923435181379318237e-01 9.915658831596374512e-02 1.349956355988979340e-02 -3.939692378044128418e-01 -2.247453629970550537e-01 2.961102426052093506e-01 3.658610880374908447e-01 -1.264128088951110840e-01 1.583096683025360107e-01 -1.592703908681869507e-01 1.328547447919845581e-01 1.533358693122863770e-01 -1.157881990075111389e-01 1.648329794406890869e-01 -5.318365991115570068e-02 -8.641980588436126709e-02 -6.606301665306091309e-02 -3.821611404418945312e-02 -2.526665851473808289e-02 -3.959124535322189331e-02 -7.846741378307342529e-02 2.790443897247314453e-01 -2.430084347724914551e-02 1.928318887948989868e-01 1.357529014348983765e-01 5.594354867935180664e-02 -2.564852237701416016e-01 -2.080720476806163788e-02 -1.199397742748260498e-01 -3.551228642463684082e-01 7.317451387643814087e-02 6.188816949725151062e-02
5.708947777748107910e-02 -4.693801701068878174e-02 2.237130403518676758e-01 -2.488578259944915771e-01 -6.416726112365722656e-02 2.789904177188873291e-01 1.901526600122451782e-01 -1.263838857412338257e-01 -2.152853906154632568e-01 -6.234078854322433472e-02 2.254261225461959839e-01 2.222610116004943848e-01 2.104885689914226532e-02 6.951312720775604248e-02 3.118122816085815430e-01 1.512482017278671265e-01 3.880084678530693054e-02 1.310265995562076569e-02 -3.356106877326965332e-01 1.798076778650283813e-01 -2.852654755115509033e-01 -5.475442856550216675e-02 1.240970939397811890e-01 8.418114483356475830e-02 2.433744966983795166e-01 1.953516714274883270e-02 -1.145443990826606750e-01 -1.321515161544084549e-02 2.500294744968414307e-01 -1.215434893965721130e-01 -2.540314197540283203e-01 -6.645317375659942627e-02
-1.698643267154693604e-01 -2.395319491624832153e-01 4.461445659399032593e-02 -3.481894731521606445e-01 -7.511983811855316162e-02 1.096123084425926208e-01 -1.373491436243057251e-01 -4.105335474014282227e-02 2.529531419277191162e-01 -2.050347328186035156e-01 -1.331456750631332397e-01 8.233097940683364868e-02 -1.671544760465621948e-01 1.660395562648773193e-01 2.664116322994232178e-01 1.193808838725090027e-01 3.793854415416717529e-01 -2.662789523601531982e-01 -2.673620544373989105e-02 -1.800562739372253418e-01 5.808643624186515808e-02 3.009295165538787842e-01 2.775892317295074463e-01 -3.136951103806495667e-02 -2.402774803340435028e-02 1.246148273348808289e-01 1.140826940536499023e-01 2.888364531099796295e-02 1.007461026310920715e-01 2.451366931200027466e-02 -1.425175666809082031e-01 1.030067261308431625e-02
1.523297876119613647e-01 5.909800156950950623e-02 2.093094214797019958e-02 -3.040425181388854980e-01 -3.308130800724029541e-02 3.444727957248687744e-01 3.868744522333145142e-02 -4.490932077169418335e-02 1.948996931314468384e-01 -1.345174759626388550e-01 -1.220479682087898254e-01 1.058433949947357178e-01 3.302817940711975098e-01 6.383287161588668823e-02 2.672079503536224365e-01 -3.021185398101806641e-01 5.832673609256744385e-02 -4.300026595592498779e-02 -1.197851598262786865e-01 8.533173054456710815e-02 -3.446448445320129395e-01 -1.131756976246833801e-01 -1.023008953779935837e-02 -1.997905522584915161e-01 1.568762958049774170e-01 -2.007171697914600372e-02 -1.417277157306671143e-01 6.140359863638877869e-02 -1.613443344831466675e-01 -2.858560681343078613e-01 -2.076435983180999756e-01 3.025557287037372589e-02
7.816630601882934570e-02 -2.138660550117492676e-01 -2.473739236593246460e-01 -2.185465246438980103e-01 -5.702392384409904480e-02 1.043583825230598450e-01 1.972879171371459961e-01 6.092398986220359802e-02 2.321888804435729980e-01 -5.646983161568641663e-02 -1.357818990945816040e-01 6.952981650829315186e-02 -1.296640038490295410e-01 -1.352892443537712097e-02 5.538453459739685059e-01 -7.615857571363449097e-02 3.045789897441864014e-01 -1.234960332512855530e-01 -1.307358294725418091e-01 1.064023748040199280e-01 -1.822316348552703857e-01 6.020571291446685791e-02 -2.202945947647094727e-02 2.683152258396148682e-01 7.004284113645553589e-02 -2.346517592668533325e-01 -1.145538128912448883e-02 4.970606043934822083e-02 7.262347638607025146e-02 -1.953628957271575928e-01 1.078630462288856506e-01 9.548250585794448853e-02
-2.664249390363693237e-02 1.558369994163513184e-01 -1.300982087850570679e-01 -3.253097534179687500e-01 2.192151695489883423e-01 3.761646747589111328e-01 -2.399566210806369781e-02 -1.590800732374191284e-01 1.357226669788360596e-01 -3.662692010402679443e-01 7.051483541727066040e-02 4.921263456344604492e-02 1.446380764245986938e-01 1.223789528012275696e-02 1.465406715869903564e-01 -1.887430101633071899e-01 3.867791295051574707e-01 3.960398584604263306e-02 -5.028655380010604858e-02 1.643324643373489380e-01 -2.017774283885955811e-01 9.754768013954162598e-02 -1.639264822006225586e-01 1.064474135637283325e-02 5.120459571480751038e-02 1.645229607820510864e-01 -3.738010302186012268e-02 -1.375905275344848633e-01 4.956962540745735168e-02 -2.638364136219024658e-01 1.030563265085220337e-01 8.977239578962326050e-02
1.104850620031356812e-01 6.124313920736312866e-02 3.081040680408477783e-01 -2.573197782039642334e-01 -4.214164242148399353e-02 2.696725130081176758e-01 -1.834243535995483398e-01 -1.177060231566429138e-01 2.217378616333007812e-01 -1.310070902109146118e-01 -4.608051106333732605e-02 1.723742485046386719e-01 -7.760170847177505493e-02 -2.496559023857116699e-01 2.456689029932022095e-01 -1.922079771757125854e-01 7.741280645132064819e-02 -8.410415798425674438e-02 -3.026068508625030518e-01 -1.367457211017608643e-01 6.465597450733184814e-02 -1.601087395101785660e-03 1.957262009382247925e-01 3.324766159057617188e-01 4.561850428581237793e-02 -1.466664206236600876e-02 -2.143528610467910767e-01 2.094470113515853882e-01 -9.569670073688030243e-03 2.025727480649948120e-01 -1.164332628250122070e-01 1.180000156164169312e-01
1.587208807468414307e-01 -1.619479805231094360e-01 1.784466654062271118e-01 -2.804597318172454834e-01 1.282473094761371613e-02 1.539925932884216309e-01 -6.378390640020370483e-02 -5.493254587054252625e-02 1.269892454147338867e-01 -3.887356817722320557e-01 -1.686540842056274414e-01 9.917402267456054688e-02 -3.030494153499603271e-01 -6.578438729047775269e-02 2.203827649354934692e-01 -6.007709726691246033e-02 1.888073086738586426e-01 -1.078479662537574768e-01 3.402566770091652870e-03 -1.011503562331199646e-01 -1.366426497697830200e-01 1.895617991685867310e-01 -1.611397713422775269e-01 1.657201051712036133e-01 3.166685625910758972e-02 -3.245113193988800049e-01 -1.029140651226043701e-01 8.588870614767074585e-02 3.566362559795379639e-01 -1.486340444535017014e-02 1.844952106475830078e-01 -4.433919489383697510e-02
2.010372132062911987e-01 -1.270132511854171753e-01 2.214463204145431519e-01 -4.727268218994140625e-01 1.233834698796272278e-01 2.345077395439147949e-01 -3.492809459567070007e-02 -9.677433222532272339e-02 3.997809886932373047e-01 -8.218897879123687744e-02 1.977806687355041504e-01 1.268321424722671509e-01 1.384588479995727539e-01 -1.387769430875778198e-01 1.799715310335159302e-01 -2.428538352251052856e-02 2.975066900253295898e-01 -4.431071225553750992e-03 1.170595642179250717e-02 1.014556735754013062e-01 -2.520564794540405273e-01 -1.314916312694549561e-01 -5.607214942574501038e-02 -5.025571584701538086e-02 -7.560929656028747559e-02 1.667812000960111618e-03 9.313999861478805542e-02 -6.359204649925231934e-02 -1.525831520557403564e-01 -1.413856297731399536e-01 -8.895332366228103638e-02 2.046262174844741821e-01
1.461799144744873047e-01 -9.709177911281585693e-02 4.185507446527481079e-02 -1.583770364522933960e-01 -1.237941905856132507e-01 7.988952845335006714e-02 1.585843265056610107e-01 -7.951165735721588135e-02 6.309710443019866943e-02 -3.925252258777618408e-01 -1.698913127183914185e-01 -1.388091892004013062e-01 -4.113134443759918213e-01 3.749913768842816353e-03 1.585530191659927368e-01 -2.063359469175338745e-01 1.813558489084243774e-01 -1.985791176557540894e-01 -8.078753948211669922e-03 -2.721976041793823242e-01 -2.902343869209289551e-01 6.851629354059696198e-03 -1.126041635870933533e-01 3.371174633502960205e-01 2.398412860929965973e-02 -1.976064778864383698e-02 -1.694946736097335815e-01 1.677897423505783081e-01 -2.792941778898239136e-02 -6.220195442438125610e-02 8.934190124273300171e-02 1.361122727394104004e-01
1.560756284743547440e-02 -9.833083488047122955e-03 2.775401622056961060e-02 -2.345070056617259979e-02 -2.158927321434020996e-01 9.244777262210845947e-02 1.894282549619674683e-01 -1.612087190151214600e-01 -5.730762705206871033e-02 -1.558307856321334839e-01 -2.333447635173797607e-01 2.438099682331085205e-02 -3.089090585708618164e-01 -2.748499810695648193e-02 5.739647746086120605e-01 2.543053217232227325e-02 1.385827958583831787e-01 3.382565081119537354e-02 1.352017372846603394e-01 -1.959303766489028931e-01 -1.316074132919311523e-01 -5.025301594287157059e-03 1.204641759395599365e-01 2.957794964313507080e-01 -8.580692857503890991e-02 -2.480608783662319183e-02 1.520886123180389404e-01 3.845453262329101562e-02 1.211494952440261841e-02 -1.955729424953460693e-01 -3.188021183013916016e-01 -5.881423875689506531e-02
1.341173797845840454e-01 -1.205017697066068649e-02 4.199168980121612549e-01 -2.025045603513717651e-01 2.536316514015197754e-01 2.197879701852798462e-01 -8.352309465408325195e-02 -1.956881396472454071e-02 1.095054522156715393e-01 -9.241164475679397583e-02 5.235829576849937439e-02 1.189567670226097107e-01 -6.312932074069976807e-02 7.797542959451675415e-03 3.732369840145111084e-01 8.455690741539001465e-02 1.443125754594802856e-01 -1.442425251007080078e-01 -2.598973512649536133e-01 -2.704856684431433678e-03 -2.726125158369541168e-02 7.899540662765502930e-02 2.346471101045608521e-01 3.174875974655151367e-01 2.215872108936309814e-01 -1.175763607025146484e-01 -2.474142163991928101e-01 3.591632097959518433e-02 4.850661009550094604e-02 -6.144301965832710266e-02 -1.434255838394165039e-01 1.801501661539077759e-01
-9.347273409366607666e-02 -7.960256189107894897e-02 3.105669319629669189e-01 -2.987961471080780029e-01 5.965000391006469727e-02 5.918045043945312500e-01 2.304965443909168243e-02 -2.266876846551895142e-01 -3.528692200779914856e-02 7.408707588911056519e-02 1.866698861122131348e-01 3.499930724501609802e-02 -1.041903868317604065e-01 -8.089888840913772583e-02 5.478582903742790222e-02 2.168079093098640442e-02 1.099807471036911011e-01 -2.009327523410320282e-02 -5.316171422600746155e-02 1.650988906621932983e-01 -1.597262173891067505e-01 -1.028285101056098938e-01 1.070550680160522461e-01 1.567695140838623047e-01 1.119774207472801208e-01 2.285714074969291687e-02 -2.068901211023330688e-01 -1.940030753612518311e-01 2.616383433341979980e-01 -4.203768074512481689e-02 -1.569095849990844727e-01 -1.635791063308715820e-01
-2.743273600935935974e-02 -1.724989563226699829e-01 5.836227908730506897e-02 6.721457839012145996e-02 5.678246729075908661e-03 3.243390619754791260e-01 3.676622509956359863e-01 -1.483637541532516479e-01 1.466405391693115234e-01 2.363786697387695312e-01 -2.438741922378540039e-02 5.287111550569534302e-02 -1.062878593802452087e-01 2.935332059860229492e-01 4.161276817321777344e-01 -5.710976198315620422e-02 1.342603266239166260e-01 1.927864402532577515e-01 2.423449419438838959e-02 -1.304264366626739502e-01 -2.824648283421993256e-03 6.335233896970748901e-02 4.145715758204460144e-02 3.850664794445037842e-01 -2.505970746278762817e-02 -9.595916606485843658e-03 8.893599151633679867e-04 -9.828979149460792542e-03 2.274455726146697998e-01 -1.080597266554832458e-01 -4.832646623253822327e-02 -2.261257916688919067e-01
5.647789686918258667e-02 1.653407216072082520e-01 -3.397543355822563171e-02 -1.827685832977294922e-01 5.958113446831703186e-02 1.947780251502990723e-01 1.390735507011413574e-01 -5.823151767253875732e-02 8.199562877416610718e-02 -4.267114400863647461e-01 -4.042580351233482361e-02 -5.033331364393234253e-02 5.956617370247840881e-02 2.922217734158039093e-02 1.349251624196767807e-02 -1.990691274404525757e-01 4.353185892105102539e-01 1.145291253924369812e-01 -1.269750297069549561e-01 2.811057567596435547e-01 4.599849507212638855e-02 -3.921887651085853577e-02 -6.142360158264636993e-03 3.735704123973846436e-01 1.128266286104917526e-02 1.387694925069808960e-01 7.136253267526626587e-02 -1.004989594221115112e-01 1.880689561367034912e-01 -3.321616351604461670e-01 -6.566186249256134033e-02 8.893024176359176636e-02
1.937834918498992920e-01 -2.054368890821933746e-02 7.462074607610702515e-02 -2.066839188337326050e-01 8.507544547319412231e-02 2.644250094890594482e-01 1.232964545488357544e-01 -2.220303378999233246e-02 1.241125017404556274e-01 -2.027081400156021118e-01 -2.080719321966171265e-01 6.592670828104019165e-02 -3.646960258483886719e-01 -2.403099685907363892e-01 1.990944892168045044e-01 -8.765108883380889893e-02 2.153314501047134399e-01 -8.242082595825195312e-02 2.960119582712650299e-02 -1.022295132279396057e-01 -2.160827517509460449e-01 1.786848306655883789e-01 5.545181222259998322e-03 2.562316060066223145e-01 1.843935698270797729e-01 -1.754733771085739136e-01 -1.063919439911842346e-01 -3.490119799971580505e-02 2.642157971858978271e-01 3.640900552272796631e-02 8.614718168973922729e-02 -3.376366496086120605e-01
1.012478172779083252e-01 6.814941763877868652e-02 1.950667053461074829e-01 -2.154140770435333252e-01 3.119448125362396240e-01 3.012744784355163574e-01 1.325730383396148682e-01 -3.642203509807586670e-01 2.359739691019058228e-01 -6.891612708568572998e-02 1.886790543794631958e-01 2.859763205051422119e-01 8.639309555292129517e-03 9.446235746145248413e-02 1.053159758448600769e-01 -6.051689758896827698e-02 1.363919079303741455e-01 2.644845098257064819e-02 -1.107245311141014099e-01 -1.540762186050415039e-01 -2.913573384284973145e-01 -1.082923039793968201e-01 1.942416876554489136e-01 2.585573308169841766e-02 1.179317533969879150e-01 -2.785836346447467804e-02 -5.701580643653869629e-02 -9.613717347383499146e-02 6.877250969409942627e-02 -1.514691859483718872e-01 -3.348865807056427002e-01 5.882272496819496155e-02
-1.076883524656295776e-01 3.114555478096008301e-01 -8.252403140068054199e-02 -1.200736239552497864e-01 1.718205050565302372e-03 1.683165132999420166e-01 -3.451813012361526489e-03 -3.279270529747009277e-01 8.692488819360733032e-02 -2.210702002048492432e-01 -1.015310436487197876e-01 8.027172647416591644e-03 -3.245939612388610840e-01 1.842283457517623901e-01 1.438649296760559082e-01 8.000718057155609131e-02 2.089876234531402588e-01 -1.086165849119424820e-02 -1.170092821121215820e-01 -8.205009251832962036e-02 -2.286060750484466553e-01 3.293396830558776855e-01 -6.287325173616409302e-02 -1.131191030144691467e-01 -1.773201376199722290e-01 -6.270571053028106689e-02 2.248493731021881104e-01 2.182400971651077271e-01 -1.433359980583190918e-01 -6.742358207702636719e-02 -2.969189882278442383e-01 -1.121810153126716614e-01
-4.245389997959136963e-02 2.069517672061920166e-01 -4.587079957127571106e-02 -1.430787742137908936e-01 -2.392272502183914185e-01 3.752923309803009033e-01 2.044800221920013428e-01 -1.667167842388153076e-01 2.502039372920989990e-01 -5.915185809135437012e-02 -2.069969773292541504e-01 -1.540574617683887482e-02 5.474798753857612610e-02 -2.798841893672943115e-02 1.809576451778411865e-01 2.264205925166606903e-02 3.219031095504760742e-01 -1.337414979934692383e-01 -2.579923346638679504e-02 -1.614916371181607246e-03 4.294348508119583130e-02 4.050685092806816101e-02 -1.303185373544692993e-01 4.053909331560134888e-02 1.953781768679618835e-02 -3.122677803039550781e-01 -1.701743006706237793e-01 2.069423943758010864e-01 -1.015025936067104340e-02 -2.055141180753707886e-01 -2.074646055698394775e-01 3.457475006580352783e-01
1.262674182653427124e-01 8.215887844562530518e-02 3.306241706013679504e-02 -1.764717400074005127e-01 -5.572527647018432617e-02 4.367129504680633545e-01 1.990097165107727051e-01 4.233075305819511414e-02 -1.985022239387035370e-02 -1.060287952423095703e-01 -5.306680500507354736e-02 1.880442649126052856e-01 9.924633055925369263e-02 3.062450289726257324e-01 2.715611755847930908e-01 -4.733800888061523438e-03 -9.784638136625289917e-02 -2.645758390426635742e-01 -4.497068375349044800e-02 2.713511884212493896e-01 -2.042912244796752930e-01 -1.391054689884185791e-01 -2.319351881742477417e-01 8.813361823558807373e-02 -1.448973268270492554e-01 -1.062666028738021851e-01 -8.574330806732177734e-02 2.007960975170135498e-01 -8.409663103520870209e-03 -2.028893530368804932e-01 -2.790361642837524414e-01 7.552874088287353516e-02
4.677887633442878723e-02 -3.057284653186798096e-01 1.417846679687500000e-01 -7.548417150974273682e-02 3.129426762461662292e-02 3.573710620403289795e-01 4.993257820606231689e-01 -2.344767451286315918e-01 6.437926739454269409e-02 -5.846245214343070984e-02 -1.574379205703735352e-01 1.377689093351364136e-01 -9.712563455104827881e-02 3.485561814159154892e-03 2.482033520936965942e-01 -1.090199872851371765e-01 2.071380913257598877e-01 -7.304399274289608002e-03 1.240848675370216370e-01 -9.759282320737838745e-02 -6.940704584121704102e-02 3.685707151889801025e-01 -1.112080663442611694e-01 5.453154072165489197e-02 -3.232423216104507446e-03 7.979480177164077759e-02 -9.157080948352813721e-02 1.787743717432022095e-01 6.721789389848709106e-02 1.793628180166706443e-04 -1.237295288592576981e-02 1.897329688072204590e-01
1.433199793100357056e-01 1.267309039831161499e-01 1.932507902383804321e-01 -3.698344230651855469e-01 -1.185582280158996582e-01 2.683341801166534424e-01 -2.114651203155517578e-01 -2.939744591712951660e-01 -1.297580301761627197e-01 -1.704881638288497925e-01 6.416533142328262329e-02 9.553092718124389648e-02 -1.049357056617736816e-01 8.375557512044906616e-02 1.065100729465484619e-01 2.100436389446258545e-02 1.227692514657974243e-01 1.985294520854949951e-01 -4.182875752449035645e-01 -1.291559785604476929e-01 -6.832288205623626709e-02 -9.431405365467071533e-02 -5.541650112718343735e-03 2.322268038988113403e-01 1.398129314184188843e-01 -3.144179284572601318e-02 -3.890514001250267029e-02 1.023990474641323090e-02 1.675024330615997314e-01 1.479279249906539917e-01 -1.978957504034042358e-01 -2.412601262331008911e-01
1.916939616203308105e-01 -2.284090667963027954e-01 5.280504375696182251e-02 -2.400149106979370117e-01 -1.509322375059127808e-01 2.609150111675262451e-01 4.398437142372131348e-01 -1.487894952297210693e-01 3.737405175343155861e-03 -1.349509060382843018e-01 -6.454056501388549805e-02 8.781532756984233856e-03 -9.215463697910308838e-02 -5.148950591683387756e-02 4.607448875904083252e-01 8.275656029582023621e-03 2.790552079677581787e-01 -1.492209825664758682e-02 7.794333249330520630e-02 -7.394934445619583130e-02 -1.169645190238952637e-01 2.467830181121826172e-01 1.036209054291248322e-02 2.148402631282806396e-01 -5.988939478993415833e-02 7.578177005052566528e-02 3.614690527319908142e-02 1.407605707645416260e-01 1.408624053001403809e-01 8.116812258958816528e-02 1.576168984174728394e-01 7.781609892845153809e-02
-2.493102550506591797e-01 2.742383480072021484e-01 -3.844797983765602112e-02 -3.680735230445861816e-01 1.165818199515342712e-01 2.881233096122741699e-01 8.029125630855560303e-02 -4.386725649237632751e-02 1.371973603963851929e-01 -3.630110621452331543e-01 1.304768919944763184e-01 1.122127547860145569e-01 -4.729979857802391052e-02 -4.863365367054939270e-02 1.450680047273635864e-01 -2.570294141769409180e-01 3.078668415546417236e-01 -6.363288033753633499e-03 -1.458886414766311646e-01 1.626976728439331055e-01 -6.888806074857711792e-02 1.712222024798393250e-02 -1.638578809797763824e-02 8.499670773744583130e-02 -5.909293144941329956e-02 2.131849527359008789e-01 -1.117101460695266724e-01 -1.842888593673706055e-01 -5.442915949970483780e-03 -2.357075661420822144e-01 -8.164721727371215820e-02 -1.898238062858581543e-01
-4.319360107183456421e-02 -9.638052433729171753e-02 4.355205595493316650e-02 -1.321804523468017578e-01 8.638317696750164032e-03 -5.838301405310630798e-02 1.599060446023941040e-01 -9.464109316468238831e-04 2.982856929302215576e-01 -4.201267361640930176e-01 -1.361246556043624878e-01 -2.078267559409141541e-02 -1.223965436220169067e-01 -7.385427504777908325e-02 1.596477627754211426e-01 -1.449070423841476440e-01 3.256261944770812988e-01 1.014896333217620850e-01 -1.728081554174423218e-01 -1.304451078176498413e-01 -1.909554153680801392e-01 -1.346171349287033081e-01 5.449588969349861145e-02 3.137130141258239746e-01 -2.244227379560470581e-01 2.347295880317687988e-01 -1.496534496545791626e-01 1.105746477842330933e-01 2.350787967443466187e-01 -1.781179755926132202e-01 -1.141301766037940979e-01 -1.725585758686065674e-01
9.205334633588790894e-02 -1.219298541545867920e-01 -2.219805121421813965e-01 -2.048334479331970215e-01 -1.397603452205657959e-01 1.119237169623374939e-01 2.736268937587738037e-01 -1.300785541534423828e-01 3.599959909915924072e-01 -1.562540084123611450e-01 -2.411967515945434570e-02 2.429706603288650513e-02 -3.368945419788360596e-01 1.447989344596862793e-01 2.114306837320327759e-01 -1.862767152488231659e-02 2.447149157524108887e-01 -2.849369049072265625e-01 -3.401585817337036133e-01 -6.678529083728790283e-02 -1.410652101039886475e-01 -9.767935425043106079e-02 -1.444851458072662354e-01 -6.339908391237258911e-02 -9.080711752176284790e-02 -3.482148051261901855e-03 -3.145863115787506104e-02 3.094530198723077774e-03 2.772104442119598389e-01 -1.045074462890625000e-01 3.499031066894531250e-02 -1.142298057675361633e-01
3.326520323753356934e-01 6.169748026877641678e-03 8.950988203287124634e-02 4.705150052905082703e-02 2.476781755685806274e-01 4.129068851470947266e-01 -7.810480892658233643e-02 -1.923449337482452393e-01 9.639365598559379578e-03 -1.815057992935180664e-01 5.346145480871200562e-03 2.053421586751937866e-01 8.703871816396713257e-02 3.963152319192886353e-02 2.450904548168182373e-01 8.975633978843688965e-02 -6.694675236940383911e-02 -1.989469975233078003e-01 -1.447369158267974854e-01 1.438877135515213013e-01 -1.781681785359978676e-04 -2.126360088586807251e-01 -2.654432952404022217e-01 2.502864897251129150e-01 -7.976800203323364258e-02 8.335147053003311157e-02 2.555400133132934570e-02 5.921673402190208435e-02 1.312505006790161133e-01 -4.345288500189781189e-02 -3.694361746311187744e-01 1.205911040306091309e-01
-3.967049531638622284e-03 -1.426439732313156128e-01 -7.827407121658325195e-02 -2.427903562784194946e-01 -3.966691344976425171e-02 -2.750055119395256042e-02 2.726448141038417816e-02 -1.056592464447021484e-01 2.989836633205413818e-01 -2.194055467844009399e-01 -2.348584979772567749e-01 -3.506560251116752625e-02 -2.820996046066284180e-01 -1.989274471998214722e-02 4.006794393062591553e-01 9.857445955276489258e-02 2.536823451519012451e-01 -1.989171504974365234e-01 -3.396674394607543945e-01 -7.040882110595703125e-02 -1.612264513969421387e-01 -9.955363720655441284e-02 -3.901113569736480713e-01 3.346598893404006958e-02 7.696510106325149536e-02 -8.483693934977054596e-03 -1.779745370149612427e-01 -6.886375602334737778e-03 -5.400729179382324219e-02 -6.112243048846721649e-03 5.756965256296098232e-04 -4.508863389492034912e-02
-7.832232117652893066e-02 7.448332011699676514e-02 -1.303632408380508423e-01 -1.949960142374038696e-01 1.690266467630863190e-02 2.615536451339721680e-01 1.959597915410995483e-01 2.035836130380630493e-02 1.477417647838592529e-01 5.767951160669326782e-02 -3.226290345191955566e-01 1.521711647510528564e-01 -1.381336748600006104e-01 -1.943693757057189941e-01 5.183433890342712402e-01 -5.383196473121643066e-02 1.585990190505981445e-01 -2.483847141265869141e-01 8.954750001430511475e-02 1.093671396374702454e-01 5.391648039221763611e-02 1.293090879917144775e-01 -1.025993153452873230e-01 1.818947643041610718e-01 1.249621883034706116e-01 -2.078996747732162476e-01 -2.161868065595626831e-01 6.341180205345153809e-02 2.033596113324165344e-02 -1.206438019871711731e-01 -1.363958865404129028e-01 1.780843883752822876e-01
3.084179759025573730e-01 3.114047460258007050e-02 -7.013147324323654175e-02 -1.037081554532051086e-01 5.463302601128816605e-03 3.473911881446838379e-01 1.504710018634796143e-01 -2.100946903228759766e-01 2.473670840263366699e-01 -2.232922017574310303e-01 -2.618594765663146973e-01 -6.103214994072914124e-02 -2.713748514652252197e-01 2.003810107707977295e-01 2.789894342422485352e-01 -8.941680938005447388e-02 3.222754895687103271e-01 1.766674518585205078e-01 8.318208903074264526e-02 5.765718966722488403e-02 2.413127105683088303e-03 -6.625025719404220581e-02 -6.228642538189888000e-02 -5.603760480880737305e-02 -1.837226599454879761e-01 5.766316503286361694e-02 8.181752264499664307e-02 1.586788296699523926e-01 1.933070272207260132e-02 2.828754484653472900e-01 -1.053741350769996643e-01 2.431728504598140717e-02
5.876591801643371582e-02 1.920955628156661987e-01 2.239172905683517456e-01 -1.986295133829116821e-01 1.290093958377838135e-01 3.956464827060699463e-01 8.550827205181121826e-02 -2.370401471853256226e-01 1.812651604413986206e-01 9.743268787860870361e-02 -6.101063638925552368e-02 1.815986931324005127e-01 5.716329440474510193e-02 -3.843972831964492798e-02 2.702310681343078613e-01 -3.933544084429740906e-02 2.824719846248626709e-01 2.762336134910583496e-01 -9.304322302341461182e-02 5.706503242254257202e-02 -3.239766359329223633e-01 -1.112635210156440735e-01 1.755011975765228271e-01 -1.306990534067153931e-01 1.581315249204635620e-01 9.561214596033096313e-02 -8.020544052124023438e-02 9.372659772634506226e-02 -1.072539687156677246e-01 -1.346094310283660889e-01 -2.305012643337249756e-01 9.826007485389709473e-02
-1.435653120279312134e-01 2.004564553499221802e-01 1.916392743587493896e-01 -2.513363361358642578e-01 2.179723232984542847e-01 4.481957852840423584e-01 -1.703871600329875946e-02 -2.564925551414489746e-01 4.367071092128753662e-01 4.099897108972072601e-03 9.281280636787414551e-02 1.682039648294448853e-01 -1.186390221118927002e-01 9.449486434459686279e-02 -8.627466857433319092e-02 -1.282846778631210327e-01 1.638005487620830536e-02 2.150087505578994751e-01 -1.552060805261135101e-02 1.719448156654834747e-02 -1.200920268893241882e-01 -1.193525716662406921e-01 1.841326430439949036e-02 2.087761461734771729e-01 2.300391495227813721e-01 6.772059481590986252e-03 -6.829916685819625854e-02 -1.672664098441600800e-02 9.159602224826812744e-02 3.696136549115180969e-02 -2.436717152595520020e-01 -6.026267260313034058e-02
1.671783328056335449e-01 1.064596045762300491e-02 3.876642510294914246e-02 -4.692638814449310303e-01 -2.866150438785552979e-01 1.796679347753524780e-01 -5.754397064447402954e-02 -1.369589120149612427e-01 -1.400303095579147339e-01 -1.393036842346191406e-01 1.332283765077590942e-01 -1.032902766019105911e-02 -1.096096858382225037e-01 -2.631186842918395996e-01 4.046086370944976807e-01 -5.495883151888847351e-02 1.830473840236663818e-01 4.513889551162719727e-02 3.970248252153396606e-02 1.683781445026397705e-01 -7.149428129196166992e-02 6.209810823202133179e-02 -5.624359846115112305e-02 2.368131279945373535e-01 -3.385044401511549950e-03 -1.345261037349700928e-01 1.080076619982719421e-01 2.134855985641479492e-01 -1.344159990549087524e-01 -2.579936087131500244e-01 -1.232875213027000427e-01 -4.737208131700754166e-03
-7.832112908363342285e-02 -7.464588433504104614e-02 3.815624415874481201e-01 -2.954516932368278503e-02 2.118716686964035034e-01 2.097457796335220337e-01 -1.118180975317955017e-01 -6.053641438484191895e-02 1.042634993791580200e-01 -7.915752381086349487e-02 -6.459958851337432861e-02 2.211061418056488037e-01 -1.331171691417694092e-01 6.054480001330375671e-02 3.246072828769683838e-01 4.218559712171554565e-02 2.999665737152099609e-01 -4.362902417778968811e-02 -2.451166063547134399e-01 7.910879701375961304e-02 -8.513753861188888550e-02 1.691763550043106079e-01 1.973822265863418579e-01 2.320195883512496948e-01 1.471796482801437378e-01 1.706691831350326538e-02 -3.259791135787963867e-01 7.441581040620803833e-02 -1.064509004354476929e-01 4.213042557239532471e-02 -2.925888001918792725e-01 -1.367229521274566650e-01
-7.246221601963043213e-02 3.708049422129988670e-03 -2.673203945159912109e-01 -1.079047769308090210e-01 -1.693736910820007324e-01 2.302175909280776978e-01 1.039457470178604126e-01 -8.541308343410491943e-02 -7.439029961824417114e-02 -2.214276045560836792e-01 -2.848353609442710876e-02 2.203523069620132446e-01 -1.098493486642837524e-01 2.315112501382827759e-01 6.110706329345703125e-01 5.373114347457885742e-02 2.364499419927597046e-01 7.702287286520004272e-02 1.402807980775833130e-01 -3.178910911083221436e-02 -3.018621541559696198e-02 -3.653777390718460083e-02 1.080318167805671692e-01 1.953515708446502686e-01 7.958533614873886108e-02 -1.968178451061248779e-01 1.213465537875890732e-02 5.089161172509193420e-02 1.170369014143943787e-01 -1.029646173119544983e-01 -2.407951205968856812e-01 -3.542970493435859680e-02
-1.383964270353317261e-01 -6.618698593229055405e-03 -9.133177250623703003e-02 -2.879754900932312012e-01 2.593179345130920410e-01 3.048322908580303192e-02 -3.847546875476837158e-02 1.667273789644241333e-01 1.885556615889072418e-02 -3.702751398086547852e-01 1.829404979944229126e-01 1.204755082726478577e-01 9.479488432407379150e-02 3.608894348144531250e-02 5.796219110488891602e-01 -2.000430971384048462e-01 2.806346416473388672e-01 -5.386069789528846741e-02 -1.433459818363189697e-01 4.211359098553657532e-02 -1.220351085066795349e-01 -3.306821733713150024e-02 -2.474236786365509033e-01 2.590882405638694763e-02 -8.212328702211380005e-02 -4.595513455569744110e-03 -7.109993696212768555e-02 -1.417940557003021240e-01 2.263985015451908112e-02 -2.561684325337409973e-02 -6.865528225898742676e-02 2.659572102129459381e-02
-1.462007462978363037e-01 -9.314762800931930542e-02 6.490435451269149780e-02 -3.495497256517410278e-02 -1.190816536545753479e-01 3.908442556858062744e-01 -1.531804203987121582e-01 -1.576298028230667114e-01 3.215982392430305481e-02 -2.753291726112365723e-01 -3.274802565574645996e-01 5.199623759835958481e-03 -2.433645427227020264e-01 1.480249017477035522e-01 9.747057408094406128e-02 -6.607129424810409546e-02 2.707448005676269531e-01 -7.630938291549682617e-02 -2.899100482463836670e-01 2.400887571275234222e-02 -3.737088441848754883e-01 8.455721288919448853e-02 1.056917235255241394e-01 2.316652797162532806e-02 1.583012938499450684e-01 1.136232689023017883e-01 8.974361419677734375e-02 5.093562230467796326e-02 -7.602003216743469238e-02 2.870464324951171875e-01 1.679846830666065216e-02 1.039637327194213867e-01
2.239690274000167847e-01 -4.926653951406478882e-02 -1.073579937219619751e-01 -1.806551665067672729e-01 3.091516345739364624e-02 2.921815514564514160e-01 5.814459919929504395e-02 -6.185028702020645142e-02 1.421201527118682861e-01 -2.791089750826358795e-02 -3.202720582485198975e-01 6.824687868356704712e-02 -1.124180480837821960e-01 -5.056130513548851013e-02 4.162588715553283691e-01 -1.429199427366256714e-01 3.246100544929504395e-01 -3.641889095306396484e-01 1.648318469524383545e-01 1.688567399978637695e-01 -1.117235943675041199e-01 9.308155626058578491e-02 -9.440182894468307495e-02 1.837029904127120972e-01 6.940782815217971802e-02 -2.103326320648193359e-01 -8.915994316339492798e-02 -3.893196210265159607e-02 7.488895952701568604e-02 -1.953415274620056152e-01 -2.267047017812728882e-02 1.109981611371040344e-01
1.395279765129089355e-01 -1.734024137258529663e-01 -2.321827411651611328e-01 -2.976558506488800049e-01 -5.604861304163932800e-02 2.409415990114212036e-01 9.795078635215759277e-02 2.596779912710189819e-02 3.309234976768493652e-01 -1.206248700618743896e-01 -3.554679751396179199e-01 2.882757037878036499e-02 -2.580835521221160889e-01 -1.772665828466415405e-01 2.960726916790008545e-01 7.043623179197311401e-02 2.854536771774291992e-01 -8.826518803834915161e-02 -8.681298047304153442e-02 4.089603945612907410e-02 -3.064054809510707855e-02 1.066181957721710205e-01 -3.000695444643497467e-02 5.983645468950271606e-02 -2.438614144921302795e-02 2.095120586454868317e-02 -1.436070054769515991e-01 -8.695168048143386841e-02 -5.044931173324584961e-02 -1.437086611986160278e-01 -1.582864969968795776e-01 3.191440105438232422e-01
1.100662946701049805e-01 7.450323551893234253e-02 9.785462170839309692e-03 -6.297890841960906982e-02 -7.663769274950027466e-02 -4.592669755220413208e-02 2.028128951787948608e-01 -1.637472361326217651e-01 2.905466854572296143e-01 -1.953468173742294312e-01 -1.131783872842788696e-01 1.773705631494522095e-01 -6.211956590414047241e-02 1.011598259210586548e-01 3.826245963573455811e-01 1.585511863231658936e-01 1.073376983404159546e-01 -3.241772204637527466e-02 1.208942681550979614e-01 -2.628432586789131165e-02 -2.542125582695007324e-01 1.329591497778892517e-02 -1.408853381872177124e-01 -8.416146785020828247e-02 2.200019359588623047e-02 -1.637317091226577759e-01 -1.808991581201553345e-01 -6.085946410894393921e-02 -1.619811207056045532e-01 1.816380769014358521e-01 -4.143510162830352783e-01 3.682599365711212158e-01
-1.345761269330978394e-01 2.802382409572601318e-01 2.980728149414062500e-01 -6.446919590234756470e-02 -9.184229187667369843e-03 3.690288662910461426e-01 2.861117944121360779e-02 9.227458387613296509e-02 1.687226630747318268e-02 -3.754009604454040527e-01 -1.951085776090621948e-02 2.885859087109565735e-02 -2.882645130157470703e-01 3.952227998524904251e-03 8.485532552003860474e-02 -4.883623495697975159e-02 -9.019284695386886597e-02 1.239203512668609619e-01 -4.362699389457702637e-02 2.229138016700744629e-01 -2.596787512302398682e-01 2.093494869768619537e-03 -2.503487765789031982e-01 2.895709872245788574e-01 -1.534458547830581665e-01 6.083117425441741943e-02 -2.129436731338500977e-01 2.093178182840347290e-01 1.331777423620223999e-01 -4.445217922329902649e-02 -6.293598562479019165e-02 2.245803922414779663e-02
-1.650179475545883179e-01 6.483007967472076416e-02 -1.768971681594848633e-01 -1.673317402601242065e-01 -1.095580384135246277e-01 2.911806404590606689e-01 1.405159235000610352e-01 -3.899927437305450439e-02 4.093326926231384277e-01 -1.055676415562629700e-01 -6.512208376079797745e-03 9.310318529605865479e-02 -3.184312283992767334e-01 -2.052731961011886597e-01 1.365650147199630737e-01 4.181667044758796692e-02 2.050651013851165771e-01 -3.904443234205245972e-02 -2.582621276378631592e-01 -1.002308577299118042e-01 -6.122111156582832336e-02 1.042518988251686096e-01 1.991405338048934937e-02 7.911296188831329346e-02 -6.052278727293014526e-02 -2.552846074104309082e-01 5.391758680343627930e-02 -1.704855412244796753e-01 2.522558271884918213e-01 -8.551340550184249878e-02 -2.160733193159103394e-01 2.825665175914764404e-01
-1.357442736625671387e-01 2.067276835441589355e-01 -1.536260396242141724e-01 -1.054388880729675293e-01 -2.510440163314342499e-02 3.290764689445495605e-01 1.920681297779083252e-01 4.968633875250816345e-02 3.802407681941986084e-01 -7.883255928754806519e-02 -1.398661881685256958e-01 2.781375944614410400e-01 -1.601323187351226807e-01 1.515314681455492973e-03 2.401262819766998291e-01 1.679876446723937988e-01 1.945362985134124756e-01 -2.883544750511646271e-02 -2.531903684139251709e-01 1.508524524979293346e-03 -5.979886278510093689e-02 1.166505217552185059e-01 1.821066811680793762e-02 5.009723082184791565e-02 8.404881507158279419e-02 -2.579343914985656738e-01 -2.642774023115634918e-03 9.202892333269119263e-02 2.903644442558288574e-01 -8.479740470647811890e-02 6.609342992305755615e-02 3.095856606960296631e-01
1.586623676121234894e-02 7.864554226398468018e-02 3.147959709167480469e-02 -4.154265299439430237e-02 -1.283493638038635254e-01 3.033106327056884766e-01 1.220545470714569092e-01 1.805126853287220001e-02 3.373669683933258057e-01 -2.580789923667907715e-01 -1.036477014422416687e-01 -1.669536828994750977e-01 -2.451320737600326538e-01 5.861771642230451107e-04 1.562919020652770996e-01 -1.837197691202163696e-01 1.182769164443016052e-01 2.716385014355182648e-02 -2.039522491395473480e-02 -1.354230493307113647e-01 -1.898489445447921753e-01 3.221511542797088623e-01 1.847935914993286133e-01 2.895861864089965820e-01 -1.902384012937545776e-01 -1.542743947356939316e-02 -3.585102781653404236e-02 3.147252500057220459e-01 2.174161002039909363e-02 1.563536971807479858e-01 -2.651475071907043457e-01 8.087535202503204346e-02
2.105098366737365723e-01 4.936594981700181961e-03 2.090678960084915161e-01 -3.470840156078338623e-01 6.987673044204711914e-02 9.507603943347930908e-02 3.237481787800788879e-02 -2.937129437923431396e-01 1.472101956605911255e-01 -3.655685782432556152e-01 3.165264725685119629e-01 3.808687329292297363e-01 -9.414707310497760773e-03 6.649839133024215698e-02 2.194006741046905518e-01 -1.264434605836868286e-01 2.053814008831977844e-02 2.588244080543518066e-01 -3.992857038974761963e-02 1.603896729648113251e-03 -8.453309535980224609e-02 1.425799876451492310e-01 1.110531464219093323e-01 7.663042843341827393e-02 3.731539472937583923e-02 -9.119822829961776733e-02 4.447387065738439560e-03 1.190402358770370483e-01 -2.712680492550134659e-03 -8.235861361026763916e-02 -1.857860386371612549e-01 -2.028674781322479248e-01
1.767831891775131226e-01 -1.080530434846878052e-01 7.220996078103780746e-03 -3.590455949306488037e-01 -1.559986174106597900e-01 3.075298666954040527e-01 2.093751281499862671e-01 -1.296007931232452393e-01 5.967535451054573059e-02 2.834681794047355652e-02 1.642072200775146484e-01 -1.180477887392044067e-01 1.008033603429794312e-01 -1.166993007063865662e-01 3.050332367420196533e-01 2.018764019012451172e-01 2.305077612400054932e-01 -6.678086519241333008e-02 -1.291848868131637573e-01 4.898870736360549927e-02 -2.988015487790107727e-02 3.206788599491119385e-01 -4.677518457174301147e-02 -3.522614762187004089e-02 -1.064268648624420166e-01 7.751435786485671997e-02 3.989198058843612671e-02 1.825935095548629761e-01 6.444134563207626343e-02 -2.683366835117340088e-01 -3.049589693546295166e-01 -2.011354565620422363e-01
5.572867020964622498e-02 -1.904917508363723755e-01 5.714708566665649414e-02 -3.858797550201416016e-01 8.861092478036880493e-02 4.315202683210372925e-02 1.917421519756317139e-01 -2.451287955045700073e-01 -2.165725082159042358e-02 -1.684512346982955933e-01 6.616927683353424072e-02 -1.365880966186523438e-01 4.493354819715023041e-03 1.142129302024841309e-01 6.320565193891525269e-02 -1.944962739944458008e-01 4.985799491405487061e-01 2.364510744810104370e-01 -1.255566626787185669e-01 -1.872650906443595886e-02 -1.228496506810188293e-01 -6.217661127448081970e-02 5.526068806648254395e-02 3.451919555664062500e-01 8.340798318386077881e-02 -1.249428689479827881e-01 -1.985285431146621704e-01 6.856019794940948486e-02 -9.617184847593307495e-02 9.137319028377532959e-02 -3.601971641182899475e-02 2.185182273387908936e-01
5.931543186306953430e-02 1.889195889234542847e-01 1.183788701891899109e-01 4.675306379795074463e-02 -9.721624106168746948e-02 3.136878013610839844e-01 1.768751144409179688e-01 -4.971680790185928345e-02 2.867183983325958252e-01 -2.816930413246154785e-01 -1.587114483118057251e-01 -2.780109941959381104e-01 -1.457801610231399536e-01 1.174806579947471619e-01 1.499811112880706787e-01 -7.365290820598602295e-02 -6.895127892494201660e-02 1.602754183113574982e-02 1.035875231027603149e-01 -1.293673664331436157e-01 -3.029251396656036377e-01 1.076918467879295349e-01 3.377641737461090088e-02 1.665776222944259644e-01 -1.584526598453521729e-01 -2.373864687979221344e-02 -5.019447952508926392e-02 1.783916205167770386e-01 2.681047655642032623e-02 6.207160651683807373e-02 -4.868681728839874268e-01 9.808064252138137817e-02
-2.969440445303916931e-02 2.923578955233097076e-02 8.959201723337173462e-02 -2.328158915042877197e-01 2.500149011611938477e-01 5.936911702156066895e-01 -1.093032583594322205e-01 -8.234111964702606201e-02 -2.363497018814086914e-02 -1.726543307304382324e-01 4.480495676398277283e-02 1.211465224623680115e-01 4.104509577155113220e-02 -7.452724501490592957e-03 1.801334768533706665e-01 3.838760021608322859e-04 7.606663554906845093e-02 2.017675340175628662e-02 -5.946189537644386292e-02 -1.578514724969863892e-01 1.499789059162139893e-01 5.184913985431194305e-03 5.528208240866661072e-02 1.801892928779125214e-02 4.108011722564697266e-02 8.177749067544937134e-02 -2.964047789573669434e-01 2.817056179046630859e-01 -1.234387904405593872e-01 -2.118073254823684692e-01 -3.487094640731811523e-01 -5.705209821462631226e-02
1.975478827953338623e-01 1.655103415250778198e-01 -7.517304271459579468e-02 2.239086665213108063e-02 -2.773979902267456055e-01 4.827484786510467529e-01 5.150359589606523514e-03 -2.035119235515594482e-01 2.269297391176223755e-01 -2.861820757389068604e-01 -1.961067616939544678e-01 1.820837706327438354e-02 -3.824850544333457947e-02 2.341597676277160645e-01 3.611735403537750244e-01 -1.068999022245407104e-01 2.378348559141159058e-01 5.775593593716621399e-02 -8.758889883756637573e-02 -9.812449663877487183e-02 2.502730861306190491e-02 1.227192729711532593e-01 -4.916307330131530762e-02 1.457294076681137085e-01 -7.836712151765823364e-02 -3.807887807488441467e-02 1.723057180643081665e-01 1.664815098047256470e-01 -6.662052869796752930e-02 -1.604375056922435760e-02 2.676493860781192780e-02 -1.366909742355346680e-01
6.571365147829055786e-02 -2.272849529981613159e-02 -9.886579215526580811e-02 -1.055303290486335754e-01 -8.140647411346435547e-02 4.308840334415435791e-01 2.941004633903503418e-01 -2.332712709903717041e-01 -1.352211181074380875e-02 -9.987107664346694946e-02 -2.493830919265747070e-01 1.484225839376449585e-01 -8.968202024698257446e-02 -1.825132369995117188e-01 6.710695475339889526e-02 -6.800442188978195190e-02 1.184520348906517029e-01 1.965151429176330566e-01 -1.890855282545089722e-01 2.493329793214797974e-01 -3.064001500606536865e-01 9.682022780179977417e-02 -1.018878147006034851e-01 1.259159445762634277e-01 2.857766859233379364e-02 -2.796897292137145996e-01 -1.650053560733795166e-01 -4.448486119508743286e-02 -2.582425475120544434e-01 -7.815893739461898804e-02 -1.737945228815078735e-01 -6.988281011581420898e-02
-2.276565134525299072e-01 1.990363001823425293e-01 7.705263793468475342e-02 -1.698940619826316833e-02 6.248284596949815750e-03 1.592515259981155396e-01 2.858654260635375977e-01 -3.681397810578346252e-02 1.195007711648941040e-01 -1.544389128684997559e-01 -9.807183593511581421e-02 3.393114730715751648e-02 -1.725353896617889404e-01 2.577059864997863770e-01 -3.709421679377555847e-02 -2.849705517292022705e-01 7.778580486774444580e-02 4.901909828186035156e-02 -9.002818167209625244e-02 -4.549290239810943604e-02 -4.348402321338653564e-01 1.746734976768493652e-01 -1.129855662584304810e-01 5.890764296054840088e-02 -1.880097575485706329e-02 -7.975039631128311157e-02 -2.261285483837127686e-01 1.935043781995773315e-01 3.742498531937599182e-02 3.029851317405700684e-01 -3.131048679351806641e-01 1.587544083595275879e-01
9.621721506118774414e-02 5.342368409037590027e-02 6.811841577291488647e-02 -1.608005613088607788e-01 1.828383952379226685e-01 3.599591851234436035e-01 1.656895875930786133e-02 -3.884317874908447266e-01 2.852713167667388916e-01 -1.884096264839172363e-01 2.875058948993682861e-01 1.904566884040832520e-01 9.826190769672393799e-03 3.049218654632568359e-02 2.386174052953720093e-01 -4.692436195909976959e-03 1.099011152982711792e-01 1.624632030725479126e-01 -7.843916863203048706e-02 -9.987268596887588501e-02 -1.111956611275672913e-01 -2.253184616565704346e-01 1.706928163766860962e-01 7.499919831752777100e-02 2.652885578572750092e-02 -5.801473185420036316e-02 -2.252543717622756958e-02 9.918062714859843254e-04 -1.495161205530166626e-01 -1.842710226774215698e-01 -3.688474297523498535e-01 -2.913528587669134140e-03
-1.478040814399719238e-01 2.029671669006347656e-01 2.116203457117080688e-01 -3.282220661640167236e-01 1.125132758170366287e-02 1.487321555614471436e-01 7.313512265682220459e-02 -3.378801941871643066e-01 3.158921003341674805e-01 -2.084736377000808716e-01 -2.387365251779556274e-01 2.984358370304107666e-01 -1.493206471204757690e-01 2.105636149644851685e-01 5.665463581681251526e-02 -1.773286759853363037e-01 2.753864824771881104e-01 1.561237573623657227e-01 -9.500579535961151123e-02 1.172086149454116821e-01 -1.650647968053817749e-01 -1.654296964406967163e-01 1.437787264585494995e-01 9.370055980980396271e-03 6.488767266273498535e-02 3.251119330525398254e-02 1.068684831261634827e-02 -5.028206855058670044e-02 -1.297039911150932312e-02 -2.069202661514282227e-01 -5.093419551849365234e-02 -1.583026349544525146e-02
-8.503279089927673340e-02 -2.425979524850845337e-01 -9.699763357639312744e-02 -3.141354620456695557e-01 -1.562301255762577057e-02 1.691437214612960815e-01 1.417387835681438446e-02 2.611711621284484863e-02 1.724060177803039551e-01 -1.162452325224876404e-01 -2.002253681421279907e-01 5.921129137277603149e-03 -8.298916369676589966e-02 5.954124778509140015e-02 3.223332762718200684e-01 -5.054389312863349915e-02 3.026377558708190918e-01 -6.533448398113250732e-02 3.597782179713249207e-02 -2.250443696975708008e-01 -2.262907922267913818e-01 2.700971439480781555e-02 4.846973344683647156e-02 2.619495391845703125e-01 2.728365957736968994e-01 -1.087070405483245850e-01 2.283715456724166870e-01 2.339833974838256836e-01 2.211362496018409729e-02 -2.464360296726226807e-01 7.307079434394836426e-02 -2.557775974273681641e-01
-2.503729164600372314e-01 -9.068037569522857666e-02 -4.217320308089256287e-02 -3.345540761947631836e-01 2.676507234573364258e-01 1.091658174991607666e-01 5.792612582445144653e-02 -6.019880622625350952e-02 2.780084908008575439e-01 -2.738827466964721680e-01 -1.876289248466491699e-01 1.706412620842456818e-02 -1.571359187364578247e-01 1.980754286050796509e-01 -1.469275727868080139e-02 2.033850997686386108e-01 2.051596790552139282e-01 -9.675701707601547241e-02 -4.194313660264015198e-02 1.267911307513713837e-02 -6.560034304857254028e-02 7.107589393854141235e-02 -1.193507667630910873e-02 2.853740751743316650e-01 -2.377793639898300171e-01 -1.048783734440803528e-01 1.234169527888298035e-01 2.593382596969604492e-01 -2.136738300323486328e-01 5.955350026488304138e-02 -1.611427068710327148e-01 -2.490856498479843140e-01
2.510342597961425781e-01 -7.725121825933456421e-02 2.873012050986289978e-02 -1.088588237762451172e-01 -9.803181886672973633e-02 1.586305648088455200e-01 2.993004918098449707e-01 -1.719984412193298340e-01 5.473025515675544739e-02 -2.589160203933715820e-01 -7.303915917873382568e-02 2.974447906017303467e-01 -1.192830130457878113e-01 -1.606592386960983276e-01 3.921295404434204102e-01 1.013643443584442139e-01 2.405707836151123047e-01 -8.335431665182113647e-02 1.210851371288299561e-01 -1.646799221634864807e-02 -2.081760913133621216e-01 3.091190457344055176e-01 -1.488486677408218384e-01 2.051418423652648926e-01 -7.224121363833546638e-04 7.175341993570327759e-02 -2.025988399982452393e-01 -1.511638164520263672e-01 1.460039764642715454e-01 1.120692305266857147e-02 1.538802869617938995e-02 -1.512199491262435913e-01
4.323029145598411560e-02 -4.724164307117462158e-02 -4.421714693307876587e-02 -3.470041751861572266e-01 1.298139691352844238e-01 3.937334120273590088e-01 -1.456089615821838379e-01 1.280424743890762329e-01 2.768208086490631104e-01 -5.370872467756271362e-02 -2.288676053285598755e-01 3.278437256813049316e-02 -2.492091655731201172e-01 1.608771681785583496e-01 6.179752200841903687e-02 1.025818809866905212e-01 2.858969867229461670e-01 2.919190526008605957e-01 -8.785315603017807007e-02 -9.523699432611465454e-02 -1.802191585302352905e-01 -1.894817650318145752e-01 -8.837924152612686157e-02 -1.580855995416641235e-01 -1.081903353333473206e-01 -1.237277910113334656e-01 -2.629457414150238037e-01 -3.317440673708915710e-02 7.787062227725982666e-02 -2.902085334062576294e-02 -1.889037787914276123e-01 6.315092742443084717e-02
1.099697872996330261e-01 -7.137231528759002686e-02 -3.907392174005508423e-02 -3.742125928401947021e-01 -6.169594824314117432e-02 2.711776494979858398e-01 4.364605247974395752e-01 -5.995603278279304504e-02 3.231741487979888916e-01 -3.752533793449401855e-01 -2.030390799045562744e-01 7.268622517585754395e-02 -1.180805489420890808e-01 4.749411717057228088e-02 1.281893551349639893e-01 -7.795169204473495483e-02 1.266919374465942383e-01 1.551131010055541992e-01 6.771374493837356567e-02 1.528654433786869049e-02 -1.825181692838668823e-01 1.999830454587936401e-02 -9.804231673479080200e-02 6.300311535596847534e-02 -1.145437583327293396e-01 1.149052903056144714e-01 -2.895794622600078583e-02 2.460806816816329956e-01 4.858409985899925232e-02 1.223749667406082153e-01 1.490600854158401489e-01 1.408727914094924927e-01
1.363392025232315063e-01 -1.257692426443099976e-01 2.361508309841156006e-01 -4.966610670089721680e-02 6.368020921945571899e-02 1.446982622146606445e-01 -1.811249405145645142e-01 3.739959001541137695e-02 -5.581493303179740906e-02 8.222960866987705231e-03 3.999537974596023560e-02 2.762496471405029297e-01 -6.408946961164474487e-02 6.317656487226486206e-02 4.060136079788208008e-01 1.748022437095642090e-01 2.953494489192962646e-01 1.159305498003959656e-01 -1.728401184082031250e-01 4.384423606097698212e-03 -4.056211933493614197e-02 2.039389461278915405e-01 1.939035020768642426e-02 3.404921293258666992e-01 5.854760855436325073e-02 -1.729466617107391357e-01 -3.238693475723266602e-01 1.642548665404319763e-02 1.007006093859672546e-01 -5.627817008644342422e-03 -3.529512286186218262e-01 -1.436338666826486588e-02
-9.538227319717407227e-02 -1.169085949659347534e-01 1.517600566148757935e-01 -1.933174431324005127e-01 3.102144300937652588e-01 1.912258267402648926e-01 8.746986091136932373e-02 6.039163842797279358e-02 2.307343184947967529e-01 1.914096623659133911e-01 -1.465058624744415283e-01 -2.867968380451202393e-02 -2.665366828441619873e-01 1.755511313676834106e-01 4.113346040248870850e-01 -9.917266666889190674e-02 7.390322536230087280e-02 9.955741465091705322e-02 2.701357007026672363e-03 1.712858825922012329e-01 -9.141187369823455811e-02 -1.727779954671859741e-01 -2.601858973503112793e-02 1.680702567100524902e-01 5.433998070657253265e-03 -1.092505082488059998e-01 -2.369062602519989014e-01 2.828618288040161133e-01 -7.321757078170776367e-02 -2.533056735992431641e-01 -1.089894548058509827e-01 1.957631260156631470e-01
-8.070000261068344116e-02 -1.588568985462188721e-01 6.655105948448181152e-02 -3.702112734317779541e-01 -1.096648722887039185e-01 1.555237472057342529e-01 5.772646516561508179e-02 1.710018701851367950e-02 -1.588080264627933502e-02 -2.939407527446746826e-01 -2.579971253871917725e-01 1.005803607404232025e-02 -2.929223179817199707e-01 2.165245860815048218e-01 3.431869149208068848e-01 -1.398742049932479858e-01 -2.957360818982124329e-02 -1.821089833974838257e-01 1.133884582668542862e-02 3.976523876190185547e-02 9.040764719247817993e-02 2.691042721271514893e-01 2.727619111537933350e-01 1.740611493587493896e-01 -2.730275131762027740e-02 -8.627843111753463745e-03 1.732051521539688110e-01 2.364940643310546875e-01 -2.258148044347763062e-02 -5.769787356257438660e-02 -2.239390164613723755e-01 4.254686832427978516e-02
-2.041150778532028198e-01 3.246810659766197205e-02 -4.181413725018501282e-02 -1.799029111862182617e-01 -2.562621235847473145e-01 1.788811087608337402e-01 2.039538472890853882e-01 -1.912516206502914429e-01 2.689399383962154388e-02 -8.434578776359558105e-03 -2.283086478710174561e-01 2.131406068801879883e-01 -1.138408482074737549e-01 2.482936233282089233e-01 5.750716328620910645e-01 1.217966377735137939e-01 2.310342043638229370e-01 -8.551816456019878387e-03 1.542529016733169556e-01 -5.362759903073310852e-02 -8.992418646812438965e-02 6.601105630397796631e-02 1.232031658291816711e-01 2.834118306636810303e-01 -1.385621353983879089e-02 -6.923220586031675339e-03 5.131193622946739197e-02 2.942403033375740051e-02 7.828001677989959717e-02 7.944312877953052521e-03 -1.275067776441574097e-01 -1.207252368330955505e-01
3.197109699249267578e-01 8.682442456483840942e-02 8.802396059036254883e-02 -2.349849343299865723e-01 -4.008424282073974609e-02 1.863698661327362061e-01 -1.721851527690887451e-01 1.774433813989162445e-02 3.455704078078269958e-02 -2.059378325939178467e-01 -2.901672422885894775e-01 2.119682580232620239e-01 -1.241707429289817810e-01 2.388845011591911316e-02 2.764973640441894531e-01 -1.299691796302795410e-01 1.181707680225372314e-01 2.013036310672760010e-01 7.331700529903173447e-03 2.655430138111114502e-01 -1.563134789466857910e-01 3.506243228912353516e-01 -8.811901509761810303e-02 1.296993494033813477e-01 1.347649842500686646e-01 -1.129796281456947327e-01 1.164323613047599792e-01 -1.534208506345748901e-01 8.503897115588188171e-03 6.962569802999496460e-02 -2.982718944549560547e-01 -1.414006054401397705e-01
-1.844810694456100464e-01 -1.569339781999588013e-01 3.435814678668975830e-01 -4.435023367404937744e-01 2.957946062088012695e-01 2.244332581758499146e-01 9.678670763969421387e-02 2.902474626898765564e-02 1.770649552345275879e-01 1.340597718954086304e-01 -1.621594280004501343e-01 1.437619179487228394e-01 -1.507289707660675049e-01 1.030385494232177734e-01 1.280183345079421997e-01 -1.689120978116989136e-01 1.534806638956069946e-01 -1.103801652789115906e-01 -2.944520711898803711e-01 -2.676092647016048431e-02 8.383385092020034790e-02 -2.300642281770706177e-01 2.205362357199192047e-02 2.361929118633270264e-01 -5.119243636727333069e-02 -1.163155063986778259e-01 1.005609259009361267e-01 -3.613493591547012329e-02 -5.255832523107528687e-02 -1.504914760589599609e-01 -2.517009153962135315e-02 -1.047686561942100525e-01
5.257220938801765442e-02 -1.462537944316864014e-01 1.686949878931045532e-01 -3.398252725601196289e-01 -1.952034421265125275e-02 1.945300400257110596e-01 9.442192316055297852e-02 1.815822273492813110e-01 2.787998318672180176e-01 -1.896805316209793091e-01 -2.140130251646041870e-01 1.353370249271392822e-01 -1.306662410497665405e-01 1.515252888202667236e-01 5.192109569907188416e-02 -1.034602895379066467e-01 -3.062276542186737061e-02 -1.608592644333839417e-02 -3.004411458969116211e-01 -2.528134547173976898e-02 9.202039241790771484e-02 -1.556198000907897949e-01 2.109733410179615021e-02 -6.486301124095916748e-02 -1.229170411825180054e-01 -1.937812939286231995e-02 -2.619749903678894043e-01 -3.772248281165957451e-03 1.075903102755546570e-01 -2.488798499107360840e-01 -3.973523676395416260e-01 2.748890817165374756e-01
-8.783902227878570557e-02 9.481399506330490112e-02 1.706781089305877686e-01 -4.166909456253051758e-01 -7.738831453025341034e-03 3.653274476528167725e-01 1.081137880682945251e-01 -1.898743361234664917e-01 -3.082909882068634033e-01 -3.340987563133239746e-01 1.483519822359085083e-01 -7.785483449697494507e-02 7.115173339843750000e-02 -5.145872943103313446e-03 1.471187472343444824e-01 -1.360020935535430908e-01 1.704281121492385864e-01 5.292098224163055420e-02 -2.107110917568206787e-01 1.306846141815185547e-01 -1.104208827018737793e-01 -3.282637149095535278e-02 2.320693992078304291e-02 4.462668206542730331e-03 2.143391668796539307e-01 -6.036411505192518234e-03 -1.828735768795013428e-01 -1.895543932914733887e-02 2.030601352453231812e-01 -2.767416648566722870e-03 -2.338970601558685303e-01 -1.908442229032516479e-01
6.694716960191726685e-02 -3.192809820175170898e-01 -1.369899511337280273e-02 -3.347946405410766602e-01 -2.378944307565689087e-02 2.219543457031250000e-01 -1.322479802183806896e-03 1.843836903572082520e-02 3.339647054672241211e-01 -7.510387897491455078e-02 -1.795230805873870850e-01 -1.951694041490554810e-01 -2.826846018433570862e-02 2.693482637405395508e-01 3.867366313934326172e-01 -4.243626818060874939e-02 2.864048182964324951e-01 -5.590553581714630127e-02 2.748804911971092224e-02 -1.869398653507232666e-01 9.510480612516403198e-02 -1.528974324464797974e-01 -1.753514260053634644e-01 2.238971441984176636e-01 2.150341719388961792e-01 4.370708949863910675e-03 4.834918677806854248e-02 1.353250294923782349e-01 1.921398192644119263e-02 4.656585678458213806e-02 -7.840716093778610229e-02 9.578406810760498047e-02
-8.112998306751251221e-02 8.022728562355041504e-02 1.226191222667694092e-01 -1.487955152988433838e-01 -1.347941458225250244e-01 2.644071877002716064e-01 9.778143465518951416e-02 -2.425976395606994629e-01 -6.643655896186828613e-02 -2.486823052167892456e-01 -1.319136917591094971e-01 1.723448932170867920e-01 -3.340608626604080200e-02 3.189780414104461670e-01 1.644062995910644531e-01 -2.057876288890838623e-01 -1.839961041696369648e-04 -2.713651023805141449e-02 -6.941974908113479614e-02 7.620804011821746826e-02 -2.620218694210052490e-01 2.478474192321300507e-02 1.237277612090110779e-01 2.242614887654781342e-02 -3.273410797119140625e-01 1.552760750055313110e-01 1.692060232162475586e-01 1.308612674474716187e-01 7.601981610059738159e-02 -2.274779602885246277e-02 -3.936514556407928467e-01 2.701635658740997314e-01
1.298006772994995117e-01 1.327603608369827271e-01 2.244504541158676147e-01 -3.908599615097045898e-01 6.481588631868362427e-02 9.228885173797607422e-02 1.972942799329757690e-01 1.953603513538837433e-02 -1.379501260817050934e-02 1.009680032730102539e-01 -2.553105652332305908e-01 -1.462346464395523071e-01 -2.444559633731842041e-01 8.159155398607254028e-02 3.732059895992279053e-01 -1.162381246685981750e-01 1.020683422684669495e-01 -6.363356113433837891e-02 -2.405444905161857605e-02 2.736519575119018555e-01 -1.801127344369888306e-01 -3.202944062650203705e-03 5.864260345697402954e-02 3.476314842700958252e-01 1.186011433601379395e-01 -9.014362841844558716e-02 -1.873888820409774780e-01 -7.143642753362655640e-02 -1.344088464975357056e-01 -1.432048827409744263e-01 2.356620319187641144e-02 2.144337743520736694e-01
-3.274768218398094177e-02 -2.099514603614807129e-01 -3.483630716800689697e-02 -1.930846869945526123e-01 -2.827355861663818359e-01 1.336691826581954956e-01 -1.044348254799842834e-01 -3.745354712009429932e-02 9.170269221067428589e-02 -3.923785090446472168e-01 4.955485835671424866e-02 1.756015419960021973e-01 -1.332066021859645844e-02 -1.214467585086822510e-01 4.098978936672210693e-01 -3.538776561617851257e-02 -1.117048878222703934e-02 1.693700551986694336e-01 -1.251032650470733643e-01 3.120673000812530518e-01 -2.590928077697753906e-01 2.037530839443206787e-01 -1.491856724023818970e-01 1.386803239583969116e-01 -7.336657494306564331e-02 -1.539373546838760376e-01 8.111525326967239380e-02 1.206011921167373657e-01 -2.180260270833969116e-01 3.310149908065795898e-02 -1.883293986320495605e-01 -9.787281975150108337e-03
2.043159157037734985e-01 5.142033845186233521e-02 1.647798866033554077e-01 -2.332304269075393677e-01 2.904871404170989990e-01 4.199105203151702881e-01 1.585128754377365112e-01 9.991317987442016602e-02 -1.327323466539382935e-01 1.254272181540727615e-02 5.177059024572372437e-02 6.723444908857345581e-02 -3.333153575658798218e-02 1.746017187833786011e-01 2.519360184669494629e-01 3.220880776643753052e-02 1.346497684717178345e-01 9.438993781805038452e-02 -1.618372201919555664e-01 2.594399154186248779e-01 6.018902733922004700e-02 -1.090665087103843689e-01 5.046425759792327881e-02 1.307233721017837524e-01 6.509283930063247681e-02 -2.511828392744064331e-02 -3.736823201179504395e-01 2.453978359699249268e-01 1.339832320809364319e-02 -2.535715699195861816e-01 -1.693440079689025879e-01 -5.990002676844596863e-02
-2.297061383724212646e-01 1.572084277868270874e-01 7.316249608993530273e-02 -4.661076664924621582e-01 2.648136317729949951e-01 1.062928363680839539e-01 9.303747117519378662e-02 -1.143715381622314453e-01 2.329413890838623047e-01 -4.128179252147674561e-01 -2.355507165193557739e-01 -6.242085248231887817e-02 5.626426637172698975e-02 -4.633676633238792419e-02 6.066565960645675659e-02 -5.991282314062118530e-02 1.714519113302230835e-01 1.497826129198074341e-01 -4.128194600343704224e-02 -7.254616916179656982e-02 -1.983417421579360962e-01 -1.873843073844909668e-01 1.781623624265193939e-02 2.230543643236160278e-01 1.607460528612136841e-02 -6.921020895242691040e-02 9.858653694391250610e-02 3.353462368249893188e-02 -2.383707463741302490e-01 -1.265792101621627808e-01 -1.500355601310729980e-01 -7.443183660507202148e-02
5.567201599478721619e-02 -4.866797477006912231e-02 2.647774219512939453e-01 -1.578944772481918335e-01 2.431174553930759430e-02 2.522623836994171143e-01 2.317762970924377441e-01 -2.934062480926513672e-01 1.463472247123718262e-01 -1.395903974771499634e-01 -3.191359043121337891e-01 2.065867036581039429e-01 -7.653281092643737793e-02 -9.693245589733123779e-02 2.437689304351806641e-01 1.343845576047897339e-01 -1.315722018480300903e-01 2.497279345989227295e-01 1.327466517686843872e-01 -2.304809726774692535e-02 -2.620005607604980469e-01 1.354253739118576050e-01 -2.511802017688751221e-01 1.223877593874931335e-01 5.079137906432151794e-02 6.523108482360839844e-02 1.181412339210510254e-01 1.601540595293045044e-01 1.724167019128799438e-01 8.614210039377212524e-02 -2.511611878871917725e-01 8.798269927501678467e-02
2.013651430606842041e-01 -6.583835929632186890e-02 2.187149524688720703e-01 -7.874758541584014893e-02 4.305595939513295889e-04 3.540089428424835205e-01 2.810653746128082275e-01 -7.298281788825988770e-02 -7.172912359237670898e-02 -2.413942664861679077e-01 -3.836515173316001892e-02 1.561959236860275269e-01 -5.512778460979461670e-02 -2.148340344429016113e-01 4.806092977523803711e-01 -5.093478038907051086e-02 2.202983200550079346e-01 -6.460924446582794189e-02 8.437143266201019287e-02 -7.275590300559997559e-02 -2.815909385681152344e-01 1.474204808473587036e-01 -1.533023864030838013e-01 1.082136780023574829e-01 1.858706027269363403e-01 -6.548085808753967285e-02 1.102206259965896606e-01 1.448065340518951416e-01 -3.893534466624259949e-02 1.073249205946922302e-01 1.642095595598220825e-01 -7.789300382137298584e-02
1.366221457719802856e-01 1.168016996234655380e-02 -8.010407537221908569e-02 -1.534940600395202637e-01 1.122449487447738647e-01 8.306660689413547516e-03 8.638802170753479004e-02 -1.875368356704711914e-01 3.133722841739654541e-01 -2.800526022911071777e-01 -7.983098924160003662e-02 1.373316049575805664e-01 -3.471721708774566650e-01 -1.023196280002593994e-01 2.742608785629272461e-01 -1.501406729221343994e-01 3.840838372707366943e-01 -3.121625483036041260e-01 -1.480783224105834961e-01 -1.083759590983390808e-01 -1.236528065055608749e-02 -1.837652735412120819e-02 -2.033439129590988159e-01 1.030487269163131714e-01 -4.111767932772636414e-02 -2.458096295595169067e-01 -7.544572651386260986e-02 7.479235529899597168e-02 1.719181239604949951e-01 1.542180478572845459e-01 3.993041068315505981e-02 7.659598439931869507e-02
1.225415095686912537e-01 3.103286214172840118e-02 -1.285674571990966797e-01 -7.436902076005935669e-02 -2.455673962831497192e-01 3.456829786300659180e-01 4.296678677201271057e-02 -2.001093775033950806e-01 3.221318721771240234e-01 -1.615345180034637451e-01 -3.803825080394744873e-01 -4.104316234588623047e-02 -1.156573519110679626e-01 3.432186543941497803e-01 1.928844600915908813e-01 -2.454854547977447510e-01 1.608628630638122559e-01 -7.609619759023189545e-03 1.582749187946319580e-02 2.170101180672645569e-02 -1.662838011980056763e-01 2.095651328563690186e-01 -1.606056839227676392e-01 1.410184707492589951e-02 -4.566596448421478271e-02 -1.507302671670913696e-01 -6.177122890949249268e-02 2.448406368494033813e-01 1.103326529264450073e-01 3.723308071494102478e-02 9.488597512245178223e-02 6.449233740568161011e-03
-3.286488056182861328e-01 -2.537227235734462738e-02 7.510907948017120361e-02 -3.146749734878540039e-01 3.307532668113708496e-01 -1.162269804626703262e-02 6.604813784360885620e-02 -6.717954576015472412e-02 3.100946247577667236e-01 -2.950473129749298096e-01 -2.053255885839462280e-01 -1.635982245206832886e-01 6.593611836433410645e-02 7.018712162971496582e-02 1.580466479063034058e-01 1.159543916583061218e-01 2.742190361022949219e-01 4.937874153256416321e-02 7.592595368623733521e-02 2.334969490766525269e-02 -2.480383068323135376e-01 3.202365711331367493e-02 -2.874859608709812164e-03 2.359390258789062500e-01 6.325963884592056274e-02 1.882906705141067505e-01 1.379819214344024658e-01 9.867057204246520996e-02 4.736142978072166443e-02 1.114346906542778015e-01 -2.818804085254669189e-01 6.267447024583816528e-02
-1.442259401082992554e-01 1.523710787296295166e-01 -1.629683971405029297e-01 -1.496318429708480835e-01 -1.558748888783156872e-03 3.117870986461639404e-01 1.458551138639450073e-01 3.081395104527473450e-02 4.021828770637512207e-01 -1.017730087041854858e-01 -8.951742202043533325e-02 2.219827324151992798e-01 -1.087956130504608154e-01 5.871038883924484253e-02 2.299282550811767578e-01 2.968909740447998047e-01 8.595179766416549683e-02 -9.251085668802261353e-02 -2.216976433992385864e-01 -2.505190670490264893e-01 -1.713917106389999390e-01 1.672697812318801880e-01 -2.468119189143180847e-02 -8.279026485979557037e-03 -4.376929253339767456e-02 -2.769556939601898193e-01 -1.172574609518051147e-01 -6.555824726819992065e-02 2.213219255208969116e-01 -1.518373042345046997e-01 -2.236793003976345062e-02 2.163570672273635864e-01
1.771801859140396118e-01 1.702833622694015503e-01 -9.245122224092483521e-02 -1.613354980945587158e-01 6.671909242868423462e-02 3.142681419849395752e-01 1.832558587193489075e-02 -1.964187324047088623e-01 3.597255349159240723e-01 -9.553809463977813721e-02 -4.054818302392959595e-02 1.790947169065475464e-01 -4.171390831470489502e-02 -4.337159395217895508e-01 1.933258026838302612e-01 -9.931287728250026703e-03 8.289995044469833374e-02 9.830270893871784210e-03 -1.605698764324188232e-01 -1.213863119482994080e-01 -8.468266576528549194e-02 -1.944847404956817627e-01 -1.156254261732101440e-01 8.319472521543502808e-02 2.427359074354171753e-01 1.091026049107313156e-02 -5.556153133511543274e-02 -4.986513406038284302e-03 -8.927375823259353638e-02 -1.940971314907073975e-01 -3.774394094944000244e-01 -1.738171465694904327e-02
-1.411517709493637085e-01 1.108688414096832275e-01 -4.759024083614349365e-02 -2.818135619163513184e-01 -2.281670831143856049e-02 3.545624911785125732e-01 2.177388221025466919e-01 -2.802685499191284180e-01 1.413875073194503784e-01 -6.943382322788238525e-03 2.250764369964599609e-01 1.262825578451156616e-01 2.551398277282714844e-01 1.577529357746243477e-03 2.659943103790283203e-01 -2.006615102291107178e-01 1.566627770662307739e-01 -7.284531835466623306e-03 -6.252633035182952881e-02 -9.069564752280712128e-03 -2.760637998580932617e-01 2.010209411382675171e-01 -2.090934962034225464e-01 -9.814583696424961090e-03 1.320081055164337158e-01 1.409638971090316772e-01 7.407283037900924683e-02 3.739409893751144409e-02 -5.046837776899337769e-02 -1.623093038797378540e-01 -3.096245825290679932e-01 -1.147897168993949890e-01
-2.009646892547607422e-01 2.696240842342376709e-01 2.705087065696716309e-01 -4.633342921733856201e-01 1.683407127857208252e-01 2.061790525913238525e-01 7.958212494850158691e-02 -3.379903137683868408e-01 1.550930589437484741e-01 -1.311196386814117432e-01 -1.786550879478454590e-01 2.157634198665618896e-01 -1.742261052131652832e-01 2.791363298892974854e-01 1.906667202711105347e-01 -3.518455103039741516e-02 8.843133598566055298e-02 1.076073721051216125e-01 1.411684304475784302e-01 1.779938191175460815e-01 -1.421660631895065308e-01 -3.185014426708221436e-02 6.789810489863157272e-03 8.108997717499732971e-03 1.186344306915998459e-02 -6.090138480067253113e-02 4.216159507632255554e-02 -1.086351573467254639e-01 -7.160891592502593994e-02 -1.024792343378067017e-01 -1.111235395073890686e-01 -6.563227623701095581e-02
5.758336931467056274e-02 -5.662405863404273987e-02 5.051700398325920105e-02 -4.244930148124694824e-01 -9.615348279476165771e-02 3.243353664875030518e-01 3.483691513538360596e-01 -1.672087460756301880e-01 2.107986211776733398e-01 -1.795757859945297241e-01 -3.225767239928245544e-02 2.302066087722778320e-01 -1.708764731884002686e-01 -1.302680969238281250e-01 2.263988554477691650e-01 -1.691305786371231079e-01 1.349669396877288818e-01 2.253016978502273560e-01 2.836702466011047363e-01 1.930901259183883667e-01 -7.422458380460739136e-03 2.435377240180969238e-02 -2.327284663915634155e-01 1.245423555374145508e-01 -3.623818233609199524e-02 9.346622973680496216e-02 1.044383347034454346e-01 -3.478929633274674416e-03 5.162257328629493713e-02 8.677165210247039795e-02 -2.902608364820480347e-02 -3.416693583130836487e-02
-2.033014148473739624e-01 -2.737426161766052246e-01 -3.645933791995048523e-02 -1.829170435667037964e-01 -1.367805004119873047e-01 2.059536427259445190e-01 -1.098722219467163086e-02 1.010053325444459915e-02 1.298576891422271729e-01 -4.122013449668884277e-01 -1.154236197471618652e-01 -2.808653749525547028e-02 -1.436748541891574860e-02 6.622223556041717529e-02 2.029278874397277832e-01 -1.636433750391006470e-01 3.617717623710632324e-01 -1.695412248373031616e-01 4.766006022691726685e-02 -2.479069828987121582e-01 -8.819479495286941528e-02 1.749638020992279053e-01 2.065238207578659058e-01 2.251175493001937866e-01 2.547640502452850342e-01 1.341901272535324097e-01 7.905493676662445068e-02 2.050190977752208710e-02 5.881124641746282578e-03 1.365997046232223511e-01 -2.249620854854583740e-01 -1.432662084698677063e-02
2.986450195312500000e-01 1.821155846118927002e-02 4.046153128147125244e-01 -2.135279476642608643e-01 2.010177969932556152e-01 2.351099401712417603e-01 7.768471539020538330e-02 -4.000302553176879883e-01 1.837419420480728149e-01 -3.828612715005874634e-02 3.043735586106777191e-02 2.397001236677169800e-01 -1.547720432281494141e-01 2.577625028789043427e-02 1.276836246252059937e-01 -8.142604678869247437e-02 1.584771126508712769e-01 2.154051326215267181e-03 -1.837424039840698242e-01 3.336793184280395508e-02 -1.558694541454315186e-01 -1.694474816322326660e-01 1.934818178415298462e-01 -1.311720758676528931e-01 5.877521634101867676e-02 -1.231230273842811584e-01 1.574455411173403263e-03 1.729877591133117676e-01 1.980948746204376221e-01 -8.217716217041015625e-02 -1.851574331521987915e-01 -4.247096925973892212e-02
-1.303845643997192383e-01 -1.659403890371322632e-01 -1.904630661010742188e-01 -3.452617526054382324e-01 -2.245283126831054688e-02 2.380103915929794312e-01 -5.404027923941612244e-02 -5.539254471659660339e-02 -6.419016048312187195e-03 -1.104209646582603455e-01 -5.890642851591110229e-02 2.355107516050338745e-01 -1.065960824489593506e-01 2.525070309638977051e-01 -1.972126364707946777e-01 -1.967065185308456421e-01 3.503178432583808899e-02 1.953596435487270355e-02 -1.360892057418823242e-01 1.656834930181503296e-01 -1.938055306673049927e-01 1.310542225837707520e-01 -1.917677968740463257e-01 3.515184819698333740e-01 -2.187679409980773926e-01 1.576063036918640137e-01 -2.556003332138061523e-01 1.575491875410079956e-01 6.119649484753608704e-02 -2.611909508705139160e-01 -1.171295791864395142e-01 -4.205164313316345215e-02
7.289297133684158325e-02 -2.342025786638259888e-01 1.619862765073776245e-01 -7.227753847837448120e-02 -2.388245910406112671e-01 4.245721995830535889e-01 3.216441571712493896e-01 -2.469614744186401367e-01 4.204636439681053162e-02 -1.263910681009292603e-01 -1.354617159813642502e-02 7.760460674762725830e-02 -1.852845698595046997e-01 -2.767096459865570068e-02 2.699504196643829346e-01 -6.635331548750400543e-03 1.612165123224258423e-01 2.783815748989582062e-02 1.140597835183143616e-01 -2.389370799064636230e-01 -9.460017830133438110e-02 3.079304993152618408e-01 -2.913723587989807129e-01 1.460173279047012329e-01 4.156327620148658752e-02 6.785044074058532715e-02 -1.461467444896697998e-01 4.941455647349357605e-02 1.003549247980117798e-01 1.312374975532293320e-02 -6.063324213027954102e-02 1.541405916213989258e-01
1.282837092876434326e-01 7.078161090612411499e-02 3.386244922876358032e-02 1.089803222566843033e-02 -5.471647530794143677e-02 2.678575217723846436e-01 9.249822795391082764e-02 -1.869654804468154907e-01 1.466539502143859863e-01 -8.668175339698791504e-02 -3.186461329460144043e-01 2.871678471565246582e-01 -2.734716832637786865e-01 1.670099981129169464e-02 1.826104521751403809e-01 3.300816193222999573e-02 1.436539888381958008e-01 2.467095404863357544e-01 7.011520676314830780e-03 -3.146983683109283447e-02 -7.596403360366821289e-02 8.603055030107498169e-02 -2.161341011524200439e-01 1.296821609139442444e-02 2.023711055517196655e-01 9.286416321992874146e-02 1.937882453203201294e-01 -2.359537407755851746e-02 8.016522228717803955e-02 -9.156367182731628418e-02 -4.658290445804595947e-01 -2.727632522583007812e-01
-9.767651557922363281e-02 -3.183014318346977234e-02 2.496382035315036774e-02 -2.912367880344390869e-01 -2.018017023801803589e-01 4.781671762466430664e-01 8.546908944845199585e-02 -5.917660519480705261e-02 -7.292526215314865112e-02 -1.693051159381866455e-01 1.437682360410690308e-01 1.654412411153316498e-02 -2.292738556861877441e-01 4.436112642288208008e-01 -1.156458854675292969e-01 -4.871942102909088135e-02 -3.460128977894783020e-02 -2.642731964588165283e-01 -5.224042758345603943e-02 7.353065162897109985e-02 -1.565737724304199219e-01 -6.261788308620452881e-02 1.088173612952232361e-01 2.485433220863342285e-01 -6.845925748348236084e-02 1.145417466759681702e-01 -1.189024746417999268e-01 1.378246247768402100e-01 -4.891483858227729797e-02 5.542219802737236023e-02 -2.546817958354949951e-01 -3.615977987647056580e-02
1.363567262887954712e-01 2.475611418485641479e-01 2.094718962907791138e-01 -2.245434373617172241e-01 -4.527160152792930603e-02 3.116550445556640625e-01 1.503497511148452759e-01 -4.655485153198242188e-01 -4.783382639288902283e-03 -3.015413507819175720e-02 5.674654245376586914e-02 -7.345819473266601562e-02 -9.026981145143508911e-02 -1.085987463593482971e-01 2.823242843151092529e-01 -5.075523257255554199e-02 3.017342090606689453e-01 1.504851430654525757e-01 -3.841914981603622437e-02 5.513081327080726624e-02 -2.515898644924163818e-01 -2.171301692724227905e-01 7.860819995403289795e-02 9.501780569553375244e-02 1.281739175319671631e-01 -1.261633634567260742e-01 -3.941075503826141357e-02 6.829065084457397461e-02 -1.506250798702239990e-01 -2.164414227008819580e-01 -1.356409639120101929e-01 -7.196038961410522461e-02
-3.734875619411468506e-01 2.468451857566833496e-01 9.547960758209228516e-02 -1.838723421096801758e-01 -2.110779136419296265e-01 4.345724582672119141e-01 1.659568399190902710e-01 -1.074845790863037109e-01 1.025766693055629730e-02 -1.526737958192825317e-01 7.518248632550239563e-03 -1.162900403141975403e-01 -1.546018421649932861e-01 2.480778694152832031e-01 1.152652353048324585e-01 -8.975233137607574463e-02 2.116477862000465393e-02 -1.716902703046798706e-01 -1.295388936996459961e-01 2.466654330492019653e-01 -2.371397912502288818e-01 -1.870117038488388062e-01 3.895798465237021446e-03 5.964073166251182556e-02 1.232447326183319092e-01 -1.351965311914682388e-02 -2.302682548761367798e-01 1.577333547174930573e-02 1.918849349021911621e-01 1.154787018895149231e-01 -1.270569562911987305e-01 5.561888962984085083e-02
2.301706820726394653e-01 -1.196440160274505615e-01 1.528018862009048462e-01 -3.255137801170349121e-01 -1.614893525838851929e-01 2.728811800479888916e-01 1.063892245292663574e-01 -1.114122942090034485e-01 1.274617761373519897e-01 -3.786319792270660400e-01 -1.616867929697036743e-01 5.781189724802970886e-02 -2.147924602031707764e-01 -9.537263959646224976e-02 3.330656588077545166e-01 -8.983115851879119873e-02 1.260999143123626709e-01 -8.961825817823410034e-02 4.712504334747791290e-03 -3.368621692061424255e-02 2.266590669751167297e-02 2.530145645141601562e-01 1.037668362259864807e-01 1.385617405176162720e-01 5.134730413556098938e-02 -1.485791802406311035e-01 5.551747605204582214e-02 4.667243920266628265e-03 2.738243639469146729e-01 -6.089558824896812439e-02 2.575914859771728516e-01 -1.528163403272628784e-01
-1.389147639274597168e-01 -3.366207703948020935e-02 3.554885834455490112e-02 -1.870415508747100830e-01 2.448227405548095703e-01 -1.236240938305854797e-01 1.233133375644683838e-01 -2.256093174219131470e-01 2.810784578323364258e-01 -2.934260964393615723e-01 -2.112323641777038574e-01 -9.129456430673599243e-02 -2.237951606512069702e-01 6.069471687078475952e-02 2.344785816967487335e-02 6.684289127588272095e-02 3.469870686531066895e-01 1.016625612974166870e-01 -2.307637035846710205e-02 1.193289533257484436e-01 -1.556302756071090698e-01 2.527118660509586334e-02 -5.743832513689994812e-02 3.654821217060089111e-01 -1.113241836428642273e-01 1.181152239441871643e-01 2.129359692335128784e-01 5.681996047496795654e-02 -1.008735597133636475e-01 -2.633485198020935059e-01 -2.518662512302398682e-01 5.372637882828712463e-03
9.365388005971908569e-02 -2.716896310448646545e-02 1.711073815822601318e-01 -2.762373685836791992e-01 1.278283447027206421e-01 2.965458035469055176e-01 1.801252365112304688e-01 1.730703413486480713e-01 1.267121583223342896e-01 -2.629117369651794434e-01 -6.814923137426376343e-02 2.074766308069229126e-01 -2.504257261753082275e-01 2.672083675861358643e-01 3.592924028635025024e-02 2.492358162999153137e-02 2.927919328212738037e-01 2.399954348802566528e-01 -8.180365711450576782e-02 -2.259016968309879303e-02 -1.075869202613830566e-01 -1.847629547119140625e-01 2.101563364267349243e-01 -1.486337780952453613e-01 -3.306505084037780762e-02 -1.226327568292617798e-01 -1.676990836858749390e-01 -1.507242172956466675e-01 -6.084245815873146057e-02 -1.230877488851547241e-01 -3.072007596492767334e-01 -8.147763460874557495e-02
1.004023030400276184e-01 -1.502947658300399780e-01 -2.066885083913803101e-01 -1.318074911832809448e-01 -2.265760004520416260e-01 3.005636157467961311e-03 -3.271375596523284912e-02 -1.627741940319538116e-02 3.919929265975952148e-01 -2.456698417663574219e-01 -7.921289652585983276e-02 2.261196076869964600e-01 -1.076069027185440063e-01 1.392363458871841431e-01 4.031856954097747803e-01 1.199543550610542297e-01 6.988539546728134155e-02 -2.041807770729064941e-01 -1.866389364004135132e-01 -2.000035345554351807e-01 -2.049877941608428955e-01 -2.296381443738937378e-01 -2.246438115835189819e-01 1.652351766824722290e-01 -3.338182345032691956e-02 4.233281314373016357e-02 -1.891782283782958984e-01 -5.068901181221008301e-02 -2.623814344406127930e-02 1.285059303045272827e-01 -1.378672271966934204e-01 6.182139739394187927e-02
1.029326766729354858e-01 -1.263553798198699951e-01 2.659250237047672272e-02 -2.649725973606109619e-01 -1.219994276762008667e-01 4.742198437452316284e-02 3.340457975864410400e-01 -2.593406736850738525e-01 3.671695888042449951e-01 -2.942992150783538818e-01 -4.511035606265068054e-02 1.542858630418777466e-01 -3.050364553928375244e-02 -4.080943763256072998e-02 1.585626304149627686e-01 7.026464492082595825e-02 7.192358374595642090e-02 6.198473647236824036e-02 2.721192874014377594e-02 -1.122677028179168701e-01 -3.357253074645996094e-01 -1.058593243360519409e-01 -5.498410761356353760e-02 2.434862852096557617e-01 -1.069305017590522766e-01 -1.129415109753608704e-01 6.942429393529891968e-02 -1.743046566843986511e-02 -4.416399076581001282e-02 3.465815782546997070e-01 -2.324485629796981812e-01 1.122661754488945007e-01
2.267121970653533936e-01 1.936657726764678955e-02 2.786949276924133301e-01 -2.928601801395416260e-01 5.661731585860252380e-03 1.384174376726150513e-01 -1.374716162681579590e-01 -8.275884389877319336e-02 1.527662277221679688e-01 -1.794960349798202515e-01 -7.562632113695144653e-02 2.246553450822830200e-01 7.015772163867950439e-02 -1.414094418287277222e-01 1.730920523405075073e-01 -1.654775738716125488e-01 9.766911715269088745e-02 -1.108439266681671143e-02 -3.560632765293121338e-01 7.893058657646179199e-02 1.909751445055007935e-02 -1.727174408733844757e-02 7.613103836774826050e-02 2.399321943521499634e-01 9.907492995262145996e-02 3.023628517985343933e-02 -3.702852129936218262e-01 3.099765181541442871e-01 5.918997153639793396e-02 1.732978373765945435e-01 -2.440871745347976685e-01 4.583793133497238159e-02
1.849762350320816040e-01 -1.631432920694351196e-01 -1.025956422090530396e-01 -1.384121924638748169e-01 -1.153321489691734314e-01 1.482622474431991577e-01 2.344059646129608154e-01 -2.566916346549987793e-01 4.983007013797760010e-01 -1.393218040466308594e-01 -4.375475645065307617e-02 1.298784743994474411e-02 -1.675262898206710815e-01 -1.986229605972766876e-02 3.144548237323760986e-01 7.740334421396255493e-02 2.826766669750213623e-01 -1.515333056449890137e-01 -2.100526914000511169e-02 -5.335891246795654297e-02 -1.772091537714004517e-01 -1.234600841999053955e-01 -1.933812201023101807e-01 1.460451930761337280e-01 -5.988389719277620316e-03 -1.171937659382820129e-01 2.789875566959381104e-01 1.258284002542495728e-01 9.680922329425811768e-02 -5.010759830474853516e-02 1.499835308641195297e-02 1.384252607822418213e-01
7.618800550699234009e-02 -1.474568843841552734e-01 9.188532084226608276e-02 -2.249772995710372925e-01 1.475183218717575073e-01 2.170232385396957397e-01 -1.401768475770950317e-01 -3.756353855133056641e-01 2.281594127416610718e-01 -4.594597592949867249e-02 1.464690566062927246e-01 2.432596087455749512e-01 6.147009134292602539e-02 2.039591968059539795e-01 1.104401126503944397e-01 -6.948279589414596558e-02 9.178657829761505127e-02 1.294205337762832642e-01 -3.458695113658905029e-01 -1.299548149108886719e-01 -2.970413267612457275e-01 -2.373691797256469727e-01 5.025574564933776855e-02 1.042799130082130432e-01 2.074140757322311401e-01 1.134304609149694443e-02 3.337433189153671265e-02 9.522482752799987793e-02 3.226090595126152039e-02 -1.632976979017257690e-01 -2.858386635780334473e-01 -6.461754441261291504e-02
1.940632760524749756e-01 1.055490151047706604e-01 6.861740257591009140e-03 -3.861488029360771179e-02 -1.505695581436157227e-01 3.400242924690246582e-01 5.178444087505340576e-03 -2.629537880420684814e-01 2.735095620155334473e-01 -2.054724246263504028e-01 -3.270959556102752686e-01 1.040097549557685852e-01 -1.729458272457122803e-01 2.904689013957977295e-01 2.195819169282913208e-01 4.548149183392524719e-03 3.150391578674316406e-01 1.835752725601196289e-01 -9.124115109443664551e-02 -1.111057177186012268e-01 -4.625144973397254944e-02 -1.409170478582382202e-01 -1.742190271615982056e-01 -9.522936493158340454e-02 -2.638994753360748291e-01 -1.967725753784179688e-01 2.922726795077323914e-02 -9.358693659305572510e-02 -5.924542248249053955e-02 -6.153126433491706848e-02 -6.605240702629089355e-02 -1.323797833174467087e-02
-3.140763938426971436e-01 -1.265586167573928833e-01 1.345739662647247314e-01 -1.380856782197952271e-01 2.587601728737354279e-02 1.875148564577102661e-01 2.487321496009826660e-01 -3.853275440633296967e-03 6.085513532161712646e-02 -5.443072319030761719e-01 -3.420924395322799683e-02 -1.272408217191696167e-01 -2.574493587017059326e-01 1.339130103588104248e-01 1.421340256929397583e-01 9.221131354570388794e-02 -1.757217049598693848e-01 1.071181893348693848e-01 -2.034222483634948730e-01 -8.317630738019943237e-03 -3.029510974884033203e-01 6.637241225689649582e-03 -8.232171833515167236e-02 1.422253102064132690e-01 4.498944059014320374e-02 1.244763061404228210e-01 -5.152540281414985657e-02 2.927004098892211914e-01 -3.508165851235389709e-02 -6.991739571094512939e-02 -6.443813443183898926e-02 3.803079947829246521e-02
1.780427396297454834e-01 -1.668003387749195099e-02 8.946644514799118042e-02 6.542921066284179688e-03 -2.966691553592681885e-01 2.339262068271636963e-01 2.697074413299560547e-01 -9.558834135532379150e-02 5.113762617111206055e-02 -2.979566752910614014e-01 1.235022619366645813e-01 2.337626665830612183e-01 -1.819104552268981934e-01 -3.792286664247512817e-02 2.077249139547348022e-01 1.401736289262771606e-01 4.956894516944885254e-01 -1.022536978125572205e-01 -1.671777516603469849e-01 -8.379016071557998657e-02 -1.761886849999427795e-02 2.126242965459823608e-01 -2.310594320297241211e-01 4.248011857271194458e-02 9.650841355323791504e-02 -1.086199134588241577e-01 -2.014894485473632812e-01 -7.342719286680221558e-02 1.203977968543767929e-02 -2.933742478489875793e-02 -2.878768928349018097e-02 -1.263406574726104736e-01
7.022349629551172256e-03 1.188110858201980591e-01 2.800634801387786865e-01 -4.362976253032684326e-01 3.355485200881958008e-01 3.678797483444213867e-01 5.348024144768714905e-02 -3.733257055282592773e-01 1.681606918573379517e-01 1.167124509811401367e-01 1.297897845506668091e-01 -2.000956051051616669e-02 -1.609207540750503540e-01 1.284740269184112549e-01 2.097496688365936279e-01 -2.933367900550365448e-02 1.062168106436729431e-01 -5.698778107762336731e-02 -1.713822633028030396e-01 3.943827003240585327e-02 9.719476103782653809e-02 2.684158831834793091e-02 -1.002366617321968079e-01 -6.118115410208702087e-02 -5.326900631189346313e-03 -5.500117316842079163e-02 9.615485370159149170e-02 1.578768528997898102e-02 6.002134759910404682e-04 2.221813350915908813e-01 -2.216484248638153076e-01 4.993549548089504242e-03
3.279929608106613159e-02 1.323303580284118652e-01 4.188055172562599182e-02 -2.686003744602203369e-01 -7.666115462779998779e-02 2.114131301641464233e-01 1.078489050269126892e-01 -1.003154814243316650e-01 1.002480462193489075e-01 -2.832696959376335144e-02 -2.298059761524200439e-01 -9.688038378953933716e-02 9.356211870908737183e-02 9.731667116284370422e-03 3.078211545944213867e-01 -2.293325066566467285e-01 3.760003149509429932e-01 -2.384131103754043579e-01 6.496808491647243500e-03 2.333400994539260864e-01 -4.304556548595428467e-02 1.842259801924228668e-02 1.298657804727554321e-01 1.104499697685241699e-01 5.081663280725479126e-02 -2.266993224620819092e-01 6.187462806701660156e-02 3.608385920524597168e-01 -1.357744485139846802e-01 1.726874709129333496e-01 -2.273491173982620239e-01 1.846254914999008179e-01
1.997139751911163330e-01 -2.627620473504066467e-02 -2.827925421297550201e-02 -8.103309571743011475e-02 2.777739800512790680e-02 3.520034551620483398e-01 -1.781404018402099609e-02 -2.435774207115173340e-01 2.953328490257263184e-01 -3.016061484813690186e-01 -2.005779743194580078e-01 -1.403732448816299438e-01 -3.897327482700347900e-01 8.731979131698608398e-02 3.586664497852325439e-01 -9.789303690195083618e-02 -1.041343733668327332e-01 -1.402852386236190796e-01 -3.795140236616134644e-02 4.424637556076049805e-02 -3.971198946237564087e-02 -2.312221378087997437e-02 -2.183639407157897949e-01 2.116721123456954956e-01 1.796937286853790283e-01 -7.913748174905776978e-02 -2.015710175037384033e-01 -3.624031785875558853e-03 -1.376568526029586792e-01 -1.428455673158168793e-02 6.311372667551040649e-02 -3.182218596339225769e-02
-2.718794532120227814e-02 -1.767243146896362305e-01 6.278382241725921631e-02 -3.933245241641998291e-01 -1.646830141544342041e-02 2.472411096096038818e-01 8.318784087896347046e-02 -7.678224891424179077e-02 4.293307065963745117e-01 -8.844733983278274536e-02 -5.775587633252143860e-02 -2.108724974095821381e-02 -1.444184333086013794e-01 -8.218941092491149902e-02 2.226371765136718750e-01 -3.846885263919830322e-02 3.760735690593719482e-01 1.883613467216491699e-01 -1.778073608875274658e-01 -1.387711018323898315e-01 -9.093815088272094727e-02 -2.124917805194854736e-01 -8.673746883869171143e-02 -9.270164370536804199e-02 -1.866534501314163208e-01 -2.221201919019222260e-02 1.032296642661094666e-01 -1.283805966377258301e-01 -1.408298164606094360e-01 -2.410087734460830688e-01 -1.248817592859268188e-01 8.528189361095428467e-02
3.270468413829803467e-01 -6.818981468677520752e-02 6.606600433588027954e-02 -1.883639842271804810e-01 2.108677523210644722e-03 2.573361396789550781e-01 3.226042091846466064e-01 -1.719274371862411499e-01 5.509146675467491150e-02 -1.871936768293380737e-01 -8.771813660860061646e-02 1.177132949233055115e-01 -6.024269387125968933e-02 8.288564532995223999e-02 3.396445512771606445e-01 1.026960015296936035e-01 4.498245418071746826e-01 -1.789867430925369263e-01 -2.250772342085838318e-02 -2.563021704554557800e-02 3.241649270057678223e-02 2.295347154140472412e-01 -2.931599617004394531e-01 8.176661282777786255e-02 -1.039109453558921814e-01 -1.461549997329711914e-01 -6.218644604086875916e-02 -1.161059364676475525e-01 1.182391047477722168e-01 6.583683192729949951e-02 3.222746029496192932e-02 -4.343809932470321655e-02
-3.191093727946281433e-02 9.219042956829071045e-02 -1.538853794336318970e-01 -2.512589097023010254e-01 1.311601721681654453e-03 2.880683243274688721e-01 1.499850600957870483e-01 -5.092484410852193832e-03 1.369002312421798706e-01 -3.587625175714492798e-02 -3.393138647079467773e-01 6.824787706136703491e-02 -1.145009100437164307e-01 -1.086523011326789856e-01 4.774495959281921387e-01 9.721285314299166203e-04 2.588604092597961426e-01 -1.410973817110061646e-01 3.503971546888351440e-02 5.076186358928680420e-02 1.607708632946014404e-01 5.572680756449699402e-02 -1.983902156352996826e-01 2.760937213897705078e-01 1.226043999195098877e-01 -2.632503211498260498e-01 -2.041350752115249634e-01 -1.768190413713455200e-02 2.023765817284584045e-02 -1.106618121266365051e-01 -1.304591149091720581e-01 1.192334741353988647e-01
4.263720288872718811e-02 -4.838061705231666565e-02 3.597262501716613770e-01 -3.162644207477569580e-01 2.427222430706024170e-01 2.434746176004409790e-01 -4.532214719802141190e-03 8.156141638755798340e-02 1.176051124930381775e-01 1.233145967125892639e-01 4.153316840529441833e-03 -1.328464448451995850e-01 -1.586761772632598877e-01 2.493947297334671021e-01 3.248277604579925537e-01 1.317321322858333588e-02 -1.368523985147476196e-01 -1.207060962915420532e-01 -1.579064726829528809e-01 1.507957130670547485e-01 -3.757367134094238281e-01 -8.814670145511627197e-02 1.440195143222808838e-01 1.467004418373107910e-01 1.759713888168334961e-02 -6.762315519154071808e-03 -1.049911975860595703e-01 1.912512779235839844e-01 -2.088751494884490967e-01 1.772368513047695160e-02 -1.892915219068527222e-01 -4.324784874916076660e-02
2.559560537338256836e-01 -9.180463850498199463e-03 2.207421064376831055e-01 -1.710391193628311157e-01 9.805279970169067383e-02 3.261801600456237793e-01 -6.992340832948684692e-02 -1.759084016084671021e-01 -1.260424777865409851e-02 -5.408172681927680969e-02 -3.429467976093292236e-02 1.619017720222473145e-01 3.184089809656143188e-02 -1.888535618782043457e-01 2.568741142749786377e-01 -1.398505866527557373e-01 1.801926344633102417e-01 -1.456487327814102173e-01 -4.321491718292236328e-01 -4.909741133451461792e-02 1.080021858215332031e-01 -6.907156202942132950e-03 7.533422112464904785e-02 2.280362248420715332e-01 1.242371052503585815e-01 -1.338836848735809326e-01 -1.837144345045089722e-01 2.753229439258575439e-01 1.985135376453399658e-01 1.153453215956687927e-01 -1.986749023199081421e-01 6.748475879430770874e-02
2.402199953794479370e-01 1.189603433012962341e-01 5.012588202953338623e-02 -3.089252114295959473e-01 -6.522576510906219482e-02 1.054356098175048828e-01 7.387431710958480835e-02 -2.639827728271484375e-01 1.978449523448944092e-01 -3.263792693614959717e-01 -6.461289525032043457e-02 5.877756699919700623e-02 -6.135343387722969055e-02 7.545751333236694336e-02 1.501812785863876343e-01 1.784603744745254517e-01 -1.156609952449798584e-01 4.620696604251861572e-02 2.486162334680557251e-01 8.667961508035659790e-02 -3.000394701957702637e-01 8.848126977682113647e-02 -1.537247896194458008e-01 2.347926795482635498e-01 -9.298916161060333252e-02 -1.912969797849655151e-01 1.353786513209342957e-02 -6.054110452532768250e-02 -1.073298826813697815e-01 1.260054260492324829e-01 -3.481442630290985107e-01 2.517631947994232178e-01
1.269227266311645508e-01 -6.705779582262039185e-02 1.473646163940429688e-01 -2.880427837371826172e-01 1.184712816029787064e-02 2.757842242717742920e-01 1.470876485109329224e-01 -1.791697293519973755e-01 1.738542132079601288e-02 -1.364251077175140381e-01 -2.466323375701904297e-01 1.879609674215316772e-01 -2.714377939701080322e-01 -1.087189316749572754e-01 3.966130316257476807e-01 3.484645485877990723e-02 3.012738227844238281e-01 -2.598434127867221832e-02 1.776218228042125702e-02 4.645798727869987488e-02 1.725686043500900269e-01 9.797994047403335571e-02 -1.484123468399047852e-01 3.338837297633290291e-03 -8.247949928045272827e-02 -1.554898917675018311e-01 -9.493503719568252563e-03 1.705322712659835815e-01 1.765845119953155518e-01 2.157853096723556519e-01 7.988341897726058960e-02 -2.933927178382873535e-01
2.727049291133880615e-01 1.195560172200202942e-01 3.999624550342559814e-01 9.686589241027832031e-03 1.825240403413772583e-01 3.584998846054077148e-01 -2.643786743283271790e-02 -2.293746620416641235e-01 4.733615368604660034e-02 -3.646683096885681152e-01 -7.906536012887954712e-02 1.191940680146217346e-01 4.537812247872352600e-02 -4.497161507606506348e-02 4.589132219552993774e-02 1.550389230251312256e-01 1.693797409534454346e-01 -1.012565195560455322e-01 -2.201379537582397461e-01 -2.903155749663710594e-03 -5.380547046661376953e-02 9.806271642446517944e-02 -1.329970359802246094e-02 1.376934200525283813e-01 4.317378997802734375e-02 -1.167130544781684875e-01 -1.557806134223937988e-01 -2.285923659801483154e-01 1.077305376529693604e-01 -1.702023148536682129e-01 -2.822144627571105957e-01 1.375931203365325928e-01
1.044809222221374512e-01 1.341954618692398071e-01 5.899718031287193298e-03 -2.765284776687622070e-01 -7.314162794500589371e-03 3.292917311191558838e-01 -1.066761836409568787e-02 -2.494360357522964478e-01 2.288318723440170288e-01 -9.298877418041229248e-02 -8.971346169710159302e-02 7.177411764860153198e-02 1.734623163938522339e-01 5.667643249034881592e-02 1.327660381793975830e-01 -2.619818747043609619e-01 3.169679045677185059e-01 1.756672859191894531e-01 -1.706693023443222046e-01 8.976485580205917358e-02 -2.159319370985031128e-01 2.648344077169895172e-02 -6.249412149190902710e-02 -1.920550316572189331e-01 2.362336516380310059e-01 1.247391551733016968e-01 -3.011409640312194824e-01 -4.987919237464666367e-03 -1.249097287654876709e-01 -1.669137179851531982e-01 -2.479832917451858521e-01 7.945335656404495239e-02
1.333007961511611938e-01 3.560856683179736137e-03 1.859321072697639465e-02 -2.099597156047821045e-01 -2.584518492221832275e-01 2.449521422386169434e-01 1.672087013721466064e-01 -3.232657909393310547e-01 2.393778860569000244e-01 8.401047438383102417e-02 -2.751714289188385010e-01 3.110648393630981445e-01 -1.790556758642196655e-01 3.353157266974449158e-02 1.752870380878448486e-01 1.346435099840164185e-01 -1.862324774265289307e-03 1.581794023513793945e-01 1.100275069475173950e-01 1.541779190301895142e-01 -1.904562413692474365e-01 1.795356124639511108e-01 -6.847971677780151367e-02 6.591340154409408569e-02 -7.602511346340179443e-02 4.443664103746414185e-02 1.525193750858306885e-01 -5.869995802640914917e-02 2.082593739032745361e-01 6.699451059103012085e-02 -3.603245615959167480e-01 -9.514804929494857788e-02
-2.621843945235013962e-03 -8.467856049537658691e-02 7.413335260935127735e-04 -3.248025178909301758e-01 8.661415427923202515e-02 2.713929414749145508e-01 2.779147624969482422e-01 2.393547445535659790e-01 2.894105911254882812e-01 -1.168493852019309998e-01 -1.663625836372375488e-01 7.369305938482284546e-02 -1.347745507955551147e-01 1.681077629327774048e-01 6.297208368778228760e-02 3.401335328817367554e-02 3.131833672523498535e-01 8.786991983652114868e-02 -6.563317775726318359e-02 -3.963258862495422363e-02 -2.117232680320739746e-01 -2.632128000259399414e-01 1.059859711676836014e-02 -8.430329710245132446e-02 -1.099310219287872314e-01 8.281782269477844238e-02 -2.829414904117584229e-01 -6.390697322785854340e-03 8.775635063648223877e-02 -3.608291223645210266e-02 -3.800167441368103027e-01 6.410145759582519531e-02
-1.814748048782348633e-01 -2.189390361309051514e-01 -1.260908413678407669e-02 -2.695116400718688965e-01 -1.556163430213928223e-01 1.734067350625991821e-01 -1.324426941573619843e-02 -2.697259187698364258e-02 1.167809814214706421e-01 -3.528552651405334473e-01 -1.222292035818099976e-01 3.938074037432670593e-02 -6.917994469404220581e-02 1.033738628029823303e-01 2.059026956558227539e-01 -5.051680654287338257e-02 3.532741963863372803e-01 -7.793843746185302734e-02 7.522211968898773193e-02 -2.654751837253570557e-01 8.300472050905227661e-02 2.882450520992279053e-01 2.387588322162628174e-01 1.405458301305770874e-01 2.705580294132232666e-01 6.401177495718002319e-02 5.142424628138542175e-02 3.212572261691093445e-02 1.323006302118301392e-01 1.093321666121482849e-01 -3.027903437614440918e-01 1.521586254239082336e-02
-1.975436955690383911e-01 1.651067286729812622e-01 1.447603553533554077e-01 -3.681544959545135498e-01 7.319395989179611206e-02 3.865223824977874756e-01 2.032202295958995819e-02 -8.527856320142745972e-02 1.457300037145614624e-01 -3.520291745662689209e-01 1.064651235938072205e-01 8.938158303499221802e-02 -4.664077982306480408e-02 1.185285001993179321e-01 1.127304360270500183e-01 -2.949784100055694580e-01 9.905350953340530396e-02 6.143060326576232910e-02 -1.110015511512756348e-01 -1.247100308537483215e-01 5.058207735419273376e-02 -4.989856481552124023e-02 -1.543507874011993408e-01 1.340574473142623901e-01 -5.717214196920394897e-02 3.478409945964813232e-01 3.760826960206031799e-02 -6.867453455924987793e-02 4.680189490318298340e-02 -3.291025459766387939e-01 4.410511814057826996e-03 7.166564464569091797e-02
-7.015985250473022461e-02 8.040402829647064209e-02 -1.156947612762451172e-01 -2.682815194129943848e-01 -1.256905347108840942e-01 2.735814154148101807e-01 8.958728611469268799e-02 -1.204546988010406494e-01 2.657127082347869873e-01 4.932109266519546509e-03 -2.146715819835662842e-01 2.911872565746307373e-01 -2.220389246940612793e-01 -1.210293360054492950e-02 1.646515876054763794e-01 2.359623014926910400e-01 1.371085457503795624e-02 -1.359975486993789673e-01 -2.446263432502746582e-01 -5.588186159729957581e-02 -1.219343617558479309e-01 -2.494077384471893311e-02 -1.948636472225189209e-01 1.140422597527503967e-01 -8.532961457967758179e-02 -2.779295444488525391e-01 3.704604133963584900e-02 -2.852493710815906525e-02 2.080575525760650635e-01 -2.169833034276962280e-01 -6.575384736061096191e-02 3.561093509197235107e-01
6.460446119308471680e-02 9.800090920180082321e-04 1.244864147156476974e-02 -1.676880717277526855e-01 1.239525377750396729e-01 3.223763406276702881e-01 1.978177577257156372e-02 -2.979303002357482910e-01 3.036852180957794189e-01 -2.313776612281799316e-01 2.267360836267471313e-01 1.593449860811233521e-01 -2.244016826152801514e-01 1.414994597434997559e-01 1.403447985649108887e-01 -8.230356872081756592e-02 -2.378138480708003044e-03 2.901440560817718506e-01 -1.702933907508850098e-01 -2.241967432200908661e-02 -1.338905394077301025e-01 -1.540752947330474854e-01 2.884277105331420898e-01 8.496681600809097290e-02 -6.234442815184593201e-02 -1.124202385544776917e-01 -7.225454598665237427e-02 -1.677781790494918823e-01 4.447293654084205627e-02 -9.096654504537582397e-02 -3.656969666481018066e-01 -6.896935403347015381e-03
-5.670053139328956604e-02 3.615449368953704834e-02 5.774464085698127747e-02 -3.271087110042572021e-01 2.803384363651275635e-01 7.682882994413375854e-02 3.108713328838348389e-01 7.315107434988021851e-02 2.596384845674037933e-02 1.097457110881805420e-01 -5.658072233200073242e-02 1.173756048083305359e-01 -2.949832677841186523e-01 1.478098928928375244e-01 3.478971421718597412e-01 -1.511473953723907471e-01 -1.079224199056625366e-01 6.101560965180397034e-02 -3.027334809303283691e-01 1.978135854005813599e-01 -1.335563510656356812e-01 -1.555161550641059875e-02 1.141125261783599854e-01 3.110474348068237305e-01 1.263503879308700562e-01 -1.141210868954658508e-01 -9.278854727745056152e-02 4.246808588504791260e-02 -2.284951657056808472e-01 2.042407169938087463e-02 -1.915835738182067871e-01 1.161438524723052979e-01
-1.770228743553161621e-01 4.207720607519149780e-02 -1.092091295868158340e-02 -2.356415241956710815e-01 -1.086064614355564117e-02 2.320761084556579590e-01 1.310560107231140137e-01 -2.122627571225166321e-02 -7.178373634815216064e-02 -1.865337044000625610e-01 1.581107676029205322e-01 -2.028926610946655273e-01 1.110856831073760986e-01 2.151924520730972290e-01 2.337743490934371948e-01 -2.916496992111206055e-01 4.540345370769500732e-01 3.022993206977844238e-01 -4.443755745887756348e-02 -6.944524496793746948e-02 -8.421992510557174683e-02 2.148452699184417725e-01 -2.108045071363449097e-01 1.795485913753509521e-01 -5.237910151481628418e-02 1.075825914740562439e-01 -1.723755300045013428e-01 -1.474954783916473389e-01 1.336840242147445679e-01 -5.646126344799995422e-02 -1.166358292102813721e-01 -2.159592695534229279e-02
-7.103984057903289795e-02 5.177894607186317444e-02 -7.871777564287185669e-02 -9.811287373304367065e-02 2.408765628933906555e-02 1.174578517675399780e-01 9.974209964275360107e-02 1.924698650836944580e-01 -3.621980547904968262e-02 2.081258688122034073e-03 7.733219861984252930e-02 1.916169971227645874e-01 -3.376410901546478271e-01 -1.787169873714447021e-01 1.185030415654182434e-01 -2.913918793201446533e-01 3.192834556102752686e-01 -1.320941299200057983e-01 -8.714958280324935913e-02 3.158996254205703735e-02 -4.222372770309448242e-01 1.295511275529861450e-01 -4.769824817776679993e-02 1.349990516901016235e-01 3.699703216552734375e-01 5.391532182693481445e-02 -1.120663657784461975e-01 1.210625544190406799e-01 2.084512561559677124e-01 -1.183617115020751953e-01 -2.296897023916244507e-01 -7.350265234708786011e-02
-2.580675482749938965e-01 -2.050439119338989258e-01 1.587883532047271729e-01 -1.077840626239776611e-01 8.514636754989624023e-02 5.146678537130355835e-03 5.403466895222663879e-02 1.244315430521965027e-01 1.451765894889831543e-01 -3.815186619758605957e-01 -7.573511451482772827e-02 5.360763147473335266e-02 6.837890949100255966e-03 1.290382742881774902e-01 3.899896144866943359e-01 7.183269411325454712e-02 1.727904379367828369e-01 -3.127883970737457275e-01 4.951291903853416443e-02 -8.884984068572521210e-03 -1.438532769680023193e-01 1.101190447807312012e-01 1.635862700641155243e-02 2.289436906576156616e-01 -7.351690437644720078e-03 2.200729697942733765e-01 2.084578275680541992e-01 8.142598718404769897e-02 1.334613412618637085e-01 -1.911280304193496704e-01 -2.741378843784332275e-01 1.893804371356964111e-01
-1.175151858478784561e-02 1.648323386907577515e-01 1.768018305301666260e-01 -1.830275505781173706e-01 9.467443078756332397e-02 3.205247223377227783e-01 1.259120106697082520e-01 -4.064903557300567627e-01 3.047047257423400879e-01 3.563211765140295029e-03 -2.523301839828491211e-01 2.631421387195587158e-01 -1.488473713397979736e-01 1.729094535112380981e-01 3.208636492490768433e-02 -9.180194139480590820e-02 2.406594902276992798e-01 7.081522792577743530e-02 -1.144824102520942688e-01 1.242090240120887756e-01 -6.132101267576217651e-02 -1.859882473945617676e-01 3.262661695480346680e-01 1.044299006462097168e-01 1.307589560747146606e-01 1.123443916440010071e-01 8.174205571413040161e-02 -1.705754175782203674e-02 3.128581494092941284e-02 -3.138560056686401367e-02 -1.095900684595108032e-01 1.732791960239410400e-01
1.144603639841079712e-01 3.286306187510490417e-02 -4.850695375353097916e-03 -5.677974224090576172e-01 5.797293037176132202e-02 1.754134446382522583e-01 -2.513694949448108673e-02 -2.359709292650222778e-01 -2.696881769225001335e-03 -1.538446098566055298e-01 1.183326169848442078e-01 1.892872005701065063e-01 -2.967835869640111923e-03 2.140591442584991455e-01 1.309421211481094360e-01 6.440304964780807495e-02 -8.400969207286834717e-03 8.260674029588699341e-02 -3.810043632984161377e-01 -4.551025480031967163e-02 -1.184648573398590088e-01 -1.179187223315238953e-01 1.382651329040527344e-01 1.664570420980453491e-01 3.455308973789215088e-01 1.377212703227996826e-01 2.477583475410938263e-02 -2.189395576715469360e-01 7.971809804439544678e-02 3.629187494516372681e-02 -7.871160656213760376e-02 5.154015496373176575e-02
-1.119449436664581299e-01 -1.484763622283935547e-01 -1.499548107385635376e-01 -3.207549452781677246e-01 -1.134405732154846191e-01 6.090335547924041748e-02 4.558162763714790344e-02 -1.454171538352966309e-01 2.098871469497680664e-01 -1.583339869976043701e-01 -2.864181399345397949e-01 -1.104838475584983826e-01 -1.292661577463150024e-01 1.115274578332901001e-01 2.259654849767684937e-01 -1.865197420120239258e-01 2.465805262327194214e-01 -3.201847076416015625e-01 1.839630752801895142e-01 -9.443483501672744751e-02 -8.548982441425323486e-02 1.315822359174489975e-03 2.233285903930664062e-01 1.896216720342636108e-01 2.508641481399536133e-01 8.076270669698715210e-02 1.432761251926422119e-01 1.201897859573364258e-01 1.254126727581024170e-01 1.135674398392438889e-02 -3.182062804698944092e-01 3.352887183427810669e-02
-1.477928310632705688e-01 3.515424728393554688e-01 1.101257372647523880e-02 -2.004110217094421387e-01 -2.731636725366115570e-02 4.151388108730316162e-01 2.386093139648437500e-01 5.950216948986053467e-02 -7.160024344921112061e-02 -2.269301712512969971e-01 7.793472707271575928e-02 1.624805037863552570e-03 -1.221171915531158447e-01 -4.304610192775726318e-03 1.881775110960006714e-01 -3.739271312952041626e-02 1.323941349983215332e-02 -6.533450633287429810e-02 -2.963431738317012787e-02 1.886718720197677612e-01 -2.591347396373748779e-01 3.010526485741138458e-02 -2.163889557123184204e-01 2.588711977005004883e-01 -2.307110577821731567e-01 8.619976788759231567e-02 -3.586102426052093506e-01 1.841442473232746124e-02 1.781052052974700928e-01 9.563032537698745728e-02 5.827973783016204834e-02 -9.803687781095504761e-02
-6.771577149629592896e-02 -4.477006942033767700e-02 -2.884365618228912354e-01 -3.874219208955764771e-02 -1.712804734706878662e-01 2.629339694976806641e-01 7.866976410150527954e-02 1.710026524960994720e-02 2.467086464166641235e-01 -2.249055653810501099e-01 1.270440071821212769e-01 8.482636511325836182e-02 -2.159549444913864136e-01 2.771510183811187744e-01 4.191562533378601074e-01 -4.515375569462776184e-02 -4.843688569962978363e-03 -8.825699239969253540e-02 -1.464115530252456665e-01 -6.409340351819992065e-02 -8.308246731758117676e-02 -2.480602562427520752e-01 -3.467563688755035400e-01 2.286731638014316559e-02 -2.415628284215927124e-01 6.026580557227134705e-02 -4.216232150793075562e-02 -2.595019154250621796e-02 5.224502086639404297e-02 5.157630890607833862e-02 -2.092257589101791382e-01 1.778773218393325806e-01
1.257061026990413666e-02 -2.366049587726593018e-01 4.736666101962327957e-03 -4.907025024294853210e-02 -3.434357047080993652e-01 1.539905220270156860e-01 -1.277332380414009094e-02 1.178170554339885712e-02 1.586946249008178711e-01 -4.308677315711975098e-01 1.081941556185483932e-02 1.604024320840835571e-02 -2.175752967596054077e-01 1.056398376822471619e-01 4.024176299571990967e-01 2.352679148316383362e-02 1.661176085472106934e-01 -1.747234612703323364e-01 4.389610141515731812e-02 -5.218206346035003662e-02 -2.268914878368377686e-01 -5.801484920084476471e-03 2.785559277981519699e-03 1.863252967596054077e-01 1.103495210409164429e-01 7.397953420877456665e-02 -4.241386651992797852e-01 2.546797879040241241e-02 -1.124035418033599854e-01 2.478307299315929413e-02 4.625634476542472839e-02 6.838837265968322754e-02
-1.091007217764854431e-01 1.419868171215057373e-01 3.344412147998809814e-01 -1.333828270435333252e-01 1.086290925741195679e-01 5.280938744544982910e-01 9.555757790803909302e-02 -1.723371744155883789e-01 -1.251800209283828735e-01 -1.136584654450416565e-01 -4.661449417471885681e-02 -1.630847156047821045e-01 -1.485876590013504028e-01 -1.382570993155241013e-02 5.952712614089250565e-03 -1.081022843718528748e-01 6.846857815980911255e-02 2.077481523156166077e-02 -7.515914738178253174e-02 7.683394011110067368e-03 -3.978287056088447571e-02 -2.023773044347763062e-01 -1.204945072531700134e-01 6.470791995525360107e-02 1.921318843960762024e-02 5.200192332267761230e-02 -4.101147055625915527e-01 4.382228478789329529e-02 1.890556663274765015e-01 -1.610016375780105591e-01 -3.262148201465606689e-01 6.396072357892990112e-02
2.606292665004730225e-01 6.456765532493591309e-02 6.359459459781646729e-02 -1.588180288672447205e-02 2.609743475914001465e-01 3.500235974788665771e-01 5.493800155818462372e-03 -2.976062595844268799e-01 -7.486010342836380005e-02 -1.880388855934143066e-01 -7.383077591657638550e-02 9.190943837165832520e-02 2.580440416932106018e-02 2.361427545547485352e-01 1.502021402120590210e-01 1.141001880168914795e-01 1.386508904397487640e-02 -1.658206880092620850e-01 -2.628086805343627930e-01 1.923610270023345947e-01 3.921934962272644043e-02 1.682107220403850079e-03 -1.146801337599754333e-01 8.301864564418792725e-02 -1.412481218576431274e-01 -1.174787804484367371e-01 -1.481363624334335327e-01 7.566283643245697021e-02 2.379744946956634521e-01 -1.426135599613189697e-01 -3.685669600963592529e-01 2.606435716152191162e-01
-1.922539174556732178e-01 -2.425830960273742676e-01 -1.080258786678314209e-01 -3.464132249355316162e-01 1.100389063358306885e-01 2.740116789937019348e-02 1.805330663919448853e-01 -5.035312175750732422e-01 4.423025250434875488e-02 -2.441686689853668213e-01 -1.089836582541465759e-01 -1.022252440452575684e-01 -4.557219892740249634e-02 1.161881014704704285e-01 1.845434308052062988e-01 -8.226577192544937134e-02 2.431326657533645630e-01 1.022911593317985535e-01 -1.307084411382675171e-01 -1.158439218997955322e-01 -1.566014885902404785e-01 -8.494495600461959839e-02 6.690268218517303467e-02 3.371171355247497559e-01 4.076895769685506821e-03 -5.406038463115692139e-02 -1.463360805064439774e-02 1.683759987354278564e-01 -1.775506734848022461e-01 1.353866457939147949e-01 -3.505074977874755859e-02 -2.629229985177516937e-02
2.018959820270538330e-01 5.650222674012184143e-02 5.053505674004554749e-02 -4.582448676228523254e-02 -4.554408416152000427e-02 3.130863010883331299e-01 1.342883259057998657e-01 7.110039889812469482e-02 3.011318743228912354e-01 -5.349945276975631714e-02 -1.410232335329055786e-01 1.944972947239875793e-02 -2.939021587371826172e-01 -1.030794158577919006e-01 2.361310422420501709e-01 -1.279146969318389893e-01 2.361987903714179993e-02 1.165363639593124390e-01 -1.664317212998867035e-02 -2.011063545942306519e-01 -2.327616214752197266e-01 3.459448814392089844e-01 1.087242439389228821e-01 1.496389061212539673e-01 -1.598016470670700073e-01 1.117293685674667358e-01 -5.094208568334579468e-02 2.062137424945831299e-01 1.003127247095108032e-01 9.119115769863128662e-02 -4.078224897384643555e-01 -1.204516142606735229e-01
1.688588783144950867e-02 6.294441968202590942e-02 -9.881221689283847809e-03 -1.549274921417236328e-01 1.777247190475463867e-01 3.526147603988647461e-01 1.104523912072181702e-01 -3.440277576446533203e-01 3.660612404346466064e-01 -1.747092306613922119e-01 2.956541180610656738e-01 1.774305701255798340e-01 -6.808561086654663086e-02 1.906286925077438354e-01 1.278889272361993790e-02 -7.399865984916687012e-02 7.046746462583541870e-02 2.394012063741683960e-01 -1.251713484525680542e-01 -7.821796834468841553e-02 -1.706976443529129028e-01 1.100375428795814514e-01 3.031522035598754883e-01 6.619880348443984985e-02 3.590820357203483582e-02 1.432294994592666626e-01 -1.252938508987426758e-01 8.691106736660003662e-02 -3.088256716728210449e-02 -1.704039722681045532e-01 -2.395159453153610229e-01 3.367572277784347534e-02
1.382510960102081299e-01 2.779066935181617737e-02 2.737887203693389893e-01 -2.970403134822845459e-01 2.944279015064239502e-01 4.407143592834472656e-01 -8.559470623731613159e-02 -3.905611038208007812e-01 1.718164384365081787e-01 5.524398013949394226e-02 1.806282103061676025e-01 1.696196570992469788e-02 9.128058701753616333e-02 1.145900040864944458e-01 2.484566122293472290e-01 -7.170836627483367920e-02 2.718967795372009277e-01 -1.716972701251506805e-02 -1.305160075426101685e-01 1.269423663616180420e-01 9.463597834110260010e-02 1.071637416316661984e-05 -2.041261792182922363e-01 4.324914887547492981e-02 -9.432168304920196533e-02 -4.431983083486557007e-02 8.612369745969772339e-02 -6.179328635334968567e-02 -6.026620976626873016e-04 -6.124239414930343628e-02 -1.702599823474884033e-01 8.726745843887329102e-02
2.053050398826599121e-01 -9.650116413831710815e-02 1.372300833463668823e-01 4.179434850811958313e-02 -1.853992789983749390e-01 1.891502887010574341e-01 2.165831178426742554e-01 -2.017164379358291626e-01 9.889069944620132446e-02 -3.002448379993438721e-01 6.415776163339614868e-02 1.977444887161254883e-01 -2.407265156507492065e-01 1.603540033102035522e-01 3.067863881587982178e-01 1.678347140550613403e-01 2.474771738052368164e-01 -1.077573839575052261e-02 -6.176796928048133850e-02 -8.328763395547866821e-02 -1.495007723569869995e-01 2.507538497447967529e-01 -2.342532128095626831e-01 1.137977614998817444e-01 -6.008049473166465759e-02 -3.561470210552215576e-01 -9.532216191291809082e-02 -2.194761633872985840e-01 4.610497504472732544e-02 -5.330512300133705139e-02 -4.980856180191040039e-02 -2.820056490600109100e-02
-1.521349996328353882e-01 3.270522952079772949e-01 2.123700529336929321e-01 -3.906273543834686279e-01 1.010518893599510193e-01 2.484094649553298950e-01 2.008061110973358154e-01 -2.101052552461624146e-01 2.919206619262695312e-01 -3.544113039970397949e-02 -1.968425884842872620e-02 2.209719717502593994e-01 -1.332553178071975708e-01 3.058559596538543701e-01 1.433088481426239014e-01 -3.753373399376869202e-02 2.738111615180969238e-01 1.765708206221461296e-03 2.817872166633605957e-02 1.630825996398925781e-01 -2.398620992898941040e-01 -1.187177747488021851e-01 1.015372276306152344e-01 8.951952308416366577e-02 -3.686255076900124550e-03 -4.137910902500152588e-02 1.782375127077102661e-01 -1.085141599178314209e-01 -5.814671516418457031e-02 -7.320902496576309204e-02 -1.261610258370637894e-02 1.968691498041152954e-02
1.314280927181243896e-01 7.745871692895889282e-02 1.590540856122970581e-01 -1.706458479166030884e-01 1.349602788686752319e-01 5.067051649093627930e-01 -1.104643382132053375e-02 7.965629547834396362e-02 9.878926724195480347e-02 2.630834467709064484e-02 4.002187028527259827e-02 1.422582268714904785e-01 -3.782029747962951660e-01 4.305732250213623047e-02 1.438753008842468262e-01 3.115690946578979492e-01 -2.074288949370384216e-02 2.254217416048049927e-01 -7.339850068092346191e-02 -1.662735454738140106e-02 -1.529176086187362671e-01 2.261279150843620300e-03 -5.060481280088424683e-02 -1.183961145579814911e-02 9.147385507822036743e-02 7.988206297159194946e-02 -4.033373594284057617e-01 7.418949902057647705e-02 1.873389631509780884e-01 -1.577539891004562378e-01 -1.414110958576202393e-01 2.806126838549971581e-03
6.910869479179382324e-02 -1.602318435907363892e-01 -2.793641015887260437e-02 -3.783572614192962646e-01 1.282002478837966919e-01 1.403759419918060303e-01 5.544285103678703308e-02 -1.962413042783737183e-01 3.281785845756530762e-01 -3.025546669960021973e-01 -5.286804586648941040e-02 1.453165709972381592e-01 -3.234910070896148682e-01 -1.390575021505355835e-01 1.342572085559368134e-02 2.812164276838302612e-02 2.725860290229320526e-02 -2.299071103334426880e-01 6.861989200115203857e-02 -7.952415198087692261e-02 -6.649277359247207642e-02 -1.200390085577964783e-01 -1.627557724714279175e-01 2.973751127719879150e-01 1.771641224622726440e-01 -2.088564187288284302e-01 -1.776009649038314819e-01 2.005349993705749512e-01 2.086489349603652954e-01 6.637177616357803345e-02 5.809288937598466873e-03 -8.160891383886337280e-02
4.853805061429738998e-03 2.710352092981338501e-02 1.982614398002624512e-01 -2.967325448989868164e-01 3.685653954744338989e-02 3.571926653385162354e-01 3.397514671087265015e-02 1.614104658365249634e-01 1.699045449495315552e-01 -1.825193017721176147e-01 -6.668997555971145630e-02 1.133801192045211792e-01 -3.459864854812622070e-01 1.007339134812355042e-01 8.119487762451171875e-02 5.851406231522560120e-02 3.350787460803985596e-01 6.314209103584289551e-02 1.588743366301059723e-02 5.290577560663223267e-02 -5.134296044707298279e-02 -2.407662868499755859e-01 1.102319210767745972e-01 -1.287523210048675537e-01 -1.661295592784881592e-01 1.051779910922050476e-01 -3.017945587635040283e-01 3.344656899571418762e-02 3.953760489821434021e-02 -1.136718466877937317e-01 -3.611557185649871826e-01 1.093191206455230713e-01
-6.595059484243392944e-02 -3.504471620544791222e-03 -1.044436395168304443e-01 -2.389504909515380859e-01 7.240319997072219849e-02 1.787511855363845825e-01 8.234259486198425293e-02 4.097023513168096542e-03 8.730138838291168213e-02 -2.530935704708099365e-01 3.928214684128761292e-02 -3.698735684156417847e-02 -5.204904079437255859e-02 2.945268154144287109e-01 2.290605753660202026e-01 -4.365787208080291748e-01 2.175119370222091675e-01 8.283881098031997681e-02 -1.547016501426696777e-01 1.482299417257308960e-01 -1.095708757638931274e-01 -5.279504135251045227e-02 -2.702538371086120605e-01 2.812473475933074951e-01 5.708841979503631592e-02 7.735537737607955933e-02 -3.072258532047271729e-01 -1.414212435483932495e-01 1.463926881551742554e-01 -1.695150882005691528e-01 1.472852826118469238e-01 -1.184425875544548035e-01
1.486287266016006470e-01 -5.528110265731811523e-02 1.760154962539672852e-02 -2.386581003665924072e-01 -2.153246998786926270e-01 3.152182400226593018e-01 1.097361072897911072e-01 -1.018247827887535095e-01 1.971225589513778687e-01 -3.352233022451400757e-02 5.373329296708106995e-02 7.538199424743652344e-02 5.674693733453750610e-02 6.328833103179931641e-02 4.270281195640563965e-01 2.504022419452667236e-01 2.347356528043746948e-01 -1.053576990962028503e-01 -3.779341652989387512e-02 2.462193220853805542e-01 -1.971690915524959564e-02 -1.315289884805679321e-01 -7.425260543823242188e-02 -3.330038115382194519e-02 2.655173838138580322e-01 -1.759837865829467773e-01 -1.536709219217300415e-01 8.098113536834716797e-02 -4.771954193711280823e-02 -3.650452792644500732e-01 -1.443853378295898438e-01 8.960185945034027100e-02
-8.476630598306655884e-02 4.486567899584770203e-02 -9.015034884214401245e-02 -1.622977405786514282e-01 2.647643685340881348e-01 3.303009569644927979e-01 9.942536801099777222e-02 -7.835034281015396118e-02 -1.147909015417098999e-01 8.566499501466751099e-02 1.328298896551132202e-01 1.536115854978561401e-01 -1.849481761455535889e-01 1.350692361593246460e-01 -6.543902307748794556e-02 -3.092155233025550842e-02 1.994578391313552856e-01 -3.706785142421722412e-01 -2.442177943885326385e-02 -1.266741473227739334e-02 -2.957584857940673828e-01 1.740099191665649414e-01 -2.026695013046264648e-02 1.444682627916336060e-01 4.167165607213973999e-02 1.153240948915481567e-01 -1.566304564476013184e-01 2.683842480182647705e-01 1.360713392496109009e-01 -1.768042594194412231e-01 -3.862455785274505615e-01 -1.188690438866615295e-01
-3.479923307895660400e-02 1.162200644612312317e-01 1.069367453455924988e-01 -2.185178101062774658e-01 -2.214410156011581421e-01 4.178452789783477783e-01 2.719502151012420654e-01 -3.150849044322967529e-02 6.426559388637542725e-02 1.147394850850105286e-01 -9.273438900709152222e-02 -2.925136312842369080e-02 4.620006307959556580e-02 -3.139857947826385498e-02 4.515972435474395752e-01 1.516330172307789326e-03 9.449257515370845795e-03 -8.121595531702041626e-02 8.181204646825790405e-02 -2.209194451570510864e-01 -3.991508111357688904e-02 1.578112393617630005e-01 -1.180379465222358704e-01 2.120049595832824707e-01 2.173258960247039795e-01 9.503744542598724365e-02 1.807987242937088013e-01 7.575939595699310303e-02 -2.274105846881866455e-01 1.350888516753911972e-02 -3.067526817321777344e-01 7.386800646781921387e-02
-1.992721557617187500e-01 -1.162153035402297974e-01 -4.566738754510879517e-02 -6.553231179714202881e-02 9.829135984182357788e-02 2.439708262681961060e-01 -1.838567852973937988e-01 -9.508194774389266968e-02 3.827239871025085449e-01 -3.704798519611358643e-01 -8.426259458065032959e-02 5.087837204337120056e-02 -1.996208578348159790e-01 1.774578094482421875e-01 1.329309046268463135e-01 -7.451110519468784332e-03 7.785604894161224365e-02 -7.302375882863998413e-02 -3.247655555605888367e-02 -1.772659569978713989e-01 -8.507426083087921143e-02 3.535975217819213867e-01 2.836612761020660400e-01 1.277787089347839355e-01 1.046125814318656921e-01 2.023957110941410065e-02 1.744796894490718842e-02 1.411848962306976318e-01 2.266820669174194336e-01 1.526187360286712646e-01 -1.983274221420288086e-01 1.653966307640075684e-01
4.978745803236961365e-02 2.674623392522335052e-02 -4.196657333523035049e-03 -1.478036642074584961e-01 7.693174481391906738e-02 1.293704211711883545e-01 -2.191831590607762337e-03 -2.754209041595458984e-01 6.148068234324455261e-03 2.198158800601959229e-01 -1.154095157980918884e-01 -1.717492938041687012e-01 -2.671747803688049316e-01 -5.489770695567131042e-02 3.571844100952148438e-01 -1.943223029375076294e-01 3.192097544670104980e-01 -2.089266926050186157e-01 -1.066271588206291199e-01 3.134466409683227539e-01 -2.268755286931991577e-01 -7.472304254770278931e-02 -9.456355869770050049e-02 3.055961728096008301e-01 -6.432791054248809814e-02 -1.492389589548110962e-01 1.778543926775455475e-02 2.928619384765625000e-01 -9.162479639053344727e-02 -1.322847232222557068e-02 -9.330024570226669312e-02 3.454156965017318726e-02
3.549103066325187683e-02 3.649675846099853516e-02 1.427007615566253662e-01 -2.962110340595245361e-01 1.438552588224411011e-01 2.660388350486755371e-01 3.009552955627441406e-01 -3.566365838050842285e-01 -1.262228842824697495e-02 -1.530407965183258057e-01 4.668677225708961487e-02 6.786923855543136597e-02 -5.674795061349868774e-02 -1.555804759263992310e-01 2.747282981872558594e-01 1.680622696876525879e-01 -3.144441917538642883e-02 1.516422778367996216e-01 9.887826628983020782e-03 -2.668060660362243652e-01 -3.528742194175720215e-01 4.863578453660011292e-02 -2.103893272578716278e-02 -9.325487166643142700e-02 1.139317303895950317e-01 -1.128590479493141174e-01 1.376949548721313477e-01 4.244608059525489807e-02 -1.120356246829032898e-01 -1.059930957853794098e-02 -3.460015356540679932e-01 -9.167140722274780273e-02
6.123957782983779907e-02 -1.984263360500335693e-01 9.590535424649715424e-03 -1.608864814043045044e-01 -1.729905456304550171e-01 8.300103247165679932e-02 2.688625156879425049e-01 -1.825373321771621704e-01 6.397354602813720703e-02 -2.311816066503524780e-02 -2.397050559520721436e-01 -2.566216571722179651e-04 -9.283328801393508911e-02 3.214348852634429932e-01 2.877785265445709229e-01 -1.898530572652816772e-01 -8.290788531303405762e-02 -1.123027727007865906e-01 -7.020107656717300415e-02 7.910948246717453003e-02 -3.732301294803619385e-01 8.713931590318679810e-02 1.185117959976196289e-01 3.397916853427886963e-01 1.828003674745559692e-01 5.608453601598739624e-02 -3.036153018474578857e-01 -9.525708109140396118e-02 6.257851421833038330e-02 1.157721281051635742e-01 -1.384755074977874756e-01 -1.192137300968170166e-01
-4.158031195402145386e-03 -2.743454575538635254e-01 -1.518097519874572754e-02 -8.262068033218383789e-02 -1.148599907755851746e-01 -1.561733987182378769e-02 3.079769909381866455e-01 -2.888783514499664307e-01 3.068010509014129639e-01 -1.817794740200042725e-01 -3.029256463050842285e-01 -2.191736735403537750e-02 -1.025676056742668152e-01 2.385028451681137085e-02 1.357820779085159302e-01 -2.896078526973724365e-01 3.515335321426391602e-01 -2.414767891168594360e-01 6.972733885049819946e-02 -1.305448729544878006e-02 -3.344400823116302490e-01 -1.282835379242897034e-02 -7.626085728406906128e-02 1.797088980674743652e-01 -1.605870388448238373e-02 -1.114753484725952148e-01 -8.075563609600067139e-02 5.044183880090713501e-02 2.696101367473602295e-02 -1.500455439090728760e-01 -8.915044367313385010e-02 -5.591113120317459106e-02
2.731254696846008301e-01 -1.299277413636445999e-02 9.450365789234638214e-03 1.151612401008605957e-02 1.061191782355308533e-01 4.479956030845642090e-01 1.295452713966369629e-01 -2.665483355522155762e-01 1.266255378723144531e-01 -2.713262140750885010e-01 5.518494173884391785e-02 2.784436345100402832e-01 7.065743207931518555e-02 -1.714701354503631592e-01 1.536420136690139771e-01 -1.945499926805496216e-01 2.216029912233352661e-01 7.201333343982696533e-02 -1.813292950391769409e-01 -1.505090892314910889e-01 -2.578694820404052734e-01 -3.708507120609283447e-02 6.933537870645523071e-02 -1.122194603085517883e-01 1.761870980262756348e-01 6.485907733440399170e-02 -1.253309696912765503e-01 8.806441724300384521e-02 7.256317883729934692e-02 -2.341794818639755249e-01 -1.983937919139862061e-01 -7.658410817384719849e-02
-2.007365524768829346e-01 -3.380364552140235901e-02 2.457896769046783447e-01 -4.080647826194763184e-01 1.307483017444610596e-01 6.344814300537109375e-01 -5.983647331595420837e-02 -1.743818968534469604e-01 2.795728147029876709e-01 1.234129443764686584e-02 4.505307599902153015e-02 8.806364983320236206e-02 -8.468863368034362793e-02 7.442825287580490112e-02 8.162637799978256226e-02 -3.055765293538570404e-02 1.123152300715446472e-01 -6.571556627750396729e-02 -1.606843620538711548e-02 3.176970481872558594e-01 1.096143051981925964e-01 -4.610580950975418091e-02 -4.184323549270629883e-02 5.469220131635665894e-02 -9.599068015813827515e-02 1.460568793118000031e-02 1.046240106225013733e-01 -1.165675092488527298e-02 3.316810354590415955e-02 -3.287675604224205017e-02 -9.572682529687881470e-02 2.673617377877235413e-02
1.283321678638458252e-01 1.356469690799713135e-01 -9.376087784767150879e-02 -3.198013901710510254e-01 -7.506124675273895264e-02 2.780465185642242432e-01 2.494892477989196777e-01 -3.407289385795593262e-01 9.680771827697753906e-02 -1.166759897023439407e-02 -2.271796464920043945e-01 -1.353332102298736572e-01 -2.120483964681625366e-01 -4.445299506187438965e-02 1.537795364856719971e-01 -1.604935228824615479e-01 2.635042667388916016e-01 1.075503155589103699e-01 -1.608417779207229614e-01 1.754259169101715088e-01 4.785805195569992065e-02 -1.179596558213233948e-01 -1.819702386856079102e-01 8.396786451339721680e-02 -2.050091698765754700e-02 -2.686969339847564697e-01 -1.836420595645904541e-01 1.939715147018432617e-01 -4.452637955546379089e-02 -1.063359677791595459e-01 -1.794497817754745483e-01 1.831028461456298828e-01
-2.774181962013244629e-01 1.695124059915542603e-01 -2.020796984434127808e-01 -3.340354561805725098e-01 2.617135643959045410e-01 2.488283067941665649e-01 -8.538299240171909332e-03 -2.103589177131652832e-01 7.151046395301818848e-02 -1.665841490030288696e-01 2.332670092582702637e-01 6.719351559877395630e-02 -6.756103038787841797e-02 1.426347941160202026e-01 8.788150548934936523e-02 2.788921818137168884e-02 2.784007489681243896e-01 1.045803055167198181e-01 -9.279234334826469421e-03 -9.709184616804122925e-02 4.511125013232231140e-02 8.353650569915771484e-02 2.466707117855548859e-02 -6.702195107936859131e-02 -2.056549787521362305e-01 -1.524864584207534790e-01 -4.192805886268615723e-01 -4.416778218001127243e-03 4.779507964849472046e-02 -7.043088227510452271e-02 -2.630183398723602295e-01 1.099856793880462646e-01
2.685276865959167480e-01 -4.668866097927093506e-02 1.848445534706115723e-01 -1.588304638862609863e-01 6.469085812568664551e-02 1.448470056056976318e-01 1.553508490324020386e-01 -2.121200114488601685e-01 1.742097437381744385e-01 -4.125744700431823730e-01 -5.729800555855035782e-03 -1.330804079771041870e-01 -1.469572931528091431e-01 -2.210597246885299683e-01 2.826952040195465088e-01 -1.449657380580902100e-01 1.266249418258666992e-01 -1.954459697008132935e-01 2.153454571962356567e-01 -2.004268765449523926e-02 -1.555498987436294556e-01 1.896422207355499268e-01 7.095955312252044678e-02 3.535738885402679443e-01 1.516919285058975220e-01 -1.500056535005569458e-01 -5.286395549774169922e-02 1.235001161694526672e-01 1.556136757135391235e-01 3.540321812033653259e-02 1.909168437123298645e-02 4.132983461022377014e-02
5.080828815698623657e-02 -3.982659876346588135e-01 5.590778309851884842e-03 -1.425804793834686279e-01 2.483104541897773743e-02 7.573150098323822021e-02 1.947866529226303101e-01 -1.251170635223388672e-01 1.979295760393142700e-01 -2.681936025619506836e-01 -7.472243160009384155e-03 -1.960653662681579590e-01 -1.968954801559448242e-01 6.270265579223632812e-02 1.739621758460998535e-01 -3.624850213527679443e-01 1.050554439425468445e-01 -2.250482738018035889e-01 1.565761491656303406e-02 -2.275769859552383423e-01 -3.103988468647003174e-01 -2.695479663088917732e-03 -1.296489238739013672e-01 2.576791048049926758e-01 2.784908981993794441e-03 -1.759111732244491577e-01 -1.741429269313812256e-01 2.103977091610431671e-02 4.863431677222251892e-02 -1.668825149536132812e-01 -1.349321752786636353e-01 3.333029896020889282e-02
-7.278634607791900635e-02 4.251077771186828613e-02 2.517296969890594482e-01 -1.363289803266525269e-01 4.570152238011360168e-02 4.017792046070098877e-01 3.188523650169372559e-01 7.783696055412292480e-02 4.882508516311645508e-02 -4.712940379977226257e-02 2.160320132970809937e-01 1.385827660560607910e-01 -2.806220762431621552e-02 -9.895487129688262939e-02 1.660273373126983643e-01 1.672316789627075195e-01 2.760316729545593262e-01 4.585267603397369385e-02 -1.351172178983688354e-01 7.429208606481552124e-02 -1.051214486360549927e-01 -3.291853237897157669e-03 -2.048809453845024109e-02 1.019378677010536194e-01 3.590727746486663818e-01 8.483996987342834473e-02 1.430830806493759155e-01 1.890841722488403320e-01 1.576268672943115234e-01 -1.864739805459976196e-01 -2.165720760822296143e-01 -2.833486199378967285e-01
3.028122782707214355e-01 2.284094542264938354e-01 -5.532953143119812012e-02 -1.652015894651412964e-01 -1.024439111351966858e-01 3.407824635505676270e-01 -2.714786306023597717e-02 -4.050545990467071533e-01 1.491588801145553589e-01 -1.376090943813323975e-01 -2.644776999950408936e-01 -5.001204833388328552e-02 -1.046159863471984863e-01 1.161488071084022522e-01 4.820245206356048584e-01 9.683001041412353516e-02 1.380328387022018433e-01 1.085574626922607422e-01 -1.550257056951522827e-01 6.295081228017807007e-02 -1.272524446249008179e-01 1.487348973751068115e-02 2.417401969432830811e-02 -1.059697009623050690e-02 -8.069015294313430786e-02 -1.594489663839340210e-01 1.079988330602645874e-01 -2.129631862044334412e-02 1.452092081308364868e-01 -8.762595243752002716e-03 3.317231684923171997e-02 -1.108804941177368164e-01
-2.310279011726379395e-01 1.144957467913627625e-01 2.030897438526153564e-01 -3.145046532154083252e-01 3.121611475944519043e-02 3.193369805812835693e-01 4.112878814339637756e-02 -3.921449929475784302e-02 2.238979637622833252e-01 -2.240816652774810791e-01 -7.827989757061004639e-02 -6.035219132900238037e-02 -8.356688171625137329e-02 -4.693570360541343689e-02 4.319505095481872559e-01 -3.194544911384582520e-01 -4.442405328154563904e-02 1.368700060993432999e-02 2.037066668272018433e-01 2.389381080865859985e-01 -1.507087796926498413e-01 -1.918110996484756470e-02 1.107651218771934509e-01 1.270572096109390259e-01 1.592154353857040405e-01 2.260194420814514160e-01 -8.298311382532119751e-02 3.415182605385780334e-02 -6.900946795940399170e-02 4.556244239211082458e-02 1.442372798919677734e-01 -1.219618991017341614e-01
1.217185407876968384e-01 5.917271599173545837e-02 2.927718460559844971e-01 -1.909951567649841309e-01 7.112707197666168213e-02 2.448768466711044312e-01 2.066102251410484314e-02 -1.788505166769027710e-01 8.500321209430694580e-02 -8.127596229314804077e-02 2.936613559722900391e-01 3.198680579662322998e-01 3.389031440019607544e-02 -6.009662896394729614e-02 2.758514583110809326e-01 -9.614831954240798950e-02 1.367091983556747437e-01 2.484439127147197723e-02 -4.205020070075988770e-01 -1.675890237092971802e-01 6.242084316909313202e-03 2.024140395224094391e-02 1.313493400812149048e-01 2.294526398181915283e-01 1.756006032228469849e-01 9.137189015746116638e-03 -1.652198284864425659e-01 7.104818522930145264e-02 9.814030490815639496e-03 8.424798958003520966e-03 -3.177955448627471924e-01 -1.028479188680648804e-01
3.412288799881935120e-02 -2.676164805889129639e-01 2.060930430889129639e-01 -3.004563450813293457e-01 -1.781923696398735046e-02 2.427469640970230103e-01 -1.526243388652801514e-01 -1.339645236730575562e-01 1.105182617902755737e-01 1.614495962858200073e-01 1.185171827673912048e-01 4.996649175882339478e-02 -1.460433453321456909e-01 2.808004245162010193e-02 3.318373262882232666e-01 3.327489495277404785e-01 1.549584865570068359e-01 -5.615274608135223389e-02 -3.162489235401153564e-01 8.316316455602645874e-02 -8.861220628023147583e-02 1.761940121650695801e-01 1.776830404996871948e-01 2.901725471019744873e-01 1.183690056204795837e-01 5.191143974661827087e-02 -1.538648009300231934e-01 -1.932221837341785431e-02 -6.580779794603586197e-03 9.984019398689270020e-02 -2.358061671257019043e-01 3.276977315545082092e-02
1.313338130712509155e-01 9.753730148077011108e-02 -8.397594839334487915e-02 -1.830499768257141113e-01 2.861368060111999512e-01 2.282060235738754272e-01 -1.527550513856112957e-03 -2.256193011999130249e-01 4.005247354507446289e-01 -1.119095981121063232e-01 2.209479957818984985e-01 1.530082374811172485e-01 -1.925808042287826538e-01 1.216994524002075195e-01 2.726247012615203857e-01 -1.290232688188552856e-01 6.289038062095642090e-02 1.990287452936172485e-01 -1.176970750093460083e-01 -1.202945709228515625e-01 -1.674112677574157715e-01 -1.224493458867073059e-01 2.123259305953979492e-01 1.724528148770332336e-02 7.486698031425476074e-02 7.269025593996047974e-02 -1.152706593275070190e-01 -4.145474731922149658e-02 -4.044820740818977356e-02 -2.068903483450412750e-02 -3.902920186519622803e-01 -1.385617554187774658e-01
-3.129063174128532410e-02 -1.561704874038696289e-01 2.768625915050506592e-01 -1.525966525077819824e-01 1.866215765476226807e-01 3.713879883289337158e-01 -2.197453677654266357e-01 -8.488689363002777100e-02 2.045367956161499023e-01 -7.814824581146240234e-02 -6.098885834217071533e-02 1.000540331006050110e-01 -9.942607581615447998e-02 -1.862248056568205357e-03 2.298504114151000977e-01 1.281552910804748535e-01 1.474273949861526489e-01 -4.950210824608802795e-02 -3.839349448680877686e-01 -7.485675625503063202e-03 1.212871819734573364e-02 9.975296258926391602e-02 2.181722074747085571e-01 3.566649854183197021e-01 8.035983145236968994e-02 3.130761533975601196e-02 -2.589724957942962646e-01 -5.350796505808830261e-03 6.590989977121353149e-02 1.730105280876159668e-01 -1.795611083507537842e-01 8.955126255750656128e-02
-3.008287772536277771e-02 -3.318757712841033936e-01 -1.034465134143829346e-01 -3.245781362056732178e-01 6.695757806301116943e-02 2.121127843856811523e-01 9.480100125074386597e-02 8.671846240758895874e-02 8.136065304279327393e-02 -1.180372983217239380e-01 -7.834541797637939453e-02 1.251588463783264160e-01 -1.258045881986618042e-01 8.921056985855102539e-02 4.344040751457214355e-01 -2.559135556221008301e-01 1.637607812881469727e-01 -9.477050602436065674e-02 8.649766445159912109e-02 -3.018789291381835938e-01 -6.869926117360591888e-03 -1.590500026941299438e-01 -2.059000879526138306e-01 1.866716146469116211e-01 1.376100629568099976e-01 -9.391057491302490234e-02 3.804630041122436523e-02 2.308344393968582153e-01 2.123926877975463867e-01 9.478394687175750732e-02 -1.016238182783126831e-01 -5.170101672410964966e-02
-1.165727078914642334e-01 -1.199616938829421997e-01 -8.357855258509516716e-04 -3.601996302604675293e-01 1.486630290746688843e-01 7.387452572584152222e-02 -1.295300722122192383e-01 -8.150289207696914673e-02 2.610678598284721375e-02 -9.627127647399902344e-02 5.913180112838745117e-02 7.114126533269882202e-02 1.457352191209793091e-02 7.257854193449020386e-02 1.675325930118560791e-01 -4.276516437530517578e-01 4.059234857559204102e-01 -1.379344016313552856e-01 -5.769572779536247253e-02 4.495935142040252686e-02 -1.457373797893524170e-01 1.994833946228027344e-01 -2.157459557056427002e-01 1.855149716138839722e-01 -1.862983405590057373e-01 -1.260686852037906647e-02 4.841000586748123169e-02 -2.852185070514678955e-01 2.285226136445999146e-01 -4.219348728656768799e-02 -1.612108200788497925e-01 1.632794141769409180e-01
2.146998792886734009e-01 -2.211240381002426147e-01 5.084642395377159119e-02 -2.596792578697204590e-01 6.072062253952026367e-02 3.030750751495361328e-01 3.385244309902191162e-02 -1.652885377407073975e-01 2.497716546058654785e-01 -3.476535528898239136e-02 -1.580471396446228027e-01 -5.753759294748306274e-02 -3.167982399463653564e-01 9.340948611497879028e-02 2.352474480867385864e-01 -1.963734328746795654e-01 2.384303808212280273e-01 -1.909655481576919556e-01 3.732721880078315735e-02 -2.458568476140499115e-02 -2.500401735305786133e-01 -4.886581003665924072e-02 -1.732489913702011108e-01 1.989154517650604248e-01 5.084556341171264648e-02 -2.592265903949737549e-01 -1.285333484411239624e-01 3.760597854852676392e-02 8.653272688388824463e-02 2.362548410892486572e-01 1.289951354265213013e-01 -1.365253031253814697e-01
-2.623788267374038696e-02 -1.316012591123580933e-01 3.038435801863670349e-02 -3.095189929008483887e-01 -2.113381214439868927e-02 3.444142639636993408e-02 8.320518769323825836e-03 2.649193629622459412e-02 6.117561366409063339e-03 -4.232681989669799805e-01 -1.785435080528259277e-01 1.032131686806678772e-01 -1.873826384544372559e-01 1.901640146970748901e-01 2.858530282974243164e-01 6.971513479948043823e-02 2.975318431854248047e-01 -4.066860675811767578e-02 7.756872475147247314e-02 -1.251719295978546143e-01 7.278829813003540039e-02 1.544470787048339844e-01 3.555178344249725342e-01 2.298065721988677979e-01 9.114123135805130005e-02 1.582455039024353027e-01 6.184731796383857727e-02 -6.720008701086044312e-02 3.189470469951629639e-01 8.375789970159530640e-02 -8.346542716026306152e-02 1.602319926023483276e-01
-3.432716429233551025e-02 1.069845110177993774e-01 5.572785157710313797e-04 -3.641037344932556152e-01 -1.349220275878906250e-01 3.136208355426788330e-01 2.661260962486267090e-01 4.742643609642982483e-02 -5.746611207723617554e-02 -1.886147856712341309e-01 -1.118086799979209900e-01 4.088474512100219727e-01 -3.405613005161285400e-01 2.201983332633972168e-01 1.172004714608192444e-01 7.619989104568958282e-03 -1.163926050066947937e-01 9.930344671010971069e-02 9.176381677389144897e-02 5.571687966585159302e-02 -9.005999565124511719e-02 2.144804447889328003e-01 -1.207476034760475159e-01 4.817803204059600830e-02 2.848928868770599365e-01 5.380936712026596069e-02 -1.593247205018997192e-01 -5.592161044478416443e-02 -1.112934201955795288e-01 -1.781293451786041260e-01 -2.207569591701030731e-02 7.245346903800964355e-02
1.213362291455268860e-01 5.442900583148002625e-02 3.956363201141357422e-01 -1.304965317249298096e-01 1.778860986232757568e-01 2.449918985366821289e-01 -1.477901637554168701e-01 -6.472311913967132568e-02 3.992652148008346558e-02 -1.550866812467575073e-01 -1.552747935056686401e-01 3.545889630913734436e-02 -4.859883338212966919e-02 5.447611678391695023e-03 2.852042615413665771e-01 5.837377533316612244e-02 1.560185700654983521e-01 -1.959058493375778198e-01 -4.671909511089324951e-01 1.925558224320411682e-02 -2.260931767523288727e-02 8.149271458387374878e-02 1.809468567371368408e-01 3.399100601673126221e-01 4.438879340887069702e-02 4.057015478610992432e-02 -2.299151122570037842e-01 -5.071203410625457764e-02 9.081159532070159912e-02 1.403919160366058350e-01 -1.551299095153808594e-01 7.102975994348526001e-02
-2.589594423770904541e-01 -2.029238939285278320e-01 7.076957076787948608e-02 -9.612756967544555664e-02 -1.817411333322525024e-01 3.925924599170684814e-01 1.807811483740806580e-02 -1.270565539598464966e-01 3.758741542696952820e-03 -2.463989406824111938e-01 -2.263030111789703369e-01 4.176913574337959290e-02 -3.049901127815246582e-02 5.928889289498329163e-02 1.590113341808319092e-01 -2.118582488037645817e-04 -7.344632409512996674e-03 -6.861862540245056152e-02 -2.615188360214233398e-01 2.279503084719181061e-02 -4.514189958572387695e-01 5.131245777010917664e-02 1.950469613075256348e-01 1.451170891523361206e-01 1.586977988481521606e-01 3.179328143596649170e-01 -1.242140978574752808e-01 7.828078418970108032e-02 7.725305855274200439e-02 -1.001565307378768921e-01 -9.221490472555160522e-02 1.376783549785614014e-01
-1.356623768806457520e-01 1.718456745147705078e-01 5.094789341092109680e-02 -1.771751046180725098e-01 -1.388999074697494507e-02 4.127197563648223877e-01 3.152177482843399048e-02 -1.289457678794860840e-01 -7.383003085851669312e-02 -9.603409469127655029e-02 1.085096877068281174e-02 -6.309854984283447266e-02 -2.622658908367156982e-01 3.650689721107482910e-01 -1.129169762134552002e-01 9.415867924690246582e-02 2.376455068588256836e-01 -3.447074592113494873e-01 -3.685052692890167236e-02 2.630391418933868408e-01 -2.331999689340591431e-01 -2.732783369719982147e-02 -1.929993182420730591e-02 2.107116878032684326e-01 1.178678218275308609e-02 6.300234794616699219e-02 -1.479736715555191040e-01 2.978368103504180908e-02 -1.509576141834259033e-01 2.525476366281509399e-02 -2.855107188224792480e-01 -9.949102997779846191e-02
1.273410171270370483e-01 4.682205617427825928e-02 2.301447540521621704e-01 -3.145047724246978760e-01 3.040931522846221924e-01 4.296103417873382568e-01 2.385329082608222961e-02 -3.593175113201141357e-01 1.255789399147033691e-01 1.328773349523544312e-01 9.480220079421997070e-02 1.519826520234346390e-02 5.077142640948295593e-02 1.432694494724273682e-01 2.967685163021087646e-01 -1.053720712661743164e-01 2.800890505313873291e-01 -1.577058732509613037e-01 -5.003711953759193420e-02 8.910506218671798706e-02 1.077691912651062012e-01 4.821386933326721191e-02 -1.961953788995742798e-01 4.376596957445144653e-02 3.507076948881149292e-02 1.753597110509872437e-01 6.783129274845123291e-02 5.106780678033828735e-02 4.666057601571083069e-02 -2.022556215524673462e-02 -1.666200459003448486e-01 1.429087668657302856e-01
1.893604360520839691e-02 1.342553794384002686e-01 3.586790263652801514e-01 -2.419406026601791382e-01 -8.043542504310607910e-02 2.078093588352203369e-01 -9.707872569561004639e-02 -4.225444495677947998e-01 -2.944254875183105469e-02 -1.244647130370140076e-01 2.102629244327545166e-01 2.355567663908004761e-01 1.192972362041473389e-01 -9.941503405570983887e-03 1.757673919200897217e-01 -1.085579767823219299e-01 1.685841381549835205e-01 7.232729345560073853e-02 -4.547280669212341309e-01 -1.247806921601295471e-01 -4.570205137133598328e-02 1.118537485599517822e-01 3.066644631326198578e-02 1.905040591955184937e-01 1.691514998674392700e-01 -1.271428614854812622e-01 -6.769297644495964050e-03 6.126325577497482300e-02 7.291559875011444092e-02 -1.088850721716880798e-01 -8.207817375659942627e-02 5.852286145091056824e-02
6.325585395097732544e-02 -1.996302008628845215e-01 2.283136732876300812e-02 -2.017928361892700195e-01 -9.277303516864776611e-02 -9.042892605066299438e-03 5.292949452996253967e-02 -9.677668660879135132e-02 4.712330400943756104e-01 -5.501905456185340881e-02 -1.711622923612594604e-01 1.334688812494277954e-01 -3.503992259502410889e-01 9.978742897510528564e-02 2.561348080635070801e-01 1.255557686090469360e-01 1.293487250804901123e-01 -1.782524585723876953e-01 -3.855880498886108398e-01 -6.959102302789688110e-02 -1.113226935267448425e-01 2.503983303904533386e-02 -2.570965588092803955e-01 1.367052048444747925e-01 -2.788594737648963928e-02 -1.835246086120605469e-01 -3.195254132151603699e-02 -4.372191801667213440e-02 1.215611919760704041e-01 9.867615997791290283e-03 3.365708515048027039e-02 2.334797680377960205e-01
-1.881612837314605713e-02 -2.892233990132808685e-02 2.476694434881210327e-01 -2.078190892934799194e-01 7.490885257720947266e-02 4.819658696651458740e-01 -9.722104668617248535e-02 -5.941208451986312866e-02 1.771158277988433838e-01 -6.312345713376998901e-02 -6.127323955297470093e-02 2.766888737678527832e-01 -2.323152273893356323e-01 5.635274574160575867e-02 1.406383216381072998e-01 1.328851431608200073e-01 3.885353207588195801e-01 2.304239869117736816e-01 6.947312504053115845e-02 3.708049654960632324e-02 1.128559559583663940e-02 -2.310666590929031372e-01 1.321758031845092773e-01 -1.678535342216491699e-01 -7.601102441549301147e-02 1.471841335296630859e-01 -5.915463715791702271e-02 -7.497260719537734985e-02 8.452218025922775269e-03 -1.671965569257736206e-01 -2.347364574670791626e-01 6.354285776615142822e-02
-1.484012007713317871e-01 1.108052581548690796e-01 1.348761320114135742e-01 -3.020732998847961426e-01 6.627799570560455322e-02 1.734594702720642090e-01 1.872858554124832153e-01 -2.570006297901272774e-03 2.280683219432830811e-01 2.955101132392883301e-01 -1.137417554855346680e-01 2.366266679018735886e-03 -6.816156953573226929e-02 1.779288202524185181e-01 4.562107920646667480e-01 -7.050424069166183472e-02 2.280596643686294556e-01 -8.111241459846496582e-02 -1.736746402457356453e-03 1.825558952987194061e-03 9.483309090137481689e-02 2.679328620433807373e-01 -5.685840547084808350e-02 1.830719560384750366e-01 6.912444531917572021e-02 -2.628170549869537354e-01 -3.151339590549468994e-01 7.571282982826232910e-02 -1.233902275562286377e-01 -9.581711888313293457e-02 5.540247261524200439e-02 5.013188347220420837e-02
-2.046323195099830627e-02 -2.590669989585876465e-01 2.705214023590087891e-01 -4.674320295453071594e-02 -8.954649418592453003e-02 2.819537520408630371e-01 2.734765708446502686e-01 -1.632206588983535767e-01 1.955713629722595215e-01 -2.602480649948120117e-01 -3.641450405120849609e-02 3.945094649679958820e-04 -1.038502827286720276e-01 7.184472680091857910e-02 2.181269079446792603e-01 1.194422468543052673e-01 2.090489566326141357e-01 -8.313076198101043701e-02 2.668980956077575684e-01 -4.734794050455093384e-02 4.498134180903434753e-02 3.653402626514434814e-01 -1.069202721118927002e-01 3.252340257167816162e-01 -7.616174221038818359e-02 2.272166162729263306e-01 -5.725505575537681580e-02 6.939517706632614136e-02 2.235257998108863831e-03 -8.686752617359161377e-02 -1.588523834943771362e-01 8.918832242488861084e-02
9.081033989787101746e-03 4.364405199885368347e-02 2.287390828132629395e-01 -2.708699107170104980e-01 -2.902789413928985596e-01 3.173237144947052002e-01 2.408855855464935303e-01 -3.549351394176483154e-01 1.502939015626907349e-01 -3.350533545017242432e-02 2.475758083164691925e-02 -2.803084440529346466e-03 1.527485903352499008e-02 -2.097001373767852783e-01 4.595763236284255981e-02 -9.563913941383361816e-02 1.437202244997024536e-01 7.144761085510253906e-02 -2.826789617538452148e-01 -1.584207415580749512e-01 -1.644254326820373535e-01 -2.524211816489696503e-02 -1.413481831550598145e-01 3.838118612766265869e-01 7.865373045206069946e-02 -6.276546418666839600e-02 -1.603847593069076538e-01 -9.062498062849044800e-02 -2.286804765462875366e-01 -1.686520688235759735e-02 2.243390493094921112e-02 2.624191716313362122e-02
-2.838136255741119385e-02 -3.168917894363403320e-01 1.621473431587219238e-01 -1.211973950266838074e-01 -1.424333173781633377e-02 3.882585763931274414e-01 1.877243816852569580e-01 -1.475733816623687744e-01 5.503064393997192383e-02 -4.029006958007812500e-01 -4.555861279368400574e-02 8.586240559816360474e-02 -1.090264841914176941e-01 6.353680789470672607e-02 2.676987648010253906e-01 2.030958384275436401e-01 9.172816574573516846e-02 7.571631669998168945e-02 1.729883700609207153e-01 -1.621386557817459106e-01 3.717694431543350220e-02 2.999902665615081787e-01 -2.028546184301376343e-01 3.138304054737091064e-01 -5.255022272467613220e-02 -8.121220767498016357e-02 -8.150868117809295654e-02 -1.408335380256175995e-02 3.580018877983093262e-02 -6.515759229660034180e-02 5.537438765168190002e-02 1.414877176284790039e-01
6.805943697690963745e-02 1.909492164850234985e-01 -1.062764078378677368e-01 7.958316802978515625e-02 -6.032339856028556824e-02 4.206821322441101074e-01 7.405521720647811890e-02 -1.677271127700805664e-01 3.938637077808380127e-01 -4.203213378787040710e-02 -2.765554785728454590e-01 -8.748141676187515259e-02 -1.272276490926742554e-01 2.166606038808822632e-01 2.681798636913299561e-01 6.926316767930984497e-02 3.021261990070343018e-01 9.452977031469345093e-02 -1.381074339151382446e-01 -1.400467455387115479e-01 -3.046812713146209717e-01 6.599549949169158936e-02 -9.494369477033615112e-02 1.394991427659988403e-01 -1.914401054382324219e-01 -8.994073420763015747e-02 2.091777883470058441e-02 -4.898411780595779419e-02 -2.236808650195598602e-03 1.489512026309967041e-01 3.900684043765068054e-02 -1.015851274132728577e-01
-3.036466985940933228e-02 5.497459322214126587e-03 5.964772775769233704e-03 -1.411832571029663086e-01 -9.103477001190185547e-02 3.162985742092132568e-01 5.992213636636734009e-02 -2.388107031583786011e-01 3.046730458736419678e-01 -3.760212287306785583e-02 -1.166264712810516357e-01 4.712573885917663574e-01 1.442427039146423340e-01 -8.285208791494369507e-02 6.706518679857254028e-02 -6.120274215936660767e-02 7.646568119525909424e-02 -1.023612096905708313e-01 -9.600538015365600586e-02 -2.358305752277374268e-01 -5.865715816617012024e-02 1.476340088993310928e-02 2.202385663986206055e-01 1.317570358514785767e-01 3.542402982711791992e-01 -7.701280713081359863e-02 -1.102443411946296692e-01 -9.477434307336807251e-02 1.702020168304443359e-01 -2.855052053928375244e-01 -1.683313548564910889e-01 4.727828875184059143e-02
1.836378127336502075e-02 -5.214154720306396484e-02 3.150176703929901123e-01 -2.513123452663421631e-01 -1.226093918085098267e-01 2.671777307987213135e-01 1.909452825784683228e-01 3.181670606136322021e-02 -8.450569212436676025e-02 -9.703823924064636230e-02 1.066622436046600342e-01 1.229365542531013489e-01 1.751887351274490356e-01 6.665720790624618530e-02 3.549295663833618164e-01 1.121773794293403625e-01 2.150269895792007446e-01 1.075212284922599792e-01 -9.515783935785293579e-02 1.362572163343429565e-01 -4.837823212146759033e-01 1.646420210599899292e-01 -2.844171831384301186e-04 -3.423047065734863281e-02 -1.245604082942008972e-02 -2.265411317348480225e-01 1.541569828987121582e-01 5.697281658649444580e-02 1.043788120150566101e-01 -2.006280571222305298e-01 1.645546965301036835e-02 -1.275677978992462158e-01
-1.203059777617454529e-01 9.891107678413391113e-03 -2.396296113729476929e-01 -2.372066974639892578e-01 -1.423559486865997314e-01 1.031056344509124756e-01 -3.653332218527793884e-02 -1.019496694207191467e-01 5.585948750376701355e-02 -6.258890777826309204e-02 -1.360505223274230957e-01 1.231577694416046143e-01 -1.474142521619796753e-01 3.438387513160705566e-01 2.622195482254028320e-01 2.982355281710624695e-02 7.202176004648208618e-02 1.883153766393661499e-01 -1.573068201541900635e-01 1.088593900203704834e-02 -1.007936000823974609e-01 2.563645839691162109e-01 -3.750005960464477539e-01 4.520496353507041931e-02 1.841481626033782959e-01 -1.422486752271652222e-01 -1.720893662422895432e-03 -9.632118046283721924e-02 4.335983470082283020e-02 -1.381855458021163940e-01 -4.021930098533630371e-01 -2.203852087259292603e-01
5.299167335033416748e-02 1.160627454519271851e-01 1.247456371784210205e-01 -2.120599299669265747e-01 2.699333429336547852e-01 2.979395389556884766e-01 2.960703074932098389e-01 -3.940907418727874756e-01 1.305695623159408569e-01 -2.870355844497680664e-01 1.515225321054458618e-01 2.190624922513961792e-01 -6.975824385881423950e-02 1.472444683313369751e-01 2.125796377658843994e-01 -1.252732723951339722e-01 1.261390745639801025e-01 2.075599133968353271e-01 -1.976808160543441772e-02 -4.369164630770683289e-02 8.122967183589935303e-02 7.398582249879837036e-02 2.218268066644668579e-01 -7.709902245551347733e-03 1.110733970999717712e-01 -1.468481272459030151e-01 2.350906282663345337e-02 -6.411842256784439087e-02 -1.665894407778978348e-03 3.716122824698686600e-03 -3.129824399948120117e-01 -4.008242115378379822e-02
1.038242056965827942e-01 -2.464676648378372192e-02 -3.492791205644607544e-02 -3.956586420536041260e-01 -2.526128292083740234e-02 6.323648989200592041e-02 2.447850108146667480e-01 -3.788551092147827148e-01 -4.239609465003013611e-02 -9.232099168002605438e-03 5.455443635582923889e-02 -9.143175929784774780e-02 -1.659185439348220825e-01 4.077171906828880310e-03 1.726240217685699463e-01 -2.412038892507553101e-01 1.835022717714309692e-01 7.945083081722259521e-02 -1.284650862216949463e-01 8.086954243481159210e-03 -1.242489442229270935e-01 -2.051610499620437622e-01 -5.210376903414726257e-02 2.437389343976974487e-01 3.310026228427886963e-02 4.947789385914802551e-02 -3.235718607902526855e-01 2.995541989803314209e-01 -3.445150703191757202e-02 -1.236648261547088623e-01 -1.157049164175987244e-01 2.999465167522430420e-01
1.889089867472648621e-02 1.285350322723388672e-01 2.045327574014663696e-01 -2.690302133560180664e-01 -6.030355393886566162e-02 4.134588539600372314e-01 -9.162417799234390259e-02 -2.574253678321838379e-01 -1.303382366895675659e-01 -1.585834920406341553e-01 -6.627628207206726074e-02 -3.512374684214591980e-02 -1.003527045249938965e-01 1.110335066914558411e-02 1.570593416690826416e-01 -5.237226188182830811e-02 -6.549560278654098511e-02 6.311289221048355103e-02 -3.659055829048156738e-01 -1.844943016767501831e-01 -5.793100595474243164e-02 -7.322742789983749390e-02 -5.762155354022979736e-02 1.645987480878829956e-01 2.615536451339721680e-01 2.957444824278354645e-02 -3.415899351239204407e-02 2.483079582452774048e-02 3.420652151107788086e-01 6.573767215013504028e-02 -2.586846053600311279e-01 -2.442348003387451172e-01
-2.550452649593353271e-01 1.844473332166671753e-01 2.271773517131805420e-01 -3.635034561157226562e-01 1.012728288769721985e-01 3.986299335956573486e-01 2.868522144854068756e-02 -2.495070733129978180e-02 2.282499670982360840e-01 -1.073770970106124878e-01 -1.031422317028045654e-01 1.511452067643404007e-02 -9.610930830240249634e-02 -7.673940807580947876e-02 1.814211905002593994e-01 -1.920902132987976074e-01 3.248643875122070312e-01 1.448996514081954956e-01 1.849935203790664673e-02 2.933834493160247803e-01 -2.008164077997207642e-01 -2.087692171335220337e-01 1.889486424624919891e-02 -7.407652586698532104e-02 -5.021133273839950562e-02 1.932821422815322876e-01 3.090359829366207123e-02 6.375964730978012085e-02 -2.800931595265865326e-02 -1.292920857667922974e-01 -1.482524126768112183e-01 7.883908227086067200e-03
-1.267294883728027344e-01 -1.591133885085582733e-03 9.367569535970687866e-02 -3.316448628902435303e-01 1.842794418334960938e-01 1.974488198757171631e-01 -1.590059548616409302e-01 -3.632159903645515442e-02 2.421060502529144287e-01 -3.412018418312072754e-01 -1.859074681997299194e-01 5.858337972313165665e-03 -2.234897166490554810e-01 3.778709769248962402e-01 1.031558960676193237e-02 1.965627968311309814e-01 1.892791241407394409e-01 6.429478060454130173e-03 -9.910456091165542603e-02 9.907272458076477051e-02 -4.063543397933244705e-03 -5.747253447771072388e-02 -5.834078416228294373e-02 2.413111180067062378e-01 -8.400399237871170044e-02 8.468312025070190430e-02 -1.026197150349617004e-01 2.498136907815933228e-01 -9.883315116167068481e-02 -1.300473064184188843e-01 1.639254242181777954e-01 -2.516793012619018555e-01
-7.265312969684600830e-02 -1.715030521154403687e-01 -4.326269403100013733e-02 -6.278383731842041016e-02 -8.147025853395462036e-02 2.390235215425491333e-01 3.851921558380126953e-01 -1.573209613561630249e-01 2.756218314170837402e-01 -1.507786214351654053e-01 -2.180783450603485107e-02 2.088347375392913818e-01 -3.358557522296905518e-01 7.872805744409561157e-02 1.348354220390319824e-01 2.176812663674354553e-02 2.841669917106628418e-01 -1.198345571756362915e-01 -1.006485298275947571e-01 3.849802538752555847e-02 9.902888536453247070e-02 -1.462004035711288452e-01 -4.038932621479034424e-01 6.892214715480804443e-02 -1.920002251863479614e-01 -2.544171214103698730e-01 3.233840316534042358e-02 5.149661004543304443e-02 9.905853308737277985e-03 4.571307823061943054e-02 -1.581426560878753662e-01 -6.236933916807174683e-02
8.931678533554077148e-02 8.270580321550369263e-02 7.958070188760757446e-02 -3.683667778968811035e-01 1.326202601194381714e-01 3.275285959243774414e-01 8.006180822849273682e-02 -3.848125338554382324e-01 2.146421372890472412e-01 6.989918649196624756e-02 -2.508851885795593262e-01 2.868818640708923340e-01 -1.264838576316833496e-01 1.089397668838500977e-01 6.598997116088867188e-02 -8.655384927988052368e-02 3.161650896072387695e-01 1.123825386166572571e-01 -7.044018805027008057e-02 1.420168429613113403e-01 -1.492266058921813965e-01 -1.677792519330978394e-01 3.254166245460510254e-01 -4.560611397027969360e-02 3.697196394205093384e-02 -1.085062325000762939e-02 8.026143163442611694e-02 2.025521174073219299e-02 9.793322533369064331e-02 3.078676573932170868e-02 -1.065759509801864624e-01 3.922024369239807129e-02
1.842584908008575439e-01 3.665045276284217834e-02 1.163403168320655823e-01 -1.801568567752838135e-01 -2.937965989112854004e-01 1.785344481468200684e-01 -1.296456456184387207e-01 1.173186451196670532e-01 7.540398091077804565e-02 -3.458073735237121582e-02 -1.022163182497024536e-01 1.551067382097244263e-01 -1.438704282045364380e-01 2.104539126157760620e-01 3.037607371807098389e-01 -4.653220251202583313e-02 1.174938678741455078e-01 1.581724137067794800e-01 -1.405285000801086426e-01 2.099996209144592285e-01 -2.661095857620239258e-01 1.587717384099960327e-01 -2.530437707901000977e-01 1.458379775285720825e-01 1.901935040950775146e-01 6.198915094137191772e-02 2.989117205142974854e-01 -1.168735697865486145e-01 1.069926992058753967e-01 -1.797466576099395752e-01 -3.069057464599609375e-01 6.459780782461166382e-02
8.912662975490093231e-03 -6.463810801506042480e-02 6.743354350328445435e-02 -2.534307837486267090e-01 -6.496274471282958984e-02 3.532483577728271484e-01 3.078909218311309814e-01 -4.297292232513427734e-01 3.367414772510528564e-01 -1.731387227773666382e-01 2.090170085430145264e-01 1.302569806575775146e-01 -6.180712021887302399e-03 -1.171781346201896667e-01 4.899007827043533325e-02 8.531884849071502686e-02 9.000532329082489014e-02 1.891839951276779175e-01 -2.179951779544353485e-02 9.327362291514873505e-03 -1.366047412157058716e-01 1.095254346728324890e-01 -5.182586237788200378e-02 1.767342165112495422e-02 2.214618772268295288e-01 3.924182802438735962e-02 -3.003031201660633087e-02 3.448506444692611694e-02 -8.651542663574218750e-02 4.925303906202316284e-02 -3.866041600704193115e-01 -2.942168526351451874e-02
-1.743859350681304932e-01 2.992698550224304199e-01 2.133859880268573761e-02 -1.397832483053207397e-01 1.362400203943252563e-01 1.766527146100997925e-01 -7.423435151576995850e-02 -1.862213462591171265e-01 1.541991233825683594e-01 -2.602636218070983887e-01 1.382035464048385620e-01 8.307550102472305298e-02 3.187803551554679871e-02 7.897932827472686768e-02 3.622758984565734863e-01 -3.452695012092590332e-01 1.933431476354598999e-01 -4.279913753271102905e-02 1.046693474054336548e-01 -1.615039072930812836e-02 -1.555270254611968994e-01 -1.979252509772777557e-02 -2.158777117729187012e-01 1.227739453315734863e-01 -1.065234690904617310e-01 1.572058349847793579e-01 -8.866024762392044067e-02 1.292740553617477417e-01 3.616532981395721436e-01 2.089944779872894287e-01 -4.044951498508453369e-02 1.463645547628402710e-01
2.383094131946563721e-01 1.776898652315139771e-01 -1.926911994814872742e-02 -1.620692461729049683e-01 8.485137671232223511e-02 3.775853812694549561e-01 -9.968239814043045044e-02 -3.323797881603240967e-01 1.976408064365386963e-01 -9.855582565069198608e-02 1.457922458648681641e-01 3.516433537006378174e-01 -8.870917558670043945e-02 -5.730055645108222961e-02 1.864826679229736328e-02 -3.570991158485412598e-01 2.351817786693572998e-01 1.350714266300201416e-01 -7.302013784646987915e-02 -8.267425745725631714e-02 -3.253535926342010498e-01 2.383634075522422791e-02 -5.935214087367057800e-02 -6.871331483125686646e-02 1.589641422033309937e-01 -6.195995956659317017e-02 -7.936425507068634033e-02 1.677936315536499023e-01 -8.047742769122123718e-03 -5.054568126797676086e-02 -4.946975782513618469e-02 1.144204139709472656e-01
2.336194664239883423e-01 1.849714666604995728e-02 2.795399725437164307e-01 -1.817322075366973877e-01 4.020776599645614624e-02 2.699102759361267090e-01 -1.184006407856941223e-01 -1.380958706140518188e-01 1.930498331785202026e-01 -1.190775111317634583e-01 -4.261247441172599792e-02 1.038412004709243774e-01 2.015438117086887360e-02 -1.599433273077011108e-01 1.340951770544052124e-01 -2.278133332729339600e-01 1.168658807873725891e-01 -2.301423102617263794e-01 -4.484149515628814697e-01 2.641971036791801453e-02 -9.339936822652816772e-02 1.255037337541580200e-01 1.366968303918838501e-01 2.592584490776062012e-01 2.084124647080898285e-02 -1.224544197320938110e-01 -1.966903805732727051e-01 2.941700816154479980e-01 1.166298799216747284e-02 1.343411207199096680e-01 -1.092046424746513367e-01 1.300136595964431763e-01
-5.572473257780075073e-02 1.297140866518020630e-01 -2.246191203594207764e-01 -1.506428271532058716e-01 4.238267242908477783e-02 1.882250010967254639e-01 1.505354791879653931e-01 -4.319906607270240784e-02 4.021458029747009277e-01 4.127339646220207214e-02 -2.463286668062210083e-01 2.140310108661651611e-01 -1.826951950788497925e-01 -2.016830742359161377e-01 1.787607371807098389e-01 2.845702767372131348e-01 3.858471512794494629e-01 -1.195671036839485168e-01 -6.055933982133865356e-02 -1.304188668727874756e-01 -8.888114243745803833e-02 5.358641222119331360e-02 2.459067478775978088e-02 1.078092902898788452e-01 1.071521937847137451e-01 4.949273914098739624e-02 3.643770888447761536e-02 5.207546800374984741e-02 1.979243308305740356e-01 -7.136467844247817993e-02 -1.818257123231887817e-01 2.934636175632476807e-01
1.668813228607177734e-01 2.630180120468139648e-01 -4.834378603845834732e-03 -9.950053691864013672e-02 -1.118236929178237915e-01 1.891045123338699341e-01 3.021014332771301270e-01 -2.526983022689819336e-01 2.492643147706985474e-01 -1.276430338621139526e-01 -3.891033306717872620e-02 1.407914012670516968e-01 2.075638622045516968e-01 4.143182933330535889e-02 1.256711632013320923e-01 -2.749571949243545532e-02 1.223855465650558472e-01 3.311569243669509888e-02 -3.864588141441345215e-01 -8.672901242971420288e-02 -1.310485303401947021e-01 2.100545614957809448e-01 1.486690640449523926e-01 5.666866153478622437e-02 2.349573075771331787e-01 -1.600067913532257080e-01 -3.053236305713653564e-01 -1.033240780234336853e-01 1.443313360214233398e-01 -1.160415932536125183e-01 -7.169876992702484131e-02 2.117789983749389648e-01
2.065633535385131836e-01 3.628613427281379700e-02 -5.686864629387855530e-02 -4.465886354446411133e-01 8.193589746952056885e-02 1.137123256921768188e-01 2.671353518962860107e-01 -1.958061903715133667e-01 1.751696132123470306e-02 -1.938852667808532715e-01 -2.807811601087450981e-03 -3.401280567049980164e-02 -1.901704370975494385e-01 4.046240076422691345e-02 1.677344292402267456e-01 1.970052272081375122e-01 5.235794931650161743e-02 2.446550875902175903e-01 1.319181770086288452e-01 1.145791262388229370e-01 -1.911385804414749146e-01 2.220474034547805786e-01 -1.793495379388332367e-02 7.508984953165054321e-02 4.997811745852231979e-03 -3.896134719252586365e-02 1.119530498981475830e-01 -1.663104146718978882e-01 -1.071016676723957062e-02 -2.565501630306243896e-01 -3.829699456691741943e-01 2.022908031940460205e-01
-2.447090893983840942e-01 -1.648286171257495880e-02 1.251717060804367065e-01 1.495163235813379288e-02 -2.036061584949493408e-01 3.295303881168365479e-01 5.708320066332817078e-02 -6.550946831703186035e-02 -1.054354757070541382e-02 -2.351476550102233887e-01 6.733184307813644409e-02 -1.752019971609115601e-01 -3.096274137496948242e-01 1.525915879756212234e-02 3.052200078964233398e-01 -7.174779660999774933e-03 4.462959989905357361e-02 -8.871722966432571411e-02 -1.095556467771530151e-01 2.489161491394042969e-02 -1.793633699417114258e-01 4.313448444008827209e-02 -3.702670931816101074e-01 2.862148880958557129e-01 -2.765149436891078949e-02 1.791206300258636475e-01 -3.711455464363098145e-01 1.220341920852661133e-01 9.222361445426940918e-02 1.125995889306068420e-01 4.063565284013748169e-02 -5.052378773689270020e-02
-2.502183988690376282e-02 -2.225641161203384399e-02 2.297191172838211060e-01 -2.788235843181610107e-01 7.329179346561431885e-02 1.931841671466827393e-01 2.246526330709457397e-01 5.484925210475921631e-02 2.342990785837173462e-02 -2.264855504035949707e-01 2.553649805486202240e-02 1.544104814529418945e-01 6.547412276268005371e-02 3.197857141494750977e-01 -1.575265675783157349e-01 -1.101021170616149902e-01 2.533756792545318604e-01 -1.038736924529075623e-01 -1.465380638837814331e-01 2.349905073642730713e-01 -1.464101523160934448e-01 -5.351181700825691223e-02 -1.094314381480216980e-01 3.630739748477935791e-01 -4.551278427243232727e-02 2.054578065872192383e-01 -2.182106226682662964e-01 -2.865496324375271797e-03 -1.283568441867828369e-01 -2.521919310092926025e-01 -5.193506553769111633e-02 -2.406398057937622070e-01
1.873328685760498047e-01 1.204514205455780029e-01 5.674340203404426575e-02 -3.037110269069671631e-01 -1.219949685037136078e-03 3.305428922176361084e-01 -2.372612357139587402e-01 -4.119372069835662842e-01 -1.484711319208145142e-01 -5.066346004605293274e-02 3.153710812330245972e-02 3.299531936645507812e-01 -1.517831683158874512e-01 -5.539987981319427490e-02 1.357542723417282104e-01 5.796176567673683167e-02 2.503768801689147949e-01 -3.815737739205360413e-02 -2.380782663822174072e-01 -1.112262718379497528e-02 5.759508162736892700e-02 -2.024548128247261047e-02 -1.902499049901962280e-01 1.676924824714660645e-01 2.218898236751556396e-01 4.917943477630615234e-02 -1.435955017805099487e-01 1.342077273875474930e-02 1.763487756252288818e-01 7.860623300075531006e-02 -1.602952033281326294e-01 -1.135943830013275146e-01
-8.232582476921379566e-04 -1.528222206979990005e-02 -4.711177665740251541e-03 -8.579537272453308105e-02 -2.765975296497344971e-01 1.670644432306289673e-01 2.568297386169433594e-01 -1.656969338655471802e-01 -1.365919224917888641e-02 -1.446639299392700195e-01 1.545208692550659180e-01 -1.296147704124450684e-01 -5.440000072121620178e-02 3.527255728840827942e-02 2.994507849216461182e-01 -1.526969075202941895e-01 2.302079647779464722e-01 -7.927573285996913910e-03 -4.997254163026809692e-02 -1.050264947116374969e-02 -2.478221058845520020e-01 1.074806824326515198e-01 -6.355139613151550293e-02 4.196774661540985107e-01 1.768339425325393677e-01 -4.602760672569274902e-01 -3.267838852480053902e-03 1.727194041013717651e-01 8.160554617643356323e-02 -1.438760310411453247e-01 3.255956247448921204e-02 7.334060966968536377e-02
1.914514005184173584e-01 4.046982619911432266e-03 1.445255279541015625e-01 -2.984974086284637451e-01 3.679275512695312500e-01 5.435662269592285156e-01 1.329318713396787643e-02 -3.386322557926177979e-01 1.537767704576253891e-02 7.833939790725708008e-02 1.263012886047363281e-01 9.694548323750495911e-03 1.222886964678764343e-01 6.593321263790130615e-02 1.896034479141235352e-01 -3.175275772809982300e-02 2.672550380229949951e-01 2.373079955577850342e-02 -1.361336112022399902e-01 3.420283272862434387e-02 5.343925580382347107e-02 3.448298573493957520e-02 -1.249816864728927612e-01 5.252894014120101929e-02 -6.566202640533447266e-02 -3.497879579663276672e-02 5.368702858686447144e-02 6.161966547369956970e-02 1.203376278281211853e-01 -3.655672073364257812e-02 -1.377356201410293579e-01 2.605019211769104004e-01
-3.583019832149147987e-03 1.946988254785537720e-01 4.089117981493473053e-03 -4.627391323447227478e-02 3.825997933745384216e-03 6.976450234651565552e-02 -1.196999568492174149e-02 -1.099352315068244934e-01 1.476439833641052246e-01 -3.828986883163452148e-01 8.787774294614791870e-02 1.088894680142402649e-01 -1.978700906038284302e-01 1.617122143507003784e-01 3.902320861816406250e-01 1.290866285562515259e-01 1.785294264554977417e-01 -1.896454393863677979e-02 2.340081036090850830e-01 1.891064792871475220e-01 -3.563786149024963379e-01 5.416607484221458435e-02 -1.900472193956375122e-01 -3.490613028407096863e-02 -1.932200789451599121e-02 6.708649545907974243e-02 -9.981890767812728882e-02 1.252027601003646851e-01 -1.597397029399871826e-01 -1.060804873704910278e-01 -2.084601521492004395e-01 3.461285531520843506e-01
7.321646064519882202e-02 -1.309416294097900391e-01 -4.215705394744873047e-02 -1.833304166793823242e-01 -1.007728725671768188e-01 4.280520677566528320e-01 3.120482861995697021e-01 -1.021632179617881775e-01 4.038714244961738586e-02 -3.819022476673126221e-01 -4.324381798505783081e-02 6.150693818926811218e-02 -2.783370912075042725e-01 9.213662892580032349e-02 1.368203610181808472e-01 1.698758900165557861e-01 1.107330340892076492e-02 1.264184862375259399e-01 1.006045285612344742e-02 -2.075676321983337402e-01 3.373736143112182617e-02 -5.937291309237480164e-02 3.088005445897579193e-02 4.790910184383392334e-01 -1.702877134084701538e-01 1.135228276252746582e-01 -4.470887035131454468e-02 5.714619532227516174e-02 -8.788351714611053467e-02 -5.966196302324533463e-03 2.608029730618000031e-02 6.492417305707931519e-02
-5.280639603734016418e-02 1.072494834661483765e-01 1.067550852894783020e-01 -3.393052220344543457e-01 8.101195842027664185e-02 2.972535192966461182e-01 4.039438664913177490e-01 -3.785376548767089844e-01 1.871840208768844604e-01 -1.099935695528984070e-01 -1.585325449705123901e-01 3.276423513889312744e-01 7.466872036457061768e-02 -2.115843594074249268e-01 1.536251902580261230e-01 2.549197077751159668e-01 5.167053639888763428e-02 -1.104258093982934952e-02 4.834434390068054199e-02 1.194674298167228699e-01 -8.276437222957611084e-02 1.387615352869033813e-01 -1.618480235338211060e-01 6.245029717683792114e-02 1.175882294774055481e-01 6.671225279569625854e-02 3.880305960774421692e-02 -4.970687255263328552e-02 6.016621738672256470e-02 1.299495398998260498e-01 -1.125546768307685852e-01 -9.068189561367034912e-02
7.988906651735305786e-02 2.611794136464595795e-02 1.505812853574752808e-01 -2.168300449848175049e-01 -6.331599503755569458e-02 2.859347164630889893e-01 2.775641083717346191e-01 -1.321332007646560669e-01 -6.548139452934265137e-02 -2.483053058385848999e-01 -9.239727258682250977e-02 1.683987826108932495e-01 -3.427619934082031250e-01 -6.357538700103759766e-02 4.376160800457000732e-01 8.483316749334335327e-02 2.953311800956726074e-01 -2.800816483795642853e-02 9.852523356676101685e-02 -3.712916746735572815e-03 1.445886343717575073e-01 2.680356502532958984e-01 -1.336141824722290039e-01 1.123125106096267700e-01 -4.808240383863449097e-02 -6.343747675418853760e-02 -2.772970870137214661e-02 1.247913856059312820e-02 1.490216255187988281e-01 1.003518793731927872e-02 1.342972517013549805e-01 -2.266265153884887695e-01
1.286439481191337109e-03 -2.750953137874603271e-01 1.617287099361419678e-01 4.071877524256706238e-02 -2.782810665667057037e-02 2.055299729108810425e-01 2.894142270088195801e-01 -1.095867753028869629e-01 1.723700463771820068e-01 -1.252525001764297485e-01 -2.156315557658672333e-02 6.409493740648031235e-03 -1.470130980014801025e-01 1.539380103349685669e-02 1.947988122701644897e-01 4.593104124069213867e-02 2.249708771705627441e-01 2.889310196042060852e-02 1.430494040250778198e-01 -2.848608195781707764e-01 -1.655005514621734619e-01 4.001848995685577393e-01 -2.162027657032012939e-01 2.319894284009933472e-01 1.488301008939743042e-01 3.294781967997550964e-02 -2.917008101940155029e-01 1.278987228870391846e-01 1.005946546792984009e-01 -1.567360758781433105e-02 -1.008288487792015076e-01 2.520649731159210205e-01
-1.158611774444580078e-01 -2.238150984048843384e-01 -1.243013218045234680e-01 -1.519901007413864136e-01 -6.216568127274513245e-02 9.231638908386230469e-02 -6.022780202329158783e-03 -8.945447951555252075e-02 1.402802467346191406e-01 -2.618449032306671143e-01 -6.152230128645896912e-02 4.156118258833885193e-02 -2.745633386075496674e-02 3.427396118640899658e-01 4.456609487533569336e-01 -6.293994933366775513e-02 1.394452750682830811e-01 -3.142940700054168701e-01 1.629615426063537598e-01 -1.165765225887298584e-01 -4.726043716073036194e-02 -1.252691298723220825e-01 -1.475522965192794800e-01 2.800978533923625946e-02 7.884608209133148193e-02 -5.628905445337295532e-02 1.107622310519218445e-01 3.961374759674072266e-01 1.616089046001434326e-01 -1.923424303531646729e-01 -8.088885247707366943e-02 1.259522438049316406e-01
8.859609067440032959e-02 -1.422594934701919556e-01 1.994082480669021606e-01 -1.562843620777130127e-01 -1.931491792201995850e-01 2.641561031341552734e-01 3.127171695232391357e-01 -2.074888646602630615e-01 7.426912337541580200e-02 -4.847539365291595459e-01 4.420788958668708801e-02 1.373620778322219849e-01 5.290484987199306488e-03 1.878890544176101685e-01 2.657534778118133545e-01 1.834541261196136475e-01 3.795443847775459290e-02 1.281254887580871582e-01 2.223617434501647949e-01 6.755714863538742065e-02 -1.774247176945209503e-02 -6.344105303287506104e-02 -2.982090227305889130e-02 2.214401215314865112e-01 -3.349743038415908813e-02 -2.643505334854125977e-01 -4.869985952973365784e-02 8.947024494409561157e-02 1.627745293080806732e-02 -5.956397857517004013e-03 -1.900365352630615234e-01 -1.222125515341758728e-01
-2.662975490093231201e-01 1.301367580890655518e-01 1.737491190433502197e-01 -3.887516260147094727e-01 8.556502312421798706e-02 5.536710619926452637e-01 1.168535649776458740e-01 -2.305458933115005493e-01 -1.582070142030715942e-01 -9.686355292797088623e-02 7.532441057264804840e-03 -1.250367462635040283e-01 -1.360665559768676758e-01 2.324635535478591919e-01 1.761668594554066658e-03 1.428693681955337524e-01 1.204959601163864136e-01 -9.238313883543014526e-02 -1.169053912162780762e-01 2.114770710468292236e-01 -7.445614784955978394e-02 -3.044749610126018524e-02 3.859619423747062683e-02 2.728363126516342163e-02 -5.606390908360481262e-02 6.372391432523727417e-02 -9.683132171630859375e-02 -1.905739866197109222e-02 5.692971404641866684e-03 6.817901879549026489e-02 -2.602439820766448975e-01 -1.660839766263961792e-01
1.044830083847045898e-01 6.658916175365447998e-02 9.544297307729721069e-02 -1.745551526546478271e-01 -2.930598855018615723e-01 2.217074036598205566e-01 3.008219003677368164e-01 -2.178884670138359070e-02 9.880692511796951294e-02 -8.388564735651016235e-02 2.622724883258342743e-02 2.295437753200531006e-01 2.254120409488677979e-01 6.049997732043266296e-02 2.943514287471771240e-01 1.202558279037475586e-01 2.293077409267425537e-01 -1.819669641554355621e-02 -2.134879380464553833e-01 1.294647306203842163e-01 -3.525876998901367188e-01 1.739904582500457764e-01 5.239310115575790405e-02 1.755282878875732422e-01 1.322340518236160278e-01 -8.381870388984680176e-02 3.856798261404037476e-02 2.049048542976379395e-01 7.498028129339218140e-02 -2.192153781652450562e-01 -2.345614135265350342e-01 -1.150296479463577271e-01
1.897719949483871460e-01 2.078664153814315796e-01 1.244224756956100464e-01 -3.081561625003814697e-01 -5.702968686819076538e-02 2.979533970355987549e-01 6.110911071300506592e-02 -1.431764215230941772e-01 7.390935719013214111e-02 -1.354267001152038574e-01 -1.212942153215408325e-01 1.502825468778610229e-01 1.519788801670074463e-01 8.085746318101882935e-02 2.363298833370208740e-01 -2.492465376853942871e-01 1.587494313716888428e-01 6.224466115236282349e-02 -1.958537846803665161e-02 1.771739125251770020e-01 -3.293898701667785645e-01 -4.348300397396087646e-02 -3.421292826533317566e-02 -2.185674458742141724e-01 2.410636395215988159e-01 4.109222069382667542e-02 -1.754438430070877075e-01 9.727937728166580200e-02 -1.778494268655776978e-01 -2.294038981199264526e-01 -2.484398037195205688e-01 1.384182423353195190e-01
5.919316783547401428e-03 -1.559141427278518677e-01 2.378317862749099731e-01 -4.556474983692169189e-01 9.755238890647888184e-03 2.015278488397598267e-01 2.130182534456253052e-01 2.481009960174560547e-01 1.366050727665424347e-02 -2.712765932083129883e-01 -1.479151993989944458e-01 2.054657638072967529e-01 -1.327305287122726440e-01 6.013210490345954895e-02 4.086984321475028992e-03 -8.994990959763526917e-03 1.138844043016433716e-01 -2.901206165552139282e-02 -5.074257031083106995e-02 -6.727538257837295532e-02 -4.761661216616630554e-02 -1.896950304508209229e-01 7.626155018806457520e-02 -7.279631495475769043e-02 -2.547964155673980713e-01 -6.374553591012954712e-02 -3.478660881519317627e-01 6.710853427648544312e-02 -2.295571379363536835e-02 -1.846983432769775391e-01 -3.141693472862243652e-01 8.070537447929382324e-02
-7.675178349018096924e-02 1.739218235015869141e-01 2.296286374330520630e-01 -3.818987011909484863e-01 1.965395919978618622e-02 4.047087579965591431e-02 3.579391166567802429e-02 -2.186079472303390503e-01 2.814476788043975830e-01 -1.634674817323684692e-01 7.026228308677673340e-02 2.028987258672714233e-01 -2.057938128709793091e-01 2.254004031419754028e-01 2.012150585651397705e-01 2.642643637955188751e-02 1.405929177999496460e-01 5.859373137354850769e-02 3.204991295933723450e-02 3.049581050872802734e-01 -1.591087281703948975e-01 -4.541707038879394531e-02 1.860553473234176636e-01 1.169659942388534546e-01 2.642196714878082275e-01 -1.152263060212135315e-01 7.859882712364196777e-02 -5.660930275917053223e-02 1.161873042583465576e-01 -3.077264428138732910e-01 7.151750475168228149e-02 1.706602126359939575e-01
-6.856928765773773193e-02 3.909138217568397522e-02 -4.382677003741264343e-02 -1.428055018186569214e-01 -1.059979051351547241e-01 1.635336875915527344e-01 -7.527208328247070312e-02 -1.156447678804397583e-01 2.614924013614654541e-01 1.234139502048492432e-02 1.317249238491058350e-02 -2.735377661883831024e-02 1.431924104690551758e-02 1.229989007115364075e-01 4.834769666194915771e-01 4.568300023674964905e-02 -7.982356101274490356e-02 -1.628535091876983643e-01 1.476947218179702759e-01 1.935599595308303833e-01 -2.896118760108947754e-01 4.097471479326486588e-03 1.065587997436523438e-01 5.703920125961303711e-01 1.486069560050964355e-01 -2.957283705472946167e-02 -1.189583763480186462e-01 4.098916798830032349e-02 -3.410370647907257080e-02 -1.231188923120498657e-01 -3.662431985139846802e-02 -1.568314135074615479e-01
-4.360004514455795288e-02 -2.611394822597503662e-01 2.081699222326278687e-01 -1.107125058770179749e-01 8.587903343141078949e-03 3.792148232460021973e-01 1.400201022624969482e-01 -1.061044335365295410e-01 3.231947422027587891e-01 -1.532031148672103882e-01 3.791241347789764404e-02 9.849359840154647827e-02 -1.891254484653472900e-01 1.107316650450229645e-02 -4.350530356168746948e-02 1.319539248943328857e-01 1.154685392975807190e-01 3.110765218734741211e-01 -5.648236721754074097e-02 -1.475446019321680069e-02 -4.373360425233840942e-02 6.189120933413505554e-03 -2.966003678739070892e-02 2.343402802944183350e-01 4.813680946826934814e-01 -4.347112402319908142e-02 4.897439107298851013e-02 1.785351634025573730e-01 -4.380826652050018311e-02 -1.128325313329696655e-01 -1.741506755352020264e-01 -1.455994993448257446e-01
1.233218535780906677e-01 8.851579390466213226e-03 -7.762324064970016479e-02 -2.039260566234588623e-01 -2.933838590979576111e-02 1.512979865074157715e-01 -2.779731526970863342e-03 -1.499115824699401855e-01 1.331046223640441895e-01 -2.987931966781616211e-01 6.135300919413566589e-02 1.019315943121910095e-01 1.616213917732238770e-01 4.128290712833404541e-02 3.681032359600067139e-01 5.576844513416290283e-02 -3.584244847297668457e-02 2.271995544433593750e-01 -1.586259305477142334e-01 3.311225175857543945e-01 -3.127238452434539795e-01 1.783445775508880615e-01 -1.691949367523193359e-01 3.022653423249721527e-02 1.582610160112380981e-01 5.175322666764259338e-02 -8.637259900569915771e-02 2.070196531713008881e-02 -1.592382937669754028e-01 2.672567963600158691e-01 -3.364944458007812500e-01 -1.039582192897796631e-01
-8.846676349639892578e-02 6.975688040256500244e-02 1.023343876004219055e-01 -1.109739616513252258e-01 -1.468934416770935059e-01 1.935999691486358643e-01 3.475103974342346191e-01 -1.955655813217163086e-01 -1.980968052521348000e-03 -6.836621323600411415e-04 -2.225266546010971069e-01 2.730686962604522705e-01 -1.673151403665542603e-01 -2.573368847370147705e-01 5.092167854309082031e-02 -8.995670825242996216e-02 3.057265281677246094e-01 -3.387725353240966797e-02 -6.524130702018737793e-02 1.138711720705032349e-01 -2.612375319004058838e-01 -5.231369659304618835e-02 -1.903546899557113647e-01 1.181237921118736267e-01 7.380039244890213013e-02 -2.999647259712219238e-01 -2.332306355237960815e-01 9.517583064734935760e-03 -1.330052018165588379e-01 3.630296140909194946e-02 -3.349683284759521484e-01 -5.768366530537605286e-02
-1.162032186985015869e-01 -1.544190645217895508e-01 9.724827855825424194e-02 -3.341745734214782715e-01 1.639335975050926208e-02 3.897455707192420959e-02 -1.047761440277099609e-01 -1.772953867912292480e-01 8.768050000071525574e-03 -9.735126048326492310e-02 -1.365879476070404053e-01 1.364502906799316406e-01 -2.041148990392684937e-01 2.656586766242980957e-01 2.322455793619155884e-01 -2.642915844917297363e-01 -1.123729068785905838e-02 -1.516528311185538769e-03 9.924126416444778442e-02 3.567958772182464600e-01 -4.277983903884887695e-01 1.042385995388031006e-01 -1.236413698643445969e-02 1.146693453192710876e-01 -6.325338780879974365e-02 1.120361611247062683e-01 -1.631300747394561768e-01 -6.663543730974197388e-02 -1.123999059200286865e-01 -1.842301040887832642e-01 -2.167864143848419189e-01 1.698013395071029663e-01
9.527827054262161255e-02 -1.879468858242034912e-01 2.141320705413818359e-02 -2.337146401405334473e-01 -1.611935645341873169e-01 2.812713384628295898e-01 1.384999006986618042e-01 2.520668804645538330e-01 6.874977797269821167e-02 -2.639355659484863281e-01 2.621727883815765381e-01 -2.660140395164489746e-02 -5.887413769960403442e-02 2.644005417823791504e-01 -3.534559160470962524e-02 -1.057111471891403198e-01 1.907091438770294189e-01 -1.433732174336910248e-02 -1.373759061098098755e-01 6.270958483219146729e-02 -3.432291150093078613e-01 2.176159806549549103e-02 -3.219941258430480957e-02 3.999622464179992676e-01 1.154443621635437012e-01 1.891515403985977173e-01 -1.229499652981758118e-01 1.778565943241119385e-01 1.165539398789405823e-01 -1.471678763628005981e-01 1.131856963038444519e-01 -2.225588634610176086e-02
3.437671065330505371e-01 -8.557304739952087402e-02 -5.000958591699600220e-02 -1.886698007583618164e-01 1.983016878366470337e-01 3.288769125938415527e-01 8.338148705661296844e-03 -2.567914724349975586e-01 1.754626631736755371e-01 -8.810912817716598511e-02 -1.913127601146697998e-01 -5.869808793067932129e-02 -3.031533062458038330e-01 1.246542111039161682e-01 2.860287427902221680e-01 4.279503598809242249e-02 7.935454696416854858e-02 -1.782194077968597412e-01 -8.795566111803054810e-02 9.179984219372272491e-03 -1.561064720153808594e-01 1.464041024446487427e-01 -1.339931935071945190e-01 2.204572111368179321e-01 8.859717845916748047e-02 7.742641866207122803e-02 -6.019723135977983475e-03 -1.600442230701446533e-01 -2.957766652107238770e-01 -2.376383356750011444e-02 2.542104721069335938e-01 5.313659459352493286e-02
2.497884482145309448e-01 1.526353042572736740e-02 -1.396033819764852524e-02 -2.168543040752410889e-01 6.434851139783859253e-02 2.547996938228607178e-01 -1.538438647985458374e-01 -5.145129561424255371e-01 2.135939151048660278e-01 -1.416952908039093018e-01 2.842489778995513916e-01 2.095419168472290039e-01 -1.160436794161796570e-01 -5.931105092167854309e-02 1.703339368104934692e-01 -6.930722296237945557e-02 4.003821313381195068e-02 9.726735949516296387e-02 -1.011900380253791809e-01 6.772406399250030518e-02 -2.699599564075469971e-01 -1.764857620000839233e-01 1.019514910876750946e-02 1.058864369988441467e-01 1.472942978143692017e-01 -1.385576426982879639e-01 7.406953722238540649e-02 5.796786025166511536e-02 -5.379524454474449158e-02 -2.093826681375503540e-01 -2.250363826751708984e-01 5.605882033705711365e-02
-3.419996500015258789e-01 -2.353932708501815796e-01 -1.344050616025924683e-01 -1.030333265662193298e-01 3.913876414299011230e-02 4.868534952402114868e-02 8.941423147916793823e-02 4.560115560889244080e-02 2.731734812259674072e-01 -3.622571527957916260e-01 1.488559413701295853e-02 1.201809644699096680e-01 -8.792255073785781860e-02 2.897457182407379150e-01 3.373790681362152100e-01 3.082140907645225525e-02 1.040279641747474670e-01 -7.330258935689926147e-02 -5.847159400582313538e-02 2.286957949399948120e-02 9.037844091653823853e-02 -9.074150770902633667e-02 -1.108360141515731812e-01 1.653539538383483887e-01 1.590879075229167938e-02 1.393270045518875122e-01 3.301908448338508606e-02 2.699362933635711670e-01 1.228310093283653259e-01 -3.165639471262693405e-03 -2.930504977703094482e-01 2.953467071056365967e-01
1.871355623006820679e-01 8.830630220472812653e-03 -5.849355086684226990e-02 -1.630724966526031494e-01 -8.330079726874828339e-04 4.461509883403778076e-01 -2.077481299638748169e-01 -3.003852367401123047e-01 1.427902281284332275e-01 -2.919647395610809326e-01 1.490918844938278198e-01 2.182295322418212891e-01 -3.504476696252822876e-02 -4.432275146245956421e-02 8.530137687921524048e-02 -1.570214331150054932e-01 2.195406705141067505e-01 7.657850533723831177e-02 -7.690791785717010498e-02 -5.103782936930656433e-02 -2.279693335294723511e-01 -9.372695535421371460e-02 1.742889918386936188e-02 -1.320481151342391968e-01 1.790120452642440796e-01 1.432295702397823334e-02 -1.285406351089477539e-01 5.458306521177291870e-02 -2.978747189044952393e-01 -1.238371655344963074e-01 -3.017816543579101562e-01 -6.220561638474464417e-02
-3.241100907325744629e-02 -1.373501867055892944e-01 2.317392639815807343e-02 -3.489250317215919495e-02 -1.104527860879898071e-01 8.119446784257888794e-02 1.328902840614318848e-01 5.533349514007568359e-02 4.749433994293212891e-01 7.886160165071487427e-02 -1.585383862257003784e-01 9.653785824775695801e-02 -3.342218697071075439e-01 -3.722229599952697754e-02 2.208219617605209351e-01 1.292773634195327759e-01 1.545112878084182739e-01 -1.947910040616989136e-01 -3.439408242702484131e-01 3.018330968916416168e-02 -2.487201541662216187e-01 8.198215812444686890e-02 -2.795216143131256104e-01 1.496317833662033081e-01 -1.987004578113555908e-01 -1.183435618877410889e-01 -2.777568623423576355e-02 -1.115331351757049561e-01 1.164096370339393616e-01 -2.276182472705841064e-01 -8.829301595687866211e-02 6.343016773462295532e-02
6.913138926029205322e-02 -1.073892936110496521e-01 1.429594904184341431e-01 -2.736057937145233154e-01 2.259641736745834351e-01 1.448386162519454956e-01 1.791351437568664551e-01 -4.446715712547302246e-01 3.642018139362335205e-01 -1.463491320610046387e-01 1.423818916082382202e-01 2.977469265460968018e-01 -1.469814181327819824e-01 1.596143245697021484e-01 1.611634194850921631e-01 4.540682956576347351e-02 3.388334065675735474e-02 1.962548345327377319e-01 -1.050795614719390869e-01 -5.419865623116493225e-02 -9.040835499763488770e-02 1.318052113056182861e-01 2.222487181425094604e-01 -7.343524694442749023e-02 -6.051755696535110474e-02 -5.186926946043968201e-02 -6.580945849418640137e-02 -1.620908081531524658e-02 6.236485019326210022e-02 7.995164021849632263e-03 -3.152924478054046631e-01 1.192596368491649628e-02
9.325627237558364868e-03 1.008079014718532562e-02 1.352162957191467285e-01 -2.178851813077926636e-01 7.852616161108016968e-02 3.991440832614898682e-01 5.151113122701644897e-02 -9.804777801036834717e-02 3.050936199724674225e-02 1.122761070728302002e-01 2.173376828432083130e-01 1.330941766500473022e-01 6.407125294208526611e-02 2.917633354663848877e-01 -2.367717958986759186e-02 9.550765901803970337e-02 2.262552082538604736e-01 -1.574739962816238403e-01 -5.053528025746345520e-02 1.444989293813705444e-01 -3.222303390502929688e-01 1.028160564601421356e-02 2.732586301863193512e-02 1.663314253091812134e-01 2.299246191978454590e-01 -6.206205487251281738e-02 -3.107191324234008789e-01 2.348037958145141602e-01 1.322638243436813354e-02 2.479861974716186523e-01 -2.641475200653076172e-01 -8.537416160106658936e-02
-3.065235614776611328e-01 -5.941271781921386719e-03 7.777878548949956894e-03 -3.114906847476959229e-01 -4.217673465609550476e-02 6.496837735176086426e-02 -2.996134161949157715e-01 -2.428193390369415283e-01 3.061226904392242432e-01 -8.915700018405914307e-02 -1.898510903120040894e-01 5.505082756280899048e-02 -1.303628385066986084e-01 6.515385210514068604e-02 3.606674671173095703e-01 -1.237401515245437622e-01 1.177834644913673401e-01 2.197154909372329712e-01 -1.096411272883415222e-01 6.232796236872673035e-02 -1.009295582771301270e-01 5.997044220566749573e-02 -7.190515100955963135e-02 1.496041566133499146e-01 -2.565027177333831787e-01 2.087389826774597168e-01 6.929441541433334351e-02 2.789199948310852051e-01 1.508059501647949219e-01 6.126376986503601074e-02 -7.214899361133575439e-02 -6.141790375113487244e-02
7.433342933654785156e-02 -2.023174762725830078e-01 1.553115695714950562e-01 -6.949998438358306885e-02 -1.607551425695419312e-01 3.155579268932342529e-01 2.460664808750152588e-01 -2.728604674339294434e-01 -3.370306640863418579e-02 -9.376242756843566895e-02 -1.114121004939079285e-01 1.834946870803833008e-01 -2.479291856288909912e-01 -9.095893055200576782e-02 1.835694760084152222e-01 -4.142531752586364746e-02 1.295980066061019897e-01 -1.044824905693531036e-02 1.482369750738143921e-01 8.015517145395278931e-03 -1.457140892744064331e-01 4.522272050380706787e-01 -2.736912369728088379e-01 2.296695262193679810e-01 -4.188860952854156494e-02 7.230361551046371460e-02 -9.808640927076339722e-02 2.239982634782791138e-01 2.655424922704696655e-02 2.771653793752193451e-02 -1.063316389918327332e-01 1.763648688793182373e-01
1.517485529184341431e-01 5.167432129383087158e-02 -1.123002618551254272e-01 1.277437210083007812e-01 1.522577553987503052e-01 3.176801502704620361e-01 -6.046130880713462830e-02 -1.959124505519866943e-01 1.453512161970138550e-01 -2.409405857324600220e-01 2.296015247702598572e-02 1.439026892185211182e-01 -1.270995289087295532e-01 2.543201148509979248e-01 2.309185713529586792e-01 -5.970690981484949589e-04 1.095134764909744263e-01 8.017865568399429321e-02 -3.749911785125732422e-01 -5.290532112121582031e-02 -1.491854488849639893e-01 7.550206780433654785e-02 -1.485868692398071289e-01 -8.827491663396358490e-03 2.133622467517852783e-01 -1.180263422429561615e-02 1.928878575563430786e-01 3.781327307224273682e-01 1.346247345209121704e-01 1.721485555171966553e-01 -2.125533968210220337e-01 -1.179750040173530579e-01
-4.597338289022445679e-02 8.082443475723266602e-02 -1.270402316004037857e-02 -1.560233235359191895e-01 7.651134580373764038e-02 2.873038947582244873e-01 2.993530929088592529e-01 -1.514106094837188721e-01 -5.402591824531555176e-02 -3.037939667701721191e-01 3.380140289664268494e-02 -9.766372293233871460e-02 -9.483672678470611572e-02 9.988963603973388672e-02 2.790234684944152832e-01 -1.403065770864486694e-01 4.131582975387573242e-01 7.046961225569248199e-03 -1.464807242155075073e-01 2.180503308773040771e-01 1.385152488946914673e-01 -6.211620941758155823e-02 -2.918503433465957642e-02 2.661091089248657227e-01 -2.962996363639831543e-01 1.889291405677795410e-01 1.806822121143341064e-01 1.303522437810897827e-01 5.282207578420639038e-02 -1.680468022823333740e-01 -4.270023107528686523e-02 5.541188642382621765e-02
1.543482393026351929e-02 9.435281157493591309e-03 3.699275851249694824e-01 -7.261944562196731567e-02 3.542874455451965332e-01 3.435124456882476807e-01 4.530819877982139587e-02 -8.267795294523239136e-02 8.615530282258987427e-02 -7.346065342426300049e-02 5.979304201900959015e-03 6.009885296225547791e-02 -2.339520603418350220e-01 7.228624541312456131e-03 1.713884770870208740e-01 1.604057848453521729e-02 1.321126073598861694e-01 -2.607720494270324707e-01 -3.393138349056243896e-01 9.115166962146759033e-02 1.027983054518699646e-02 -3.512435406446456909e-02 4.949847236275672913e-02 2.277901470661163330e-01 3.446819484233856201e-01 3.644054383039474487e-02 -2.618878185749053955e-01 1.739204628393054008e-03 -4.147201776504516602e-02 -1.695109009742736816e-01 -1.432068794965744019e-01 2.413144393358379602e-04
8.409193903207778931e-02 -3.923436999320983887e-02 6.341648846864700317e-02 -2.682034075260162354e-01 1.307153254747390747e-01 3.637667596340179443e-01 2.347424477338790894e-01 6.408378481864929199e-02 2.945559620857238770e-01 -2.910163104534149170e-01 -1.473629027605056763e-01 -6.534660607576370239e-02 -2.181669920682907104e-01 -6.986108422279357910e-02 2.582779228687286377e-01 -2.730855345726013184e-01 -1.603835970163345337e-01 2.814755029976367950e-02 2.375628612935543060e-02 1.170093566179275513e-01 -1.828138232231140137e-01 -6.404979526996612549e-02 -9.732286632061004639e-02 3.140907287597656250e-01 9.935242682695388794e-02 -2.426901273429393768e-02 1.022967416793107986e-02 1.240990832448005676e-01 -2.868307828903198242e-01 -6.014759466052055359e-02 8.479598164558410645e-02 -1.007320210337638855e-01
1.802524738013744354e-02 -1.706487499177455902e-02 2.395386546850204468e-01 -2.487755864858627319e-01 1.311107724905014038e-01 1.074327304959297180e-01 2.610437572002410889e-01 -7.361943274736404419e-02 3.028039932250976562e-01 -1.076721698045730591e-01 -1.345364153385162354e-01 2.193678319454193115e-01 -3.230896890163421631e-01 3.552284240722656250e-01 9.617643803358078003e-02 -5.024090036749839783e-02 1.081756353378295898e-01 1.804436594247817993e-01 -1.398945301771163940e-01 6.940557062625885010e-02 -3.020036220550537109e-01 -2.337144315242767334e-01 1.892666667699813843e-01 -1.232005842030048370e-02 4.287403449416160583e-02 -1.064700409770011902e-01 3.380369022488594055e-02 -1.531611531972885132e-01 -5.661723017692565918e-02 -7.688521593809127808e-02 -2.574600875377655029e-01 4.834261909127235413e-02
6.343381106853485107e-02 1.007198318839073181e-01 -1.348878294229507446e-01 -3.420135378837585449e-01 -4.989574104547500610e-02 1.802304834127426147e-01 1.441588550806045532e-01 -5.835323780775070190e-02 1.440098583698272705e-01 -3.100927770137786865e-01 7.469909638166427612e-02 -1.549637783318758011e-02 -2.721232920885086060e-02 1.207349821925163269e-01 1.313436031341552734e-01 -2.681105434894561768e-01 2.088965773582458496e-01 -1.393481343984603882e-01 -1.498753130435943604e-01 1.010701656341552734e-01 1.204315293580293655e-02 4.216338992118835449e-01 4.385142624378204346e-01 2.021223455667495728e-01 -5.445017665624618530e-02 -7.142016291618347168e-02 5.980990082025527954e-02 -6.103719584643840790e-03 -8.515608310699462891e-02 1.049277037382125854e-01 -1.447838991880416870e-01 8.142503350973129272e-02
3.697983920574188232e-01 1.508257724344730377e-02 3.159201145172119141e-01 -4.193013012409210205e-01 4.205806553363800049e-02 2.428100705146789551e-01 1.238171830773353577e-01 -4.297218024730682373e-01 2.552389800548553467e-01 -7.903291843831539154e-03 1.319493502378463745e-01 1.382386982440948486e-01 -7.383096218109130859e-02 -1.461349055171012878e-02 1.294981986284255981e-01 5.515192449092864990e-02 6.858106935396790504e-04 1.785261183977127075e-01 -1.719729155302047729e-01 8.554102480411529541e-02 -3.357791155576705933e-02 -1.515258662402629852e-02 -4.748133011162281036e-03 2.991728018969297409e-03 1.229795441031455994e-01 1.251213625073432922e-02 -1.486852169036865234e-01 1.622751355171203613e-01 3.289351984858512878e-02 -8.243525773286819458e-02 -2.394661456346511841e-01 1.960252411663532257e-02
2.015794664621353149e-01 9.450250118970870972e-02 1.369348168373107910e-01 -9.508465975522994995e-02 2.550396025180816650e-01 3.186214864253997803e-01 1.492067575454711914e-01 -3.025212287902832031e-01 3.375466465950012207e-01 -1.994412690401077271e-01 2.008968144655227661e-01 1.988102197647094727e-01 -1.092386245727539062e-01 6.073074042797088623e-02 2.082629799842834473e-01 -1.512239780277013779e-02 -5.363536626100540161e-02 2.771106064319610596e-01 -1.414991915225982666e-01 -2.053181082010269165e-02 -6.197963654994964600e-02 -5.508975312113761902e-02 6.243322044610977173e-02 8.657324314117431641e-02 1.059940606355667114e-01 -7.902215421199798584e-02 -3.836140036582946777e-02 1.627967503736726940e-05 4.689151793718338013e-02 1.510655414313077927e-02 -4.579467475414276123e-01 6.236148183234035969e-04
-2.335676699876785278e-01 -3.153613209724426270e-01 -1.730428189039230347e-01 -1.821431219577789307e-01 3.785601258277893066e-01 1.713417172431945801e-01 4.931701347231864929e-02 1.067127659916877747e-01 1.462303698062896729e-01 -3.899909257888793945e-01 6.289333850145339966e-02 -6.375722587108612061e-02 -2.659046556800603867e-03 2.314281910657882690e-01 1.732087135314941406e-01 6.627842783927917480e-02 2.873788774013519287e-02 5.967859551310539246e-02 -1.159747242927551270e-01 5.963504314422607422e-02 -2.311518788337707520e-01 -7.330860197544097900e-02 -7.614861428737640381e-02 3.173519372940063477e-01 -9.239928424358367920e-02 -1.040367335081100464e-01 -5.920989438891410828e-02 5.459910258650779724e-02 2.473098486661911011e-01 -6.432826071977615356e-02 -2.163681983947753906e-01 4.751135781407356262e-02
1.633473038673400879e-01 2.488028258085250854e-02 1.489180475473403931e-01 -2.083281576633453369e-01 -4.606502130627632141e-02 8.708702772855758667e-02 -2.520766854286193848e-02 -5.260629057884216309e-01 6.702432036399841309e-02 -1.162070631980895996e-01 -6.297090649604797363e-02 1.404647976160049438e-01 -2.160115540027618408e-02 -2.056017667055130005e-01 2.448265254497528076e-01 -1.895903944969177246e-01 1.328601241111755371e-01 1.516988873481750488e-01 -2.506225109100341797e-01 -1.361069083213806152e-01 1.216212734580039978e-01 -2.487392276525497437e-01 -6.314416229724884033e-02 2.034317702054977417e-01 7.785493880510330200e-02 -4.289426654577255249e-02 -1.046211123466491699e-01 2.267307788133621216e-01 1.110737770795822144e-01 1.931585557758808136e-02 -3.345175683498382568e-01 2.864222973585128784e-02
-8.120837807655334473e-02 4.072399437427520752e-02 5.484005436301231384e-03 -5.607270449399948120e-02 -2.769297063350677490e-01 7.642395049333572388e-02 2.535205483436584473e-01 -2.166085094213485718e-01 2.699564676731824875e-03 -2.252899259328842163e-01 -2.613082528114318848e-01 5.532782897353172302e-02 -2.768353223800659180e-01 1.356277465820312500e-01 4.023941755294799805e-01 -2.842096984386444092e-01 9.681041538715362549e-02 -1.614366918802261353e-01 4.483687505125999451e-02 -1.431536972522735596e-01 7.215635385364294052e-03 1.296820677816867828e-02 1.909448206424713135e-01 2.485388517379760742e-01 -3.103083930909633636e-02 -1.269214600324630737e-01 9.712116420269012451e-02 2.844499610364437103e-02 1.023032888770103455e-01 1.948162913322448730e-02 -3.411353528499603271e-01 -1.552197039127349854e-01
-1.552318483591079712e-01 -1.422140300273895264e-01 3.291407823562622070e-01 -1.053140535950660706e-01 -1.462975293397903442e-01 1.415565311908721924e-01 1.503981091082096100e-02 -1.100271195173263550e-01 3.546511828899383545e-01 -3.436119854450225830e-02 -9.862872213125228882e-02 1.761326640844345093e-01 1.739047438604757190e-04 2.934439182281494141e-01 1.544531732797622681e-01 -9.308527410030364990e-02 1.819461882114410400e-01 2.200581319630146027e-02 -2.882637381553649902e-01 -1.430167406797409058e-01 -2.693004012107849121e-01 2.513484358787536621e-01 -2.095191776752471924e-01 -2.890218421816825867e-02 -8.679343014955520630e-02 2.925657927989959717e-01 1.911536231637001038e-02 1.330600082874298096e-01 -3.410299308598041534e-03 1.529381126165390015e-01 -1.202349811792373657e-01 -1.717982739210128784e-01
-8.404338732361793518e-03 2.438111603260040283e-01 5.122781544923782349e-02 -2.060352563858032227e-01 2.338378131389617920e-02 2.934037744998931885e-01 2.251817584037780762e-01 -1.344666481018066406e-01 2.591178715229034424e-01 -5.813601613044738770e-02 -2.829849533736705780e-02 1.165299043059349060e-01 -3.713766112923622131e-02 1.240554526448249817e-01 2.434184700250625610e-01 6.559572368860244751e-02 -1.130735129117965698e-01 -3.687139833346009254e-03 -2.550518214702606201e-01 3.593273758888244629e-01 -1.874336302280426025e-01 2.224910855293273926e-01 1.714288257062435150e-02 1.785286366939544678e-01 8.249673992395401001e-02 7.115395367145538330e-02 3.070557117462158203e-01 -5.720546841621398926e-02 1.183125749230384827e-01 4.103744029998779297e-02 -2.586366534233093262e-01 -2.428943216800689697e-01
1.101455166935920715e-01 7.336576934903860092e-03 2.635732591152191162e-01 -1.501409560441970825e-01 -8.056426048278808594e-02 3.095785081386566162e-01 -1.492472589015960693e-01 -8.723943680524826050e-02 2.879398167133331299e-01 -1.139177680015563965e-01 -3.724459791556000710e-03 1.485593616962432861e-01 1.271407455205917358e-01 5.759880878031253815e-03 2.385643720626831055e-01 -1.508158147335052490e-01 1.503266394138336182e-01 -2.205850780010223389e-01 -3.694257140159606934e-01 -8.553074300289154053e-02 -8.289486169815063477e-03 -1.642618514597415924e-02 2.405082620680332184e-02 2.587538063526153564e-01 2.030022144317626953e-01 -1.032267957925796509e-01 -2.625772356986999512e-01 2.885550260543823242e-01 -5.077293515205383301e-02 1.889509111642837524e-01 -8.536941558122634888e-02 1.311395764350891113e-01
-1.284393221139907837e-01 -1.051806658506393433e-01 -6.443357095122337341e-03 -1.274332255125045776e-01 7.559558004140853882e-02 1.209892928600311279e-01 2.660331130027770996e-01 -6.620007008314132690e-02 9.963201731443405151e-02 -3.028779327869415283e-01 -6.821598857641220093e-03 1.704192161560058594e-02 -4.690415039658546448e-02 8.673298358917236328e-02 3.429345786571502686e-01 4.179328389000147581e-04 3.330973088741302490e-01 5.047329887747764587e-02 -4.370253905653953552e-02 2.228356525301933289e-02 7.672292646020650864e-03 2.614310979843139648e-01 4.031012952327728271e-02 3.634968400001525879e-01 -4.197611212730407715e-01 1.250941306352615356e-01 1.857641041278839111e-01 1.452822536230087280e-01 9.861874580383300781e-02 -2.216845750808715820e-01 6.062249466776847839e-02 -5.700233578681945801e-02
2.614266872406005859e-01 -4.592889919877052307e-02 1.410489529371261597e-01 -1.648732125759124756e-01 6.626806408166885376e-02 3.518846631050109863e-01 -1.647146195173263550e-01 -1.895012706518173218e-01 2.743302583694458008e-01 -1.522463709115982056e-01 4.145180061459541321e-02 2.799833416938781738e-01 1.728291623294353485e-02 -8.834855258464813232e-02 2.274884730577468872e-01 -2.213115245103836060e-01 4.717702046036720276e-02 -1.694367229938507080e-01 -3.007801771163940430e-01 6.804589182138442993e-02 1.451920531690120697e-02 6.728583574295043945e-02 1.875456720590591431e-01 2.540962398052215576e-01 1.096250563859939575e-01 6.625971291214227676e-03 -2.956691682338714600e-01 2.067805826663970947e-01 -2.644731104373931885e-02 1.703729331493377686e-01 -2.454866655170917511e-02 2.747617103159427643e-02
1.195273771882057190e-01 8.608319610357284546e-02 2.678405046463012695e-01 -2.490350306034088135e-01 -1.874504797160625458e-02 2.499535977840423584e-01 -1.880072504281997681e-01 -1.926779896020889282e-01 2.489962801337242126e-02 -1.301879882812500000e-01 -3.394008055329322815e-02 1.351801455020904541e-01 4.760533943772315979e-02 -9.668011963367462158e-02 2.209580242633819580e-01 -2.026613429188728333e-02 1.650592982769012451e-01 -1.644363850355148315e-01 -4.422306418418884277e-01 -1.230818331241607666e-01 8.708528429269790649e-02 2.263001631945371628e-03 -3.600257262587547302e-02 2.397388368844985962e-01 2.839971482753753662e-01 6.681453087367117405e-04 -2.909276783466339111e-01 1.243454441428184509e-01 1.165246358141303062e-03 1.233523413538932800e-01 -2.890662848949432373e-01 2.263639122247695923e-02
6.809049099683761597e-02 -5.881485715508460999e-02 -3.476572688668966293e-03 -5.305584669113159180e-01 4.732069093734025955e-03 2.700992524623870850e-01 1.461670249700546265e-01 1.672959476709365845e-01 9.534201771020889282e-02 -1.006000414490699768e-01 2.130585908889770508e-01 2.364976517856121063e-02 -2.743030488491058350e-01 3.012399673461914062e-01 -7.335089147090911865e-02 2.782377600669860840e-01 2.469123750925064087e-01 3.223642706871032715e-02 -4.291117936372756958e-02 -1.142306476831436157e-01 -1.816290766000747681e-01 1.158197149634361267e-01 -5.420535057783126831e-02 4.347961768507957458e-02 2.757547199726104736e-01 1.376254707574844360e-01 -1.726795285940170288e-01 -8.169476687908172607e-02 -4.346150159835815430e-02 -1.019435003399848938e-01 -4.311788827180862427e-02 -1.954631134867668152e-02
-1.931101083755493164e-02 -1.794459521770477295e-01 2.246897518634796143e-01 -3.414037227630615234e-01 2.275971174240112305e-01 1.587729454040527344e-01 1.430869847536087036e-01 1.820102781057357788e-01 1.015240177512168884e-01 1.827048510313034058e-01 -2.048285901546478271e-01 -4.720037430524826050e-02 -2.701707780361175537e-01 2.158890813589096069e-01 3.600925803184509277e-01 3.010225482285022736e-02 7.198698818683624268e-02 -1.492155194282531738e-01 -1.373890787363052368e-01 2.630421193316578865e-03 -3.481338620185852051e-01 -1.401387900114059448e-01 1.950972527265548706e-01 1.645331829786300659e-01 3.321604058146476746e-02 1.791480742394924164e-02 -1.874759048223495483e-01 8.189212530851364136e-02 -1.594269573688507080e-01 1.369956042617559433e-02 -9.719213843345642090e-02 3.316956385970115662e-02
1.414412558078765869e-01 -3.374402597546577454e-02 -7.311179488897323608e-02 -4.858300685882568359e-01 1.646188646554946899e-01 -9.288618713617324829e-02 8.128150552511215210e-02 -5.482894927263259888e-02 -1.185322832316160202e-02 -1.549720317125320435e-01 8.818788081407546997e-02 2.862772941589355469e-01 -7.815159112215042114e-02 -2.587118558585643768e-02 2.993162274360656738e-01 -1.018093340098857880e-02 1.357548832893371582e-01 8.028998225927352905e-02 2.744391858577728271e-01 -1.051519364118576050e-01 -2.060655355453491211e-01 5.290877819061279297e-02 3.430503979325294495e-02 3.464455902576446533e-01 -1.866728626191616058e-02 8.873181045055389404e-02 -1.229463815689086914e-01 -4.185612127184867859e-02 -1.296774744987487793e-01 -7.716313004493713379e-02 -1.858029663562774658e-01 3.488321900367736816e-01
1.361484229564666748e-01 -2.270604670047760010e-02 -3.276743227615952492e-04 -2.670556902885437012e-01 2.407767623662948608e-02 3.301331996917724609e-01 -1.938878297805786133e-01 -4.583184123039245605e-01 9.757670760154724121e-02 -5.148777272552251816e-03 3.344254493713378906e-01 1.069182828068733215e-01 -8.034326881170272827e-02 3.503147885203361511e-02 1.695654988288879395e-01 -4.655307158827781677e-02 1.036288738250732422e-01 6.913066655397415161e-02 -2.203322350978851318e-01 4.281992837786674500e-02 -1.721358150243759155e-01 -2.963998317718505859e-01 7.625793665647506714e-02 1.803128868341445923e-01 1.318074613809585571e-01 -4.049348086118698120e-02 -1.344769299030303955e-01 1.334133297204971313e-01 -1.083540990948677063e-01 -1.722716093063354492e-01 -2.487468123435974121e-01 3.305859863758087158e-02
2.715409696102142334e-01 -1.075553372502326965e-01 2.333048284053802490e-01 -9.100417606532573700e-03 1.420058906078338623e-01 4.113606810569763184e-01 5.430894717574119568e-02 -2.788930141832679510e-04 2.214594185352325439e-01 -1.170484870672225952e-01 4.931809380650520325e-02 1.189067289233207703e-01 -2.905749678611755371e-01 2.217898070812225342e-01 -6.638409197330474854e-02 1.648099422454833984e-01 3.695054724812507629e-02 -2.054087519645690918e-01 -9.231138229370117188e-02 4.319397360086441040e-02 -1.670780032873153687e-01 6.707142572849988937e-03 8.748397231101989746e-03 2.656601965427398682e-01 2.074369639158248901e-01 1.724873930215835571e-01 -3.854579031467437744e-01 -7.644488662481307983e-02 8.608122169971466064e-02 2.735858596861362457e-02 -1.841328442096710205e-01 3.894967958331108093e-02
4.951546713709831238e-02 -2.704432904720306396e-01 2.229102253913879395e-01 2.403388731181621552e-02 -3.683558851480484009e-02 3.136383295059204102e-01 3.734884858131408691e-01 -2.587867081165313721e-01 3.232116810977458954e-03 -2.545128166675567627e-01 -4.136083647608757019e-02 1.155794858932495117e-01 -1.272164881229400635e-01 9.074398130178451538e-02 3.248615264892578125e-01 1.653295606374740601e-01 2.298843115568161011e-01 -1.211344301700592041e-01 2.987803220748901367e-01 -5.941185727715492249e-02 2.458303235471248627e-02 1.567877233028411865e-01 7.562703453004360199e-03 2.779204845428466797e-01 1.125029921531677246e-01 -2.451058104634284973e-02 -1.356392800807952881e-01 8.230889588594436646e-02 1.525783836841583252e-01 2.226758748292922974e-02 -6.815927475690841675e-02 -3.394984081387519836e-02
1.660271883010864258e-01 -1.096881404519081116e-01 6.196517869830131531e-02 -1.211743056774139404e-01 2.403473854064941406e-02 3.986711204051971436e-01 -2.261058539152145386e-01 -4.151870012283325195e-01 1.781680732965469360e-01 -3.063524514436721802e-02 2.953647077083587646e-01 9.327421337366104126e-02 -1.482331193983554840e-02 9.854146093130111694e-02 2.183552682399749756e-01 1.552248280495405197e-02 1.082794591784477234e-01 2.735426649451255798e-02 -2.016974240541458130e-01 -2.767674811184406281e-02 -2.237381041049957275e-01 -2.967092990875244141e-01 -2.659322507679462433e-02 1.516967713832855225e-01 7.290112972259521484e-02 4.279923811554908752e-02 4.796393960714340210e-02 2.364221401512622833e-02 -1.580021679401397705e-01 -2.477302998304367065e-01 -2.435571104288101196e-01 3.148707747459411621e-02
2.320963144302368164e-01 -7.422644644975662231e-02 -2.046710625290870667e-02 -4.538338780403137207e-01 1.430641859769821167e-01 2.169619947671890259e-01 9.367357194423675537e-02 -3.021083176136016846e-01 1.438027322292327881e-01 -2.414501160383224487e-01 -1.794650219380855560e-02 8.507817238569259644e-02 -9.871302545070648193e-02 -5.234820023179054260e-02 1.707386076450347900e-01 5.093550682067871094e-02 1.301266700029373169e-01 2.339559793472290039e-01 3.694420158863067627e-01 -1.714131832122802734e-01 -1.056476533412933350e-01 1.253346651792526245e-01 3.656975179910659790e-02 7.717902213335037231e-02 -3.636780753731727600e-02 1.441718488931655884e-01 6.266482174396514893e-02 -4.511212185025215149e-02 -1.373935341835021973e-01 -1.164191365242004395e-01 -3.099035024642944336e-01 8.741970360279083252e-02
-3.163007646799087524e-02 -1.277580410242080688e-01 1.135876402258872986e-01 -9.280039370059967041e-02 2.516538798809051514e-01 1.522806137800216675e-01 -3.994430415332317352e-03 -3.921213746070861816e-02 -1.564448922872543335e-01 6.722333282232284546e-02 9.544949233531951904e-02 1.251893192529678345e-01 -1.738728880882263184e-01 2.518974542617797852e-01 3.781456947326660156e-01 2.488427460193634033e-01 2.365629822015762329e-01 -2.315495163202285767e-02 4.394828900694847107e-02 6.828150153160095215e-02 -2.554166913032531738e-01 -2.310161292552947998e-02 1.807003021240234375e-01 8.342836797237396240e-02 1.004701480269432068e-01 -1.356295198202133179e-01 -3.061268925666809082e-01 2.593662738800048828e-01 1.337289512157440186e-01 -9.203499555587768555e-02 -3.688849806785583496e-01 -1.823174580931663513e-02
6.195234507322311401e-02 2.507925406098365784e-02 -3.480206802487373352e-02 -9.600097686052322388e-02 -2.344340980052947998e-01 1.606020480394363403e-01 -1.374284476041793823e-01 6.806413084268569946e-02 2.453643828630447388e-01 -2.918152809143066406e-01 1.956436969339847565e-02 8.506014198064804077e-02 1.816206239163875580e-02 2.217490673065185547e-01 6.420920491218566895e-01 5.967513844370841980e-02 1.258070170879364014e-01 -1.561250388622283936e-01 -2.370535768568515778e-02 1.293693631887435913e-01 -1.100803986191749573e-01 -2.846997044980525970e-02 6.093635782599449158e-02 1.442452371120452881e-01 -5.257662013173103333e-02 1.338290274143218994e-01 -9.795801341533660889e-02 1.350226849317550659e-01 -1.467582136392593384e-01 -1.629327088594436646e-01 3.583042323589324951e-02 2.639902532100677490e-01
-5.048165470361709595e-02 -5.153030157089233398e-02 -1.616912633180618286e-01 -1.601724922657012939e-01 -9.253951162099838257e-02 2.901587784290313721e-01 1.941214501857757568e-01 -3.342481851577758789e-01 1.854605972766876221e-01 -1.081983372569084167e-01 4.121235013008117676e-02 1.270546466112136841e-01 -1.200216338038444519e-01 1.949519515037536621e-01 1.916900277137756348e-01 9.420150518417358398e-02 -2.217231877148151398e-02 2.812753245234489441e-02 -2.660226225852966309e-01 3.053491413593292236e-01 2.853112993761897087e-03 3.438675999641418457e-01 -1.602089405059814453e-02 1.491696238517761230e-01 1.501078456640243530e-01 1.854791492223739624e-01 2.518087066709995270e-02 -4.566558450460433960e-02 -5.830424651503562927e-02 3.838421404361724854e-02 -2.676876485347747803e-01 -3.108503818511962891e-01
-8.548905700445175171e-02 -1.057168915867805481e-01 3.609199225902557373e-01 -1.934224963188171387e-01 1.335713863372802734e-01 1.433131396770477295e-01 2.042917609214782715e-01 -5.944790691137313843e-02 1.459179669618606567e-01 6.228191778063774109e-02 1.723344475030899048e-01 -2.098063006997108459e-02 -1.824088543653488159e-01 -1.269652843475341797e-01 2.470794171094894409e-01 -3.339923545718193054e-02 1.553201824426651001e-01 -1.263730227947235107e-01 -2.431438416242599487e-01 2.651690244674682617e-01 -7.949253171682357788e-02 4.827697575092315674e-02 9.693370759487152100e-02 2.628139555454254150e-01 2.850363729521632195e-03 -2.021179050207138062e-01 -2.142233401536941528e-01 3.441132009029388428e-01 -9.713081270456314087e-02 -2.793765366077423096e-01 1.099509447813034058e-01 4.402720183134078979e-02
1.074938196688890457e-02 1.275760829448699951e-01 5.014369729906320572e-03 -2.995366454124450684e-01 2.560411393642425537e-01 1.543454229831695557e-01 1.244448823854327202e-03 -2.243005186319351196e-01 2.935385704040527344e-01 -2.879519164562225342e-01 1.592114120721817017e-01 2.217254936695098877e-01 -8.848370611667633057e-02 4.522075876593589783e-02 1.506898105144500732e-01 -7.084293663501739502e-02 1.573240011930465698e-01 2.617806196212768555e-01 -8.852747082710266113e-02 -2.400727868080139160e-01 1.095466315746307373e-01 5.152550339698791504e-02 2.061024308204650879e-01 1.200002655386924744e-01 1.959294676780700684e-01 3.372678533196449280e-02 1.024326384067535400e-01 -1.156684681773185730e-01 2.467771470546722412e-01 -2.234579026699066162e-01 -2.500927150249481201e-01 7.691209763288497925e-02
2.750010602176189423e-02 1.317849755287170410e-01 1.939680427312850952e-01 -3.998169600963592529e-01 -1.189733594655990601e-01 5.395376682281494141e-01 5.405681952834129333e-02 -2.839681208133697510e-01 -1.832946389913558960e-01 -8.258949220180511475e-02 1.148280426859855652e-01 -1.764006330631673336e-03 5.903135612607002258e-02 -3.430130891501903534e-03 8.091845363378524780e-02 -1.282837688922882080e-01 1.221073269844055176e-01 1.465729344636201859e-02 -2.656112015247344971e-01 5.064414814114570618e-02 -5.523111298680305481e-02 2.501007542014122009e-02 -4.221786558628082275e-02 7.342233508825302124e-02 1.243729069828987122e-01 6.119319424033164978e-02 -8.588331937789916992e-02 -1.099498476833105087e-02 3.385288417339324951e-01 4.970331117510795593e-02 -2.264289855957031250e-01 -1.460667699575424194e-01
4.808848351240158081e-02 -2.270343303680419922e-01 1.658146083354949951e-01 -1.585862338542938232e-01 7.793956995010375977e-02 2.241100519895553589e-01 3.807072043418884277e-01 -3.661365211009979248e-01 -1.376832127571105957e-01 -1.323937922716140747e-01 -1.671561747789382935e-01 -1.087164785712957382e-02 1.878128945827484131e-02 -1.354580521583557129e-01 1.157973930239677429e-01 -1.338152438402175903e-01 8.400399982929229736e-02 7.645852019777521491e-05 -3.708105068653821945e-03 1.041923761367797852e-01 -3.153835609555244446e-02 3.121255338191986084e-01 -5.487014353275299072e-02 2.113258689641952515e-01 4.276068508625030518e-02 -1.594275236129760742e-01 -1.670180708169937134e-01 1.669210940599441528e-01 6.696674972772598267e-02 5.884259194135665894e-02 -1.473291665315628052e-01 4.086251556873321533e-01
-9.328310191631317139e-02 -3.663308545947074890e-02 6.791555136442184448e-02 -1.479313373565673828e-01 7.419429719448089600e-02 1.953071951866149902e-01 8.164494484663009644e-02 1.605103490874171257e-03 2.177698314189910889e-01 2.605584561824798584e-01 -2.051260024309158325e-01 -1.339533329010009766e-01 -1.204831078648567200e-01 1.023781150579452515e-01 4.671429395675659180e-01 -1.692768633365631104e-01 1.536116003990173340e-01 6.708547007292509079e-03 5.162194836884737015e-03 1.418422348797321320e-02 -1.734894514083862305e-02 -1.651120185852050781e-02 -6.566144526004791260e-02 4.842367172241210938e-01 1.627862602472305298e-01 8.017978817224502563e-02 -1.643566638231277466e-01 7.912448048591613770e-02 -2.205189019441604614e-01 -8.525034040212631226e-02 -1.565909832715988159e-01 -2.367998510599136353e-01
-2.938543260097503662e-01 -2.055939137935638428e-01 1.922918707132339478e-01 -1.209660395979881287e-01 -1.539869904518127441e-01 2.625323832035064697e-01 1.455586701631546021e-01 -1.059258580207824707e-01 2.217502444982528687e-01 -3.618077337741851807e-01 -4.669227078557014465e-02 7.327070832252502441e-02 -2.749640047550201416e-01 6.731311231851577759e-02 1.892665028572082520e-02 -2.860891260206699371e-02 2.371408790349960327e-01 -1.000176742672920227e-01 2.730954065918922424e-02 -7.083225250244140625e-02 1.645444482564926147e-01 3.342799246311187744e-01 1.231484562158584595e-01 2.236675471067428589e-01 1.906122416257858276e-01 7.163459062576293945e-02 8.034045994281768799e-02 1.647845059633255005e-01 1.186677888035774231e-01 1.894566565752029419e-01 -1.476126313209533691e-01 -5.420086160302162170e-02
-5.589513480663299561e-02 -3.223784640431404114e-02 -8.344986289739608765e-02 -3.610391616821289062e-01 -1.751434206962585449e-01 2.304944396018981934e-01 2.458199262619018555e-01 -2.020472586154937744e-01 3.044561147689819336e-01 -2.318170517683029175e-01 -1.875333040952682495e-01 1.997757703065872192e-02 -3.703228533267974854e-01 3.485967218875885010e-02 3.970262408256530762e-02 8.168794959783554077e-02 4.528501257300376892e-02 3.572110831737518311e-02 -1.419144421815872192e-01 -8.735686540603637695e-02 -7.031449675559997559e-02 -8.376774191856384277e-02 1.740966588258743286e-01 3.887181878089904785e-01 -5.509949102997779846e-02 1.374127417802810669e-01 -8.323305100202560425e-02 2.910605072975158691e-02 -2.330026477575302124e-01 -4.330892488360404968e-02 1.727726459503173828e-01 6.845684349536895752e-02
1.642765700817108154e-01 -2.912187278270721436e-01 -2.419863268733024597e-02 -1.711320430040359497e-01 -1.549164354801177979e-01 2.632876336574554443e-01 -3.091414272785186768e-02 -2.341320924460887909e-02 2.221608310937881470e-01 6.512975692749023438e-02 -1.862142831087112427e-01 1.156337782740592957e-01 -3.566407263278961182e-01 1.570644080638885498e-01 2.591077983379364014e-01 -1.756963431835174561e-01 1.556368321180343628e-01 -5.310421437025070190e-02 -2.633960247039794922e-01 5.723020434379577637e-02 1.315433830022811890e-01 -1.859890073537826538e-01 -3.789368867874145508e-01 1.781057715415954590e-01 -1.272741854190826416e-01 2.043812908232212067e-02 2.967241592705249786e-02 8.058481663465499878e-02 1.129682175815105438e-02 -2.205389738082885742e-01 -7.175468653440475464e-02 -8.477555215358734131e-02
1.177507638931274414e-01 -4.805162176489830017e-02 3.760248795151710510e-02 -3.174392580986022949e-01 9.799256175756454468e-02 1.858903616666793823e-01 3.705708384513854980e-01 -6.586411595344543457e-02 1.214071884751319885e-01 -9.127693623304367065e-02 -1.430151015520095825e-01 2.162227332592010498e-01 -1.062309443950653076e-01 -1.510050892829895020e-01 1.916233003139495850e-01 1.395739465951919556e-01 2.285073101520538330e-01 5.176537483930587769e-02 2.212225496768951416e-01 9.280854463577270508e-02 -4.696343541145324707e-01 1.654980927705764771e-01 -8.370979130268096924e-02 1.956070810556411743e-01 1.546796113252639771e-01 4.961439594626426697e-02 3.319327533245086670e-02 1.083266064524650574e-01 1.022560521960258484e-02 3.600088506937026978e-02 6.126219406723976135e-02 -2.553817629814147949e-01
-6.495369225740432739e-02 9.985709935426712036e-02 2.944583073258399963e-02 -7.719077914953231812e-02 3.853978812694549561e-01 1.436591893434524536e-01 2.475205808877944946e-01 4.330675303936004639e-02 9.841858595609664917e-02 -2.762642502784729004e-01 9.424582123756408691e-02 3.698472306132316589e-02 -3.531101346015930176e-01 1.590601503849029541e-01 5.663945898413658142e-02 -4.581376537680625916e-02 2.314357906579971313e-01 3.237951695919036865e-01 -7.516549527645111084e-02 1.947215497493743896e-01 -1.514355689287185669e-01 4.783217236399650574e-02 -1.176362782716751099e-01 9.481642395257949829e-02 1.400569528341293335e-01 2.167972922325134277e-01 -2.490292340517044067e-01 6.208444014191627502e-02 2.827777862548828125e-01 -4.726060852408409119e-02 -1.261378228664398193e-01 1.204361319541931152e-01
-1.615878492593765259e-01 1.158782653510570526e-02 3.450983166694641113e-01 3.990321233868598938e-02 2.826054394245147705e-01 2.091002911329269409e-01 -2.185835689306259155e-02 -2.224895507097244263e-01 9.893305599689483643e-02 9.236121550202369690e-03 5.321776960045099258e-03 4.057503119111061096e-02 -2.488953173160552979e-01 -3.388300538063049316e-02 3.361089825630187988e-01 5.791024863719940186e-02 -2.392492629587650299e-02 1.076470166444778442e-01 -2.140077948570251465e-01 2.108115106821060181e-01 -1.216822564601898193e-01 -3.998615220189094543e-02 1.551586482673883438e-02 7.581219077110290527e-02 2.483893334865570068e-01 -1.144825592637062073e-01 5.046711489558219910e-02 1.361917257308959961e-01 -3.022937178611755371e-01 -1.796177476644515991e-01 -3.793480694293975830e-01 -1.708165183663368225e-02
-2.792978659272193909e-02 -3.043766133487224579e-02 -8.369950205087661743e-02 -4.914027750492095947e-01 -1.091233193874359131e-01 -3.117216005921363831e-02 2.564454674720764160e-01 -1.322992593050003052e-01 9.083665907382965088e-03 -1.035854965448379517e-01 -7.061582058668136597e-02 -1.153431609272956848e-01 -1.119168028235435486e-01 7.989276200532913208e-02 4.809209704399108887e-01 1.091213244944810867e-02 4.284937307238578796e-02 3.993956372141838074e-02 -8.381150662899017334e-02 -1.302073895931243896e-01 5.283105373382568359e-02 1.052451133728027344e-01 7.251928001642227173e-02 2.404783517122268677e-01 -5.058594420552253723e-02 -1.509419409558176994e-03 -1.094986777752637863e-02 6.355614960193634033e-02 -9.022062271833419800e-02 2.014504075050354004e-01 -2.943207025527954102e-01 -3.575130999088287354e-01
-7.455243170261383057e-02 1.233216673135757446e-01 1.239688992500305176e-01 -1.388002485036849976e-01 -1.973500996828079224e-01 2.660319805145263672e-01 3.382234573364257812e-01 -3.151840865612030029e-01 2.347494848072528839e-02 -1.964497715234756470e-01 2.079435735940933228e-01 1.071618571877479553e-01 -1.979560405015945435e-02 -2.560648322105407715e-01 1.884702742099761963e-01 -3.268251940608024597e-02 1.783499419689178467e-01 6.718256324529647827e-02 -4.261719286441802979e-01 -3.035700879991054535e-02 2.404995635151863098e-02 1.235104352235794067e-01 -3.745253756642341614e-02 2.673811018466949463e-01 2.065991014242172241e-01 -1.632110476493835449e-01 -1.339240521192550659e-01 -8.806550875306129456e-03 -1.350689530372619629e-01 2.524935826659202576e-02 -1.099791098386049271e-02 1.038969233632087708e-01
1.367879807949066162e-01 4.988851398229598999e-02 2.066592723131179810e-01 -3.373289704322814941e-01 -6.853012740612030029e-02 2.264774143695831299e-01 -1.855335831642150879e-01 -1.233963742852210999e-01 2.038554400205612183e-01 -1.998949199914932251e-01 -1.622107997536659241e-02 5.513634160161018372e-02 7.601822167634963989e-02 -2.001498192548751831e-01 2.883795797824859619e-01 -1.740085929632186890e-01 1.337912082672119141e-01 -2.083605974912643433e-01 -3.886762559413909912e-01 -3.392695263028144836e-02 1.297777146100997925e-01 9.542622417211532593e-02 1.507057398557662964e-01 2.702054381370544434e-01 4.202776774764060974e-02 6.418322026729583740e-02 -2.448859214782714844e-01 1.489502340555191040e-01 6.606758385896682739e-02 6.581119447946548462e-02 -1.996054202318191528e-01 -2.791503444314002991e-02
-1.116029247641563416e-01 -6.373295187950134277e-02 -1.767280846834182739e-01 -1.691548675298690796e-01 -1.970184743404388428e-01 3.334229886531829834e-01 -2.465002238750457764e-01 -1.536198109388351440e-01 2.653341554105281830e-02 -2.403746992349624634e-01 -3.020375967025756836e-01 8.814361691474914551e-02 -1.018029153347015381e-01 1.442387700080871582e-01 3.504447042942047119e-01 9.904709458351135254e-02 9.491034597158432007e-02 1.482522487640380859e-02 -1.354675441980361938e-01 -1.311243977397680283e-02 -3.715209066867828369e-01 1.759532839059829712e-01 7.454635202884674072e-02 -1.068135872483253479e-01 1.097355559468269348e-01 1.272774934768676758e-01 1.458877921104431152e-01 7.537952810525894165e-02 -9.282636642456054688e-02 2.040153592824935913e-01 -1.995317637920379639e-01 9.515334665775299072e-02
3.163274005055427551e-02 7.184080034494400024e-02 2.129317522048950195e-01 -4.068345427513122559e-01 1.517723649740219116e-01 2.307793311774730682e-02 2.084495574235916138e-01 5.975780263543128967e-02 1.113708689808845520e-01 3.349890559911727905e-02 2.076722383499145508e-01 -2.104762941598892212e-01 -3.077996373176574707e-01 3.540874272584915161e-02 3.985990583896636963e-01 -9.783528000116348267e-02 5.893836542963981628e-02 1.101980172097682953e-02 -1.182566508650779724e-01 1.603309959173202515e-01 -7.927487790584564209e-02 6.027375906705856323e-02 1.283299624919891357e-01 2.371034473180770874e-01 1.865420490503311157e-01 -6.696892529726028442e-02 -1.869824379682540894e-01 2.997775673866271973e-01 -1.905433684587478638e-01 -1.057592406868934631e-01 -6.131362915039062500e-02 7.576618343591690063e-02
7.484842091798782349e-02 7.162238657474517822e-02 -2.125418558716773987e-02 -1.872133612632751465e-01 -1.945024915039539337e-02 3.449730575084686279e-01 2.889819145202636719e-01 -3.619891405105590820e-01 -9.704369306564331055e-02 -1.832681149244308472e-01 -2.467913739383220673e-02 5.384838953614234924e-02 2.244165539741516113e-01 -1.615526825189590454e-01 1.038230955600738525e-01 -1.079549491405487061e-01 3.611703515052795410e-01 1.154188290238380432e-01 -1.636349856853485107e-01 1.684235036373138428e-01 -2.711391448974609375e-01 -1.077065691351890564e-01 -1.337611861526966095e-02 7.407990843057632446e-02 2.613607048988342285e-02 7.351355254650115967e-02 4.936212301254272461e-02 2.128953486680984497e-02 -3.154194680973887444e-03 -2.939426898956298828e-01 -2.985569834709167480e-01 -1.445566490292549133e-02
1.688260138034820557e-01 8.477051556110382080e-02 2.376094609498977661e-01 -2.612265050411224365e-01 2.840834259986877441e-01 1.723881959915161133e-01 -1.318348497152328491e-01 1.736078970134258270e-02 9.747486561536788940e-02 -1.338611394166946411e-01 -4.412154853343963623e-02 1.301245838403701782e-01 -7.148115336894989014e-02 2.658822387456893921e-02 3.272997736930847168e-01 3.260372206568717957e-02 1.738893389701843262e-01 -1.207958832383155823e-01 -2.903570532798767090e-01 -1.277635693550109863e-01 1.328420490026473999e-01 6.225265562534332275e-02 2.401151210069656372e-01 4.797440469264984131e-01 2.227282524108886719e-01 2.433156035840511322e-02 -1.122082248330116272e-01 5.131623893976211548e-02 -1.428438536822795868e-02 1.553378254175186157e-01 -5.776397511363029480e-02 5.762768536806106567e-02
4.596278071403503418e-02 -1.156883593648672104e-02 2.548015117645263672e-01 -3.384264418855309486e-03 2.429040819406509399e-01 1.890182644128799438e-01 -2.317161858081817627e-01 -1.931951344013214111e-01 1.759869307279586792e-01 -1.892156153917312622e-01 -1.478596478700637817e-01 2.165065705776214600e-01 -2.311070263385772705e-01 -6.360179185867309570e-02 2.667552232742309570e-01 2.117905206978321075e-02 3.477064892649650574e-02 -1.305496245622634888e-01 -3.904783129692077637e-01 1.138889864087104797e-01 -1.085886955261230469e-01 3.906440362334251404e-02 2.495261281728744507e-01 3.375175297260284424e-01 2.240546345710754395e-01 2.716701850295066833e-02 -1.807974129915237427e-01 5.953036248683929443e-02 1.367469578981399536e-01 -5.570036545395851135e-02 -2.799799200147390366e-03 1.793639548122882843e-02
9.291693568229675293e-02 -7.413037121295928955e-02 1.077635660767555237e-01 -3.382617831230163574e-01 -1.782938539981842041e-01 1.650261729955673218e-01 4.049760699272155762e-01 -2.080555260181427002e-01 2.314514070749282837e-01 -2.594910562038421631e-01 1.370639652013778687e-01 1.581188440322875977e-01 4.413701221346855164e-02 -2.803780324757099152e-02 3.219328820705413818e-01 -5.852297320961952209e-02 1.735264956951141357e-01 1.052359044551849365e-01 -3.771512582898139954e-02 -1.607178896665573120e-01 -2.678039073944091797e-01 2.303550094366073608e-01 -1.185083240270614624e-01 4.650557413697242737e-02 -3.809277340769767761e-02 -3.195425961166620255e-03 -5.558590963482856750e-02 2.505747377872467041e-01 -1.529075354337692261e-01 1.308453232049942017e-01 3.982551023364067078e-02 1.321605499833822250e-02
8.156077936291694641e-03 2.068141400814056396e-01 8.990108966827392578e-02 -4.510449990630149841e-02 -1.404957026243209839e-01 -4.280347004532814026e-02 -1.852751076221466064e-01 2.360782027244567871e-02 1.112412959337234497e-01 -3.295938968658447266e-01 -2.587969787418842316e-02 3.199524879455566406e-01 -1.646460443735122681e-01 1.243223622441291809e-01 2.317911237478256226e-01 -2.896370366215705872e-02 2.690431773662567139e-01 4.067220538854598999e-02 -1.881737411022186279e-01 2.856515049934387207e-01 -1.449407190084457397e-01 2.427389919757843018e-01 -2.208116799592971802e-01 2.039848715066909790e-01 2.167977094650268555e-01 -2.532018721103668213e-01 1.709666699171066284e-01 -6.279646605253219604e-02 -5.600293725728988647e-02 5.072612781077623367e-03 -2.367263585329055786e-01 -6.770465523004531860e-02
-2.044712007045745850e-01 -1.289882510900497437e-01 2.737823426723480225e-01 7.101534307003021240e-02 1.668345332145690918e-01 1.860503256320953369e-01 1.707611382007598877e-01 -2.248375676572322845e-02 1.373751908540725708e-01 -2.360715717077255249e-01 1.553151011466979980e-01 -1.022544875741004944e-01 -2.298558354377746582e-01 5.069027841091156006e-02 2.834288477897644043e-01 5.568436905741691589e-02 6.747713685035705566e-02 -3.330441936850547791e-02 -2.818263173103332520e-01 5.345732718706130981e-02 -3.526275753974914551e-01 1.688944250345230103e-01 -3.038635551929473877e-01 4.212389513850212097e-02 -7.007300853729248047e-02 8.178396522998809814e-02 -9.833061695098876953e-02 2.603073418140411377e-01 1.256795972585678101e-01 2.263295799493789673e-01 -1.556086242198944092e-01 -7.897274196147918701e-02
-1.583046913146972656e-01 -8.685025572776794434e-02 7.579796947538852692e-03 -3.863024711608886719e-01 -1.219669654965400696e-01 1.297790855169296265e-01 2.444706261157989502e-01 -3.161054849624633789e-01 1.590146571397781372e-01 -5.325629562139511108e-02 6.447399407625198364e-02 6.859333068132400513e-02 -2.364933639764785767e-01 -5.168446525931358337e-02 6.448167562484741211e-02 -1.977416127920150757e-01 3.147647678852081299e-01 1.486779451370239258e-01 -1.390204429626464844e-01 -7.526887208223342896e-02 2.367085963487625122e-02 -3.091442883014678955e-01 -1.610474288463592529e-01 3.016027212142944336e-01 -3.849149495363235474e-02 1.382455509155988693e-02 -1.513726860284805298e-01 1.406536549329757690e-01 -2.549648582935333252e-01 1.495680026710033417e-02 -6.480881571769714355e-02 1.218717098236083984e-01
-1.542607694864273071e-01 -4.043858125805854797e-02 9.530653804540634155e-02 -2.783112972974777222e-02 -1.514127254486083984e-01 1.815235763788223267e-01 2.434079647064208984e-01 -3.611809015274047852e-01 2.577849924564361572e-01 1.283280551433563232e-01 1.929303705692291260e-01 1.337501406669616699e-01 7.961202412843704224e-02 -1.628043651580810547e-01 1.541068702936172485e-01 -2.005332708358764648e-01 2.110700607299804688e-01 8.481942117214202881e-02 -2.912347912788391113e-01 -1.521833939477801323e-03 -1.357089877128601074e-01 6.351486593484878540e-02 9.697854984551668167e-04 2.347891479730606079e-01 1.099066212773323059e-01 -3.157555460929870605e-01 -3.078280389308929443e-01 3.535209596157073975e-02 1.178494072519242764e-03 8.480793982744216919e-02 -2.300369739532470703e-01 4.747572168707847595e-02
3.061595559120178223e-01 1.628113985061645508e-01 2.808726429939270020e-01 -1.636991947889328003e-01 -1.082316115498542786e-01 2.628325223922729492e-01 -7.374037802219390869e-02 -1.079157963395118713e-01 2.739491462707519531e-01 -5.614182353019714355e-02 1.383977234363555908e-01 9.144096076488494873e-02 -5.627189576625823975e-02 -2.470646202564239502e-01 3.430206775665283203e-01 -1.480336785316467285e-01 1.865186542272567749e-01 -7.990667223930358887e-02 -3.749985098838806152e-01 8.310972154140472412e-02 -1.794039644300937653e-02 6.610414385795593262e-02 2.007912248373031616e-01 1.778203696012496948e-01 7.649377733469009399e-02 -2.165159024298191071e-02 -2.563288807868957520e-01 3.263681754469871521e-02 1.605910807847976685e-02 5.610361695289611816e-03 -1.590250283479690552e-01 -5.187562853097915649e-02
9.030273556709289551e-02 -1.796172559261322021e-02 8.470619469881057739e-02 -1.703453660011291504e-01 4.533285275101661682e-03 2.938709855079650879e-01 3.117415606975555420e-01 -1.122023910284042358e-01 1.509546786546707153e-01 -3.847852051258087158e-01 1.016341820359230042e-01 9.419331699609756470e-02 -1.034618318080902100e-01 -5.976836755871772766e-02 1.303245425224304199e-01 -2.634098939597606659e-02 1.404787898063659668e-01 1.099092066287994385e-01 1.823777258396148682e-01 -2.789267525076866150e-02 -3.602049499750137329e-02 1.352688111364841461e-02 -5.322356522083282471e-02 4.974548220634460449e-01 -2.048038691282272339e-01 2.737708091735839844e-01 -9.239793568849563599e-02 1.156764999032020569e-01 1.207843944430351257e-01 1.853614747524261475e-01 4.614297766238451004e-03 1.782200634479522705e-01
-1.746625639498233795e-02 7.361696660518646240e-02 -3.991333767771720886e-02 -4.294240772724151611e-01 -2.335508763790130615e-01 1.854036301374435425e-01 1.375064998865127563e-01 -4.834606498479843140e-02 1.248631775379180908e-01 -3.479328751564025879e-01 1.274090725928544998e-02 1.170081943273544312e-01 8.210478723049163818e-02 3.599577024579048157e-02 2.179570347070693970e-01 1.183678135275840759e-01 -1.098164543509483337e-01 1.566568166017532349e-01 -8.306705951690673828e-02 1.966973245143890381e-01 -3.970896601676940918e-01 4.089982435107231140e-02 -1.137421801686286926e-01 2.469870075583457947e-02 2.234687209129333496e-01 7.819698005914688110e-02 -1.990380696952342987e-02 1.680499464273452759e-01 -8.669655770063400269e-02 2.088222056627273560e-01 -2.854349911212921143e-01 7.536290585994720459e-02
8.564007282257080078e-02 -1.929217875003814697e-01 3.653469383716583252e-01 -1.189104765653610229e-01 2.509246766567230225e-01 2.758374810218811035e-01 3.946776390075683594e-01 -1.151890978217124939e-01 2.207060307264328003e-01 -1.458864752203226089e-02 1.725896745920181274e-01 -1.342075876891613007e-02 -2.498328536748886108e-01 1.666723936796188354e-01 2.429971843957901001e-01 -4.502784088253974915e-02 -5.690578371286392212e-02 -5.072157457470893860e-02 -3.060579486191272736e-02 -6.222118064761161804e-02 2.520062215626239777e-02 8.340903371572494507e-02 6.900203297846019268e-04 3.600258827209472656e-01 6.984164565801620483e-02 -1.432772427797317505e-01 -1.016146391630172729e-01 7.813125848770141602e-02 -2.262704670429229736e-01 -1.537974029779434204e-01 -6.890672445297241211e-02 1.764625124633312225e-02
-2.017459869384765625e-01 -4.519690573215484619e-01 7.500175386667251587e-02 -1.667720079421997070e-01 -3.181932866573333740e-02 1.857520490884780884e-01 2.226770669221878052e-01 -8.780395984649658203e-02 2.068768739700317383e-01 -2.302564084529876709e-01 8.186456561088562012e-02 -2.197947949171066284e-01 -2.673687636852264404e-01 1.530068665742874146e-01 1.899142116308212280e-01 -1.591389924287796021e-01 1.883035451173782349e-01 -2.126957774162292480e-01 1.362163573503494263e-01 -8.623949252068996429e-03 -2.180175632238388062e-01 -8.167928457260131836e-02 5.886125192046165466e-02 2.624249756336212158e-01 -2.027123793959617615e-02 -2.214404791593551636e-01 -1.128802523016929626e-01 1.805659197270870209e-02 3.024679608643054962e-02 -1.252375245094299316e-01 -9.361109137535095215e-02 -8.897853642702102661e-02
3.347016125917434692e-02 -2.044388949871063232e-01 1.348073184490203857e-01 -1.378406137228012085e-01 2.299973964691162109e-01 2.597237527370452881e-01 1.706497818231582642e-01 -1.172751188278198242e-01 -5.470101907849311829e-02 -2.046120166778564453e-01 7.899080216884613037e-02 8.628918975591659546e-02 -2.525617368519306183e-02 2.065099924802780151e-01 7.160623371601104736e-02 8.718056231737136841e-02 -1.090462580323219299e-01 -1.980265676975250244e-01 -2.039650678634643555e-01 -6.094351783394813538e-02 -4.564978182315826416e-01 -9.449225664138793945e-02 -1.983093842864036560e-02 4.015925340354442596e-03 1.285486221313476562e-01 1.167397294193506241e-02 -2.041589170694351196e-01 -3.150922805070877075e-02 4.212943464517593384e-02 -3.189290165901184082e-01 -4.063272476196289062e-01 -6.973439827561378479e-03
-1.880989819765090942e-01 -6.126423925161361694e-02 1.522199958562850952e-01 -1.867009550333023071e-01 -2.515947222709655762e-01 1.855936795473098755e-01 3.363674283027648926e-01 1.303322762250900269e-01 1.813585460186004639e-01 -2.382048666477203369e-01 7.726342231035232544e-02 9.610395878553390503e-02 -7.239342480897903442e-02 1.676465272903442383e-01 1.716891825199127197e-01 4.388316068798303604e-03 -1.215463578701019287e-01 -2.486164495348930359e-02 -1.223576441407203674e-01 -8.051824569702148438e-02 -1.602048724889755249e-01 2.255041152238845825e-01 -5.686362087726593018e-02 2.130058109760284424e-01 1.416473239660263062e-01 1.531702280044555664e-01 -3.404765427112579346e-01 1.252449899911880493e-01 1.768427938222885132e-01 -3.326180279254913330e-01 5.717696622014045715e-02 1.581153571605682373e-01
-2.270470410585403442e-01 5.076811648905277252e-03 9.402082115411758423e-02 -2.370405197143554688e-01 -1.698000878095626831e-01 2.697685062885284424e-01 -7.828614860773086548e-02 -2.921550273895263672e-01 4.006320610642433167e-03 -1.965190619230270386e-01 -2.927038371562957764e-01 5.261606350541114807e-02 -5.296111106872558594e-02 2.422928959131240845e-01 2.488006353378295898e-01 1.040144786238670349e-01 2.251217961311340332e-01 -8.437620103359222412e-02 -2.143293917179107666e-01 1.111535429954528809e-01 -3.062549829483032227e-01 1.917252838611602783e-01 -9.022685885429382324e-02 -5.670183524489402771e-02 1.041489094495773315e-01 2.150737494230270386e-02 1.555680930614471436e-01 -3.658328950405120850e-02 -1.309947967529296875e-01 3.370046615600585938e-01 -5.604955554008483887e-02 1.653084717690944672e-02
-6.796853244304656982e-02 -2.367307245731353760e-01 1.758736073970794678e-01 -2.442954480648040771e-01 -2.895738556981086731e-02 4.185002446174621582e-01 2.329238355159759521e-01 -1.721989810466766357e-01 1.859867870807647705e-01 -2.067573964595794678e-01 1.216719523072242737e-01 -2.516946941614151001e-02 3.492613881826400757e-02 9.171534329652786255e-02 -2.614024840295314789e-02 1.061829328536987305e-01 1.445546448230743408e-01 1.017263904213905334e-02 -1.855567097663879395e-01 6.256781518459320068e-02 -2.367418259382247925e-01 1.210095062851905823e-01 7.919064164161682129e-02 5.903815478086471558e-02 4.396097362041473389e-01 6.477659940719604492e-02 1.679391264915466309e-01 1.423809528350830078e-01 1.791345179080963135e-01 4.671014100313186646e-02 -1.395376473665237427e-01 -1.871109455823898315e-01
2.150704562664031982e-01 8.570704609155654907e-02 2.337918877601623535e-01 -3.621020317077636719e-01 1.065542101860046387e-01 1.520090103149414062e-01 -2.186596095561981201e-01 -2.715893983840942383e-01 -1.931225508451461792e-01 -5.649589374661445618e-02 -1.112629696726799011e-01 1.902282238006591797e-01 -2.227399349212646484e-01 -4.009400680661201477e-02 1.584990769624710083e-01 2.131395190954208374e-01 5.252809450030326843e-02 -5.623196437954902649e-02 -1.776941865682601929e-01 -1.831164211034774780e-01 -2.260423004627227783e-01 -1.175592243671417236e-01 -1.463308930397033691e-01 8.375748991966247559e-02 2.540035843849182129e-01 1.093178987503051758e-01 -1.069357991218566895e-01 1.934666782617568970e-01 1.800335496664047241e-01 1.133828461170196533e-01 -2.329293340444564819e-01 -6.734700500965118408e-02
1.863185465335845947e-01 4.967225342988967896e-02 2.737765610218048096e-01 -2.045826911926269531e-01 -3.455708548426628113e-02 2.361523807048797607e-01 -1.701523959636688232e-01 7.077721413224935532e-03 2.881590127944946289e-01 -1.053224951028823853e-01 -7.054186612367630005e-02 1.322206556797027588e-01 4.378891363739967346e-02 -2.250618785619735718e-01 2.707318067550659180e-01 -5.665615573525428772e-02 2.893464565277099609e-01 -1.178685575723648071e-01 -3.376585543155670166e-01 2.853540144860744476e-02 3.593109920620918274e-02 5.688724108040332794e-03 1.775929927825927734e-01 3.309164345264434814e-01 1.190313920378684998e-01 -1.197418123483657837e-01 -2.690782546997070312e-01 9.594641625881195068e-02 1.207751780748367310e-01 7.867513597011566162e-02 -1.436036229133605957e-01 8.977348357439041138e-02
-2.315054982900619507e-01 -2.777644097805023193e-01 6.420842558145523071e-02 -2.092778384685516357e-01 -1.534401327371597290e-01 2.708404660224914551e-01 2.638349682092666626e-02 -4.277763143181800842e-02 9.766096621751785278e-02 -1.424365043640136719e-01 -3.622425496578216553e-01 -1.252597719430923462e-01 -5.111626535654067993e-02 1.339832544326782227e-01 -1.381299644708633423e-01 8.955821394920349121e-02 2.167331874370574951e-01 -1.142490282654762268e-01 -2.257184833288192749e-01 3.779441490769386292e-02 -3.946736454963684082e-01 2.592068910598754883e-02 1.858746707439422607e-01 2.238181382417678833e-01 -4.734254255890846252e-02 1.381478458642959595e-01 -1.531429141759872437e-01 2.850790880620479584e-02 -5.667861551046371460e-02 7.277243584394454956e-02 -2.993310391902923584e-01 1.793817616999149323e-02
2.491702884435653687e-01 4.360231105238199234e-03 2.055841833353042603e-01 -1.859048604965209961e-01 -2.340584434568881989e-02 2.284526973962783813e-01 -1.484350562095642090e-01 -1.046968922019004822e-01 2.015988230705261230e-01 -1.199892386794090271e-01 1.285438239574432373e-01 1.532059907913208008e-01 9.190889447927474976e-02 -2.076394855976104736e-01 2.747002243995666504e-01 -3.209322923794388771e-03 1.701042056083679199e-01 -1.228651776909828186e-01 -4.442573785781860352e-01 -2.260354720056056976e-02 -2.487146109342575073e-02 -5.924899596720933914e-03 1.338272243738174438e-01 3.509992659091949463e-01 1.654724925756454468e-01 -1.358918845653533936e-01 -2.008190900087356567e-01 1.461880505084991455e-01 1.893040388822555542e-01 1.365504600107669830e-02 -1.232358366250991821e-01 1.041281744837760925e-01
-2.784844860434532166e-02 5.532308481633663177e-03 1.527248919010162354e-01 -2.015881836414337158e-01 -4.798727110028266907e-02 3.387829065322875977e-01 -5.152691155672073364e-02 -1.568769663572311401e-02 -1.182000488042831421e-01 -3.647307753562927246e-01 -2.565033435821533203e-01 -6.503015756607055664e-02 8.794635534286499023e-02 -8.190989494323730469e-02 1.009057164192199707e-01 -2.192953974008560181e-01 1.033572182059288025e-01 7.396245002746582031e-02 -1.854807324707508087e-02 2.447900623083114624e-01 -3.530279397964477539e-01 1.748943626880645752e-01 1.556236296892166138e-01 1.346859335899353027e-01 1.643049344420433044e-02 1.545932888984680176e-01 -3.087204135954380035e-02 -1.418305635452270508e-01 2.847478985786437988e-01 1.893480271100997925e-01 -2.627375721931457520e-01 1.425351202487945557e-01
7.138885557651519775e-02 1.046709865331649780e-01 7.891793549060821533e-02 -8.590715378522872925e-02 2.480834722518920898e-01 3.939172327518463135e-01 -2.697654627263545990e-02 -3.863401114940643311e-01 4.226239025592803955e-01 -1.467530429363250732e-01 2.304003387689590454e-01 3.071834444999694824e-01 -1.415975391864776611e-01 6.031601130962371826e-02 -2.672156319022178650e-02 -1.952485442161560059e-01 5.538462474942207336e-02 2.151026874780654907e-01 4.701334109995514154e-04 -3.598243743181228638e-02 -9.145179390907287598e-02 -1.806491613388061523e-02 -1.234502717852592468e-01 1.261174380779266357e-01 4.988035559654235840e-02 -1.449361294507980347e-01 -4.503562301397323608e-02 2.804457210004329681e-02 6.721042841672897339e-02 -1.602320522069931030e-01 -2.125797122716903687e-01 3.690493106842041016e-02
-6.001707911491394043e-02 8.713345229625701904e-02 3.500362159684300423e-03 4.791759420186281204e-03 -7.959564030170440674e-02 3.658303916454315186e-01 1.478829979896545410e-01 -2.515710145235061646e-02 2.831583023071289062e-01 -3.906301409006118774e-02 -1.657971888780593872e-01 -1.684606671333312988e-01 -3.119691610336303711e-01 8.309322595596313477e-02 1.588435322046279907e-01 -6.902275979518890381e-02 9.466851502656936646e-02 1.759300380945205688e-01 -3.360448032617568970e-02 -2.863873839378356934e-01 -9.889932721853256226e-02 2.752340734004974365e-01 8.053366839885711670e-02 2.430025488138198853e-01 -1.911853551864624023e-01 2.080038748681545258e-02 -1.337178498506546021e-01 1.985528022050857544e-01 -1.136230602860450745e-01 1.288380324840545654e-01 -3.733814358711242676e-01 -1.302367299795150757e-01
5.194456130266189575e-02 -2.854996919631958008e-01 -1.182014867663383484e-01 -2.508398294448852539e-01 1.099285408854484558e-01 1.229775249958038330e-01 -2.767064049839973450e-02 -5.259304866194725037e-02 1.226430237293243408e-01 -8.952615410089492798e-02 -1.175692006945610046e-01 -6.021739542484283447e-02 -2.484522312879562378e-01 1.183339282870292664e-01 3.500213921070098877e-01 -1.162705123424530029e-01 1.925663650035858154e-01 -1.185697242617607117e-01 4.260870069265365601e-02 -2.500823140144348145e-01 -1.297371089458465576e-01 -2.185893356800079346e-01 -1.598695963621139526e-01 1.962210386991500854e-01 3.219825923442840576e-01 -1.011115238070487976e-01 6.317254155874252319e-03 3.587211668491363525e-01 7.079935818910598755e-02 7.423463743180036545e-03 -2.066537290811538696e-01 -1.460412293672561646e-01
3.704612702131271362e-02 -9.224516153335571289e-02 7.155702263116836548e-02 -2.561510205268859863e-01 1.892329305410385132e-01 3.040582537651062012e-01 -1.881292313337326050e-01 2.001018971204757690e-01 3.492248356342315674e-01 -4.529620334506034851e-02 -1.162614896893501282e-01 1.374742239713668823e-01 -1.556343883275985718e-01 1.329609155654907227e-01 1.039925143122673035e-01 -7.967370748519897461e-02 4.503384828567504883e-01 -1.009852215647697449e-01 3.775799646973609924e-02 -3.852132335305213928e-02 -1.579052060842514038e-01 -3.055986166000366211e-01 1.426091343164443970e-01 -1.908203959465026855e-01 9.525000117719173431e-03 8.542435616254806519e-02 1.772763580083847046e-02 7.416191697120666504e-02 1.913753151893615723e-01 -5.032049492001533508e-03 -2.172157764434814453e-01 1.103659346699714661e-01
-2.185185253620147705e-01 -1.002860516309738159e-01 8.232392370700836182e-02 -2.426895946264266968e-01 -2.683082222938537598e-01 9.542860835790634155e-02 -7.240923494100570679e-02 -3.513646125793457031e-01 -1.753229275345802307e-02 -2.268496453762054443e-01 -2.843205034732818604e-01 -9.250496327877044678e-02 -1.671958714723587036e-01 4.519366659224033356e-03 2.937525510787963867e-01 -2.399819158017635345e-02 2.018288224935531616e-01 -1.883642673492431641e-01 -1.967606991529464722e-01 1.601839438080787659e-02 -2.241697460412979126e-01 1.300300359725952148e-01 2.281739711761474609e-01 8.902685344219207764e-02 1.321302205324172974e-01 3.254579901695251465e-01 8.638709783554077148e-03 1.463307440280914307e-01 5.210015550255775452e-02 -2.697176486253738403e-02 -4.420042783021926880e-02 1.345931887626647949e-01
1.707931458950042725e-01 4.246268048882484436e-02 -2.375226467847824097e-02 -1.279380731284618378e-02 -7.780722528696060181e-02 5.923699140548706055e-01 1.234085783362388611e-01 1.975968629121780396e-01 9.883407503366470337e-02 2.743727266788482666e-01 -1.478464156389236450e-01 1.823373138904571533e-01 1.412538811564445496e-02 -5.660818889737129211e-02 2.023896127939224243e-01 2.375943586230278015e-03 2.823379337787628174e-01 8.116591721773147583e-03 -1.270403712987899780e-01 -4.764077439904212952e-02 -8.658473193645477295e-02 -1.683069765567779541e-01 -5.074397474527359009e-02 1.217570081353187561e-01 2.035776823759078979e-01 -1.291805207729339600e-01 -1.212729290127754211e-01 2.070118188858032227e-01 -3.106608055531978607e-02 -4.791088402271270752e-02 -2.939056158065795898e-01 1.256835609674453735e-01
1.329101324081420898e-01 -7.049754494801163673e-04 -3.020861148834228516e-01 -2.695036530494689941e-01 -1.611130684614181519e-02 3.221672475337982178e-01 1.094990223646163940e-01 -2.325605787336826324e-02 3.391077518463134766e-01 -7.297144085168838501e-02 -3.405503928661346436e-01 7.717967778444290161e-02 -1.572833210229873657e-01 -1.888342648744583130e-01 2.802987098693847656e-01 1.723600178956985474e-01 2.694534361362457275e-01 -8.875655382871627808e-02 -2.091310769319534302e-01 -2.074041962623596191e-02 1.077896915376186371e-02 1.165755908004939556e-03 -1.611362248659133911e-01 8.531256020069122314e-02 4.498503357172012329e-02 7.139264792203903198e-02 3.955245390534400940e-02 -4.546704143285751343e-02 -5.929368734359741211e-02 -2.301312088966369629e-01 -6.445461511611938477e-02 2.480922490358352661e-01
-5.136854201555252075e-02 9.010656177997589111e-02 5.879254639148712158e-02 -4.620594680309295654e-01 2.156332284212112427e-01 2.250713855028152466e-01 4.103108495473861694e-02 -2.417234927415847778e-01 2.245391756296157837e-01 -4.024792835116386414e-02 -1.942486315965652466e-01 3.101427257061004639e-01 -1.047093123197555542e-01 2.648308575153350830e-01 -6.978641729801893234e-03 -4.634370282292366028e-02 2.074621915817260742e-01 1.681871265172958374e-01 -1.865183860063552856e-01 2.402891218662261963e-02 -1.629830300807952881e-01 -1.847939640283584595e-01 3.028939664363861084e-01 8.892186731100082397e-02 1.345832496881484985e-01 9.139402955770492554e-02 1.552381366491317749e-01 -6.966874748468399048e-02 5.802494660019874573e-02 -4.677104577422142029e-02 -1.279048621654510498e-01 3.705522418022155762e-02
9.661398828029632568e-02 -5.365991219878196716e-02 9.056534618139266968e-02 -3.372382223606109619e-01 -2.761745452880859375e-01 2.863878607749938965e-01 5.500318855047225952e-02 1.677417010068893433e-02 7.999238371849060059e-02 -1.671724915504455566e-01 -7.852905988693237305e-02 2.274366617202758789e-01 1.043164581060409546e-01 2.054526209831237793e-01 2.870710790157318115e-01 -9.306231886148452759e-02 6.928554922342300415e-02 -5.410574004054069519e-02 -1.084872111678123474e-01 1.970169842243194580e-01 -1.642193794250488281e-01 -1.605001538991928101e-01 -9.909965842962265015e-02 -2.152704298496246338e-01 1.319787353277206421e-01 -7.711714506149291992e-02 -2.051549553871154785e-01 1.086238697171211243e-01 -6.704747676849365234e-02 -3.811864852905273438e-01 -1.938705593347549438e-01 1.897732317447662354e-01
2.053751498460769653e-01 1.331229656934738159e-01 2.484181672334671021e-01 -1.651665568351745605e-01 -2.929266355931758881e-02 1.514224708080291748e-01 1.410683542490005493e-01 7.787012308835983276e-02 2.976666390895843506e-01 -1.536267548799514771e-01 -2.271406054496765137e-01 1.068776473402976990e-03 -1.792672127485275269e-01 1.508622765541076660e-01 2.635384798049926758e-01 8.072295784950256348e-02 -1.531250476837158203e-01 2.126054465770721436e-01 -3.508429229259490967e-02 -1.335926502943038940e-01 -1.172580048441886902e-01 2.513697147369384766e-01 -3.136795014142990112e-02 1.296984255313873291e-01 -1.812591850757598877e-01 -8.819099515676498413e-02 1.435385495424270630e-01 1.041490957140922546e-01 -4.294727742671966553e-02 1.195309609174728394e-01 -4.826429486274719238e-01 -5.535661056637763977e-02
6.594284623861312866e-02 1.287460476160049438e-01 2.360665649175643921e-01 1.434798585250973701e-03 3.103897273540496826e-01 4.222277104854583740e-01 -1.869198083877563477e-01 -2.740365564823150635e-01 6.201992556452751160e-02 -2.861331701278686523e-01 -8.316815644502639771e-02 1.857194006443023682e-01 9.731598198413848877e-02 -1.049117892980575562e-01 1.645614802837371826e-01 1.648544073104858398e-01 8.652415126562118530e-02 -5.770678445696830750e-02 -1.718242764472961426e-01 3.139494947390630841e-05 1.385968644171953201e-03 3.074934473261237144e-03 -6.453188508749008179e-02 1.645659953355789185e-01 2.372457683086395264e-01 -5.758527293801307678e-02 -1.387525349855422974e-01 -1.430824995040893555e-01 1.247247532010078430e-01 -1.763565689325332642e-01 -2.986629009246826172e-01 1.733496338129043579e-01
-6.470441073179244995e-02 -2.697752118110656738e-01 -1.273308545351028442e-01 -4.983722418546676636e-02 8.025854825973510742e-02 6.798660755157470703e-02 1.326025426387786865e-01 -6.001110374927520752e-02 2.690024673938751221e-01 -4.611333906650543213e-01 -2.288241684436798096e-01 -1.230391860008239746e-01 -1.577883511781692505e-01 -6.167902424931526184e-02 1.531654447317123413e-01 -1.522438228130340576e-01 3.429405689239501953e-01 -8.051332086324691772e-02 -3.589722514152526855e-02 -2.117261886596679688e-01 -2.609332501888275146e-01 -3.582392632961273193e-02 1.226399913430213928e-01 2.858988642692565918e-01 -2.908445708453655243e-02 2.293564379215240479e-02 1.502083539962768555e-01 1.637354940176010132e-01 1.495647877454757690e-01 1.197340618818998337e-02 -1.163126602768898010e-01 -1.452717483043670654e-01
-6.661228090524673462e-02 2.694236040115356445e-01 1.347159296274185181e-01 -2.763719260692596436e-01 1.522030383348464966e-01 2.046423405408859253e-01 1.142280921339988708e-01 -3.859245777130126953e-01 3.891449868679046631e-01 -1.466592848300933838e-01 -3.854846581816673279e-02 9.083328396081924438e-02 -2.051554620265960693e-01 4.121230542659759521e-01 1.056854873895645142e-01 -5.968325957655906677e-02 5.051304027438163757e-02 1.138335093855857849e-02 1.381231844425201416e-01 7.326804846525192261e-02 -2.273947596549987793e-01 -1.567728370428085327e-01 -6.499157845973968506e-02 1.049146726727485657e-01 1.304881572723388672e-01 -3.944956138730049133e-02 1.091888640075922012e-02 4.788675531744956970e-02 -9.235899895429611206e-02 -1.841332614421844482e-01 -6.505801528692245483e-02 -7.590044289827346802e-02
1.463214904069900513e-01 3.574824705719947815e-02 6.613761186599731445e-02 2.452930249273777008e-02 -1.755614578723907471e-01 4.415086805820465088e-01 1.114752814173698425e-01 -8.982238918542861938e-02 4.842787608504295349e-02 -3.223132789134979248e-01 4.337298497557640076e-02 2.324000447988510132e-01 2.394501864910125732e-01 1.063392981886863708e-01 3.632041811943054199e-01 1.616390496492385864e-01 1.424602866172790527e-01 -8.449004590511322021e-02 -3.457808867096900940e-02 -1.162450015544891357e-01 -1.229974478483200073e-01 -7.185788452625274658e-02 -1.815734207630157471e-01 -2.986994106322526932e-03 -1.565517187118530273e-01 -1.452720351517200470e-02 1.153780296444892883e-01 1.878610700368881226e-01 2.627631723880767822e-01 -2.389846742153167725e-01 -2.040206342935562134e-01 -2.758547477424144745e-02
-1.621014773845672607e-01 -1.175339370965957642e-01 1.629817485809326172e-01 1.054244637489318848e-01 1.052133664488792419e-01 1.494175791740417480e-01 1.928527206182479858e-01 1.261589210480451584e-02 3.379749357700347900e-01 -1.877150386571884155e-01 -1.674101799726486206e-01 1.451107859611511230e-01 -1.565544009208679199e-01 7.291948795318603516e-02 1.152827590703964233e-01 4.664648324251174927e-03 1.263299286365509033e-01 -1.497263312339782715e-01 -1.933402866125106812e-01 4.939981177449226379e-02 -3.463144004344940186e-01 2.828827500343322754e-01 -1.454465687274932861e-01 -6.117000058293342590e-02 5.994635634124279022e-03 3.473423123359680176e-01 -4.845955595374107361e-02 1.774218231439590454e-01 -9.924793988466262817e-02 -4.715684428811073303e-02 -3.592815101146697998e-01 -1.052692010998725891e-01
5.137852206826210022e-02 1.592792719602584839e-01 3.313191235065460205e-01 -1.740683466196060181e-01 -2.140795812010765076e-02 3.354149460792541504e-01 6.801117956638336182e-02 -4.613913893699645996e-01 5.195797979831695557e-02 -1.870000809431076050e-01 1.887527704238891602e-01 1.835639625787734985e-01 1.280166655778884888e-01 -1.616575382649898529e-02 2.279609143733978271e-01 -7.858236320316791534e-03 -5.646141991019248962e-02 2.023537009954452515e-01 -2.591497600078582764e-01 8.558701723814010620e-03 -1.556091457605361938e-01 -8.518259972333908081e-03 -5.270188301801681519e-02 3.028854168951511383e-02 1.207435727119445801e-01 -1.575738638639450073e-01 -4.891153424978256226e-02 -1.458399742841720581e-01 7.382600754499435425e-02 -5.506388098001480103e-02 -2.716068625450134277e-01 2.027523070573806763e-01
[truncated: 3,270,460 more chars]
